# Supplementary material for: Analysis of Tumor-Infiltrating T-Cell Transcriptomes Reveal a Unique Genetic Signature across Different Types of Cancer
Source: Int J Mol Sci. 2022 Sep 21;23(19):11065. doi: 10.3390/ijms231911065 (PMC9569723; doi:10.3390/ijms231911065)
Supplement: Supplementary file 1 [file ijms-23-11065-s001.zip]

Archive with 13 entries (13 files):
- .DS_Store
- Figure S1.pdf
- Table S1-HousekeepingSelection.xlsx
- Table S10-Exclusive GO annotations.xlsx
- Table S11-Validation.xlsx
- Table S2-Common genes across different types of cancer.xlsx
- Table S3-CD4M-scRNA_annotations.xlsx
- Table S4-CD4NM-scRNA_annotations.xlsx
- Table S5-CD8M-scRNA_annotations.xlsx
- Table S6-CD8NM-scRNA_annotations.xlsx
- Table S7-TregM-scRNA_annotations.xlsx
- Table S8-TregNM-scRNA_annotations.xlsx
- Table S9_Summary_clusters_ClueGO.xlsx
