# Supplementary material for: Analysis of Tumor-Infiltrating T-Cell Transcriptomes Reveal a Unique Genetic Signature across Different Types of Cancer
Source: Int J Mol Sci. 2022 Sep 21;23(19):11065. doi: 10.3390/ijms231911065 (PMC9569723; doi:10.3390/ijms231911065)
Supplement: Supplementary file 1 [file ijms-23-11065-s001.zip › Table S1-HousekeepingSelection.xlsx]

## Sheet: Sheet1
Gene List
ACKR2
ACKR3
ACKR4
ADA
ADAR
ADIPOQ
AICDA
AIMP1
APCS
BCL2
BCL2L1
BCL6
BLNK
BMP2
BMP4
BMP6
BMP7
BST2
BTK
BTLA
C3
C3AR1
C5
C5AR1
CASP1
CASP8
CAV1
CBLB
CCL1
CCL11
CCL13
CCL14
CCL15
CCL16
CCL17
CCL18
CCL19
CCL2
CCL20
CCL21
CCL22
CCL23
CCL24
CCL25
CCL26
CCL27
CCL28
CCL3
CCL4
CCL5
CCL7
CCL8
CCR1
CCR10
CCR2
CCR3
CCR4
CCR5
CCR6
CCR7
CCR8
CCR9
CCRL2
CD14
CD180
CD1A
CD1B
CD1C
CD1D
CD2
CD209
CD27
CD274
CD276
CD28
CD3D
CD3E
CD3G
CD4
CD40
CD40LG
CD44
CD47
CD5
CD7
CD70
CD74
CD80
CD81
CD86
CD8A
CDC42
CDK2
CDKN1A
CDKN1B
CEBPA
CEBPB
CHUK
CIITA
CKLF
CLEC4C
CLEC4E
CLEC7A
CMKLR1
CNTF
CRLF2
CRP
CSF1
CSF1R
CSF2
CSF2RA
CSF3
CSF3R
CTLA4
CX3CL1
CX3CR1
CXCL1
CXCL10
CXCL11
CXCL12
CXCL13
CXCL14
CXCL16
CXCL2
CXCL3
CXCL5
CXCL6
CXCL8
CXCL9
CXCR1
CXCR2
CXCR3
CXCR4
CXCR5
CXCR6
DDX58
DGKZ
DPP4
EBI3
EGF
EGFR
EGR1
EGR2
EGR3
EIF2AK2
ELK1
EOMES
ERBB2
F3
FADD
FAS
FASLG
FCER1A
FCER2
FCGR1A
FIGF
FLT3
FLT3LG
FOS
FOSL1
FOXP1
FOXP3
FPR1
GATA3
GBP1
GFI1
GPI
GZMA
GZMB
HAVCR2
HDAC9
HIF1A
HLA-A
HLA-B
HLA-C
HLA-DMA
HLA-DPA1
HLA-E
HLA-G
HMGB1
HSPD1
ICAM1
ICOS
ID2
IDO1
IFI16
IFI27
IFI30
IFI44
IFI44L
IFI6
IFIH1
IFIT1
IFIT2
IFIT3
IFITM1
IFITM2
IFITM3
IFNA1
IFNA14
IFNA16
IFNA2
IFNA21
IFNA4
IFNA5
IFNA6
IFNA7
IFNA8
IFNAR1
IFNAR2
IFNB1
IFNE
IFNG
IFNGR1
IFNGR2
IFNK
IFNL1
IFNLR1
IFNW1
IGF1
IGSF6
IKBKB
IL10
IL10RA
IL10RB
IL11
IL11RA
IL12A
IL12B
IL12RB1
IL12RB2
IL13
IL13RA1
IL15
IL16
IL17A
IL17B
IL17C
IL17F
IL17RA
IL17RB
IL17RE
IL18
IL18R1
IL18RAP
IL19
IL1A
IL1B
IL1R1
IL1R2
IL1RAP
IL1RL1
IL1RN
IL2
IL20
IL20RB
IL21
IL21R
IL22
IL22RA2
IL23A
IL23R
IL24
IL25
IL27
IL27RA
IL2RA
IL2RB
IL2RG
IL3
IL31
IL31RA
IL33
IL3RA
IL4
IL4R
IL5
IL5RA
IL6
IL6R
IL7
IL7R
IL9
IL9R
INHA
INHBA
IRAK1
IRAK2
IRAK4
IRF1
IRF2
IRF2BP1
IRF3
IRF4
IRF5
IRF6
IRF7
IRF8
IRF9
IRGM
ISG15
ISG20
ITCH
ITGA1
ITGAM
ITGB2
JAK1
JAK2
JAK3
JUN
KITLG
KNG1
LAG3
LAT
LCK
LEP
LEPR
LGALS3
LIF
LRP1
LTA
LTB
LY86
LY96
LYN
LYZ
MAF
MAP2K3
MAP3K1
MAP3K7
MAPK1
MAPK8
MBL2
MET
MICA
MICB
MIF
MMP3
MMP9
MPL
MPO
MS4A1
MSTN
MX1
MX2
MYC
MYD88
NCK1
NFATC1
NFATC2
NFATC3
NFKB1
NFKB2
NFKBIA
NFRKB
NLRP3
NMI
NOD1
NOD2
NODAL
NOS2
NOTCH1
NR2C2
NR3C1
NR4A1
NR4A3
OAS1
OAS2
OSM
PDCD1
PELI1
PML
POU2F2
PPARA
PPARG
PPBP
PRF1
PRKCG
PRKCZ
PRKRA
PSME1
PSME2
PTGDR2
PTGER2
PTGS2
PTPRC
RAC1
RAG1
REL
RELA
RELB
RIPK2
RNF128
RORA
RORC
RUNX1
RUNX3
S1PR1
SELE
SELL
SFTPD
SH2D1A
SIGIRR
SLC11A1
SLIT2
SOCS1
SOCS3
SOCS5
SPP1
STAT1
STAT2
STAT3
STAT4
STAT5A
STAT6
SYK
TAP1
TAP2
TAPBP
TBK1
TBX21
TGFA
TGFB1
TGFB2
TGFB3
THBS1
THPO
TICAM1
TICAM2
TIMP1
TIRAP
TLR1
TLR10
TLR2
TLR3
TLR4
TLR5
TLR6
TLR7
TLR8
TLR9
TMEM173
TNF
TNFRSF10A
TNFRSF11B
TNFRSF14
TNFRSF18
TNFRSF1A
TNFRSF4
TNFRSF8
TNFRSF9
TNFSF10
TNFSF11
TNFSF12
TNFSF13
TNFSF13B
TNFSF14
TNFSF4
TNFSF8
TOLLIP
TP53
TP53INP1
TRAF3
TRAF6
TXLNA
TYK2
TYMP
UBE2N
UTS2
VAV1
VCAM1
VEGFA
XCL1
XCR1
ZBTB7B
