# Supplementary material for: Analysis of Tumor-Infiltrating T-Cell Transcriptomes Reveal a Unique Genetic Signature across Different Types of Cancer
Source: Int J Mol Sci. 2022 Sep 21;23(19):11065. doi: 10.3390/ijms231911065 (PMC9569723; doi:10.3390/ijms231911065)
Supplement: Supplementary file 1 [file ijms-23-11065-s001.zip › Table S10-Exclusive GO annotations.xlsx]

## Sheet: Malignants
GO ID	Description	Subpopulation	-log10(pvalue)
GO:0002285	lymphocyte activation involved in immune response	CD4	3.29073
GO:0002292	T cell differentiation involved in immune response	CD4	2.82102
GO:0002562	somatic diversification of immune receptors via germline recombination within a single locus	CD4	3.5867
GO:0002696	positive regulation of leukocyte activation	CD4	2.56864
GO:0006378	mRNA polyadenylation	CD4	2.95468
GO:0006487	protein N-linked glycosylation	CD4	3.02872
GO:0006513	protein monoubiquitination	CD4	3
GO:0006622	protein targeting to lysosome	CD4	2.61439
GO:0006623	protein targeting to vacuole	CD4	3.36856
GO:0010390	histone monoubiquitination	CD4	2.45842
GO:0016444	somatic cell DNA recombination	CD4	3.5867
GO:0030193	regulation of blood coagulation	CD4	2.43533
GO:0031058	positive regulation of histone modification	CD4	2.65561
GO:0031294	lymphocyte costimulation	CD4	2.48812
GO:0031295	T cell costimulation	CD4	2.5376
GO:0031579	membrane raft organization	CD4	2.74715
GO:0035458	cellular response to interferon-beta	CD4	2.61439
GO:0042445	hormone metabolic process	CD4	2.66154
GO:0043388	positive regulation of DNA binding	CD4	2.80688
GO:0043631	RNA polyadenylation	CD4	2.61618
GO:0043648	dicarboxylic acid metabolic process	CD4	2.55909
GO:0044090	positive regulation of vacuole organization	CD4	2.43297
GO:0045948	positive regulation of translational initiation	CD4	2.59517
GO:0051091	positive regulation of DNA-binding transcription factor activity	CD4	2.87615
GO:0052572	response to host immune response	CD4	2.43297
GO:0060627	regulation of vesicle-mediated transport	CD4	2.37779
GO:0060700	regulation of ribonuclease activity	CD4	2.51713
GO:0061462	protein localization to lysosome	CD4	2.81531
GO:0072659	protein localization to plasma membrane	CD4	2.4908
GO:0097191	extrinsic apoptotic signaling pathway	CD4	2.50864
GO:0098930	axonal transport	CD4	2.71897
GO:1900046	regulation of hemostasis	CD4	2.60206
GO:1900363	regulation of mRNA polyadenylation	CD4	2.76955
GO:1901992	positive regulation of mitotic cell cycle phase transition	CD4	2.46092
GO:1902042	negative regulation of extrinsic apoptotic signaling pathway via death domain receptors	CD4	2.70553
GO:1904591	positive regulation of protein import	CD4	2.38195
GO:2000637	positive regulation of gene silencing by miRNA	CD4	2.86646
GO:2001237	negative regulation of extrinsic apoptotic signaling pathway	CD4	2.53611
GO:0000726	non-recombinational repair	CD8	3.05208
GO:0000731	DNA synthesis involved in DNA repair	CD8	2.91364
GO:0002082	regulation of oxidative phosphorylation	CD8	2.88941
GO:0006006	glucose metabolic process	CD8	2.74715
GO:0006007	glucose catabolic process	CD8	2.88941
GO:0006086	acetyl-CoA biosynthetic process from pyruvate	CD8	2.91364
GO:0006094	gluconeogenesis	CD8	3.83268
GO:0006096	glycolytic process	CD8	3.61979
GO:0006165	nucleoside diphosphate phosphorylation	CD8	4.25181
GO:0006303	double-strand break repair via nonhomologous end joining	CD8	3.41229
GO:0006754	ATP biosynthetic process	CD8	4.84771
GO:0006757	ATP generation from ADP	CD8	3.54061
GO:0007163	establishment or maintenance of cell polarity	CD8	3.21968
GO:0009132	nucleoside diphosphate metabolic process	CD8	3.79048
GO:0009135	purine nucleoside diphosphate metabolic process	CD8	3.16685
GO:0009145	purine nucleoside triphosphate biosynthetic process	CD8	6.02411
GO:0009179	purine ribonucleoside diphosphate metabolic process	CD8	3.16685
GO:0009185	ribonucleoside diphosphate metabolic process	CD8	3.05208
GO:0009201	ribonucleoside triphosphate biosynthetic process	CD8	5.53018
GO:0009206	purine ribonucleoside triphosphate biosynthetic process	CD8	5.52578
GO:0010038	response to metal ion	CD8	2.62709
GO:0010332	response to gamma radiation	CD8	3.60906
GO:0015985	energy coupled proton transport, down electrochemical gradient	CD8	4.07417
GO:0015986	ATP synthesis coupled proton transport	CD8	4.07417
GO:0016126	sterol biosynthetic process	CD8	3.60555
GO:0019043	establishment of viral latency	CD8	2.59517
GO:0019319	hexose biosynthetic process	CD8	3.60555
GO:0019674	NAD metabolic process	CD8	2.88941
GO:0032970	regulation of actin filament-based process	CD8	2.74473
GO:0032986	protein-DNA complex disassembly	CD8	3.24949
GO:0034605	cellular response to heat	CD8	2.99568
GO:0042407	cristae formation	CD8	3.45223
GO:0042743	hydrogen peroxide metabolic process	CD8	2.8041
GO:0042776	mitochondrial ATP synthesis coupled proton transport	CD8	4.5817
GO:0043393	regulation of protein binding	CD8	2.6925
GO:0044743	protein transmembrane import into intracellular organelle	CD8	3.10735
GO:0045116	protein neddylation	CD8	2.88941
GO:0045540	regulation of cholesterol biosynthetic process	CD8	3.54061
GO:0045739	positive regulation of DNA repair	CD8	2.73283
GO:0046031	ADP metabolic process	CD8	3.46218
GO:0046686	response to cadmium ion	CD8	2.57349
GO:0046916	cellular transition metal ion homeostasis	CD8	2.8962
GO:0046939	nucleotide phosphorylation	CD8	4.61261
GO:0051016	barbed-end actin filament capping	CD8	2.64016
GO:0051444	negative regulation of ubiquitin-protein transferase activity	CD8	3.06298
GO:0051492	regulation of stress fiber assembly	CD8	2.83863
GO:0055072	iron ion homeostasis	CD8	3.84771
GO:0055076	transition metal ion homeostasis	CD8	2.97881
GO:0061732	mitochondrial acetyl-CoA biosynthetic process from pyruvate	CD8	3.30803
GO:0070849	response to epidermal growth factor	CD8	4.12726
GO:0071364	cellular response to epidermal growth factor stimulus	CD8	3.38828
GO:0075713	establishment of integrated proviral latency	CD8	2.91364
GO:0090181	regulation of cholesterol metabolic process	CD8	2.67778
GO:0090317	negative regulation of intracellular protein transport	CD8	3.09691
GO:0106118	regulation of sterol biosynthetic process	CD8	3.54061
GO:0110020	regulation of actomyosin structure organization	CD8	2.58004
GO:1900408	negative regulation of cellular response to oxidative stress	CD8	2.82102
GO:1900739	regulation of protein insertion into mitochondrial membrane involved in apoptotic signaling pathway	CD8	2.66959
GO:1900740	positive regulation of protein insertion into mitochondrial membrane involved in apoptotic signaling pathway	CD8	2.66959
GO:1901798	positive regulation of signal transduction by p53 class mediator	CD8	3.03858
GO:1901836	regulation of transcription of nucleolar large rRNA by RNA polymerase I	CD8	2.64016
GO:1902255	positive regulation of intrinsic apoptotic signaling pathway by p53 class mediator	CD8	2.67778
GO:1902600	proton transmembrane transport	CD8	4.72354
GO:1902653	secondary alcohol biosynthetic process	CD8	3.46344
GO:1902883	negative regulation of response to oxidative stress	CD8	3.10735
GO:1903202	negative regulation of oxidative stress-induced cell death	CD8	2.82102
GO:1903842	response to arsenite ion	CD8	3.54668
GO:1903843	cellular response to arsenite ion	CD8	3.54668
GO:1904380	endoplasmic reticulum mannose trimming	CD8	2.73283
GO:1904667	negative regulation of ubiquitin protein ligase activity	CD8	2.59517
GO:1905214	regulation of RNA binding	CD8	3.02919
GO:2000152	positive regulation of chromosome organization	CD8	2.67778
GO:0000724	double-strand break repair via homologous recombination	Treg	3.5817
GO:0000725	recombinational repair	Treg	3.79588
GO:0002700	regulation of production of molecular mediator of immune response	Treg	2.46471
GO:0002822	regulation of adaptive immune response based on somatic recombination of immune receptors built from immunoglobulin superfamily domains	Treg	2.55596
GO:0006267	pre-replicative complex assembly involved in nuclear cell cycle DNA replication	Treg	2.54668
GO:0006323	DNA packaging	Treg	3.31069
GO:0006342	chromatin silencing	Treg	3.41341
GO:0007167	enzyme linked receptor protein signaling pathway	Treg	2.97469
GO:0007623	circadian rhythm	Treg	4.08831
GO:0008064	regulation of actin polymerization or depolymerization	Treg	2.70333
GO:0008285	negative regulation of cell population proliferation	Treg	3.15802
GO:0008333	endosome to lysosome transport	Treg	2.55284
GO:0008543	fibroblast growth factor receptor signaling pathway	Treg	3.48812
GO:0009113	purine nucleobase biosynthetic process	Treg	2.75945
GO:0009266	response to temperature stimulus	Treg	2.4437
GO:0009408	response to heat	Treg	2.75696
GO:0009953	dorsal/ventral pattern formation	Treg	3.43652
GO:0015949	nucleobase-containing small molecule interconversion	Treg	2.49757
GO:0019076	viral release from host cell	Treg	2.767
GO:0022603	regulation of anatomical structure morphogenesis	Treg	2.44129
GO:0030832	regulation of actin filament length	Treg	2.68825
GO:0030833	regulation of actin filament polymerization	Treg	2.45593
GO:0031112	positive regulation of microtubule polymerization or depolymerization	Treg	2.7167
GO:0031116	positive regulation of microtubule polymerization	Treg	3.1152
GO:0031497	chromatin assembly	Treg	2.69465
GO:0032241	positive regulation of nucleobase-containing compound transport	Treg	2.73518
GO:0032502	developmental process	Treg	2.66756
GO:0032727	positive regulation of interferon-alpha production	Treg	2.38934
GO:0032868	response to insulin	Treg	2.5376
GO:0032878	regulation of establishment or maintenance of cell polarity	Treg	2.38934
GO:0032922	circadian regulation of gene expression	Treg	4.13136
GO:0032968	positive regulation of transcription elongation from RNA polymerase II promoter	Treg	2.40561
GO:0033143	regulation of intracellular steroid hormone receptor signaling pathway	Treg	2.66959
GO:0034101	erythrocyte homeostasis	Treg	2.37161
GO:0034401	chromatin organization involved in regulation of transcription	Treg	3.79588
GO:0034754	cellular hormone metabolic process	Treg	2.767
GO:0035384	thioester biosynthetic process	Treg	2.48413
GO:0035520	monoubiquitinated protein deubiquitination	Treg	2.73518
GO:0035794	positive regulation of mitochondrial membrane permeability	Treg	2.38828
GO:0035890	exit from host	Treg	2.767
GO:0035891	exit from host cell	Treg	2.767
GO:0036388	pre-replicative complex assembly	Treg	2.54668
GO:0042493	response to drug	Treg	3.6968
GO:0042771	intrinsic apoptotic signaling pathway in response to DNA damage by p53 class mediator	Treg	2.4023
GO:0043200	response to amino acid	Treg	2.75449
GO:0043371	negative regulation of CD4-positive, alpha-beta T cell differentiation	Treg	2.61979
GO:0043401	steroid hormone mediated signaling pathway	Treg	2.40782
GO:0043409	negative regulation of MAPK cascade	Treg	2.50307
GO:0043486	histone exchange	Treg	2.67366
GO:0044068	modulation by symbiont of host cellular process	Treg	3.75203
GO:0045597	positive regulation of cell differentiation	Treg	7.36452
GO:0045899	positive regulation of RNA polymerase II transcriptional preinitiation complex assembly	Treg	3.11862
GO:0046112	nucleobase biosynthetic process	Treg	2.50031
GO:0046833	positive regulation of RNA export from nucleus	Treg	2.93554
GO:0048026	positive regulation of mRNA splicing, via spliceosome	Treg	3.16558
GO:0048255	mRNA stabilization	Treg	2.86328
GO:0048545	response to steroid hormone	Treg	3.36754
GO:0051094	positive regulation of developmental process	Treg	2.46092
GO:0051131	chaperone-mediated protein complex assembly	Treg	2.40561
GO:0051209	release of sequestered calcium ion into cytosol	Treg	2.42136
GO:0051224	negative regulation of protein transport	Treg	3.10513
GO:0051283	negative regulation of sequestering of calcium ion	Treg	2.4023
GO:0051293	establishment of spindle localization	Treg	2.48413
GO:0051346	negative regulation of hydrolase activity	Treg	2.67778
GO:0051645	Golgi localization	Treg	2.45346
GO:0051653	spindle localization	Treg	2.79588
GO:0051704	multi-organism process	Treg	2.81531
GO:0052126	movement in host environment	Treg	2.767
GO:0052192	movement in environment of other organism involved in symbiotic interaction	Treg	2.767
GO:0055074	calcium ion homeostasis	Treg	2.50169
GO:0060401	cytosolic calcium ion transport	Treg	2.36351
GO:0060402	calcium ion transport into cytosol	Treg	2.61439
GO:0061085	regulation of histone H3-K27 methylation	Treg	2.38828
GO:0070424	regulation of nucleotide-binding oligomerization domain containing signaling pathway	Treg	2.5544
GO:0070848	response to growth factor	Treg	3.79588
GO:0071375	cellular response to peptide hormone stimulus	Treg	2.74473
GO:0071385	cellular response to glucocorticoid stimulus	Treg	4.00218
GO:0071479	cellular response to ionizing radiation	Treg	3.47108
GO:0071616	acyl-CoA biosynthetic process	Treg	2.48413
GO:0072350	tricarboxylic acid metabolic process	Treg	2.45346
GO:0072503	cellular divalent inorganic cation homeostasis	Treg	2.41005
GO:0072507	divalent inorganic cation homeostasis	Treg	2.81248
GO:0090201	negative regulation of release of cytochrome c from mitochondria	Treg	2.50031
GO:0090342	regulation of cell aging	Treg	3.18575
GO:0097549	chromatin organization involved in negative regulation of transcription	Treg	3.41341
GO:1900087	positive regulation of G1/S transition of mitotic cell cycle	Treg	2.39041
GO:1901223	negative regulation of NIK/NF-kappaB signaling	Treg	2.7122
GO:1902165	regulation of intrinsic apoptotic signaling pathway in response to DNA damage by p53 class mediator	Treg	2.40561
GO:1902299	pre-replicative complex assembly involved in cell cycle DNA replication	Treg	2.54668
GO:1902373	negative regulation of mRNA catabolic process	Treg	3.24565
GO:1902808	positive regulation of cell cycle G1/S phase transition	Treg	2.86328
GO:1903003	positive regulation of protein deubiquitination	Treg	2.54668
GO:1904950	negative regulation of establishment of protein localization	Treg	3.36856
GO:1990089	response to nerve growth factor	Treg	2.38934
GO:1990090	cellular response to nerve growth factor stimulus	Treg	2.51999
GO:2000027	regulation of animal organ morphogenesis	Treg	3.35853
GO:2000114	regulation of establishment of cell polarity	Treg	2.82974
GO:2000197	regulation of ribonucleoprotein complex localization	Treg	2.54668
GO:2000377	regulation of reactive oxygen species metabolic process	Treg	2.48945
GO:2000772	regulation of cellular senescence	Treg	2.67162

## Sheet: Non-malignants
GO ID	Description	Subpopulation	-log10(pvalue)
GO:0000070	mitotic sister chromatid segregation	CD4	2.64589
GO:0002063	chondrocyte development	CD4	2.57025
GO:0003209	cardiac atrium morphogenesis	CD4	2.4318
GO:0006023	aminoglycan biosynthetic process	CD4	2.92082
GO:0006024	glycosaminoglycan biosynthetic process	CD4	2.65561
GO:0006520	cellular amino acid metabolic process	CD4	2.50446
GO:0006851	mitochondrial calcium ion transmembrane transport	CD4	2.41454
GO:0007050	cell cycle arrest	CD4	2.43415
GO:0007080	mitotic metaphase plate congression	CD4	2.80134
GO:0007271	synaptic transmission, cholinergic	CD4	2.45223
GO:0007274	neuromuscular synaptic transmission	CD4	2.64975
GO:0015849	organic acid transport	CD4	2.53018
GO:0019228	neuronal action potential	CD4	2.45223
GO:0022412	cellular process involved in reproduction in multicellular organism	CD4	2.63078
GO:0035723	interleukin-15-mediated signaling pathway	CD4	2.61261
GO:0046928	regulation of neurotransmitter secretion	CD4	2.66354
GO:0046942	carboxylic acid transport	CD4	2.53018
GO:0048646	anatomical structure formation involved in morphogenesis	CD4	2.57187
GO:0050000	chromosome localization	CD4	2.54516
GO:0051303	establishment of chromosome localization	CD4	2.39903
GO:0060079	excitatory postsynaptic potential	CD4	2.51145
GO:0060628	regulation of ER to Golgi vesicle-mediated transport	CD4	2.50446
GO:0070229	negative regulation of lymphocyte apoptotic process	CD4	2.50864
GO:0070301	cellular response to hydrogen peroxide	CD4	2.61083
GO:0071027	nuclear RNA surveillance	CD4	2.83863
GO:0071028	nuclear mRNA surveillance	CD4	2.83863
GO:0071350	cellular response to interleukin-15	CD4	2.61261
GO:0085029	extracellular matrix assembly	CD4	2.45223
GO:0086001	cardiac muscle cell action potential	CD4	2.63078
GO:0086002	cardiac muscle cell action potential involved in contraction	CD4	2.40561
GO:0086065	cell communication involved in cardiac conduction	CD4	2.76955
GO:0099565	chemical synaptic transmission, postsynaptic	CD4	2.81816
GO:1903035	negative regulation of response to wounding	CD4	2.92445
GO:0000904	cell morphogenesis involved in differentiation	CD8	2.43771
GO:0000959	mitochondrial RNA metabolic process	CD8	2.451
GO:0001539	cilium or flagellum-dependent cell motility	CD8	2.9393
GO:0006261	DNA-dependent DNA replication	CD8	2.65365
GO:0006304	DNA modification	CD8	2.90309
GO:0006471	protein ADP-ribosylation	CD8	2.67366
GO:0006644	phospholipid metabolic process	CD8	2.89963
GO:0006650	glycerophospholipid metabolic process	CD8	2.51999
GO:0006661	phosphatidylinositol biosynthetic process	CD8	2.48812
GO:0006721	terpenoid metabolic process	CD8	3.05502
GO:0007193	adenylate cyclase-inhibiting G protein-coupled receptor signaling pathway	CD8	2.89963
GO:0007249	I-kappaB kinase/NF-kappaB signaling	CD8	2.65956
GO:0007267	cell-cell signaling	CD8	2.69465
GO:0007275	multicellular organism development	CD8	3.67572
GO:0007517	muscle organ development	CD8	2.6925
GO:0007586	digestion	CD8	2.89963
GO:0007631	feeding behavior	CD8	2.41454
GO:0008037	cell recognition	CD8	2.97881
GO:0008610	lipid biosynthetic process	CD8	3.06803
GO:0009119	ribonucleoside metabolic process	CD8	2.62342
GO:0010324	membrane invagination	CD8	4.02091
GO:0010469	regulation of signaling receptor activity	CD8	2.45346
GO:0010921	regulation of phosphatase activity	CD8	3.10403
GO:0015672	monovalent inorganic cation transport	CD8	2.63264
GO:0019226	transmission of nerve impulse	CD8	2.6073
GO:0019229	regulation of vasoconstriction	CD8	2.59007
GO:0019692	deoxyribose phosphate metabolic process	CD8	2.68403
GO:0021515	cell differentiation in spinal cord	CD8	2.93554
GO:0031060	regulation of histone methylation	CD8	2.94692
GO:0033866	nucleoside bisphosphate biosynthetic process	CD8	2.5391
GO:0034030	ribonucleoside bisphosphate biosynthetic process	CD8	2.5391
GO:0034033	purine nucleoside bisphosphate biosynthetic process	CD8	2.5391
GO:0034502	protein localization to chromosome	CD8	2.42022
GO:0034765	regulation of ion transmembrane transport	CD8	2.53611
GO:0035150	regulation of tube size	CD8	2.50307
GO:0035303	regulation of dephosphorylation	CD8	3.00877
GO:0042471	ear morphogenesis	CD8	3.22257
GO:0042472	inner ear morphogenesis	CD8	3.62893
GO:0042573	retinoic acid metabolic process	CD8	2.49757
GO:0043269	regulation of ion transport	CD8	2.41908
GO:0044255	cellular lipid metabolic process	CD8	2.62525
GO:0044283	small molecule biosynthetic process	CD8	2.62893
GO:0044331	cell-cell adhesion mediated by cadherin	CD8	2.73283
GO:0045017	glycerolipid biosynthetic process	CD8	3.31515
GO:0046474	glycerophospholipid biosynthetic process	CD8	3.16558
GO:0048469	cell maturation	CD8	2.49214
GO:0048513	animal organ development	CD8	3.13608
GO:0048565	digestive tract development	CD8	2.81531
GO:0048644	muscle organ morphogenesis	CD8	2.75945
GO:0048663	neuron fate commitment	CD8	2.44491
GO:0048706	embryonic skeletal system development	CD8	3.34679
GO:0048731	system development	CD8	3.58503
GO:0048856	anatomical structure development	CD8	3.57675
GO:0048869	cellular developmental process	CD8	2.42251
GO:0048870	cell motility	CD8	2.97062
GO:0050982	detection of mechanical stimulus	CD8	2.65365
GO:0051674	localization of cell	CD8	2.97062
GO:0051966	regulation of synaptic transmission, glutamatergic	CD8	2.5867
GO:0055123	digestive system development	CD8	2.77989
GO:0060285	cilium-dependent cell motility	CD8	2.9393
GO:0060349	bone morphogenesis	CD8	2.69037
GO:0060350	endochondral bone morphogenesis	CD8	2.59007
GO:0060536	cartilage morphogenesis	CD8	2.95468
GO:0060688	regulation of morphogenesis of a branching structure	CD8	2.43652
GO:0060993	kidney morphogenesis	CD8	2.75945
GO:0061326	renal tubule development	CD8	3.03245
GO:0061333	renal tubule morphogenesis	CD8	2.71897
GO:0061564	axon development	CD8	2.44129
GO:0070252	actin-mediated cell contraction	CD8	2.77728
GO:0071772	response to BMP	CD8	2.52871
GO:0071773	cellular response to BMP stimulus	CD8	2.52871
GO:0072006	nephron development	CD8	2.69897
GO:0072028	nephron morphogenesis	CD8	2.73518
GO:0072078	nephron tubule morphogenesis	CD8	2.42366
GO:0072088	nephron epithelium morphogenesis	CD8	2.57025
GO:0090069	regulation of ribosome biogenesis	CD8	2.43533
GO:0099560	synaptic membrane adhesion	CD8	2.74958
GO:0099601	regulation of neurotransmitter receptor activity	CD8	2.88941
GO:1901890	positive regulation of cell junction assembly	CD8	2.61439
GO:2001257	regulation of cation channel activity	CD8	2.70333
GO:0001818	negative regulation of cytokine production	Treg	3.14146
GO:0002698	negative regulation of immune effector process	Treg	2.51286
GO:0006336	DNA replication-independent nucleosome assembly	Treg	2.4168
GO:0006620	posttranslational protein targeting to endoplasmic reticulum membrane	Treg	2.42481
GO:0006891	intra-Golgi vesicle-mediated transport	Treg	2.61083
GO:0007368	determination of left/right symmetry	Treg	2.72125
GO:0008625	extrinsic apoptotic signaling pathway via death domain receptors	Treg	2.45967
GO:0010862	positive regulation of pathway-restricted SMAD protein phosphorylation	Treg	2.51856
GO:0015698	inorganic anion transport	Treg	2.48945
GO:0030183	B cell differentiation	Treg	2.46725
GO:0032056	positive regulation of translation in response to stress	Treg	2.50864
GO:0032506	cytokinetic process	Treg	3.0716
GO:0032869	cellular response to insulin stimulus	Treg	2.45469
GO:0032944	regulation of mononuclear cell proliferation	Treg	3.13727
GO:0032946	positive regulation of mononuclear cell proliferation	Treg	3.21042
GO:0035710	CD4-positive, alpha-beta T cell activation	Treg	2.75696
GO:0042102	positive regulation of T cell proliferation	Treg	2.69465
GO:0042129	regulation of T cell proliferation	Treg	2.92082
GO:0042147	retrograde transport, endosome to Golgi	Treg	2.62525
GO:0043653	mitochondrial fragmentation involved in apoptotic process	Treg	2.50864
GO:0045048	protein insertion into ER membrane	Treg	2.6038
GO:0045061	thymic T cell selection	Treg	2.61618
GO:0045824	negative regulation of innate immune response	Treg	2.98297
GO:0046426	negative regulation of receptor signaling pathway via JAK-STAT	Treg	2.48149
GO:0046638	positive regulation of alpha-beta T cell differentiation	Treg	2.61979
GO:0048010	vascular endothelial growth factor receptor signaling pathway	Treg	2.66756
GO:0048490	anterograde synaptic vesicle transport	Treg	2.64589
GO:0050670	regulation of lymphocyte proliferation	Treg	3.17005
GO:0050671	positive regulation of lymphocyte proliferation	Treg	3.23958
GO:0060541	respiratory system development	Treg	2.50864
GO:0060562	epithelial tube morphogenesis	Treg	2.91721
GO:0070663	regulation of leukocyte proliferation	Treg	3.1463
GO:0070665	positive regulation of leukocyte proliferation	Treg	2.97469
GO:0071352	cellular response to interleukin-2	Treg	2.42481
GO:0097201	negative regulation of transcription from RNA polymerase II promoter in response to stress	Treg	2.69897
GO:0099514	synaptic vesicle cytoskeletal transport	Treg	2.64589
GO:0099517	synaptic vesicle transport along microtubule	Treg	2.64589
GO:1904294	positive regulation of ERAD pathway	Treg	2.64589
