# Supplementary material for: Analysis of Tumor-Infiltrating T-Cell Transcriptomes Reveal a Unique Genetic Signature across Different Types of Cancer
Source: Int J Mol Sci. 2022 Sep 21;23(19):11065. doi: 10.3390/ijms231911065 (PMC9569723; doi:10.3390/ijms231911065)
Supplement: Supplementary file 1 [file ijms-23-11065-s001.zip › Table S11-Validation.xlsx]

## Sheet: CD4-RNAseq
Pathway identifier	Pathway name	#Entities found	#Entities total	Entities ratio	Entities pValue	Entities FDR	#Reactions found	#Reactions total	Reactions ratio	Species identifier	Species name	Submitted entities found	Mapped entities	Found reaction identifiers
R-HSA-1280215	Cytokine Signaling in Immune system	19	1094	0.0724311440677966	2.9976021664879227E-14	8.393286066166183E-12	166	710	0.05147165434246774	9606	Homo sapiens	DDX58;RIPK2;TNFRSF9;TYK2;IFI30;NFKB1;TNFSF13B;NFKB2;OAS1;IRF4;TRAF6;CCR5;BCL2L1;HAVCR2		R-HSA-8983688;R-HSA-9678737;R-HSA-8983680;R-HSA-1112602;R-HSA-8987266;R-HSA-1112604;R-HSA-8950405;R-HSA-8987014;R-HSA-8987033;R-HSA-447252;R-HSA-449811;R-HSA-8950423;R-HSA-8950441;R-HSA-6786118;R-HSA-6784324;R-HSA-6783556;R-HSA-6784323;R-HSA-912680;R-HSA-6786114;R-HSA-8952749;R-HSA-450337;R-HSA-6783552;R-HSA-8987040;R-HSA-1031716;R-HSA-8987042;R-HSA-450346;R-HSA-1031713;R-HSA-5668454;R-HSA-451634…
R-HSA-168256	Immune System	23	2691	0.1781647245762712	3.063505005229672E-11	4.288907007321541E-9	302	1625	0.11780484268522547	9606	Homo sapiens	DDX58;RIPK2;TNFRSF9;TYK2;IFI30;CXCL13;NFKB1;TNFSF13B;NFKB2;HLA-DMA;OAS1;IRF4;TRAF6;BTLA;CCR6;CCR5;BCL2L1;HAVCR2		R-HSA-8983688;R-HSA-741386;R-HSA-688136;R-HSA-688137;R-HSA-8983680;R-HSA-975879;R-HSA-1112602;R-HSA-8987266;R-HSA-1112604;R-HSA-936963;R-HSA-8950405;R-HSA-936960;R-HSA-936991;R-HSA-936986;R-HSA-936475;R-HSA-936985;R-HSA-741395;R-HSA-177690;R-HSA-177694;R-HSA-177692;R-HSA-8950423;R-HSA-8950441;R-HSA-6786118;R-HSA-6783556;R-HSA-9705137;R-HSA-6786114;R-HSA-6783552;R-HSA-741411;R-HSA-1031716;R-HSA-97…
R-HSA-449147	Signaling by Interleukins	12	645	0.042703919491525424	3.722677166528854E-9	3.462089764871834E-7	118	493	0.03574017688850225	9606	Homo sapiens	IRF4;RIPK2;TRAF6;TYK2;CCR5;NFKB1;BCL2L1;HAVCR2;NFKB2		R-HSA-1112602;R-HSA-8987266;R-HSA-1112604;R-HSA-8950405;R-HSA-8987014;R-HSA-8987033;R-HSA-447252;R-HSA-449811;R-HSA-8950423;R-HSA-8950441;R-HSA-6786118;R-HSA-6784324;R-HSA-6783556;R-HSA-6784323;R-HSA-6786114;R-HSA-8952749;R-HSA-450337;R-HSA-6783552;R-HSA-8987040;R-HSA-8987042;R-HSA-450346;R-HSA-451634;R-HSA-8987070;R-HSA-8950448;R-HSA-8937654;R-HSA-507719;R-HSA-8987080;R-HSA-6783524;R-HSA-8950210…
R-HSA-380108	Chemokine receptors bind chemokines	5	57	0.003773834745762712	1.4158950734088904E-7	9.911265513862233E-6	5	19	0.0013774104683195593	9606	Homo sapiens	CCR6;CCR5;CXCL13		R-HSA-373061;R-HSA-373813;R-HSA-373087;R-HSA-444523;R-HSA-3296301
R-HSA-168643	Nucleotide-binding domain, leucine rich repeat containing receptor (NLR) signaling pathways	5	72	0.004766949152542373	4.4525257336669455E-7	2.4624884987334283E-5	12	46	0.003334783239089459	9606	Homo sapiens	RIPK2;TRAF6;NFKB1;BCL2L1;NFKB2		R-HSA-741386;R-HSA-688136;R-HSA-688137;R-HSA-9603905;R-HSA-688985;R-HSA-706479;R-HSA-622415;R-HSA-168405;R-HSA-741411;R-HSA-741395;R-HSA-168184;R-HSA-879201
R-HSA-933542	TRAF6 mediated NF-kB activation	4	30	0.001986228813559322	5.353235866811801E-7	2.4624884987334283E-5	4	4	2.899811512251704E-4	9606	Homo sapiens	DDX58;TRAF6;NFKB1;NFKB2		R-HSA-933530;R-HSA-168166;R-HSA-933528;R-HSA-168140
R-HSA-913531	Interferon Signaling	8	395	0.026152012711864406	1.3112979886376053E-6	2.6671787122012347E-5	23	71	0.005147165434246774	9606	Homo sapiens	OAS1;IRF4;DDX58;TYK2;IFI30		R-HSA-1678841;R-HSA-8983688;R-HSA-9678737;R-HSA-912680;R-HSA-8985153;R-HSA-8983680;R-HSA-909732;R-HSA-1031716;R-HSA-909729;R-HSA-997314;R-HSA-1031713;R-HSA-1169406;R-HSA-909730;R-HSA-997311;R-HSA-909724;R-HSA-997309;R-HSA-909726;R-HSA-909722;R-HSA-1015702;R-HSA-909719;R-HSA-909718;R-HSA-1015699;R-HSA-8983671
R-HSA-445989	TAK1-dependent IKK and NF-kappa-B activation	4	40	0.0026483050847457626	1.6669866951257717E-6	2.6671787122012347E-5	4	5	3.6247643903146296E-4	9606	Homo sapiens	RIPK2;TRAF6;NFKB1;NFKB2		R-HSA-168166;R-HSA-9630923;R-HSA-168184;R-HSA-168140
R-HSA-193639	p75NTR signals via NF-kB	3	19	0.0012579449152542372	9.607027066982354E-6	1.4410540600473531E-4	10	13	9.424387414818037E-4	9606	Homo sapiens	RIPK2;TRAF6;NFKB1		R-HSA-193665;R-HSA-193703;R-HSA-193684;R-HSA-193691;R-HSA-193656;R-HSA-193705;R-HSA-193641;R-HSA-193694;R-HSA-209566;R-HSA-193695
R-HSA-877300	Interferon gamma signaling	6	250	0.016551906779661018	1.2870180269075604E-5	1.8018252376705846E-4	2	16	0.0011599246049006815	9606	Homo sapiens	OAS1;IRF4;IFI30		R-HSA-1031716;R-HSA-1031713
R-HSA-5633008	TP53 Regulates Transcription of Cell Death Genes	4	83	0.005495233050847458	2.8994928761072458E-5	4.059290026550144E-4	4	68	0.004929679570827896	9606	Homo sapiens	TP53INP1;TNFRSF10A		R-HSA-5633414;R-HSA-5633441;R-HSA-6799418;R-HSA-6799416
R-HSA-909733	Interferon alpha/beta signaling	5	190	0.012579449152542372	4.7779634628430934E-5	5.340435039746794E-4	15	24	0.0017398869073510222	9606	Homo sapiens	OAS1;IRF4;TYK2		R-HSA-9678737;R-HSA-912680;R-HSA-909732;R-HSA-909729;R-HSA-997314;R-HSA-909730;R-HSA-997311;R-HSA-909724;R-HSA-997309;R-HSA-909726;R-HSA-909722;R-HSA-1015702;R-HSA-909719;R-HSA-909718;R-HSA-1015699
R-HSA-975871	MyD88 cascade initiated on plasma membrane	4	95	0.006289724576271186	4.888556576820857E-5	5.340435039746794E-4	25	58	0.00420472669276497	9606	Homo sapiens	RIPK2;TRAF6;NFKB1;NFKB2		R-HSA-937034;R-HSA-937032;R-HSA-975879;R-HSA-5684250;R-HSA-936963;R-HSA-5684248;R-HSA-168140;R-HSA-936960;R-HSA-936991;R-HSA-937050;R-HSA-936986;R-HSA-166869;R-HSA-9630923;R-HSA-937044;R-HSA-936942;R-HSA-168166;R-HSA-5684275;R-HSA-5684273;R-HSA-450337;R-HSA-450346;R-HSA-5684261;R-HSA-451634;R-HSA-168184;R-HSA-5684267;R-HSA-975857
R-HSA-168142	Toll Like Receptor 10 (TLR10) Cascade	4	95	0.006289724576271186	4.888556576820857E-5	5.340435039746794E-4	25	59	0.0042772219805712625	9606	Homo sapiens	RIPK2;TRAF6;NFKB1;NFKB2		R-HSA-937034;R-HSA-937032;R-HSA-975879;R-HSA-5684250;R-HSA-936963;R-HSA-5684248;R-HSA-168140;R-HSA-936960;R-HSA-936991;R-HSA-937050;R-HSA-936986;R-HSA-166869;R-HSA-9630923;R-HSA-937044;R-HSA-936942;R-HSA-168166;R-HSA-5684275;R-HSA-5684273;R-HSA-450337;R-HSA-450346;R-HSA-5684261;R-HSA-451634;R-HSA-168184;R-HSA-5684267;R-HSA-975857
R-HSA-168176	Toll Like Receptor 5 (TLR5) Cascade	4	95	0.006289724576271186	4.888556576820857E-5	5.340435039746794E-4	25	59	0.0042772219805712625	9606	Homo sapiens	RIPK2;TRAF6;NFKB1;NFKB2		R-HSA-937034;R-HSA-937032;R-HSA-975879;R-HSA-5684250;R-HSA-936963;R-HSA-5684248;R-HSA-168140;R-HSA-936960;R-HSA-936991;R-HSA-937050;R-HSA-936986;R-HSA-166869;R-HSA-9630923;R-HSA-937044;R-HSA-936942;R-HSA-168166;R-HSA-5684275;R-HSA-5684273;R-HSA-450337;R-HSA-450346;R-HSA-5684261;R-HSA-451634;R-HSA-168184;R-HSA-5684267;R-HSA-975857
R-HSA-622312	Inflammasomes	3	34	0.0022510593220338984	5.387595322026151E-5	5.340435039746794E-4	2	28	0.0020298680585761927	9606	Homo sapiens	NFKB1;BCL2L1;NFKB2		R-HSA-9603905;R-HSA-879201
R-HSA-975138	TRAF6 mediated induction of NFkB and MAP kinases upon TLR7/8 or 9 activation	4	102	0.006753177966101695	6.429570683497143E-5	5.340435039746794E-4	24	48	0.0034797738147020443	9606	Homo sapiens	RIPK2;TRAF6;NFKB1;NFKB2		R-HSA-975119;R-HSA-168166;R-HSA-5684275;R-HSA-975147;R-HSA-5684273;R-HSA-450337;R-HSA-975142;R-HSA-5684250;R-HSA-450346;R-HSA-975139;R-HSA-5684248;R-HSA-168140;R-HSA-450358;R-HSA-975103;R-HSA-975100;R-HSA-5684261;R-HSA-451634;R-HSA-166869;R-HSA-975097;R-HSA-9630923;R-HSA-168184;R-HSA-975122;R-HSA-5684267;R-HSA-975185
R-HSA-375276	Peptide ligand-binding receptors	5	203	0.013440148305084746	6.524155733111936E-5	5.340435039746794E-4	5	77	0.005582137161084529	9606	Homo sapiens	CCR6;CCR5;CXCL13		R-HSA-373061;R-HSA-373813;R-HSA-373087;R-HSA-444523;R-HSA-3296301
R-HSA-975155	MyD88 dependent cascade initiated on endosome	4	103	0.006819385593220339	6.675543799683492E-5	5.340435039746794E-4	28	63	0.004567203131796433	9606	Homo sapiens	RIPK2;TRAF6;NFKB1;NFKB2		R-HSA-975118;R-HSA-975119;R-HSA-975111;R-HSA-5684250;R-HSA-975106;R-HSA-5684248;R-HSA-168140;R-HSA-166869;R-HSA-9630923;R-HSA-975188;R-HSA-975122;R-HSA-975185;R-HSA-168166;R-HSA-5684275;R-HSA-975147;R-HSA-5684273;R-HSA-450337;R-HSA-975142;R-HSA-450346;R-HSA-975139;R-HSA-450358;R-HSA-975103;R-HSA-975100;R-HSA-5684261;R-HSA-451634;R-HSA-975097;R-HSA-168184;R-HSA-5684267
R-HSA-168164	Toll Like Receptor 3 (TLR3) Cascade	4	103	0.006819385593220339	6.675543799683492E-5	5.340435039746794E-4	20	61	0.004422212556183848	9606	Homo sapiens	RIPK2;TRAF6;NFKB1;NFKB2		R-HSA-168166;R-HSA-5684275;R-HSA-5684273;R-HSA-450337;R-HSA-5684250;R-HSA-450346;R-HSA-5684248;R-HSA-168140;R-HSA-9628444;R-HSA-9014342;R-HSA-847070;R-HSA-5684261;R-HSA-451634;R-HSA-450259;R-HSA-177690;R-HSA-9630923;R-HSA-168184;R-HSA-177694;R-HSA-5684267;R-HSA-177692
R-HSA-168928	DDX58/IFIH1-mediated induction of interferon-alpha/beta	4	104	0.006885593220338983	6.928314241549938E-5	5.474768728008783E-4	34	53	0.0038422502537335075	9606	Homo sapiens	DDX58;TRAF6;NFKB1;NFKB2		R-HSA-936390;R-HSA-168140;R-HSA-168909;R-HSA-990528;R-HSA-936412;R-HSA-933532;R-HSA-933530;R-HSA-936475;R-HSA-918232;R-HSA-933528;R-HSA-933526;R-HSA-918230;R-HSA-933527;R-HSA-918229;R-HSA-933525;R-HSA-918227;R-HSA-933523;R-HSA-918224;R-HSA-918225;R-HSA-168934;R-HSA-168166;R-HSA-168935;R-HSA-9705137;R-HSA-933538;R-HSA-933539;R-HSA-9705145;R-HSA-933537;R-HSA-990526;R-HSA-937343;R-HSA-936381;R-HSA-9…
R-HSA-168181	Toll Like Receptor 7/8 (TLR7/8) Cascade	4	104	0.006885593220338983	6.928314241549938E-5	5.474768728008783E-4	28	66	0.004784688995215311	9606	Homo sapiens	RIPK2;TRAF6;NFKB1;NFKB2		R-HSA-975118;R-HSA-975119;R-HSA-975111;R-HSA-5684250;R-HSA-975106;R-HSA-5684248;R-HSA-168140;R-HSA-166869;R-HSA-9630923;R-HSA-975188;R-HSA-975122;R-HSA-975185;R-HSA-168166;R-HSA-5684275;R-HSA-975147;R-HSA-5684273;R-HSA-450337;R-HSA-975142;R-HSA-450346;R-HSA-975139;R-HSA-450358;R-HSA-975103;R-HSA-975100;R-HSA-5684261;R-HSA-451634;R-HSA-975097;R-HSA-168184;R-HSA-5684267
R-HSA-168138	Toll Like Receptor 9 (TLR9) Cascade	4	107	0.0070842161016949155	7.728563456765869E-5	5.474768728008783E-4	28	68	0.004929679570827896	9606	Homo sapiens	RIPK2;TRAF6;NFKB1;NFKB2		R-HSA-975118;R-HSA-975119;R-HSA-975111;R-HSA-5684250;R-HSA-975106;R-HSA-5684248;R-HSA-168140;R-HSA-166869;R-HSA-9630923;R-HSA-975188;R-HSA-975122;R-HSA-975185;R-HSA-168166;R-HSA-5684275;R-HSA-975147;R-HSA-5684273;R-HSA-450337;R-HSA-975142;R-HSA-450346;R-HSA-975139;R-HSA-450358;R-HSA-975103;R-HSA-975100;R-HSA-5684261;R-HSA-451634;R-HSA-975097;R-HSA-168184;R-HSA-5684267
R-HSA-6785807	Interleukin-4 and Interleukin-13 signaling	5	211	0.013969809322033898	7.82109818286969E-5	5.474768728008783E-4	12	47	0.003407278526895752	9606	Homo sapiens	IRF4;TYK2;BCL2L1		R-HSA-6788582;R-HSA-6786118;R-HSA-6786070;R-HSA-6788628;R-HSA-6786050;R-HSA-6785762;R-HSA-6786114;R-HSA-6786110;R-HSA-6785821;R-HSA-6788571;R-HSA-6790025;R-HSA-6790041
R-HSA-937061	TRIF(TICAM1)-mediated TLR4 signaling	4	108	0.007150423728813559	8.009680325504753E-5	5.606776227853327E-4	20	58	0.00420472669276497	9606	Homo sapiens	RIPK2;TRAF6;NFKB1;NFKB2		R-HSA-168166;R-HSA-5684275;R-HSA-5684273;R-HSA-450337;R-HSA-5684250;R-HSA-450346;R-HSA-5684248;R-HSA-168140;R-HSA-450358;R-HSA-168915;R-HSA-5684261;R-HSA-451634;R-HSA-936952;R-HSA-936985;R-HSA-9630923;R-HSA-936951;R-HSA-168184;R-HSA-5684267;R-HSA-937075;R-HSA-936947
R-HSA-166166	MyD88-independent TLR4 cascade	4	108	0.007150423728813559	8.009680325504753E-5	5.606776227853327E-4	20	60	0.004349717268377556	9606	Homo sapiens	RIPK2;TRAF6;NFKB1;NFKB2		R-HSA-168166;R-HSA-5684275;R-HSA-5684273;R-HSA-450337;R-HSA-5684250;R-HSA-450346;R-HSA-5684248;R-HSA-168140;R-HSA-450358;R-HSA-168915;R-HSA-5684261;R-HSA-451634;R-HSA-936952;R-HSA-936985;R-HSA-9630923;R-HSA-936951;R-HSA-168184;R-HSA-5684267;R-HSA-937075;R-HSA-936947
R-HSA-9020702	Interleukin-1 signaling	4	110	0.007282838983050847	8.594169430276022E-5	6.015918601193215E-4	24	47	0.003407278526895752	9606	Homo sapiens	RIPK2;TRAF6;NFKB1;NFKB2		R-HSA-507719;R-HSA-168166;R-HSA-209063;R-HSA-5684275;R-HSA-209125;R-HSA-209061;R-HSA-2730894;R-HSA-5684273;R-HSA-8948015;R-HSA-446862;R-HSA-446894;R-HSA-5684250;R-HSA-450187;R-HSA-5684248;R-HSA-168140;R-HSA-446870;R-HSA-5684261;R-HSA-451634;R-HSA-9630923;R-HSA-168184;R-HSA-8948018;R-HSA-446877;R-HSA-450173;R-HSA-5684267
R-HSA-3134963	DEx/H-box helicases activate type I IFN and inflammatory cytokines production	2	7	4.634533898305085E-4	1.0555284235758133E-4	6.38735578684102E-4	1	5	3.6247643903146296E-4	9606	Homo sapiens	NFKB1;NFKB2		R-HSA-9604480
R-HSA-5689896	Ovarian tumor domain proteases	3	44	0.002913135593220339	1.1509940380338701E-4	6.38735578684102E-4	5	14	0.0010149340292880964	9606	Homo sapiens	DDX58;RIPK2;TRAF6		R-HSA-5690870;R-HSA-688136;R-HSA-936381;R-HSA-8869506;R-HSA-5690843
R-HSA-166058	MyD88:MAL(TIRAP) cascade initiated on plasma membrane	4	119	0.007878707627118644	1.1615285357802207E-4	6.38735578684102E-4	27	64	0.004639698419602726	9606	Homo sapiens	RIPK2;TRAF6;NFKB1;NFKB2		R-HSA-937034;R-HSA-937032;R-HSA-5684250;R-HSA-936963;R-HSA-5684248;R-HSA-168140;R-HSA-936960;R-HSA-936991;R-HSA-937050;R-HSA-936986;R-HSA-2262775;R-HSA-166869;R-HSA-166362;R-HSA-9630923;R-HSA-166363;R-HSA-937044;R-HSA-2262777;R-HSA-936942;R-HSA-168166;R-HSA-5684275;R-HSA-5684273;R-HSA-450337;R-HSA-450346;R-HSA-5684261;R-HSA-451634;R-HSA-168184;R-HSA-5684267
R-HSA-168188	Toll Like Receptor TLR6:TLR2 Cascade	4	119	0.007878707627118644	1.1615285357802207E-4	6.38735578684102E-4	27	66	0.004784688995215311	9606	Homo sapiens	RIPK2;TRAF6;NFKB1;NFKB2		R-HSA-937034;R-HSA-937032;R-HSA-5684250;R-HSA-936963;R-HSA-5684248;R-HSA-168140;R-HSA-936960;R-HSA-936991;R-HSA-937050;R-HSA-936986;R-HSA-2262775;R-HSA-166869;R-HSA-166362;R-HSA-9630923;R-HSA-166363;R-HSA-937044;R-HSA-2262777;R-HSA-936942;R-HSA-168166;R-HSA-5684275;R-HSA-5684273;R-HSA-450337;R-HSA-450346;R-HSA-5684261;R-HSA-451634;R-HSA-168184;R-HSA-5684267
R-HSA-168179	Toll Like Receptor TLR1:TLR2 Cascade	4	122	0.008077330508474576	1.277471157368204E-4	6.38735578684102E-4	27	66	0.004784688995215311	9606	Homo sapiens	RIPK2;TRAF6;NFKB1;NFKB2		R-HSA-937034;R-HSA-937032;R-HSA-5684250;R-HSA-936963;R-HSA-5684248;R-HSA-168140;R-HSA-936960;R-HSA-936991;R-HSA-937050;R-HSA-936986;R-HSA-2262775;R-HSA-166869;R-HSA-166362;R-HSA-9630923;R-HSA-166363;R-HSA-937044;R-HSA-2262777;R-HSA-936942;R-HSA-168166;R-HSA-5684275;R-HSA-5684273;R-HSA-450337;R-HSA-450346;R-HSA-5684261;R-HSA-451634;R-HSA-168184;R-HSA-5684267
R-HSA-181438	Toll Like Receptor 2 (TLR2) Cascade	4	122	0.008077330508474576	1.277471157368204E-4	6.38735578684102E-4	27	68	0.004929679570827896	9606	Homo sapiens	RIPK2;TRAF6;NFKB1;NFKB2		R-HSA-937034;R-HSA-937032;R-HSA-5684250;R-HSA-936963;R-HSA-5684248;R-HSA-168140;R-HSA-936960;R-HSA-936991;R-HSA-937050;R-HSA-936986;R-HSA-2262775;R-HSA-166869;R-HSA-166362;R-HSA-9630923;R-HSA-166363;R-HSA-937044;R-HSA-2262777;R-HSA-936942;R-HSA-168166;R-HSA-5684275;R-HSA-5684273;R-HSA-450337;R-HSA-450346;R-HSA-5684261;R-HSA-451634;R-HSA-168184;R-HSA-5684267
R-HSA-5603029	IkBA variant leads to EDA-ID	2	8	5.296610169491525E-4	1.3768266238745053E-4	6.884133119372526E-4	2	2	1.449905756125852E-4	9606	Homo sapiens	NFKB1;NFKB2		R-HSA-5228811;R-HSA-9630921
R-HSA-111453	BH3-only proteins associate with and inactivate anti-apoptotic BCL-2 members	2	11	7.282838983050848E-4	2.592754163825983E-4	0.0012963770819129916	2	4	2.899811512251704E-4	9606	Homo sapiens	BCL2L1		R-HSA-508162;R-HSA-6790025
R-HSA-166016	Toll Like Receptor 4 (TLR4) Cascade	4	152	0.010063559322033898	2.94433354949053E-4	0.001472166774745265	34	95	0.006887052341597796	9606	Homo sapiens	RIPK2;TRAF6;NFKB1;NFKB2		R-HSA-937034;R-HSA-937032;R-HSA-5684250;R-HSA-936963;R-HSA-5684248;R-HSA-168140;R-HSA-936960;R-HSA-168915;R-HSA-936991;R-HSA-937050;R-HSA-936986;R-HSA-2262775;R-HSA-166869;R-HSA-936985;R-HSA-166362;R-HSA-9630923;R-HSA-166363;R-HSA-937044;R-HSA-2262777;R-HSA-936942;R-HSA-168166;R-HSA-5684275;R-HSA-5684273;R-HSA-450337;R-HSA-450346;R-HSA-450358;R-HSA-5684261;R-HSA-451634;R-HSA-936952;R-HSA-936951;R…
R-HSA-193692	Regulated proteolysis of p75NTR	2	12	7.944915254237289E-4	3.0815140998297075E-4	0.0015407570499148537	1	5	3.6247643903146296E-4	9606	Homo sapiens	TRAF6;NFKB1		R-HSA-193700
R-HSA-448706	Interleukin-1 processing	2	12	7.944915254237289E-4	3.0815140998297075E-4	0.0015407570499148537	1	5	3.6247643903146296E-4	9606	Homo sapiens	NFKB1;NFKB2		R-HSA-448703
R-HSA-73887	Death Receptor Signalling	4	159	0.010527012711864406	3.488983884455399E-4	0.001712879593161798	21	93	0.006742061765985211	9606	Homo sapiens	RIPK2;TRAF6;TNFRSF10A;NFKB1		R-HSA-193665;R-HSA-193703;R-HSA-193700;R-HSA-141316;R-HSA-75238;R-HSA-193669;R-HSA-5635741;R-HSA-193705;R-HSA-75146;R-HSA-193641;R-HSA-141139;R-HSA-75187;R-HSA-193684;R-HSA-204949;R-HSA-193691;R-HSA-193656;R-HSA-205112;R-HSA-193694;R-HSA-209566;R-HSA-193695;R-HSA-205118
R-HSA-450294	MAP kinase activation	3	69	0.004568326271186441	4.282198982904495E-4	0.001712879593161798	9	32	0.002319849209801363	9606	Homo sapiens	RIPK2;TRAF6;NFKB1		R-HSA-5684261;R-HSA-451634;R-HSA-5684275;R-HSA-5684273;R-HSA-450337;R-HSA-5684250;R-HSA-450346;R-HSA-5684267;R-HSA-5684248
R-HSA-446652	Interleukin-1 family signaling	4	168	0.011122881355932203	4.2910108209537334E-4	0.0017164043283814934	25	80	0.005799623024503407	9606	Homo sapiens	RIPK2;TRAF6;NFKB1;NFKB2		R-HSA-507719;R-HSA-446862;R-HSA-5684250;R-HSA-450187;R-HSA-5684248;R-HSA-168140;R-HSA-446870;R-HSA-9630923;R-HSA-446877;R-HSA-168166;R-HSA-209063;R-HSA-5684275;R-HSA-209125;R-HSA-209061;R-HSA-2730894;R-HSA-5684273;R-HSA-8948015;R-HSA-446894;R-HSA-5684261;R-HSA-451634;R-HSA-448703;R-HSA-168184;R-HSA-8948018;R-HSA-450173;R-HSA-5684267
R-HSA-209560	NF-kB is activated and signals survival	2	15	9.93114406779661E-4	4.795806805594216E-4	0.0019183227222376864	3	4	2.899811512251704E-4	9606	Homo sapiens	TRAF6;NFKB1		R-HSA-193703;R-HSA-193691;R-HSA-193705
R-HSA-8983711	OAS antiviral response	2	15	9.93114406779661E-4	4.795806805594216E-4	0.0019183227222376864	4	15	0.001087429317094389	9606	Homo sapiens	OAS1;DDX58		R-HSA-8983688;R-HSA-8985153;R-HSA-8983680;R-HSA-8983671
R-HSA-209543	p75NTR recruits signalling complexes	2	16	0.001059322033898305	5.449354896861491E-4	0.0021797419587445965	7	9	6.524575902566333E-4	9606	Homo sapiens	RIPK2;TRAF6		R-HSA-193665;R-HSA-193684;R-HSA-193656;R-HSA-193641;R-HSA-193694;R-HSA-209566;R-HSA-193695
R-HSA-448424	Interleukin-17 signaling	3	78	0.005164194915254237	6.106515133423862E-4	0.002296211493684752	9	35	0.0025373350732202406	9606	Homo sapiens	RIPK2;TRAF6;NFKB1		R-HSA-5684261;R-HSA-451634;R-HSA-5684275;R-HSA-5684273;R-HSA-450337;R-HSA-5684250;R-HSA-450346;R-HSA-5684267;R-HSA-5684248
R-HSA-168898	Toll-like Receptor Cascades	4	189	0.012513241525423728	6.6629549867947E-4	0.002296211493684752	56	185	0.01341162824416413	9606	Homo sapiens	RIPK2;TRAF6;NFKB1;NFKB2		R-HSA-975118;R-HSA-975119;R-HSA-975879;R-HSA-975111;R-HSA-975106;R-HSA-936963;R-HSA-936960;R-HSA-9628444;R-HSA-936991;R-HSA-936986;R-HSA-936985;R-HSA-177690;R-HSA-975122;R-HSA-177694;R-HSA-177692;R-HSA-975147;R-HSA-450337;R-HSA-975142;R-HSA-450346;R-HSA-975139;R-HSA-450358;R-HSA-451634;R-HSA-937034;R-HSA-937032;R-HSA-5684250;R-HSA-5684248;R-HSA-168140;R-HSA-9014342;R-HSA-168915;R-HSA-847070;R-HSA…
R-HSA-6803211	TP53 Regulates Transcription of Death Receptors and Ligands	2	18	0.0011917372881355933	6.8786351062744E-4	0.002296211493684752	2	7	5.074670146440482E-4	9606	Homo sapiens	TNFRSF10A		R-HSA-5633414;R-HSA-5633441
R-HSA-1810476	RIP-mediated NFkB activation via ZBP1	2	19	0.0012579449152542372	7.654038312282507E-4	0.002296211493684752	2	4	2.899811512251704E-4	9606	Homo sapiens	NFKB1;NFKB2		R-HSA-9604480;R-HSA-168140
R-HSA-6783783	Interleukin-10 signaling	3	86	0.005693855932203389	8.091338439566442E-4	0.0024274015318699327	7	15	0.001087429317094389	9606	Homo sapiens	TYK2;CCR5		R-HSA-6784791;R-HSA-6784006;R-HSA-6784324;R-HSA-6784323;R-HSA-449811;R-HSA-6784319;R-HSA-8937654
R-HSA-9702518	STAT5 activation downstream of FLT3 ITD mutants	2	21	0.0013903601694915254	9.325552216806754E-4	0.002797665665042026	2	14	0.0010149340292880964	9606	Homo sapiens	BCL2L1		R-HSA-9698021;R-HSA-9698026
R-HSA-1606322	ZBP1(DAI) mediated induction of type I IFNs	2	23	0.0015227754237288136	0.001115692336290941	0.003058811627982605	2	11	7.974481658692185E-4	9606	Homo sapiens	NFKB1;NFKB2		R-HSA-9604480;R-HSA-168140
R-HSA-844456	The NLRP3 inflammasome	2	24	0.0015889830508474577	0.0012132149891885824	0.003058811627982605	1	18	0.0013049151805132667	9606	Homo sapiens	NFKB1;NFKB2		R-HSA-9603905
R-HSA-9705671	SARS-CoV-2 activates/modulates innate and adaptive immune responses	4	226	0.01496292372881356	0.0012896494920991985	0.003058811627982605	7	47	0.003407278526895752	9606	Homo sapiens	DDX58;RIPK2;TRAF6;TYK2		R-HSA-909726;R-HSA-168184;R-HSA-9705320;R-HSA-9717658;R-HSA-918224;R-HSA-9755258;R-HSA-918225
R-HSA-5668541	TNFR2 non-canonical NF-kB pathway	3	104	0.006885593220338983	0.001394493874987024	0.003058811627982605	14	43	0.0031172973756705812	9606	Homo sapiens	TNFRSF9;TNFSF13B;NFKB2		R-HSA-5668534;R-HSA-5676599;R-HSA-5676596;R-HSA-5607731;R-HSA-5607741;R-HSA-5668414;R-HSA-5676607;R-HSA-8858475;R-HSA-5668454;R-HSA-5668481;R-HSA-5607725;R-HSA-5607726;R-HSA-5607720;R-HSA-5607723
R-HSA-450321	JNK (c-Jun kinases) phosphorylation and activation mediated by activated human TAK1	2	26	0.0017213983050847457	0.001420087795828362	0.003058811627982605	1	3	2.1748586341887777E-4	9606	Homo sapiens	RIPK2;TRAF6		R-HSA-450337
R-HSA-450302	activated TAK1 mediates p38 MAPK activation	2	27	0.0017876059322033898	0.0015294058139913025	0.003058811627982605	1	5	3.6247643903146296E-4	9606	Homo sapiens	RIPK2;TRAF6		R-HSA-450346
R-HSA-193704	p75 NTR receptor-mediated signalling	3	110	0.007282838983050847	0.0016359147844366984	0.0032718295688733967	15	50	0.0036247643903146295	9606	Homo sapiens	RIPK2;TRAF6;NFKB1		R-HSA-193665;R-HSA-193703;R-HSA-193700;R-HSA-193669;R-HSA-193705;R-HSA-193641;R-HSA-193684;R-HSA-204949;R-HSA-193691;R-HSA-193656;R-HSA-205112;R-HSA-193694;R-HSA-209566;R-HSA-193695;R-HSA-205118
R-HSA-373076	Class A/1 (Rhodopsin-like receptors)	5	412	0.027277542372881356	0.0016438441296964257	0.0032876882593928514	5	160	0.011599246049006815	9606	Homo sapiens	CCR6;CCR5;CXCL13		R-HSA-373061;R-HSA-373813;R-HSA-373087;R-HSA-444523;R-HSA-3296301
R-HSA-5669034	TNFs bind their physiological receptors	2	30	0.001986228813559322	0.0018806944938853931	0.0037613889877707862	2	13	9.424387414818037E-4	9606	Homo sapiens	TNFRSF9;TNFSF13B		R-HSA-5676607;R-HSA-8858475
R-HSA-9703648	Signaling by FLT3 ITD and TKD mutants	2	30	0.001986228813559322	0.0018806944938853931	0.0037613889877707862	2	24	0.0017398869073510222	9606	Homo sapiens	BCL2L1		R-HSA-9698021;R-HSA-9698026
R-HSA-5607764	CLEC7A (Dectin-1) signaling	3	120	0.007944915254237288	0.0020936569050753473	0.004187313810150695	20	45	0.0032622879512831664	9606	Homo sapiens	TRAF6;NFKB1;NFKB2		R-HSA-5607732;R-HSA-5607728;R-HSA-202534;R-HSA-5607731;R-HSA-2730894;R-HSA-5607741;R-HSA-5607742;R-HSA-202541;R-HSA-5607751;R-HSA-5660965;R-HSA-5607747;R-HSA-5660622;R-HSA-5607725;R-HSA-5607757;R-HSA-5607724;R-HSA-5607756;R-HSA-5607759;R-HSA-5607726;R-HSA-5607720;R-HSA-5607723
R-HSA-6803204	TP53 Regulates Transcription of Genes Involved in Cytochrome C Release	2	33	0.002184851694915254	0.0022666515954018474	0.004533303190803695	2	25	0.0018123821951573148	9606	Homo sapiens	TP53INP1		R-HSA-6799418;R-HSA-6799416
R-HSA-202424	Downstream TCR signaling	3	124	0.008209745762711865	0.0022968855342476724	0.004593771068495345	10	24	0.0017398869073510222	9606	Homo sapiens	RIPK2;TRAF6;NFKB1		R-HSA-5607728;R-HSA-202534;R-HSA-202453;R-HSA-2730894;R-HSA-202500;R-HSA-202459;R-HSA-5607724;R-HSA-202472;R-HSA-202510;R-HSA-202541
R-HSA-168638	NOD1/2 Signaling Pathway	2	41	0.002714512711864407	0.003462134980149356	0.006924269960298712	10	18	0.0013049151805132667	9606	Homo sapiens	RIPK2;TRAF6		R-HSA-741386;R-HSA-688136;R-HSA-688137;R-HSA-688985;R-HSA-706479;R-HSA-622415;R-HSA-168405;R-HSA-741395;R-HSA-741411;R-HSA-168184
R-HSA-5260271	Diseases of Immune System	2	42	0.002780720338983051	0.003628295038629048	0.007256590077258096	2	15	0.001087429317094389	9606	Homo sapiens	NFKB1;NFKB2		R-HSA-5228811;R-HSA-9630921
R-HSA-5602358	Diseases associated with the TLR signaling cascade	2	42	0.002780720338983051	0.003628295038629048	0.007256590077258096	2	15	0.001087429317094389	9606	Homo sapiens	NFKB1;NFKB2		R-HSA-5228811;R-HSA-9630921
R-HSA-202403	TCR signaling	3	147	0.009732521186440678	0.003702823075298789	0.007405646150597578	10	52	0.0037697549659272147	9606	Homo sapiens	RIPK2;TRAF6;NFKB1		R-HSA-5607728;R-HSA-202534;R-HSA-202453;R-HSA-2730894;R-HSA-202500;R-HSA-202459;R-HSA-5607724;R-HSA-202472;R-HSA-202510;R-HSA-202541
R-HSA-9682385	FLT3 signaling in disease	2	43	0.0028469279661016947	0.0037981203802553987	0.007596240760510797	2	52	0.0037697549659272147	9606	Homo sapiens	BCL2L1		R-HSA-9698021;R-HSA-9698026
R-HSA-933541	TRAF6 mediated IRF7 activation	2	44	0.002913135593220339	0.003971595737967348	0.007943191475934697	7	13	9.424387414818037E-4	9606	Homo sapiens	DDX58;TRAF6		R-HSA-918230;R-HSA-933527;R-HSA-933525;R-HSA-933538;R-HSA-9705145;R-HSA-9705323;R-HSA-933537
R-HSA-9705683	SARS-CoV-2-host interactions	4	314	0.020789194915254237	0.004219359137152545	0.00843871827430509	7	67	0.004857184283021603	9606	Homo sapiens	DDX58;RIPK2;TRAF6;TYK2		R-HSA-909726;R-HSA-168184;R-HSA-9705320;R-HSA-9717658;R-HSA-918224;R-HSA-9755258;R-HSA-918225
R-HSA-3214841	PKMTs methylate histone lysines	2	51	0.0033765889830508476	0.005286850619829142	0.010573701239658284	1	22	0.001594896331738437	9606	Homo sapiens	NFKB1;NFKB2		R-HSA-8865237
R-HSA-168249	Innate Immune System	8	1338	0.08858580508474577	0.0057292537063636795	0.011458507412727359	139	710	0.05147165434246774	9606	Homo sapiens	DDX58;RIPK2;TRAF6;CCR6;CXCL13;NFKB1;BCL2L1;NFKB2		R-HSA-975118;R-HSA-741386;R-HSA-975119;R-HSA-688136;R-HSA-688137;R-HSA-975879;R-HSA-975111;R-HSA-975106;R-HSA-936963;R-HSA-936960;R-HSA-9645442;R-HSA-936991;R-HSA-9604480;R-HSA-5607751;R-HSA-936986;R-HSA-936475;R-HSA-5607747;R-HSA-936985;R-HSA-741395;R-HSA-5607757;R-HSA-177690;R-HSA-5607756;R-HSA-5607759;R-HSA-975122;R-HSA-177694;R-HSA-177692;R-HSA-9705137;R-HSA-975147;R-HSA-202534;R-HSA-450337;R…
R-HSA-9664424	Cell recruitment (pro-inflammatory response)	2	54	0.0035752118644067797	0.005903773269448354	0.011807546538896707	2	23	0.0016673916195447296	9606	Homo sapiens	NFKB1;NFKB2		R-HSA-9603905;R-HSA-448703
R-HSA-9660826	Purinergic signaling in leishmaniasis infection	2	54	0.0035752118644067797	0.005903773269448354	0.011807546538896707	2	23	0.0016673916195447296	9606	Homo sapiens	NFKB1;NFKB2		R-HSA-9603905;R-HSA-448703
R-HSA-162582	Signal Transduction	13	3013	0.1994835805084746	0.0059171414509466835	0.011834282901893367	35	2465	0.17870088444251123	9606	Homo sapiens	NR4A1;RIPK2;TRAF6;TNFRSF10A;TYK2;CCR6;CCR5;CXCL13;RUNX3;NFKB1;BCL2L1		R-HSA-373061;R-HSA-193665;R-HSA-749454;R-HSA-141316;R-HSA-193669;R-HSA-9653595;R-HSA-5635741;R-HSA-75146;R-HSA-141139;R-HSA-193684;R-HSA-204949;R-HSA-193691;R-HSA-373087;R-HSA-749456;R-HSA-193694;R-HSA-209566;R-HSA-193695;R-HSA-3296301;R-HSA-109857;R-HSA-109858;R-HSA-4411367;R-HSA-193703;R-HSA-193700;R-HSA-75238;R-HSA-193705;R-HSA-193641;R-HSA-380073;R-HSA-444523;R-HSA-373813;R-HSA-2316434;R-HSA-…
R-HSA-109581	Apoptosis	3	192	0.012711864406779662	0.007736922420338854	0.015473844840677708	6	141	0.010221835580687256	9606	Homo sapiens	TNFRSF10A;BCL2L1		R-HSA-139952;R-HSA-508162;R-HSA-141156;R-HSA-3465448;R-HSA-3371359;R-HSA-6790025
R-HSA-109606	Intrinsic Pathway for Apoptosis	2	64	0.00423728813559322	0.008184487157933074	0.016368974315866147	2	62	0.0044947078439901405	9606	Homo sapiens	BCL2L1		R-HSA-508162;R-HSA-6790025
R-HSA-8951911	RUNX3 regulates RUNX1-mediated transcription	1	4	2.6483050847457627E-4	0.008439881162990437	0.016879762325980874	2	2	1.449905756125852E-4	9606	Homo sapiens	RUNX3		R-HSA-8951926;R-HSA-8951910
R-HSA-500792	GPCR ligand binding	5	606	0.0401218220338983	0.008465810577571231	0.016931621155142462	5	187	0.013556618819776715	9606	Homo sapiens	CCR6;CCR5;CXCL13		R-HSA-373061;R-HSA-373813;R-HSA-373087;R-HSA-444523;R-HSA-3296301
R-HSA-5621481	C-type lectin receptors (CLRs)	3	203	0.013440148305084746	0.009001994875347807	0.018003989750695615	23	68	0.004929679570827896	9606	Homo sapiens	TRAF6;NFKB1;NFKB2		R-HSA-5607732;R-HSA-5660660;R-HSA-5607728;R-HSA-202534;R-HSA-5607731;R-HSA-2730894;R-HSA-5607741;R-HSA-5607742;R-HSA-5660666;R-HSA-5624473;R-HSA-202541;R-HSA-5607751;R-HSA-5660965;R-HSA-5607747;R-HSA-5660622;R-HSA-5607725;R-HSA-5607757;R-HSA-5607724;R-HSA-5607756;R-HSA-5607759;R-HSA-5607726;R-HSA-5607720;R-HSA-5607723
R-HSA-844455	The NLRP1 inflammasome	1	5	3.310381355932203E-4	0.01053904506435932	0.02107809012871864	1	4	2.899811512251704E-4	9606	Homo sapiens	BCL2L1		R-HSA-879201
R-HSA-9694516	SARS-CoV-2 Infection	4	420	0.027807203389830507	0.011549722513938043	0.02304391349041368	7	186	0.013484123531970421	9606	Homo sapiens	DDX58;RIPK2;TRAF6;TYK2		R-HSA-909726;R-HSA-168184;R-HSA-9705320;R-HSA-9717658;R-HSA-918224;R-HSA-9755258;R-HSA-918225
R-HSA-1834949	Cytosolic sensors of pathogen-associated DNA	2	78	0.005164194915254237	0.011935415358538815	0.02304391349041368	2	50	0.0036247643903146295	9606	Homo sapiens	NFKB1;NFKB2		R-HSA-9604480;R-HSA-168140
R-HSA-418594	G alpha (i) signalling events	4	426	0.028204449152542374	0.01211631805608715	0.02304391349041368	3	74	0.0053646512976656515	9606	Homo sapiens	CCR6;CCR5;CXCL13		R-HSA-749454;R-HSA-749456;R-HSA-380073
R-HSA-8952158	RUNX3 regulates BCL2L11 (BIM) transcription	1	6	3.9724576271186443E-4	0.01263390355983196	0.02304391349041368	2	2	1.449905756125852E-4	9606	Homo sapiens	RUNX3		R-HSA-8952232;R-HSA-8952226
R-HSA-5357801	Programmed Cell Death	3	238	0.015757415254237288	0.013801558332562247	0.02304391349041368	9	197	0.01428157169783964	9606	Homo sapiens	TNFRSF10A;BCL2L1		R-HSA-3465429;R-HSA-139952;R-HSA-508162;R-HSA-141156;R-HSA-5675456;R-HSA-5213462;R-HSA-3465448;R-HSA-3371359;R-HSA-6790025
R-HSA-8941855	RUNX3 regulates CDKN1A transcription	1	8	5.296610169491525E-4	0.016810738501264577	0.02304391349041368	6	6	4.3497172683775554E-4	9606	Homo sapiens	RUNX3		R-HSA-8878117;R-HSA-8878130;R-HSA-8878178;R-HSA-8952128;R-HSA-8878143;R-HSA-8878186
R-HSA-75158	TRAIL signaling	1	8	5.296610169491525E-4	0.016810738501264577	0.02304391349041368	6	6	4.3497172683775554E-4	9606	Homo sapiens	TNFRSF10A		R-HSA-141139;R-HSA-75187;R-HSA-141316;R-HSA-75238;R-HSA-5635741;R-HSA-75146
R-HSA-5660668	CLEC7A/inflammasome pathway	1	8	5.296610169491525E-4	0.016810738501264577	0.02304391349041368	1	4	2.899811512251704E-4	9606	Homo sapiens	NFKB1		R-HSA-5660622
R-HSA-1169410	Antiviral mechanism by IFN-stimulated genes	2	94	0.006223516949152542	0.01697450932932043	0.02304391349041368	6	31	0.0022473539219950702	9606	Homo sapiens	OAS1;DDX58		R-HSA-1678841;R-HSA-8983688;R-HSA-8985153;R-HSA-8983680;R-HSA-8983671;R-HSA-1169406
R-HSA-1280218	Adaptive Immune System	6	1012	0.0670021186440678	0.018106693606814495	0.02304391349041368	22	264	0.019138755980861243	9606	Homo sapiens	HLA-DMA;RIPK2;TRAF6;BTLA;IFI30;NFKB1		R-HSA-6790087;R-HSA-5607728;R-HSA-202534;R-HSA-2730894;R-HSA-202500;R-HSA-1168633;R-HSA-202472;R-HSA-202510;R-HSA-202541;R-HSA-1168638;R-HSA-389941;R-HSA-1168640;R-HSA-1168643;R-HSA-1168642;R-HSA-389523;R-HSA-202453;R-HSA-202459;R-HSA-2213240;R-HSA-5607724;R-HSA-389919;R-HSA-2213244;R-HSA-2213246
R-HSA-8951671	RUNX3 regulates YAP1-mediated transcription	1	9	5.958686440677966E-4	0.018892731990338696	0.02304391349041368	2	3	2.1748586341887777E-4	9606	Homo sapiens	RUNX3		R-HSA-8951676;R-HSA-8951695
R-HSA-3700989	Transcriptional Regulation by TP53	4	487	0.03224311440677966	0.01891540497616928	0.02304391349041368	6	259	0.018776279541829782	9606	Homo sapiens	TP53INP1;TNFRSF10A		R-HSA-3215251;R-HSA-5633414;R-HSA-5633441;R-HSA-6799409;R-HSA-6799418;R-HSA-6799416
R-HSA-8949275	RUNX3 Regulates Immune Response and Cell Migration	1	10	6.620762711864406E-4	0.0209704541598128	0.02304391349041368	5	5	3.6247643903146296E-4	9606	Homo sapiens	RUNX3		R-HSA-8952442;R-HSA-8949276;R-HSA-8949343;R-HSA-8949301;R-HSA-8949335
R-HSA-8951430	RUNX3 regulates WNT signaling	1	10	6.620762711864406E-4	0.0209704541598128	0.02304391349041368	3	5	3.6247643903146296E-4	9606	Homo sapiens	RUNX3		R-HSA-4411367;R-HSA-8951442;R-HSA-8951428
R-HSA-4411364	Binding of TCF/LEF:CTNNB1 to target gene promoters	1	10	6.620762711864406E-4	0.0209704541598128	0.02304391349041368	1	4	2.899811512251704E-4	9606	Homo sapiens	RUNX3		R-HSA-4411367
R-HSA-9679506	SARS-CoV Infections	4	516	0.03416313559322034	0.022843456046958144	0.02304391349041368	8	329	0.023850949688270263	9606	Homo sapiens	DDX58;RIPK2;TRAF6;TYK2		R-HSA-9678737;R-HSA-909726;R-HSA-168184;R-HSA-9705320;R-HSA-9717658;R-HSA-918224;R-HSA-9755258;R-HSA-918225
R-HSA-5688426	Deubiquitination	3	289	0.019134004237288137	0.02298345315706507	0.02304391349041368	11	77	0.005582137161084529	9606	Homo sapiens	DDX58;RIPK2;TRAF6		R-HSA-5690870;R-HSA-5696564;R-HSA-688136;R-HSA-936381;R-HSA-5696627;R-HSA-8869506;R-HSA-8869456;R-HSA-936390;R-HSA-5690159;R-HSA-5690843;R-HSA-5696600
R-HSA-9020933	Interleukin-23 signaling	1	11	7.282838983050848E-4	0.02304391349041368	0.02304391349041368	7	12	8.699434536755111E-4	9606	Homo sapiens	TYK2		R-HSA-8950364;R-HSA-8950269;R-HSA-8952749;R-HSA-8950591;R-HSA-447130;R-HSA-8952823;R-HSA-8950583
R-HSA-3371378	Regulation by c-FLIP	1	11	7.282838983050848E-4	0.02304391349041368	0.02304391349041368	2	4	2.899811512251704E-4	9606	Homo sapiens	TNFRSF10A		R-HSA-3465448;R-HSA-3371359
R-HSA-69416	Dimerization of procaspase-8	1	11	7.282838983050848E-4	0.02304391349041368	0.02304391349041368	1	3	2.1748586341887777E-4	9606	Homo sapiens	TNFRSF10A		R-HSA-141156
R-HSA-4755510	SUMOylation of immune response proteins	1	11	7.282838983050848E-4	0.02304391349041368	0.02304391349041368	1	5	3.6247643903146296E-4	9606	Homo sapiens	NFKB2		R-HSA-4755479
R-HSA-937042	IRAK2 mediated activation of TAK1 complex	1	12	7.944915254237289E-4	0.025113118446593474	0.025113118446593474	5	5	3.6247643903146296E-4	9606	Homo sapiens	TRAF6		R-HSA-936942;R-HSA-936991;R-HSA-936986;R-HSA-936963;R-HSA-936960
R-HSA-112411	MAPK1 (ERK2) activation	1	12	7.944915254237289E-4	0.025113118446593474	0.025113118446593474	1	3	2.1748586341887777E-4	9606	Homo sapiens	TYK2		R-HSA-109858
R-HSA-198693	AKT phosphorylates targets in the nucleus	1	12	7.944915254237289E-4	0.025113118446593474	0.025113118446593474	1	4	2.899811512251704E-4	9606	Homo sapiens	NR4A1		R-HSA-199863
R-HSA-9014325	TICAM1,TRAF6-dependent induction of TAK1 complex	1	13	8.606991525423729E-4	0.02717807747654566	0.02717807747654566	6	6	4.3497172683775554E-4	9606	Homo sapiens	TRAF6		R-HSA-847070;R-HSA-450259;R-HSA-177690;R-HSA-177694;R-HSA-177692;R-HSA-9628444
R-HSA-173107	Binding and entry of HIV virion	1	13	8.606991525423729E-4	0.02717807747654566	0.02717807747654566	6	8	5.799623024503408E-4	9606	Homo sapiens	CCR5		R-HSA-164515;R-HSA-164500;R-HSA-164507;R-HSA-164521;R-HSA-164524;R-HSA-164508
R-HSA-9020956	Interleukin-27 signaling	1	13	8.606991525423729E-4	0.02717807747654566	0.02717807747654566	8	20	0.0014499057561258518	9606	Homo sapiens	TYK2		R-HSA-8950441;R-HSA-8950537;R-HSA-8950210;R-HSA-8950340;R-HSA-8950485;R-HSA-448427;R-HSA-8950518;R-HSA-1067646
R-HSA-110056	MAPK3 (ERK1) activation	1	13	8.606991525423729E-4	0.02717807747654566	0.02717807747654566	1	4	2.899811512251704E-4	9606	Homo sapiens	TYK2		R-HSA-109857
R-HSA-933543	NF-kB activation through FADD/RIP-1 pathway mediated by caspase-8 and -10	1	14	9.26906779661017E-4	0.029238799012256123	0.029238799012256123	5	5	3.6247643903146296E-4	9606	Homo sapiens	DDX58		R-HSA-933532;R-HSA-168934;R-HSA-933526;R-HSA-933539;R-HSA-933523
R-HSA-5218900	CASP8 activity is inhibited	1	14	9.26906779661017E-4	0.029238799012256123	0.029238799012256123	2	3	2.1748586341887777E-4	9606	Homo sapiens	TNFRSF10A		R-HSA-3465429;R-HSA-5675456
R-HSA-9645460	Alpha-protein kinase 1 signaling pathway	1	14	9.26906779661017E-4	0.029238799012256123	0.029238799012256123	6	10	7.249528780629259E-4	9606	Homo sapiens	TRAF6		R-HSA-9645442;R-HSA-9645394;R-HSA-9645520;R-HSA-9645414;R-HSA-9645406;R-HSA-9645501
R-HSA-8951936	RUNX3 regulates p14-ARF	1	16	0.001059322033898305	0.03334756324797494	0.03334756324797494	8	8	5.799623024503408E-4	9606	Homo sapiens	RUNX3		R-HSA-8951977;R-HSA-8952058;R-HSA-8952062;R-HSA-8951966;R-HSA-8951951;R-HSA-8952081;R-HSA-8952069;R-HSA-8952101
R-HSA-937039	IRAK1 recruits IKK complex	1	16	0.001059322033898305	0.03334756324797494	0.03334756324797494	4	4	2.899811512251704E-4	9606	Homo sapiens	TRAF6		R-HSA-937050;R-HSA-937034;R-HSA-937032;R-HSA-937044
R-HSA-975144	IRAK1 recruits IKK complex upon TLR7/8 or 9 stimulation	1	16	0.001059322033898305	0.03334756324797494	0.03334756324797494	4	4	2.899811512251704E-4	9606	Homo sapiens	TRAF6		R-HSA-975119;R-HSA-975142;R-HSA-975122;R-HSA-975139
R-HSA-8941856	RUNX3 regulates NOTCH signaling	1	16	0.001059322033898305	0.03334756324797494	0.03334756324797494	5	7	5.074670146440482E-4	9606	Homo sapiens	RUNX3		R-HSA-8878212;R-HSA-8878243;R-HSA-8878193;R-HSA-8878237;R-HSA-8878220
R-HSA-8984722	Interleukin-35 Signalling	1	16	0.001059322033898305	0.03334756324797494	0.03334756324797494	4	26	0.0018848774829636073	9606	Homo sapiens	TYK2		R-HSA-8983834;R-HSA-6809140;R-HSA-8983518;R-HSA-8950405
R-HSA-372790	Signaling by GPCR	5	871	0.057666843220338986	0.03493042521982692	0.03493042521982692	8	360	0.02609830361026533	9606	Homo sapiens	CCR6;CCR5;CXCL13		R-HSA-373061;R-HSA-373813;R-HSA-749454;R-HSA-373087;R-HSA-749456;R-HSA-380073;R-HSA-444523;R-HSA-3296301
R-HSA-1059683	Interleukin-6 signaling	1	17	0.0011255296610169492	0.03539562273112484	0.03539562273112484	14	20	0.0014499057561258518	9606	Homo sapiens	TYK2		R-HSA-1112690;R-HSA-1112755;R-HSA-1112565;R-HSA-1112727;R-HSA-1112602;R-HSA-1112604;R-HSA-1067646;R-HSA-1112510;R-HSA-1112703;R-HSA-1112514;R-HSA-1067651;R-HSA-1112708;R-HSA-1067688;R-HSA-1067659
R-HSA-6788467	IL-6-type cytokine receptor ligand interactions	1	17	0.0011255296610169492	0.03539562273112484	0.03539562273112484	9	14	0.0010149340292880964	9606	Homo sapiens	TYK2		R-HSA-6783524;R-HSA-6783556;R-HSA-5696482;R-HSA-6783681;R-HSA-6783552;R-HSA-6784189;R-HSA-6784204;R-HSA-6783530;R-HSA-449976
R-HSA-975110	TRAF6 mediated IRF7 activation in TLR7/8 or 9 signaling	1	17	0.0011255296610169492	0.03539562273112484	0.03539562273112484	3	5	3.6247643903146296E-4	9606	Homo sapiens	TRAF6		R-HSA-975118;R-HSA-975188;R-HSA-975106
R-HSA-5676594	TNF receptor superfamily (TNFSF) members mediating non-canonical NF-kB pathway	1	17	0.0011255296610169492	0.03539562273112484	0.03539562273112484	2	12	8.699434536755111E-4	9606	Homo sapiens	TNFSF13B		R-HSA-5676599;R-HSA-5676596
R-HSA-975163	IRAK2 mediated activation of TAK1 complex upon TLR7/8 or 9 stimulation	1	18	0.0011917372881355933	0.03743947828638272	0.03743947828638272	5	5	3.6247643903146296E-4	9606	Homo sapiens	TRAF6		R-HSA-450358;R-HSA-975103;R-HSA-975147;R-HSA-975097;R-HSA-975185
R-HSA-5684264	MAP3K8 (TPL2)-dependent MAPK1/3 activation	1	18	0.0011917372881355933	0.03743947828638272	0.03743947828638272	7	8	5.799623024503408E-4	9606	Homo sapiens	NFKB1		R-HSA-5684261;R-HSA-451634;R-HSA-5684275;R-HSA-5684273;R-HSA-5684250;R-HSA-5684267;R-HSA-5684248
R-HSA-205043	NRIF signals cell death from the nucleus	1	18	0.0011917372881355933	0.03743947828638272	0.03743947828638272	4	7	5.074670146440482E-4	9606	Homo sapiens	TRAF6		R-HSA-204949;R-HSA-193669;R-HSA-205112;R-HSA-205118
R-HSA-937072	TRAF6-mediated induction of TAK1 complex within TLR4 complex	1	19	0.0012579449152542372	0.03947913826509075	0.03947913826509075	6	6	4.3497172683775554E-4	9606	Homo sapiens	TRAF6		R-HSA-450358;R-HSA-936952;R-HSA-936985;R-HSA-936951;R-HSA-937075;R-HSA-936947
R-HSA-168927	TICAM1, RIP1-mediated IKK complex recruitment	1	19	0.0012579449152542372	0.03947913826509075	0.03947913826509075	1	3	2.1748586341887777E-4	9606	Homo sapiens	TRAF6		R-HSA-9014342
R-HSA-2132295	MHC class II antigen presentation	2	149	0.009864936440677966	0.039696192980870015	0.039696192980870015	3	26	0.0018848774829636073	9606	Homo sapiens	HLA-DMA;IFI30		R-HSA-2213240;R-HSA-2213244;R-HSA-2213246
R-HSA-212436	Generic Transcription Pathway	7	1555	0.10295286016949153	0.04108393317893744	0.04108393317893744	52	830	0.06017108887922285	9606	Homo sapiens	NR4A1;TP53INP1;TNFRSF10A;RUNX3;NFKB1		R-HSA-8878212;R-HSA-8951951;R-HSA-8951695;R-HSA-3790130;R-HSA-8878220;R-HSA-8951428;R-HSA-8952069;R-HSA-8949276;R-HSA-382096;R-HSA-8951966;R-HSA-8952081;R-HSA-8878237;R-HSA-8951442;R-HSA-8952232;R-HSA-8951977;R-HSA-8878117;R-HSA-3215251;R-HSA-3857305;R-HSA-8878243;R-HSA-4411367;R-HSA-8865454;R-HSA-8952226;R-HSA-8952101;R-HSA-8878130;R-HSA-8952382;R-HSA-8878143;R-HSA-8952371;R-HSA-8949301;R-HSA-89…
R-HSA-918233	TRAF3-dependent IRF activation pathway	1	20	0.0013241525423728813	0.04151461100255238	0.04151461100255238	6	11	7.974481658692185E-4	9606	Homo sapiens	DDX58		R-HSA-9705137;R-HSA-918232;R-HSA-918229;R-HSA-9705320;R-HSA-918227;R-HSA-918225
R-HSA-140534	Caspase activation via Death Receptors in the presence of ligand	1	20	0.0013241525423728813	0.04151461100255238	0.04151461100255238	4	9	6.524575902566333E-4	9606	Homo sapiens	TNFRSF10A		R-HSA-139952;R-HSA-141156;R-HSA-3465448;R-HSA-3371359
R-HSA-1643685	Disease	10	2651	0.1755164194915254	0.042456802831846385	0.042456802831846385	22	1708	0.12382195157314775	9606	Homo sapiens	NR4A1;DDX58;RIPK2;TRAF6;TYK2;CCR5;NFKB1;BCL2L1;NFKB2		R-HSA-164515;R-HSA-9678737;R-HSA-9621073;R-HSA-5228811;R-HSA-164521;R-HSA-164524;R-HSA-9717658;R-HSA-9755258;R-HSA-2399988;R-HSA-9603905;R-HSA-909726;R-HSA-164500;R-HSA-9698021;R-HSA-9698026;R-HSA-164507;R-HSA-448703;R-HSA-168184;R-HSA-9630921;R-HSA-9705320;R-HSA-164508;R-HSA-918224;R-HSA-918225
R-HSA-5663205	Infectious disease	7	1574	0.10421080508474577	0.04346259066001701	0.04346259066001701	17	825	0.05980861244019139	9606	Homo sapiens	DDX58;RIPK2;TRAF6;TYK2;CCR5;NFKB1;NFKB2		R-HSA-164515;R-HSA-9678737;R-HSA-9621073;R-HSA-164521;R-HSA-164524;R-HSA-9717658;R-HSA-9755258;R-HSA-9603905;R-HSA-909726;R-HSA-164500;R-HSA-164507;R-HSA-448703;R-HSA-168184;R-HSA-9705320;R-HSA-164508;R-HSA-918224;R-HSA-918225
R-HSA-937041	IKK complex recruitment mediated by RIP1	1	24	0.0015889830508474577	0.04961479568632954	0.04961479568632954	1	3	2.1748586341887777E-4	9606	Homo sapiens	TRAF6		R-HSA-168915
R-HSA-449836	Other interleukin signaling	1	24	0.0015889830508474577	0.04961479568632954	0.04961479568632954	1	17	0.001232419892706974	9606	Homo sapiens	TYK2		R-HSA-448661
R-HSA-2871837	FCERI mediated NF-kB activation	2	175	0.011586334745762712	0.05294153254694922	0.05294153254694922	11	19	0.0013774104683195593	9606	Homo sapiens	TRAF6;NFKB1		R-HSA-2730904;R-HSA-2730861;R-HSA-5607728;R-HSA-2730876;R-HSA-202534;R-HSA-2730894;R-HSA-5607724;R-HSA-2730864;R-HSA-2730900;R-HSA-202541;R-HSA-2730903
R-HSA-162594	Early Phase of HIV Life Cycle	1	26	0.0017213983050847457	0.05363998012479665	0.05363998012479665	6	39	0.002827316224445411	9606	Homo sapiens	CCR5		R-HSA-164515;R-HSA-164500;R-HSA-164507;R-HSA-164521;R-HSA-164524;R-HSA-164508
R-HSA-9705462	Inactivation of CSF3 (G-CSF) signaling	1	27	0.0017876059322033898	0.05564637422103691	0.05564637422103691	5	9	6.524575902566333E-4	9606	Homo sapiens	TYK2		R-HSA-9705729;R-HSA-9705726;R-HSA-9707977;R-HSA-9705738;R-HSA-9705467
R-HSA-912694	Regulation of IFNA/IFNB signaling	1	28	0.001853813559322034	0.05764864718463292	0.05764864718463292	4	5	3.6247643903146296E-4	9606	Homo sapiens	TYK2		R-HSA-997311;R-HSA-997309;R-HSA-912680;R-HSA-997314
R-HSA-112409	RAF-independent MAPK1/3 activation	1	28	0.001853813559322034	0.05764864718463292	0.05764864718463292	2	12	8.699434536755111E-4	9606	Homo sapiens	TYK2		R-HSA-109857;R-HSA-109858
R-HSA-8854691	Interleukin-20 family signaling	1	29	0.001920021186440678	0.059646807207874186	0.059646807207874186	20	56	0.0040597361171523854	9606	Homo sapiens	TYK2		R-HSA-8986985;R-HSA-8987080;R-HSA-8987105;R-HSA-8987040;R-HSA-8987266;R-HSA-8987042;R-HSA-8987202;R-HSA-8987236;R-HSA-8987014;R-HSA-8987033;R-HSA-8854645;R-HSA-448661;R-HSA-8987132;R-HSA-8987070;R-HSA-8987230;R-HSA-8986480;R-HSA-8986995;R-HSA-8986994;R-HSA-8987255;R-HSA-8987223
R-HSA-5674400	Constitutive Signaling by AKT1 E17K in Cancer	1	29	0.001920021186440678	0.059646807207874186	0.059646807207874186	1	18	0.0013049151805132667	9606	Homo sapiens	NR4A1		R-HSA-2399988
R-HSA-73857	RNA Polymerase II Transcription	7	1697	0.11235434322033898	0.06109398455587978	0.06109398455587978	52	891	0.0645933014354067	9606	Homo sapiens	NR4A1;TP53INP1;TNFRSF10A;RUNX3;NFKB1		R-HSA-8878212;R-HSA-8951951;R-HSA-8951695;R-HSA-3790130;R-HSA-8878220;R-HSA-8951428;R-HSA-8952069;R-HSA-8949276;R-HSA-382096;R-HSA-8951966;R-HSA-8952081;R-HSA-8878237;R-HSA-8951442;R-HSA-8952232;R-HSA-8951977;R-HSA-8878117;R-HSA-3215251;R-HSA-3857305;R-HSA-8878243;R-HSA-4411367;R-HSA-8865454;R-HSA-8952226;R-HSA-8952101;R-HSA-8878130;R-HSA-8952382;R-HSA-8878143;R-HSA-8952371;R-HSA-8949301;R-HSA-89…
R-HSA-6783589	Interleukin-6 family signaling	1	30	0.001986228813559322	0.06164086246730993	0.06164086246730993	23	34	0.002464839785413948	9606	Homo sapiens	TYK2		R-HSA-1112690;R-HSA-6783524;R-HSA-6783556;R-HSA-1112755;R-HSA-1112565;R-HSA-6783681;R-HSA-6783552;R-HSA-1112727;R-HSA-1112602;R-HSA-6784204;R-HSA-1112604;R-HSA-6783530;R-HSA-1067646;R-HSA-1112510;R-HSA-1112703;R-HSA-1112514;R-HSA-1067651;R-HSA-5696482;R-HSA-1112708;R-HSA-1067688;R-HSA-6784189;R-HSA-1067659;R-HSA-449976
R-HSA-5621575	CD209 (DC-SIGN) signaling	1	30	0.001986228813559322	0.06164086246730993	0.06164086246730993	3	11	7.974481658692185E-4	9606	Homo sapiens	NFKB1		R-HSA-5660660;R-HSA-5660666;R-HSA-5624473
R-HSA-5357769	Caspase activation via extrinsic apoptotic signalling pathway	1	32	0.00211864406779661	0.06561669132239056	0.06561669132239056	4	17	0.001232419892706974	9606	Homo sapiens	TNFRSF10A		R-HSA-139952;R-HSA-141156;R-HSA-3465448;R-HSA-3371359
R-HSA-73614	Pyrimidine salvage	1	34	0.0022510593220338984	0.06957619884848609	0.06957619884848609	1	10	7.249528780629259E-4	9606	Homo sapiens	TYMP		R-HSA-112266
R-HSA-5689880	Ub-specific processing proteases	2	206	0.013638771186440678	0.07047682732165972	0.07047682732165972	6	40	0.0028998115122517037	9606	Homo sapiens	DDX58;TRAF6		R-HSA-5696564;R-HSA-5696627;R-HSA-8869456;R-HSA-936390;R-HSA-5690159;R-HSA-5696600
R-HSA-9674555	Signaling by CSF3 (G-CSF)	1	35	0.0023172669491525423	0.07154985238808964	0.07154985238808964	11	21	0.0015224010439321444	9606	Homo sapiens	TYK2		R-HSA-9674563;R-HSA-9674562;R-HSA-9674816;R-HSA-9674567;R-HSA-9676071;R-HSA-9705729;R-HSA-9705726;R-HSA-9674808;R-HSA-9707977;R-HSA-9705738;R-HSA-9705467
R-HSA-936440	Negative regulators of DDX58/IFIH1 signaling	1	37	0.0024496822033898305	0.07548499943390918	0.07548499943390918	9	13	9.424387414818037E-4	9606	Homo sapiens	DDX58		R-HSA-990526;R-HSA-937343;R-HSA-936412;R-HSA-936381;R-HSA-936378;R-HSA-936475;R-HSA-936390;R-HSA-936563;R-HSA-990528
R-HSA-5675482	Regulation of necroptotic cell death	1	38	0.0025158898305084744	0.07744650905893125	0.07744650905893125	2	18	0.0013049151805132667	9606	Homo sapiens	TNFRSF10A		R-HSA-3465429;R-HSA-5675456
R-HSA-1461957	Beta defensins	1	40	0.0026483050847457626	0.08135744069404938	0.08135744069404938	1	5	3.6247643903146296E-4	9606	Homo sapiens	CCR6		R-HSA-1471338
R-HSA-388396	GPCR downstream signalling	4	792	0.0524364406779661	0.08460815697670432	0.08460815697670432	3	173	0.012541684790488618	9606	Homo sapiens	CCR6;CCR5;CXCL13		R-HSA-749454;R-HSA-749456;R-HSA-380073
R-HSA-5663202	Diseases of signal transduction by growth factor receptors and second messengers	3	498	0.03297139830508475	0.0875919177074328	0.0875919177074328	3	478	0.034652747571407856	9606	Homo sapiens	NR4A1;BCL2L1		R-HSA-2399988;R-HSA-9698021;R-HSA-9698026
R-HSA-2454202	Fc epsilon receptor (FCERI) signaling	2	235	0.015558792372881356	0.08835440272890849	0.08835440272890849	11	65	0.0047121937074090185	9606	Homo sapiens	TRAF6;NFKB1		R-HSA-2730904;R-HSA-2730861;R-HSA-5607728;R-HSA-2730876;R-HSA-202534;R-HSA-2730894;R-HSA-5607724;R-HSA-2730864;R-HSA-2730900;R-HSA-202541;R-HSA-2730903
R-HSA-74160	Gene expression (Transcription)	7	1860	0.12314618644067797	0.09067052216199412	0.09067052216199412	52	1006	0.07293025953313034	9606	Homo sapiens	NR4A1;TP53INP1;TNFRSF10A;RUNX3;NFKB1		R-HSA-8878212;R-HSA-8951951;R-HSA-8951695;R-HSA-3790130;R-HSA-8878220;R-HSA-8951428;R-HSA-8952069;R-HSA-8949276;R-HSA-382096;R-HSA-8951966;R-HSA-8952081;R-HSA-8878237;R-HSA-8951442;R-HSA-8952232;R-HSA-8951977;R-HSA-8878117;R-HSA-3215251;R-HSA-3857305;R-HSA-8878243;R-HSA-4411367;R-HSA-8865454;R-HSA-8952226;R-HSA-8952101;R-HSA-8878130;R-HSA-8952382;R-HSA-8878143;R-HSA-8952371;R-HSA-8949301;R-HSA-89…
R-HSA-5213460	RIPK1-mediated regulated necrosis	1	46	0.0030455508474576272	0.09299411023112769	0.09299411023112769	3	34	0.002464839785413948	9606	Homo sapiens	TNFRSF10A		R-HSA-3465429;R-HSA-5675456;R-HSA-5213462
R-HSA-9648002	RAS processing	1	46	0.0030455508474576272	0.09299411023112769	0.09299411023112769	1	21	0.0015224010439321444	9606	Homo sapiens	BCL2L1		R-HSA-9653595
R-HSA-451927	Interleukin-2 family signaling	1	47	0.003111758474576271	0.09491962040269153	0.09491962040269153	1	59	0.0042772219805712625	9606	Homo sapiens	HAVCR2		R-HSA-5340385
R-HSA-8853884	Transcriptional Regulation by VENTX	1	48	0.0031779661016949155	0.0968411703292017	0.0968411703292017	2	13	9.424387414818037E-4	9606	Homo sapiens	NFKB1		R-HSA-3857305;R-HSA-3790130
R-HSA-73621	Pyrimidine catabolism	1	51	0.0033765889830508476	0.10258213739168576	0.10258213739168576	1	17	0.001232419892706974	9606	Homo sapiens	TYMP		R-HSA-112265
R-HSA-1461973	Defensins	1	51	0.0033765889830508476	0.10258213739168576	0.10258213739168576	1	19	0.0013774104683195593	9606	Homo sapiens	CCR6		R-HSA-1471338
R-HSA-4839726	Chromatin organization	2	258	0.01708156779661017	0.10339850287161545	0.10339850287161545	1	85	0.00616209946353487	9606	Homo sapiens	NFKB1;NFKB2		R-HSA-8865237
R-HSA-3247509	Chromatin modifying enzymes	2	258	0.01708156779661017	0.10339850287161545	0.10339850287161545	1	85	0.00616209946353487	9606	Homo sapiens	NFKB1;NFKB2		R-HSA-8865237
R-HSA-8941858	Regulation of RUNX3 expression and activity	1	57	0.003773834745762712	0.1139582043279398	0.1139582043279398	9	9	6.524575902566333E-4	9606	Homo sapiens	RUNX3		R-HSA-8952408;R-HSA-8952382;R-HSA-8937807;R-HSA-8952399;R-HSA-8937792;R-HSA-8865454;R-HSA-8952419;R-HSA-8952371;R-HSA-8937814
R-HSA-5676590	NIK-->noncanonical NF-kB signaling	1	61	0.004038665254237288	0.12146450317734192	0.12146450317734192	6	9	6.524575902566333E-4	9606	Homo sapiens	NFKB2		R-HSA-5607731;R-HSA-5607725;R-HSA-5607741;R-HSA-5607726;R-HSA-5607720;R-HSA-5607723
R-HSA-5607761	Dectin-1 mediated noncanonical NF-kB signaling	1	66	0.004369703389830508	0.13076078056266283	0.13076078056266283	7	9	6.524575902566333E-4	9606	Homo sapiens	NFKB2		R-HSA-5660965;R-HSA-5607731;R-HSA-5607725;R-HSA-5607741;R-HSA-5607726;R-HSA-5607720;R-HSA-5607723
R-HSA-201722	Formation of the beta-catenin:TCF transactivating complex	1	67	0.004435911016949153	0.13260856642951047	0.13260856642951047	1	13	9.424387414818037E-4	9606	Homo sapiens	RUNX3		R-HSA-4411367
R-HSA-8956321	Nucleotide salvage	1	69	0.004568326271186441	0.13629272943692605	0.13629272943692605	1	22	0.001594896331738437	9606	Homo sapiens	TYMP		R-HSA-112266
R-HSA-1169091	Activation of NF-kappaB in B cells	1	72	0.004766949152542373	0.14179056568574622	0.14179056568574622	5	10	7.249528780629259E-4	9606	Homo sapiens	NFKB1		R-HSA-1168640;R-HSA-1168643;R-HSA-1168642;R-HSA-1168633;R-HSA-1168638
R-HSA-1257604	PIP3 activates AKT signaling	2	321	0.021252648305084745	0.14770286504214025	0.14770286504214025	2	86	0.0062345947513411624	9606	Homo sapiens	NR4A1;TRAF6		R-HSA-2316434;R-HSA-199863
R-HSA-5218859	Regulated Necrosis	1	77	0.0050979872881355935	0.1508783727476085	0.1508783727476085	3	57	0.004132231404958678	9606	Homo sapiens	TNFRSF10A		R-HSA-3465429;R-HSA-5675456;R-HSA-5213462
R-HSA-5684996	MAPK1/MAPK3 signaling	2	329	0.0217823093220339	0.15358972056755815	0.15358972056755815	3	82	0.005944613600115992	9606	Homo sapiens	TYK2;BCL2L1		R-HSA-109857;R-HSA-109858;R-HSA-9653595
R-HSA-204998	Cell death signalling via NRAGE, NRIF and NADE	1	81	0.005362817796610169	0.15808142890646848	0.15808142890646848	4	17	0.001232419892706974	9606	Homo sapiens	TRAF6		R-HSA-204949;R-HSA-193669;R-HSA-205112;R-HSA-205118
R-HSA-1169408	ISG15 antiviral mechanism	1	83	0.005495233050847458	0.1616607239310368	0.1616607239310368	2	16	0.0011599246049006815	9606	Homo sapiens	DDX58		R-HSA-1678841;R-HSA-1169406
R-HSA-9020591	Interleukin-12 signaling	1	84	0.005561440677966102	0.1634448390315163	0.1634448390315163	10	56	0.0040597361171523854	9606	Homo sapiens	TYK2		R-HSA-8950057;R-HSA-447252;R-HSA-8950448;R-HSA-8950128;R-HSA-8950354;R-HSA-447226;R-HSA-8981093;R-HSA-8950757;R-HSA-8950423;R-HSA-8952807
R-HSA-383280	Nuclear Receptor transcription pathway	1	86	0.005693855932203389	0.1670020411800266	0.1670020411800266	2	2	1.449905756125852E-4	9606	Homo sapiens	NR4A1		R-HSA-382096;R-HSA-376419
R-HSA-1168372	Downstream signaling events of B Cell Receptor (BCR)	1	91	0.006024894067796611	0.17583105779109454	0.17583105779109454	5	15	0.001087429317094389	9606	Homo sapiens	NFKB1		R-HSA-1168640;R-HSA-1168643;R-HSA-1168642;R-HSA-1168633;R-HSA-1168638
R-HSA-2559582	Senescence-Associated Secretory Phenotype (SASP)	1	91	0.006024894067796611	0.17583105779109454	0.17583105779109454	4	22	0.001594896331738437	9606	Homo sapiens	NFKB1		R-HSA-3790137;R-HSA-3857305;R-HSA-3857308;R-HSA-3790130
R-HSA-9679191	Potential therapeutics for SARS	1	91	0.006024894067796611	0.17583105779109454	0.17583105779109454	1	34	0.002464839785413948	9606	Homo sapiens	TYK2		R-HSA-9678737
R-HSA-6804756	Regulation of TP53 Activity through Phosphorylation	1	95	0.006289724576271186	0.1828289343237367	0.1828289343237367	2	26	0.0018848774829636073	9606	Homo sapiens	TP53INP1		R-HSA-3215251;R-HSA-6799409
R-HSA-9006925	Intracellular signaling by second messengers	2	368	0.024364406779661018	0.18291502038529028	0.18291502038529028	2	114	0.008264462809917356	9606	Homo sapiens	NR4A1;TRAF6		R-HSA-2316434;R-HSA-199863
R-HSA-447115	Interleukin-12 family signaling	1	96	0.006355932203389831	0.18456938919515664	0.18456938919515664	29	114	0.008264462809917356	9606	Homo sapiens	TYK2		R-HSA-8950537;R-HSA-8950210;R-HSA-8950340;R-HSA-8950405;R-HSA-447252;R-HSA-8983834;R-HSA-6809140;R-HSA-8950364;R-HSA-8983518;R-HSA-8950354;R-HSA-447130;R-HSA-8950485;R-HSA-8950423;R-HSA-8950441;R-HSA-8950057;R-HSA-8952749;R-HSA-8981093;R-HSA-8950757;R-HSA-448427;R-HSA-1067646;R-HSA-8952807;R-HSA-8950269;R-HSA-8950591;R-HSA-8950448;R-HSA-8950128;R-HSA-447226;R-HSA-8950518;R-HSA-8952823;R-HSA-89505…
R-HSA-388841	Costimulation by the CD28 family	1	99	0.006554555084745763	0.1897692346088583	0.1897692346088583	4	35	0.0025373350732202406	9606	Homo sapiens	BTLA		R-HSA-389941;R-HSA-6790087;R-HSA-389523;R-HSA-389919
R-HSA-5683057	MAPK family signaling cascades	2	380	0.025158898305084745	0.19211285784950716	0.19211285784950716	3	122	0.008844425112367696	9606	Homo sapiens	TYK2;BCL2L1		R-HSA-109857;R-HSA-109858;R-HSA-9653595
R-HSA-381340	Transcriptional regulation of white adipocyte differentiation	1	109	0.007216631355932203	0.20687108984924074	0.20687108984924074	1	18	0.0013049151805132667	9606	Homo sapiens	NFKB1		R-HSA-381283
R-HSA-9658195	Leishmania infection	2	406	0.026880296610169493	0.21225577581377575	0.21225577581377575	2	95	0.006887052341597796	9606	Homo sapiens	NFKB1;NFKB2		R-HSA-9603905;R-HSA-448703
R-HSA-8878159	Transcriptional regulation by RUNX3	1	118	0.0078125	0.22196337397028898	0.22196337397028898	42	47	0.003407278526895752	9606	Homo sapiens	RUNX3		R-HSA-8878212;R-HSA-8937807;R-HSA-8952399;R-HSA-8951951;R-HSA-8951695;R-HSA-8952128;R-HSA-8937792;R-HSA-8878220;R-HSA-8951428;R-HSA-8952069;R-HSA-8952408;R-HSA-8949276;R-HSA-8951966;R-HSA-8949343;R-HSA-8952081;R-HSA-8878237;R-HSA-8951442;R-HSA-8937814;R-HSA-8949335;R-HSA-8952232;R-HSA-8951977;R-HSA-8878117;R-HSA-8878243;R-HSA-4411367;R-HSA-8878178;R-HSA-8865454;R-HSA-8952226;R-HSA-8952419;R-HSA-8…
R-HSA-6803157	Antimicrobial peptides	1	123	0.008143538135593221	0.2302273687057781	0.2302273687057781	1	58	0.00420472669276497	9606	Homo sapiens	CCR6		R-HSA-1471338
R-HSA-2219528	PI3K/AKT Signaling in Cancer	1	124	0.008209745762711865	0.23186993296103864	0.23186993296103864	1	21	0.0015224010439321444	9606	Homo sapiens	NR4A1		R-HSA-2399988
R-HSA-6811558	PI5P, PP2A and IER3 Regulate PI3K/AKT Signaling	1	129	0.008540783898305085	0.24003195516253062	0.24003195516253062	1	7	5.074670146440482E-4	9606	Homo sapiens	TRAF6		R-HSA-2316434
R-HSA-199418	Negative regulation of the PI3K/AKT network	1	137	0.009070444915254237	0.2529167239421153	0.2529167239421153	1	10	7.249528780629259E-4	9606	Homo sapiens	TRAF6		R-HSA-2316434
R-HSA-114608	Platelet degranulation	1	141	0.009335275423728813	0.2592794945452813	0.2592794945452813	1	11	7.974481658692185E-4	9606	Homo sapiens	CXCL13		R-HSA-481007
R-HSA-8956319	Nucleotide catabolism	1	144	0.009533898305084746	0.2640170891068786	0.2640170891068786	1	63	0.004567203131796433	9606	Homo sapiens	TYMP		R-HSA-112265
R-HSA-76005	Response to elevated platelet cytosolic Ca2+	1	148	0.009798728813559322	0.2702882408002011	0.2702882408002011	1	14	0.0010149340292880964	9606	Homo sapiens	CXCL13		R-HSA-481007
R-HSA-6798695	Neutrophil degranulation	2	480	0.03177966101694915	0.27054612319255855	0.27054612319255855	3	10	7.249528780629259E-4	9606	Homo sapiens	CXCL13;NFKB1		R-HSA-6798749;R-HSA-6798748;R-HSA-6798745
R-HSA-162587	HIV Life Cycle	1	178	0.011784957627118644	0.31569969971724765	0.31569969971724765	6	117	0.008481948673336234	9606	Homo sapiens	CCR5		R-HSA-164515;R-HSA-164500;R-HSA-164507;R-HSA-164521;R-HSA-164524;R-HSA-164508
R-HSA-5633007	Regulation of TP53 Activity	1	178	0.011784957627118644	0.31569969971724765	0.31569969971724765	2	98	0.007104538205016674	9606	Homo sapiens	TP53INP1		R-HSA-3215251;R-HSA-6799409
R-HSA-3108232	SUMO E3 ligases SUMOylate target proteins	1	183	0.012115995762711865	0.32299713070927605	0.32299713070927605	1	131	0.00949688270262433	9606	Homo sapiens	NFKB2		R-HSA-4755479
R-HSA-983705	Signaling by the B Cell Receptor (BCR)	1	189	0.012513241525423728	0.3316545684247807	0.3316545684247807	5	44	0.003189792663476874	9606	Homo sapiens	NFKB1		R-HSA-1168640;R-HSA-1168643;R-HSA-1168642;R-HSA-1168633;R-HSA-1168638
R-HSA-2990846	SUMOylation	1	192	0.012711864406779662	0.3359429713795161	0.3359429713795161	1	140	0.010149340292880962	9606	Homo sapiens	NFKB2		R-HSA-4755479
R-HSA-2559583	Cellular Senescence	1	200	0.013241525423728813	0.3472488014980337	0.3472488014980337	4	90	0.006524575902566333	9606	Homo sapiens	NFKB1		R-HSA-3790137;R-HSA-3857305;R-HSA-3857308;R-HSA-3790130
R-HSA-9609690	HCMV Early Events	1	215	0.014234639830508475	0.36794671213740104	0.36794671213740104	1	12	8.699434536755111E-4	9606	Homo sapiens	NFKB1		R-HSA-9621073
R-HSA-201681	TCF dependent signaling in response to WNT	1	216	0.014300847457627119	0.3693037316577793	0.3693037316577793	1	71	0.005147165434246774	9606	Homo sapiens	RUNX3		R-HSA-4411367
R-HSA-15869	Metabolism of nucleotides	1	256	0.01694915254237288	0.4213293955324158	0.4213293955324158	2	141	0.010221835580687256	9606	Homo sapiens	TYMP		R-HSA-112265;R-HSA-112266
R-HSA-202733	Cell surface interactions at the vascular wall	1	257	0.017015360169491525	0.42257522943356784	0.42257522943356784	1	65	0.0047121937074090185	9606	Homo sapiens	TNFRSF10A		R-HSA-5635741
R-HSA-162906	HIV Infection	1	263	0.01741260593220339	0.4299958466851669	0.4299958466851669	6	160	0.011599246049006815	9606	Homo sapiens	CCR5		R-HSA-164515;R-HSA-164500;R-HSA-164507;R-HSA-164521;R-HSA-164524;R-HSA-164508
R-HSA-9609646	HCMV Infection	1	270	0.0178760593220339	0.4385365019494212	0.4385365019494212	1	31	0.0022473539219950702	9606	Homo sapiens	NFKB1		R-HSA-9621073
R-HSA-597592	Post-translational protein modification	4	1605	0.10626324152542373	0.4465793842791974	0.4465793842791974	12	538	0.039002464839785415	9606	Homo sapiens	DDX58;RIPK2;TRAF6;NFKB2		R-HSA-5690870;R-HSA-5696564;R-HSA-688136;R-HSA-936381;R-HSA-5696627;R-HSA-8869506;R-HSA-8869456;R-HSA-936390;R-HSA-5690159;R-HSA-5690843;R-HSA-5696600;R-HSA-4755479
R-HSA-76002	Platelet activation, signaling and aggregation	1	293	0.019398834745762712	0.46573471055222726	0.46573471055222726	1	116	0.00840945338552994	9606	Homo sapiens	CXCL13		R-HSA-481007
R-HSA-5673001	RAF/MAP kinase cascade	1	322	0.02131885593220339	0.4982133859609862	0.4982133859609862	1	75	0.005437146585471945	9606	Homo sapiens	BCL2L1		R-HSA-9653595
R-HSA-195721	Signaling by WNT	1	332	0.02198093220338983	0.5089629015957868	0.5089629015957868	1	157	0.011381760185587937	9606	Homo sapiens	RUNX3		R-HSA-4411367
R-HSA-109582	Hemostasis	2	803	0.05316472457627119	0.5130966511833356	0.5130966511833356	2	334	0.024213426127301724	9606	Homo sapiens	TNFRSF10A;CXCL13		R-HSA-481007;R-HSA-5635741
R-HSA-392499	Metabolism of proteins	4	2212	0.1464512711864407	0.7093003364083625	0.7093003364083625	12	810	0.058721183123097	9606	Homo sapiens	DDX58;RIPK2;TRAF6;NFKB2		R-HSA-5690870;R-HSA-5696564;R-HSA-688136;R-HSA-936381;R-HSA-5696627;R-HSA-8869506;R-HSA-8869456;R-HSA-936390;R-HSA-5690159;R-HSA-5690843;R-HSA-5696600;R-HSA-4755479
R-HSA-2262752	Cellular responses to stress	1	1001	0.0662738347457627	0.8885641509141141	0.8885641509141141	4	444	0.03218790778599391	9606	Homo sapiens	NFKB1		R-HSA-3790137;R-HSA-3857305;R-HSA-3857308;R-HSA-3790130
R-HSA-8953897	Cellular responses to stimuli	1	1019	0.0674655720338983	0.8930265555886122	0.8930265555886122	4	475	0.03443526170798898	9606	Homo sapiens	NFKB1		R-HSA-3790137;R-HSA-3857305;R-HSA-3857308;R-HSA-3790130
R-HSA-1266738	Developmental Biology	1	1263	0.08362023305084745	0.9388472862731263	0.9388472862731263	1	556	0.04030738002029868	9606	Homo sapiens	NFKB1		R-HSA-381283
R-HSA-1430728	Metabolism	1	3639	0.24092955508474576	0.9998524202985025	0.9998524202985025	2	2250	0.16311439756415833	9606	Homo sapiens	TYMP		R-HSA-112265;R-HSA-112266

## Sheet: CD4-proteomics
Pathway identifier	Pathway name	#Entities found	#Entities total	Entities ratio	Entities pValue	Entities FDR	#Reactions found	#Reactions total	Reactions ratio	Species identifier	Species name	Submitted entities found	Mapped entities	Found reaction identifiers
R-HSA-202430	Translocation of ZAP-70 to Immunological synapse	16	42	0.002780720338983051	1.1102230246251565E-16	8.43769498715119E-15	4	4	2.899811512251704E-4	9606	Homo sapiens	HLA-DPB1;HLA-DRA;HLA-DRB1;HLA-DQB1		R-HSA-8855381;R-HSA-202168;R-HSA-202344;R-HSA-202174
R-HSA-2132295	MHC class II antigen presentation	19	149	0.009864936440677966	1.1102230246251565E-16	8.43769498715119E-15	24	26	0.0018848774829636073	9606	Homo sapiens	DYNC1I2;KIF3B;DCTN1;HLA-DPB1;HLA-DRA;HLA-DRB1;HLA-DQB1		R-HSA-2130336;R-HSA-2213248;R-HSA-8951498;R-HSA-8951500;R-HSA-2130500;R-HSA-2130725;R-HSA-2130504;R-HSA-2130378;R-HSA-2130731;R-HSA-2130349;R-HSA-2130478;R-HSA-2130640;R-HSA-2130641;R-HSA-2213235;R-HSA-2213236;R-HSA-2213239;R-HSA-2130486;R-HSA-2213241;R-HSA-2130393;R-HSA-8856157;R-HSA-2213243;R-HSA-2130619;R-HSA-2213244;R-HSA-2213246
R-HSA-202427	Phosphorylation of CD3 and TCR zeta chains	16	45	0.002979343220338983	1.1102230246251565E-16	8.43769498715119E-15	5	7	5.074670146440482E-4	9606	Homo sapiens	HLA-DPB1;HLA-DRA;HLA-DRB1;HLA-DQB1		R-HSA-202291;R-HSA-202214;R-HSA-202165;R-HSA-202233;R-HSA-8852200
R-HSA-202403	TCR signaling	19	147	0.009732521186440678	1.1102230246251565E-16	8.43769498715119E-15	17	52	0.0037697549659272147	9606	Homo sapiens	PSMD10;HLA-DPB1;HLA-DRA;HLA-DRB1;PSMB10;NFKB1;HLA-DQB1		R-HSA-202307;R-HSA-202214;R-HSA-5607728;R-HSA-202245;R-HSA-2730894;R-HSA-202248;R-HSA-202216;R-HSA-202344;R-HSA-202541;R-HSA-8852200;R-HSA-202291;R-HSA-8855381;R-HSA-202165;R-HSA-5607724;R-HSA-202233;R-HSA-202168;R-HSA-202174
R-HSA-202424	Downstream TCR signaling	19	124	0.008209745762711865	1.1102230246251565E-16	8.43769498715119E-15	5	24	0.0017398869073510222	9606	Homo sapiens	PSMD10;HLA-DPB1;HLA-DRA;HLA-DRB1;PSMB10;NFKB1;HLA-DQB1		R-HSA-202307;R-HSA-5607728;R-HSA-2730894;R-HSA-5607724;R-HSA-202541
R-HSA-389948	PD-1 signaling	16	45	0.002979343220338983	1.1102230246251565E-16	8.43769498715119E-15	1	5	3.6247643903146296E-4	9606	Homo sapiens	HLA-DPB1;HLA-DRA;HLA-DRB1;HLA-DQB1		R-HSA-389758
R-HSA-202433	Generation of second messenger molecules	16	59	0.00390625	1.1102230246251565E-16	8.43769498715119E-15	3	17	0.001232419892706974	9606	Homo sapiens	HLA-DPB1;HLA-DRA;HLA-DRB1;HLA-DQB1		R-HSA-202245;R-HSA-202248;R-HSA-202216
R-HSA-388841	Costimulation by the CD28 family	17	99	0.006554555084745763	1.1102230246251565E-16	8.43769498715119E-15	2	35	0.0025373350732202406	9606	Homo sapiens	HLA-DPB1;HLA-DRA;RICTOR;HLA-DRB1;HLA-DQB1		R-HSA-198640;R-HSA-389758
R-HSA-877300	Interferon gamma signaling	22	250	0.016551906779661018	9.992007221626409E-16	6.794564910705958E-14	2	16	0.0011599246049006815	9606	Homo sapiens	MT2A;HLA-DPB1;HLA-DRA;HLA-DRB1;HLA-DQB1		R-HSA-1031716;R-HSA-1031713
R-HSA-913531	Interferon Signaling	23	395	0.026152012711864406	1.0546008510914362E-12	6.433065191657761E-11	3	71	0.005147165434246774	9606	Homo sapiens	MT2A;PPM1B;HLA-DPB1;HLA-DRA;HLA-DRB1;HLA-DQB1		R-HSA-1031716;R-HSA-1169405;R-HSA-1031713
R-HSA-1280215	Cytokine Signaling in Immune system	28	1094	0.0724311440677966	3.279976154013653E-7	1.803986884707509E-5	27	710	0.05147165434246774	9606	Homo sapiens	PSMD10;MT2A;PPM1B;HLA-DPB1;HLA-DRA;HLA-DRB1;PSMB10;NFKB1;HLA-DQB1;HAVCR2;NFKB2		R-HSA-5684250;R-HSA-5684248;R-HSA-168140;R-HSA-5668481;R-HSA-9630923;R-HSA-168166;R-HSA-209063;R-HSA-5684275;R-HSA-209125;R-HSA-209061;R-HSA-5607731;R-HSA-2730894;R-HSA-5684273;R-HSA-5607741;R-HSA-1031716;R-HSA-1169405;R-HSA-1031713;R-HSA-5340385;R-HSA-5684261;R-HSA-451634;R-HSA-5607725;R-HSA-448703;R-HSA-5607726;R-HSA-5684267;R-HSA-5607720;R-HSA-5607723;R-HSA-5668520
R-HSA-1280218	Adaptive Immune System	25	1012	0.0670021186440678	2.955867501430731E-6	1.507492425729673E-4	55	264	0.019138755980861243	9606	Homo sapiens	PSMD10;DYNC1I2;DCTN1;LTN1;PSMB10;NFKB1;KIF3B;HECTD3;HLA-DPB1;HLA-DRA;RICTOR;HLA-DRB1;HLA-DQB1		R-HSA-2130336;R-HSA-2130725;R-HSA-202245;R-HSA-202248;R-HSA-2130731;R-HSA-2130349;R-HSA-2130478;R-HSA-1168640;R-HSA-1168643;R-HSA-1168642;R-HSA-2130486;R-HSA-2130619;R-HSA-2213248;R-HSA-2730894;R-HSA-202541;R-HSA-202291;R-HSA-202165;R-HSA-202168;R-HSA-202174;R-HSA-202307;R-HSA-8951498;R-HSA-8951500;R-HSA-2213235;R-HSA-8855381;R-HSA-2213236;R-HSA-1236935;R-HSA-2213239;R-HSA-2213241;R-HSA-8856157;R…
R-HSA-8953897	Cellular responses to stimuli	22	1019	0.0674655720338983	9.51516518712392E-5	0.004472127637948242	35	475	0.03443526170798898	9606	Homo sapiens	PSMD10;DYNC1I2;DCTN1;TXNRD1;RPL9;PSMB10;NFKB1;MT2A;TFDP1;CSRP1;HDGF;HIF1AN;TNIK;TLN1;RPL17;RPL26L1		R-HSA-3790137;R-HSA-5660503;R-HSA-5662608;R-HSA-3225851;R-HSA-3790130;R-HSA-8932355;R-HSA-3240765;R-HSA-3240766;R-HSA-5662598;R-HSA-9759364;R-HSA-1791112;R-HSA-5662986;R-HSA-9633742;R-HSA-9633008;R-HSA-3240787;R-HSA-3857305;R-HSA-9762096;R-HSA-3209109;R-HSA-1234164;R-HSA-3857308;R-HSA-1791092;R-HSA-73646;R-HSA-9759332;R-HSA-5660514;R-HSA-5618080;R-HSA-3209096;R-HSA-3240777;R-HSA-1791137;R-HSA-322…
R-HSA-381038	XBP1(S) activates chaperone genes	6	95	0.006289724576271186	2.2363558626914415E-4	0.009616330209573198	3	47	0.003407278526895752	9606	Homo sapiens	DCTN1;HDGF;TLN1		R-HSA-1791112;R-HSA-1791137;R-HSA-1791092
R-HSA-381070	IRE1alpha activates chaperones	6	101	0.006686970338983051	3.093114669611152E-4	0.012372458678444609	3	53	0.0038422502537335075	9606	Homo sapiens	DCTN1;HDGF;TLN1		R-HSA-1791112;R-HSA-1791137;R-HSA-1791092
R-HSA-5660526	Response to metal ions	3	21	0.0013903601694915254	9.197621923668908E-4	0.03348944991600522	5	31	0.0022473539219950702	9606	Homo sapiens	MT2A;CSRP1		R-HSA-5662598;R-HSA-5660503;R-HSA-5660514;R-HSA-5662608;R-HSA-5662986
R-HSA-8939902	Regulation of RUNX2 expression and activity	5	83	0.005495233050847458	9.302624976668117E-4	0.03348944991600522	32	32	0.002319849209801363	9606	Homo sapiens	PSMD10;RUNX2;PSMB10		R-HSA-8985293;R-HSA-9008076;R-HSA-9008015;R-HSA-9007759;R-HSA-9016526;R-HSA-8939904;R-HSA-8940032;R-HSA-9007686;R-HSA-9008345;R-HSA-8939801;R-HSA-8939929;R-HSA-9008475;R-HSA-9007707;R-HSA-9009309;R-HSA-9009308;R-HSA-9008476;R-HSA-9008479;R-HSA-9008478;R-HSA-9009362;R-HSA-8939688;R-HSA-9009451;R-HSA-9009452;R-HSA-9008110;R-HSA-9008480;R-HSA-8939938;R-HSA-9008036;R-HSA-9009401;R-HSA-9009403;R-HSA-8…
R-HSA-8941333	RUNX2 regulates genes involved in differentiation of myeloid cells	2	6	3.9724576271186443E-4	0.0013579822300400224	0.04208328264088568	2	2	1.449905756125852E-4	9606	Homo sapiens	RUNX2		R-HSA-8938382;R-HSA-8938371
R-HSA-5660489	MTF1 activates gene expression	2	6	3.9724576271186443E-4	0.0013579822300400224	0.04208328264088568	2	4	2.899811512251704E-4	9606	Homo sapiens	CSRP1		R-HSA-5660503;R-HSA-5660514
R-HSA-2262752	Cellular responses to stress	19	1001	0.0662738347457627	0.0014027760880295226	0.04208328264088568	30	444	0.03218790778599391	9606	Homo sapiens	PSMD10;DYNC1I2;DCTN1;TXNRD1;RPL9;PSMB10;NFKB1;TFDP1;HDGF;HIF1AN;TNIK;TLN1;RPL17;RPL26L1		R-HSA-3790137;R-HSA-3225851;R-HSA-3790130;R-HSA-8932355;R-HSA-3240765;R-HSA-3240766;R-HSA-9759364;R-HSA-1791112;R-HSA-9633742;R-HSA-9633008;R-HSA-3240787;R-HSA-3857305;R-HSA-9762096;R-HSA-3209109;R-HSA-1234164;R-HSA-3857308;R-HSA-1791092;R-HSA-73646;R-HSA-9759332;R-HSA-5618080;R-HSA-3209096;R-HSA-3240777;R-HSA-1791137;R-HSA-3225867;R-HSA-1234159;R-HSA-9755306;R-HSA-9634669;R-HSA-3240783;R-HSA-963…
R-HSA-8941284	RUNX2 regulates chondrocyte maturation	2	7	4.634533898305085E-4	0.001837674396543476	0.049617208706673854	4	4	2.899811512251704E-4	9606	Homo sapiens	RUNX2		R-HSA-8878257;R-HSA-8878266;R-HSA-9008326;R-HSA-8986294
R-HSA-3134963	DEx/H-box helicases activate type I IFN and inflammatory cytokines production	2	7	4.634533898305085E-4	0.001837674396543476	0.049617208706673854	1	5	3.6247643903146296E-4	9606	Homo sapiens	NFKB1;NFKB2		R-HSA-9604480
R-HSA-5603029	IkBA variant leads to EDA-ID	2	8	5.296610169491525E-4	0.002386355225358461	0.06204523585931998	2	2	1.449905756125852E-4	9606	Homo sapiens	NFKB1;NFKB2		R-HSA-5228811;R-HSA-9630921
R-HSA-381119	Unfolded Protein Response (UPR)	6	155	0.010262182203389831	0.0027448066493125367	0.06862016623281342	3	94	0.006814557053791504	9606	Homo sapiens	DCTN1;HDGF;TLN1		R-HSA-1791112;R-HSA-1791137;R-HSA-1791092
R-HSA-168256	Immune System	37	2691	0.1781647245762712	0.003334744154295244	0.08003385970308585	91	1625	0.11780484268522547	9606	Homo sapiens	PSMD10;DYNC1I2;DCTN1;PGAM1;PXN;LTN1;PSMB10;NFKB1;NFKB2;MT2A;PFKL;PPM1B;KIF3B;HECTD3;HLA-DPB1;HLA-DRA;RICTOR;HLA-DRB1;HLA-DQB1;HAVCR2		R-HSA-2130336;R-HSA-2130725;R-HSA-202245;R-HSA-202248;R-HSA-2130731;R-HSA-2130349;R-HSA-2130478;R-HSA-1168640;R-HSA-1168643;R-HSA-9604480;R-HSA-1168642;R-HSA-2130486;R-HSA-5660622;R-HSA-2130619;R-HSA-2213248;R-HSA-5660660;R-HSA-209063;R-HSA-209061;R-HSA-2730894;R-HSA-1031716;R-HSA-5660666;R-HSA-202541;R-HSA-1031713;R-HSA-5340385;R-HSA-202291;R-HSA-451634;R-HSA-202165;R-HSA-448703;R-HSA-202168;R-H…
R-HSA-8939246	RUNX1 regulates transcription of genes involved in differentiation of myeloid cells	2	11	7.282838983050848E-4	0.0044340320097385755	0.10198273622398724	1	7	5.074670146440482E-4	9606	Homo sapiens	RUNX2		R-HSA-8938382
R-HSA-9700645	ALK mutants bind TKIs	2	12	7.944915254237289E-4	0.005246450078172704	0.11017545164162679	1	1	7.24952878062926E-5	9606	Homo sapiens	PPM1B;BIRC6		R-HSA-9700131
R-HSA-448706	Interleukin-1 processing	2	12	7.944915254237289E-4	0.005246450078172704	0.11017545164162679	1	5	3.6247643903146296E-4	9606	Homo sapiens	NFKB1;NFKB2		R-HSA-448703
R-HSA-8941332	RUNX2 regulates genes involved in cell migration	2	14	9.26906779661017E-4	0.007059006270004553	0.14823913167009561	7	7	5.074670146440482E-4	9606	Homo sapiens	RUNX2		R-HSA-8939833;R-HSA-8939963;R-HSA-8940001;R-HSA-8939667;R-HSA-8939829;R-HSA-8939670;R-HSA-8940007
R-HSA-8878166	Transcriptional regulation by RUNX2	5	147	0.009732521186440678	0.010370529262464734	0.20741058524929468	81	84	0.006089604175728578	9606	Homo sapiens	PSMD10;RUNX2;PSMB10		R-HSA-9008137;R-HSA-8937864;R-HSA-8985227;R-HSA-8985485;R-HSA-8937869;R-HSA-9008015;R-HSA-8938382;R-HSA-9007759;R-HSA-8939904;R-HSA-8940032;R-HSA-9009282;R-HSA-8938371;R-HSA-9008389;R-HSA-8939801;R-HSA-8939929;R-HSA-8985627;R-HSA-9009309;R-HSA-9009308;R-HSA-9008412;R-HSA-8865425;R-HSA-8939667;R-HSA-8939670;R-HSA-8939688;R-HSA-9009451;R-HSA-8985644;R-HSA-9009452;R-HSA-8939938;R-HSA-8984994;R-HSA-9…
R-HSA-2032785	YAP1- and WWTR1 (TAZ)-stimulated gene expression	2	18	0.0011917372881355933	0.011403087241385501	0.21665865758632452	1	9	6.524575902566333E-4	9606	Homo sapiens	RUNX2		R-HSA-2064932
R-HSA-1810476	RIP-mediated NFkB activation via ZBP1	2	19	0.0012579449152542372	0.012632419067382994	0.22014054058203403	2	4	2.899811512251704E-4	9606	Homo sapiens	NFKB1;NFKB2		R-HSA-9604480;R-HSA-168140
R-HSA-9660826	Purinergic signaling in leishmaniasis infection	3	54	0.0035752118644067797	0.012657710326755223	0.22014054058203403	3	23	0.0016673916195447296	9606	Homo sapiens	ENTPD1;NFKB1;NFKB2		R-HSA-9603905;R-HSA-8850846;R-HSA-448703
R-HSA-9664424	Cell recruitment (pro-inflammatory response)	3	54	0.0035752118644067797	0.012657710326755223	0.22014054058203403	3	23	0.0016673916195447296	9606	Homo sapiens	ENTPD1;NFKB1;NFKB2		R-HSA-9603905;R-HSA-8850846;R-HSA-448703
R-HSA-8941858	Regulation of RUNX3 expression and activity	3	57	0.003773834745762712	0.014605353319692815	0.22014054058203403	9	9	6.524575902566333E-4	9606	Homo sapiens	PSMD10;RUNX3;PSMB10		R-HSA-8952408;R-HSA-8952382;R-HSA-8937807;R-HSA-8952399;R-HSA-8937792;R-HSA-8865454;R-HSA-8952419;R-HSA-8952371;R-HSA-8937814
R-HSA-9759194	Nuclear events mediated by NFE2L2	4	106	0.007018008474576272	0.015158782981593233	0.22014054058203403	3	46	0.003334783239089459	9606	Homo sapiens	PSMD10;TXNRD1;PSMB10		R-HSA-9759364;R-HSA-9759332;R-HSA-9762096
R-HSA-9020702	Interleukin-1 signaling	4	110	0.007282838983050847	0.017115346600599213	0.22014054058203403	14	47	0.003407278526895752	9606	Homo sapiens	PSMD10;PSMB10;NFKB1;NFKB2		R-HSA-168166;R-HSA-209063;R-HSA-5684275;R-HSA-209125;R-HSA-209061;R-HSA-2730894;R-HSA-5684273;R-HSA-5684250;R-HSA-5684248;R-HSA-168140;R-HSA-5684261;R-HSA-451634;R-HSA-9630923;R-HSA-5684267
R-HSA-5676590	NIK-->noncanonical NF-kB signaling	3	61	0.004038665254237288	0.017452001963841446	0.22014054058203403	6	9	6.524575902566333E-4	9606	Homo sapiens	PSMD10;PSMB10;NFKB2		R-HSA-5607731;R-HSA-5607725;R-HSA-5607741;R-HSA-5607726;R-HSA-5607720;R-HSA-5607723
R-HSA-5619043	Defective SLC2A1 causes GLUT1 deficiency syndrome 1 (GLUT1DS1)	1	2	1.3241525423728814E-4	0.017588306763921868	0.22014054058203403	1	1	7.24952878062926E-5	9606	Homo sapiens	SLC2A1		R-HSA-5632804
R-HSA-1606322	ZBP1(DAI) mediated induction of type I IFNs	2	23	0.0015227754237288136	0.01809090177097783	0.22014054058203403	2	11	7.974481658692185E-4	9606	Homo sapiens	NFKB1;NFKB2		R-HSA-9604480;R-HSA-168140
R-HSA-2408557	Selenocysteine synthesis	4	112	0.007415254237288136	0.018150111023780613	0.22014054058203403	3	7	5.074670146440482E-4	9606	Homo sapiens	RPL9;SEPHS2;RPL17;RPL26L1		R-HSA-2408529;R-HSA-5333615;R-HSA-8959510
R-HSA-844456	The NLRP3 inflammasome	2	24	0.0015889830508474577	0.019585639836836255	0.22014054058203403	1	18	0.0013049151805132667	9606	Homo sapiens	NFKB1;NFKB2		R-HSA-9603905
R-HSA-5607761	Dectin-1 mediated noncanonical NF-kB signaling	3	66	0.004369703389830508	0.02141533959931785	0.22014054058203403	7	9	6.524575902566333E-4	9606	Homo sapiens	PSMD10;PSMB10;NFKB2		R-HSA-5660965;R-HSA-5607731;R-HSA-5607725;R-HSA-5607741;R-HSA-5607726;R-HSA-5607720;R-HSA-5607723
R-HSA-9725370	Signaling by ALK fusions and activated point mutants	3	66	0.004369703389830508	0.02141533959931785	0.22014054058203403	5	29	0.002102363346382485	9606	Homo sapiens	PPM1B;DCTN1;BIRC6		R-HSA-9712084;R-HSA-9700181;R-HSA-9700179;R-HSA-9712083;R-HSA-9712078
R-HSA-9700206	Signaling by ALK in cancer	3	66	0.004369703389830508	0.02141533959931785	0.22014054058203403	6	37	0.0026823256488328257	9606	Homo sapiens	PPM1B;DCTN1;BIRC6		R-HSA-9712084;R-HSA-9700181;R-HSA-9700131;R-HSA-9700179;R-HSA-9712083;R-HSA-9712078
R-HSA-69242	S Phase	5	179	0.011851165254237288	0.022254635217799024	0.22014054058203403	10	55	0.003987240829346092	9606	Homo sapiens	PSMD10;STAG1;FEN1;TFDP1;PSMB10		R-HSA-75825;R-HSA-69152;R-HSA-2468039;R-HSA-187574;R-HSA-68948;R-HSA-2473152;R-HSA-69016;R-HSA-2473151;R-HSA-188345;R-HSA-2468041
R-HSA-5607764	CLEC7A (Dectin-1) signaling	4	120	0.007944915254237288	0.02267441438982032	0.22014054058203403	12	45	0.0032622879512831664	9606	Homo sapiens	PSMD10;PSMB10;NFKB1;NFKB2		R-HSA-5660965;R-HSA-5607728;R-HSA-5607731;R-HSA-2730894;R-HSA-5607741;R-HSA-5660622;R-HSA-5607725;R-HSA-5607724;R-HSA-5607726;R-HSA-5607720;R-HSA-202541;R-HSA-5607723
R-HSA-2408522	Selenoamino acid metabolism	5	180	0.011917372881355932	0.02272619932218467	0.22014054058203403	6	33	0.0023923444976076554	9606	Homo sapiens	TXNRD1;RPL9;SEPHS2;RPL17;RPL26L1		R-HSA-5263616;R-HSA-2408529;R-HSA-2408558;R-HSA-5333615;R-HSA-8959510;R-HSA-5263614
R-HSA-9010553	Regulation of expression of SLITs and ROBOs	5	183	0.012115995762711865	0.024179685076863078	0.22014054058203403	3	20	0.0014499057561258518	9606	Homo sapiens	PSMD10;RPL9;RPL17;PSMB10;RPL26L1		R-HSA-9014652;R-HSA-9011313;R-HSA-9014610
R-HSA-1169091	Activation of NF-kappaB in B cells	3	72	0.004766949152542373	0.026767982495347065	0.22014054058203403	5	10	7.249528780629259E-4	9606	Homo sapiens	PSMD10;PSMB10;NFKB1		R-HSA-1168640;R-HSA-1168643;R-HSA-1168642;R-HSA-1168633;R-HSA-1168638
R-HSA-6791226	Major pathway of rRNA processing in the nucleolus and cytosol	5	189	0.012513241525423728	0.027263665831194217	0.22014054058203403	2	7	5.074670146440482E-4	9606	Homo sapiens	ERI1;WDR12;RPL9;RPL17;RPL26L1		R-HSA-6791219;R-HSA-6791218
R-HSA-109581	Apoptosis	5	192	0.012711864406779662	0.02889552417778163	0.22014054058203403	13	141	0.010221835580687256	9606	Homo sapiens	PSMD10;DFFA;TFDP1;ACIN1;PSMB10		R-HSA-211715;R-HSA-211207;R-HSA-211206;R-HSA-9029667;R-HSA-211186;R-HSA-211191;R-HSA-211190;R-HSA-211224;R-HSA-140217;R-HSA-201630;R-HSA-4331327;R-HSA-4331324;R-HSA-140221
R-HSA-933542	TRAF6 mediated NF-kB activation	2	30	0.001986228813559322	0.02957056544220804	0.22014054058203403	2	4	2.899811512251704E-4	9606	Homo sapiens	NFKB1;NFKB2		R-HSA-168166;R-HSA-168140
R-HSA-8863678	Neurodegenerative Diseases	2	30	0.001986228813559322	0.02957056544220804	0.22014054058203403	3	22	0.001594896331738437	9606	Homo sapiens	CAPNS1		R-HSA-8868134;R-HSA-8863012;R-HSA-8863008
R-HSA-8862803	Deregulated CDK5 triggers multiple neurodegenerative pathways in Alzheimer's disease models	2	30	0.001986228813559322	0.02957056544220804	0.22014054058203403	3	22	0.001594896331738437	9606	Homo sapiens	CAPNS1		R-HSA-8868134;R-HSA-8863012;R-HSA-8863008
R-HSA-8951911	RUNX3 regulates RUNX1-mediated transcription	1	4	2.6483050847457627E-4	0.034869533198527036	0.22014054058203403	2	2	1.449905756125852E-4	9606	Homo sapiens	RUNX3		R-HSA-8951926;R-HSA-8951910
R-HSA-446343	Localization of the PINCH-ILK-PARVIN complex to focal adhesions	1	4	2.6483050847457627E-4	0.034869533198527036	0.22014054058203403	1	2	1.449905756125852E-4	9606	Homo sapiens	PXN		R-HSA-446322
R-HSA-9734009	Defective Intrinsic Pathway for Apoptosis	2	33	0.002184851694915254	0.03517386423231761	0.22014054058203403	3	24	0.0017398869073510222	9606	Homo sapiens	CAPNS1		R-HSA-8868134;R-HSA-8863012;R-HSA-8863008
R-HSA-8940973	RUNX2 regulates osteoblast differentiation	2	34	0.0022510593220338984	0.03712604281266274	0.22014054058203403	21	24	0.0017398869073510222	9606	Homo sapiens	RUNX2		R-HSA-9008137;R-HSA-8937864;R-HSA-8985227;R-HSA-9008877;R-HSA-8939852;R-HSA-8985485;R-HSA-8877922;R-HSA-8985644;R-HSA-8937869;R-HSA-8877902;R-HSA-8984994;R-HSA-9008389;R-HSA-9009208;R-HSA-8985627;R-HSA-8985275;R-HSA-8939870;R-HSA-9008177;R-HSA-8877918;R-HSA-2064932;R-HSA-8985460;R-HSA-9008215
R-HSA-622312	Inflammasomes	2	34	0.0022510593220338984	0.03712604281266274	0.22014054058203403	1	28	0.0020298680585761927	9606	Homo sapiens	NFKB1;NFKB2		R-HSA-9603905
R-HSA-9755511	KEAP1-NFE2L2 pathway	4	141	0.009335275423728813	0.03758972208188083	0.22014054058203403	5	78	0.005654632448890822	9606	Homo sapiens	PSMD10;TXNRD1;PSMB10		R-HSA-9759364;R-HSA-9759332;R-HSA-9762096;R-HSA-8932355;R-HSA-9755306
R-HSA-8868773	rRNA processing in the nucleus and cytosol	5	208	0.013771186440677966	0.03863746911836974	0.22014054058203403	2	15	0.001087429317094389	9606	Homo sapiens	ERI1;WDR12;RPL9;RPL17;RPL26L1		R-HSA-6791219;R-HSA-6791218
R-HSA-1234174	Cellular response to hypoxia	3	86	0.005693855932203389	0.04176806923403653	0.22014054058203403	2	20	0.0014499057561258518	9606	Homo sapiens	PSMD10;HIF1AN;PSMB10		R-HSA-1234164;R-HSA-1234159
R-HSA-5579006	Defective GSS causes GSS deficiency	1	5	3.310381355932203E-4	0.04339665795221248	0.22014054058203403	1	1	7.24952878062926E-5	9606	Homo sapiens	GSS		R-HSA-5602901
R-HSA-69202	Cyclin E associated events during G1/S transition	3	88	0.005826271186440678	0.04419264748770413	0.22014054058203403	2	20	0.0014499057561258518	9606	Homo sapiens	PSMD10;TFDP1;PSMB10		R-HSA-187574;R-HSA-188345
R-HSA-69656	Cyclin A:Cdk2-associated events at S phase entry	3	90	0.005958686440677966	0.0466860932140043	0.22014054058203403	2	19	0.0013774104683195593	9606	Homo sapiens	PSMD10;TFDP1;PSMB10		R-HSA-187574;R-HSA-188345
R-HSA-1168372	Downstream signaling events of B Cell Receptor (BCR)	3	91	0.006024894067796611	0.047958443397554174	0.22014054058203403	5	15	0.001087429317094389	9606	Homo sapiens	PSMD10;PSMB10;NFKB1		R-HSA-1168640;R-HSA-1168643;R-HSA-1168642;R-HSA-1168633;R-HSA-1168638
R-HSA-445989	TAK1-dependent IKK and NF-kappa-B activation	2	40	0.0026483050847457626	0.04966500467422652	0.22014054058203403	3	5	3.6247643903146296E-4	9606	Homo sapiens	NFKB1;NFKB2		R-HSA-168166;R-HSA-9630923;R-HSA-168140
R-HSA-8952158	RUNX3 regulates BCL2L11 (BIM) transcription	1	6	3.9724576271186443E-4	0.051849001113638216	0.22014054058203403	2	2	1.449905756125852E-4	9606	Homo sapiens	RUNX3		R-HSA-8952232;R-HSA-8952226
R-HSA-111448	Activation of NOXA and translocation to mitochondria	1	6	3.9724576271186443E-4	0.051849001113638216	0.22014054058203403	2	5	3.6247643903146296E-4	9606	Homo sapiens	TFDP1		R-HSA-140217;R-HSA-4331327
R-HSA-5602358	Diseases associated with the TLR signaling cascade	2	42	0.002780720338983051	0.054139404590642926	0.22014054058203403	2	15	0.001087429317094389	9606	Homo sapiens	NFKB1;NFKB2		R-HSA-5228811;R-HSA-9630921
R-HSA-5260271	Diseases of Immune System	2	42	0.002780720338983051	0.054139404590642926	0.22014054058203403	2	15	0.001087429317094389	9606	Homo sapiens	NFKB1;NFKB2		R-HSA-5228811;R-HSA-9630921
R-HSA-156902	Peptide chain elongation	3	97	0.006422139830508475	0.05594588830747482	0.22014054058203403	4	5	3.6247643903146296E-4	9606	Homo sapiens	RPL9;RPL17;RPL26L1		R-HSA-156915;R-HSA-156912;R-HSA-156923;R-HSA-156907
R-HSA-8941326	RUNX2 regulates bone development	2	43	0.0028469279661016947	0.056428269828364686	0.22014054058203403	29	32	0.002319849209801363	9606	Homo sapiens	RUNX2		R-HSA-9008137;R-HSA-8937864;R-HSA-8878023;R-HSA-8985227;R-HSA-8939852;R-HSA-8985485;R-HSA-8937869;R-HSA-8877902;R-HSA-9008389;R-HSA-9008326;R-HSA-8985627;R-HSA-8939870;R-HSA-8877918;R-HSA-9008215;R-HSA-9008877;R-HSA-8877922;R-HSA-8985644;R-HSA-8984994;R-HSA-9009208;R-HSA-8985275;R-HSA-8877941;R-HSA-8878257;R-HSA-9008177;R-HSA-8878013;R-HSA-2064932;R-HSA-8938356;R-HSA-8985460;R-HSA-8878266;R-HSA-8…
R-HSA-376176	Signaling by ROBO receptors	5	235	0.015558792372881356	0.05916505725531207	0.22014054058203403	3	60	0.004349717268377556	9606	Homo sapiens	PSMD10;RPL9;RPL17;PSMB10;RPL26L1		R-HSA-9014652;R-HSA-9011313;R-HSA-9014610
R-HSA-975956	Nonsense Mediated Decay (NMD) independent of the Exon Junction Complex (EJC)	3	101	0.006686970338983051	0.06160047238105393	0.22014054058203403	1	1	7.24952878062926E-5	9606	Homo sapiens	RPL9;RPL17;RPL26L1		R-HSA-927789
R-HSA-5357801	Programmed Cell Death	5	238	0.015757415254237288	0.06176730830272015	0.22014054058203403	13	197	0.01428157169783964	9606	Homo sapiens	PSMD10;DFFA;TFDP1;ACIN1;PSMB10		R-HSA-211715;R-HSA-211207;R-HSA-211206;R-HSA-9029667;R-HSA-211186;R-HSA-211191;R-HSA-211190;R-HSA-211224;R-HSA-140217;R-HSA-201630;R-HSA-4331327;R-HSA-4331324;R-HSA-140221
R-HSA-1640170	Cell Cycle	11	734	0.04859639830508475	0.06265497208414739	0.22014054058203403	121	451	0.03269537480063796	9606	Homo sapiens	PSMD10;DIDO1;DYNC1I2;STAG1;FEN1;TFDP1;DCTN1;RUVBL2;BRCC3;PSMB10;CC2D1B		R-HSA-69891;R-HSA-375302;R-HSA-8964492;R-HSA-8852354;R-HSA-8961934;R-HSA-8961678;R-HSA-912389;R-HSA-8961920;R-HSA-8961665;R-HSA-164616;R-HSA-8964482;R-HSA-264458;R-HSA-8961671;R-HSA-8961688;R-HSA-8961946;R-HSA-2545203;R-HSA-912408;R-HSA-8853405;R-HSA-8964498;R-HSA-174105;R-HSA-188191;R-HSA-69152;R-HSA-8961961;R-HSA-380455;R-HSA-8964525;R-HSA-9018017;R-HSA-8961952;R-HSA-8964513;R-HSA-8961699;R-HSA…
R-HSA-156842	Eukaryotic Translation Elongation	3	102	0.006753177966101695	0.06305439885704778	0.22014054058203403	4	9	6.524575902566333E-4	9606	Homo sapiens	RPL9;RPL17;RPL26L1		R-HSA-156915;R-HSA-156912;R-HSA-156923;R-HSA-156907
R-HSA-446652	Interleukin-1 family signaling	4	168	0.011122881355932203	0.06340006241274232	0.22014054058203403	15	80	0.005799623024503407	9606	Homo sapiens	PSMD10;PSMB10;NFKB1;NFKB2		R-HSA-168166;R-HSA-209063;R-HSA-5684275;R-HSA-209125;R-HSA-209061;R-HSA-2730894;R-HSA-5684273;R-HSA-5684250;R-HSA-5684248;R-HSA-168140;R-HSA-5684261;R-HSA-451634;R-HSA-9630923;R-HSA-448703;R-HSA-5684267
R-HSA-5668541	TNFR2 non-canonical NF-kB pathway	3	104	0.006885593220338983	0.06600983875807276	0.22014054058203403	8	43	0.0031172973756705812	9606	Homo sapiens	PSMD10;PSMB10;NFKB2		R-HSA-5607731;R-HSA-5668481;R-HSA-5607725;R-HSA-5607741;R-HSA-5607726;R-HSA-5607720;R-HSA-5607723;R-HSA-5668520
R-HSA-8941855	RUNX3 regulates CDKN1A transcription	1	8	5.296610169491525E-4	0.06853194077697056	0.22014054058203403	6	6	4.3497172683775554E-4	9606	Homo sapiens	RUNX3		R-HSA-8878117;R-HSA-8878130;R-HSA-8878178;R-HSA-8952128;R-HSA-8878143;R-HSA-8878186
R-HSA-389397	Orexin and neuropeptides FF and QRFP bind to their respective receptors	1	8	5.296610169491525E-4	0.06853194077697056	0.22014054058203403	2	4	2.899811512251704E-4	9606	Homo sapiens	PPOX		R-HSA-389487;R-HSA-389481
R-HSA-5653890	Lactose synthesis	1	8	5.296610169491525E-4	0.06853194077697056	0.22014054058203403	1	3	2.1748586341887777E-4	9606	Homo sapiens	SLC2A1		R-HSA-5653873
R-HSA-5660668	CLEC7A/inflammasome pathway	1	8	5.296610169491525E-4	0.06853194077697056	0.22014054058203403	1	4	2.899811512251704E-4	9606	Homo sapiens	NFKB1		R-HSA-5660622
R-HSA-446388	Regulation of cytoskeletal remodeling and cell spreading by IPP complex components	1	8	5.296610169491525E-4	0.06853194077697056	0.22014054058203403	1	5	3.6247643903146296E-4	9606	Homo sapiens	PXN		R-HSA-446322
R-HSA-72312	rRNA processing	5	246	0.016287076271186442	0.06902031435289824	0.22014054058203403	2	21	0.0015224010439321444	9606	Homo sapiens	ERI1;WDR12;RPL9;RPL17;RPL26L1		R-HSA-6791219;R-HSA-6791218
R-HSA-72764	Eukaryotic Translation Termination	3	106	0.007018008474576272	0.06902798691622025	0.22014054058203403	3	5	3.6247643903146296E-4	9606	Homo sapiens	RPL9;RPL17;RPL26L1		R-HSA-141671;R-HSA-141691;R-HSA-141673
R-HSA-72689	Formation of a pool of free 40S subunits	3	106	0.007018008474576272	0.06902798691622025	0.22014054058203403	1	2	1.449905756125852E-4	9606	Homo sapiens	RPL9;RPL17;RPL26L1		R-HSA-72673
R-HSA-445355	Smooth Muscle Contraction	2	49	0.0032441737288135594	0.07083696297404252	0.22014054058203403	4	11	7.974481658692185E-4	9606	Homo sapiens	PXN;TLN1		R-HSA-445700;R-HSA-445699;R-HSA-445704;R-HSA-445705
R-HSA-68882	Mitotic Anaphase	5	249	0.016485699152542374	0.07185731053851929	0.22014054058203403	9	32	0.002319849209801363	9606	Homo sapiens	PSMD10;DYNC1I2;STAG1;PSMB10;CC2D1B		R-HSA-9668419;R-HSA-2467809;R-HSA-2545203;R-HSA-9668389;R-HSA-9668405;R-HSA-2467811;R-HSA-9668395;R-HSA-174202;R-HSA-9668415
R-HSA-2555396	Mitotic Metaphase and Anaphase	5	250	0.016551906779661018	0.07281710399350338	0.22014054058203403	9	33	0.0023923444976076554	9606	Homo sapiens	PSMD10;DYNC1I2;STAG1;PSMB10;CC2D1B		R-HSA-9668419;R-HSA-2467809;R-HSA-2545203;R-HSA-9668389;R-HSA-9668405;R-HSA-2467811;R-HSA-9668395;R-HSA-174202;R-HSA-9668415
R-HSA-211733	Regulation of activated PAK-2p34 by proteasome mediated degradation	2	50	0.0033103813559322032	0.07334415761057111	0.22014054058203403	1	2	1.449905756125852E-4	9606	Homo sapiens	PSMD10;PSMB10		R-HSA-211715
R-HSA-350562	Regulation of ornithine decarboxylase (ODC)	2	51	0.0033765889830508476	0.07587967313286625	0.22014054058203403	1	4	2.899811512251704E-4	9606	Homo sapiens	PSMD10;PSMB10		R-HSA-353125
R-HSA-3214841	PKMTs methylate histone lysines	2	51	0.0033765889830508476	0.07587967313286625	0.22014054058203403	1	22	0.001594896331738437	9606	Homo sapiens	NFKB1;NFKB2		R-HSA-8865237
R-HSA-5663202	Diseases of signal transduction by growth factor receptors and second messengers	8	498	0.03297139830508475	0.07659558419521229	0.22014054058203403	33	478	0.034652747571407856	9606	Homo sapiens	PSMD10;PPM1B;AGK;DCTN1;RICTOR;BIRC6;TLN1;PSMB10		R-HSA-9712084;R-HSA-2243938;R-HSA-6802919;R-HSA-9656211;R-HSA-9700181;R-HSA-6802918;R-HSA-9656209;R-HSA-9656215;R-HSA-6802914;R-HSA-6803234;R-HSA-9656214;R-HSA-6803233;R-HSA-9700179;R-HSA-9712083;R-HSA-6802912;R-HSA-6802927;R-HSA-6802926;R-HSA-6802925;R-HSA-6802922;R-HSA-6802921;R-HSA-6802935;R-HSA-6802934;R-HSA-6802933;R-HSA-5387392;R-HSA-6802932;R-HSA-6802943;R-HSA-6802942;R-HSA-9712078;R-HSA-9…
R-HSA-5263617	Metabolism of ingested MeSeO2H into MeSeH	1	9	5.958686440677966E-4	0.0767638223269469	0.22014054058203403	2	2	1.449905756125852E-4	9606	Homo sapiens	TXNRD1		R-HSA-5263616;R-HSA-5263614
R-HSA-8951671	RUNX3 regulates YAP1-mediated transcription	1	9	5.958686440677966E-4	0.0767638223269469	0.22014054058203403	2	3	2.1748586341887777E-4	9606	Homo sapiens	RUNX3		R-HSA-8951676;R-HSA-8951695
R-HSA-434313	Intracellular metabolism of fatty acids regulates insulin secretion	1	9	5.958686440677966E-4	0.0767638223269469	0.22014054058203403	1	2	1.449905756125852E-4	9606	Homo sapiens	ACSL4		R-HSA-434382
R-HSA-3108232	SUMO E3 ligases SUMOylate target proteins	4	183	0.012115995762711865	0.08090812231445221	0.22014054058203403	4	131	0.00949688270262433	9606	Homo sapiens	STAG1;UHRF2;TOP1;NFKB2		R-HSA-4641362;R-HSA-3108212;R-HSA-3296126;R-HSA-4755479
R-HSA-180534	Vpu mediated degradation of CD4	2	53	0.003509004237288136	0.08103292833287634	0.22014054058203403	1	5	3.6247643903146296E-4	9606	Homo sapiens	PSMD10;PSMB10		R-HSA-180573
R-HSA-1236978	Cross-presentation of soluble exogenous antigens (endosomes)	2	53	0.003509004237288136	0.08103292833287634	0.22014054058203403	1	6	4.3497172683775554E-4	9606	Homo sapiens	PSMD10;PSMB10		R-HSA-1236970
R-HSA-192823	Viral mRNA Translation	3	114	0.007547669491525424	0.08170904257760658	0.22014054058203403	2	2	1.449905756125852E-4	9606	Homo sapiens	RPL9;RPL17;RPL26L1		R-HSA-192704;R-HSA-192841
R-HSA-2559580	Oxidative Stress Induced Senescence	3	114	0.007547669491525424	0.08170904257760658	0.22014054058203403	8	40	0.0028998115122517037	9606	Homo sapiens	TFDP1;TNIK		R-HSA-3240787;R-HSA-3240777;R-HSA-3225851;R-HSA-3225867;R-HSA-3240765;R-HSA-3240783;R-HSA-3240766;R-HSA-3240782
R-HSA-9633012	Response of EIF2AK4 (GCN2) to amino acid deficiency	3	115	0.0076138771186440675	0.08336062872219208	0.22014054058203403	4	16	0.0011599246049006815	9606	Homo sapiens	RPL9;RPL17;RPL26L1		R-HSA-9633008;R-HSA-9633742;R-HSA-9634669;R-HSA-9633005
R-HSA-9762114	GSK3B and BTRC:CUL1-mediated-degradation of NFE2L2	2	54	0.0035752118644067797	0.08364932305409578	0.22014054058203403	1	4	2.899811512251704E-4	9606	Homo sapiens	PSMD10;PSMB10		R-HSA-9762096
R-HSA-69610	p53-Independent DNA Damage Response	2	54	0.0035752118644067797	0.08364932305409578	0.22014054058203403	1	4	2.899811512251704E-4	9606	Homo sapiens	PSMD10;PSMB10		R-HSA-69600
R-HSA-69601	Ubiquitin Mediated Degradation of Phosphorylated Cdc25A	2	54	0.0035752118644067797	0.08364932305409578	0.22014054058203403	1	4	2.899811512251704E-4	9606	Homo sapiens	PSMD10;PSMB10		R-HSA-69600
R-HSA-69613	p53-Independent G1/S DNA damage checkpoint	2	54	0.0035752118644067797	0.08364932305409578	0.22014054058203403	1	4	2.899811512251704E-4	9606	Homo sapiens	PSMD10;PSMB10		R-HSA-69600
R-HSA-349425	Autodegradation of the E3 ubiquitin ligase COP1	2	54	0.0035752118644067797	0.08364932305409578	0.22014054058203403	1	5	3.6247643903146296E-4	9606	Homo sapiens	PSMD10;PSMB10		R-HSA-264458
R-HSA-75815	Ubiquitin-dependent degradation of Cyclin D	2	54	0.0035752118644067797	0.08364932305409578	0.22014054058203403	1	5	3.6247643903146296E-4	9606	Homo sapiens	PSMD10;PSMB10		R-HSA-75825
R-HSA-169911	Regulation of Apoptosis	2	54	0.0035752118644067797	0.08364932305409578	0.22014054058203403	1	5	3.6247643903146296E-4	9606	Homo sapiens	PSMD10;PSMB10		R-HSA-211715
R-HSA-75153	Apoptotic execution phase	2	54	0.0035752118644067797	0.08364932305409578	0.22014054058203403	8	57	0.004132231404958678	9606	Homo sapiens	DFFA;ACIN1		R-HSA-211186;R-HSA-211191;R-HSA-211207;R-HSA-211206;R-HSA-211190;R-HSA-9029667;R-HSA-211224;R-HSA-201630
R-HSA-8878171	Transcriptional regulation by RUNX1	5	261	0.0172801906779661	0.08383729914274185	0.22014054058203403	3	132	0.009569377990430622	9606	Homo sapiens	PSMD10;SMARCC1;RUNX2;PSMB10		R-HSA-8938217;R-HSA-8938382;R-HSA-8957265
R-HSA-8949275	RUNX3 Regulates Immune Response and Cell Migration	1	10	6.620762711864406E-4	0.08492349247684938	0.22014054058203403	5	5	3.6247643903146296E-4	9606	Homo sapiens	RUNX3		R-HSA-8952442;R-HSA-8949276;R-HSA-8949343;R-HSA-8949301;R-HSA-8949335
R-HSA-2470946	Cohesin Loading onto Chromatin	1	10	6.620762711864406E-4	0.08492349247684938	0.22014054058203403	2	2	1.449905756125852E-4	9606	Homo sapiens	STAG1		R-HSA-2470935;R-HSA-2468040
R-HSA-8951430	RUNX3 regulates WNT signaling	1	10	6.620762711864406E-4	0.08492349247684938	0.22014054058203403	3	5	3.6247643903146296E-4	9606	Homo sapiens	RUNX3		R-HSA-4411367;R-HSA-8951442;R-HSA-8951428
R-HSA-139915	Activation of PUMA and translocation to mitochondria	1	10	6.620762711864406E-4	0.08492349247684938	0.22014054058203403	2	5	3.6247643903146296E-4	9606	Homo sapiens	TFDP1		R-HSA-4331324;R-HSA-140221
R-HSA-4411364	Binding of TCF/LEF:CTNNB1 to target gene promoters	1	10	6.620762711864406E-4	0.08492349247684938	0.22014054058203403	1	4	2.899811512251704E-4	9606	Homo sapiens	RUNX3		R-HSA-4411367
R-HSA-5336415	Uptake and function of diphtheria toxin	1	10	6.620762711864406E-4	0.08492349247684938	0.22014054058203403	1	5	3.6247643903146296E-4	9606	Homo sapiens	TXNRD1		R-HSA-5336420
R-HSA-8854050	FBXL7 down-regulates AURKA during mitotic entry and in early mitosis	2	55	0.0036414194915254236	0.08629134851588993	0.22014054058203403	2	6	4.3497172683775554E-4	9606	Homo sapiens	PSMD10;PSMB10		R-HSA-8854071;R-HSA-8854044
R-HSA-174113	SCF-beta-TrCP mediated degradation of Emi1	2	55	0.0036414194915254236	0.08629134851588993	0.22014054058203403	1	3	2.1748586341887777E-4	9606	Homo sapiens	PSMD10;PSMB10		R-HSA-174203
R-HSA-8878159	Transcriptional regulation by RUNX3	3	118	0.0078125	0.08840097912660427	0.22014054058203403	42	47	0.003407278526895752	9606	Homo sapiens	PSMD10;RUNX3;PSMB10		R-HSA-8878212;R-HSA-8937807;R-HSA-8952399;R-HSA-8951951;R-HSA-8951695;R-HSA-8952128;R-HSA-8937792;R-HSA-8878220;R-HSA-8951428;R-HSA-8952069;R-HSA-8952408;R-HSA-8949276;R-HSA-8951966;R-HSA-8949343;R-HSA-8952081;R-HSA-8878237;R-HSA-8951442;R-HSA-8937814;R-HSA-8949335;R-HSA-8952232;R-HSA-8951977;R-HSA-8878117;R-HSA-8878243;R-HSA-4411367;R-HSA-8878178;R-HSA-8865454;R-HSA-8952226;R-HSA-8952419;R-HSA-8…
R-HSA-180585	Vif-mediated degradation of APOBEC3G	2	56	0.003707627118644068	0.08895835601421309	0.22014054058203403	1	4	2.899811512251704E-4	9606	Homo sapiens	PSMD10;PSMB10		R-HSA-180603
R-HSA-450408	AUF1 (hnRNP D0) binds and destabilizes mRNA	2	56	0.003707627118644068	0.08895835601421309	0.22014054058203403	1	4	2.899811512251704E-4	9606	Homo sapiens	PSMD10;PSMB10		R-HSA-450466
R-HSA-1799339	SRP-dependent cotranslational protein targeting to membrane	3	119	0.007878707627118644	0.09010919578768506	0.22014054058203403	5	5	3.6247643903146296E-4	9606	Homo sapiens	RPL9;RPL17;RPL26L1		R-HSA-1799326;R-HSA-1799330;R-HSA-1799329;R-HSA-1799335;R-HSA-1799332
R-HSA-4641258	Degradation of DVL	2	57	0.003773834745762712	0.09164970615013446	0.22014054058203403	2	7	5.074670146440482E-4	9606	Homo sapiens	PSMD10;PSMB10		R-HSA-1504193;R-HSA-4641260
R-HSA-4641257	Degradation of AXIN	2	57	0.003773834745762712	0.09164970615013446	0.22014054058203403	2	8	5.799623024503408E-4	9606	Homo sapiens	PSMD10;PSMB10		R-HSA-3640874;R-HSA-4641256
R-HSA-9604323	Negative regulation of NOTCH4 signaling	2	57	0.003773834745762712	0.09164970615013446	0.22014054058203403	1	6	4.3497172683775554E-4	9606	Homo sapiens	PSMD10;PSMB10		R-HSA-9604642
R-HSA-72706	GTP hydrolysis and joining of the 60S ribosomal subunit	3	120	0.007944915254237288	0.09183124448969471	0.22014054058203403	2	3	2.1748586341887777E-4	9606	Homo sapiens	RPL9;RPL17;RPL26L1		R-HSA-72672;R-HSA-72671
R-HSA-156827	L13a-mediated translational silencing of Ceruloplasmin expression	3	120	0.007944915254237288	0.09183124448969471	0.22014054058203403	1	3	2.1748586341887777E-4	9606	Homo sapiens	RPL9;RPL17;RPL26L1		R-HSA-156826
R-HSA-8953854	Metabolism of RNA	11	788	0.052171610169491525	0.0921724578918175	0.22014054058203403	27	187	0.013556618819776715	9606	Homo sapiens	PSMD10;TTC37;DDX46;ERI1;CSTF3;WDR12;RPL9;RPL17;PSMB10;RPL26L1;PAIP1		R-HSA-8849157;R-HSA-72130;R-HSA-430021;R-HSA-429955;R-HSA-8941312;R-HSA-72139;R-HSA-430028;R-HSA-927813;R-HSA-72143;R-HSA-927836;R-HSA-6791219;R-HSA-6791218;R-HSA-77591;R-HSA-927832;R-HSA-77590;R-HSA-77593;R-HSA-77592;R-HSA-927889;R-HSA-72160;R-HSA-927789;R-HSA-450466;R-HSA-72231;R-HSA-429992;R-HSA-72180;R-HSA-156661;R-HSA-72124;R-HSA-72127
R-HSA-2990846	SUMOylation	4	192	0.012711864406779662	0.09244862992568936	0.22014054058203403	4	140	0.010149340292880962	9606	Homo sapiens	STAG1;UHRF2;TOP1;NFKB2		R-HSA-4641362;R-HSA-3108212;R-HSA-3296126;R-HSA-4755479
R-HSA-4755510	SUMOylation of immune response proteins	1	11	7.282838983050848E-4	0.0930115799555078	0.22014054058203403	1	5	3.6247643903146296E-4	9606	Homo sapiens	NFKB2		R-HSA-4755479
R-HSA-2467813	Separation of Sister Chromatids	4	195	0.012910487288135594	0.09646164637898214	0.22014054058203403	4	8	5.799623024503408E-4	9606	Homo sapiens	PSMD10;DYNC1I2;STAG1;PSMB10		R-HSA-2467809;R-HSA-2545203;R-HSA-2467811;R-HSA-174202
R-HSA-6799198	Complex I biogenesis	2	59	0.00390625	0.09710292259548015	0.22014054058203403	8	13	9.424387414818037E-4	9606	Homo sapiens	NDUFAF4;ACAD9		R-HSA-6799191;R-HSA-6799203;R-HSA-6799202;R-HSA-6799199;R-HSA-6799197;R-HSA-6799196;R-HSA-6799179;R-HSA-6799178
R-HSA-69541	Stabilization of p53	2	59	0.00390625	0.09710292259548015	0.22014054058203403	1	15	0.001087429317094389	9606	Homo sapiens	PSMD10;PSMB10		R-HSA-264458
R-HSA-927802	Nonsense-Mediated Decay (NMD)	3	124	0.008209745762711865	0.09885510427504318	0.22014054058203403	5	6	4.3497172683775554E-4	9606	Homo sapiens	RPL9;RPL17;RPL26L1		R-HSA-927836;R-HSA-927789;R-HSA-927832;R-HSA-927813;R-HSA-927889
R-HSA-975957	Nonsense Mediated Decay (NMD) enhanced by the Exon Junction Complex (EJC)	3	124	0.008209745762711865	0.09885510427504318	0.22014054058203403	4	5	3.6247643903146296E-4	9606	Homo sapiens	RPL9;RPL17;RPL26L1		R-HSA-927836;R-HSA-927832;R-HSA-927813;R-HSA-927889
R-HSA-193692	Regulated proteolysis of p75NTR	1	12	7.944915254237289E-4	0.10102870805867392	0.22014054058203403	1	5	3.6247643903146296E-4	9606	Homo sapiens	NFKB1		R-HSA-193700
R-HSA-5362768	Hh mutants are degraded by ERAD	2	61	0.004038665254237288	0.10264606454790037	0.22014054058203403	1	6	4.3497172683775554E-4	9606	Homo sapiens	PSMD10;PSMB10		R-HSA-5387392
R-HSA-2559583	Cellular Senescence	4	200	0.013241525423728813	0.10332947827849048	0.22014054058203403	14	90	0.006524575902566333	9606	Homo sapiens	TFDP1;TNIK;NFKB1		R-HSA-3790137;R-HSA-3240787;R-HSA-3857305;R-HSA-3209109;R-HSA-3857308;R-HSA-3225851;R-HSA-3790130;R-HSA-3240765;R-HSA-3240766;R-HSA-3209096;R-HSA-3240777;R-HSA-3225867;R-HSA-3240783;R-HSA-3240782
R-HSA-1221632	Meiotic synapsis	2	62	0.0041048728813559325	0.10544985481460833	0.22014054058203403	6	6	4.3497172683775554E-4	9606	Homo sapiens	DIDO1;STAG1		R-HSA-912505;R-HSA-912408;R-HSA-912389;R-HSA-912470;R-HSA-912467;R-HSA-912450
R-HSA-5610780	Degradation of GLI1 by the proteasome	2	62	0.0041048728813559325	0.10544985481460833	0.22014054058203403	2	6	4.3497172683775554E-4	9606	Homo sapiens	PSMD10;PSMB10		R-HSA-5610758;R-HSA-5610760
R-HSA-5610785	GLI3 is processed to GLI3R by the proteasome	2	62	0.0041048728813559325	0.10544985481460833	0.22014054058203403	1	5	3.6247643903146296E-4	9606	Homo sapiens	PSMD10;PSMB10		R-HSA-5610754
R-HSA-5610783	Degradation of GLI2 by the proteasome	2	62	0.0041048728813559325	0.10544985481460833	0.22014054058203403	1	5	3.6247643903146296E-4	9606	Homo sapiens	PSMD10;PSMB10		R-HSA-5610757
R-HSA-187577	SCF(Skp2)-mediated degradation of p27/p21	2	62	0.0041048728813559325	0.10544985481460833	0.22014054058203403	1	7	5.074670146440482E-4	9606	Homo sapiens	PSMD10;PSMB10		R-HSA-187574
R-HSA-5621481	C-type lectin receptors (CLRs)	4	203	0.013440148305084746	0.10755570641020229	0.22014054058203403	15	68	0.004929679570827896	9606	Homo sapiens	PSMD10;PSMB10;NFKB1;NFKB2		R-HSA-5660660;R-HSA-5607728;R-HSA-5607731;R-HSA-2730894;R-HSA-5607741;R-HSA-5660666;R-HSA-5624473;R-HSA-202541;R-HSA-5660965;R-HSA-5660622;R-HSA-5607725;R-HSA-5607724;R-HSA-5607726;R-HSA-5607720;R-HSA-5607723
R-HSA-6811436	COPI-independent Golgi-to-ER retrograde traffic	2	63	0.004171080508474576	0.1082743405614226	0.22014054058203403	2	7	5.074670146440482E-4	9606	Homo sapiens	DYNC1I2;DCTN1		R-HSA-8849350;R-HSA-8849353
R-HSA-2468052	Establishment of Sister Chromatid Cohesion	1	13	8.606991525423729E-4	0.10897549469556189	0.22014054058203403	4	4	2.899811512251704E-4	9606	Homo sapiens	STAG1		R-HSA-2468039;R-HSA-2473152;R-HSA-2473151;R-HSA-2468041
R-HSA-451308	Activation of Ca-permeable Kainate Receptor	1	13	8.606991525423729E-4	0.10897549469556189	0.22014054058203403	2	2	1.449905756125852E-4	9606	Homo sapiens	NCALD		R-HSA-451283;R-HSA-451311
R-HSA-140342	Apoptosis induced DNA fragmentation	1	13	8.606991525423729E-4	0.10897549469556189	0.22014054058203403	7	12	8.699434536755111E-4	9606	Homo sapiens	DFFA		R-HSA-211186;R-HSA-211191;R-HSA-211207;R-HSA-211206;R-HSA-211190;R-HSA-9029667;R-HSA-211224
R-HSA-72613	Eukaryotic Translation Initiation	3	130	0.008606991525423728	0.10978302747526014	0.22014054058203403	4	21	0.0015224010439321444	9606	Homo sapiens	RPL9;RPL17;RPL26L1		R-HSA-72673;R-HSA-72672;R-HSA-156826;R-HSA-72671
R-HSA-72737	Cap-dependent Translation Initiation	3	130	0.008606991525423728	0.10978302747526014	0.22014054058203403	3	18	0.0013049151805132667	9606	Homo sapiens	RPL9;RPL17;RPL26L1		R-HSA-72673;R-HSA-72672;R-HSA-72671
R-HSA-174084	Autodegradation of Cdh1 by Cdh1:APC/C	2	64	0.00423728813559322	0.11111894446476955	0.22014054058203403	1	2	1.449905756125852E-4	9606	Homo sapiens	PSMD10;PSMB10		R-HSA-174058
R-HSA-5387390	Hh mutants abrogate ligand secretion	2	64	0.00423728813559322	0.11111894446476955	0.22014054058203403	1	7	5.074670146440482E-4	9606	Homo sapiens	PSMD10;PSMB10		R-HSA-5387392
R-HSA-69239	Synthesis of DNA	3	132	0.008739406779661016	0.11352584511835773	0.22014054058203403	3	27	0.0019573727707699	9606	Homo sapiens	PSMD10;FEN1;PSMB10		R-HSA-69152;R-HSA-68948;R-HSA-69016
R-HSA-429914	Deadenylation-dependent mRNA decay	2	65	0.004303495762711864	0.11398309764601622	0.22014054058203403	5	10	7.249528780629259E-4	9606	Homo sapiens	TTC37;PAIP1		R-HSA-430021;R-HSA-429955;R-HSA-8941312;R-HSA-430028;R-HSA-429992
R-HSA-451306	Ionotropic activity of kainate receptors	1	14	9.26906779661017E-4	0.11685255243512627	0.22014054058203403	2	4	2.899811512251704E-4	9606	Homo sapiens	NCALD		R-HSA-451283;R-HSA-451311
R-HSA-5678895	Defective CFTR causes cystic fibrosis	2	66	0.004369703389830508	0.11686623956920739	0.22014054058203403	1	7	5.074670146440482E-4	9606	Homo sapiens	PSMD10;PSMB10		R-HSA-8866858
R-HSA-4608870	Asymmetric localization of PCP proteins	2	66	0.004369703389830508	0.11686623956920739	0.22014054058203403	1	7	5.074670146440482E-4	9606	Homo sapiens	PSMD10;PSMB10		R-HSA-4608855
R-HSA-180786	Extension of Telomeres	2	67	0.004435911016949153	0.11976781793990021	0.22014054058203403	2	28	0.0020298680585761927	9606	Homo sapiens	FEN1;RUVBL2		R-HSA-164616;R-HSA-174446
R-HSA-69275	G2/M Transition	4	212	0.014036016949152543	0.1206933901160947	0.22014054058203403	15	78	0.005654632448890822	9606	Homo sapiens	PSMD10;DYNC1I2;DCTN1;PSMB10		R-HSA-380455;R-HSA-380294;R-HSA-8852354;R-HSA-380303;R-HSA-8853419;R-HSA-8854071;R-HSA-3000319;R-HSA-380311;R-HSA-380272;R-HSA-8853405;R-HSA-2574845;R-HSA-3000310;R-HSA-8854044;R-HSA-380283;R-HSA-2574840
R-HSA-174154	APC/C:Cdc20 mediated degradation of Securin	2	68	0.004502118644067797	0.12268728860516165	0.22014054058203403	1	3	2.1748586341887777E-4	9606	Homo sapiens	PSMD10;PSMB10		R-HSA-174202
R-HSA-453274	Mitotic G2-G2/M phases	4	214	0.014168432203389831	0.12370357955820521	0.22014054058203403	15	80	0.005799623024503407	9606	Homo sapiens	PSMD10;DYNC1I2;DCTN1;PSMB10		R-HSA-380455;R-HSA-380294;R-HSA-8852354;R-HSA-380303;R-HSA-8853419;R-HSA-8854071;R-HSA-3000319;R-HSA-380311;R-HSA-380272;R-HSA-8853405;R-HSA-2574845;R-HSA-3000310;R-HSA-8854044;R-HSA-380283;R-HSA-2574840
R-HSA-110362	POLB-Dependent Long Patch Base Excision Repair	1	15	9.93114406779661E-4	0.12466048855181311	0.22014054058203403	5	10	7.249528780629259E-4	9606	Homo sapiens	FEN1		R-HSA-5651782;R-HSA-5649873;R-HSA-5651739;R-HSA-5651723;R-HSA-5649883
R-HSA-209560	NF-kB is activated and signals survival	1	15	9.93114406779661E-4	0.12466048855181311	0.22014054058203403	2	4	2.899811512251704E-4	9606	Homo sapiens	NFKB1		R-HSA-193691;R-HSA-193705
R-HSA-68884	Mitotic Telophase/Cytokinesis	1	15	9.93114406779661E-4	0.12466048855181311	0.22014054058203403	2	4	2.899811512251704E-4	9606	Homo sapiens	STAG1		R-HSA-2470935;R-HSA-2468040
R-HSA-113501	Inhibition of replication initiation of damaged DNA by RB1/E2F1	1	15	9.93114406779661E-4	0.12466048855181311	0.22014054058203403	1	3	2.1748586341887777E-4	9606	Homo sapiens	TFDP1		R-HSA-113643
R-HSA-1268020	Mitochondrial protein import	2	69	0.004568326271186441	0.12562411545462004	0.22014054058203403	5	14	0.0010149340292880964	9606	Homo sapiens	TIMM10B;FH		R-HSA-1299475;R-HSA-1299478;R-HSA-1955380;R-HSA-1299480;R-HSA-8986181
R-HSA-1660499	Synthesis of PIPs at the plasma membrane	2	69	0.004568326271186441	0.12562411545462004	0.22014054058203403	3	33	0.0023923444976076554	9606	Homo sapiens	PLEKHA2;PIK3CG		R-HSA-1676109;R-HSA-1676048;R-HSA-8870332
R-HSA-69563	p53-Dependent G1 DNA Damage Response	2	70	0.0046345338983050845	0.12857777032263285	0.22014054058203403	1	22	0.001594896331738437	9606	Homo sapiens	PSMD10;PSMB10		R-HSA-264458
R-HSA-69580	p53-Dependent G1/S DNA damage checkpoint	2	70	0.0046345338983050845	0.12857777032263285	0.22014054058203403	1	22	0.001594896331738437	9606	Homo sapiens	PSMD10;PSMB10		R-HSA-264458
R-HSA-380284	Loss of proteins required for interphase microtubule organization from the centrosome	2	71	0.004700741525423728	0.1315477328915352	0.22014054058203403	3	3	2.1748586341887777E-4	9606	Homo sapiens	DYNC1I2;DCTN1		R-HSA-380294;R-HSA-380272;R-HSA-380303
R-HSA-380259	Loss of Nlp from mitotic centrosomes	2	71	0.004700741525423728	0.1315477328915352	0.22014054058203403	2	2	1.449905756125852E-4	9606	Homo sapiens	DYNC1I2;DCTN1		R-HSA-380272;R-HSA-380303
R-HSA-5658442	Regulation of RAS by GAPs	2	71	0.004700741525423728	0.1315477328915352	0.22014054058203403	1	5	3.6247643903146296E-4	9606	Homo sapiens	PSMD10;PSMB10		R-HSA-5658430
R-HSA-373755	Semaphorin interactions	2	71	0.004700741525423728	0.1315477328915352	0.22014054058203403	4	41	0.002972306800057996	9606	Homo sapiens	DPYSL2;TLN1		R-HSA-399936;R-HSA-399951;R-HSA-399947;R-HSA-399944
R-HSA-8951936	RUNX3 regulates p14-ARF	1	16	0.001059322033898305	0.13239990507100052	0.22014054058203403	8	8	5.799623024503408E-4	9606	Homo sapiens	RUNX3		R-HSA-8951977;R-HSA-8952058;R-HSA-8952062;R-HSA-8951966;R-HSA-8951951;R-HSA-8952081;R-HSA-8952069;R-HSA-8952101
R-HSA-8941856	RUNX3 regulates NOTCH signaling	1	16	0.001059322033898305	0.13239990507100052	0.22014054058203403	5	7	5.074670146440482E-4	9606	Homo sapiens	RUNX3		R-HSA-8878212;R-HSA-8878243;R-HSA-8878193;R-HSA-8878237;R-HSA-8878220
R-HSA-9027276	Erythropoietin activates Phosphoinositide-3-kinase (PI3K)	1	16	0.001059322033898305	0.13239990507100052	0.22014054058203403	4	7	5.074670146440482E-4	9606	Homo sapiens	PIK3CG		R-HSA-9021627;R-HSA-9027275;R-HSA-9012657;R-HSA-9027280
R-HSA-5661231	Metallothioneins bind metals	1	16	0.001059322033898305	0.13239990507100052	0.22014054058203403	3	27	0.0019573727707699	9606	Homo sapiens	MT2A		R-HSA-5662598;R-HSA-5662608;R-HSA-5662986
R-HSA-1234176	Oxygen-dependent proline hydroxylation of Hypoxia-inducible Factor Alpha	2	72	0.004766949152542373	0.1345334905959309	0.22014054058203403	1	12	8.699434536755111E-4	9606	Homo sapiens	PSMD10;PSMB10		R-HSA-1234159
R-HSA-69615	G1/S DNA Damage Checkpoints	2	72	0.004766949152542373	0.1345334905959309	0.22014054058203403	2	26	0.0018848774829636073	9606	Homo sapiens	PSMD10;PSMB10		R-HSA-69600;R-HSA-264458
R-HSA-5358346	Hedgehog ligand biogenesis	2	72	0.004766949152542373	0.1345334905959309	0.22014054058203403	1	15	0.001087429317094389	9606	Homo sapiens	PSMD10;PSMB10		R-HSA-5362448
R-HSA-3371497	HSP90 chaperone cycle for steroid hormone receptors (SHR) in the presence of ligand	2	72	0.004766949152542373	0.1345334905959309	0.22014054058203403	1	16	0.0011599246049006815	9606	Homo sapiens	DYNC1I2;DCTN1		R-HSA-5618080
R-HSA-168643	Nucleotide-binding domain, leucine rich repeat containing receptor (NLR) signaling pathways	2	72	0.004766949152542373	0.1345334905959309	0.22014054058203403	1	46	0.003334783239089459	9606	Homo sapiens	NFKB1;NFKB2		R-HSA-9603905
R-HSA-6802952	Signaling by BRAF and RAF1 fusions	2	73	0.004833156779661017	0.13753453852809283	0.22014054058203403	5	5	3.6247643903146296E-4	9606	Homo sapiens	AGK;TLN1		R-HSA-6802935;R-HSA-6802934;R-HSA-6802933;R-HSA-6802932;R-HSA-6802927
R-HSA-174184	Cdc20:Phospho-APC/C mediated degradation of Cyclin A	2	73	0.004833156779661017	0.13753453852809283	0.22014054058203403	1	3	2.1748586341887777E-4	9606	Homo sapiens	PSMD10;PSMB10		R-HSA-174255
R-HSA-68949	Orc1 removal from chromatin	2	73	0.004833156779661017	0.13753453852809283	0.22014054058203403	1	4	2.899811512251704E-4	9606	Homo sapiens	PSMD10;PSMB10		R-HSA-68948
R-HSA-9661069	Defective binding of RB1 mutants to E2F1,(E2F2, E2F3)	1	17	0.0011255296610169492	0.1400713988139749	0.22014054058203403	1	1	7.24952878062926E-5	9606	Homo sapiens	TFDP1		R-HSA-9659782
R-HSA-5685939	HDR through MMEJ (alt-NHEJ)	1	17	0.0011255296610169492	0.1400713988139749	0.22014054058203403	4	8	5.799623024503408E-4	9606	Homo sapiens	FEN1		R-HSA-5687653;R-HSA-5687664;R-HSA-5687484;R-HSA-5687640
R-HSA-9659787	Aberrant regulation of mitotic G1/S transition in cancer due to RB1 defects	1	17	0.0011255296610169492	0.1400713988139749	0.22014054058203403	1	2	1.449905756125852E-4	9606	Homo sapiens	TFDP1		R-HSA-9659782
R-HSA-8854518	AURKA Activation by TPX2	2	74	0.004899364406779661	0.1405503793443591	0.22014054058203403	2	2	1.449905756125852E-4	9606	Homo sapiens	DYNC1I2;DCTN1		R-HSA-8853405;R-HSA-8853419
R-HSA-174178	APC/C:Cdh1 mediated degradation of Cdc20 and other APC/C:Cdh1 targeted proteins in late mitosis/early G1	2	74	0.004899364406779661	0.1405503793443591	0.22014054058203403	2	6	4.3497172683775554E-4	9606	Homo sapiens	PSMD10;PSMB10		R-HSA-174105;R-HSA-188191
R-HSA-179419	APC:Cdc20 mediated degradation of cell cycle proteins prior to satisfation of the cell cycle checkpoint	2	74	0.004899364406779661	0.1405503793443591	0.22014054058203403	1	6	4.3497172683775554E-4	9606	Homo sapiens	PSMD10;PSMB10		R-HSA-174255
R-HSA-8948751	Regulation of PTEN stability and activity	2	74	0.004899364406779661	0.1405503793443591	0.22014054058203403	1	13	9.424387414818037E-4	9606	Homo sapiens	PSMD10;PSMB10		R-HSA-8850992
R-HSA-69017	CDK-mediated phosphorylation and removal of Cdc6	2	75	0.004965572033898305	0.14358052317259606	0.22014054058203403	1	4	2.899811512251704E-4	9606	Homo sapiens	PSMD10;PSMB10		R-HSA-69016
R-HSA-8856688	Golgi-to-ER retrograde transport	3	148	0.009798728813559322	0.1451098042395209	0.22014054058203403	4	18	0.0013049151805132667	9606	Homo sapiens	DYNC1I2;KIF3B;DCTN1		R-HSA-8849350;R-HSA-6811426;R-HSA-6811423;R-HSA-8849353
R-HSA-176409	APC/C:Cdc20 mediated degradation of mitotic proteins	2	76	0.005031779661016949	0.14662448752065493	0.22014054058203403	2	13	9.424387414818037E-4	9606	Homo sapiens	PSMD10;PSMB10		R-HSA-174202;R-HSA-174255
R-HSA-5684264	MAP3K8 (TPL2)-dependent MAPK1/3 activation	1	18	0.0011917372881355933	0.14767556144265337	0.22014054058203403	7	8	5.799623024503408E-4	9606	Homo sapiens	NFKB1		R-HSA-5684261;R-HSA-451634;R-HSA-5684275;R-HSA-5684273;R-HSA-5684250;R-HSA-5684267;R-HSA-5684248
R-HSA-399956	CRMPs in Sema3A signaling	1	18	0.0011917372881355933	0.14767556144265337	0.22014054058203403	3	5	3.6247643903146296E-4	9606	Homo sapiens	DPYSL2		R-HSA-399951;R-HSA-399947;R-HSA-399944
R-HSA-69166	Removal of the Flap Intermediate	1	18	0.0011917372881355933	0.14767556144265337	0.22014054058203403	1	4	2.899811512251704E-4	9606	Homo sapiens	FEN1		R-HSA-69152
R-HSA-69206	G1/S Transition	3	150	0.00993114406779661	0.14924592948986581	0.22014054058203403	31	61	0.004422212556183848	9606	Homo sapiens	PSMD10;TFDP1;PSMB10		R-HSA-8961678;R-HSA-8961934;R-HSA-8961920;R-HSA-8961665;R-HSA-8962050;R-HSA-8961671;R-HSA-8961863;R-HSA-8961991;R-HSA-8961688;R-HSA-8961946;R-HSA-8961874;R-HSA-8961619;R-HSA-8961620;R-HSA-8961961;R-HSA-8961632;R-HSA-8961888;R-HSA-8961952;R-HSA-113643;R-HSA-8961699;R-HSA-8961636;R-HSA-8961895;R-HSA-8961915;R-HSA-187574;R-HSA-8961982;R-HSA-8961840;R-HSA-188345;R-HSA-8961651;R-HSA-8961907;R-HSA-8961…
R-HSA-176814	Activation of APC/C and APC/C:Cdc20 mediated degradation of mitotic proteins	2	77	0.0050979872881355935	0.1496817971858947	0.22014054058203403	2	15	0.001087429317094389	9606	Homo sapiens	PSMD10;PSMB10		R-HSA-174202;R-HSA-174255
R-HSA-1834949	Cytosolic sensors of pathogen-associated DNA	2	78	0.005164194915254237	0.15275198416565794	0.22014054058203403	2	50	0.0036247643903146295	9606	Homo sapiens	NFKB1;NFKB2		R-HSA-9604480;R-HSA-168140
R-HSA-193639	p75NTR signals via NF-kB	1	19	0.0012579449152542372	0.15521297950379653	0.22014054058203403	2	13	9.424387414818037E-4	9606	Homo sapiens	NFKB1		R-HSA-193691;R-HSA-193705
R-HSA-69183	Processive synthesis on the lagging strand	1	19	0.0012579449152542372	0.15521297950379653	0.22014054058203403	1	7	5.074670146440482E-4	9606	Homo sapiens	FEN1		R-HSA-69152
R-HSA-446353	Cell-extracellular matrix interactions	1	19	0.0012579449152542372	0.15521297950379653	0.22014054058203403	1	10	7.249528780629259E-4	9606	Homo sapiens	PXN		R-HSA-446322
R-HSA-69481	G2/M Checkpoints	3	153	0.010129766949152543	0.15552102239026644	0.22014054058203403	3	24	0.0017398869073510222	9606	Homo sapiens	PSMD10;BRCC3;PSMB10		R-HSA-5683735;R-HSA-69891;R-HSA-8852354
R-HSA-351202	Metabolism of polyamines	2	80	0.005296610169491525	0.15892915352799075	0.22014054058203403	1	17	0.001232419892706974	9606	Homo sapiens	PSMD10;PSMB10		R-HSA-353125
R-HSA-69278	Cell Cycle, Mitotic	8	596	0.03945974576271186	0.1610471653319061	0.22014054058203403	105	352	0.025518341307814992	9606	Homo sapiens	PSMD10;DYNC1I2;STAG1;FEN1;TFDP1;DCTN1;PSMB10;CC2D1B		R-HSA-375302;R-HSA-8964492;R-HSA-8852354;R-HSA-8961934;R-HSA-8961678;R-HSA-8961920;R-HSA-8961665;R-HSA-8964482;R-HSA-8961671;R-HSA-8961688;R-HSA-8961946;R-HSA-2545203;R-HSA-8853405;R-HSA-8964498;R-HSA-174105;R-HSA-188191;R-HSA-69152;R-HSA-8961961;R-HSA-380455;R-HSA-8964525;R-HSA-9018017;R-HSA-8961952;R-HSA-8964513;R-HSA-8961699;R-HSA-8853419;R-HSA-75825;R-HSA-2466068;R-HSA-2470935;R-HSA-8961982;R…
R-HSA-380270	Recruitment of mitotic centrosome proteins and complexes	2	81	0.005362817796610169	0.16203523511349105	0.22014054058203403	3	3	2.1748586341887777E-4	9606	Homo sapiens	DYNC1I2;DCTN1		R-HSA-380311;R-HSA-380455;R-HSA-380283
R-HSA-1362300	Transcription of E2F targets under negative control by p107 (RBL1) and p130 (RBL2) in complex with HDAC1	1	20	0.0013241525423728813	0.16268423447290903	0.22014054058203403	8	8	5.799623024503408E-4	9606	Homo sapiens	TFDP1		R-HSA-8964588;R-HSA-8961934;R-HSA-8978926;R-HSA-8964561;R-HSA-8964513;R-HSA-8964580;R-HSA-8964550;R-HSA-8964567
R-HSA-354194	GRB2:SOS provides linkage to MAPK signaling for Integrins	1	20	0.0013241525423728813	0.16268423447290903	0.22014054058203403	2	2	1.449905756125852E-4	9606	Homo sapiens	TLN1		R-HSA-354165;R-HSA-354087
R-HSA-8849471	PTK6 Regulates RHO GTPases, RAS GTPase and MAP kinases	1	20	0.0013241525423728813	0.16268423447290903	0.22014054058203403	4	13	9.424387414818037E-4	9606	Homo sapiens	PXN		R-HSA-8848596;R-HSA-8848611;R-HSA-8848606;R-HSA-8848618
R-HSA-399955	SEMA3A-Plexin repulsion signaling by inhibiting Integrin adhesion	1	20	0.0013241525423728813	0.16268423447290903	0.22014054058203403	1	8	5.799623024503408E-4	9606	Homo sapiens	TLN1		R-HSA-399936
R-HSA-68886	M Phase	6	416	0.02754237288135593	0.16595405351822434	0.22014054058203403	23	91	0.006597071190372626	9606	Homo sapiens	PSMD10;DYNC1I2;STAG1;DCTN1;PSMB10;CC2D1B		R-HSA-2468293;R-HSA-9648114;R-HSA-375302;R-HSA-2545253;R-HSA-2467809;R-HSA-9668405;R-HSA-2467811;R-HSA-1638803;R-HSA-9668415;R-HSA-2468040;R-HSA-9668419;R-HSA-2466068;R-HSA-2470935;R-HSA-2484822;R-HSA-2545203;R-HSA-9668389;R-HSA-2467794;R-HSA-9668395;R-HSA-174202;R-HSA-380316;R-HSA-380508;R-HSA-2468287;R-HSA-1638821
R-HSA-380287	Centrosome maturation	2	83	0.005495233050847458	0.16828019161836927	0.22014054058203403	6	6	4.3497172683775554E-4	9606	Homo sapiens	DYNC1I2;DCTN1		R-HSA-380311;R-HSA-380455;R-HSA-380294;R-HSA-380272;R-HSA-380303;R-HSA-380283
R-HSA-8852276	The role of GTSE1 in G2/M progression after G2 checkpoint	2	83	0.005495233050847458	0.16828019161836927	0.22014054058203403	1	10	7.249528780629259E-4	9606	Homo sapiens	PSMD10;PSMB10		R-HSA-8852354
R-HSA-176408	Regulation of APC/C activators between G1/S and early anaphase	2	83	0.005495233050847458	0.16828019161836927	0.22014054058203403	1	14	0.0010149340292880964	9606	Homo sapiens	PSMD10;PSMB10		R-HSA-174203
R-HSA-77595	Processing of Intronless Pre-mRNAs	1	21	0.0013903601694915254	0.17008990279776592	0.22014054058203403	4	5	3.6247643903146296E-4	9606	Homo sapiens	CSTF3		R-HSA-77591;R-HSA-77590;R-HSA-77593;R-HSA-77592
R-HSA-6804114	TP53 Regulates Transcription of Genes Involved in G2 Cell Cycle Arrest	1	21	0.0013903601694915254	0.17008990279776592	0.22014054058203403	2	11	7.974481658692185E-4	9606	Homo sapiens	TFDP1		R-HSA-6798268;R-HSA-6798282
R-HSA-372708	p130Cas linkage to MAPK signaling for integrins	1	22	0.0014565677966101695	0.1774305559415068	0.22014054058203403	3	3	2.1748586341887777E-4	9606	Homo sapiens	TLN1		R-HSA-372693;R-HSA-372705;R-HSA-372697
R-HSA-174437	Removal of the Flap Intermediate from the C-strand	1	22	0.0014565677966101695	0.1774305559415068	0.22014054058203403	1	4	2.899811512251704E-4	9606	Homo sapiens	FEN1		R-HSA-174446
R-HSA-2408550	Metabolism of ingested H2SeO4 and H2SeO3 into H2Se	1	22	0.0014565677966101695	0.1774305559415068	0.22014054058203403	1	7	5.074670146440482E-4	9606	Homo sapiens	TXNRD1		R-HSA-2408558
R-HSA-199977	ER to Golgi Anterograde Transport	3	164	0.010858050847457628	0.17919942506858422	0.22014054058203403	3	39	0.002827316224445411	9606	Homo sapiens	DYNC1I2;PPP6R1;DCTN1		R-HSA-5694421;R-HSA-6809006;R-HSA-6809003
R-HSA-72766	Translation	5	339	0.022444385593220338	0.1840910174961179	0.22014054058203403	27	99	0.007177033492822967	9606	Homo sapiens	MRPL27;RPL9;RPL17;RPL26L1		R-HSA-5389842;R-HSA-5419281;R-HSA-1799326;R-HSA-5389848;R-HSA-5419264;R-HSA-5419271;R-HSA-156826;R-HSA-5419273;R-HSA-5419279;R-HSA-5389839;R-HSA-72671;R-HSA-5419277;R-HSA-72673;R-HSA-72672;R-HSA-141671;R-HSA-156907;R-HSA-141673;R-HSA-5419261;R-HSA-156915;R-HSA-156912;R-HSA-5389857;R-HSA-156923;R-HSA-1799330;R-HSA-141691;R-HSA-1799329;R-HSA-1799335;R-HSA-1799332
R-HSA-5651801	PCNA-Dependent Long Patch Base Excision Repair	1	23	0.0015227754237288136	0.18470676042548606	0.22014054058203403	3	6	4.3497172683775554E-4	9606	Homo sapiens	FEN1		R-HSA-110368;R-HSA-110363;R-HSA-110364
R-HSA-180292	GAB1 signalosome	1	23	0.0015227754237288136	0.18470676042548606	0.22014054058203403	1	11	7.974481658692185E-4	9606	Homo sapiens	PXN		R-HSA-177923
R-HSA-69306	DNA Replication	3	169	0.011189088983050847	0.19027466368200907	0.22014054058203403	4	58	0.00420472669276497	9606	Homo sapiens	PSMD10;FEN1;PSMB10		R-HSA-69152;R-HSA-68948;R-HSA-68825;R-HSA-69016
R-HSA-9645723	Diseases of programmed cell death	2	90	0.005958686440677966	0.19043775461412182	0.22014054058203403	3	28	0.0020298680585761927	9606	Homo sapiens	CAPNS1		R-HSA-8868134;R-HSA-8863012;R-HSA-8863008
R-HSA-429958	mRNA decay by 3' to 5' exoribonuclease	1	24	0.0015889830508474577	0.1919190778716353	0.22014054058203403	1	3	2.1748586341887777E-4	9606	Homo sapiens	TTC37		R-HSA-430028
R-HSA-113510	E2F mediated regulation of DNA replication	1	24	0.0015889830508474577	0.1919190778716353	0.22014054058203403	1	4	2.899811512251704E-4	9606	Homo sapiens	TFDP1		R-HSA-113643
R-HSA-195253	Degradation of beta-catenin by the destruction complex	2	91	0.006024894067796611	0.19363587755913736	0.22014054058203403	1	23	0.0016673916195447296	9606	Homo sapiens	PSMD10;PSMB10		R-HSA-2130282
R-HSA-1500620	Meiosis	2	92	0.0060911016949152545	0.19684103395942953	0.22014054058203403	6	15	0.001087429317094389	9606	Homo sapiens	DIDO1;STAG1		R-HSA-912505;R-HSA-912408;R-HSA-912389;R-HSA-912470;R-HSA-912467;R-HSA-912450
R-HSA-2565942	Regulation of PLK1 Activity at G2/M Transition	2	92	0.0060911016949152545	0.19684103395942953	0.22014054058203403	4	12	8.699434536755111E-4	9606	Homo sapiens	DYNC1I2;DCTN1		R-HSA-3000319;R-HSA-2574845;R-HSA-3000310;R-HSA-2574840
R-HSA-174143	APC/C-mediated degradation of cell cycle proteins	2	92	0.0060911016949152545	0.19684103395942953	0.22014054058203403	6	40	0.0028998115122517037	9606	Homo sapiens	PSMD10;PSMB10		R-HSA-174058;R-HSA-174202;R-HSA-174203;R-HSA-174105;R-HSA-188191;R-HSA-174255
R-HSA-453276	Regulation of mitotic cell cycle	2	92	0.0060911016949152545	0.19684103395942953	0.22014054058203403	6	40	0.0028998115122517037	9606	Homo sapiens	PSMD10;PSMB10		R-HSA-174058;R-HSA-174202;R-HSA-174203;R-HSA-174105;R-HSA-188191;R-HSA-174255
R-HSA-5632684	Hedgehog 'on' state	2	92	0.0060911016949152545	0.19684103395942953	0.22014054058203403	2	37	0.0026823256488328257	9606	Homo sapiens	PSMD10;PSMB10		R-HSA-5635868;R-HSA-5635854
R-HSA-9013694	Signaling by NOTCH4	2	92	0.0060911016949152545	0.19684103395942953	0.22014054058203403	1	20	0.0014499057561258518	9606	Homo sapiens	PSMD10;PSMB10		R-HSA-9604642
R-HSA-3247509	Chromatin modifying enzymes	4	258	0.01708156779661017	0.19715370753724093	0.22014054058203403	5	85	0.00616209946353487	9606	Homo sapiens	SMARCC1;RUVBL2;NFKB1;NFKB2		R-HSA-8865237;R-HSA-3321975;R-HSA-5205799;R-HSA-3215448;R-HSA-5205861
R-HSA-4839726	Chromatin organization	4	258	0.01708156779661017	0.19715370753724093	0.22014054058203403	5	85	0.00616209946353487	9606	Homo sapiens	SMARCC1;RUVBL2;NFKB1;NFKB2		R-HSA-8865237;R-HSA-3321975;R-HSA-5205799;R-HSA-3215448;R-HSA-5205861
R-HSA-1362277	Transcription of E2F targets under negative control by DREAM complex	1	25	0.0016551906779661016	0.1990680650445379	0.22014054058203403	12	12	8.699434536755111E-4	9606	Homo sapiens	TFDP1		R-HSA-8964475;R-HSA-8964492;R-HSA-8964525;R-HSA-8961665;R-HSA-8964513;R-HSA-8964465;R-HSA-8964482;R-HSA-8964498;R-HSA-8964531;R-HSA-8961619;R-HSA-188345;R-HSA-8964471
R-HSA-1362409	Mitochondrial iron-sulfur cluster biogenesis	1	25	0.0016551906779661016	0.1990680650445379	0.22014054058203403	2	6	4.3497172683775554E-4	9606	Homo sapiens	FH		R-HSA-1362416;R-HSA-1362408
R-HSA-168273	Influenza Viral RNA Transcription and Replication	3	173	0.011453919491525424	0.1992587869927961	0.22014054058203403	2	14	0.0010149340292880964	9606	Homo sapiens	RPL9;RPL17;RPL26L1		R-HSA-192704;R-HSA-192841
R-HSA-6802957	Oncogenic MAPK signaling	2	93	0.006157309322033898	0.2000528537231625	0.22014054058203403	25	46	0.003334783239089459	9606	Homo sapiens	AGK;TLN1		R-HSA-6802919;R-HSA-9656211;R-HSA-6802918;R-HSA-9656209;R-HSA-9656215;R-HSA-6802914;R-HSA-6803234;R-HSA-9656214;R-HSA-6803233;R-HSA-6802912;R-HSA-6802927;R-HSA-6802926;R-HSA-6802925;R-HSA-6802922;R-HSA-6802921;R-HSA-6802935;R-HSA-6802934;R-HSA-6802933;R-HSA-6802932;R-HSA-6802943;R-HSA-6802942;R-HSA-6802911;R-HSA-6802910;R-HSA-6803230;R-HSA-6803227
R-HSA-450531	Regulation of mRNA stability by proteins that bind AU-rich elements	2	93	0.006157309322033898	0.2000528537231625	0.22014054058203403	1	26	0.0018848774829636073	9606	Homo sapiens	PSMD10;PSMB10		R-HSA-450466
R-HSA-453279	Mitotic G1 phase and G1/S transition	3	174	0.011520127118644068	0.20152089551726293	0.22014054058203403	54	101	0.007322024068435551	9606	Homo sapiens	PSMD10;TFDP1;PSMB10		R-HSA-1227670;R-HSA-8964492;R-HSA-1227671;R-HSA-8961934;R-HSA-8961678;R-HSA-8961920;R-HSA-8961665;R-HSA-8964482;R-HSA-8962050;R-HSA-8961671;R-HSA-8961688;R-HSA-8961946;R-HSA-8964498;R-HSA-8961961;R-HSA-8964525;R-HSA-9018017;R-HSA-8961952;R-HSA-8964513;R-HSA-8961699;R-HSA-187574;R-HSA-8961982;R-HSA-8961840;R-HSA-8964531;R-HSA-188345;R-HSA-8961972;R-HSA-8961846;R-HSA-1362261;R-HSA-8964550;R-HSA-896…
R-HSA-5419276	Mitochondrial translation termination	2	94	0.006223516949152542	0.20327097265472716	0.22014054058203403	5	5	3.6247643903146296E-4	9606	Homo sapiens	MRPL27		R-HSA-5419264;R-HSA-5419281;R-HSA-5419271;R-HSA-5419273;R-HSA-5419277
R-HSA-5389840	Mitochondrial translation elongation	2	94	0.006223516949152542	0.20327097265472716	0.22014054058203403	5	8	5.799623024503408E-4	9606	Homo sapiens	MRPL27		R-HSA-5389842;R-HSA-5389857;R-HSA-5389848;R-HSA-5419279;R-HSA-5419261
R-HSA-69052	Switching of origins to a post-replicative state	2	94	0.006223516949152542	0.20327097265472716	0.22014054058203403	2	10	7.249528780629259E-4	9606	Homo sapiens	PSMD10;PSMB10		R-HSA-68948;R-HSA-69016
R-HSA-2871837	FCERI mediated NF-kB activation	3	175	0.011586334745762712	0.20378916540027925	0.22014054058203403	4	19	0.0013774104683195593	9606	Homo sapiens	PSMD10;PSMB10;NFKB1		R-HSA-5607728;R-HSA-2730894;R-HSA-5607724;R-HSA-202541
R-HSA-9711097	Cellular response to starvation	3	176	0.011652542372881356	0.20606346270162856	0.22014054058203403	4	28	0.0020298680585761927	9606	Homo sapiens	RPL9;RPL17;RPL26L1		R-HSA-9633008;R-HSA-9633742;R-HSA-9634669;R-HSA-9633005
R-HSA-196836	Vitamin C (ascorbate) metabolism	1	26	0.0017213983050847457	0.20615427389307417	0.22014054058203403	1	9	6.524575902566333E-4	9606	Homo sapiens	SLC2A1		R-HSA-198818
R-HSA-69186	Lagging Strand Synthesis	1	26	0.0017213983050847457	0.20615427389307417	0.22014054058203403	1	11	7.974481658692185E-4	9606	Homo sapiens	FEN1		R-HSA-69152
R-HSA-162594	Early Phase of HIV Life Cycle	1	26	0.0017213983050847457	0.20615427389307417	0.22014054058203403	1	39	0.002827316224445411	9606	Homo sapiens	FEN1		R-HSA-182876
R-HSA-162906	HIV Infection	4	263	0.01741260593220339	0.2062407603503903	0.22014054058203403	18	160	0.011599246049006815	9606	Homo sapiens	PSMD10;FEN1;SSRP1;PSMB10		R-HSA-167459;R-HSA-167076;R-HSA-167077;R-HSA-167150;R-HSA-167148;R-HSA-167181;R-HSA-167282;R-HSA-167090;R-HSA-167284;R-HSA-180603;R-HSA-167288;R-HSA-167192;R-HSA-167481;R-HSA-182876;R-HSA-167196;R-HSA-167292;R-HSA-180573;R-HSA-167197
R-HSA-975871	MyD88 cascade initiated on plasma membrane	2	95	0.006289724576271186	0.20649503238076117	0.22014054058203403	10	58	0.00420472669276497	9606	Homo sapiens	NFKB1;NFKB2		R-HSA-5684261;R-HSA-168166;R-HSA-451634;R-HSA-5684275;R-HSA-5684273;R-HSA-9630923;R-HSA-5684250;R-HSA-5684267;R-HSA-5684248;R-HSA-168140
R-HSA-168142	Toll Like Receptor 10 (TLR10) Cascade	2	95	0.006289724576271186	0.20649503238076117	0.22014054058203403	10	59	0.0042772219805712625	9606	Homo sapiens	NFKB1;NFKB2		R-HSA-5684261;R-HSA-168166;R-HSA-451634;R-HSA-5684275;R-HSA-5684273;R-HSA-9630923;R-HSA-5684250;R-HSA-5684267;R-HSA-5684248;R-HSA-168140
R-HSA-168176	Toll Like Receptor 5 (TLR5) Cascade	2	95	0.006289724576271186	0.20649503238076117	0.22014054058203403	10	59	0.0042772219805712625	9606	Homo sapiens	NFKB1;NFKB2		R-HSA-5684261;R-HSA-168166;R-HSA-451634;R-HSA-5684275;R-HSA-5684273;R-HSA-9630923;R-HSA-5684250;R-HSA-5684267;R-HSA-5684248;R-HSA-168140
R-HSA-5368286	Mitochondrial translation initiation	2	96	0.006355932203389831	0.20972468027705515	0.22014054058203403	1	4	2.899811512251704E-4	9606	Homo sapiens	MRPL27		R-HSA-5389839
R-HSA-380320	Recruitment of NuMA to mitotic centrosomes	2	97	0.006422139830508475	0.2129595693962263	0.22014054058203403	2	2	1.449905756125852E-4	9606	Homo sapiens	DYNC1I2;DCTN1		R-HSA-380316;R-HSA-380508
R-HSA-174403	Glutathione synthesis and recycling	1	27	0.0017876059322033898	0.2131782515918299	0.22014054058203403	1	9	6.524575902566333E-4	9606	Homo sapiens	GSS		R-HSA-174394
R-HSA-5689603	UCH proteinases	2	98	0.006488347457627119	0.2161993583962375	0.22014054058203403	2	11	7.974481658692185E-4	9606	Homo sapiens	PSMD10;PSMB10		R-HSA-5665854;R-HSA-5665871
R-HSA-9711123	Cellular response to chemical stress	4	269	0.017809851694915255	0.21730433480739297	0.22014054058203403	6	134	0.009714368566043206	9606	Homo sapiens	PSMD10;TXNRD1;PSMB10		R-HSA-9759364;R-HSA-9759332;R-HSA-9762096;R-HSA-8932355;R-HSA-9755306;R-HSA-73646
R-HSA-5620912	Anchoring of the basal body to the plasma membrane	2	99	0.006554555084745763	0.219443711469689	0.22014054058203403	8	9	6.524575902566333E-4	9606	Homo sapiens	DYNC1I2;DCTN1		R-HSA-5626228;R-HSA-5626227;R-HSA-5626220;R-HSA-5626223;R-HSA-5626681;R-HSA-5617816;R-HSA-5626699;R-HSA-5638009
R-HSA-5619084	ABC transporter disorders	2	99	0.006554555084745763	0.219443711469689	0.22014054058203403	1	22	0.001594896331738437	9606	Homo sapiens	PSMD10;PSMB10		R-HSA-8866858
R-HSA-4086400	PCP/CE pathway	2	99	0.006554555084745763	0.219443711469689	0.22014054058203403	1	24	0.0017398869073510222	9606	Homo sapiens	PSMD10;PSMB10		R-HSA-4608855
R-HSA-429947	Deadenylation of mRNA	1	28	0.001853813559322034	0.22014054058203403	0.22014054058203403	4	4	2.899811512251704E-4	9606	Homo sapiens	PAIP1		R-HSA-430021;R-HSA-429955;R-HSA-8941312;R-HSA-429992
R-HSA-189200	Cellular hexose transport	1	28	0.001853813559322034	0.22014054058203403	0.22014054058203403	3	17	0.001232419892706974	9606	Homo sapiens	SLC2A1		R-HSA-5339524;R-HSA-450092;R-HSA-450088
R-HSA-400451	Free fatty acids regulate insulin secretion	1	28	0.001853813559322034	0.22014054058203403	0.22014054058203403	1	7	5.074670146440482E-4	9606	Homo sapiens	ACSL4		R-HSA-434382
R-HSA-389357	CD28 dependent PI3K/Akt signaling	1	28	0.001853813559322034	0.22014054058203403	0.22014054058203403	1	9	6.524575902566333E-4	9606	Homo sapiens	RICTOR		R-HSA-198640
R-HSA-8964038	LDL clearance	1	28	0.001853813559322034	0.22014054058203403	0.22014054058203403	2	19	0.0013774104683195593	9606	Homo sapiens	NPC1		R-HSA-8876485;R-HSA-8876484
R-HSA-2173788	Downregulation of TGF-beta receptor signaling	1	28	0.001853813559322034	0.22014054058203403	0.22014054058203403	2	28	0.0020298680585761927	9606	Homo sapiens	STAG1		R-HSA-2187355;R-HSA-2187358
R-HSA-170834	Signaling by TGF-beta Receptor Complex	2	101	0.006686970338983051	0.225944793862087	0.225944793862087	5	93	0.006742061765985211	9606	Homo sapiens	STAG1;TFDP1		R-HSA-1484099;R-HSA-2127257;R-HSA-2187355;R-HSA-9736984;R-HSA-2187358
R-HSA-392451	G beta:gamma signalling through PI3Kgamma	1	29	0.001920021186440678	0.2270416786122067	0.2270416786122067	2	4	2.899811512251704E-4	9606	Homo sapiens	PIK3CG		R-HSA-392295;R-HSA-392300
R-HSA-5674400	Constitutive Signaling by AKT1 E17K in Cancer	1	29	0.001920021186440678	0.2270416786122067	0.2270416786122067	1	18	0.0013049151805132667	9606	Homo sapiens	RICTOR		R-HSA-2243938
R-HSA-5368287	Mitochondrial translation	2	102	0.006753177966101695	0.22920087861443994	0.22920087861443994	11	17	0.001232419892706974	9606	Homo sapiens	MRPL27		R-HSA-5389842;R-HSA-5419264;R-HSA-5389857;R-HSA-5419281;R-HSA-5419271;R-HSA-5389848;R-HSA-5419273;R-HSA-5419279;R-HSA-5389839;R-HSA-5419261;R-HSA-5419277
R-HSA-975138	TRAF6 mediated induction of NFkB and MAP kinases upon TLR7/8 or 9 activation	2	102	0.006753177966101695	0.22920087861443994	0.22920087861443994	10	48	0.0034797738147020443	9606	Homo sapiens	NFKB1;NFKB2		R-HSA-5684261;R-HSA-168166;R-HSA-451634;R-HSA-5684275;R-HSA-5684273;R-HSA-9630923;R-HSA-5684250;R-HSA-5684267;R-HSA-5684248;R-HSA-168140
R-HSA-168164	Toll Like Receptor 3 (TLR3) Cascade	2	103	0.006819385593220339	0.23246023817118266	0.23246023817118266	10	61	0.004422212556183848	9606	Homo sapiens	NFKB1;NFKB2		R-HSA-5684261;R-HSA-168166;R-HSA-451634;R-HSA-5684275;R-HSA-5684273;R-HSA-9630923;R-HSA-5684250;R-HSA-5684267;R-HSA-5684248;R-HSA-168140
R-HSA-975155	MyD88 dependent cascade initiated on endosome	2	103	0.006819385593220339	0.23246023817118266	0.23246023817118266	10	63	0.004567203131796433	9606	Homo sapiens	NFKB1;NFKB2		R-HSA-5684261;R-HSA-168166;R-HSA-451634;R-HSA-5684275;R-HSA-5684273;R-HSA-9630923;R-HSA-5684250;R-HSA-5684267;R-HSA-5684248;R-HSA-168140
R-HSA-75067	Processing of Capped Intronless Pre-mRNA	1	30	0.001986228813559322	0.23388219877845984	0.23388219877845984	4	10	7.249528780629259E-4	9606	Homo sapiens	CSTF3		R-HSA-77591;R-HSA-77590;R-HSA-77593;R-HSA-77592
R-HSA-5621575	CD209 (DC-SIGN) signaling	1	30	0.001986228813559322	0.23388219877845984	0.23388219877845984	3	11	7.974481658692185E-4	9606	Homo sapiens	NFKB1		R-HSA-5660660;R-HSA-5660666;R-HSA-5624473
R-HSA-168181	Toll Like Receptor 7/8 (TLR7/8) Cascade	2	104	0.006885593220338983	0.23572256336545927	0.23572256336545927	10	66	0.004784688995215311	9606	Homo sapiens	NFKB1;NFKB2		R-HSA-5684261;R-HSA-168166;R-HSA-451634;R-HSA-5684275;R-HSA-5684273;R-HSA-9630923;R-HSA-5684250;R-HSA-5684267;R-HSA-5684248;R-HSA-168140
R-HSA-168928	DDX58/IFIH1-mediated induction of interferon-alpha/beta	2	104	0.006885593220338983	0.23572256336545927	0.23572256336545927	2	53	0.0038422502537335075	9606	Homo sapiens	NFKB1;NFKB2		R-HSA-168166;R-HSA-168140
R-HSA-69620	Cell Cycle Checkpoints	4	279	0.018471927966101694	0.2360915353924754	0.2360915353924754	9	56	0.0040597361171523854	9606	Homo sapiens	PSMD10;DYNC1I2;BRCC3;PSMB10		R-HSA-5683735;R-HSA-69600;R-HSA-69891;R-HSA-141409;R-HSA-141431;R-HSA-8852354;R-HSA-141422;R-HSA-141439;R-HSA-264458
R-HSA-983705	Signaling by the B Cell Receptor (BCR)	3	189	0.012513241525423728	0.23611792371701756	0.23611792371701756	5	44	0.003189792663476874	9606	Homo sapiens	PSMD10;PSMB10;NFKB1		R-HSA-1168640;R-HSA-1168643;R-HSA-1168642;R-HSA-1168633;R-HSA-1168638
R-HSA-71291	Metabolism of amino acids and derivatives	8	666	0.04409427966101695	0.24014613978318589	0.24014613978318589	8	285	0.02066115702479339	9606	Homo sapiens	PSMD10;TXNRD1;RPL9;SEPHS2;RPL17;PSMB10;RPL26L1;GLS		R-HSA-70609;R-HSA-353125;R-HSA-5263616;R-HSA-2408529;R-HSA-2408558;R-HSA-5333615;R-HSA-8959510;R-HSA-5263614
R-HSA-8939236	RUNX1 regulates transcription of genes involved in differentiation of HSCs	2	106	0.007018008474576272	0.24225489956878044	0.24225489956878044	1	15	0.001087429317094389	9606	Homo sapiens	PSMD10;PSMB10		R-HSA-8957265
R-HSA-422356	Regulation of insulin secretion	2	106	0.007018008474576272	0.24225489956878044	0.24225489956878044	2	34	0.002464839785413948	9606	Homo sapiens	SLC2A1;ACSL4		R-HSA-434382;R-HSA-499981
R-HSA-5687128	MAPK6/MAPK4 signaling	2	106	0.007018008474576272	0.24225489956878044	0.24225489956878044	1	40	0.0028998115122517037	9606	Homo sapiens	PSMD10;PSMB10		R-HSA-5687112
R-HSA-6807878	COPI-mediated anterograde transport	2	107	0.0070842161016949155	0.24552431761855287	0.24552431761855287	2	12	8.699434536755111E-4	9606	Homo sapiens	DYNC1I2;DCTN1		R-HSA-6809006;R-HSA-6809003
R-HSA-168138	Toll Like Receptor 9 (TLR9) Cascade	2	107	0.0070842161016949155	0.24552431761855287	0.24552431761855287	10	68	0.004929679570827896	9606	Homo sapiens	NFKB1;NFKB2		R-HSA-5684261;R-HSA-168166;R-HSA-451634;R-HSA-5684275;R-HSA-5684273;R-HSA-9630923;R-HSA-5684250;R-HSA-5684267;R-HSA-5684248;R-HSA-168140
R-HSA-110373	Resolution of AP sites via the multiple-nucleotide patch replacement pathway	1	32	0.00211864406779661	0.2473834948807968	0.2473834948807968	8	19	0.0013774104683195593	9606	Homo sapiens	FEN1		R-HSA-5651782;R-HSA-110368;R-HSA-5649873;R-HSA-110363;R-HSA-5651739;R-HSA-5651723;R-HSA-5649883;R-HSA-110364
R-HSA-5689901	Metalloprotease DUBs	1	32	0.00211864406779661	0.2473834948807968	0.2473834948807968	2	6	4.3497172683775554E-4	9606	Homo sapiens	BRCC3		R-HSA-5691411;R-HSA-5691439
R-HSA-210500	Glutamate Neurotransmitter Release Cycle	1	32	0.00211864406779661	0.2473834948807968	0.2473834948807968	1	8	5.799623024503408E-4	9606	Homo sapiens	GLS		R-HSA-70609
R-HSA-937061	TRIF(TICAM1)-mediated TLR4 signaling	2	108	0.007150423728813559	0.24879551525894106	0.24879551525894106	10	58	0.00420472669276497	9606	Homo sapiens	NFKB1;NFKB2		R-HSA-5684261;R-HSA-168166;R-HSA-451634;R-HSA-5684275;R-HSA-5684273;R-HSA-9630923;R-HSA-5684250;R-HSA-5684267;R-HSA-5684248;R-HSA-168140
R-HSA-166166	MyD88-independent TLR4 cascade	2	108	0.007150423728813559	0.24879551525894106	0.24879551525894106	10	60	0.004349717268377556	9606	Homo sapiens	NFKB1;NFKB2		R-HSA-5684261;R-HSA-168166;R-HSA-451634;R-HSA-5684275;R-HSA-5684273;R-HSA-9630923;R-HSA-5684250;R-HSA-5684267;R-HSA-5684248;R-HSA-168140
R-HSA-157579	Telomere Maintenance	2	109	0.007216631355932203	0.25206820831241517	0.25206820831241517	2	34	0.002464839785413948	9606	Homo sapiens	FEN1;RUVBL2		R-HSA-164616;R-HSA-174446
R-HSA-174414	Processive synthesis on the C-strand of the telomere	1	33	0.002184851694915254	0.2540453141048178	0.2540453141048178	1	7	5.074670146440482E-4	9606	Homo sapiens	FEN1		R-HSA-174446
R-HSA-5688426	Deubiquitination	4	289	0.019134004237288137	0.2552554589141074	0.2552554589141074	6	77	0.005582137161084529	9606	Homo sapiens	PSMD10;TNIP1;BRCC3;PSMB10		R-HSA-5691411;R-HSA-5689539;R-HSA-5665854;R-HSA-5691439;R-HSA-5665871;R-HSA-5690845
R-HSA-70171	Glycolysis	2	110	0.007282838983050847	0.255342117409288	0.255342117409288	2	24	0.0017398869073510222	9606	Homo sapiens	PFKL;PGAM1		R-HSA-70467;R-HSA-71654
R-HSA-168255	Influenza Infection	3	198	0.013109110169491525	0.2573593365936798	0.2573593365936798	2	59	0.0042772219805712625	9606	Homo sapiens	RPL9;RPL17;RPL26L1		R-HSA-192704;R-HSA-192841
R-HSA-451326	Activation of kainate receptors upon glutamate binding	1	34	0.0022510593220338984	0.2606486021189619	0.2606486021189619	2	6	4.3497172683775554E-4	9606	Homo sapiens	NCALD		R-HSA-451283;R-HSA-451311
R-HSA-8850843	Phosphate bond hydrolysis by NTPDase proteins	1	34	0.0022510593220338984	0.2606486021189619	0.2606486021189619	2	12	8.699434536755111E-4	9606	Homo sapiens	ENTPD1		R-HSA-8850854;R-HSA-8850846
R-HSA-171319	Telomere Extension By Telomerase	1	34	0.0022510593220338984	0.2606486021189619	0.2606486021189619	1	10	7.249528780629259E-4	9606	Homo sapiens	RUVBL2		R-HSA-164616
R-HSA-1483255	PI Metabolism	2	112	0.007415254237288136	0.2618924899244218	0.2618924899244218	3	89	0.00645208061476004	9606	Homo sapiens	PLEKHA2;PIK3CG		R-HSA-1676109;R-HSA-1676048;R-HSA-8870332
R-HSA-422475	Axon guidance	7	585	0.03873146186440678	0.2636308320026104	0.2636308320026104	8	298	0.021603595766275192	9606	Homo sapiens	PSMD10;DPYSL2;TLN1;RPL9;RPL17;PSMB10;RPL26L1		R-HSA-443783;R-HSA-9014652;R-HSA-399936;R-HSA-9011313;R-HSA-399951;R-HSA-9014610;R-HSA-399947;R-HSA-399944
R-HSA-9006335	Signaling by Erythropoietin	1	35	0.0023172669491525423	0.2671938693496787	0.2671938693496787	4	24	0.0017398869073510222	9606	Homo sapiens	PIK3CG		R-HSA-9021627;R-HSA-9027275;R-HSA-9012657;R-HSA-9027280
R-HSA-68867	Assembly of the pre-replicative complex	2	114	0.007547669491525424	0.2684444916779011	0.2684444916779011	1	23	0.0016673916195447296	9606	Homo sapiens	PSMD10;PSMB10		R-HSA-68825
R-HSA-167243	Tat-mediated HIV elongation arrest and recovery	1	36	0.0023834745762711866	0.27368162180559674	0.27368162180559674	3	3	2.1748586341887777E-4	9606	Homo sapiens	SSRP1		R-HSA-167090;R-HSA-167459;R-HSA-167148
R-HSA-167238	Pausing and recovery of Tat-mediated HIV elongation	1	36	0.0023834745762711866	0.27368162180559674	0.27368162180559674	2	2	1.449905756125852E-4	9606	Homo sapiens	SSRP1		R-HSA-167076;R-HSA-167150
R-HSA-9687139	Aberrant regulation of mitotic cell cycle due to RB1 defects	1	36	0.0023834745762711866	0.27368162180559674	0.27368162180559674	1	3	2.1748586341887777E-4	9606	Homo sapiens	TFDP1		R-HSA-9659782
R-HSA-114452	Activation of BH3-only proteins	1	36	0.0023834745762711866	0.27368162180559674	0.27368162180559674	4	19	0.0013774104683195593	9606	Homo sapiens	TFDP1		R-HSA-140217;R-HSA-4331327;R-HSA-4331324;R-HSA-140221
R-HSA-167287	HIV elongation arrest and recovery	1	37	0.0024496822033898305	0.28011236111553606	0.28011236111553606	3	3	2.1748586341887777E-4	9606	Homo sapiens	SSRP1		R-HSA-167284;R-HSA-167288;R-HSA-167481
R-HSA-167290	Pausing and recovery of HIV elongation	1	37	0.0024496822033898305	0.28011236111553606	0.28011236111553606	2	2	1.449905756125852E-4	9606	Homo sapiens	SSRP1		R-HSA-167282;R-HSA-167292
R-HSA-611105	Respiratory electron transport	2	118	0.0078125	0.28154518177539467	0.28154518177539467	8	19	0.0013774104683195593	9606	Homo sapiens	NDUFAF4;ACAD9		R-HSA-6799191;R-HSA-6799203;R-HSA-6799202;R-HSA-6799199;R-HSA-6799197;R-HSA-6799196;R-HSA-6799179;R-HSA-6799178
R-HSA-166058	MyD88:MAL(TIRAP) cascade initiated on plasma membrane	2	119	0.007878707627118644	0.28481822694495074	0.28481822694495074	10	64	0.004639698419602726	9606	Homo sapiens	NFKB1;NFKB2		R-HSA-5684261;R-HSA-168166;R-HSA-451634;R-HSA-5684275;R-HSA-5684273;R-HSA-9630923;R-HSA-5684250;R-HSA-5684267;R-HSA-5684248;R-HSA-168140
R-HSA-168188	Toll Like Receptor TLR6:TLR2 Cascade	2	119	0.007878707627118644	0.28481822694495074	0.28481822694495074	10	66	0.004784688995215311	9606	Homo sapiens	NFKB1;NFKB2		R-HSA-5684261;R-HSA-168166;R-HSA-451634;R-HSA-5684275;R-HSA-5684273;R-HSA-9630923;R-HSA-5684250;R-HSA-5684267;R-HSA-5684248;R-HSA-168140
R-HSA-5617833	Cilium Assembly	3	210	0.013903601694915254	0.28606014294646365	0.28606014294646365	14	50	0.0036247643903146295	9606	Homo sapiens	DYNC1I2;KIF3B;DCTN1		R-HSA-5624949;R-HSA-5626228;R-HSA-5625424;R-HSA-5626227;R-HSA-5625426;R-HSA-5626681;R-HSA-5617816;R-HSA-5624952;R-HSA-5638009;R-HSA-5625421;R-HSA-5626220;R-HSA-5626223;R-HSA-5625416;R-HSA-5626699
R-HSA-1538133	G0 and Early G1	1	38	0.0025158898305084744	0.2864865845660879	0.2864865845660879	24	27	0.0019573727707699	9606	Homo sapiens	TFDP1		R-HSA-1362261;R-HSA-1227670;R-HSA-8964492;R-HSA-8964588;R-HSA-1227671;R-HSA-8964525;R-HSA-8961934;R-HSA-8978926;R-HSA-8961665;R-HSA-8964513;R-HSA-8964482;R-HSA-8964580;R-HSA-8964550;R-HSA-1363303;R-HSA-8964475;R-HSA-8964561;R-HSA-8964465;R-HSA-8964498;R-HSA-8961619;R-HSA-1363311;R-HSA-8964531;R-HSA-188345;R-HSA-8964567;R-HSA-8964471
R-HSA-9675126	Diseases of mitotic cell cycle	1	38	0.0025158898305084744	0.2864865845660879	0.2864865845660879	1	5	3.6247643903146296E-4	9606	Homo sapiens	TFDP1		R-HSA-9659782
R-HSA-2173796	SMAD2/SMAD3:SMAD4 heterotrimer regulates transcription	1	38	0.0025158898305084744	0.2864865845660879	0.2864865845660879	3	19	0.0013774104683195593	9606	Homo sapiens	TFDP1		R-HSA-1484099;R-HSA-2127257;R-HSA-9736984
R-HSA-69190	DNA strand elongation	1	38	0.0025158898305084744	0.2864865845660879	0.2864865845660879	1	15	0.001087429317094389	9606	Homo sapiens	FEN1		R-HSA-69152
R-HSA-111465	Apoptotic cleavage of cellular proteins	1	38	0.0025158898305084744	0.2864865845660879	0.2864865845660879	1	38	0.0027548209366391185	9606	Homo sapiens	ACIN1		R-HSA-201630
R-HSA-68877	Mitotic Prometaphase	3	211	0.013969809322033898	0.28846592168466656	0.28846592168466656	12	20	0.0014499057561258518	9606	Homo sapiens	DYNC1I2;STAG1;DCTN1		R-HSA-2468293;R-HSA-9648114;R-HSA-2466068;R-HSA-375302;R-HSA-2545253;R-HSA-2484822;R-HSA-2467794;R-HSA-380316;R-HSA-380508;R-HSA-1638803;R-HSA-2468287;R-HSA-1638821
R-HSA-354192	Integrin signaling	1	39	0.0025820974576271187	0.29280478513893937	0.29280478513893937	20	24	0.0017398869073510222	9606	Homo sapiens	TLN1		R-HSA-354149;R-HSA-443910;R-HSA-429415;R-HSA-354087;R-HSA-372705;R-HSA-432096;R-HSA-443905;R-HSA-429441;R-HSA-377644;R-HSA-354124;R-HSA-377641;R-HSA-377640;R-HSA-377643;R-HSA-372693;R-HSA-354165;R-HSA-354097;R-HSA-354066;R-HSA-354077;R-HSA-372697;R-HSA-354073
R-HSA-9668328	Sealing of the nuclear envelope (NE) by ESCRT-III	1	39	0.0025820974576271187	0.29280478513893937	0.29280478513893937	5	7	5.074670146440482E-4	9606	Homo sapiens	CC2D1B		R-HSA-9668419;R-HSA-9668389;R-HSA-9668405;R-HSA-9668395;R-HSA-9668415
R-HSA-8939243	RUNX1 interacts with co-factors whose precise effect on RUNX1 targets is not known	1	39	0.0025820974576271187	0.29280478513893937	0.29280478513893937	1	5	3.6247643903146296E-4	9606	Homo sapiens	SMARCC1		R-HSA-8938217
R-HSA-397795	G-protein beta:gamma signalling	1	39	0.0025820974576271187	0.29280478513893937	0.29280478513893937	2	15	0.001087429317094389	9606	Homo sapiens	PIK3CG		R-HSA-392295;R-HSA-392300
R-HSA-168179	Toll Like Receptor TLR1:TLR2 Cascade	2	122	0.008077330508474576	0.2946284862703291	0.2946284862703291	10	66	0.004784688995215311	9606	Homo sapiens	NFKB1;NFKB2		R-HSA-5684261;R-HSA-168166;R-HSA-451634;R-HSA-5684275;R-HSA-5684273;R-HSA-9630923;R-HSA-5684250;R-HSA-5684267;R-HSA-5684248;R-HSA-168140
R-HSA-181438	Toll Like Receptor 2 (TLR2) Cascade	2	122	0.008077330508474576	0.2946284862703291	0.2946284862703291	10	68	0.004929679570827896	9606	Homo sapiens	NFKB1;NFKB2		R-HSA-5684261;R-HSA-168166;R-HSA-451634;R-HSA-5684275;R-HSA-5684273;R-HSA-9630923;R-HSA-5684250;R-HSA-5684267;R-HSA-5684248;R-HSA-168140
R-HSA-382556	ABC-family proteins mediated transport	2	122	0.008077330508474576	0.2946284862703291	0.2946284862703291	1	27	0.0019573727707699	9606	Homo sapiens	PSMD10;PSMB10		R-HSA-8866553
R-HSA-1474165	Reproduction	2	123	0.008143538135593221	0.29789485962968965	0.29789485962968965	6	24	0.0017398869073510222	9606	Homo sapiens	DIDO1;STAG1		R-HSA-912505;R-HSA-912408;R-HSA-912389;R-HSA-912470;R-HSA-912467;R-HSA-912450
R-HSA-201681	TCF dependent signaling in response to WNT	3	216	0.014300847457627119	0.3005173093981043	0.3005173093981043	5	71	0.005147165434246774	9606	Homo sapiens	PSMD10;RUNX3;PSMB10		R-HSA-4411367;R-HSA-1504193;R-HSA-4641260;R-HSA-3640874;R-HSA-4641256
R-HSA-5610787	Hedgehog 'off' state	2	124	0.008209745762711865	0.30115900939120777	0.30115900939120777	4	32	0.002319849209801363	9606	Homo sapiens	PSMD10;PSMB10		R-HSA-5610757;R-HSA-5610758;R-HSA-5610754;R-HSA-5610760
R-HSA-389356	CD28 co-stimulation	1	41	0.002714512711864407	0.3052750682752118	0.3052750682752118	1	19	0.0013774104683195593	9606	Homo sapiens	RICTOR		R-HSA-198640
R-HSA-983168	Antigen processing: Ubiquitination & Proteasome degradation	4	315	0.02085540254237288	0.30637397850039316	0.30637397850039316	5	9	6.524575902566333E-4	9606	Homo sapiens	PSMD10;HECTD3;LTN1;PSMB10		R-HSA-983150;R-HSA-983147;R-HSA-983157;R-HSA-983156;R-HSA-983140
R-HSA-5628897	TP53 Regulates Metabolic Genes	2	126	0.008342161016949153	0.3076797849313324	0.3076797849313324	2	34	0.002464839785413948	9606	Homo sapiens	TXNRD1;GLS		R-HSA-70609;R-HSA-73646
R-HSA-6811442	Intra-Golgi and retrograde Golgi-to-ER traffic	3	219	0.01449947033898305	0.30776232148518856	0.30776232148518856	4	48	0.0034797738147020443	9606	Homo sapiens	DYNC1I2;KIF3B;DCTN1		R-HSA-8849350;R-HSA-6811426;R-HSA-6811423;R-HSA-8849353
R-HSA-948021	Transport to the Golgi and subsequent modification	3	219	0.01449947033898305	0.30776232148518856	0.30776232148518856	3	60	0.004349717268377556	9606	Homo sapiens	DYNC1I2;PPP6R1;DCTN1		R-HSA-5694421;R-HSA-6809006;R-HSA-6809003
R-HSA-2559585	Oncogene Induced Senescence	1	42	0.002780720338983051	0.31142811560871064	0.31142811560871064	2	19	0.0013774104683195593	9606	Homo sapiens	TFDP1		R-HSA-3209109;R-HSA-3209096
R-HSA-8964539	Glutamate and glutamine metabolism	1	42	0.002780720338983051	0.31142811560871064	0.31142811560871064	1	14	0.0010149340292880964	9606	Homo sapiens	GLS		R-HSA-70609
R-HSA-9675108	Nervous system development	7	621	0.041114936440677964	0.313780255079142	0.313780255079142	8	324	0.0234884732492388	9606	Homo sapiens	PSMD10;DPYSL2;TLN1;RPL9;RPL17;PSMB10;RPL26L1		R-HSA-443783;R-HSA-9014652;R-HSA-399936;R-HSA-9011313;R-HSA-399951;R-HSA-9014610;R-HSA-399947;R-HSA-399944
R-HSA-4420097	VEGFA-VEGFR2 Pathway	2	129	0.008540783898305085	0.317439040159073	0.317439040159073	6	79	0.005727127736697115	9606	Homo sapiens	PXN;RICTOR		R-HSA-198640;R-HSA-5218811;R-HSA-5218809;R-HSA-5218839;R-HSA-5218822;R-HSA-5218838
R-HSA-69205	G1/S-Specific Transcription	1	43	0.0028469279661016947	0.31752706967703626	0.31752706967703626	28	28	0.0020298680585761927	9606	Homo sapiens	TFDP1		R-HSA-8961678;R-HSA-8961934;R-HSA-8961920;R-HSA-8961665;R-HSA-8962050;R-HSA-8961671;R-HSA-8961863;R-HSA-8961991;R-HSA-8961688;R-HSA-8961946;R-HSA-8961874;R-HSA-8961619;R-HSA-8961620;R-HSA-8961961;R-HSA-8961632;R-HSA-8961888;R-HSA-8961952;R-HSA-8961699;R-HSA-8961636;R-HSA-8961895;R-HSA-8961915;R-HSA-8961982;R-HSA-8961840;R-HSA-8961651;R-HSA-8961907;R-HSA-8961972;R-HSA-8961846;R-HSA-8962039
R-HSA-114604	GPVI-mediated activation cascade	1	43	0.0028469279661016947	0.31752706967703626	0.31752706967703626	2	25	0.0018123821951573148	9606	Homo sapiens	PIK3CG		R-HSA-437118;R-HSA-437162
R-HSA-6804757	Regulation of TP53 Degradation	1	43	0.0028469279661016947	0.31752706967703626	0.31752706967703626	1	30	0.002174858634188778	9606	Homo sapiens	RICTOR		R-HSA-6795290
R-HSA-5693538	Homology Directed Repair	2	130	0.008606991525423728	0.32068548336875735	0.32068548336875735	6	52	0.0037697549659272147	9606	Homo sapiens	FEN1;BRCC3		R-HSA-5684071;R-HSA-5684052;R-HSA-5687653;R-HSA-5687664;R-HSA-5687484;R-HSA-5687640
R-HSA-9006936	Signaling by TGFB family members	2	130	0.008606991525423728	0.32068548336875735	0.32068548336875735	5	118	0.008554443961142525	9606	Homo sapiens	STAG1;TFDP1		R-HSA-1484099;R-HSA-2127257;R-HSA-2187355;R-HSA-9736984;R-HSA-2187358
R-HSA-6802948	Signaling by high-kinase activity BRAF mutants	1	44	0.002913135593220339	0.32357240248580565	0.32357240248580565	4	6	4.3497172683775554E-4	9606	Homo sapiens	TLN1		R-HSA-6802912;R-HSA-6802911;R-HSA-6802910;R-HSA-6803227
R-HSA-5689896	Ovarian tumor domain proteases	1	44	0.002913135593220339	0.32357240248580565	0.32357240248580565	1	14	0.0010149340292880964	9606	Homo sapiens	TNIP1		R-HSA-5690845
R-HSA-3899300	SUMOylation of transcription cofactors	1	44	0.002913135593220339	0.32357240248580565	0.32357240248580565	1	27	0.0019573727707699	9606	Homo sapiens	UHRF2		R-HSA-3296126
R-HSA-69002	DNA Replication Pre-Initiation	2	132	0.008739406779661016	0.32716725170277716	0.32716725170277716	1	32	0.002319849209801363	9606	Homo sapiens	PSMD10;PSMB10		R-HSA-68825
R-HSA-2500257	Resolution of Sister Chromatid Cohesion	2	134	0.008871822033898306	0.33363296017630373	0.33363296017630373	8	8	5.799623024503408E-4	9606	Homo sapiens	DYNC1I2;STAG1		R-HSA-2468293;R-HSA-2466068;R-HSA-2484822;R-HSA-2545253;R-HSA-2467794;R-HSA-1638803;R-HSA-2468287;R-HSA-1638821
R-HSA-8953750	Transcriptional Regulation by E2F6	1	46	0.0030455508474576272	0.33550407194376963	0.33550407194376963	26	33	0.0023923444976076554	9606	Homo sapiens	TFDP1		R-HSA-9007561;R-HSA-9007625;R-HSA-9007496;R-HSA-8953418;R-HSA-9007631;R-HSA-8954117;R-HSA-9007640;R-HSA-8953115;R-HSA-9007514;R-HSA-9007647;R-HSA-9007582;R-HSA-9007646;R-HSA-8953556;R-HSA-8953111;R-HSA-8953452;R-HSA-8954082;R-HSA-9007522;R-HSA-9007591;R-HSA-9007546;R-HSA-8954110;R-HSA-8961982;R-HSA-9007615;R-HSA-9007283;R-HSA-9007605;R-HSA-9007220;R-HSA-9007606
R-HSA-5218920	VEGFR2 mediated vascular permeability	1	46	0.0030455508474576272	0.33550407194376963	0.33550407194376963	1	15	0.001087429317094389	9606	Homo sapiens	RICTOR		R-HSA-198640
R-HSA-8964043	Plasma lipoprotein clearance	1	46	0.0030455508474576272	0.33550407194376963	0.33550407194376963	2	35	0.0025373350732202406	9606	Homo sapiens	NPC1		R-HSA-8876485;R-HSA-8876484
R-HSA-189451	Heme biosynthesis	1	46	0.0030455508474576272	0.33550407194376963	0.33550407194376963	1	20	0.0014499057561258518	9606	Homo sapiens	PPOX		R-HSA-189423
R-HSA-6806003	Regulation of TP53 Expression and Degradation	1	46	0.0030455508474576272	0.33550407194376963	0.33550407194376963	1	35	0.0025373350732202406	9606	Homo sapiens	RICTOR		R-HSA-6795290
R-HSA-73886	Chromosome Maintenance	2	136	0.009004237288135594	0.340081174863318	0.340081174863318	2	38	0.0027548209366391185	9606	Homo sapiens	FEN1;RUVBL2		R-HSA-164616;R-HSA-174446
R-HSA-9646399	Aggrephagy	1	47	0.003111758474576271	0.34139133230600294	0.34139133230600294	5	15	0.001087429317094389	9606	Homo sapiens	DYNC1I2		R-HSA-9646679;R-HSA-9646390;R-HSA-9646383;R-HSA-9646685;R-HSA-9646348
R-HSA-451927	Interleukin-2 family signaling	1	47	0.003111758474576271	0.34139133230600294	0.34139133230600294	1	59	0.0042772219805712625	9606	Homo sapiens	HAVCR2		R-HSA-5340385
R-HSA-2454202	Fc epsilon receptor (FCERI) signaling	3	235	0.015558792372881356	0.34645930708269	0.34645930708269	4	65	0.0047121937074090185	9606	Homo sapiens	PSMD10;PSMB10;NFKB1		R-HSA-5607728;R-HSA-2730894;R-HSA-5607724;R-HSA-202541
R-HSA-73933	Resolution of Abasic Sites (AP sites)	1	48	0.0031779661016949155	0.3472268189041051	0.3472268189041051	8	43	0.0031172973756705812	9606	Homo sapiens	FEN1		R-HSA-5651782;R-HSA-110368;R-HSA-5649873;R-HSA-110363;R-HSA-5651739;R-HSA-5651723;R-HSA-5649883;R-HSA-110364
R-HSA-8853884	Transcriptional Regulation by VENTX	1	48	0.0031779661016949155	0.3472268189041051	0.3472268189041051	2	13	9.424387414818037E-4	9606	Homo sapiens	NFKB1		R-HSA-3857305;R-HSA-3790130
R-HSA-73817	Purine ribonucleoside monophosphate biosynthesis	1	48	0.0031779661016949155	0.3472268189041051	0.3472268189041051	2	17	0.001232419892706974	9606	Homo sapiens	PAICS		R-HSA-73805;R-HSA-73806
R-HSA-194138	Signaling by VEGF	2	140	0.009269067796610169	0.3529196588694805	0.3529196588694805	6	86	0.0062345947513411624	9606	Homo sapiens	PXN;RICTOR		R-HSA-198640;R-HSA-5218811;R-HSA-5218809;R-HSA-5218839;R-HSA-5218822;R-HSA-5218838
R-HSA-70326	Glucose metabolism	2	140	0.009269067796610169	0.3529196588694805	0.3529196588694805	3	50	0.0036247643903146295	9606	Homo sapiens	PFKL;PGAM1		R-HSA-70467;R-HSA-71445;R-HSA-71654
R-HSA-5674135	MAP2K and MAPK activation	1	49	0.0032441737288135594	0.35301098365358863	0.35301098365358863	8	12	8.699434536755111E-4	9606	Homo sapiens	TLN1		R-HSA-9657603;R-HSA-5672980;R-HSA-5672978;R-HSA-9657606;R-HSA-5672972;R-HSA-9657608;R-HSA-5672973;R-HSA-9657599
R-HSA-9656223	Signaling by RAF1 mutants	1	49	0.0032441737288135594	0.35301098365358863	0.35301098365358863	4	7	5.074670146440482E-4	9606	Homo sapiens	TLN1		R-HSA-9656211;R-HSA-9656209;R-HSA-9656215;R-HSA-9656214
R-HSA-167200	Formation of HIV-1 elongation complex containing HIV-1 Tat	1	49	0.0032441737288135594	0.35301098365358863	0.35301098365358863	1	5	3.6247643903146296E-4	9606	Homo sapiens	SSRP1		R-HSA-167196
R-HSA-174417	Telomere C-strand (Lagging Strand) Synthesis	1	49	0.0032441737288135594	0.35301098365358863	0.35301098365358863	1	18	0.0013049151805132667	9606	Homo sapiens	FEN1		R-HSA-174446
R-HSA-1428517	The citric acid (TCA) cycle and respiratory electron transport	3	238	0.015757415254237288	0.35370573852520093	0.35370573852520093	10	67	0.004857184283021603	9606	Homo sapiens	FH;NDUFAF4;ACAD9		R-HSA-6799191;R-HSA-6799203;R-HSA-6799202;R-HSA-70982;R-HSA-6799199;R-HSA-6799197;R-HSA-6799196;R-HSA-6799179;R-HSA-6799178;R-HSA-451033
R-HSA-167246	Tat-mediated elongation of the HIV-1 transcript	1	50	0.0033103813559322032	0.358744274555003	0.358744274555003	4	8	5.799623024503408E-4	9606	Homo sapiens	SSRP1		R-HSA-167192;R-HSA-167196;R-HSA-167197;R-HSA-167181
R-HSA-167152	Formation of HIV elongation complex in the absence of HIV Tat	1	50	0.0033103813559322032	0.358744274555003	0.358744274555003	1	2	1.449905756125852E-4	9606	Homo sapiens	SSRP1		R-HSA-167077
R-HSA-167169	HIV Transcription Elongation	1	50	0.0033103813559322032	0.358744274555003	0.358744274555003	4	15	0.001087429317094389	9606	Homo sapiens	SSRP1		R-HSA-167192;R-HSA-167196;R-HSA-167197;R-HSA-167181
R-HSA-4615885	SUMOylation of DNA replication proteins	1	50	0.0033103813559322032	0.358744274555003	0.358744274555003	1	8	5.799623024503408E-4	9606	Homo sapiens	1		R-HSA-4641362
R-HSA-71403	Citric acid cycle (TCA cycle)	1	50	0.0033103813559322032	0.358744274555003	0.358744274555003	2	17	0.001232419892706974	9606	Homo sapiens	FH		R-HSA-70982;R-HSA-451033
R-HSA-2173789	TGF-beta receptor signaling activates SMADs	1	50	0.0033103813559322032	0.358744274555003	0.358744274555003	2	44	0.003189792663476874	9606	Homo sapiens	STAG1		R-HSA-2187355;R-HSA-2187358
R-HSA-75876	Synthesis of very long-chain fatty acyl-CoAs	1	51	0.0033765889830508476	0.36442713572755525	0.36442713572755525	1	12	8.699434536755111E-4	9606	Homo sapiens	ACSL4		R-HSA-548843
R-HSA-8854214	TBC/RABGAPs	1	51	0.0033765889830508476	0.36442713572755525	0.36442713572755525	1	14	0.0010149340292880964	9606	Homo sapiens	GABARAP		R-HSA-8854588
R-HSA-163685	Integration of energy metabolism	2	145	0.00960010593220339	0.3688459039861023	0.3688459039861023	2	62	0.0044947078439901405	9606	Homo sapiens	SLC2A1;ACSL4		R-HSA-434382;R-HSA-499981
R-HSA-69236	G1 Phase	1	52	0.0034427966101694915	0.37006000744249157	0.37006000744249157	3	17	0.001232419892706974	9606	Homo sapiens	TFDP1		R-HSA-9018017;R-HSA-1226094;R-HSA-1226095
R-HSA-69231	Cyclin D associated events in G1	1	52	0.0034427966101694915	0.37006000744249157	0.37006000744249157	3	17	0.001232419892706974	9606	Homo sapiens	TFDP1		R-HSA-9018017;R-HSA-1226094;R-HSA-1226095
R-HSA-76009	Platelet Aggregation (Plug Formation)	1	53	0.003509004237288136	0.3756433261561941	0.3756433261561941	20	27	0.0019573727707699	9606	Homo sapiens	TLN1		R-HSA-354149;R-HSA-443910;R-HSA-429415;R-HSA-354087;R-HSA-372705;R-HSA-432096;R-HSA-443905;R-HSA-429441;R-HSA-377644;R-HSA-354124;R-HSA-377641;R-HSA-377640;R-HSA-377643;R-HSA-372693;R-HSA-354165;R-HSA-354097;R-HSA-354066;R-HSA-354077;R-HSA-372697;R-HSA-354073
R-HSA-1474228	Degradation of the extracellular matrix	2	148	0.009798728813559322	0.37832949667098315	0.37832949667098315	2	105	0.007612005219660722	9606	Homo sapiens	CAPNS1		R-HSA-2534260;R-HSA-8848658
R-HSA-6802955	Paradoxical activation of RAF signaling by kinase inactive BRAF	1	54	0.0035752118644067797	0.38117752454294873	0.38117752454294873	4	7	5.074670146440482E-4	9606	Homo sapiens	TLN1		R-HSA-6802918;R-HSA-6803234;R-HSA-6802943;R-HSA-6802942
R-HSA-6802946	Signaling by moderate kinase activity BRAF mutants	1	54	0.0035752118644067797	0.38117752454294873	0.38117752454294873	4	7	5.074670146440482E-4	9606	Homo sapiens	TLN1		R-HSA-6802919;R-HSA-6802914;R-HSA-6803230;R-HSA-6802921
R-HSA-9649948	Signaling downstream of RAS mutants	1	54	0.0035752118644067797	0.38117752454294873	0.38117752454294873	4	7	5.074670146440482E-4	9606	Homo sapiens	TLN1		R-HSA-6803233;R-HSA-6802926;R-HSA-6802925;R-HSA-6802922
R-HSA-6802949	Signaling by RAS mutants	1	54	0.0035752118644067797	0.38117752454294873	0.38117752454294873	4	9	6.524575902566333E-4	9606	Homo sapiens	TLN1		R-HSA-6803233;R-HSA-6802926;R-HSA-6802925;R-HSA-6802922
R-HSA-1632852	Macroautophagy	2	150	0.00993114406779661	0.3846195149101159	0.3846195149101159	13	87	0.006307090039147456	9606	Homo sapiens	DYNC1I2;GABARAP		R-HSA-5682388;R-HSA-9646679;R-HSA-9646390;R-HSA-5682896;R-HSA-5681981;R-HSA-5678490;R-HSA-5682011;R-HSA-9646685;R-HSA-5681987;R-HSA-9646383;R-HSA-9646348;R-HSA-5683593;R-HSA-5682377
R-HSA-3214858	RMTs methylate histone arginines	1	55	0.0036414194915254236	0.38666303152752624	0.38666303152752624	3	22	0.001594896331738437	9606	Homo sapiens	SMARCC1		R-HSA-5205799;R-HSA-3215448;R-HSA-5205861
R-HSA-437239	Recycling pathway of L1	1	55	0.0036414194915254236	0.38666303152752624	0.38666303152752624	1	14	0.0010149340292880964	9606	Homo sapiens	DPYSL2		R-HSA-443783
R-HSA-162909	Host Interactions of HIV factors	2	151	0.009997351694915254	0.3877544183701158	0.3877544183701158	2	54	0.0039147455415398	9606	Homo sapiens	PSMD10;PSMB10		R-HSA-180603;R-HSA-180573
R-HSA-166016	Toll Like Receptor 4 (TLR4) Cascade	2	152	0.010063559322033898	0.3908824167116327	0.3908824167116327	10	95	0.006887052341597796	9606	Homo sapiens	NFKB1;NFKB2		R-HSA-5684261;R-HSA-168166;R-HSA-451634;R-HSA-5684275;R-HSA-5684273;R-HSA-9630923;R-HSA-5684250;R-HSA-5684267;R-HSA-5684248;R-HSA-168140
R-HSA-5620924	Intraflagellar transport	1	56	0.003707627118644068	0.3921002723173923	0.3921002723173923	6	12	8.699434536755111E-4	9606	Homo sapiens	KIF3B		R-HSA-5624949;R-HSA-5625424;R-HSA-5625426;R-HSA-5625421;R-HSA-5624952;R-HSA-5625416
R-HSA-5693571	Nonhomologous End-Joining (NHEJ)	1	56	0.003707627118644068	0.3921002723173923	0.3921002723173923	1	13	9.424387414818037E-4	9606	Homo sapiens	BRCC3		R-HSA-5686685
R-HSA-163200	Respiratory electron transport, ATP synthesis by chemiosmotic coupling, and heat production by uncoupling proteins.	2	153	0.010129766949152543	0.39400338731767515	0.39400338731767515	8	31	0.0022473539219950702	9606	Homo sapiens	NDUFAF4;ACAD9		R-HSA-6799191;R-HSA-6799203;R-HSA-6799202;R-HSA-6799199;R-HSA-6799197;R-HSA-6799196;R-HSA-6799179;R-HSA-6799178
R-HSA-15869	Metabolism of nucleotides	3	256	0.01694915254237288	0.39691992435154333	0.39691992435154333	5	141	0.010221835580687256	9606	Homo sapiens	ENTPD1;TXNRD1;PAICS		R-HSA-8850854;R-HSA-8850846;R-HSA-73805;R-HSA-73806;R-HSA-73646
R-HSA-2173793	Transcriptional activity of SMAD2/SMAD3:SMAD4 heterotrimer	1	57	0.003773834745762712	0.39748966843469835	0.39748966843469835	3	44	0.003189792663476874	9606	Homo sapiens	TFDP1		R-HSA-1484099;R-HSA-2127257;R-HSA-9736984
R-HSA-157118	Signaling by NOTCH	3	259	0.017147775423728813	0.40405832928884167	0.40405832928884167	3	154	0.011164274322169059	9606	Homo sapiens	PSMD10;TFDP1;PSMB10		R-HSA-9604642;R-HSA-4395231;R-HSA-1912416
R-HSA-72187	mRNA 3'-end processing	1	60	0.003972457627118644	0.4133749493565443	0.4133749493565443	2	3	2.1748586341887777E-4	9606	Homo sapiens	CSTF3		R-HSA-8849157;R-HSA-72180
R-HSA-5339562	Uptake and actions of bacterial toxins	1	60	0.003972457627118644	0.4133749493565443	0.4133749493565443	1	66	0.004784688995215311	9606	Homo sapiens	TXNRD1		R-HSA-5336420
R-HSA-432722	Golgi Associated Vesicle Biogenesis	1	61	0.004038665254237288	0.41857710940233483	0.41857710940233483	1	7	5.074670146440482E-4	9606	Homo sapiens	DTNBP1		R-HSA-429815
R-HSA-8956320	Nucleotide biosynthesis	1	61	0.004038665254237288	0.41857710940233483	0.41857710940233483	2	23	0.0016673916195447296	9606	Homo sapiens	PAICS		R-HSA-73805;R-HSA-73806
R-HSA-177929	Signaling by EGFR	1	61	0.004038665254237288	0.41857710940233483	0.41857710940233483	1	49	0.003552269102508337	9606	Homo sapiens	PXN		R-HSA-177923
R-HSA-112382	Formation of RNA Pol II elongation complex	1	63	0.004171080508474576	0.42884445583547126	0.42884445583547126	1	2	1.449905756125852E-4	9606	Homo sapiens	SSRP1		R-HSA-112379
R-HSA-9612973	Autophagy	2	166	0.010990466101694915	0.4338853896397137	0.4338853896397137	13	108	0.0078294910830796	9606	Homo sapiens	DYNC1I2;GABARAP		R-HSA-5682388;R-HSA-9646679;R-HSA-9646390;R-HSA-5682896;R-HSA-5681981;R-HSA-5678490;R-HSA-5682011;R-HSA-9646685;R-HSA-5681987;R-HSA-9646383;R-HSA-9646348;R-HSA-5683593;R-HSA-5682377
R-HSA-3858494	Beta-catenin independent WNT signaling	2	166	0.010990466101694915	0.4338853896397137	0.4338853896397137	1	51	0.0036972596781209223	9606	Homo sapiens	PSMD10;PSMB10		R-HSA-4608855
R-HSA-75955	RNA Polymerase II Transcription Elongation	1	64	0.00423728813559322	0.43391043888677683	0.43391043888677683	4	8	5.799623024503408E-4	9606	Homo sapiens	SSRP1		R-HSA-112385;R-HSA-113412;R-HSA-112379;R-HSA-112396
R-HSA-109606	Intrinsic Pathway for Apoptosis	1	64	0.00423728813559322	0.43391043888677683	0.43391043888677683	4	62	0.0044947078439901405	9606	Homo sapiens	TFDP1		R-HSA-140217;R-HSA-4331327;R-HSA-4331324;R-HSA-140221
R-HSA-3700989	Transcriptional Regulation by TP53	5	487	0.03224311440677966	0.4345421102788811	0.4345421102788811	10	259	0.018776279541829782	9606	Homo sapiens	TFDP1;TXNRD1;RICTOR;SSRP1;GLS		R-HSA-70609;R-HSA-6797606;R-HSA-6805061;R-HSA-6805059;R-HSA-6797616;R-HSA-6797712;R-HSA-6798268;R-HSA-6795290;R-HSA-6798282;R-HSA-73646
R-HSA-6791312	TP53 Regulates Transcription of Cell Cycle Genes	1	65	0.004303495762711864	0.4389318205186912	0.4389318205186912	2	42	0.003044802087864289	9606	Homo sapiens	TFDP1		R-HSA-6798268;R-HSA-6798282
R-HSA-5358351	Signaling by Hedgehog	2	168	0.011122881355932203	0.43989909622988377	0.43989909622988377	7	82	0.005944613600115992	9606	Homo sapiens	PSMD10;PSMB10		R-HSA-5610757;R-HSA-5362448;R-HSA-5610758;R-HSA-5610754;R-HSA-5635868;R-HSA-5635854;R-HSA-5610760
R-HSA-5693532	DNA Double-Strand Break Repair	2	169	0.011189088983050847	0.4428930154164443	0.4428930154164443	12	113	0.008191967522111062	9606	Homo sapiens	FEN1;BRCC3		R-HSA-5683735;R-HSA-5684071;R-HSA-5684052;R-HSA-69891;R-HSA-5687653;R-HSA-5687664;R-HSA-5693551;R-HSA-5687484;R-HSA-5686685;R-HSA-5687640;R-HSA-5683801;R-HSA-5683385
R-HSA-70263	Gluconeogenesis	1	66	0.004369703389830508	0.4439089904799346	0.4439089904799346	1	26	0.0018848774829636073	9606	Homo sapiens	PGAM1		R-HSA-71445
R-HSA-9609507	Protein localization	2	170	0.011255296610169491	0.44587820183745075	0.44587820183745075	5	53	0.0038422502537335075	9606	Homo sapiens	TIMM10B;FH		R-HSA-1299475;R-HSA-1299478;R-HSA-1955380;R-HSA-1299480;R-HSA-8986181
R-HSA-5693565	Recruitment and ATM-mediated phosphorylation of repair and signaling proteins at DNA double strand breaks	1	67	0.004435911016949153	0.44884233513896776	0.44884233513896776	5	39	0.002827316224445411	9606	Homo sapiens	BRCC3		R-HSA-5683735;R-HSA-69891;R-HSA-5693551;R-HSA-5683801;R-HSA-5683385
R-HSA-201722	Formation of the beta-catenin:TCF transactivating complex	1	67	0.004435911016949153	0.44884233513896776	0.44884233513896776	1	13	9.424387414818037E-4	9606	Homo sapiens	RUNX3		R-HSA-4411367
R-HSA-6807070	PTEN Regulation	2	171	0.011321504237288135	0.4488545756016791	0.4488545756016791	1	56	0.0040597361171523854	9606	Homo sapiens	PSMD10;PSMB10		R-HSA-8850992
R-HSA-5619115	Disorders of transmembrane transporters	3	280	0.018538135593220338	0.45326852993995015	0.45326852993995015	2	87	0.006307090039147456	9606	Homo sapiens	PSMD10;SLC2A1;PSMB10		R-HSA-5632804;R-HSA-8866858
R-HSA-983189	Kinesins	1	68	0.004502118644067797	0.4537322375131362	0.4537322375131362	4	14	0.0010149340292880964	9606	Homo sapiens	KIF3B		R-HSA-984733;R-HSA-983259;R-HSA-984708;R-HSA-983266
R-HSA-977443	GABA receptor activation	1	68	0.004502118644067797	0.4537322375131362	0.4537322375131362	1	12	8.699434536755111E-4	9606	Homo sapiens	NPTN		R-HSA-8856398
R-HSA-156590	Glutathione conjugation	1	68	0.004502118644067797	0.4537322375131362	0.4537322375131362	1	14	0.0010149340292880964	9606	Homo sapiens	GSS		R-HSA-174394
R-HSA-3299685	Detoxification of Reactive Oxygen Species	1	68	0.004502118644067797	0.4537322375131362	0.4537322375131362	1	34	0.002464839785413948	9606	Homo sapiens	TXNRD1		R-HSA-73646
R-HSA-1236974	ER-Phagosome pathway	2	173	0.011453919491525424	0.45478057589855503	0.45478057589855503	1	10	7.249528780629259E-4	9606	Homo sapiens	PSMD10;PSMB10		R-HSA-1236935
R-HSA-73856	RNA Polymerase II Transcription Termination	1	69	0.004568326271186441	0.45857907729748304	0.45857907729748304	2	4	2.899811512251704E-4	9606	Homo sapiens	CSTF3		R-HSA-72180;R-HSA-77592
R-HSA-450294	MAP kinase activation	1	69	0.004568326271186441	0.45857907729748304	0.45857907729748304	7	32	0.002319849209801363	9606	Homo sapiens	NFKB1		R-HSA-5684261;R-HSA-451634;R-HSA-5684275;R-HSA-5684273;R-HSA-5684250;R-HSA-5684267;R-HSA-5684248
R-HSA-1989781	PPARA activates gene expression	2	175	0.011586334745762712	0.46067041797763486	0.46067041797763486	1	41	0.002972306800057996	9606	Homo sapiens	TXNRD1		R-HSA-1989752
R-HSA-400206	Regulation of lipid metabolism by PPARalpha	2	177	0.01171875	0.4665235351671193	0.4665235351671193	1	44	0.003189792663476874	9606	Homo sapiens	TXNRD1		R-HSA-1989752
R-HSA-9616222	Transcriptional regulation of granulopoiesis	1	71	0.004700741525423728	0.468145071436774	0.468145071436774	3	27	0.0019573727707699	9606	Homo sapiens	TFDP1		R-HSA-9618582;R-HSA-9618586;R-HSA-9634445
R-HSA-8848021	Signaling by PTK6	1	71	0.004700741525423728	0.468145071436774	0.468145071436774	4	53	0.0038422502537335075	9606	Homo sapiens	PXN		R-HSA-8848596;R-HSA-8848611;R-HSA-8848606;R-HSA-8848618
R-HSA-9006927	Signaling by Non-Receptor Tyrosine Kinases	1	71	0.004700741525423728	0.468145071436774	0.468145071436774	4	53	0.0038422502537335075	9606	Homo sapiens	PXN		R-HSA-8848596;R-HSA-8848611;R-HSA-8848606;R-HSA-8848618
R-HSA-162587	HIV Life Cycle	2	178	0.011784957627118644	0.4694361532744793	0.4694361532744793	16	117	0.008481948673336234	9606	Homo sapiens	FEN1;SSRP1		R-HSA-167459;R-HSA-167076;R-HSA-167077;R-HSA-167150;R-HSA-167148;R-HSA-167181;R-HSA-167282;R-HSA-167090;R-HSA-167284;R-HSA-167288;R-HSA-167192;R-HSA-167481;R-HSA-182876;R-HSA-167196;R-HSA-167292;R-HSA-167197
R-HSA-5633007	Regulation of TP53 Activity	2	178	0.011784957627118644	0.4694361532744793	0.4694361532744793	3	98	0.007104538205016674	9606	Homo sapiens	RICTOR;SSRP1		R-HSA-6805061;R-HSA-6805059;R-HSA-6795290
R-HSA-5693606	DNA Double Strand Break Response	1	75	0.004965572033898305	0.48677665308668616	0.48677665308668616	5	48	0.0034797738147020443	9606	Homo sapiens	BRCC3		R-HSA-5683735;R-HSA-69891;R-HSA-5693551;R-HSA-5683801;R-HSA-5683385
R-HSA-189445	Metabolism of porphyrins	1	76	0.005031779661016949	0.49133241307553666	0.49133241307553666	1	42	0.003044802087864289	9606	Homo sapiens	PPOX		R-HSA-189423
R-HSA-1650814	Collagen biosynthesis and modifying enzymes	1	76	0.005031779661016949	0.49133241307553666	0.49133241307553666	1	51	0.0036972596781209223	9606	Homo sapiens	P4HA1		R-HSA-1650808
R-HSA-1643685	Disease	24	2651	0.1755164194915254	0.4918814062835599	0.4918814062835599	70	1708	0.12382195157314775	9606	Homo sapiens	PSMD10;DYNC1I2;FEN1;ENTPD1;DCTN1;AGK;GSS;TXNRD1;SLC2A1;SSRP1;RPL9;PSMB10;NFKB1;NFKB2;PPM1B;LARP1;TFDP1;CAPNS1;RICTOR;BIRC6;TLN1;RPL17;RPL26L1		R-HSA-5602901;R-HSA-6802919;R-HSA-9656211;R-HSA-6802918;R-HSA-9656209;R-HSA-9656215;R-HSA-6802914;R-HSA-9656214;R-HSA-6802912;R-HSA-6802927;R-HSA-6802926;R-HSA-6802925;R-HSA-9614367;R-HSA-6802922;R-HSA-6802921;R-HSA-167181;R-HSA-6802935;R-HSA-6802934;R-HSA-6802933;R-HSA-6802932;R-HSA-9614343;R-HSA-9659782;R-HSA-6802943;R-HSA-8850846;R-HSA-6802942;R-HSA-167192;R-HSA-167196;R-HSA-167197;R-HSA-88681…
R-HSA-72163	mRNA Splicing - Major Pathway	2	187	0.01238082627118644	0.4952205170264613	0.4952205170264613	8	9	6.524575902566333E-4	9606	Homo sapiens	DDX46;CSTF3		R-HSA-72160;R-HSA-72130;R-HSA-72231;R-HSA-156661;R-HSA-72139;R-HSA-72124;R-HSA-72143;R-HSA-72127
R-HSA-204005	COPII-mediated vesicle transport	1	77	0.0050979872881355935	0.4958480318134718	0.4958480318134718	1	16	0.0011599246049006815	9606	Homo sapiens	PPP6R1		R-HSA-5694421
R-HSA-448424	Interleukin-17 signaling	1	78	0.005164194915254237	0.5003238603529774	0.5003238603529774	7	35	0.0025373350732202406	9606	Homo sapiens	NFKB1		R-HSA-5684261;R-HSA-451634;R-HSA-5684275;R-HSA-5684273;R-HSA-5684250;R-HSA-5684267;R-HSA-5684248
R-HSA-168898	Toll-like Receptor Cascades	2	189	0.012513241525423728	0.500843045230559	0.500843045230559	10	185	0.01341162824416413	9606	Homo sapiens	NFKB1;NFKB2		R-HSA-5684261;R-HSA-168166;R-HSA-451634;R-HSA-5684275;R-HSA-5684273;R-HSA-9630923;R-HSA-5684250;R-HSA-5684267;R-HSA-5684248;R-HSA-168140
R-HSA-167172	Transcription of the HIV genome	1	79	0.005230402542372881	0.5047602466994903	0.5047602466994903	15	47	0.003407278526895752	9606	Homo sapiens	SSRP1		R-HSA-167459;R-HSA-167076;R-HSA-167077;R-HSA-167150;R-HSA-167148;R-HSA-167181;R-HSA-167282;R-HSA-167090;R-HSA-167284;R-HSA-167288;R-HSA-167192;R-HSA-167481;R-HSA-167196;R-HSA-167292;R-HSA-167197
R-HSA-69473	G2/M DNA damage checkpoint	1	80	0.005296610169491525	0.5091575358376543	0.5091575358376543	2	12	8.699434536755111E-4	9606	Homo sapiens	BRCC3		R-HSA-5683735;R-HSA-69891
R-HSA-199992	trans-Golgi Network Vesicle Budding	1	80	0.005296610169491525	0.5091575358376543	0.5091575358376543	1	19	0.0013774104683195593	9606	Homo sapiens	DTNBP1		R-HSA-429815
R-HSA-499943	Interconversion of nucleotide di- and triphosphates	1	80	0.005296610169491525	0.5091575358376543	0.5091575358376543	1	33	0.0023923444976076554	9606	Homo sapiens	TXNRD1		R-HSA-73646
R-HSA-1445148	Translocation of SLC2A4 (GLUT4) to the plasma membrane	1	81	0.005362817796610169	0.5135160697573132	0.5135160697573132	1	15	0.001087429317094389	9606	Homo sapiens	KIF3B		R-HSA-2316347
R-HSA-3108214	SUMOylation of DNA damage response and repair proteins	1	81	0.005362817796610169	0.5135160697573132	0.5135160697573132	1	24	0.0017398869073510222	9606	Homo sapiens	STAG1		R-HSA-3108212
R-HSA-75105	Fatty acyl-CoA biosynthesis	1	81	0.005362817796610169	0.5135160697573132	0.5135160697573132	1	24	0.0017398869073510222	9606	Homo sapiens	ACSL4		R-HSA-548843
R-HSA-1236975	Antigen processing-Cross presentation	2	195	0.012910487288135594	0.5174700007742171	0.5174700007742171	2	23	0.0016673916195447296	9606	Homo sapiens	PSMD10;PSMB10		R-HSA-1236935;R-HSA-1236970
R-HSA-1169408	ISG15 antiviral mechanism	1	83	0.005495233050847458	0.5221182250812644	0.5221182250812644	1	16	0.0011599246049006815	9606	Homo sapiens	PPM1B		R-HSA-1169405
R-HSA-72172	mRNA Splicing	2	198	0.013109110169491525	0.5256461594220567	0.5256461594220567	8	14	0.0010149340292880964	9606	Homo sapiens	DDX46;CSTF3		R-HSA-72160;R-HSA-72130;R-HSA-72231;R-HSA-156661;R-HSA-72139;R-HSA-72124;R-HSA-72143;R-HSA-72127
R-HSA-1483257	Phospholipid metabolism	3	314	0.020789194915254237	0.5291193319520725	0.5291193319520725	4	218	0.015803972741771786	9606	Homo sapiens	PLEKHA2;AGK;PIK3CG		R-HSA-1676109;R-HSA-1676048;R-HSA-8870332;R-HSA-5696074
R-HSA-674695	RNA Polymerase II Pre-transcription Events	1	85	0.0056276483050847455	0.5305693896695913	0.5305693896695913	7	17	0.001232419892706974	9606	Homo sapiens	SSRP1		R-HSA-113411;R-HSA-113429;R-HSA-113413;R-HSA-113414;R-HSA-112392;R-HSA-112395;R-HSA-112429
R-HSA-5579029	Metabolic disorders of biological oxidation enzymes	1	87	0.005760063559322034	0.5388721942325307	0.5388721942325307	1	38	0.0027548209366391185	9606	Homo sapiens	GSS		R-HSA-5602901
R-HSA-2995410	Nuclear Envelope (NE) Reassembly	1	88	0.005826271186440678	0.5429687711403318	0.5429687711403318	5	24	0.0017398869073510222	9606	Homo sapiens	CC2D1B		R-HSA-9668419;R-HSA-9668389;R-HSA-9668405;R-HSA-9668395;R-HSA-9668415
R-HSA-1257604	PIP3 activates AKT signaling	3	321	0.021252648305084745	0.5440168674057495	0.5440168674057495	2	86	0.0062345947513411624	9606	Homo sapiens	PSMD10;RICTOR;PSMB10		R-HSA-198640;R-HSA-8850992
R-HSA-199991	Membrane Trafficking	6	668	0.04422669491525424	0.5458368895506006	0.5458368895506006	10	219	0.015876468029578077	9606	Homo sapiens	DYNC1I2;KIF3B;PPP6R1;DCTN1;DTNBP1;GABARAP		R-HSA-8849350;R-HSA-429815;R-HSA-5694421;R-HSA-6811426;R-HSA-2316347;R-HSA-6811423;R-HSA-6809006;R-HSA-8854588;R-HSA-6809003;R-HSA-8849353
R-HSA-5673001	RAF/MAP kinase cascade	3	322	0.02131885593220339	0.5461231200706735	0.5461231200706735	9	75	0.005437146585471945	9606	Homo sapiens	PSMD10;TLN1;PSMB10		R-HSA-9657603;R-HSA-5672980;R-HSA-5672978;R-HSA-9657606;R-HSA-5658430;R-HSA-5672972;R-HSA-9657608;R-HSA-5672973;R-HSA-9657599
R-HSA-5689880	Ub-specific processing proteases	2	206	0.013638771186440678	0.5469934756578405	0.5469934756578405	1	40	0.0028998115122517037	9606	Homo sapiens	PSMD10;PSMB10		R-HSA-5689539
R-HSA-6796648	TP53 Regulates Transcription of DNA Repair Genes	1	89	0.005892478813559322	0.5470292239867259	0.5470292239867259	3	17	0.001232419892706974	9606	Homo sapiens	SSRP1		R-HSA-6797606;R-HSA-6797616;R-HSA-6797712
R-HSA-5693607	Processing of DNA double-strand break ends	1	89	0.005892478813559322	0.5470292239867259	0.5470292239867259	2	17	0.001232419892706974	9606	Homo sapiens	BRCC3		R-HSA-5684071;R-HSA-5684052
R-HSA-9663891	Selective autophagy	1	89	0.005892478813559322	0.5470292239867259	0.5470292239867259	5	48	0.0034797738147020443	9606	Homo sapiens	DYNC1I2		R-HSA-9646679;R-HSA-9646390;R-HSA-9646383;R-HSA-9646685;R-HSA-9646348
R-HSA-1912408	Pre-NOTCH Transcription and Translation	1	89	0.005892478813559322	0.5470292239867259	0.5470292239867259	2	28	0.0020298680585761927	9606	Homo sapiens	TFDP1		R-HSA-4395231;R-HSA-1912416
R-HSA-2559582	Senescence-Associated Secretory Phenotype (SASP)	1	91	0.006024894067796611	0.5550430194360026	0.5550430194360026	4	22	0.001594896331738437	9606	Homo sapiens	NFKB1		R-HSA-3790137;R-HSA-3857305;R-HSA-3857308;R-HSA-3790130
R-HSA-5684996	MAPK1/MAPK3 signaling	3	329	0.0217823093220339	0.5607092945338703	0.5607092945338703	9	82	0.005944613600115992	9606	Homo sapiens	PSMD10;TLN1;PSMB10		R-HSA-9657603;R-HSA-5672980;R-HSA-5672978;R-HSA-9657606;R-HSA-5658430;R-HSA-5672972;R-HSA-9657608;R-HSA-5672973;R-HSA-9657599
R-HSA-1474244	Extracellular matrix organization	3	329	0.0217823093220339	0.5607092945338703	0.5607092945338703	3	319	0.023125996810207338	9606	Homo sapiens	P4HA1;CAPNS1		R-HSA-1650808;R-HSA-2534260;R-HSA-8848658
R-HSA-397014	Muscle contraction	2	213	0.014102224576271187	0.5651206572305378	0.5651206572305378	4	42	0.003044802087864289	9606	Homo sapiens	PXN;TLN1		R-HSA-445700;R-HSA-445699;R-HSA-445704;R-HSA-445705
R-HSA-141444	Amplification of signal from unattached kinetochores via a MAD2 inhibitory signal	1	94	0.006223516949152542	0.566800597679761	0.566800597679761	4	4	2.899811512251704E-4	9606	Homo sapiens	DYNC1I2		R-HSA-141409;R-HSA-141431;R-HSA-141422;R-HSA-141439
R-HSA-141424	Amplification of signal from the kinetochores	1	94	0.006223516949152542	0.566800597679761	0.566800597679761	4	4	2.899811512251704E-4	9606	Homo sapiens	DYNC1I2		R-HSA-141409;R-HSA-141431;R-HSA-141422;R-HSA-141439
R-HSA-1169410	Antiviral mechanism by IFN-stimulated genes	1	94	0.006223516949152542	0.566800597679761	0.566800597679761	1	31	0.0022473539219950702	9606	Homo sapiens	PPM1B		R-HSA-1169405
R-HSA-195721	Signaling by WNT	3	332	0.02198093220338983	0.566874716409645	0.566874716409645	7	157	0.011381760185587937	9606	Homo sapiens	PSMD10;RUNX3;PSMB10		R-HSA-4608855;R-HSA-4411367;R-HSA-1504193;R-HSA-4641260;R-HSA-2130282;R-HSA-3640874;R-HSA-4641256
R-HSA-9609690	HCMV Early Events	2	215	0.014234639830508475	0.5702043002732627	0.5702043002732627	3	12	8.699434536755111E-4	9606	Homo sapiens	DYNC1I2;NFKB1		R-HSA-9621073;R-HSA-9614343;R-HSA-9614367
R-HSA-6804756	Regulation of TP53 Activity through Phosphorylation	1	95	0.006289724576271186	0.5706508504633494	0.5706508504633494	2	26	0.0018848774829636073	9606	Homo sapiens	SSRP1		R-HSA-6805061;R-HSA-6805059
R-HSA-446728	Cell junction organization	1	95	0.006289724576271186	0.5706508504633494	0.5706508504633494	1	37	0.0026823256488328257	9606	Homo sapiens	PXN		R-HSA-446322
R-HSA-1852241	Organelle biogenesis and maintenance	3	338	0.022378177966101694	0.5790478575757143	0.5790478575757143	14	86	0.0062345947513411624	9606	Homo sapiens	DYNC1I2;KIF3B;DCTN1		R-HSA-5624949;R-HSA-5626228;R-HSA-5625424;R-HSA-5626227;R-HSA-5625426;R-HSA-5626681;R-HSA-5617816;R-HSA-5624952;R-HSA-5638009;R-HSA-5625421;R-HSA-5626220;R-HSA-5626223;R-HSA-5625416;R-HSA-5626699
R-HSA-112315	Transmission across Chemical Synapses	3	343	0.022709216101694914	0.5890289416269745	0.5890289416269745	4	163	0.011816731912425693	9606	Homo sapiens	NPTN;NCALD;GLS		R-HSA-70609;R-HSA-451283;R-HSA-451311;R-HSA-8856398
R-HSA-73884	Base Excision Repair	1	100	0.0066207627118644065	0.5893985087770209	0.5893985087770209	8	107	0.007756995795273307	9606	Homo sapiens	FEN1		R-HSA-5651782;R-HSA-110368;R-HSA-5649873;R-HSA-110363;R-HSA-5651739;R-HSA-5651723;R-HSA-5649883;R-HSA-110364
R-HSA-71406	Pyruvate metabolism and Citric Acid (TCA) cycle	1	100	0.0066207627118644065	0.5893985087770209	0.5893985087770209	2	36	0.0026098303610265334	9606	Homo sapiens	FH		R-HSA-70982;R-HSA-451033
R-HSA-112310	Neurotransmitter release cycle	1	100	0.0066207627118644065	0.5893985087770209	0.5893985087770209	1	37	0.0026823256488328257	9606	Homo sapiens	GLS		R-HSA-70609
R-HSA-174824	Plasma lipoprotein assembly, remodeling, and clearance	1	102	0.006753177966101695	0.5966680007315586	0.5966680007315586	2	85	0.00616209946353487	9606	Homo sapiens	NPC1		R-HSA-8876485;R-HSA-8876484
R-HSA-1474290	Collagen formation	1	104	0.006885593220338983	0.6038097335665571	0.6038097335665571	1	77	0.005582137161084529	9606	Homo sapiens	P4HA1		R-HSA-1650808
R-HSA-77289	Mitochondrial Fatty Acid Beta-Oxidation	1	105	0.006951800847457627	0.6073333883109404	0.6073333883109404	1	47	0.003407278526895752	9606	Homo sapiens	ACOT7		R-HSA-5690043
R-HSA-112314	Neurotransmitter receptors and postsynaptic signal transmission	2	232	0.015360169491525424	0.6116867428429315	0.6116867428429315	3	109	0.007901986370885893	9606	Homo sapiens	NPTN;NCALD		R-HSA-451283;R-HSA-451311;R-HSA-8856398
R-HSA-6811434	COPI-dependent Golgi-to-ER retrograde traffic	1	107	0.0070842161016949155	0.61428764926966	0.61428764926966	2	11	7.974481658692185E-4	9606	Homo sapiens	KIF3B		R-HSA-6811426;R-HSA-6811423
R-HSA-983169	Class I MHC mediated antigen processing & presentation	4	479	0.03171345338983051	0.6173958182189243	0.6173958182189243	7	48	0.0034797738147020443	9606	Homo sapiens	PSMD10;HECTD3;LTN1;PSMB10		R-HSA-983150;R-HSA-983147;R-HSA-1236935;R-HSA-1236970;R-HSA-983157;R-HSA-983156;R-HSA-983140
R-HSA-6798695	Neutrophil degranulation	4	480	0.03177966101694915	0.6190372570536384	0.6190372570536384	3	10	7.249528780629259E-4	9606	Homo sapiens	PFKL;PGAM1;PXN;NFKB1		R-HSA-6800434;R-HSA-6798749;R-HSA-6798748
R-HSA-381340	Transcriptional regulation of white adipocyte differentiation	1	109	0.007216631355932203	0.6211196508106032	0.6211196508106032	1	18	0.0013049151805132667	9606	Homo sapiens	NFKB1		R-HSA-381283
R-HSA-3214847	HATs acetylate histones	1	110	0.007282838983050847	0.624490472470399	0.624490472470399	1	15	0.001087429317094389	9606	Homo sapiens	RUVBL2		R-HSA-3321975
R-HSA-193704	p75 NTR receptor-mediated signalling	1	110	0.007282838983050847	0.624490472470399	0.624490472470399	3	50	0.0036247643903146295	9606	Homo sapiens	NFKB1		R-HSA-193700;R-HSA-193691;R-HSA-193705
R-HSA-69618	Mitotic Spindle Checkpoint	1	111	0.007349046610169492	0.6278315264377161	0.6278315264377161	4	7	5.074670146440482E-4	9606	Homo sapiens	DYNC1I2		R-HSA-141409;R-HSA-141431;R-HSA-141422;R-HSA-141439
R-HSA-212436	Generic Transcription Pathway	13	1555	0.10295286016949153	0.6311261689609415	0.6311261689609415	166	830	0.06017108887922285	9606	Homo sapiens	PSMD10;SMARCC1;TFDP1;TXNRD1;RICTOR;SSRP1;RUNX3;RUNX2;PSMB10;NFKB1;GLS		R-HSA-8937864;R-HSA-9007496;R-HSA-8985227;R-HSA-8878212;R-HSA-8985485;R-HSA-8937869;R-HSA-9008015;R-HSA-8938382;R-HSA-9007759;R-HSA-8951951;R-HSA-8951695;R-HSA-8939904;R-HSA-3790130;R-HSA-9009282;R-HSA-8938371;R-HSA-8878220;R-HSA-8951428;R-HSA-8939929;R-HSA-9007514;R-HSA-9009309;R-HSA-9009308;R-HSA-8865425;R-HSA-8951966;R-HSA-8878237;R-HSA-8951442;R-HSA-8939667;R-HSA-8939670;R-HSA-8939688;R-HSA-8…
R-HSA-9006925	Intracellular signaling by second messengers	3	368	0.024364406779661018	0.6366388467581199	0.6366388467581199	2	114	0.008264462809917356	9606	Homo sapiens	PSMD10;RICTOR;PSMB10		R-HSA-198640;R-HSA-8850992
R-HSA-1912422	Pre-NOTCH Expression and Processing	1	114	0.007547669491525424	0.6376786800453225	0.6376786800453225	2	38	0.0027548209366391185	9606	Homo sapiens	TFDP1		R-HSA-4395231;R-HSA-1912416
R-HSA-5663205	Infectious disease	13	1574	0.10421080508474577	0.6488193572144738	0.6488193572144738	28	825	0.05980861244019139	9606	Homo sapiens	PSMD10;DYNC1I2;FEN1;ENTPD1;TXNRD1;SSRP1;RPL9;PSMB10;NFKB1;NFKB2;LARP1;RPL17;RPL26L1		R-HSA-192704;R-HSA-9621073;R-HSA-192841;R-HSA-9614367;R-HSA-167181;R-HSA-9603905;R-HSA-9614343;R-HSA-8850846;R-HSA-167192;R-HSA-182876;R-HSA-167196;R-HSA-180573;R-HSA-167197;R-HSA-167459;R-HSA-167076;R-HSA-167077;R-HSA-9760510;R-HSA-167150;R-HSA-167148;R-HSA-167282;R-HSA-167090;R-HSA-5336420;R-HSA-167284;R-HSA-448703;R-HSA-180603;R-HSA-167288;R-HSA-167481;R-HSA-167292
R-HSA-8951664	Neddylation	2	249	0.016485699152542374	0.6500753255655908	0.6500753255655908	5	44	0.003189792663476874	9606	Homo sapiens	PSMD10;PSMB10		R-HSA-8956184;R-HSA-9755303;R-HSA-8956140;R-HSA-8932355;R-HSA-9755306
R-HSA-73857	RNA Polymerase II Transcription	14	1697	0.11235434322033898	0.6538274161875746	0.6538274161875746	179	891	0.0645933014354067	9606	Homo sapiens	PSMD10;SMARCC1;TFDP1;CSTF3;TXNRD1;RICTOR;SSRP1;RUNX3;RUNX2;PSMB10;NFKB1;GLS		R-HSA-8937864;R-HSA-112385;R-HSA-9007496;R-HSA-8985227;R-HSA-113411;R-HSA-8878212;R-HSA-8985485;R-HSA-113413;R-HSA-8937869;R-HSA-113412;R-HSA-9008015;R-HSA-8938382;R-HSA-9007759;R-HSA-8951951;R-HSA-8951695;R-HSA-113414;R-HSA-8939904;R-HSA-112392;R-HSA-112395;R-HSA-3790130;R-HSA-9009282;R-HSA-8938371;R-HSA-8878220;R-HSA-8951428;R-HSA-112396;R-HSA-8939929;R-HSA-9007514;R-HSA-9009309;R-HSA-113429;R-…
R-HSA-5683057	MAPK family signaling cascades	3	380	0.025158898305084745	0.6581000304036998	0.6581000304036998	10	122	0.008844425112367696	9606	Homo sapiens	PSMD10;TLN1;PSMB10		R-HSA-9657603;R-HSA-5672980;R-HSA-5672978;R-HSA-9657606;R-HSA-5658430;R-HSA-5672972;R-HSA-9657608;R-HSA-5672973;R-HSA-9657599;R-HSA-5687112
R-HSA-9648025	EML4 and NUDC in mitotic spindle formation	1	121	0.008011122881355932	0.6596611370085654	0.6596611370085654	1	5	3.6247643903146296E-4	9606	Homo sapiens	DYNC1I2		R-HSA-9648114
R-HSA-2219528	PI3K/AKT Signaling in Cancer	1	124	0.008209745762711865	0.6686720458501161	0.6686720458501161	1	21	0.0015224010439321444	9606	Homo sapiens	RICTOR		R-HSA-2243938
R-HSA-5693567	HDR through Homologous Recombination (HRR) or Single Strand Annealing (SSA)	1	124	0.008209745762711865	0.6686720458501161	0.6686720458501161	2	44	0.003189792663476874	9606	Homo sapiens	BRCC3		R-HSA-5684071;R-HSA-5684052
R-HSA-72203	Processing of Capped Intron-Containing Pre-mRNA	2	258	0.01708156779661017	0.6691600625567931	0.6691600625567931	10	32	0.002319849209801363	9606	Homo sapiens	DDX46;CSTF3		R-HSA-72160;R-HSA-8849157;R-HSA-72130;R-HSA-72180;R-HSA-72231;R-HSA-156661;R-HSA-72139;R-HSA-72124;R-HSA-72143;R-HSA-72127
R-HSA-449147	Signaling by Interleukins	5	645	0.042703919491525424	0.68156040499015	0.68156040499015	16	493	0.03574017688850225	9606	Homo sapiens	PSMD10;PSMB10;NFKB1;NFKB2;HAVCR2		R-HSA-168166;R-HSA-209063;R-HSA-5684275;R-HSA-209125;R-HSA-209061;R-HSA-2730894;R-HSA-5684273;R-HSA-5684250;R-HSA-5684248;R-HSA-168140;R-HSA-5340385;R-HSA-5684261;R-HSA-451634;R-HSA-9630923;R-HSA-448703;R-HSA-5684267
R-HSA-373760	L1CAM interactions	1	130	0.008606991525423728	0.685989517440384	0.685989517440384	1	54	0.0039147455415398	9606	Homo sapiens	DPYSL2		R-HSA-443783
R-HSA-9007101	Rab regulation of trafficking	1	131	0.008673199152542372	0.6887871056262851	0.6887871056262851	1	35	0.0025373350732202406	9606	Homo sapiens	GABARAP		R-HSA-8854588
R-HSA-1266738	Developmental Biology	10	1263	0.08362023305084745	0.6914344025597636	0.6914344025597636	13	556	0.04030738002029868	9606	Homo sapiens	PSMD10;TFDP1;CAPNS1;DPYSL2;TLN1;RPL9;RPL17;PSMB10;RPL26L1;NFKB1		R-HSA-443783;R-HSA-9618582;R-HSA-381283;R-HSA-399936;R-HSA-9618586;R-HSA-399951;R-HSA-8934819;R-HSA-399947;R-HSA-399944;R-HSA-9014652;R-HSA-9011313;R-HSA-9014610;R-HSA-9634445
R-HSA-9609646	HCMV Infection	2	270	0.0178760593220339	0.6932991370957116	0.6932991370957116	3	31	0.0022473539219950702	9606	Homo sapiens	DYNC1I2;NFKB1		R-HSA-9621073;R-HSA-9614343;R-HSA-9614367
R-HSA-1500931	Cell-Cell communication	1	134	0.008871822033898306	0.6970322970855645	0.6970322970855645	1	60	0.004349717268377556	9606	Homo sapiens	PXN		R-HSA-446322
R-HSA-9658195	Leishmania infection	3	406	0.026880296610169493	0.7014584683142078	0.7014584683142078	3	95	0.006887052341597796	9606	Homo sapiens	ENTPD1;NFKB1;NFKB2		R-HSA-9603905;R-HSA-8850846;R-HSA-448703
R-HSA-6809371	Formation of the cornified envelope	1	138	0.009136652542372881	0.7076895328308194	0.7076895328308194	1	27	0.0019573727707699	9606	Homo sapiens	CAPNS1		R-HSA-8934819
R-HSA-114608	Platelet degranulation	1	141	0.009335275423728813	0.7154375026072879	0.7154375026072879	1	11	7.974481658692185E-4	9606	Homo sapiens	TLN1		R-HSA-482772
R-HSA-8956319	Nucleotide catabolism	1	144	0.009533898305084746	0.7229815971757727	0.7229815971757727	2	63	0.004567203131796433	9606	Homo sapiens	ENTPD1		R-HSA-8850854;R-HSA-8850846
R-HSA-446203	Asparagine N-linked glycosylation	3	421	0.02787341101694915	0.7245273786782501	0.7245273786782501	3	144	0.010439321444106133	9606	Homo sapiens	DYNC1I2;PPP6R1;DCTN1		R-HSA-5694421;R-HSA-6809006;R-HSA-6809003
R-HSA-76005	Response to elevated platelet cytosolic Ca2+	1	148	0.009798728813559322	0.7327324350986331	0.7327324350986331	1	14	0.0010149340292880964	9606	Homo sapiens	TLN1		R-HSA-482772
R-HSA-5663220	RHO GTPases Activate Formins	1	149	0.009864936440677966	0.7351164334468221	0.7351164334468221	3	27	0.0019573727707699	9606	Homo sapiens	DYNC1I2		R-HSA-5666160;R-HSA-5666129;R-HSA-5666169
R-HSA-76002	Platelet activation, signaling and aggregation	2	293	0.019398834745762712	0.7355288210442286	0.7355288210442286	23	116	0.00840945338552994	9606	Homo sapiens	TLN1;PIK3CG		R-HSA-354149;R-HSA-443910;R-HSA-429415;R-HSA-354087;R-HSA-372705;R-HSA-432096;R-HSA-443905;R-HSA-429441;R-HSA-377644;R-HSA-354124;R-HSA-437162;R-HSA-377641;R-HSA-377640;R-HSA-377643;R-HSA-372693;R-HSA-354165;R-HSA-482772;R-HSA-354097;R-HSA-354066;R-HSA-437118;R-HSA-354077;R-HSA-372697;R-HSA-354073
R-HSA-9018519	Estrogen-dependent gene expression	1	154	0.010195974576271187	0.7467234950004835	0.7467234950004835	2	66	0.004784688995215311	9606	Homo sapiens	STAG1		R-HSA-9011997;R-HSA-9011975
R-HSA-5653656	Vesicle-mediated transport	6	828	0.05481991525423729	0.7488710921271085	0.7488710921271085	10	252	0.01826881252718573	9606	Homo sapiens	DYNC1I2;KIF3B;PPP6R1;DCTN1;DTNBP1;GABARAP		R-HSA-8849350;R-HSA-429815;R-HSA-5694421;R-HSA-6811426;R-HSA-2316347;R-HSA-6811423;R-HSA-6809006;R-HSA-8854588;R-HSA-6809003;R-HSA-8849353
R-HSA-73887	Death Receptor Signalling	1	159	0.010527012711864406	0.7578255709852453	0.7578255709852453	3	93	0.006742061765985211	9606	Homo sapiens	NFKB1		R-HSA-193700;R-HSA-193691;R-HSA-193705
R-HSA-162599	Late Phase of HIV Life Cycle	1	163	0.010791843220338984	0.7663583317512643	0.7663583317512643	15	78	0.005654632448890822	9606	Homo sapiens	SSRP1		R-HSA-167459;R-HSA-167076;R-HSA-167077;R-HSA-167150;R-HSA-167148;R-HSA-167181;R-HSA-167282;R-HSA-167090;R-HSA-167284;R-HSA-167288;R-HSA-167192;R-HSA-167481;R-HSA-167196;R-HSA-167292;R-HSA-167197
R-HSA-71387	Metabolism of carbohydrates	3	456	0.030190677966101694	0.772972736450038	0.772972736450038	4	243	0.0176163549369291	9606	Homo sapiens	PFKL;PGAM1;SLC2A1		R-HSA-70467;R-HSA-71445;R-HSA-71654;R-HSA-5653873
R-HSA-74160	Gene expression (Transcription)	14	1860	0.12314618644067797	0.7813182541779677	0.7813182541779677	179	1006	0.07293025953313034	9606	Homo sapiens	PSMD10;SMARCC1;TFDP1;CSTF3;TXNRD1;RICTOR;SSRP1;RUNX3;RUNX2;PSMB10;NFKB1;GLS		R-HSA-8937864;R-HSA-112385;R-HSA-9007496;R-HSA-8985227;R-HSA-113411;R-HSA-8878212;R-HSA-8985485;R-HSA-113413;R-HSA-8937869;R-HSA-113412;R-HSA-9008015;R-HSA-8938382;R-HSA-9007759;R-HSA-8951951;R-HSA-8951695;R-HSA-113414;R-HSA-8939904;R-HSA-112392;R-HSA-112395;R-HSA-3790130;R-HSA-9009282;R-HSA-8938371;R-HSA-8878220;R-HSA-8951428;R-HSA-112396;R-HSA-8939929;R-HSA-9007514;R-HSA-9009309;R-HSA-113429;R-…
R-HSA-5619102	SLC transporter disorders	1	185	0.012248411016949153	0.8082228952941365	0.8082228952941365	1	65	0.0047121937074090185	9606	Homo sapiens	SLC2A1		R-HSA-5632804
R-HSA-112316	Neuronal System	3	489	0.03237552966101695	0.8121092962391766	0.8121092962391766	4	216	0.0156589821661592	9606	Homo sapiens	NPTN;NCALD;GLS		R-HSA-70609;R-HSA-451283;R-HSA-451311;R-HSA-8856398
R-HSA-983231	Factors involved in megakaryocyte development and platelet production	1	194	0.01284427966101695	0.8231197632491041	0.8231197632491041	4	43	0.0031172973756705812	9606	Homo sapiens	KIF3B		R-HSA-984733;R-HSA-983259;R-HSA-984708;R-HSA-983266
R-HSA-375276	Peptide ligand-binding receptors	1	203	0.013440148305084746	0.836867436829459	0.836867436829459	2	77	0.005582137161084529	9606	Homo sapiens	PPOX		R-HSA-389487;R-HSA-389481
R-HSA-392499	Metabolism of proteins	16	2212	0.1464512711864407	0.8436226050163879	0.8436226050163879	45	810	0.058721183123097	9606	Homo sapiens	PSMD10;DYNC1I2;UHRF2;DCTN1;MRPL27;BRCC3;RPL9;PSMB10;NFKB2;STAG1;TNIP1;PPP6R1;TOP1;RPL17;RPL26L1		R-HSA-5389842;R-HSA-5419281;R-HSA-5694421;R-HSA-5691411;R-HSA-1799326;R-HSA-6809006;R-HSA-5389848;R-HSA-8932355;R-HSA-5690845;R-HSA-6809003;R-HSA-3296126;R-HSA-8956184;R-HSA-5419264;R-HSA-4641362;R-HSA-5419271;R-HSA-5689539;R-HSA-156826;R-HSA-5665871;R-HSA-5419273;R-HSA-3108212;R-HSA-5419279;R-HSA-5389839;R-HSA-72671;R-HSA-5419277;R-HSA-4755479;R-HSA-72673;R-HSA-72672;R-HSA-8956140;R-HSA-141671;R…
R-HSA-597592	Post-translational protein modification	11	1605	0.10626324152542373	0.8541522462782181	0.8541522462782181	18	538	0.039002464839785415	9606	Homo sapiens	PSMD10;DYNC1I2;STAG1;UHRF2;TNIP1;PPP6R1;DCTN1;BRCC3;TOP1;PSMB10;NFKB2		R-HSA-5694421;R-HSA-8956140;R-HSA-5691411;R-HSA-5665854;R-HSA-6809006;R-HSA-8932355;R-HSA-5690845;R-HSA-6809003;R-HSA-3296126;R-HSA-8956184;R-HSA-9755303;R-HSA-4641362;R-HSA-5689539;R-HSA-5691439;R-HSA-5665871;R-HSA-3108212;R-HSA-9755306;R-HSA-4755479
R-HSA-73894	DNA Repair	2	381	0.02522510593220339	0.854367381680874	0.854367381680874	20	339	0.02457590256633319	9606	Homo sapiens	FEN1;BRCC3		R-HSA-5683735;R-HSA-110368;R-HSA-5684052;R-HSA-69891;R-HSA-5687664;R-HSA-5649873;R-HSA-5687484;R-HSA-5686685;R-HSA-5651739;R-HSA-5649883;R-HSA-5687640;R-HSA-5683801;R-HSA-5683385;R-HSA-5651782;R-HSA-5684071;R-HSA-5687653;R-HSA-5693551;R-HSA-110363;R-HSA-5651723;R-HSA-110364
R-HSA-1483206	Glycerophospholipid biosynthesis	1	221	0.014631885593220338	0.8612606538433896	0.8612606538433896	1	133	0.009641873278236915	9606	Homo sapiens	AGK		R-HSA-5696074
R-HSA-6805567	Keratinization	1	226	0.01496292372881356	0.8673688992300269	0.8673688992300269	1	34	0.002464839785413948	9606	Homo sapiens	CAPNS1		R-HSA-8934819
R-HSA-9705671	SARS-CoV-2 activates/modulates innate and adaptive immune responses	1	226	0.01496292372881356	0.8673688992300269	0.8673688992300269	1	47	0.003407278526895752	9606	Homo sapiens	LARP1		R-HSA-9760510
R-HSA-8978868	Fatty acid metabolism	2	431	0.028535487288135594	0.8980020090034935	0.8980020090034935	2	217	0.01573147745396549	9606	Homo sapiens	ACOT7;ACSL4		R-HSA-548843;R-HSA-5690043
R-HSA-8939211	ESR-mediated signaling	1	257	0.017015360169491525	0.8997089839233994	0.8997089839233994	2	112	0.008119472234304771	9606	Homo sapiens	STAG1		R-HSA-9011997;R-HSA-9011975
R-HSA-196849	Metabolism of water-soluble vitamins and cofactors	1	258	0.01708156779661017	0.900610107424788	0.900610107424788	1	142	0.010294330868493549	9606	Homo sapiens	SLC2A1		R-HSA-198818
R-HSA-156580	Phase II - Conjugation of compounds	1	263	0.01741260593220339	0.9049965866082997	0.9049965866082997	1	72	0.005219660722053067	9606	Homo sapiens	GSS		R-HSA-174394
R-HSA-416476	G alpha (q) signalling events	1	284	0.018802966101694914	0.9214159556084972	0.9214159556084972	3	35	0.0025373350732202406	9606	Homo sapiens	PPOX		R-HSA-749448;R-HSA-749452;R-HSA-379048
R-HSA-9705683	SARS-CoV-2-host interactions	1	314	0.020789194915254237	0.9401022644957278	0.9401022644957278	1	67	0.004857184283021603	9606	Homo sapiens	LARP1		R-HSA-9760510
R-HSA-1430728	Metabolism	25	3639	0.24092955508474576	0.9454968887164876	0.9454968887164876	41	2250	0.16311439756415833	9606	Homo sapiens	PSMD10;ENTPD1;FH;ACOT7;AGK;PLEKHA2;TXNRD1;GSS;PGAM1;ACAD9;SLC2A1;ACSL4;PPOX;PAICS;RPL9;PSMB10;PIK3CG;GLS;PFKL;NDUFAF4;RPL17;SEPHS2;RPL26L1		R-HSA-70467;R-HSA-6799203;R-HSA-6799202;R-HSA-70982;R-HSA-434382;R-HSA-1676048;R-HSA-499981;R-HSA-2408558;R-HSA-73805;R-HSA-73806;R-HSA-70609;R-HSA-5263616;R-HSA-71445;R-HSA-1676109;R-HSA-8850846;R-HSA-5696074;R-HSA-8959510;R-HSA-451033;R-HSA-353125;R-HSA-8850854;R-HSA-198818;R-HSA-548843;R-HSA-1362416;R-HSA-1989752;R-HSA-71654;R-HSA-5653873;R-HSA-6799179;R-HSA-5690043;R-HSA-6799178;R-HSA-189423;…
R-HSA-195258	RHO GTPase Effectors	1	326	0.021583686440677968	0.9462753214068508	0.9462753214068508	3	113	0.008191967522111062	9606	Homo sapiens	DYNC1I2		R-HSA-5666160;R-HSA-5666129;R-HSA-5666169
R-HSA-168249	Innate Immune System	7	1338	0.08858580508474577	0.9578053190389074	0.9578053190389074	30	710	0.05147165434246774	9606	Homo sapiens	PSMD10;PFKL;PGAM1;PXN;PSMB10;NFKB1;NFKB2		R-HSA-5684250;R-HSA-5624473;R-HSA-5684248;R-HSA-168140;R-HSA-9604480;R-HSA-9603905;R-HSA-6800434;R-HSA-5660622;R-HSA-9630923;R-HSA-5660660;R-HSA-168166;R-HSA-5607728;R-HSA-5684275;R-HSA-5607731;R-HSA-2730894;R-HSA-5684273;R-HSA-5607741;R-HSA-5660666;R-HSA-202541;R-HSA-5684261;R-HSA-5660965;R-HSA-451634;R-HSA-5607725;R-HSA-5607724;R-HSA-6798749;R-HSA-6798748;R-HSA-5607726;R-HSA-5684267;R-HSA-56077…
R-HSA-196854	Metabolism of vitamins and cofactors	1	382	0.025291313559322032	0.9676980988944468	0.9676980988944468	1	204	0.01478903871248369	9606	Homo sapiens	SLC2A1		R-HSA-198818
R-HSA-9006931	Signaling by Nuclear Receptors	1	387	0.025622351694915255	0.9691354512584451	0.9691354512584451	2	193	0.01399159054661447	9606	Homo sapiens	STAG1		R-HSA-9011997;R-HSA-9011975
R-HSA-382551	Transport of small molecules	4	965	0.06389036016949153	0.9746456102524	0.9746456102524	6	443	0.03211541249818762	9606	Homo sapiens	PSMD10;NPC1;SLC2A1;PSMB10		R-HSA-8876485;R-HSA-8876484;R-HSA-5339524;R-HSA-450092;R-HSA-8866553;R-HSA-450088
R-HSA-373076	Class A/1 (Rhodopsin-like receptors)	1	412	0.027277542372881356	0.9754235967465601	0.9754235967465601	2	160	0.011599246049006815	9606	Homo sapiens	PPOX		R-HSA-389487;R-HSA-389481
R-HSA-9006934	Signaling by Receptor Tyrosine Kinases	2	620	0.041048728813559324	0.9755016219080823	0.9755016219080823	7	746	0.054081484703494276	9606	Homo sapiens	PXN;RICTOR		R-HSA-177923;R-HSA-198640;R-HSA-5218811;R-HSA-5218809;R-HSA-5218839;R-HSA-5218822;R-HSA-5218838
R-HSA-109582	Hemostasis	3	803	0.05316472457627119	0.975763058959326	0.975763058959326	27	334	0.024213426127301724	9606	Homo sapiens	KIF3B;TLN1;PIK3CG		R-HSA-443910;R-HSA-443905;R-HSA-429441;R-HSA-354124;R-HSA-984708;R-HSA-372693;R-HSA-984733;R-HSA-482772;R-HSA-983259;R-HSA-354066;R-HSA-354077;R-HSA-372697;R-HSA-354073;R-HSA-354149;R-HSA-429415;R-HSA-354087;R-HSA-372705;R-HSA-432096;R-HSA-377644;R-HSA-437162;R-HSA-377641;R-HSA-983266;R-HSA-377640;R-HSA-377643;R-HSA-354165;R-HSA-354097;R-HSA-437118
R-HSA-556833	Metabolism of lipids	7	1446	0.09573622881355932	0.9766985129095602	0.9766985129095602	7	955	0.06923299985500943	9606	Homo sapiens	ACOT7;PLEKHA2;AGK;TXNRD1;ACSL4;PIK3CG		R-HSA-548843;R-HSA-1676109;R-HSA-1989752;R-HSA-1676048;R-HSA-8870332;R-HSA-5696074;R-HSA-5690043
R-HSA-425407	SLC-mediated transmembrane transport	1	420	0.027807203389830507	0.9771534067574411	0.9771534067574411	3	191	0.013846599971001884	9606	Homo sapiens	SLC2A1		R-HSA-5339524;R-HSA-450092;R-HSA-450088
R-HSA-9694516	SARS-CoV-2 Infection	1	420	0.027807203389830507	0.9771534067574411	0.9771534067574411	1	186	0.013484123531970421	9606	Homo sapiens	LARP1		R-HSA-9760510
R-HSA-5668914	Diseases of metabolism	1	425	0.02813824152542373	0.9781725937069854	0.9781725937069854	1	195	0.014136581122227055	9606	Homo sapiens	GSS		R-HSA-5602901
R-HSA-9679506	SARS-CoV Infections	1	516	0.03416313559322034	0.9905134956508107	0.9905134956508107	1	329	0.023850949688270263	9606	Homo sapiens	LARP1		R-HSA-9760510
R-HSA-211859	Biological oxidations	1	549	0.03634798728813559	0.9929965634560424	0.9929965634560424	1	188	0.013629114107583008	9606	Homo sapiens	GSS		R-HSA-174394
R-HSA-388396	GPCR downstream signalling	2	792	0.0524364406779661	0.9938256762149238	0.9938256762149238	5	173	0.012541684790488618	9606	Homo sapiens	PPOX;PIK3CG		R-HSA-392295;R-HSA-749448;R-HSA-749452;R-HSA-392300;R-HSA-379048
R-HSA-500792	GPCR ligand binding	1	606	0.0401218220338983	0.995860385743637	0.995860385743637	2	187	0.013556618819776715	9606	Homo sapiens	PPOX		R-HSA-389487;R-HSA-389481
R-HSA-372790	Signaling by GPCR	2	871	0.057666843220338986	0.9967848709787412	0.9967848709787412	7	360	0.02609830361026533	9606	Homo sapiens	PPOX;PIK3CG		R-HSA-392295;R-HSA-749448;R-HSA-749452;R-HSA-392300;R-HSA-389487;R-HSA-389481;R-HSA-379048
R-HSA-194315	Signaling by Rho GTPases	1	709	0.04694120762711865	0.9984076491543818	0.9984076491543818	3	203	0.014716543424677396	9606	Homo sapiens	DYNC1I2		R-HSA-5666160;R-HSA-5666129;R-HSA-5666169
R-HSA-9716542	Signaling by Rho GTPases, Miro GTPases and RHOBTB3	1	725	0.04800052966101695	0.9986281118477847	0.9986281118477847	3	212	0.01536900101493403	9606	Homo sapiens	DYNC1I2		R-HSA-5666160;R-HSA-5666129;R-HSA-5666169
R-HSA-162582	Signal Transduction	13	3013	0.1994835805084746	0.9995667195319295	0.9995667195319295	83	2465	0.17870088444251123	9606	Homo sapiens	PSMD10;DYNC1I2;STAG1;TFDP1;PXN;RICTOR;TLN1;PPOX;RUNX3;PSMB10;PIK3CG;NFKB1		R-HSA-443910;R-HSA-177923;R-HSA-749448;R-HSA-5666129;R-HSA-749452;R-HSA-443905;R-HSA-429441;R-HSA-9736984;R-HSA-9011975;R-HSA-9657603;R-HSA-4608855;R-HSA-9011997;R-HSA-9657606;R-HSA-354066;R-HSA-354077;R-HSA-193691;R-HSA-9657608;R-HSA-4395231;R-HSA-354073;R-HSA-3640874;R-HSA-5687112;R-HSA-354087;R-HSA-4411367;R-HSA-5666160;R-HSA-193700;R-HSA-377644;R-HSA-4641260;R-HSA-193705;R-HSA-377641;R-HSA-37…

## Sheet: Treg-Pathways
Pathway identifier	Pathway name	#Entities found	#Entities total	Entities ratio	Entities pValue	Entities FDR	#Reactions found	#Reactions total	Reactions ratio	Species identifier	Species name	Submitted entities found	Mapped entities	Found reaction identifiers
R-HSA-6785807	Interleukin-4 and Interleukin-13 signaling	11	211	0.013969809322033898	2.4424906541753444E-15	5.520028878436278E-13	23	47	0.003407278526895752	9606	Homo sapiens	IL4R;BCL6;FOS;TYK2;TNF;TP53		R-HSA-6788582;R-HSA-6793958;R-HSA-6786118;R-HSA-6786050;R-HSA-6786114;R-HSA-6785762;R-HSA-6786095;R-HSA-6789325;R-HSA-6786124;R-HSA-6786092;R-HSA-6785898;R-HSA-6786058;R-HSA-6789960;R-HSA-6786070;R-HSA-6786101;R-HSA-6790036;R-HSA-6788628;R-HSA-6789524;R-HSA-6786096;R-HSA-6786110;R-HSA-6785821;R-HSA-6788571;R-HSA-6786072
R-HSA-1280215	Cytokine Signaling in Immune system	14	1094	0.0724311440677966	1.9993673383567057E-11	2.2592850923430774E-9	137	710	0.05147165434246774	9606	Homo sapiens	EGR1;IL4R;BCL6;TNFRSF8;FOS;TYK2;TP53;TNF		R-HSA-9678737;R-HSA-1112602;R-HSA-8987266;R-HSA-1112604;R-HSA-6785898;R-HSA-8950405;R-HSA-8987014;R-HSA-8987033;R-HSA-447252;R-HSA-450325;R-HSA-449811;R-HSA-5668417;R-HSA-8950423;R-HSA-8950441;R-HSA-6786118;R-HSA-6784324;R-HSA-6783556;R-HSA-6784323;R-HSA-6786114;R-HSA-5668467;R-HSA-912680;R-HSA-8952749;R-HSA-6783552;R-HSA-8987040;R-HSA-6786124;R-HSA-8987042;R-HSA-6789960;R-HSA-5668454;R-HSA-89870…
R-HSA-449147	Signaling by Interleukins	11	645	0.042703919491525424	3.9184744338172095E-10	2.938855825362907E-8	103	493	0.03574017688850225	9606	Homo sapiens	IL4R;BCL6;FOS;TYK2;TNF;TP53		R-HSA-1112602;R-HSA-8987266;R-HSA-1112604;R-HSA-6785898;R-HSA-8950405;R-HSA-8987014;R-HSA-8987033;R-HSA-447252;R-HSA-450325;R-HSA-449811;R-HSA-8950423;R-HSA-8950441;R-HSA-6786118;R-HSA-6784324;R-HSA-6783556;R-HSA-6784323;R-HSA-6786114;R-HSA-8952749;R-HSA-6783552;R-HSA-8987040;R-HSA-6786124;R-HSA-8987042;R-HSA-6789960;R-HSA-8987070;R-HSA-8950448;R-HSA-8987080;R-HSA-6783524;R-HSA-6786095;R-HSA-8950…
R-HSA-168256	Immune System	17	2691	0.1781647245762712	1.9273794782392883E-9	1.0793325078140015E-7	145	1625	0.11780484268522547	9606	Homo sapiens	EGR1;HLA-DMA;IL4R;BCL6;NFATC3;TNFRSF8;PPIE;FOS;TYK2;TP53;TNF		R-HSA-9678737;R-HSA-1112602;R-HSA-8987266;R-HSA-1112604;R-HSA-6785898;R-HSA-8950405;R-HSA-8987014;R-HSA-8987033;R-HSA-447252;R-HSA-450325;R-HSA-449811;R-HSA-5668417;R-HSA-8950423;R-HSA-8950441;R-HSA-6786118;R-HSA-6784324;R-HSA-6783556;R-HSA-6784323;R-HSA-6786114;R-HSA-5668467;R-HSA-912680;R-HSA-8952749;R-HSA-6783552;R-HSA-8987040;R-HSA-6786124;R-HSA-8987042;R-HSA-6789960;R-HSA-5668454;R-HSA-89870…
R-HSA-5633008	TP53 Regulates Transcription of Cell Death Genes	5	83	0.005495233050847458	1.2206641453182954E-7	5.492988653932329E-6	52	68	0.004929679570827896	9606	Homo sapiens	BCL6;TP53INP1;TP53		R-HSA-6799462;R-HSA-4331331;R-HSA-139913;R-HSA-4331340;R-HSA-6791285;R-HSA-6800253;R-HSA-6791291;R-HSA-6800250;R-HSA-6799815;R-HSA-6797766;R-HSA-6800836;R-HSA-6797763;R-HSA-6801089;R-HSA-6801355;R-HSA-140214;R-HSA-6799441;R-HSA-3700984;R-HSA-6801184;R-HSA-6798126;R-HSA-6800044;R-HSA-3700981;R-HSA-6800042;R-HSA-6797993;R-HSA-6791349;R-HSA-6791348;R-HSA-6798004;R-HSA-5633414;R-HSA-6798129;R-HSA-680…
R-HSA-3700989	Transcriptional Regulation by TP53	7	487	0.03224311440677966	4.027975085807434E-6	1.4903507817487505E-4	165	259	0.018776279541829782	9606	Homo sapiens	BCL6;TP53INP1;FOS;TP53		R-HSA-6796647;R-HSA-6799462;R-HSA-4331331;R-HSA-3215152;R-HSA-6805103;R-HSA-4331340;R-HSA-6796649;R-HSA-6805109;R-HSA-6791285;R-HSA-6811508;R-HSA-6805620;R-HSA-3215144;R-HSA-6800253;R-HSA-6791291;R-HSA-6800250;R-HSA-6806394;R-HSA-6806392;R-HSA-6799431;R-HSA-5632887;R-HSA-6805059;R-HSA-5632892;R-HSA-6811479;R-HSA-69685;R-HSA-3222020;R-HSA-6799441;R-HSA-3700992;R-HSA-3700997;R-HSA-6803801;R-HSA-679…
R-HSA-6803205	TP53 regulates transcription of several additional cell death genes whose specific roles in p53-dependent apoptosis remain uncertain	3	28	0.001853813559322034	9.555376988434894E-6	3.057720636299166E-4	14	19	0.0013774104683195593	9606	Homo sapiens	BCL6;TP53		R-HSA-6797766;R-HSA-6799462;R-HSA-6800836;R-HSA-6797763;R-HSA-6801089;R-HSA-6799441;R-HSA-5633314;R-HSA-6800816;R-HSA-6791327;R-HSA-6801087;R-HSA-5633295;R-HSA-6800253;R-HSA-6791323;R-HSA-6800250
R-HSA-6803204	TP53 Regulates Transcription of Genes Involved in Cytochrome C Release	3	33	0.002184851694915254	1.556924312851038E-5	4.0360327154820297E-4	20	25	0.0018123821951573148	9606	Homo sapiens	TP53INP1;TP53		R-HSA-3700984;R-HSA-4331331;R-HSA-6791302;R-HSA-6801184;R-HSA-6801166;R-HSA-139913;R-HSA-3700981;R-HSA-6791306;R-HSA-4331340;R-HSA-6797993;R-HSA-6798615;R-HSA-6791285;R-HSA-6798004;R-HSA-6798611;R-HSA-140214;R-HSA-6801213;R-HSA-6791291;R-HSA-6799418;R-HSA-6801209;R-HSA-6799416
R-HSA-6804754	Regulation of TP53 Expression	2	4	2.6483050847457627E-4	1.614413086192812E-5	4.0360327154820297E-4	5	5	3.6247643903146296E-4	9606	Homo sapiens	TP53		R-HSA-6804194;R-HSA-6804193;R-HSA-6804191;R-HSA-6804188;R-HSA-6804762
R-HSA-9031628	NGF-stimulated transcription	3	56	0.003707627118644068	7.445093604996345E-5	0.0016379205930991958	24	37	0.0026823256488328257	9606	Homo sapiens	EGR1;FOS		R-HSA-9613202;R-HSA-9621042;R-HSA-9031624;R-HSA-9620723;R-HSA-9613207;R-HSA-9620663;R-HSA-9613210;R-HSA-9031616;R-HSA-9621048;R-HSA-9612514;R-HSA-9612483;R-HSA-9613219;R-HSA-9612516;R-HSA-9621386;R-HSA-9621035;R-HSA-9621032;R-HSA-9621385;R-HSA-9612073;R-HSA-9616105;R-HSA-9616110;R-HSA-9616367;R-HSA-9031575;R-HSA-9612076;R-HSA-9612493
R-HSA-198725	Nuclear Events (kinase and transcription factor activation)	3	80	0.005296610169491525	2.1220201617411227E-4	0.0042440403234822455	24	48	0.0034797738147020443	9606	Homo sapiens	EGR1;FOS		R-HSA-9613202;R-HSA-9621042;R-HSA-9031624;R-HSA-9620723;R-HSA-9613207;R-HSA-9620663;R-HSA-9613210;R-HSA-9031616;R-HSA-9621048;R-HSA-9612514;R-HSA-9612483;R-HSA-9613219;R-HSA-9612516;R-HSA-9621386;R-HSA-9621035;R-HSA-9621032;R-HSA-9621385;R-HSA-9612073;R-HSA-9616105;R-HSA-9616110;R-HSA-9616367;R-HSA-9031575;R-HSA-9612076;R-HSA-9612493
R-HSA-6783783	Interleukin-10 signaling	3	86	0.005693855932203389	2.62131188879855E-4	0.00471836139983739	7	15	0.001087429317094389	9606	Homo sapiens	TYK2;TNF		R-HSA-6784791;R-HSA-6784006;R-HSA-6784324;R-HSA-6784323;R-HSA-449811;R-HSA-6784160;R-HSA-6784319
R-HSA-9614657	FOXO-mediated transcription of cell death genes	2	23	0.0015227754237288136	5.248946073690419E-4	0.008923208325273713	2	15	0.001087429317094389	9606	Homo sapiens	BCL6		R-HSA-9622627;R-HSA-9622630
R-HSA-9634638	Estrogen-dependent nuclear events downstream of ESR-membrane signaling	2	29	0.001920021186440678	8.300720823655183E-4	0.013281153317848293	2	12	8.699434536755111E-4	9606	Homo sapiens	FOS		R-HSA-9625479;R-HSA-9625465
R-HSA-212436	Generic Transcription Pathway	8	1555	0.10295286016949153	0.0010659665794195972	0.01598949472707467	172	830	0.06017108887922285	9606	Homo sapiens	NR4A1;BCL6;TP53INP1;FOS;TP53		R-HSA-6796647;R-HSA-6799462;R-HSA-4331331;R-HSA-3215152;R-HSA-6805103;R-HSA-4331340;R-HSA-6796649;R-HSA-8853911;R-HSA-6805109;R-HSA-6791285;R-HSA-6811508;R-HSA-6805620;R-HSA-3215144;R-HSA-6800253;R-HSA-6791291;R-HSA-8853915;R-HSA-6800250;R-HSA-6806394;R-HSA-6806392;R-HSA-6799431;R-HSA-5632887;R-HSA-6805059;R-HSA-5632892;R-HSA-6811479;R-HSA-69685;R-HSA-3222020;R-HSA-6799441;R-HSA-3700992;R-HSA-370…
R-HSA-187037	Signaling by NTRK1 (TRKA)	3	143	0.009467690677966102	0.0011421067662196194	0.01598949472707467	24	102	0.007394519356241845	9606	Homo sapiens	EGR1;FOS		R-HSA-9613202;R-HSA-9621042;R-HSA-9031624;R-HSA-9620723;R-HSA-9613207;R-HSA-9620663;R-HSA-9613210;R-HSA-9031616;R-HSA-9621048;R-HSA-9612514;R-HSA-9612483;R-HSA-9613219;R-HSA-9612516;R-HSA-9621386;R-HSA-9621035;R-HSA-9621032;R-HSA-9621385;R-HSA-9612073;R-HSA-9616105;R-HSA-9616110;R-HSA-9616367;R-HSA-9031575;R-HSA-9612076;R-HSA-9612493
R-HSA-9723905	Loss of function of TP53 in cancer due to loss of tetramerization ability	1	1	6.620762711864407E-5	0.0014555556664802571	0.017466667997763086	1	1	7.24952878062926E-5	9606	Homo sapiens	TP53		R-HSA-9723906
R-HSA-9723907	Loss of Function of TP53 in Cancer	1	1	6.620762711864407E-5	0.0014555556664802571	0.017466667997763086	1	1	7.24952878062926E-5	9606	Homo sapiens	TP53		R-HSA-9723906
R-HSA-166520	Signaling by NTRKs	3	166	0.010990466101694915	0.0017483004944445213	0.019231305438889734	24	164	0.011889227200231984	9606	Homo sapiens	EGR1;FOS		R-HSA-9613202;R-HSA-9621042;R-HSA-9031624;R-HSA-9620723;R-HSA-9613207;R-HSA-9620663;R-HSA-9613210;R-HSA-9031616;R-HSA-9621048;R-HSA-9612514;R-HSA-9612483;R-HSA-9613219;R-HSA-9612516;R-HSA-9621386;R-HSA-9621035;R-HSA-9621032;R-HSA-9621385;R-HSA-9612073;R-HSA-9616105;R-HSA-9616110;R-HSA-9616367;R-HSA-9031575;R-HSA-9612076;R-HSA-9612493
R-HSA-73857	RNA Polymerase II Transcription	8	1697	0.11235434322033898	0.0018895005317496327	0.020126941885739158	172	891	0.0645933014354067	9606	Homo sapiens	NR4A1;BCL6;TP53INP1;FOS;TP53		R-HSA-6796647;R-HSA-6799462;R-HSA-4331331;R-HSA-3215152;R-HSA-6805103;R-HSA-4331340;R-HSA-6796649;R-HSA-8853911;R-HSA-6805109;R-HSA-6791285;R-HSA-6811508;R-HSA-6805620;R-HSA-3215144;R-HSA-6800253;R-HSA-6791291;R-HSA-8853915;R-HSA-6800250;R-HSA-6806394;R-HSA-6806392;R-HSA-6799431;R-HSA-5632887;R-HSA-6805059;R-HSA-5632892;R-HSA-6811479;R-HSA-69685;R-HSA-3222020;R-HSA-6799441;R-HSA-3700992;R-HSA-370…
R-HSA-6806003	Regulation of TP53 Expression and Degradation	2	46	0.0030455508474576272	0.0020574676389889524	0.020126941885739158	16	35	0.0025373350732202406	9606	Homo sapiens	TP53		R-HSA-5633460;R-HSA-6804998;R-HSA-6804996;R-HSA-6804194;R-HSA-6804193;R-HSA-6804879;R-HSA-6792491;R-HSA-6793685;R-HSA-6791409;R-HSA-3700992;R-HSA-6804191;R-HSA-6804188;R-HSA-6804762;R-HSA-3700997;R-HSA-6804441;R-HSA-3215310
R-HSA-5633007	Regulation of TP53 Activity	3	178	0.011784957627118644	0.0021313027269612705	0.020126941885739158	63	98	0.007104538205016674	9606	Homo sapiens	TP53INP1;TP53		R-HSA-6805479;R-HSA-6799332;R-HSA-6805730;R-HSA-6804194;R-HSA-6803425;R-HSA-6804193;R-HSA-6805103;R-HSA-6803437;R-HSA-6805740;R-HSA-6805109;R-HSA-5628871;R-HSA-6811508;R-HSA-6805620;R-HSA-6791409;R-HSA-6805755;R-HSA-6799431;R-HSA-3215251;R-HSA-6805059;R-HSA-6804425;R-HSA-6811479;R-HSA-6793685;R-HSA-69685;R-HSA-3222020;R-HSA-3700992;R-HSA-6804191;R-HSA-6805470;R-HSA-6804188;R-HSA-3700997;R-HSA-680…
R-HSA-8853884	Transcriptional Regulation by VENTX	2	48	0.0031779661016949155	0.0022363268761932398	0.020126941885739158	2	13	9.424387414818037E-4	9606	Homo sapiens	TP53		R-HSA-8853911;R-HSA-8853915
R-HSA-909733	Interferon alpha/beta signaling	3	190	0.012579449152542372	0.0025629498055572686	0.023066548250015417	15	24	0.0017398869073510222	9606	Homo sapiens	EGR1;TYK2		R-HSA-9678737;R-HSA-912680;R-HSA-909732;R-HSA-909729;R-HSA-997314;R-HSA-909730;R-HSA-997311;R-HSA-909724;R-HSA-997309;R-HSA-909726;R-HSA-909722;R-HSA-1015702;R-HSA-909719;R-HSA-909718;R-HSA-1015699
R-HSA-74160	Gene expression (Transcription)	8	1860	0.12314618644067797	0.003399331044212084	0.030593979397908755	172	1006	0.07293025953313034	9606	Homo sapiens	NR4A1;BCL6;TP53INP1;FOS;TP53		R-HSA-6796647;R-HSA-6799462;R-HSA-4331331;R-HSA-3215152;R-HSA-6805103;R-HSA-4331340;R-HSA-6796649;R-HSA-8853911;R-HSA-6805109;R-HSA-6791285;R-HSA-6811508;R-HSA-6805620;R-HSA-3215144;R-HSA-6800253;R-HSA-6791291;R-HSA-8853915;R-HSA-6800250;R-HSA-6806394;R-HSA-6806392;R-HSA-6799431;R-HSA-5632887;R-HSA-6805059;R-HSA-5632892;R-HSA-6811479;R-HSA-69685;R-HSA-3222020;R-HSA-6799441;R-HSA-3700992;R-HSA-370…
R-HSA-8943724	Regulation of PTEN gene transcription	2	70	0.0046345338983050845	0.004664931829418295	0.03731945463534636	3	15	0.001087429317094389	9606	Homo sapiens	EGR1;TP53		R-HSA-8944104;R-HSA-8944078;R-HSA-5632939
R-HSA-6796648	TP53 Regulates Transcription of DNA Repair Genes	2	89	0.005892478813559322	0.007416193858804543	0.056981361083283666	12	17	0.001232419892706974	9606	Homo sapiens	FOS;TP53		R-HSA-6796647;R-HSA-6806423;R-HSA-6806405;R-HSA-6806419;R-HSA-6806417;R-HSA-6806413;R-HSA-6806412;R-HSA-6806394;R-HSA-6796649;R-HSA-6806425;R-HSA-6806408;R-HSA-6806392
R-HSA-6804756	Regulation of TP53 Activity through Phosphorylation	2	95	0.006289724576271186	0.008405454899453657	0.056981361083283666	23	26	0.0018848774829636073	9606	Homo sapiens	TP53INP1;TP53		R-HSA-6805479;R-HSA-6799431;R-HSA-6805126;R-HSA-6798374;R-HSA-3222128;R-HSA-6805285;R-HSA-3215251;R-HSA-6799332;R-HSA-6805059;R-HSA-6805122;R-HSA-3222006;R-HSA-6805103;R-HSA-6799246;R-HSA-6805035;R-HSA-6805399;R-HSA-6805109;R-HSA-69685;R-HSA-3222020;R-HSA-6799409;R-HSA-3239014;R-HSA-6805470;R-HSA-6805276;R-HSA-5693609
R-HSA-5626978	TNFR1-mediated ceramide production	1	6	3.9724576271186443E-4	0.008703050366541065	0.056981361083283666	3	3	2.1748586341887777E-4	9606	Homo sapiens	TNF		R-HSA-5626981;R-HSA-5626982;R-HSA-5626988
R-HSA-69560	Transcriptional activation of p53 responsive genes	1	6	3.9724576271186443E-4	0.008703050366541065	0.056981361083283666	3	5	3.6247643903146296E-4	9606	Homo sapiens	TP53		R-HSA-6803719;R-HSA-6803388;R-HSA-6803801
R-HSA-69895	Transcriptional activation of cell cycle inhibitor p21	1	6	3.9724576271186443E-4	0.008703050366541065	0.056981361083283666	3	5	3.6247643903146296E-4	9606	Homo sapiens	TP53		R-HSA-6803719;R-HSA-6803388;R-HSA-6803801
R-HSA-111448	Activation of NOXA and translocation to mitochondria	1	6	3.9724576271186443E-4	0.008703050366541065	0.056981361083283666	2	5	3.6247643903146296E-4	9606	Homo sapiens	TP53		R-HSA-4331331;R-HSA-140214
R-HSA-5668541	TNFR2 non-canonical NF-kB pathway	2	104	0.006885593220338983	0.009994286361555083	0.056981361083283666	8	43	0.0031172973756705812	9606	Homo sapiens	TNFRSF8;TNF		R-HSA-5668454;R-HSA-5668534;R-HSA-5668404;R-HSA-5668467;R-HSA-5668481;R-HSA-5668417;R-HSA-5668414;R-HSA-8856189
R-HSA-1257604	PIP3 activates AKT signaling	3	321	0.021252648305084745	0.010926957594907583	0.056981361083283666	4	86	0.0062345947513411624	9606	Homo sapiens	EGR1;NR4A1;TP53		R-HSA-8944104;R-HSA-199863;R-HSA-8944078;R-HSA-5632939
R-HSA-9614085	FOXO-mediated transcription	2	110	0.007282838983050847	0.011122071070443718	0.056981361083283666	2	85	0.00616209946353487	9606	Homo sapiens	BCL6		R-HSA-9622627;R-HSA-9622630
R-HSA-9009391	Extra-nuclear estrogen signaling	2	111	0.007349046610169492	0.011315286068159014	0.056981361083283666	2	39	0.002827316224445411	9606	Homo sapiens	FOS		R-HSA-9625479;R-HSA-9625465
R-HSA-8941855	RUNX3 regulates CDKN1A transcription	1	8	5.296610169491525E-4	0.011587965706053693	0.056981361083283666	1	6	4.3497172683775554E-4	9606	Homo sapiens	TP53		R-HSA-8952128
R-HSA-2559580	Oxidative Stress Induced Senescence	2	114	0.007547669491525424	0.011903845676986546	0.056981361083283666	8	40	0.0028998115122517037	9606	Homo sapiens	FOS;TP53		R-HSA-6804998;R-HSA-450292;R-HSA-450325;R-HSA-3222546;R-HSA-6804996;R-HSA-3222533;R-HSA-3239014;R-HSA-6804879
R-HSA-139915	Activation of PUMA and translocation to mitochondria	1	10	6.620762711864406E-4	0.014464865806902316	0.056981361083283666	2	5	3.6247643903146296E-4	9606	Homo sapiens	TP53		R-HSA-139913;R-HSA-4331340
R-HSA-9006925	Intracellular signaling by second messengers	3	368	0.024364406779661018	0.015753043743405692	0.056981361083283666	4	114	0.008264462809917356	9606	Homo sapiens	EGR1;NR4A1;TP53		R-HSA-8944104;R-HSA-199863;R-HSA-8944078;R-HSA-5632939
R-HSA-9020933	Interleukin-23 signaling	1	11	7.282838983050848E-4	0.015900316773455825	0.056981361083283666	7	12	8.699434536755111E-4	9606	Homo sapiens	TYK2		R-HSA-8950364;R-HSA-8950269;R-HSA-8952749;R-HSA-8950591;R-HSA-447130;R-HSA-8952823;R-HSA-8950583
R-HSA-2025928	Calcineurin activates NFAT	1	12	7.944915254237289E-4	0.017333771880427618	0.056981361083283666	2	3	2.1748586341887777E-4	9606	Homo sapiens	NFATC3		R-HSA-2025882;R-HSA-2025890
R-HSA-450341	Activation of the AP-1 family of transcription factors	1	12	7.944915254237289E-4	0.017333771880427618	0.056981361083283666	2	5	3.6247643903146296E-4	9606	Homo sapiens	FOS		R-HSA-450292;R-HSA-450325
R-HSA-112411	MAPK1 (ERK2) activation	1	12	7.944915254237289E-4	0.017333771880427618	0.056981361083283666	1	3	2.1748586341887777E-4	9606	Homo sapiens	TYK2		R-HSA-109858
R-HSA-198693	AKT phosphorylates targets in the nucleus	1	12	7.944915254237289E-4	0.017333771880427618	0.056981361083283666	1	4	2.899811512251704E-4	9606	Homo sapiens	NR4A1		R-HSA-199863
R-HSA-9020956	Interleukin-27 signaling	1	13	8.606991525423729E-4	0.01876523377089756	0.056981361083283666	8	20	0.0014499057561258518	9606	Homo sapiens	TYK2		R-HSA-8950441;R-HSA-8950537;R-HSA-8950210;R-HSA-8950340;R-HSA-8950485;R-HSA-448427;R-HSA-8950518;R-HSA-1067646
R-HSA-110056	MAPK3 (ERK1) activation	1	13	8.606991525423729E-4	0.01876523377089756	0.056981361083283666	1	4	2.899811512251704E-4	9606	Homo sapiens	TYK2		R-HSA-109857
R-HSA-913531	Interferon Signaling	3	395	0.026152012711864406	0.018993787027761222	0.056981361083283666	15	71	0.005147165434246774	9606	Homo sapiens	EGR1;TYK2		R-HSA-9678737;R-HSA-912680;R-HSA-909732;R-HSA-909729;R-HSA-997314;R-HSA-909730;R-HSA-997311;R-HSA-909724;R-HSA-997309;R-HSA-909726;R-HSA-909722;R-HSA-1015702;R-HSA-909719;R-HSA-909718;R-HSA-1015699
R-HSA-162582	Signal Transduction	9	3013	0.1994835805084746	0.01981831583052074	0.059454947491562216	60	2465	0.17870088444251123	9606	Homo sapiens	EGR1;NR4A1;UTS2;FOS;TYK2;TP53;TNF		R-HSA-9613202;R-HSA-5357776;R-HSA-5357904;R-HSA-749448;R-HSA-9613207;R-HSA-5357780;R-HSA-749452;R-HSA-9613210;R-HSA-9625479;R-HSA-9621386;R-HSA-9621385;R-HSA-5626953;R-HSA-9031575;R-HSA-9621042;R-HSA-109857;R-HSA-109858;R-HSA-9620663;R-HSA-4395236;R-HSA-5693055;R-HSA-9621048;R-HSA-379048;R-HSA-5626981;R-HSA-9613219;R-HSA-5626982;R-HSA-199863;R-HSA-9621035;R-HSA-5357928;R-HSA-5626988;R-HSA-9621032…
R-HSA-5357786	TNFR1-induced proapoptotic signaling	1	14	9.26906779661017E-4	0.020194705084627174	0.06058411525388152	1	3	2.1748586341887777E-4	9606	Homo sapiens	TNF		R-HSA-83582
R-HSA-8984722	Interleukin-35 Signalling	1	16	0.001059322033898305	0.02304768652430156	0.06914305957290467	4	26	0.0018848774829636073	9606	Homo sapiens	TYK2		R-HSA-8983834;R-HSA-6809140;R-HSA-8983518;R-HSA-8950405
R-HSA-6804759	Regulation of TP53 Activity through Association with Co-factors	1	17	0.0011255296610169492	0.02447120191317087	0.07341360573951261	9	11	7.974481658692185E-4	9606	Homo sapiens	TP53		R-HSA-6803719;R-HSA-3222259;R-HSA-6804402;R-HSA-6799777;R-HSA-6799761;R-HSA-6803425;R-HSA-6803437;R-HSA-6804425;R-HSA-3221982
R-HSA-1059683	Interleukin-6 signaling	1	17	0.0011255296610169492	0.02447120191317087	0.07341360573951261	14	20	0.0014499057561258518	9606	Homo sapiens	TYK2		R-HSA-1112690;R-HSA-1112755;R-HSA-1112565;R-HSA-1112727;R-HSA-1112602;R-HSA-1112604;R-HSA-1067646;R-HSA-1112510;R-HSA-1112703;R-HSA-1112514;R-HSA-1067651;R-HSA-1112708;R-HSA-1067688;R-HSA-1067659
R-HSA-6788467	IL-6-type cytokine receptor ligand interactions	1	17	0.0011255296610169492	0.02447120191317087	0.07341360573951261	9	14	0.0010149340292880964	9606	Homo sapiens	TYK2		R-HSA-6783524;R-HSA-6783556;R-HSA-5696482;R-HSA-6783681;R-HSA-6783552;R-HSA-6784189;R-HSA-6784204;R-HSA-6783530;R-HSA-449976
R-HSA-2559584	Formation of Senescence-Associated Heterochromatin Foci (SAHF)	1	17	0.0011255296610169492	0.02447120191317087	0.07341360573951261	1	2	1.449905756125852E-4	9606	Homo sapiens	TP53		R-HSA-4647594
R-HSA-6811555	PI5P Regulates TP53 Acetylation	1	17	0.0011255296610169492	0.02447120191317087	0.07341360573951261	2	8	5.799623024503408E-4	9606	Homo sapiens	TP53		R-HSA-6811479;R-HSA-6811508
R-HSA-6807070	PTEN Regulation	2	171	0.011321504237288135	0.025480926731564324	0.07644278019469297	3	56	0.0040597361171523854	9606	Homo sapiens	EGR1;TP53		R-HSA-8944104;R-HSA-8944078;R-HSA-5632939
R-HSA-6803211	TP53 Regulates Transcription of Death Receptors and Ligands	1	18	0.0011917372881355933	0.025892737251161924	0.07719576948485551	6	7	5.074670146440482E-4	9606	Homo sapiens	TP53		R-HSA-6799815;R-HSA-5633414;R-HSA-5633441;R-HSA-6800001;R-HSA-6800044;R-HSA-6800042
R-HSA-5607763	CLEC7A (Dectin-1) induces NFAT activation	1	18	0.0011917372881355933	0.025892737251161924	0.07719576948485551	2	6	4.3497172683775554E-4	9606	Homo sapiens	NFATC3		R-HSA-2730849;R-HSA-2730867
R-HSA-6803207	TP53 Regulates Transcription of Caspase Activators and Caspases	1	20	0.0013241525423728813	0.02872987826397355	0.07719576948485551	12	17	0.001232419892706974	9606	Homo sapiens	TP53		R-HSA-6801415;R-HSA-6800279;R-HSA-6791349;R-HSA-6791348;R-HSA-6798082;R-HSA-6798081;R-HSA-6798129;R-HSA-6798126;R-HSA-6800396;R-HSA-6801355;R-HSA-6798139;R-HSA-6798138
R-HSA-6804116	TP53 Regulates Transcription of Genes Involved in G1 Cell Cycle Arrest	1	20	0.0013241525423728813	0.02872987826397355	0.07719576948485551	8	17	0.001232419892706974	9606	Homo sapiens	TP53		R-HSA-6791363;R-HSA-6798304;R-HSA-6803391;R-HSA-6803388;R-HSA-6798299;R-HSA-6791387;R-HSA-6803801;R-HSA-6803400
R-HSA-3232118	SUMOylation of transcription factors	1	20	0.0013241525423728813	0.02872987826397355	0.07719576948485551	1	11	7.974481658692185E-4	9606	Homo sapiens	TP53		R-HSA-2997706
R-HSA-6804114	TP53 Regulates Transcription of Genes Involved in G2 Cell Cycle Arrest	1	21	0.0013903601694915254	0.030145489175278595	0.07719576948485551	6	11	7.974481658692185E-4	9606	Homo sapiens	TP53		R-HSA-3215152;R-HSA-6803858;R-HSA-6803871;R-HSA-3215144;R-HSA-6798268;R-HSA-6798282
R-HSA-6804760	Regulation of TP53 Activity through Methylation	1	23	0.0015227754237288136	0.0329708048741727	0.07719576948485551	8	12	8.699434536755111E-4	9606	Homo sapiens	TP53		R-HSA-3222116;R-HSA-6805730;R-HSA-6804242;R-HSA-6804383;R-HSA-6805740;R-HSA-6805755;R-HSA-3222237;R-HSA-6804379
R-HSA-2559583	Cellular Senescence	2	200	0.013241525423728813	0.03398583301519942	0.07719576948485551	17	90	0.006524575902566333	9606	Homo sapiens	FOS;TP53		R-HSA-4568740;R-HSA-6804998;R-HSA-3222546;R-HSA-6804996;R-HSA-4568737;R-HSA-6804879;R-HSA-3797202;R-HSA-3786258;R-HSA-4647594;R-HSA-4647593;R-HSA-450292;R-HSA-450325;R-HSA-3222533;R-HSA-3797196;R-HSA-3239014;R-HSA-4647613;R-HSA-5693609
R-HSA-449836	Other interleukin signaling	1	24	0.0015889830508474577	0.03438051487849503	0.07719576948485551	1	17	0.001232419892706974	9606	Homo sapiens	TYK2		R-HSA-448661
R-HSA-9705462	Inactivation of CSF3 (G-CSF) signaling	1	27	0.0017876059322033898	0.03859788474242776	0.07719576948485551	5	9	6.524575902566333E-4	9606	Homo sapiens	TYK2		R-HSA-9705729;R-HSA-9705726;R-HSA-9707977;R-HSA-9705738;R-HSA-9705467
R-HSA-912694	Regulation of IFNA/IFNB signaling	1	28	0.001853813559322034	0.039999763303689595	0.07999952660737919	4	5	3.6247643903146296E-4	9606	Homo sapiens	TYK2		R-HSA-997311;R-HSA-997309;R-HSA-912680;R-HSA-997314
R-HSA-6804115	TP53 regulates transcription of additional cell cycle genes whose exact role in the p53 pathway remain uncertain	1	28	0.001853813559322034	0.039999763303689595	0.07999952660737919	10	14	0.0010149340292880964	9606	Homo sapiens	TP53		R-HSA-6801637;R-HSA-6802165;R-HSA-6798020;R-HSA-6798031;R-HSA-6803935;R-HSA-6803917;R-HSA-6803914;R-HSA-6803946;R-HSA-6802170;R-HSA-6801641
R-HSA-112409	RAF-independent MAPK1/3 activation	1	28	0.001853813559322034	0.039999763303689595	0.07999952660737919	2	12	8.699434536755111E-4	9606	Homo sapiens	TYK2		R-HSA-109857;R-HSA-109858
R-HSA-8854691	Interleukin-20 family signaling	1	29	0.001920021186440678	0.04139969048823555	0.0827993809764711	20	56	0.0040597361171523854	9606	Homo sapiens	TYK2		R-HSA-8986985;R-HSA-8987080;R-HSA-8987105;R-HSA-8987040;R-HSA-8987266;R-HSA-8987042;R-HSA-8987202;R-HSA-8987236;R-HSA-8987014;R-HSA-8987033;R-HSA-8854645;R-HSA-448661;R-HSA-8987132;R-HSA-8987070;R-HSA-8987230;R-HSA-8986480;R-HSA-8986995;R-HSA-8986994;R-HSA-8987255;R-HSA-8987223
R-HSA-5674400	Constitutive Signaling by AKT1 E17K in Cancer	1	29	0.001920021186440678	0.04139969048823555	0.0827993809764711	1	18	0.0013049151805132667	9606	Homo sapiens	NR4A1		R-HSA-2399988
R-HSA-5357956	TNFR1-induced NFkappaB signaling pathway	1	30	0.001986228813559322	0.042797668883156725	0.08559533776631345	5	5	3.6247643903146296E-4	9606	Homo sapiens	TNF		R-HSA-5357776;R-HSA-5357904;R-HSA-5357860;R-HSA-5357780;R-HSA-5357757
R-HSA-6783589	Interleukin-6 family signaling	1	30	0.001986228813559322	0.042797668883156725	0.08559533776631345	23	34	0.002464839785413948	9606	Homo sapiens	TYK2		R-HSA-1112690;R-HSA-6783524;R-HSA-6783556;R-HSA-1112755;R-HSA-1112565;R-HSA-6783681;R-HSA-6783552;R-HSA-1112727;R-HSA-1112602;R-HSA-6784204;R-HSA-1112604;R-HSA-6783530;R-HSA-1067646;R-HSA-1112510;R-HSA-1112703;R-HSA-1112514;R-HSA-1067651;R-HSA-5696482;R-HSA-1112708;R-HSA-1067688;R-HSA-6784189;R-HSA-1067659;R-HSA-449976
R-HSA-5669034	TNFs bind their physiological receptors	1	30	0.001986228813559322	0.042797668883156725	0.08559533776631345	1	13	9.424387414818037E-4	9606	Homo sapiens	TNFRSF8		R-HSA-8856189
R-HSA-2454202	Fc epsilon receptor (FCERI) signaling	2	235	0.015558792372881356	0.04551404370720713	0.09102808741441426	4	65	0.0047121937074090185	9606	Homo sapiens	NFATC3;FOS		R-HSA-450292;R-HSA-450325;R-HSA-2730849;R-HSA-2730867
R-HSA-9734009	Defective Intrinsic Pathway for Apoptosis	1	33	0.002184851694915254	0.046979937152182516	0.09184855608951059	1	24	0.0017398869073510222	9606	Homo sapiens	TP53		R-HSA-9723906
R-HSA-5620971	Pyroptosis	1	34	0.0022510593220338984	0.04837014619436675	0.09184855608951059	2	23	0.0016673916195447296	9606	Homo sapiens	TP53		R-HSA-9710306;R-HSA-9710323
R-HSA-9674555	Signaling by CSF3 (G-CSF)	1	35	0.0023172669491525423	0.049758419333568504	0.09184855608951059	11	21	0.0015224010439321444	9606	Homo sapiens	TYK2		R-HSA-9674563;R-HSA-9674562;R-HSA-9674816;R-HSA-9674567;R-HSA-9676071;R-HSA-9705729;R-HSA-9705726;R-HSA-9674808;R-HSA-9707977;R-HSA-9705738;R-HSA-9705467
R-HSA-450282	MAPK targets/ Nuclear events mediated by MAP kinases	1	35	0.0023172669491525423	0.049758419333568504	0.09184855608951059	2	16	0.0011599246049006815	9606	Homo sapiens	FOS		R-HSA-450292;R-HSA-450325
R-HSA-114452	Activation of BH3-only proteins	1	36	0.0023834745762711866	0.05114475913737848	0.09184855608951059	4	19	0.0013774104683195593	9606	Homo sapiens	TP53		R-HSA-4331331;R-HSA-140214;R-HSA-139913;R-HSA-4331340
R-HSA-8939211	ESR-mediated signaling	2	257	0.017015360169491525	0.05340450819233178	0.09184855608951059	4	112	0.008119472234304771	9606	Homo sapiens	FOS		R-HSA-9009371;R-HSA-9625479;R-HSA-9625465;R-HSA-9009378
R-HSA-6804758	Regulation of TP53 Activity through Acetylation	1	39	0.0025820974576271187	0.05529220416392011	0.09184855608951059	7	14	0.0010149340292880964	9606	Homo sapiens	TP53		R-HSA-6811479;R-HSA-6805638;R-HSA-5628871;R-HSA-6811508;R-HSA-6805620;R-HSA-6805650;R-HSA-3222093
R-HSA-390471	Association of TriC/CCT with target proteins during biosynthesis	1	40	0.0026483050847457626	0.05667083623747626	0.09184855608951059	1	2	1.449905756125852E-4	9606	Homo sapiens	TP53		R-HSA-390470
R-HSA-5357905	Regulation of TNFR1 signaling	1	41	0.002714512711864407	0.05804754776516641	0.09184855608951059	7	17	0.001232419892706974	9606	Homo sapiens	TNF		R-HSA-5693108;R-HSA-5357845;R-HSA-5634221;R-HSA-5357928;R-HSA-5693055;R-HSA-8863101;R-HSA-5626953
R-HSA-2559585	Oncogene Induced Senescence	1	42	0.002780720338983051	0.059422341295231496	0.09184855608951059	3	19	0.0013774104683195593	9606	Homo sapiens	TP53		R-HSA-6804998;R-HSA-6804996;R-HSA-6804879
R-HSA-9006934	Signaling by Receptor Tyrosine Kinases	3	620	0.041048728813559324	0.05950836375803292	0.09184855608951059	24	746	0.054081484703494276	9606	Homo sapiens	EGR1;FOS		R-HSA-9613202;R-HSA-9621042;R-HSA-9031624;R-HSA-9620723;R-HSA-9613207;R-HSA-9620663;R-HSA-9613210;R-HSA-9031616;R-HSA-9621048;R-HSA-9612514;R-HSA-9612483;R-HSA-9613219;R-HSA-9612516;R-HSA-9621386;R-HSA-9621035;R-HSA-9621032;R-HSA-9621385;R-HSA-9612073;R-HSA-9616105;R-HSA-9616110;R-HSA-9616367;R-HSA-9031575;R-HSA-9612076;R-HSA-9612493
R-HSA-6804757	Regulation of TP53 Degradation	1	43	0.0028469279661016947	0.06079521937270049	0.09184855608951059	11	30	0.002174858634188778	9606	Homo sapiens	TP53		R-HSA-5633460;R-HSA-6804998;R-HSA-6793685;R-HSA-6804996;R-HSA-6791409;R-HSA-6804879;R-HSA-3700992;R-HSA-6792491;R-HSA-3700997;R-HSA-6804441;R-HSA-3215310
R-HSA-5689896	Ovarian tumor domain proteases	1	44	0.002913135593220339	0.06216618453939582	0.09184855608951059	1	14	0.0010149340292880964	9606	Homo sapiens	TP53		R-HSA-5690843
R-HSA-75893	TNF signaling	1	51	0.0033765889830508476	0.07170959204544003	0.09184855608951059	20	32	0.002319849209801363	9606	Homo sapiens	TNF		R-HSA-5357776;R-HSA-5357904;R-HSA-5693108;R-HSA-5357845;R-HSA-5357780;R-HSA-5693055;R-HSA-83656;R-HSA-3371385;R-HSA-3371353;R-HSA-5357757;R-HSA-83660;R-HSA-5626981;R-HSA-5626982;R-HSA-5357860;R-HSA-5634221;R-HSA-5357928;R-HSA-5626988;R-HSA-8863101;R-HSA-5626953;R-HSA-83582
R-HSA-349425	Autodegradation of the E3 ubiquitin ligase COP1	1	54	0.0035752118644067797	0.07577118302778851	0.09184855608951059	1	5	3.6247643903146296E-4	9606	Homo sapiens	TP53		R-HSA-264435
R-HSA-6781823	Formation of TC-NER Pre-Incision Complex	1	56	0.003707627118644068	0.07846948035904333	0.09184855608951059	2	7	5.074670146440482E-4	9606	Homo sapiens	PPIE		R-HSA-6782069;R-HSA-6782004
R-HSA-69541	Stabilization of p53	1	59	0.00390625	0.08250283141126269	0.09184855608951059	6	15	0.001087429317094389	9606	Homo sapiens	TP53		R-HSA-5633460;R-HSA-6793685;R-HSA-69685;R-HSA-264435;R-HSA-6804879;R-HSA-5693609
R-HSA-109606	Intrinsic Pathway for Apoptosis	1	64	0.00423728813559322	0.08918766276555146	0.09184855608951059	4	62	0.0044947078439901405	9606	Homo sapiens	TP53		R-HSA-4331331;R-HSA-140214;R-HSA-139913;R-HSA-4331340
R-HSA-6791312	TP53 Regulates Transcription of Cell Cycle Genes	1	65	0.004303495762711864	0.09051903832490227	0.09184855608951059	24	42	0.003044802087864289	9606	Homo sapiens	TP53		R-HSA-3215152;R-HSA-6801637;R-HSA-6798020;R-HSA-6791363;R-HSA-6798304;R-HSA-6798031;R-HSA-6803917;R-HSA-6803946;R-HSA-6803914;R-HSA-6798282;R-HSA-6801641;R-HSA-6803400;R-HSA-6802165;R-HSA-6803858;R-HSA-6803391;R-HSA-6803935;R-HSA-6803871;R-HSA-3215144;R-HSA-6803388;R-HSA-6798268;R-HSA-6798299;R-HSA-6791387;R-HSA-6802170;R-HSA-6803801
R-HSA-6782210	Gap-filling DNA repair synthesis and ligation in TC-NER	1	66	0.004369703389830508	0.09184855608951059	0.09184855608951059	2	2	1.449905756125852E-4	9606	Homo sapiens	PPIE		R-HSA-6782227;R-HSA-6782208
R-HSA-5693565	Recruitment and ATM-mediated phosphorylation of repair and signaling proteins at DNA double strand breaks	1	67	0.004435911016949153	0.09317621852844782	0.09317621852844782	1	39	0.002827316224445411	9606	Homo sapiens	TP53		R-HSA-5693609
R-HSA-6782135	Dual incision in TC-NER	1	68	0.004502118644067797	0.0945020281076745	0.0945020281076745	7	7	5.074670146440482E-4	9606	Homo sapiens	PPIE		R-HSA-6782211;R-HSA-6782131;R-HSA-9684118;R-HSA-6782224;R-HSA-6782141;R-HSA-6782204;R-HSA-6782138
R-HSA-450294	MAP kinase activation	1	69	0.004568326271186441	0.095825987290035	0.095825987290035	2	32	0.002319849209801363	9606	Homo sapiens	FOS		R-HSA-450292;R-HSA-450325
R-HSA-69563	p53-Dependent G1 DNA Damage Response	1	70	0.0046345338983050845	0.09714809853526363	0.09714809853526363	9	22	0.001594896331738437	9606	Homo sapiens	TP53		R-HSA-6803719;R-HSA-5633460;R-HSA-6793685;R-HSA-69685;R-HSA-264435;R-HSA-6804879;R-HSA-6803388;R-HSA-6803801;R-HSA-5693609
R-HSA-69580	p53-Dependent G1/S DNA damage checkpoint	1	70	0.0046345338983050845	0.09714809853526363	0.09714809853526363	9	22	0.001594896331738437	9606	Homo sapiens	TP53		R-HSA-6803719;R-HSA-5633460;R-HSA-6793685;R-HSA-69685;R-HSA-264435;R-HSA-6804879;R-HSA-6803388;R-HSA-6803801;R-HSA-5693609
R-HSA-2559586	DNA Damage/Telomere Stress Induced Senescence	1	71	0.004700741525423728	0.0984683642999904	0.0984683642999904	5	18	0.0013049151805132667	9606	Homo sapiens	TP53		R-HSA-3786258;R-HSA-4647613;R-HSA-4647594;R-HSA-5693609;R-HSA-4647593
R-HSA-69615	G1/S DNA Damage Checkpoints	1	72	0.004766949152542373	0.09978678703773591	0.09978678703773591	9	26	0.0018848774829636073	9606	Homo sapiens	TP53		R-HSA-6803719;R-HSA-5633460;R-HSA-6793685;R-HSA-69685;R-HSA-264435;R-HSA-6804879;R-HSA-6803388;R-HSA-6803801;R-HSA-5693609
R-HSA-5693606	DNA Double Strand Break Response	1	75	0.004965572033898305	0.1037310215778876	0.1037310215778876	1	48	0.0034797738147020443	9606	Homo sapiens	TP53		R-HSA-5693609
R-HSA-73894	DNA Repair	2	381	0.02522510593220339	0.10544914798719196	0.10544914798719196	13	339	0.02457590256633319	9606	Homo sapiens	PPIE;TP53		R-HSA-6782211;R-HSA-9684118;R-HSA-6782208;R-HSA-6782069;R-HSA-6782004;R-HSA-6782131;R-HSA-6782227;R-HSA-6782224;R-HSA-6782141;R-HSA-6782204;R-HSA-6782138;R-HSA-6782234;R-HSA-5693609
R-HSA-5218859	Regulated Necrosis	1	77	0.0050979872881355935	0.10635134097843268	0.10635134097843268	2	57	0.004132231404958678	9606	Homo sapiens	TP53		R-HSA-9710306;R-HSA-9710323
R-HSA-448424	Interleukin-17 signaling	1	78	0.005164194915254237	0.10765875690504423	0.10765875690504423	2	35	0.0025373350732202406	9606	Homo sapiens	FOS		R-HSA-450292;R-HSA-450325
R-HSA-9006931	Signaling by Nuclear Receptors	2	387	0.025622351694915255	0.10823689712290352	0.10823689712290352	4	193	0.01399159054661447	9606	Homo sapiens	FOS		R-HSA-9009371;R-HSA-9625479;R-HSA-9625465;R-HSA-9009378
R-HSA-69473	G2/M DNA damage checkpoint	1	80	0.005296610169491525	0.11026811337049969	0.11026811337049969	2	12	8.699434536755111E-4	9606	Homo sapiens	TP53		R-HSA-6799332;R-HSA-6799246
R-HSA-8852276	The role of GTSE1 in G2/M progression after G2 checkpoint	1	83	0.005495233050847458	0.11416849598578283	0.11416849598578283	3	10	7.249528780629259E-4	9606	Homo sapiens	TP53		R-HSA-8852354;R-HSA-8852337;R-HSA-8852351
R-HSA-9020591	Interleukin-12 signaling	1	84	0.005561440677966102	0.11546499265039734	0.11546499265039734	10	56	0.0040597361171523854	9606	Homo sapiens	TYK2		R-HSA-8950057;R-HSA-447252;R-HSA-8950448;R-HSA-8950128;R-HSA-8950354;R-HSA-447226;R-HSA-8981093;R-HSA-8950757;R-HSA-8950423;R-HSA-8952807
R-HSA-6781827	Transcription-Coupled Nucleotide Excision Repair (TC-NER)	1	85	0.0056276483050847455	0.11675967790319153	0.11675967790319153	12	17	0.001232419892706974	9606	Homo sapiens	PPIE		R-HSA-6782069;R-HSA-6782004;R-HSA-6782211;R-HSA-6782131;R-HSA-6782227;R-HSA-9684118;R-HSA-6782208;R-HSA-6782224;R-HSA-6782141;R-HSA-6782204;R-HSA-6782138;R-HSA-6782234
R-HSA-383280	Nuclear Receptor transcription pathway	1	86	0.005693855932203389	0.11805255415464222	0.11805255415464222	2	2	1.449905756125852E-4	9606	Homo sapiens	NR4A1		R-HSA-382096;R-HSA-376419
R-HSA-1912408	Pre-NOTCH Transcription and Translation	1	89	0.005892478813559322	0.12192035295999315	0.12192035295999315	2	28	0.0020298680585761927	9606	Homo sapiens	TP53		R-HSA-4395236;R-HSA-1912406
R-HSA-9645723	Diseases of programmed cell death	1	90	0.005958686440677966	0.12320601724992286	0.12320601724992286	1	28	0.0020298680585761927	9606	Homo sapiens	TP53		R-HSA-9723906
R-HSA-2559582	Senescence-Associated Secretory Phenotype (SASP)	1	91	0.006024894067796611	0.12448988454524368	0.12448988454524368	4	22	0.001594896331738437	9606	Homo sapiens	FOS		R-HSA-4568740;R-HSA-4568737;R-HSA-3797196;R-HSA-3797202
R-HSA-1168372	Downstream signaling events of B Cell Receptor (BCR)	1	91	0.006024894067796611	0.12448988454524368	0.12448988454524368	2	15	0.001087429317094389	9606	Homo sapiens	NFATC3		R-HSA-2025882;R-HSA-2025890
R-HSA-9679191	Potential therapeutics for SARS	1	91	0.006024894067796611	0.12448988454524368	0.12448988454524368	1	34	0.002464839785413948	9606	Homo sapiens	TYK2		R-HSA-9678737
R-HSA-975871	MyD88 cascade initiated on plasma membrane	1	95	0.006289724576271186	0.12960743157996968	0.12960743157996968	2	58	0.00420472669276497	9606	Homo sapiens	FOS		R-HSA-450292;R-HSA-450325
R-HSA-168142	Toll Like Receptor 10 (TLR10) Cascade	1	95	0.006289724576271186	0.12960743157996968	0.12960743157996968	2	59	0.0042772219805712625	9606	Homo sapiens	FOS		R-HSA-450292;R-HSA-450325
R-HSA-168176	Toll Like Receptor 5 (TLR5) Cascade	1	95	0.006289724576271186	0.12960743157996968	0.12960743157996968	2	59	0.0042772219805712625	9606	Homo sapiens	FOS		R-HSA-450292;R-HSA-450325
R-HSA-447115	Interleukin-12 family signaling	1	96	0.006355932203389831	0.13088234972545665	0.13088234972545665	29	114	0.008264462809917356	9606	Homo sapiens	TYK2		R-HSA-8950537;R-HSA-8950210;R-HSA-8950340;R-HSA-8950405;R-HSA-447252;R-HSA-8983834;R-HSA-6809140;R-HSA-8950364;R-HSA-8983518;R-HSA-8950354;R-HSA-447130;R-HSA-8950485;R-HSA-8950423;R-HSA-8950441;R-HSA-8950057;R-HSA-8952749;R-HSA-8981093;R-HSA-8950757;R-HSA-448427;R-HSA-1067646;R-HSA-8952807;R-HSA-8950269;R-HSA-8950591;R-HSA-8950448;R-HSA-8950128;R-HSA-447226;R-HSA-8950518;R-HSA-8952823;R-HSA-89505…
R-HSA-390466	Chaperonin-mediated protein folding	1	96	0.006355932203389831	0.13088234972545665	0.13088234972545665	1	19	0.0013774104683195593	9606	Homo sapiens	TP53		R-HSA-390470
R-HSA-975138	TRAF6 mediated induction of NFkB and MAP kinases upon TLR7/8 or 9 activation	1	102	0.006753177966101695	0.1384945051728711	0.1384945051728711	2	48	0.0034797738147020443	9606	Homo sapiens	FOS		R-HSA-450292;R-HSA-450325
R-HSA-391251	Protein folding	1	102	0.006753177966101695	0.1384945051728711	0.1384945051728711	1	28	0.0020298680585761927	9606	Homo sapiens	TP53		R-HSA-390470
R-HSA-168164	Toll Like Receptor 3 (TLR3) Cascade	1	103	0.006819385593220339	0.13975699426521948	0.13975699426521948	2	61	0.004422212556183848	9606	Homo sapiens	FOS		R-HSA-450292;R-HSA-450325
R-HSA-975155	MyD88 dependent cascade initiated on endosome	1	103	0.006819385593220339	0.13975699426521948	0.13975699426521948	2	63	0.004567203131796433	9606	Homo sapiens	FOS		R-HSA-450292;R-HSA-450325
R-HSA-168181	Toll Like Receptor 7/8 (TLR7/8) Cascade	1	104	0.006885593220338983	0.1410177172271707	0.1410177172271707	2	66	0.004784688995215311	9606	Homo sapiens	FOS		R-HSA-450292;R-HSA-450325
R-HSA-168138	Toll Like Receptor 9 (TLR9) Cascade	1	107	0.0070842161016949155	0.14478931284769458	0.14478931284769458	2	68	0.004929679570827896	9606	Homo sapiens	FOS		R-HSA-450292;R-HSA-450325
R-HSA-937061	TRIF(TICAM1)-mediated TLR4 signaling	1	108	0.007150423728813559	0.1460429947902241	0.1460429947902241	2	58	0.00420472669276497	9606	Homo sapiens	FOS		R-HSA-450292;R-HSA-450325
R-HSA-166166	MyD88-independent TLR4 cascade	1	108	0.007150423728813559	0.1460429947902241	0.1460429947902241	2	60	0.004349717268377556	9606	Homo sapiens	FOS		R-HSA-450292;R-HSA-450325
R-HSA-381340	Transcriptional regulation of white adipocyte differentiation	1	109	0.007216631355932203	0.14729492233857056	0.14729492233857056	1	18	0.0013049151805132667	9606	Homo sapiens	TNF		R-HSA-560491
R-HSA-1912422	Pre-NOTCH Expression and Processing	1	114	0.007547669491525424	0.15352832590570487	0.15352832590570487	2	38	0.0027548209366391185	9606	Homo sapiens	TP53		R-HSA-4395236;R-HSA-1912406
R-HSA-8878159	Transcriptional regulation by RUNX3	1	118	0.0078125	0.1584837073851515	0.1584837073851515	1	47	0.003407278526895752	9606	Homo sapiens	TP53		R-HSA-8952128
R-HSA-5696398	Nucleotide Excision Repair	1	119	0.007878707627118644	0.15971821911266837	0.15971821911266837	12	37	0.0026823256488328257	9606	Homo sapiens	PPIE		R-HSA-6782069;R-HSA-6782004;R-HSA-6782211;R-HSA-6782131;R-HSA-6782227;R-HSA-9684118;R-HSA-6782208;R-HSA-6782224;R-HSA-6782141;R-HSA-6782204;R-HSA-6782138;R-HSA-6782234
R-HSA-166058	MyD88:MAL(TIRAP) cascade initiated on plasma membrane	1	119	0.007878707627118644	0.15971821911266837	0.15971821911266837	2	64	0.004639698419602726	9606	Homo sapiens	FOS		R-HSA-450292;R-HSA-450325
R-HSA-168188	Toll Like Receptor TLR6:TLR2 Cascade	1	119	0.007878707627118644	0.15971821911266837	0.15971821911266837	2	66	0.004784688995215311	9606	Homo sapiens	FOS		R-HSA-450292;R-HSA-450325
R-HSA-5607764	CLEC7A (Dectin-1) signaling	1	120	0.007944915254237288	0.16095100200541124	0.16095100200541124	2	45	0.0032622879512831664	9606	Homo sapiens	NFATC3		R-HSA-2730849;R-HSA-2730867
R-HSA-168179	Toll Like Receptor TLR1:TLR2 Cascade	1	122	0.008077330508474576	0.1634113905074872	0.1634113905074872	2	66	0.004784688995215311	9606	Homo sapiens	FOS		R-HSA-450292;R-HSA-450325
R-HSA-181438	Toll Like Receptor 2 (TLR2) Cascade	1	122	0.008077330508474576	0.1634113905074872	0.1634113905074872	2	68	0.004929679570827896	9606	Homo sapiens	FOS		R-HSA-450292;R-HSA-450325
R-HSA-2871796	FCERI mediated MAPK activation	1	124	0.008209745762711865	0.16586489130399595	0.16586489130399595	2	20	0.0014499057561258518	9606	Homo sapiens	FOS		R-HSA-450292;R-HSA-450325
R-HSA-2219528	PI3K/AKT Signaling in Cancer	1	124	0.008209745762711865	0.16586489130399595	0.16586489130399595	1	21	0.0015224010439321444	9606	Homo sapiens	NR4A1		R-HSA-2399988
R-HSA-5628897	TP53 Regulates Metabolic Genes	1	126	0.008342161016949153	0.16831152276091998	0.16831152276091998	14	34	0.002464839785413948	9606	Homo sapiens	TP53		R-HSA-5632759;R-HSA-5632887;R-HSA-5632914;R-HSA-5632924;R-HSA-5632892;R-HSA-5632766;R-HSA-5629189;R-HSA-5628901;R-HSA-5632993;R-HSA-5629187;R-HSA-5628899;R-HSA-5632386;R-HSA-5632393;R-HSA-5632939
R-HSA-2871809	FCERI mediated Ca+2 mobilization	1	129	0.008540783898305085	0.17196862999567553	0.17196862999567553	2	11	7.974481658692185E-4	9606	Homo sapiens	NFATC3		R-HSA-2730849;R-HSA-2730867
R-HSA-2132295	MHC class II antigen presentation	1	149	0.009864936440677966	0.1959599366980862	0.1959599366980862	2	26	0.0018848774829636073	9606	Homo sapiens	HLA-DMA		R-HSA-2213244;R-HSA-2213246
R-HSA-166016	Toll Like Receptor 4 (TLR4) Cascade	1	152	0.010063559322033898	0.19950089411962524	0.19950089411962524	2	95	0.006887052341597796	9606	Homo sapiens	FOS		R-HSA-450292;R-HSA-450325
R-HSA-69481	G2/M Checkpoints	1	153	0.010129766949152543	0.2006779017828394	0.2006779017828394	5	24	0.0017398869073510222	9606	Homo sapiens	TP53		R-HSA-6799332;R-HSA-8852354;R-HSA-8852337;R-HSA-8852351;R-HSA-6799246
R-HSA-9018519	Estrogen-dependent gene expression	1	154	0.010195974576271187	0.2018532573953421	0.2018532573953421	2	66	0.004784688995215311	9606	Homo sapiens	FOS		R-HSA-9009371;R-HSA-9009378
R-HSA-73887	Death Receptor Signalling	1	159	0.010527012711864406	0.2077053318983485	0.2077053318983485	20	93	0.006742061765985211	9606	Homo sapiens	TNF		R-HSA-5357776;R-HSA-5357904;R-HSA-5693108;R-HSA-5357845;R-HSA-5357780;R-HSA-5693055;R-HSA-83656;R-HSA-3371385;R-HSA-3371353;R-HSA-5357757;R-HSA-83660;R-HSA-5626981;R-HSA-5626982;R-HSA-5357860;R-HSA-5634221;R-HSA-5357928;R-HSA-5626988;R-HSA-8863101;R-HSA-5626953;R-HSA-83582
R-HSA-5693532	DNA Double-Strand Break Repair	1	169	0.011189088983050847	0.21928684065635162	0.21928684065635162	1	113	0.008191967522111062	9606	Homo sapiens	TP53		R-HSA-5693609
R-HSA-3108232	SUMO E3 ligases SUMOylate target proteins	1	183	0.012115995762711865	0.235229767839654	0.235229767839654	1	131	0.00949688270262433	9606	Homo sapiens	TP53		R-HSA-2997706
R-HSA-72163	mRNA Splicing - Major Pathway	1	187	0.01238082627118644	0.23972750133421517	0.23972750133421517	6	9	6.524575902566333E-4	9606	Homo sapiens	PPIE		R-HSA-72160;R-HSA-72130;R-HSA-156661;R-HSA-72139;R-HSA-72143;R-HSA-72127
R-HSA-983705	Signaling by the B Cell Receptor (BCR)	1	189	0.012513241525423728	0.24196688851923753	0.24196688851923753	2	44	0.003189792663476874	9606	Homo sapiens	NFATC3		R-HSA-2025882;R-HSA-2025890
R-HSA-168898	Toll-like Receptor Cascades	1	189	0.012513241525423728	0.24196688851923753	0.24196688851923753	2	185	0.01341162824416413	9606	Homo sapiens	FOS		R-HSA-450292;R-HSA-450325
R-HSA-109581	Apoptosis	1	192	0.012711864406779662	0.24531416741744716	0.24531416741744716	4	141	0.010221835580687256	9606	Homo sapiens	TP53		R-HSA-4331331;R-HSA-140214;R-HSA-139913;R-HSA-4331340
R-HSA-2990846	SUMOylation	1	192	0.012711864406779662	0.24531416741744716	0.24531416741744716	1	140	0.010149340292880962	9606	Homo sapiens	TP53		R-HSA-2997706
R-HSA-983231	Factors involved in megakaryocyte development and platelet production	1	194	0.01284427966101695	0.24753784334483864	0.24753784334483864	1	43	0.0031172973756705812	9606	Homo sapiens	TP53		R-HSA-992696
R-HSA-72172	mRNA Splicing	1	198	0.013109110169491525	0.25196644677432667	0.25196644677432667	6	14	0.0010149340292880964	9606	Homo sapiens	PPIE		R-HSA-72160;R-HSA-72130;R-HSA-156661;R-HSA-72139;R-HSA-72143;R-HSA-72127
R-HSA-5621481	C-type lectin receptors (CLRs)	1	203	0.013440148305084746	0.2574672202112087	0.2574672202112087	2	68	0.004929679570827896	9606	Homo sapiens	NFATC3		R-HSA-2730849;R-HSA-2730867
R-HSA-375276	Peptide ligand-binding receptors	1	203	0.013440148305084746	0.2574672202112087	0.2574672202112087	1	77	0.005582137161084529	9606	Homo sapiens	UTS2		R-HSA-445113
R-HSA-5689880	Ub-specific processing proteases	1	206	0.013638771186440678	0.26074912770649694	0.26074912770649694	2	40	0.0028998115122517037	9606	Homo sapiens	TP53		R-HSA-5689973;R-HSA-5689950
R-HSA-69275	G2/M Transition	1	212	0.014036016949152543	0.26727145112375894	0.26727145112375894	3	78	0.005654632448890822	9606	Homo sapiens	TP53		R-HSA-8852354;R-HSA-8852337;R-HSA-8852351
R-HSA-453274	Mitotic G2-G2/M phases	1	214	0.014168432203389831	0.26943332551365884	0.26943332551365884	3	80	0.005799623024503407	9606	Homo sapiens	TP53		R-HSA-8852354;R-HSA-8852337;R-HSA-8852351
R-HSA-9705671	SARS-CoV-2 activates/modulates innate and adaptive immune responses	1	226	0.01496292372881356	0.2822772653453848	0.2822772653453848	1	47	0.003407278526895752	9606	Homo sapiens	TYK2		R-HSA-909726
R-HSA-5357801	Programmed Cell Death	1	238	0.015757415254237288	0.29490548984760556	0.29490548984760556	6	197	0.01428157169783964	9606	Homo sapiens	TP53		R-HSA-4331331;R-HSA-140214;R-HSA-9710306;R-HSA-9710323;R-HSA-139913;R-HSA-4331340
R-HSA-168249	Innate Immune System	3	1338	0.08858580508474577	0.3086363457578165	0.3086363457578165	6	710	0.05147165434246774	9606	Homo sapiens	NFATC3;PPIE;FOS		R-HSA-450292;R-HSA-450325;R-HSA-6800434;R-HSA-2730849;R-HSA-2730867;R-HSA-6798748
R-HSA-72203	Processing of Capped Intron-Containing Pre-mRNA	1	258	0.01708156779661017	0.3154825185487671	0.3154825185487671	6	32	0.002319849209801363	9606	Homo sapiens	PPIE		R-HSA-72160;R-HSA-72130;R-HSA-156661;R-HSA-72139;R-HSA-72143;R-HSA-72127
R-HSA-157118	Signaling by NOTCH	1	259	0.017147775423728813	0.3164961746483623	0.3164961746483623	2	154	0.011164274322169059	9606	Homo sapiens	TP53		R-HSA-4395236;R-HSA-1912406
R-HSA-69620	Cell Cycle Checkpoints	1	279	0.018471927966101694	0.3364709342256629	0.3364709342256629	14	56	0.0040597361171523854	9606	Homo sapiens	TP53		R-HSA-6803719;R-HSA-5633460;R-HSA-6799332;R-HSA-8852354;R-HSA-6804879;R-HSA-6799246;R-HSA-6793685;R-HSA-69685;R-HSA-8852337;R-HSA-264435;R-HSA-8852351;R-HSA-6803388;R-HSA-6803801;R-HSA-5693609
R-HSA-416476	G alpha (q) signalling events	1	284	0.018802966101694914	0.34137685687320485	0.34137685687320485	3	35	0.0025373350732202406	9606	Homo sapiens	UTS2		R-HSA-749448;R-HSA-749452;R-HSA-379048
R-HSA-5688426	Deubiquitination	1	289	0.019134004237288137	0.34624814380796787	0.34624814380796787	3	77	0.005582137161084529	9606	Homo sapiens	TP53		R-HSA-5689973;R-HSA-5689950;R-HSA-5690843
R-HSA-9705683	SARS-CoV-2-host interactions	1	314	0.020789194915254237	0.3700931445187021	0.3700931445187021	1	67	0.004857184283021603	9606	Homo sapiens	TYK2		R-HSA-909726
R-HSA-5684996	MAPK1/MAPK3 signaling	1	329	0.0217823093220339	0.38399919857917253	0.38399919857917253	2	82	0.005944613600115992	9606	Homo sapiens	TYK2		R-HSA-109857;R-HSA-109858
R-HSA-5683057	MAPK family signaling cascades	1	380	0.025158898305084745	0.42912069445774137	0.42912069445774137	2	122	0.008844425112367696	9606	Homo sapiens	TYK2		R-HSA-109857;R-HSA-109858
R-HSA-2262752	Cellular responses to stress	2	1001	0.0662738347457627	0.43333552514956986	0.43333552514956986	17	444	0.03218790778599391	9606	Homo sapiens	FOS;TP53		R-HSA-4568740;R-HSA-6804998;R-HSA-3222546;R-HSA-6804996;R-HSA-4568737;R-HSA-6804879;R-HSA-3797202;R-HSA-3786258;R-HSA-4647594;R-HSA-4647593;R-HSA-450292;R-HSA-450325;R-HSA-3222533;R-HSA-3797196;R-HSA-3239014;R-HSA-4647613;R-HSA-5693609
R-HSA-1280218	Adaptive Immune System	2	1012	0.0670021186440678	0.4389805391864272	0.4389805391864272	4	264	0.019138755980861243	9606	Homo sapiens	HLA-DMA;NFATC3		R-HSA-2025882;R-HSA-2025890;R-HSA-2213244;R-HSA-2213246
R-HSA-8953897	Cellular responses to stimuli	2	1019	0.0674655720338983	0.44255895492409403	0.44255895492409403	17	475	0.03443526170798898	9606	Homo sapiens	FOS;TP53		R-HSA-4568740;R-HSA-6804998;R-HSA-3222546;R-HSA-6804996;R-HSA-4568737;R-HSA-6804879;R-HSA-3797202;R-HSA-3786258;R-HSA-4647594;R-HSA-4647593;R-HSA-450292;R-HSA-450325;R-HSA-3222533;R-HSA-3797196;R-HSA-3239014;R-HSA-4647613;R-HSA-5693609
R-HSA-373076	Class A/1 (Rhodopsin-like receptors)	1	412	0.027277542372881356	0.4558022525332507	0.4558022525332507	1	160	0.011599246049006815	9606	Homo sapiens	UTS2		R-HSA-445113
R-HSA-9694516	SARS-CoV-2 Infection	1	420	0.027807203389830507	0.4622842278134236	0.4622842278134236	1	186	0.013484123531970421	9606	Homo sapiens	TYK2		R-HSA-909726
R-HSA-6798695	Neutrophil degranulation	1	480	0.03177966101694915	0.508603078274581	0.508603078274581	2	10	7.249528780629259E-4	9606	Homo sapiens	PPIE		R-HSA-6800434;R-HSA-6798748
R-HSA-5663202	Diseases of signal transduction by growth factor receptors and second messengers	1	498	0.03297139830508475	0.5217389359663229	0.5217389359663229	1	478	0.034652747571407856	9606	Homo sapiens	NR4A1		R-HSA-2399988
R-HSA-9679506	SARS-CoV Infections	1	516	0.03416313559322034	0.5345392026579712	0.5345392026579712	2	329	0.023850949688270263	9606	Homo sapiens	TYK2		R-HSA-9678737;R-HSA-909726
R-HSA-69278	Cell Cycle, Mitotic	1	596	0.03945974576271186	0.5875773209954174	0.5875773209954174	3	352	0.025518341307814992	9606	Homo sapiens	TP53		R-HSA-8852354;R-HSA-8852337;R-HSA-8852351
R-HSA-500792	GPCR ligand binding	1	606	0.0401218220338983	0.5937862627751678	0.5937862627751678	1	187	0.013556618819776715	9606	Homo sapiens	UTS2		R-HSA-445113
R-HSA-1640170	Cell Cycle	1	734	0.04859639830508475	0.6657854091938766	0.6657854091938766	14	451	0.03269537480063796	9606	Homo sapiens	TP53		R-HSA-6803719;R-HSA-5633460;R-HSA-6799332;R-HSA-8852354;R-HSA-6804879;R-HSA-6799246;R-HSA-6793685;R-HSA-69685;R-HSA-8852337;R-HSA-264435;R-HSA-8852351;R-HSA-6803388;R-HSA-6803801;R-HSA-5693609
R-HSA-8953854	Metabolism of RNA	1	788	0.052171610169491525	0.6923522941960738	0.6923522941960738	6	187	0.013556618819776715	9606	Homo sapiens	PPIE		R-HSA-72160;R-HSA-72130;R-HSA-156661;R-HSA-72139;R-HSA-72143;R-HSA-72127
R-HSA-388396	GPCR downstream signalling	1	792	0.0524364406779661	0.6942378571768217	0.6942378571768217	3	173	0.012541684790488618	9606	Homo sapiens	UTS2		R-HSA-749448;R-HSA-749452;R-HSA-379048
R-HSA-109582	Hemostasis	1	803	0.05316472457627119	0.6993664444363322	0.6993664444363322	1	334	0.024213426127301724	9606	Homo sapiens	TP53		R-HSA-992696
R-HSA-372790	Signaling by GPCR	1	871	0.057666843220338986	0.7292936813986023	0.7292936813986023	4	360	0.02609830361026533	9606	Homo sapiens	UTS2		R-HSA-749448;R-HSA-749452;R-HSA-379048;R-HSA-445113
R-HSA-1643685	Disease	3	2651	0.1755164194915254	0.7686729633832357	0.7686729633832357	4	1708	0.12382195157314775	9606	Homo sapiens	NR4A1;TYK2;TP53		R-HSA-2399988;R-HSA-9678737;R-HSA-909726;R-HSA-9723906
R-HSA-1266738	Developmental Biology	1	1263	0.08362023305084745	0.853559630094825	0.853559630094825	1	556	0.04030738002029868	9606	Homo sapiens	TNF		R-HSA-560491
R-HSA-5663205	Infectious disease	1	1574	0.10421080508474577	0.9111764693109954	0.9111764693109954	2	825	0.05980861244019139	9606	Homo sapiens	TYK2		R-HSA-9678737;R-HSA-909726
R-HSA-597592	Post-translational protein modification	1	1605	0.10626324152542373	0.9155476675731092	0.9155476675731092	4	538	0.039002464839785415	9606	Homo sapiens	TP53		R-HSA-5689973;R-HSA-2997706;R-HSA-5689950;R-HSA-5690843
R-HSA-392499	Metabolism of proteins	1	2212	0.1464512711864407	0.9693081520856117	0.9693081520856117	5	810	0.058721183123097	9606	Homo sapiens	TP53		R-HSA-390470;R-HSA-5689973;R-HSA-2997706;R-HSA-5689950;R-HSA-5690843
