# Supplementary material for: Analysis of Tumor-Infiltrating T-Cell Transcriptomes Reveal a Unique Genetic Signature across Different Types of Cancer
Source: Int J Mol Sci. 2022 Sep 21;23(19):11065. doi: 10.3390/ijms231911065 (PMC9569723; doi:10.3390/ijms231911065)
Supplement: Supplementary file 1 [file ijms-23-11065-s001.zip › Table S2-Common genes across different types of cancer.xlsx]

## Sheet: CD4M-sc
AARS
ABCG1
ABHD15
ACAD8
ACAD9
ACIN1
ACOT7
ACOT9
ACOX3
ACSL1
ACSL4
ACTN4
ADAM10
ADAT1
ADAT2
AFF4
AGK
AHI1
AIFM1
AIM2
ALDH18A1
ALDH3A2
ALG6
ANKFY1
ANKIB1
ANKLE2
ANKRD13D
ANTXR2
AP1G1
AP3D1
ARL3
ARMC1
ARMC10
ARNT
ASAP1
ASCC3
ASL
ASXL1
ATAD2
ATAD2B
ATG14
ATG16L2
ATOX1
ATP11B
ATP1B1
ATP2C1
ATP6V1C1
ATXN1
ATXN2
B4GALT4
B4GALT7
BACH1
BAG4
BANP
BAP1
BAZ2A
BCAP29
BCAS3
BCL2L1
BCL2L11
BIRC6
BLZF1
BMS1
BPHL
BRCC3
BTAF1
BTF3L4
BTLA
BTN3A2
C2CD3
CAPNS1
CC2D1B
CCDC117
CCDC47
CCDC50
CCDC6
CCDC93
CCNK
CCPG1
CCR5
CCR6
CDK6
CENPM
CEP350
CEP85
CHD1L
CHKB
CHST11
CISD2
CKAP5
CLASP1
CLK4
CLTC
CMAHP
CNOT1
COG7
CORO1C
COX10
COX15
COX16
COX19
CPD
CPSF1
CRCP
CREB3L2
CREG1
CRIPT
CRTAM
CSNK1G1
CSNK1G3
CSRP1
CSTF3
CTNNA1
CUL3
CUL4B
CXCL13
DCAF10
DCAF16
DCP1B
DCTN1
DDHD1
DDX46
DDX58
DENND1B
DENND4A
DENND4B
DESI1
DESI2
DFFA
DHDDS
DHX40
DIDO1
DNAJA4
DPYSL2
DSCR3
DSN1
DTNBP1
DTX3L
DUSP4
DUSP6
DYNC1I2
DZIP3
ECE1
EHD4
EHMT1
EIF2B4
EIF3B
EIF4E
EIF4E3
EIF4EBP1
ELK3
ENTPD1
ERI1
ERICH1
ETV7
EXOC5
EXOC7
F5
FAM120B
FAM129A
FAM133B
FAM172A
FAM192A
FAM214A
FAM35A
FAM91A1
FANCI
FAR1
FBXO18
FBXO28
FBXO3
FBXO32
FBXO33
FBXO38
FEN1
FH
FMR1
FNDC3A
FNIP1
FOXJ3
FRA10AC1
FRMD4B
FUCA2
FXR1
GABARAP
GALNT11
GALNT7
GCH1
GEMIN2
GFM2
GFPT1
GK
GLS
GLYR1
GMFB
GNLY
GNPTAB
GOLGA8A
GORASP1
GOSR2
GPN3
GPR18
GRINA
GRIPAP1
GSK3B
GSR
GSS
GTDC1
GTPBP10
GUCD1
HACL1
HAUS3
HAVCR2
HBS1L
HCCS
HCP5
HDAC8
HDGF
HEATR1
HECTD3
HELZ
HERC4
HERC5
HIBCH
HIF1AN
HINT3
HIST1H2BK
HIVEP1
HLA-DMA
HLA-DPB1
HLA-DQB1
HLA-DRA
HLA-DRB1
HMG20A
HMGCL
HMGCR
HMGN4
HMGXB3
HOOK3
HSPA1B
HSPB11
HYOU1
HYPK
ICA1
IDH1
IFI30
IFT80
ILVBL
INTS4
IRF4
ITGA5
JARID2
KAT2B
KAT5
KBTBD2
KCMF1
KCNK5
KCNN4
KCTD9
KDM5B
KIAA0100
KIAA0368
KIAA1468
KIDINS220
KIF20B
KIF3B
KIN
KLHL12
KLHL5
KPNA4
LAIR2
LARP1
LARP4
LAT2
LDLR
LDLRAD4
LGMN
LIMK2
LPIN2
LRBA
LRIF1
LRRC58
LRRC8D
LRSAM1
LSG1
LTN1
LY75
LYST
MAP3K8
MAP4
MAP4K5
MAPK14
MAPK6
MAST4
MAU2
MBIP
MCAM
MCOLN2
MCTS1
MCU
MED21
MEI1
MFHAS1
MKNK2
MLLT6
MLXIP
MOSPD2
MR1
MRPL17
MRPL27
MRTO4
MSH2
MSH6
MSL1
MSL2
MT2A
MTG1
MTMR2
MUTYH
MXD1
MXI1
MYLIP
MZB1
N4BP1
N4BP2
NADSYN1
NAPA
NAPG
NCALD
NCOA2
NDFIP2
NDUFAF4
NF2
NFAT5
NFKB1
NFKB2
NGRN
NPC1
NPTN
NQO1
NQO2
NR1D2
NR4A1
NRF1
NSD1
NSF
NT5C2
NUFIP2
NUMB
NUP133
NUP153
NUP160
NUPL2
NUSAP1
NVL
OAS1
ODF2
ORMDL3
OTUD4
P2RX4
P4HA1
PAFAH2
PAICS
PAIP1
PAK1IP1
PAM
PAPOLG
PARP14
PARP15
PAXBP1
PBRM1
PCGF3
PCGF5
PCNT
PDCD2
PDE12
PDE4D
PDHX
PEA15
PERP
PEX3
PFKL
PGAM1
PGM2L1
PHC1
PHF21A
PHF6
PHKB
PHTF1
PIGG
PIGX
PIK3C3
PIK3CG
PIP4K2C
PKN2
PLEKHA2
PLEKHO1
PNKD
POLB
POLD3
POLR2A
POLR3K
PPM1B
PPME1
PPOX
PPP1R16B
PPP2R2A
PPP3CB
PPP6R1
PRKAB1
PROSER1
PRPF4
PRPF4B
PSMB10
PSMD10
PSME4
PSMG4
PTBP2
PTPN13
PTPRE
PTRH1
PTS
PXK
PXN
PYGB
RAB30
RAB33B
RAD54L2
RANBP9
RANGAP1
RAPGEF6
RBM18
RBM19
RBM28
RBM33
RCOR3
REC8
REEP3
REV1
RFWD3
RFX5
RICTOR
RIOK1
RIOK2
RIPK1
RIPK2
RLF
RMND5A
RNF111
RNF145
RNF40
RNPC3
RNPEP
RPL17
RPL26L1
RPL9
RPP21
RPS6KB1
RTF1
RUNDC1
RUNX2
RUNX3
RUVBL2
SAMD8
SAMD9L
SART3
SCAF8
SCARB2
SCYL2
SDC4
SDHAP1
SEC14L1
SEC24A
SEC24D
SEC61A2
SEC62
SEC63
SEL1L
SEMA4A
SEPHS1
SEPHS2
SETD5
SH3BP5-AS1
SIRT2
SKIV2L2
SLAMF7
SLC16A1
SLC25A24
SLC25A36
SLC2A1
SLC31A2
SLC35A3
SLC39A11
SLC39A9
SLC4A7
SLC52A2
SLC6A6
SLFN11
SLFN13
SMAD2
SMAD7
SMAP1
SMARCAD1
SMARCC1
SMC4
SMG1
SNAPC1
SNHG7
SNRNP25
SNX19
SNX27
SNX9
SPAG9
SPATA20
SPATS2L
SPTAN1
SPTBN1
SSH1
SSRP1
STAG1
STAG3L4
STAM2
STAU2
STK24
STK38L
STYXL1
SUCO
SUN1
SYNRG
SYT11
SYTL2
TAF2
TAMM41
TASP1
TBC1D24
TBC1D2B
TBC1D5
TBCD
TBP
TBXAS1
TCEA1
TCEAL1
TDG
TET2
TFDP1
TFIP11
TGIF1
THADA
THAP4
THUMPD3
TIMM10B
TIMM21
TIMM8B
TLN1
TM2D2
TM9SF1
TM9SF3
TMED3
TMEM107
TMEM11
TMEM170A
TMEM206
TMEM214
TMEM242
TMEM245
TMEM248
TMEM39A
TMEM87B
TMX3
TNFRSF10A
TNFRSF9
TNFSF13B
TNIK
TNIP1
TOP1
TOX2
TP53INP1
TPGS2
TRAF6
TRAPPC8
TRIM33
TRIM37
TRIP11
TRIP12
TRPS1
TSPAN17
TTC37
TTC7A
TTLL5
TUBGCP4
TUBGCP6
TWF1
TXNRD1
TYK2
TYMP
TYW1
UBE2R2
UBL3
UBR7
UBXN2B
UGDH
UHRF1BP1L
UHRF2
UNG
USP12
USP33
USP37
USP8
USPL1
VAMP1
VDR
VHL
VOPP1
VPS13B
VPS13C
VPS54
VTI1A
VTI1B
WARS
WBP4
WDR12
WDR36
WDR37
WDR44
WDR76
WDR82
WHAMM
WSB2
XIST
XPO5
XYLT2
YIPF6
YKT6
YPEL2
YTHDF3
ZBTB8OS
ZDHHC4
ZFC3H1
ZFP91
ZFYVE21
ZMYND11
ZNF14
ZNF211
ZNF227
ZNF266
ZNF3
ZNF317
ZNF326
ZNF335
ZNF451
ZNF529
ZNF562

## Sheet: CD4NM-sc
A1BG-AS1
AAAS
AATF
ABCB1
ABCD4
ABHD11
ABHD13
ABHD14A
ABHD14B
ABHD18
ABHD3
ABI3
ABTB1
ACADS
ACD
ACP2
ACP5
ACSL5
ACSS1
ACVR2A
ACYP1
ACYP2
ADAM8
ADCY7
ADGRE5
ADHFE1
ADPGK
ADPRHL2
ADPRM
AES
AGL
AGO3
AGPAT2
AHSA2
AIG1
AK3
AKAP7
AKAP8L
AKIP1
AKNA
AKR7A2
ALG8
ALKBH3
ALKBH6
ALKBH7
ALOX12-AS1
AMDHD2
AMFR
AMN1
AMPD2
AMZ2P1
ANAPC4
ANGEL2
ANKRD36
ANKRD37
ANKRD39
ANKZF1
ANXA2R
ANXA4
AP1B1
AP1S1
AP3M2
AP5S1
APBA3
APBB1
APIP
APOBEC3D
APPBP2
APTR
ARHGAP12
ARHGAP4
ARHGAP5
ARHGEF7
ARID1A
ARID1B
ARL14EP
ARL16
ARL2
ARL5A
ARMC7
ARMT1
ARRB2
ARRDC1
ARRDC1-AS1
ARV1
ASB3
ASB6
ASCC1
ASCC2
ASXL2
ATF6
ATG101
ATG16L1
ATG4A
ATG4D
ATL2
ATN1
ATP2A3
ATP6AP1
ATP6V0E2
ATPAF1
ATPAF2
ATXN3
ATXN7L3B
AUH
AVL9
B9D2
BAX
BAZ2B
BCKDK
BCL2
BCL2L13
BDH1
BDH2
BET1
BET1L
BEX2
BIN1
BLM
BLOC1S4
BMI1
BNIP3
BOD1L1
BOLA1
BORCS6
BORCS7
BPGM
BPNT1
BRAT1
BRD3
BRF2
BTN3A3
BUD13
C11orf1
C11orf49
C11orf58
C12orf10
C12orf29
C12orf4
C12orf43
C12orf45
C12orf57
C12orf65
C12orf75
C12orf76
C14orf119
C14orf2
C15orf40
C15orf61
C16orf54
C16orf87
C16orf91
C17orf62
C18orf25
C19orf24
C19orf25
C19orf48
C19orf53
C19orf66
C19orf70
C1D
C1orf109
C1orf123
C1orf162
C1orf174
C1orf216
C1orf35
C1orf43
C1orf50
C1orf52
C1orf56
C20orf196
C20orf24
C20orf27
C21orf33
C21orf59
C21orf91
C22orf39
C2orf42
C2orf49
C2orf68
C3orf38
C4orf3
C4orf33
C5orf15
C5orf24
C5orf56
C6orf203
C6orf226
C6orf48
C6orf62
C6orf89
C7orf26
C7orf49
C7orf50
C8orf59
C8orf76
C9orf16
C9orf72
C9orf78
CAAP1
CACUL1
CALCOCO1
CALHM2
CAMK1D
CAMKMT
CAPN1
CAPS
CARD19
CASD1
CBWD2
CCAR2
CCDC107
CCDC14
CCDC159
CCDC174
CCDC186
CCDC43
CCDC58
CCDC69
CCDC85B
CCDC91
CCDC94
CCDC97
CCL20
CCNB1IP1
CCNY
CD226
CD27
CD27-AS1
CD300A
CD320
CD40LG
CD7
CDC23
CDC26
CDIPT
CDK10
CDK12
CDKN2C
CDKN2D
CDKN3
CDR2
CENPC
CEP120
CEP68
CERK
CERS4
CETN2
CETN3
CFAP20
CFAP36
CFAP73
CFAP97
CGRRF1
CHCHD3
CHCHD6
CHID1
CHM
CHMP4A
CHMP6
CHMP7
CHST12
CHTF8
CINP
CISD1
CISD3
CISH
CITED2
CLCN3
CLCN7
CLK2
CLN5
CLN8
CLP1
CLPTM1
CLPTM1L
CLPX
CLSTN1
CLTB
CLUHP3
CMTM8
CNIH1
CNOT6
CNPY3
CNPY4
COA4
COA5
COG1
COG2
COG3
COG8
COIL
COMMD2
COMMD5
COMMD9
COMTD1
COPS4
COQ10A
COQ5
COQ6
COQ7
CORO1B
CORO7
CPT2
CREB3
CREBL2
CRKL
CRLS1
CRTC2
CRTC3
CRYL1
CRYZ
CSAD
CSK
CSNK2A2
CSTF1
CTCF
CTDSP1
CTDSP2
CTSL
CUL5
CWC25
CXCR6
CXorf38
CYB561
CYB561A3
CYB561D2
CYB5R4
CYBA
CYHR1
CYP2R1
CYSLTR1
CYTH4
DALRD3
DAXX
DBNL
DCAF12
DCPS
DCTN2
DCUN1D4
DDHD2
DDX28
DDX42
DDX54
DEF6
DEF8
DENND1C
DGCR2
DGKZ
DHPS
DHRS1
DHRS13
DHRS4
DHRS4L2
DHX37
DLAT
DLGAP1-AS1
DNAAF2
DNAJA3
DNAJB4
DNAJC10
DNAJC4
DNPEP
DNTTIP1
DOCK11
DOHH
DOK1
DONSON
DPEP2
DPH2
DPH7
DPP4
DPP9
DPYD
DSTYK
DTNB
DUS1L
DUS3L
DUSP18
DUSP22
DVL2
DYM
DYNC1LI1
DYRK2
E2F4
EBPL
ECI1
ECSIT
EDEM2
EEA1
EEFSEC
EI24
EIF2B2
EIF3J-AS1
EIF3L
ELF2
ELMOD3
EMC2
EMC9
EMD
EML3
ENDOG
ENOPH1
ENOX2
ENTPD4
ENTPD6
EPB41L4A-AS1
EPHB6
EPHX2
ERAL1
ERAP1
ERAP2
ERI3
ERO1A
ESYT2
EXOG
EXOSC2
EXOSC4
EXOSC5
EZH1
EZH2
FADD
FAHD2A
FAHD2B
FAM104A
FAM110A
FAM117B
FAM118B
FAM122A
FAM13B
FAM173A
FAM217B
FAM3A
FAM53B
FAM78A
FAM84B
FAM89B
FAM98C
FARS2
FARSB
FASTK
FASTKD3
FBF1
FBLN7
FBXL15
FBXL20
FBXO22
FBXO42
FBXO44
FBXO8
FCHO1
FCMR
FEM1A
FEM1C
FHL1
FKBP15
FKBP8
FLYWCH1
FLYWCH2
FMNL3
FN3KRP
FNDC3B
FOXN3
FPGS
FUBP3
FUNDC1
FXN
G6PC3
GABPB1-AS1
GADD45GIP1
GAK
GALNS
GAR1
GATC
GBE1
GCA
GCDH
GCFC2
GCLM
GDI1
GEMIN7
GFI1
GGA1
GGCX
GIGYF1
GIMAP1
GIMAP2
GIMAP4
GIMAP8
GINS2
GIPC1
GLE1
GLI4
GLMN
GLRX2
GLRX5
GMCL1
GMDS
GMIP
GNB1L
GNPDA1
GNPDA2
GOLGA2
GOLGA5
GOPC
GPAT4
GPATCH3
GPN2
GPR132
GPR137B
GPR155
GPR65
GPR68
GPS2
GPSM3
GPX7
GRAP
GRAP2
GRK5
GRK6
GRWD1
GSTM3
GTF3C3
GTF3C5
GTPBP3
GTPBP8
GVINP1
GYPC
GZMA
GZMK
GZMM
H1FX
HACD3
HACD4
HADH
HAGH
HAUS8
HCFC1R1
HDDC3
HDHD3
HEATR5B
HEIH
HERC6
HIBADH
HINFP
HIRIP3
HIST1H1D
HIST1H1E
HIST3H2A
HKR1
HLA-DRB6
HLA-J
HMBOX1
HMCES
HMGXB4
HNRNPDL
HNRNPLL
HOXB2
HPCAL1
HSBP1L1
HSD17B4
HSD17B7
HSF2
HSH2D
HSPBAP1
ICAM1
ICAM2
ICMT
IER5
IFI27L1
IFRD2
IFT43
IGFBP3
IGSF8
IKBKE
IL12RB1
IL15
IL18R1
IL21R
IL23A
IL27RA
IMMP1L
IMP3
IMPDH1
ING2
ING4
INO80E
INPP1
INPP5B
INPP5K
INSIG2
INTS5
IPCEF1
IRF7
ISOC2
ISYNA1
ITGB3BP
ITM2C
ITPR2
IVD
IWS1
JADE1
JAGN1
JMJD8
JOSD2
KANSL1-AS1
KANSL2
KAT8
KATNB1
KBTBD3
KCNA3
KCNAB2
KCTD5
KDM1A
KDM4A
KDM4C
KEAP1
KIAA0141
KIF1BP
KIZ
KLF2
KLHDC3
KLHDC4
KLHL20
KLHL36
KLHL6
KLHL9
KLRG1
KMT2A
KMT2C
KMT2E
KPNA5
KRCC1
KRI1
KRT10
KTI12
LAIR1
LAS1L
LAT
LBH
LDLRAP1
LEAP2
LENG1
LETMD1
LHPP
LIAS
LIMD2
LIN7B
LINC-PINT
LINC00239
LINC00324
LINC00649
LINC00667
LINC00847
LINC00861
LINC00892
LINC00963
LINC01011
LINC01089
LINC01550
LINC01578
LINS1
LMBR1L
LMF2
LNPEP
LONP1
LPAR6
LRIG1
LRR1
LRRC23
LRRC57
LRRC61
LRRC75A-AS1
LSR
LTB
LUC7L2
LXN
LY96
LYAR
LYRM1
LYRM2
LYRM7
LYSMD2
MAD2L1
MAD2L1BP
MAD2L2
MAFF
MAK16
MAL
MALSU1
MAN1B1
MANF
MAP1LC3A
MAP3K7
MAPK13
MAPKAPK5
MAPKAPK5-AS1
MARCH2
MARCH5
MARCKSL1
MCEE
MCPH1
MED11
MED16
MED17
MED31
MEMO1
METTL1
METTL13
METTL17
METTL18
METTL21A
MFN2
MFSD10
MFSD11
MGAT1
MGAT2
MIAT
MICAL1
MICU2
MIEF1
MIOS
MIS18A
MKKS
MKRN2
MLEC
MLLT10
MLST8
MLYCD
MMGT1
MOB2
MON1B
MORN3
MOSPD3
MPDU1
MPLKIP
MPP7
MRI1
MRPL12
MRPL2
MRPL23
MRPL35
MRPL39
MRPL4
MRPL41
MRPL57
MRPS30
MRPS33
MRRF
MRS2
MSH3
MSMO1
MT1X
MTA3
MTERF3
MTERF4
MTFMT
MTFR1L
MTIF2
MTM1
MTMR1
MTMR6
MTO1
MTR
MTRR
MTX1
MUS81
MVB12A
MVD
MX2
MXD3
MXD4
MYDGF
MYSM1
MZT1
N4BP2L1
NAA16
NAA38
NAAA
NAALADL1
NADK
NAPRT
NARFL
NARS2
NAT10
NAT9
NBAS
NCAPH2
NCBP2-AS2
NCBP3
NCK2
NCLN
NCOA5
NCSTN
NDE1
NDEL1
NDUFA7
NDUFAF5
NDUFAF6
NDUFAF7
NDUFV2
NEK9
NELL2
NEMP2
NENF
NFATC1
NFATC2IP
NFE2L3
NFKBID
NGDN
NIF3L1
NIFK
NIFK-AS1
NISCH
NLRC3
NME4
NME6
NMI
NOC2L
NOC3L
NOL12
NOL4L
NOP14
NOP14-AS1
NPHP3
NR1D1
NR2C2AP
NSMCE4A
NSUN2
NSUN3
NSUN5
NSUN5P1
NT5C
NT5C3A
NT5C3B
NTPCR
NUDCD1
NUDT15
NUDT16L1
NUDT2
NUDT3
NUDT9
NUFIP1
NUP210
NUP58
OARD1
OCEL1
ODF3B
OGG1
OIP5-AS1
OMA1
ORAI1
ORC2
ORC3
OSER1
OSER1-AS1
OSM
OXLD1
OXR1
P2RY10
P3H1
PAF1
PAK1
PARD6A
PARD6B
PARP10
PARP12
PARP16
PARP2
PASK
PATZ1
PAXIP1-AS1
PAXIP1-AS2
PBX4
PCIF1
PCK2
PCYOX1
PCYT1A
PCYT2
PDAP1
PDCD4-AS1
PDCD7
PDE3B
PDK3
PDLIM2
PDSS2
PECR
PELO
PES1
PET117
PEX1
PEX11B
PEX16
PGLS
PGRMC2
PHKG1
PHKG2
PHLDA1
PHYH
PHYKPL
PIAS3
PIGA
PIGF
PIGP
PIGS
PIK3CD
PIM1
PIM3
PIN1
PINX1
PISD
PITRM1
PKN1
PLAC8
PLCD1
PLEK
PLEKHA1
PLEKHA8P1
PLEKHB1
PLEKHF1
PLEKHJ1
PLPP5
PMF1
PMPCA
PMS2P1
PMVK
PNKP
PNPLA2
POC5
POGK
POGZ
POLDIP3
POLG
POLG2
POLM
POLR2J2
POLRMT
POMT1
POP7
POT1
PPAN
PPCDC
PPDPF
PPIF
PPIL1
PPP1R21
PPP2CB
PPP3CC
PPP4R3A
PPP4R3B
PQLC3
PRADC1
PRELID3B
PREP
PRF1
PRKAR2A
PRKCQ
PRKCQ-AS1
PRKCSH
PRKRIP1
PRMT3
PRMT5
PRMT9
PRPF3
PRPF39
PRPF6
PRPS1
PSAT1
PSMA3-AS1
PSMB8-AS1
PSMD9
PSTPIP1
PSTPIP2
PTER
PTPN4
PTPN9
PUM3
PWP2
PYGO2
PYM1
QDPR
QTRT1
R3HDM4
RAB11B
RAB22A
RAB29
RAB2B
RAB30-AS1
RAB37
RAB4B
RAB5B
RABGGTA
RABL2B
RAD51-AS1
RAD9A
RALBP1
RASA1
RASA3
RASGRP2
RASSF2
RASSF7
RBL1
RBM10
RBM14
RBM38
RBM4
RBM41
RBM45
RCC1
RCE1
RCHY1
RDH14
RELA
RELB
REXO4
RFC4
RFK
RFX3
RGP1
RGS14
RGS19
RHBDD3
RHOB
RHOT2
RINL
RITA1
RMDN3
RMND5B
RNASEH2A
RNF11
RNF115
RNF126
RNF14
RNF141
RNF146
RNF166
RNF167
RNF169
RNF2
RNF25
RNF26
RNF44
RNPEPL1
RPA1
RPARP-AS1
RPGR
RPIA
RPL22L1
RPL39L
RPP25L
RPP30
RPRD1A
RPS6KA1
RPS6KA5
RPS6KB2
RRN3
RRNAD1
RRP15
RRP1B
RRP7A
RRP8
RRP9
RRS1
RSAD1
RSBN1L
RSPH3
RSRP1
RTCB
S1PR2
S1PR4
SACM1L
SAMD9
SARAF
SARNP
SARS2
SASH3
SAT2
SATB1
SC5D
SCAP
SCAPER
SCML1
SCML4
SCO1
SCPEP1
SCRN2
SCYL1
SDE2
SDF4
SDHAF1
SDHAF3
SDHC
SEC31B
SECISBP2
SELPLG
SERINC5
SERTAD3
SESN2
SETDB2
SF3B6
SFR1
SFT2D2
SFXN3
SGF29
SGSM3
SGTB
SH2D2A
SH2D3A
SH2D3C
SH3BP5
SH3YL1
SHC1
SHISA5
SHKBP1
SIGIRR
SIPA1
SIRT1
SIRT7
SIT1
SLA2
SLC10A3
SLC11A2
SLC25A1
SLC25A11
SLC25A20
SLC25A26
SLC25A37
SLC25A45
SLC30A7
SLC30A9
SLC35A1
SLC35A5
SLC35B2
SLC35B3
SLC35C1
SLC35C2
SLC35F6
SLC36A4
SLC37A3
SLC39A1
SLC39A10
SLC39A3
SLC39A8
SLC41A3
SLC8B1
SLC9A8
SLFN12L
SMCO4
SMDT1
SMG5
SMIM10L1
SMIM19
SMIM20
SMIM8
SMPD1
SMUG1
SMYD2
SMYD3
SNAP29
SNAPC2
SNAPC5
SNHG17
SNORD104
SNRNP70
SNRPN
SNU13
SNUPN
SNX1
SNX10
SNX11
SOCS1
SOCS3
SORBS3
SORL1
SP2
SP4
SPECC1L
SPIN2B
SPINT2
SPOCK2
SPRYD3
SPSB2
SPTLC1
SRM
SRRD
SSBP2
SSBP3
SSBP4
SSH2
ST3GAL5
ST6GALNAC4
ST8SIA1
STARD3
STARD3NL
STAT5B
STIM1
STK10
STK16
STK25
STK26
STK38
STMN3
STRADB
STRIP1
STRN4
STX11
STX12
STX17
STX2
SUGP1
SULT1A1
SUN2
SUPV3L1
SURF2
SURF6
SUSD6
SUZ12
SVBP
SYCE1L
SYNC
SYNJ2BP
SYTL1
SZRD1
TADA2A
TADA3
TAF10
TAF15
TAF3
TAF6
TAF9B
TARBP2
TARSL2
TATDN3
TAZ
TBC1D10A
TBC1D13
TBC1D14
TBC1D20
TBC1D22A
TBC1D31
TBCC
TBL3
TBRG4
TCEAL3
TCHP
TCIRG1
TCP11L2
TCTA
TCTEX1D2
TCTEX1D4
TDP1
TDRD3
TECPR1
TECR
TEFM
TEX261
TEX30
TFB1M
TFB2M
TFE3
TFPT
TGDS
TGFBR1
TGS1
THAP1
THAP7
THAP9-AS1
THEM6
THEMIS
THOC6
THUMPD3-AS1
TIAM1
TIMM22
TIMM50
TIMM9
TJAP1
TM9SF4
TMC8
TMCO6
TMED1
TMEM101
TMEM115
TMEM116
TMEM120B
TMEM141
TMEM154
TMEM160
TMEM161B-AS1
TMEM168
TMEM183A
TMEM191A
TMEM204
TMEM209
TMEM222
TMEM223
TMEM251
TMEM256
TMEM259
TMEM263
TMEM38B
TMEM42
TMEM5
TMEM63A
TMEM68
TMEM69
TMEM71
TMEM80
TMEM99
TMUB1
TNFAIP8L2
TNFRSF18
TNFRSF1A
TNFRSF4
TNFSF12
TNFSF8
TNIP2
TOLLIP
TOMM34
TOMM40
TOMM5
TOR1A
TOR2A
TOR3A
TP53I13
TP53RK
TPST2
TPT1-AS1
TRABD
TRABD2A
TRADD
TRAF2
TRAPPC6B
TRIB2
TRIB3
TRIM11
TRIM44
TRIM47
TRIM52
TRIM52-AS1
TRIM69
TRIOBP
TRMO
TRMT1
TRMT10B
TRMT10C
TRMT13
TRMT2A
TRMT6
TRNT1
TRPC4AP
TRPT1
TRPV2
TRUB2
TSC22D4
TSEN54
TSPAN32
TSR3
TSSC4
TTC32
TTC5
TTC9C
TTI2
TTN-AS1
TTPAL
TUBG1
TUG1
TUSC2
TUT1
TVP23B
TWF2
TXK
TXLNG
TXNRD2
TYMS
U2AF1
UBA7
UBAP2
UBASH3A
UBASH3B
UBE2H
UBE2J2
UBE2S
UBE2W
UBIAD1
UBL4A
UBL7-AS1
UBLCP1
UBTF
UBXN11
UBXN2A
UBXN6
ULK3
UMAD1
UNC119
UNC13D
UNC45A
UPRT
UQCC1
URM1
UROS
USE1
USF1
USP20
USP36
UTP14A
UVRAG
VAC14
VAMP2
VAMP3
VAMP4
VGLL4
VKORC1L1
VPS16
VPS33A
VPS37B
VPS39
VRK2
WAPL
WBP1L
WDR13
WDR18
WDR20
WDR3
WDR33
WDR70
WDR73
WDR77
WDR86-AS1
WDR89
WIPI2
XIAP
XKR8
XPNPEP1
XPNPEP3
XRRA1
YAE1D1
YARS2
YDJC
YIPF1
YIPF2
YIPF4
YTHDF1
ZAP70
ZBED5
ZBED5-AS1
ZBP1
ZBTB14
ZBTB2
ZBTB24
ZBTB4
ZC2HC1A
ZC3H12A
ZC3H18
ZC3H4
ZCCHC9
ZDHHC12
ZDHHC16
ZDHHC2
ZDHHC20
ZDHHC24
ZDHHC7
ZFAND1
ZFAND2B
ZFYVE19
ZMAT5
ZNF10
ZNF101
ZNF121
ZNF136
ZNF140
ZNF217
ZNF274
ZNF277
ZNF302
ZNF32
ZNF33A
ZNF34
ZNF350
ZNF37BP
ZNF397
ZNF420
ZNF428
ZNF431
ZNF506
ZNF511
ZNF512
ZNF524
ZNF544
ZNF557
ZNF559
ZNF573
ZNF576
ZNF581
ZNF593
ZNF600
ZNF611
ZNF639
ZNF652
ZNF672
ZNF692
ZNF7
ZNF708
ZNF721
ZNF75A
ZNF791
ZNF808
ZNF821
ZNF880
ZNF92
ZNHIT2
ZPR1
ZSWIM7
ZW10

## Sheet: CD8M-sc
AFG3L2
APOOL
ATF3
ATL2
BARD1
BRD9
CAPNS1
CCDC25
CCDC6
CFDP1
CKS1B
CORO2A
CYP20A1
DHTKD1
DNAJB12
EGR1
ERP27
F11R
FANCI
FOXN2
GINS2
GOLIM4
H3F3AP4
HAUS7
HDAC5
HMGXB4
IRF2BP2
KAT6B
KCNN4
KIAA1324
KLHL7
LIN37
MAGOHB
MCCC1
MKKS
MKLN1
MRPS24
NR4A1
PDHX
PGAM1
PHF6
PIGG
PSMB10
PTBP2
RBM48
RNF219
RNF40
RPL18A
RWDD3
SDC4
SFXN4
SLC35F2
STX17
TAF1A
TBC1D24
TBC1D7
TCEA1
TIMM13
TMEM9
TRIM35
TRPS1
TSC22D1
TXNL4B
UBE2T
UCK2
XRRA1
ZCCHC11
ZFAND1
ZWILCH

## Sheet: CD8NM-sc
A1BG-AS1
AAAS
AAED1
AAGAB
AAMDC
AAR2
AARS
AARS2
AASDHPPT
ABCB1
ABCB7
ABCC1
ABCC10
ABCD2
ABCD4
ABCE1
ABCF2
ABCF3
ABHD11
ABHD12
ABHD13
ABHD14B
ABHD15
ABHD17B
ABHD18
ABHD3
ABHD4
ABI3
ABR
ABT1
ABTB1
ACAA1
ACAA2
ACAD8
ACAD9
ACADM
ACADS
ACADSB
ACADVL
ACAP1
ACAP2
ACAT1
ACBD5
ACD
ACER3
ACIN1
ACLY
ACO1
ACOT13
ACOT2
ACOT4
ACOT7
ACOT8
ACOT9
ACP5
ACSF3
ACSL1
ACSL4
ACSL5
ACSS1
ACTA2
ACTL6A
ACTR1A
ACTR1B
ACTR5
ACTR6
ACTR8
ACYP1
ADA
ADAM17
ADAM19
ADAM8
ADAP1
ADAT1
ADCK5
ADCY7
ADD3
ADGRE5
ADGRG1
ADH5
ADHFE1
ADI1
ADIPOR1
ADPRHL2
ADPRM
ADRB2
ADSL
ADSS
AEN
AES
AFF4
AFTPH
AGA
AGAP2
AGGF1
AGK
AGL
AGO2
AGO3
AGO4
AGPAT2
AGPS
AGTRAP
AHI1
AHNAK
AHR
AHRR
AHSA1
AIFM1
AIG1
AIM2
AIP
AK1
AK3
AKAP10
AKAP13
AKAP7
AKAP8
AKAP8L
AKAP9
AKIRIN1
AKNA
AKR1A1
AKR1B1
AKR7A2
ALAD
ALDH16A1
ALDH3A2
ALDH6A1
ALDOC
ALG12
ALG13
ALG14
ALG2
ALG3
ALG5
ALKBH2
ALKBH3
ALKBH5
ALKBH6
ALKBH7
ALOX12-AS1
ALOX5AP
ALYREF
AMD1
AMDHD2
AMIGO2
AMN1
AMPD2
AMZ2
AMZ2P1
ANAPC10
ANAPC15
ANAPC4
ANAPC7
ANGEL2
ANKEF1
ANKHD1
ANKLE2
ANKMY2
ANKRA2
ANKRD10
ANKRD12
ANKRD13A
ANKRD13C
ANKRD13D
ANKRD17
ANKRD27
ANKRD28
ANKRD36
ANKRD36B
ANKRD37
ANKRD40
ANKRD44
ANKRD46
ANKRD49
ANKRD54
ANKZF1
ANO9
ANP32A
ANXA1
ANXA2P2
ANXA2R
ANXA4
ANXA5
ANXA6
ANXA7
AOAH
AP1B1
AP1G2
AP1M1
AP1S2
AP1S3
AP2B1
AP2M1
AP3D1
AP3M1
AP3S1
AP3S2
AP4M1
AP5M1
APAF1
APBA2
APBA3
APBB1
APBB1IP
APBB3
APC
APEH
APEX2
APH1A
APH1B
APIP
APLP2
APMAP
APOBEC3C
APOBEC3D
APOBEC3F
APOBEC3G
APOBEC3H
APOL1
APOL2
APOL3
APOL6
APOO
APOPT1
APPBP2
APPL2
APTR
APTX
AQP3
AQR
ARAF
ARAP1
ARAP2
ARCN1
ARFGAP1
ARFGAP2
ARFGAP3
ARFIP1
ARFIP2
ARHGAP12
ARHGAP15
ARHGAP17
ARHGAP18
ARHGAP25
ARHGAP27
ARHGAP30
ARHGAP35
ARHGAP4
ARHGAP9
ARHGDIA
ARHGEF1
ARHGEF3
ARHGEF6
ARHGEF7
ARID1A
ARID3B
ARID4A
ARID5A
ARIH1
ARIH2
ARIH2OS
ARL13B
ARL14EP
ARL15
ARL16
ARL2
ARL2BP
ARL3
ARL4A
ARL5A
ARL6IP6
ARL8A
ARL8B
ARMC1
ARMC6
ARMC7
ARMC8
ARMCX3
ARMT1
ARNTL
ARPC1A
ARPC2
ARPC5
ARRB2
ARRDC1
ARRDC1-AS1
ARRDC2
ARSA
ARSG
ARV1
ASAH1
ASAP1
ASB16-AS1
ASB2
ASB3
ASB6
ASB8
ASCC2
ASCC3
ASH1L
ASH1L-AS1
ASH2L
ASL
ASNA1
ASNS
ASNSD1
ASPSCR1
ASTE1
ASXL2
ATAD2
ATAD2B
ATAD3B
ATE1
ATF1
ATF2
ATF5
ATF6
ATF7IP
ATF7IP2
ATG101
ATG13
ATG14
ATG16L1
ATG16L2
ATG3
ATG4A
ATG4B
ATG4C
ATG4D
ATG5
ATL3
ATM
ATN1
ATOX1
ATP11B
ATP13A1
ATP1B1
ATP1B3
ATP2A3
ATP2B1
ATP2B4
ATP5D
ATP5G1
ATP5S
ATP6AP1
ATP6V0A2
ATP6V0B
ATP6V0E2
ATP6V1B2
ATP6V1C1
ATP6V1D
ATP6V1E1
ATP6V1H
ATP8A1
ATP9B
ATPAF1
ATPAF2
ATR
ATRAID
ATRX
ATXN10
ATXN2
ATXN2L
ATXN3
AUH
AUP1
AVL9
AVPI1
AXIN1
AZI2
B2M
B3GALNT2
B3GALT4
B3GAT3
B3GNT2
B3GNTL1
B4GALT3
B4GAT1
B9D2
BABAM1
BAD
BAG3
BAK1
BANP
BAP1
BATF
BAX
BAZ1A
BAZ1B
BAZ2A
BAZ2B
BBIP1
BBS2
BBS4
BBX
BCAP29
BCAS2
BCAS4
BCAT2
BCKDK
BCL11B
BCL2
BCL2A1
BCL2L1
BCL2L12
BCL3
BCL6
BCL7B
BCL7C
BCOR
BCS1L
BECN1
BET1L
BEX2
BID
BIK
BIN1
BIN2
BIN3
BIRC3
BLOC1S1
BLOC1S3
BLOC1S4
BLOC1S6
BLVRA
BLZF1
BMI1
BMS1
BNIP1
BNIP3
BNIP3L
BOLA3
BORCS5
BORCS6
BORCS7
BORCS8
BPGM
BPHL
BPTF
BRAP
BRAT1
BRD2
BRD3
BRD8
BRF2
BRI3
BRI3BP
BRIX1
BRMS1
BRPF1
BSDC1
BST2
BTBD1
BTBD10
BTD
BTG3
BTN2A1
BTN2A2
BTN3A1
BTN3A3
BTRC
BUB3
BUD13
BUD31
BYSL
BZW1
BZW2
C10orf128
C10orf76
C11orf1
C11orf24
C11orf49
C11orf58
C11orf68
C12orf10
C12orf29
C12orf45
C12orf57
C12orf65
C12orf73
C12orf75
C12orf76
C14orf119
C14orf2
C15orf40
C15orf61
C16orf54
C16orf62
C16orf70
C16orf72
C16orf87
C16orf91
C17orf62
C18orf21
C18orf32
C19orf12
C19orf24
C19orf25
C19orf48
C19orf53
C19orf66
C19orf70
C1D
C1GALT1
C1QBP
C1orf109
C1orf122
C1orf123
C1orf162
C1orf216
C1orf35
C1orf43
C1orf50
C1orf52
C1orf56
C20orf196
C20orf24
C20orf27
C21orf33
C21orf59
C21orf91
C22orf39
C2CD5
C2orf42
C2orf49
C2orf69
C3AR1
C3orf38
C3orf58
C4orf3
C4orf33
C4orf48
C5orf15
C5orf22
C5orf24
C5orf56
C6orf120
C6orf203
C6orf226
C6orf48
C6orf62
C6orf89
C7orf26
C7orf49
C7orf50
C8orf33
C8orf59
C8orf76
C9orf16
C9orf64
C9orf72
C9orf78
CA5BP1
CAAP1
CAB39
CABIN1
CACUL1
CALCOCO1
CALCOCO2
CALHM2
CALM3
CAMK1D
CAMK2D
CAMK2G
CAMK4
CAMKMT
CAMLG
CANX
CAP1
CAPN12
CAPN7
CAPS
CARD11
CARD16
CARD19
CARD8
CARNMT1
CARS
CARS2
CASP1
CASP3
CASP4
CASP6
CASP7
CASP8
CASS4
CAT
CATSPER2P1
CBLB
CBLL1
CBR1
CBWD2
CBX4
CBX7
CC2D1B
CCAR1
CCAR2
CCDC107
CCDC115
CCDC12
CCDC126
CCDC127
CCDC130
CCDC137
CCDC142
CCDC159
CCDC174
CCDC186
CCDC28A
CCDC28B
CCDC43
CCDC47
CCDC51
CCDC58
CCDC59
CCDC66
CCDC69
CCDC82
CCDC84
CCDC85B
CCDC88C
CCDC90B
CCDC91
CCDC93
CCDC97
CCL20
CCL28
CCL3
CCL3L3
CCL4
CCL5
CCM2
CCNB1IP1
CCND2
CCNDBP1
CCNG1
CCNK
CCNL2
CCNT1
CCNT2
CCP110
CCPG1
CCR5
CCR7
CCS
CCSER2
CCT2
CCT5
CCT8
CD101
CD151
CD2
CD200R1
CD226
CD244
CD247
CD27
CD27-AS1
CD274
CD28
CD2BP2
CD300A
CD320
CD37
CD3D
CD3E
CD3EAP
CD3G
CD44
CD48
CD5
CD52
CD53
CD55
CD59
CD6
CD68
CD69
CD7
CD70
CD74
CD79B
CD81
CD83
CD84
CD8A
CD96
CDADC1
CDC14A
CDC16
CDC26
CDC27
CDC34
CDC37
CDC37L1
CDC40
CDC42EP3
CDC42SE2
CDC5L
CDCA4
CDCA7
CDIP1
CDIPT
CDK11A
CDK11B
CDK12
CDK16
CDK17
CDK2
CDK2AP2
CDK4
CDK5
CDK5RAP1
CDK7
CDK9
CDKN2AIP
CDKN2AIPNL
CDKN2D
CDKN3
CDPF1
CDR2
CDS2
CDV3
CDYL
CEACAM21
CEBPB
CEBPG
CEBPZ
CEBPZOS
CELF1
CELF2
CENPBD1P1
CENPC
CENPK
CENPM
CENPT
CENPV
CEP128
CEP250
CEP350
CEP57
CEP63
CEP85L
CEP95
CEPT1
CERK
CERS4
CES2
CETN3
CFAP20
CFAP36
CFAP97
CFLAR
CGGBP1
CGRRF1
CHCHD10
CHCHD3
CHCHD4
CHCHD6
CHCHD7
CHD1
CHD1L
CHD8
CHERP
CHFR
CHIC2
CHID1
CHKA
CHKB
CHMP1A
CHMP2A
CHMP4A
CHMP5
CHMP6
CHMP7
CHN2
CHORDC1
CHPT1
CHRAC1
CHRNB1
CHST11
CHST12
CHSY1
CHTF8
CHTOP
CHUK
CIAPIN1
CIDEB
CIDECP
CINP
CIR1
CIRBP
CISD2
CISD3
CISH
CITED2
CIZ1
CKAP2
CKAP5
CKMT2-AS1
CKS2
CLCF1
CLCN7
CLDND1
CLEC16A
CLEC2B
CLEC2D
CLIC3
CLIP1
CLIP4
CLK4
CLN3
CLN5
CLN6
CLNS1A
CLP1
CLPP
CLPTM1
CLPTM1L
CLPX
CLSTN1
CLSTN3
CLTA
CLTC
CLUAP1
CLUHP3
CMAHP
CMAS
CMC1
CMPK1
CMSS1
CMTM3
CMTM6
CMTM7
CNDP2
CNEP1R1
CNIH1
CNOT1
CNOT10
CNOT11
CNOT4
CNOT6
CNOT6L
CNPY4
CNST
CNTRL
COA5
COASY
COG1
COG4
COG5
COG7
COG8
COL4A3BP
COLGALT1
COMMD10
COMMD2
COMMD3
COMMD5
COMMD7
COMMD8
COMMD9
COMTD1
COPB1
COPRS
COPS2
COPS4
COPS5
COPS7B
COPS8
COPZ1
COQ10A
COQ2
COQ4
COQ5
COQ6
COQ7
COQ9
CORO1A
CORO1B
CORO1C
CORO7
COTL1
COX10
COX11
COX17
COX19
COX5A
CPD
CPOX
CPSF1
CPSF2
CPSF3
CPSF6
CPT2
CRACR2A
CRADD
CRBN
CRCP
CREB1
CREB3
CREBL2
CREBZF
CREG1
CRELD1
CRELD2
CREM
CRIP1
CRIPT
CRK
CRKL
CRLF3
CRLS1
CRNKL1
CRTAM
CRTC2
CRY1
CRY2
CRYL1
CRYZL1
CSGALNACT2
CSK
CSNK1D
CSNK1G1
CSNK1G3
CSNK2A1
CSNK2A2
CSNK2B
CST7
CSTF1
CSTF3
CTBP1-AS2
CTBS
CTC1
CTDNEP1
CTDP1
CTDSP1
CTDSP2
CTDSPL2
CTLA4
CTNNBL1
CTPS1
CTR9
CTSA
CTSC
CTSD
CTSF
CTSH
CTSO
CTSS
CTSW
CTU2
CUEDC2
CUL2
CUL4A
CUL4B
CUL5
CUTC
CWC15
CWC22
CWC25
CWF19L1
CWF19L2
CXCL16
CXCR3
CXCR4
CXCR6
CXXC1
CXorf38
CXorf40A
CXorf40B
CXorf65
CYB561
CYB561A3
CYB561D2
CYB5A
CYB5D2
CYB5R4
CYFIP2
CYP2R1
CYSTM1
CYTH1
CYTH2
CYTH4
CYTIP
DAGLB
DALRD3
DAP
DAP3
DAPK2
DAPK3
DARS2
DBF4
DBN1
DBNL
DBR1
DCAF10
DCAF11
DCAF12
DCAF16
DCAF6
DCAF7
DCAF8
DCK
DCLRE1C
DCP1A
DCP2
DCPS
DCTD
DCTN1
DCTN2
DCTN6
DCUN1D1
DCUN1D4
DCXR
DDB1
DDB2
DDHD2
DDOST
DDRGK1
DDX1
DDX10
DDX18
DDX19A
DDX19B
DDX23
DDX27
DDX28
DDX31
DDX3X
DDX41
DDX46
DDX49
DDX50
DDX52
DDX54
DDX55
DDX56
DDX58
DDX59
DDX60L
DEDD2
DEF6
DENND1B
DENND1C
DENND2D
DENND4B
DENND4C
DENND6A
DENR
DERA
DERL2
DESI1
DESI2
DEXI
DFFA
DGAT1
DGCR2
DGCR6L
DGKA
DGKD
DGUOK
DHCR7
DHRS1
DHRS12
DHRS13
DHRS3
DHRS4
DHRS4-AS1
DHRS4L2
DHRS7
DHX29
DHX30
DHX32
DHX38
DHX40
DHX9
DIABLO
DIAPH1
DIDO1
DIMT1
DIP2A
DIS3L
DKC1
DLAT
DLGAP1-AS1
DMAP1
DNAAF2
DNAJB11
DNAJB14
DNAJB4
DNAJB9
DNAJC1
DNAJC10
DNAJC11
DNAJC14
DNAJC15
DNAJC17
DNAJC25
DNAJC4
DNAJC7
DNAJC8
DNAJC9
DNAL4
DNASE2
DNM1L
DNM2
DNPEP
DNTTIP1
DOCK10
DOCK11
DOCK2
DOCK8
DOHH
DOK1
DOK2
DOLPP1
DONSON
DPAGT1
DPF2
DPH3
DPH7
DPM1
DPP3
DPP8
DPP9
DPYD
DR1
DRAM2
DRAP1
DRG1
DRG2
DSCR3
DSTYK
DTHD1
DTNB
DTNBP1
DTX2
DTX3L
DUS1L
DUSP10
DUSP11
DUSP18
DUSP28
DUSP4
DUSP5
DUT
DXO
DYM
DYNC1H1
DYNC1I2
DYNC1LI1
DYNLT3
DYRK4
DZIP3
E2F4
E4F1
EAF2
EBAG9
EBNA1BP2
EBPL
ECD
ECE1
ECH1
ECHDC1
ECI2
ECSIT
EDC3
EDEM1
EDEM2
EDEM3
EDRF1
EED
EEF2KMT
EEFSEC
EFCAB14
EFHD2
EFNA4
EFR3A
EGLN2
EHD1
EHMT1
EI24
EID1
EID2
EID3
EIF1AD
EIF1B
EIF2AK1
EIF2AK2
EIF2AK3
EIF2B1
EIF2B2
EIF2B3
EIF2B4
EIF2B5
EIF2D
EIF2S2
EIF3B
EIF3G
EIF3J
EIF3J-AS1
EIF3L
EIF3M
EIF4B
EIF4E
EIF4E2
EIF4E3
EIF4EBP1
EIF4EBP2
EIF4G1
EIF4G3
EIF4H
EIF5A2
EIF5B
ELAC2
ELAVL1
ELF4
ELK3
ELK4
ELL
ELMO1
ELMO2
ELMOD3
ELMSAN1
ELOF1
ELOVL1
ELOVL5
ELP2
ELP3
ELP4
ELP5
ELP6
EMB
EMC1
EMC3
EMC4
EMC6
EMC8
EMC9
EMD
EMG1
EML2-AS1
EML3
EML4
EMP3
ENDOG
ENG
ENO2
ENOPH1
ENTPD1
ENTPD4
ENTPD6
EOMES
EP300
EPB41
EPB41L4A-AS1
EPC1
EPHA1
EPOR
EPS15
EPSTI1
ERAL1
ERAP1
ERAP2
ERC1
ERCC3
ERCC6L2
ERGIC2
ERGIC3
ERH
ERICH1
ERLEC1
ERO1B
ERP29
ESCO1
ESRRA
ESYT1
ETAA1
ETF1
ETFA
ETFB
ETS1
ETS2
ETV3
EVI2A
EVI2B
EVL
EXO5
EXOC1
EXOC2
EXOC3
EXOC4
EXOC5
EXOC7
EXOG
EXOSC10
EXOSC2
EXOSC4
EXOSC5
EXOSC7
EXOSC9
EXT2
EZH1
EZH2
F2R
FAAP100
FADD
FAF1
FAF2
FAHD1
FAHD2A
FAHD2CP
FAM102A
FAM103A1
FAM104A
FAM105A
FAM107B
FAM110A
FAM111A
FAM114A2
FAM117A
FAM117B
FAM118A
FAM118B
FAM120AOS
FAM120B
FAM122A
FAM126A
FAM126B
FAM129A
FAM136A
FAM13B
FAM160B1
FAM160B2
FAM168B
FAM172A
FAM174A
FAM208A
FAM210A
FAM214A
FAM217B
FAM219B
FAM222B
FAM228B
FAM32A
FAM35A
FAM3A
FAM3C
FAM46C
FAM49B
FAM50A
FAM53B
FAM53C
FAM76B
FAM78A
FAM89B
FAM91A1
FAM96A
FAM98C
FANCF
FANCG
FAR1
FARS2
FAS
FASLG
FASTK
FASTKD2
FASTKD5
FBF1
FBL
FBRS
FBXL12
FBXL15
FBXL3
FBXL4
FBXL5
FBXL6
FBXO11
FBXO18
FBXO2
FBXO22
FBXO25
FBXO28
FBXO3
FBXO31
FBXO32
FBXO34
FBXO38
FBXO4
FBXO42
FBXO44
FBXO6
FBXO7
FBXW11
FBXW2
FBXW4
FBXW5
FBXW7
FCF1
FCGR3A
FCHO1
FCHSD1
FCMR
FCRL6
FDX1
FDXR
FECH
FEM1C
FEN1
FERMT3
FGD5-AS1
FGFBP2
FGFR1OP
FGFR1OP2
FGR
FIBP
FICD
FIG4
FIP1L1
FIS1
FKBP11
FKBP15
FKBP1B
FKBP2
FKBP3
FKBP4
FKBP5
FKBP8
FLI1
FLII
FLNA
FLOT1
FLOT2
FLT3LG
FLYWCH1
FLYWCH2
FMNL3
FNDC3A
FNIP1
FNTA
FOPNL
FOSL2
FOXJ3
FOXN3
FOXO1
FOXP1
FOXRED1
FPGS
FPGT
FRG1
FRMD8
FRYL
FTO
FTSJ1
FTSJ3
FUBP3
FUCA1
FUCA2
FUNDC1
FUNDC2
FUOM
FURIN
FXR1
FXYD5
FYCO1
FYN
FYTTD1
FZR1
G2E3
G3BP2
G6PD
GAB3
GABPB1
GABPB1-AS1
GABPB2
GADD45A
GADD45GIP1
GAK
GALC
GALE
GALK2
GALM
GALNS
GALNT1
GALNT2
GALNT3
GALNT6
GALNT7
GALT
GANAB
GAPVD1
GARS
GATA3
GATC
GBF1
GBP1
GBP2
GBP3
GBP4
GBP5
GCDH
GCH1
GCHFR
GCLM
GDAP2
GDE1
GDI1
GEMIN7
GEMIN8
GFI1
GFM2
GGA1
GGA3
GGACT
GGCX
GGNBP2
GGPS1
GGT7
GIGYF1
GIGYF2
GIMAP1
GIMAP2
GIMAP4
GIMAP5
GIMAP6
GIMAP7
GIMAP8
GINM1
GIT2
GLA
GLB1
GLCCI1
GLE1
GLG1
GLIPR1
GLMN
GLMP
GLRX
GLRX3
GLRX5
GLS
GLT8D1
GLUD1
GLUL
GLYR1
GMCL1
GMEB1
GMFG
GMIP
GMNN
GMPPA
GMPPB
GMPR2
GMPS
GNA13
GNAI2
GNAI3
GNB1
GNB2
GNB5
GNG2
GNGT2
GNL3
GNLY
GNPDA1
GNPDA2
GNPTAB
GNPTG
GNS
GOLGA1
GOLGA3
GOLGA5
GOLGA8A
GOLGA8B
GOLGB1
GOLT1B
GON4L
GOPC
GORASP2
GOSR2
GOT2
GPALPP1
GPAT4
GPATCH2
GPATCH3
GPATCH4
GPATCH8
GPBP1
GPCPD1
GPN2
GPR108
GPR137B
GPR155
GPR171
GPR18
GPR183
GPR65
GPR68
GPR82
GPRIN3
GPS2
GPSM3
GRAMD1A
GRAP2
GRB2
GRIPAP1
GRK5
GRK6
GRN
GRPEL1
GRSF1
GSAP
GSDMD
GSE1
GSPT2
GSR
GSS
GTDC1
GTF2A1
GTF2B
GTF2E1
GTF2E2
GTF2F1
GTF2F2
GTF2H1
GTF2H3
GTF3A
GTF3C1
GTF3C2
GTF3C3
GTF3C5
GTPBP1
GTPBP3
GTPBP8
GVINP1
GYPC
GZMA
GZMB
GZMH
GZMK
GZMM
H2AFJ
H2AFV
H2AFX
H3F3A
HACD3
HACD4
HACL1
HADH
HADHA
HADHB
HAGH
HAGHL
HARBI1
HARS
HARS2
HAT1
HAUS1
HAUS2
HAUS3
HAUS5
HAUS8
HBP1
HCCS
HCFC1R1
HCLS1
HCP5
HCST
HDAC1
HDAC2
HDAC3
HDAC6
HDDC3
HDGF
HEATR1
HEBP1
HEBP2
HECA
HECTD1
HECTD3
HEIH
HELB
HELQ
HELZ
HENMT1
HERC1
HERC3
HERC5
HERC6
HEXA
HEXDC
HEXIM1
HGS
HGSNAT
HIBADH
HIF1A
HIF1AN
HINFP
HINT2
HINT3
HIP1
HIP1R
HIPK3
HIST1H1C
HIST1H1D
HIST1H2AC
HIST1H2BD
HIST2H2AC
HIST3H2A
HK1
HLA-A
HLA-DMA
HLA-DPA1
HLA-DPB1
HLA-DRA
HLA-DRB1
HLA-DRB5
HLA-DRB6
HLA-E
HLA-F
HLA-H
HLA-J
HLTF
HMBOX1
HMBS
HMCES
HMG20B
HMGB2
HMGCL
HMGCR
HMGN4
HNRNPA0
HNRNPA3
HNRNPDL
HNRNPH3
HNRNPLL
HNRNPM
HNRNPUL1
HOOK2
HOPX
HOTAIRM1
HOXB2
HPCAL1
HPGD
HPRT1
HPS3
HPS4
HS1BP3
HSCB
HSD17B11
HSD17B12
HSD17B4
HSD17B8
HSDL1
HSDL2
HSF1
HSF2
HSH2D
HSPA13
HSPA14
HSPA1A
HSPA4
HSPA5
HSPA6
HSPA8
HSPB11
HSPBAP1
HSPBP1
HTRA2
HUS1
HUWE1
HVCN1
HYI
HYOU1
IARS
IARS2
IBTK
ICAM1
ICAM2
ICAM3
ICE2
ICMT
ICOS
ID3
IDH1
IDH2
IDH3A
IDH3B
IDH3G
IDNK
IDS
IER3IP1
IER5
IFFO1
IFI16
IFI27L1
IFI35
IFI6
IFIT2
IFITM1
IFITM2
IFITM3
IFNAR1
IFNAR2
IFNG
IFRD2
IFT20
IFT43
IFT52
IFT57
IFT74
IGF2R
IGFBP3
IGFLR1
IGSF8
IK
IKBKE
IKZF1
IKZF2
IKZF3
IL10RA
IL10RB
IL12RB1
IL12RB2
IL15RA
IL16
IL17RA
IL18R1
IL18RAP
IL21R
IL23A
IL27RA
IL2RB
IL2RG
IL32
IL4R
IL6ST
IL7R
ILF3-AS1
ILKAP
ILVBL
IMMP1L
IMMT
IMP3
IMP4
IMPDH1
IMPDH2
ING1
ING2
ING3
ING4
INIP
INO80C
INO80D
INO80E
INPP1
INPP4A
INPP4B
INSIG2
INTS10
INTS12
INTS4
INTS5
INVS
IP6K1
IP6K2
IPCEF1
IPO11
IPO9
IPP
IQCB1
IQGAP2
IRAK1
IRAK4
IREB2
IRF1
IRF2
IRF3
IRF4
IRF7
IRF9
ISCA1
ISCA2
ISG15
ISG20
ISG20L2
ISOC2
ISYNA1
ITCH
ITFG1
ITFG2
ITGA1
ITGA4
ITGA5
ITGAE
ITGAL
ITGAV
ITGB2
ITGB7
ITK
ITM2A
ITM2C
ITPA
ITPK1
ITPKB
ITPRIPL1
IVD
IWS1
JADE1
JAGN1
JAK1
JAK3
JAKMIP1
JARID2
JKAMP
JMJD1C
JMJD4
JMJD6
JMJD8
JMY
JOSD1
JOSD2
JPX
JTB
KAT2B
KAT5
KAT6A
KAT7
KAT8
KATNA1
KATNB1
KATNBL1
KBTBD2
KBTBD4
KCMF1
KCNA3
KCNAB2
KCNK6
KCTD13
KCTD20
KCTD7
KDELC2
KDELR1
KDM1A
KDM2A
KDM3A
KDM4A
KDM4C
KDM5A
KDM5B
KDSR
KEAP1
KHNYN
KIAA0040
KIAA0141
KIAA0232
KIAA0319L
KIAA0368
KIAA0586
KIAA1109
KIAA1191
KIAA1551
KIDINS220
KIF13B
KIF1BP
KIF20B
KIF21A
KIF22
KIF2A
KIF3A
KIF5B
KIFAP3
KIR3DL2
KIZ
KLC1
KLF10
KLF12
KLF2
KLHDC2
KLHDC4
KLHL12
KLHL18
KLHL20
KLHL22
KLHL36
KLHL6
KLRB1
KLRC1
KLRC2
KLRD1
KLRG1
KMT2A
KMT2C
KMT2E
KMT2E-AS1
KNOP1
KNSTRN
[truncated: 2,720 more rows]

## Sheet: TregM-sc
ABCG1
ACBD3
ACBD6
ACD
ACIN1
ACSL1
ACSL3
ACSL4
ADAM19
ADD1
AEN
AFF1
AGGF1
AGK
AGO2
AHI1
AHR
ANKIB1
ANKRD27
ANKRD40
ANXA4
AP1G1
AP5Z1
APLP2
ARFGEF1
ARG2
ARID1B
ARL16
ARRDC3
ASB8
ASH2L
ASNS
ASNSD1
ASPSCR1
ASXL1
ASXL2
ATG9A
ATL3
ATP13A3
ATP1B1
ATP6V1A
ATXN1
ATXN7L3B
AZIN1
BACH1
BAG1
BCKDK
BCL2L11
BCL6
BLM
BLZF1
BRD8
BTN3A2
BTN3A3
C2CD5
CADM1
CALU
CARHSP1
CARS
CASC3
CBLL1
CCDC47
CCDC6
CCDC84
CCDC93
CDK10
CDK5RAP3
CDK6
CDKN2AIP
CDKN3
CENPW
CEP350
CEP68
CHD8
CLASP1
CLPX
CNEP1R1
COPS4
CORO1C
COX16
CPD
CPEB4
CREB1
CREBRF
CRKL
CRTC2
CSE1L
CSNK2B
CSTF1
CTPS1
CUL9
CUTC
CYP2R1
CYSTM1
DCAF12
DCAF16
DDA1
DDX10
DDX23
DENND4B
DENR
DHX29
DHX8
DIDO1
DNAJA4
DNAJC10
DNMT3A
DPH3
DPYSL2
DROSHA
DYNC1LI1
DYNC1LI2
EAF1
ECHDC1
ECI2
EGR1
EHD4
EIF1AX
EIF2B2
EIF4E
EIF4G3
ELAVL1
ELMO2
ENOPH1
ENTPD1
EP300
ESCO1
ESYT2
ETV6
EXOC2
EXOSC9
FABP5
FAM111A
FAM120A
FAM208A
FAM35A
FAR1
FBXO11
FBXO38
FBXW11
FKBP5
FOS
FOXO1
FUCA2
FUT8
FXN
GABPB1-AS1
GADD45B
GALNT1
GAPVD1
GATAD2B
GBA2
GCH1
GFPT1
GGA2
GGCT
GLCCI1
GLOD4
GMEB1
GMFB
GMNN
GNL2
GNPTAB
GOLGA8A
GOLGA8B
GON4L
GOSR2
GPATCH8
GPCPD1
GRPEL2
GTPBP4
HEATR5B
HELB
HERC4
HIGD1A
HIPK1
HLA-DMA
HLA-DPB1
HLA-DQA1
HLA-DQB1
HLTF
HMG20B
HMGCS1
HOOK3
HPS3
HSPA1A
HSPA1B
HSPA4
HUWE1
HYOU1
HYPK
ID3
IDH1
IFI44
IFT57
IFT80
IKZF2
IL4R
IL6ST
INPP5B
INPP5F
INTS9
IPO9
IQCB1
ITGB3BP
JAZF1
JUND
KAT2B
KATNBL1
KBTBD2
KCTD10
KHNYN
KIAA0319L
KIF20B
KIF3B
KIFAP3
KIN
KLC1
KLHL28
KPNA2
KPNA4
KRAS
LAIR2
LARP1
LARP4
LARP4B
LAS1L
LAYN
LDLRAD4
LENG8
LIN7C
LSG1
LSM2
LTV1
LYSMD3
LYST
MACF1
MAD2L1BP
MAGT1
MAPK14
MAST4
MBD2
MCCC2
MCFD2
MCM4
MDFIC
ME2
MED13
MED6
METAP1
METTL16
MGME1
MGST2
MIA3
MICAL2
MIF4GD
MKNK2
MLEC
MLH1
MMS19
MPHOSPH10
MRPL17
MRPL3
MRPL52
MRPS18B
MRPS22
MRPS30
MSH2
MSH6
MTPAP
MTR
MYNN
NAA60
NAB1
NAPA
NBAS
NBN
NCALD
NCBP1
NCOA1
NCSTN
NDE1
NDUFAF1
NEDD9
NELFCD
NEU1
NFATC3
NFKBIZ
NLRC5
NOL11
NPC1
NPTN
NR4A1
NR4A2
NRAS
NRBP1
NSUN2
NUBP1
NUDT19
NUFIP2
NUP160
NUP188
NUP85
NUP93
NUPL2
NUSAP1
NXF1
ORC4
OSTM1
OXSR1
PAICS
PARP6
PCGF5
PDCD7
PDE4B
PDHA1
PDS5A
PEA15
PEF1
PEMT
PEX13
PEX3
PFKP
PGM2L1
PGRMC1
PHF19
PHF6
PHYH
PICALM
PIEZO1
PIGH
PIGK
PIK3C3
PIK3CG
PIK3R5
PLEKHB2
PLRG1
PPIE
PPIF
PPIH
PPP2R1B
PPP2R2A
PPP6R3
PRC1
PRDX4
PREB
PRMT5
PRPF3
PRPS2
PRR14
PRRC2B
PSMA6
PSMC2
PSMD1
PSME4
PTP4A1
PTPMT1
PTPN18
PUM2
QRICH1
QSOX1
R3HDM1
RAB11FIP1
RAB22A
RAB5A
RABGGTB
RAD1
RAD50
RAD52
RANBP2
RANBP9
RAPGEF1
RARS
RBBP5
RBBP6
RBBP8
RBM12
RBM19
RBM27
RBM42
RBM6
RCOR3
RDX
REV3L
RFFL
RFK
RGS2
RIF1
RIOK2
RIT1
RLF
RMDN1
RMND5A
RNF139
RNF145
RNF168
RNMT
RNPC3
RPAIN
RPL17
RPL39L
RPN2
RPSAP58
RRAGC
RSPRY1
RTF1
RUVBL2
SAFB
SAMD8
SART3
SAYSD1
SCAP
SEC16A
SEC23B
SEC23IP
SEC24C
SEC24D
SECISBP2L
SEPT11
SETD2
SF3B3
SGPL1
SIKE1
SIRPG
SLA2
SLC25A17
SLC25A36
SLC29A1
SLC35E1
SLC35F2
SLC43A3
SLC4A7
SLC5A3
SLC7A5
SLK
SMG1
SNHG12
SOX4
SPATA13
SPATS2L
SPEN
SPG7
SPRTN
SPRYD3
SREBF2
SRFBP1
SRP54
STAG1
STAMBPL1
STAU2
STK38L
STRN3
SUCO
SUDS3
SUZ12
SYS1
SYT11
TAF9B
TAGAP
TARDBP
TBC1D17
TBP
TCEA1
TCEAL4
TCERG1
TDG
TDRD3
TET2
TFIP11
TFRC
THADA
THAP5
THAP9-AS1
TIMM10B
TIMM23
TLE3
TM9SF3
TMEM109
TMEM127
TMEM167B
TMEM189
TMEM209
TMEM33
TMEM68
TMEM87B
TNF
TNFRSF8
TNPO1
TOB2
TOP2B
TOPBP1
TOX
TP53
TP53INP1
TPP2
TPX2
TRAK2
TRAP1
TRIB1
TRIM13
TRIM33
TRPS1
TSEN15
TTI2
TUBGCP2
TWF1
TXNDC12
TYK2
TYW1
UBE2G2
UBE2H
UBE2Z
UBQLN1
UCHL5
UFSP2
UGCG
UHRF2
UNC119
UPF3A
USP24
UTS2
UVRAG
VAV3
VDR
VEZT
VOPP1
VPS39
VPS53
VTA1
WDR26
WDR44
WDR48
WDR74
WDR76
WIPF2
WIPI2
XIAP
XIST
XPO5
XRN1
YIPF6
YPEL2
ZBED2
ZBTB1
ZC3H14
ZDHHC18
ZDHHC5
ZHX2
ZMYND11
ZMYND8
ZNF140
ZNF195
ZNF24
ZNF317
ZNF766
ZNF830
ZRSR2

## Sheet: TregNM-sc
AAAS
AAK1
AAMP
AAR2
AARS
AASDHPPT
ABCB7
ABCD4
ABCF2
ABCF3
ABHD11
ABHD14B
ABHD18
ABHD3
ABLIM1
ABTB1
ACAA1
ACADSB
ACAP1
ACO2
ACOT8
ACP5
ACSF3
ACTR10
ACTR1B
ACYP2
ADAM17
ADAM8
ADCY7
ADGRE5
ADK
ADNP
ADSL
AEBP2
AES
AFF4
AGA
AGO3
AHNAK
AIMP2
AKAP11
AKTIP
ALAD
ALDH3A2
ALG13
ALG2
ALG3
ALG8
ALKBH3
ALKBH6
ALKBH7
ALOX5AP
AMDHD2
ANAPC4
ANKHD1
ANKLE2
ANKRD28
ANKRD36B
ANKRD44
ANP32A
ANTXR2
ANXA11
ANXA2R
ANXA6
AP1B1
AP1M1
AP1S2
AP3B1
AP3D1
AP3M1
APBB1
APBB1IP
APEH
APH1A
APIP
APOBEC3H
APPBP2
ARAF
ARAP2
ARF3
ARF5
ARFGAP1
ARFGAP3
ARFIP2
ARFRP1
ARHGAP25
ARHGAP4
ARHGAP5
ARHGAP9
ARHGEF1
ARHGEF6
ARID1A
ARID5A
ARIH2OS
ARMC1
ARRB2
ARRDC2
ARSA
ARV1
ASCC2
ASCC3
ASF1A
ASL
ASTE1
ATF1
ATG101
ATM
ATP13A1
ATP2C1
ATP5D
ATP6AP1
ATP6V0E2
ATP6V1C1
ATXN7
ATXN7L1
AVPI1
B3GAT3
B4GALT7
B9D2
BAD
BAK1
BAX
BAZ2B
BCAS3
BCL11B
BCL2
BCL3
BCL7B
BFAR
BIN1
BIN2
BIN3
BLOC1S4
BLVRB
BNIP3
BOLA1
BORCS5
BORCS6
BORCS8
BPGM
BRAF
BRCC3
BRD1
BRD3
BRI3
BTAF1
BTN2A1
BTN3A1
C10orf128
C11orf21
C11orf54
C11orf58
C12orf10
C12orf29
C12orf57
C12orf65
C12orf75
C14orf119
C14orf2
C15orf61
C16orf87
C17orf62
C18orf21
C19orf24
C19orf25
C19orf48
C19orf53
C19orf66
C19orf70
C1D
C1GALT1C1
C1orf109
C1orf174
C1orf35
C1orf43
C1orf50
C1orf52
C1orf56
C20orf24
C20orf27
C21orf33
C21orf59
C21orf91
C22orf39
C2orf49
C2orf68
C4orf3
C4orf48
C5orf15
C5orf24
C5orf56
C6orf48
C6orf62
C6orf89
C7orf50
C8orf59
C8orf76
C9orf16
C9orf78
C9orf85
CAAP1
CALCOCO1
CAMK2D
CAMK2G
CAMLG
CAPG
CAPN1
CAPN7
CARD11
CARD19
CARD8
CAT
CBLB
CBR1
CCAR2
CCDC107
CCDC126
CCDC127
CCDC159
CCDC174
CCDC186
CCDC22
CCDC28A
CCDC66
CCDC69
CCDC85B
CCDC90B
CCDC91
CCDC97
CCL5
CCNB1IP1
CCNC
CCNT1
CCNY
CCR5
CCR7
CCS
CD247
CD27-AS1
CD28
CD2BP2
CD38
CD5
CD55
CD6
CD7
CD79B
CD84
CDC16
CDC26
CDC27
CDC37L1
CDC40
CDC42EP3
CDCA4
CDIPT
CDK5
CDK7
CDK9
CDKN2D
CDS2
CEBPG
CEBPZOS
CELF2
CENPC
CENPK
CENPT
CEP135
CEP57
CEP95
CEPT1
CERK
CETN2
CETN3
CFAP20
CFAP36
CFAP97
CHCHD1
CHD1L
CHD3
CHD9
CHIC2
CHID1
CHMP4A
CHMP6
CHMP7
CHST12
CINP
CITED2
CKAP2
CKS2
CLEC2B
CLIP4
CLK3
CLK4
CLN5
CLPP
CLPTM1
CLSTN1
CLTB
CMSS1
CMTM3
CMTM6
CNIH1
CNOT10
CNOT11
COA4
COA5
COG1
COG5
COG6
COIL
COL4A3BP
COMMD2
COMMD4
COMMD5
COMMD7
COMMD8
COMMD9
COMT
COMTD1
COPE
COPS5
COPS7A
COQ4
COQ5
COQ7
COQ9
CORO1B
CORO7
COX10
COX11
COX19
CPSF2
CREB3
CREBL2
CREG1
CRK
CRNKL1
CRYL1
CRYZ
CRYZL1
CST7
CSTF3
CTDNEP1
CTDSP1
CTDSP2
CTDSPL2
CTSD
CTSL
CTSS
CTSW
CUEDC2
CUL2
CWC22
CWC25
CWF19L1
CWF19L2
CXCR3
CXCR6
CXXC1
CXorf38
CXorf40B
CXorf56
CYB561A3
CYB561D2
CYB5A
CYB5D2
CYB5R3
CYB5R4
CYBA
CYC1
CYHR1
CYTH2
DANCR
DAP
DAPP1
DAXX
DBNL
DCAF11
DCAF6
DCPS
DCTN3
DCTN6
DCUN1D1
DCXR
DDB2
DDHD2
DDIT4
DDX19A
DDX19B
DDX49
DEDD
DEF6
DENND1C
DENND2D
DENND4A
DESI2
DFFA
DGCR6L
DHRS12
DHRS4
DHRS4L2
DHX30
DIP2A
DLGAP1-AS1
DMAP1
DNAAF2
DNAJA3
DNAJB12
DNAJC1
DNAJC14
DNAJC16
DNAJC3
DNAJC4
DNASE2
DNPEP
DNPH1
DNTTIP1
DOCK10
DOCK11
DOCK2
DOK1
DPEP2
DPF2
DPH2
DPH5
DPP4
DPP7
DPP8
DRAM2
DRAP1
DSCR3
DTD1
DTNB
DTNBP1
DTWD1
DUSP12
DUSP2
DYM
DYNLT3
DZIP3
E2F4
E4F1
ECE1
ECHS1
ECI1
ECSIT
EDEM1
EEFSEC
EFHD2
EFNA4
EFTUD2
EI24
EIF3J-AS1
EIF3L
EIF4E3
EIF4EBP1
ELAC2
ELK3
ELMOD3
ELMSAN1
ELOVL1
ELP5
ELP6
EMB
EMC2
EMD
EMG1
EPB41
EPB41L4A-AS1
EPC1
EPHX2
EPS15L1
EPSTI1
ERAP1
ERCC5
ERN1
ERO1A
ERO1B
ESF1
ESRRA
ETHE1
ETV7
EVI2B
EVL
EXOG
EXOSC2
EXOSC3
EYA3
EZH1
FAAP24
FADD
FAM102A
FAM110A
FAM118A
FAM172A
FAM173A
FAM174A
FAM185A
FAM217B
FAM219B
FAM234A
FAM53B
FAM76A
FAM78A
FAM98C
FARS2
FASTK
FASTKD2
FBXL12
FBXL15
FBXL20
FBXL3
FBXL4
FBXL5
FBXO18
FBXO21
FBXO25
FBXO3
FBXO34
FBXO6
FBXW2
FBXW5
FCHO1
FCMR
FDX1
FGD3
FIG4
FKBP11
FKBP15
FLII
FLNA
FLYWCH2
FNDC3A
FOXN3
FOXP1
FPGS
FTX
GALK2
GALT
GANAB
GAR1
GART
GATC
GBE1
GBF1
GBP4
GCHFR
GCLM
GDE1
GDI1
GEMIN2
GEMIN7
GIMAP1
GIMAP2
GIMAP4
GIMAP5
GIMAP6
GIMAP7
GIT2
GLA
GLE1
GLMP
GLRX5
GLT8D1
GLYR1
GMIP
GMPPA
GMPR2
GNA15
GNB1L
GNB2
GNB5
GNPDA2
GNPTG
GOLPH3
GOLT1B
GOPC
GPAA1
GPATCH4
GPR108
GPR132
GPR137B
GPR155
GPR171
GPR65
GPS1
GPS2
GPSM3
GPX1
GRAMD1A
GRAP2
GRIPAP1
GRK6
GRWD1
GSDMD
GSR
GTF2E2
GTPBP8
GUF1
GVINP1
GZMB
GZMM
H3F3AP4
HACD4
HAGH
HAPLN3
HAVCR2
HBS1L
HDAC8
HDDC3
HDGF
HDHD3
HEATR1
HEIH
HELZ
HENMT1
HERC1
HERC6
HEXDC
HGS
HIBADH
HIBCH
HIF1AN
HINT2
HIST1H1D
HMCES
HMGN4
HMGXB4
HNRNPA0
HNRNPDL
HNRNPLL
HOPX
HOXB2
HPGD
HSD17B10
HSD17B11
HSDL2
HSF1
HSF2
HSH2D
HSPBAP1
HTRA2
IBTK
ICA1
ICAM2
ICOS
IER5
IFI27L2
IFI35
IFIH1
IFIT5
IFNAR2
IFRD1
IFRD2
IFT43
IGFLR1
IGSF8
IKBKE
IKZF1
IKZF3
IKZF5
IL10RB
IL12RB1
IL12RB2
IL16
IL18RAP
IL21R
IL27RA
IL2RB
IL6R
IL7R
ILF3-AS1
ILKAP
IMMP1L
IMPA1
IMPACT
ING3
INO80E
INPP1
INPP4B
INSIG2
INTS12
INTS8
IP6K1
IPO5
IQGAP2
IRAK4
IRF2BP2
IRF4
IRF7
ISCA1
ISCA2
ISOC2
ITFG1
ITFG2
ITGA4
ITGAL
ITGB2
ITGB7
ITM2C
ITPA
ITPR2
ITPRIPL1
ITSN2
JAGN1
JARID2
JMJD8
JOSD2
KAT5
KATNA1
KDELR1
KDM3A
KDM4C
KEAP1
KIAA1191
KIF1BP
KLF12
KLF2
KLHDC2
KLHDC3
KLHL7
KLRB1
KMT2C
KMT2E
KNOP1
KPNA5
KRBOX4
KRCC1
KTI12
L3HYPDH
LAIR1
LAMTOR3
LAPTM5
LARS
LCK
LCMT1
LCP2
LDAH
LDLRAP1
LEF1
LENG1
LEO1
LETMD1
LGALS9
LIG1
LIMD2
LIMK2
LIN52
LINC-PINT
LINC00324
LINC00426
LINC00649
LINC00847
LINC00861
LINC00892
LINC00909
LINC00963
LINC01089
LINC01550
LINC01578
LINC01619
LINS1
LLPH
LMBR1L
LMF2
LNPEP
LPAR6
LRIG1
LRP10
LRR1
LRRC40
LRRC41
LRRC47
LRRC59
LRRC75A-AS1
LRRFIP2
LSM4
LSM5
LUC7L2
LXN
LY6E
LY75
LYPLAL1
LYRM7
LYRM9
LYSMD2
MAGED1
MAGED2
MAGEF1
MAGOHB
MAL
MALSU1
MAN1A2
MAN2B2
MANBAL
MANF
MAP2K1
MAP2K2
MAP3K4
MAP3K5
MAP4K1
MAP4K2
MAPK1
MAPK13
MAPKAPK3
MAPKAPK5-AS1
MARCH2
MBD4
MBP
MCEE
MCRS1
MED1
MED11
MED15
MED17
MED19
MED21
MED24
MED30
MED31
MED7
MED8
MEI1
MEMO1
METTL18
METTL23
METTL8
MFNG
MFSD5
MGAT4A
MGMT
MIAT
MICAL1
MICU1
MICU2
MIF-AS1
MIIP
MIR155HG
MIS18BP1
MKLN1
MKRN2
MLKL
MLLT10
MLLT6
MOAP1
MOB2
MOB3A
MOCS2
MORC3
MOSPD3
MPDU1
MPG
MPHOSPH6
MPHOSPH8
MPHOSPH9
MPI
MPLKIP
MPV17
MPV17L2
MPZL3
MR1
MRPL1
MRPL11
MRPL12
MRPL2
MRPL36
MRPL39
MRPL4
MRPL40
MRPL41
MRPL44
MRPL47
MRPL48
MRPL50
MRPL57
MRPS14
MRPS2
MRPS26
MRPS27
MRPS28
MRPS31
MRPS33
MRPS5
MSH3
MSRB1
MT1F
MT1X
MTERF4
MTFR1L
MTHFS
MTM1
MTMR14
MTMR6
MTRR
MUL1
MUS81
MVB12A
MX2
MXD3
MXD4
MYC
MYCBP
MYDGF
MYL6B
MYO1F
MYO1G
MYO5A
MZT1
N4BP2L1
NAA16
NAA20
NAA25
NAAA
NAGK
NAPRT
NARFL
NAT10
NCF4
NCK1
NCK2
NCKAP1L
NCOA2
NDEL1
NDFIP1
NDUFA13
NDUFAF2
NDUFAF7
NDUFS1
NDUFS8
NDUFV1
NDUFV2
NEK7
NELFE
NEMP2
NFATC2
NFKBIB
NFKBID
NFS1
NFU1
NGDN
NIFK-AS1
NIPAL3
NIPSNAP1
NISCH
NIT1
NKG7
NLRC3
NLRP1
NME3
NMI
NMRAL1
NMRK1
NMT1
NMT2
NNT
NOC2L
NOC4L
NOP14
NOP16
NOP2
NPAT
NPC2
NPRL2
NR1H2
NR2C1
NSD1
NSMCE2
NSRP1
NT5C
NT5C2
NT5C3A
NT5DC1
NTAN1
NTMT1
NTPCR
NUB1
NUBP2
NUCB1
NUDC
NUDCD2
NUDT15
NUDT16L1
NUDT2
NUDT22
NUDT3
NUP133
NUP210
NUP37
OARD1
OAS1
OASL
ODC1
OFD1
OGDH
OGFOD1
OMA1
ORAI1
ORC2
ORC3
ORC5
ORMDL2
OS9
OSER1
OSGEP
OSM
OXCT1
OXLD1
P2RX4
P2RY10
P4HTM
PAF1
PAG1
PAM
PARP10
PARP11
PARP12
PARP4
PARP8
PBXIP1
PCBD1
PCID2
PCIF1
PCK2
PCMTD2
PCYOX1L
PCYT2
PDCD2
PDCD2L
PDCD4
PDCD6IP
PDE12
PDE6D
PDE7A
PDHB
PDHX
PDIA4
PDK2
PDLIM2
PDP1
PDRG1
PDZD11
PELI1
PELO
PEPD
PERP
PEX11B
PEX16
PEX2
PFDN4
PFKFB3
PFKL
PGGT1B
PGM1
PGS1
PHACTR4
PHC3
PHF23
PHKG1
PHKG2
PHPT1
PHTF1
PHTF2
PHYKPL
PIGC
PIGF
PIGG
PIK3CD
PIK3IP1
PIK3R1
PIN1
PITPNB
PITPNC1
PKN1
PLA2G16
PLAC8
PLCL2
PLD3
PLEKHA1
PLEKHF1
PLEKHF2
PLEKHJ1
PLEKHO2
PLGRKT
PMM2
PMS2P1
PMVK
PNKP
PNMA1
PNPLA2
PNPLA8
POGK
POGZ
POLD2
POLE4
POLG
POLR1C
POLR2D
POLR2M
POLR3F
POLR3H
POP7
POR
PPA2
PPIL1
PPIL2
PPIL3
PPM1K
PPM1M
PPOX
PPP1R16B
PPP2R2B
PPP2R5A
PPP2R5D
PPP3CC
PPP4R3A
PPP4R3B
PPP5C
PPP6R2
PQLC3
PRAF2
PRCP
PRELID3B
PREX1
PRF1
PRIM1
PRKAB1
PRKAR2A
PRKCB
PRKCH
PRKCQ
PRKCQ-AS1
PRKCSH
PRKRA
PRMT2
PRMT9
PRPF18
PRPF38A
PRPF39
PRPSAP1
PRPSAP2
PRR5
PSEN1
PSMA3-AS1
PSMB8-AS1
PSMD9
PSME3
PSMG1
PSMG4
PSTPIP1
PTDSS1
PTGER2
PTGES2
PTP4A3
PTPN4
PTS
PTTG1IP
PUM3
PUS7L
PUSL1
PVT1
PXK
PXN
PXN-AS1
PYCARD
PYHIN1
PYM1
PYROXD1
QTRT1
R3HCC1
RAB11B
RAB28
RAB29
RAB30
RAB30-AS1
RAB33B
RAB35
RAB37
RAB3GAP2
RAB4A
RAB4B
RAB5C
RAB6A
RAB8B
RAB9A
RABGGTA
RAC2
RAD51-AS1
RAD9A
RALA
RALGAPB
RANBP3
RANBP6
RANGRF
RAP2C
RAPGEF6
RASA3
RASAL3
RASGRP1
RASGRP2
RASSF7
RB1CC1
RBL2
RBM10
RBM18
RBM38
RBM4B
RBMS1
RBMX2
RCBTB1
RCBTB2
RCC1
RCHY1
RCN2
RCSD1
RDH11
RDH14
RECQL
REEP3
REV1
RFC2
RFC4
RFTN1
RFWD2
RFX5
RFXANK
RGS14
RGS19
RHEB
RHOF
RHOT2
RILPL2
RINL
RIPK2
RITA1
RMDN3
RNASEH1-AS1
RNASEH2A
RNASEH2B
RNASET2
RNF113A
RNF115
RNF126
RNF138
RNF146
RNF166
RNF216
RNF26
RNFT1
RNGTT
RNH1
RNPEP
RP9
RPA1
RPAP2
RPL22L1
RPL36A
RPP25L
RPS26
RPS6KA3
RPS6KB1
RPS6KB2
RPUSD3
RRAGA
RRAGB
RRN3
RRN3P1
RRP1B
RRP7A
RRS1
RSAD1
RSBN1
RSBN1L
RSRC1
RSRP1
RTCB
RUVBL1
S1PR1
S1PR4
SACM1L
SAMD4B
SAMD9
SAMD9L
SARAF
SASH3
SAT2
SATB1
SCAF4
SCAMP2
SCAPER
SCARB2
SCML4
SCNM1
SCOC
SCPEP1
SCYL1
SDCCAG8
SDF2L1
SDF4
SDHAF1
SEC22B
SEC23A
SEL1L3
SELPLG
SENP6
SEPT1
SEPT7P2
SERINC5
SERTAD3
SESN1
SESN3
SETD3
SF3B4
SF3B6
SFXN4
SGF29
SGMS1
SGSM3
SGTB
SH2D2A
SH3BP5
SH3TC1
SH3YL1
SHARPIN
SHC1
SHISA5
SHKBP1
SIAH2
SIGIRR
SIL1
SIN3A
SIPA1
SIRT7
SIT1
SKAP1
SKAP2
SLA
SLAMF6
SLC12A6
SLC22A18
SLC25A1
SLC25A11
SLC25A20
SLC25A45
SLC35A2
SLC35A3
SLC35B1
SLC35C2
SLC35E3
SLC38A10
SLC39A1
SLC43A1
SLC44A2
SLC4A1AP
SLC50A1
SLC52A2
SLC7A6OS
SLC8B1
SLC9A3R1
SLF2
SMAD2
SMAD3
SMAGP
SMAP1
SMARCB1
SMC6
SMCO4
SMDT1
SMG5
SMIM10L1
SMIM19
SMIM20
SMPD2
SNAP47
SNAPC3
SNAPC5
SNHG17
SNHG3
SNHG9
SNORD104
SNORD38A
SNRK
SNRNP35
SNRNP70
SNRPA
SNRPN
SNU13
SNUPN
SNX1
SNX10
SNX11
SNX17
SNX20
SNX4
SOAT1
SOCS1
SOCS3
SP140L
SPG21
SPN
SRSF1
SS18
SSBP4
SSH2
ST6GAL1
ST6GALNAC4
ST6GALNAC6
ST8SIA4
STARD3
STARD3NL
STAT4
STIM2
STK10
STK24
STK38
STOM
STOML2
STT3B
STX10
STX12
STX17
STX18
STX2
STXBP3
SUCLG2
SUN1
SUN2
SUPT20H
SUPT4H1
SUPV3L1
SURF2
SUSD3
SVIP
SWSAP1
SYNC
SYNJ2BP
SYTL1
SZRD1
TACC3
TACO1
TAF10
TAF11
TAF3
TANGO2
TAOK3
TAPBPL
TARBP2
TARS2
TATDN1
TAZ
TBC1D10A
TBC1D10C
TBC1D14
TBC1D19
TBC1D20
TBC1D5
TBRG1
TBRG4
TC2N
TCF7
TCIRG1
TCTA
TCTEX1D2
TCTN3
TDP1
TECPR1
TEX264
TGFBR2
TGIF1
TGS1
THAP1
THAP11
THAP4
THAP7
THEMIS2
THG1L
TIFA
TIMM17B
TIMM22
TIMM44
TIMM50
TIMM9
TINF2
TIPARP
TK1
TKFC
TKT
TM2D1
TM9SF1
TMA16
TMC8
TMCO4
TMED7
TMED8
TMEM101
TMEM115
TMEM116
TMEM120B
TMEM134
TMEM138
TMEM141
TMEM147
TMEM160
TMEM161B
TMEM170A
TMEM184B
TMEM199
TMEM204
TMEM205
TMEM216
TMEM223
TMEM245
TMEM256
TMEM259
TMEM263
TMEM42
TMEM63A
TMEM64
TMEM69
TMEM80
TMEM9B
TMIGD2
TMUB1
TMUB2
TMX3
TNFRSF10A
TNFRSF14
TNFRSF18
TNFRSF1A
TNFRSF25
TNFRSF4
TNIK
TNIP2
TNKS2
TNPO3
TOLLIP
TOM1
TOR1AIP2
TOR3A
TP53RK
TP53TG1
TPD52L2
TPGS2
TPMT
TPP1
TPST2
TRABD
TRABD2A
TRADD
TRAF2
TRAF3IP3
TRAF5
TRAFD1
TRAPPC1
TRAPPC13
TRAPPC3
TRAPPC6A
TRAT1
TRG-AS1
TRIB2
TRIM14
TRIM32
TRIM38
TRIM44
TRIM46
TRIM52
TRIM52-AS1
TRIM69
TRIP4
TRMO
TRMT10B
TRMT6
TRNT1
TRPM7
TRPV2
TRUB2
TSC22D4
TSEN54
TSN
TSNAX
TSPAN14
TSPAN17
TSPAN5
TSR2
TTC17
TTC31
TTC39B
TTC9C
TTPAL
TUBD1
TUBE1
TUBG1
TUBGCP4
TUG1
TUSC2
TVP23B
TWF2
TWISTNB
TXK
TYMP
UBAC2
UBE2D1
UBE2D2
UBE2E3
UBE2F
UBE2G1
UBE2J2
UBE2Q2
UBE2R2
UBE2V1
UBE2V2
UBL4A
UBL7
UBQLN2
UBTF
UBXN11
UCKL1
UHRF1BP1L
UIMC1
ULK3
UNC45A
UNC50
URB1-AS1
URM1
UROD
UROS
USB1
USE1
USF1
USF2
USP25
USP30-AS1
USP36
USP42
USPL1
UTP14A
UTP6
VAMP2
VAMP4
VAMP5
VAV1
VCPIP1
VHL
VPS11
VPS13B
VPS13C
VPS26B
VPS33A
VPS36
VPS37A
VPS45
VPS51
VRK2
VRK3
WAPL
WAS
WDR11
WDR12
WDR18
WDR20
WDR43
WDR45
WDR45B
WDR53
WDR54
WDR6
WDR73
WDR75
WDR83
WIPI1
XBP1
XPA
XPC
XPNPEP1
XPOT
YARS2
YDJC
YEATS2
YIF1A
YIF1B
YIPF4
ZAP70
ZBP1
ZBTB11
ZBTB16
ZBTB20
ZBTB25
ZBTB32
ZBTB43
ZC3H12D
ZC3H8
ZC3HC1
ZCCHC10
ZCCHC7
ZCCHC9
ZDHHC24
ZDHHC4
ZDHHC7
ZFAND1
ZFAND6
ZFPL1
ZHX1
ZNF106
ZNF14
ZNF148
ZNF160
ZNF211
ZNF22
ZNF226
ZNF266
ZNF32
ZNF330
ZNF33A
ZNF354A
ZNF384
ZNF430
ZNF44
ZNF511
ZNF524
ZNF544
ZNF552
ZNF581
ZNF593
ZNF600
ZNF644
ZNF655
ZNF7
ZNF708
ZNF75A
ZNF76
ZNF791
