# Supplementary material for: Analysis of Tumor-Infiltrating T-Cell Transcriptomes Reveal a Unique Genetic Signature across Different Types of Cancer
Source: Int J Mol Sci. 2022 Sep 21;23(19):11065. doi: 10.3390/ijms231911065 (PMC9569723; doi:10.3390/ijms231911065)
Supplement: Supplementary file 1 [file ijms-23-11065-s001.zip › Table S3-CD4M-scRNA_annotations.xlsx]

## Sheet: BiologicalProcess
GO biological process complete	Homo sapiens - REFLIST (20851)	upload_1 (4073)	upload_1 (expected)	upload_1 (over/under)	upload_1 (fold Enrichment)	upload_1 (raw P-value)	upload_1 (FDR)
IRES-dependent viral translational initiation (GO:0075522)	10	10	1.95	+	5.12	0.000506	0.00805
positive regulation of protein localization to Cajal body (GO:1904871)	9	9	1.76	+	5.12	0.000972	0.0144
regulation of protein localization to Cajal body (GO:1904869)	9	9	1.76	+	5.12	0.000972	0.0144
protein localization to cytoplasmic stress granule (GO:1903608)	7	7	1.37	+	5.12	0.00365	0.0445
SRP-dependent cotranslational protein targeting to membrane (GO:0006614)	96	90	18.75	+	4.8	2.22e-24	2.41e-22
cotranslational protein targeting to membrane (GO:0006613)	101	94	19.73	+	4.76	3.02e-25	3.41e-23
suppression of host defenses by symbiont (GO:0044414)	11	10	2.15	+	4.65	0.000824	0.0125
regulation of establishment of protein localization to telomere (GO:0070203)	11	10	2.15	+	4.65	0.000824	0.0125
suppression by symbiont of host immune response (GO:0052562)	10	9	1.95	+	4.61	0.00158	0.0218
suppression by symbiont of host innate immune response (GO:0052170)	10	9	1.95	+	4.61	0.00158	0.0218
modulation by symbiont of host innate immune response (GO:0052167)	10	9	1.95	+	4.61	0.00158	0.0218
ESCRT III complex disassembly (GO:1904903)	10	9	1.95	+	4.61	0.00158	0.0218
ESCRT complex disassembly (GO:1904896)	10	9	1.95	+	4.61	0.00158	0.0218
positive regulation of establishment of protein localization to telomere (GO:1904851)	10	9	1.95	+	4.61	0.00158	0.0218
late endosome to vacuole transport via multivesicular body sorting pathway (GO:0032511)	9	8	1.76	+	4.55	0.00304	0.038
regulation of telomerase RNA localization to Cajal body (GO:1904872)	18	16	3.52	+	4.55	2.83e-05	0.000605
regulation of ribonuclease activity (GO:0060700)	9	8	1.76	+	4.55	0.00304	0.038
protein targeting to ER (GO:0045047)	110	97	21.49	+	4.51	7.9e-25	8.79e-23
establishment of protein localization to endoplasmic reticulum (GO:0072599)	114	100	22.27	+	4.49	1.96e-25	2.27e-23
translational initiation (GO:0006413)	143	124	27.93	+	4.44	6.79e-31	9.92e-29
positive regulation of telomerase RNA localization to Cajal body (GO:1904874)	15	13	2.93	+	4.44	0.00019	0.0034
mitigation of host defenses by symbiont (GO:0030682)	14	12	2.73	+	4.39	0.000359	0.00599
viral transcription (GO:0019083)	115	98	22.46	+	4.36	2.57e-24	2.75e-22
COPII-coated vesicle cargo loading (GO:0090110)	13	11	2.54	+	4.33	0.00068	0.0105
nuclear-transcribed mRNA catabolic process, nonsense-mediated decay (GO:0000184)	120	101	23.44	+	4.31	9.79e-25	1.08e-22
viral gene expression (GO:0019080)	132	111	25.78	+	4.3	5.01e-27	6.38e-25
cytoplasmic translation (GO:0002181)	73	61	14.26	+	4.28	2.06e-15	1.28e-13
regulation of establishment of protein localization to chromosome (GO:0070202)	12	10	2.34	+	4.27	0.00129	0.0184
S phase (GO:0051320)	65	54	12.7	+	4.25	9.66e-14	5.19e-12
mitotic S phase (GO:0000084)	65	54	12.7	+	4.25	9.66e-14	5.18e-12
nucleotide-excision repair, DNA damage recognition (GO:0000715)	23	19	4.49	+	4.23	1.04e-05	0.000236
proteasomal ubiquitin-independent protein catabolic process (GO:0010499)	23	19	4.49	+	4.23	1.04e-05	0.000236
protein localization to endoplasmic reticulum (GO:0070972)	138	113	26.96	+	4.19	8.19e-27	1.03e-24
modulation by symbiont of host immune response (GO:0052553)	11	9	2.15	+	4.19	0.00246	0.0317
formation of cytoplasmic translation initiation complex (GO:0001732)	16	13	3.13	+	4.16	0.000293	0.00498
regulation of protein localization to chromosome, telomeric region (GO:1904814)	15	12	2.93	+	4.1	0.00055	0.00866
viral translation (GO:0019081)	14	11	2.73	+	4.02	0.00104	0.0152
proteasome assembly (GO:0043248)	14	11	2.73	+	4.02	0.00104	0.0152
regulation of RNA polymerase II transcriptional preinitiation complex assembly (GO:0045898)	14	11	2.73	+	4.02	0.00104	0.0152
mitochondrial translational elongation (GO:0070125)	88	69	17.19	+	4.01	2.94e-16	1.98e-14
late endosome to vacuole transport (GO:0045324)	18	14	3.52	+	3.98	0.000235	0.00411
mitochondrial electron transport, NADH to ubiquinone (GO:0006120)	49	38	9.57	+	3.97	1.64e-09	6.01e-08
mitotic interphase (GO:0051329)	79	61	15.43	+	3.95	2.47e-14	1.39e-12
interphase (GO:0051325)	79	61	15.43	+	3.95	2.47e-14	1.39e-12
positive regulation of nuclear-transcribed mRNA poly(A) tail shortening (GO:0060213)	13	10	2.54	+	3.94	0.00195	0.0262
regulation of cellular amino acid metabolic process (GO:0006521)	65	50	12.7	+	3.94	5.7e-12	2.56e-10
negative regulation of RNA splicing (GO:0033119)	26	20	5.08	+	3.94	1.28e-05	0.000286
regulation of protein deubiquitination (GO:0090085)	13	10	2.54	+	3.94	0.00195	0.0261
positive regulation of protein localization to chromosome, telomeric region (GO:1904816)	13	10	2.54	+	3.94	0.00195	0.0261
alternative mRNA splicing, via spliceosome (GO:0000380)	17	13	3.32	+	3.91	0.00044	0.00716
mitochondrial translational termination (GO:0070126)	89	68	17.39	+	3.91	1.19e-15	7.73e-14
nucleotide-excision repair, preincision complex assembly (GO:0006294)	29	22	5.66	+	3.88	5.58e-06	0.000132
regulation of transcription from RNA polymerase II promoter in response to hypoxia (GO:0061418)	78	59	15.24	+	3.87	1.22e-13	6.45e-12
positive regulation of viral transcription (GO:0050434)	41	31	8.01	+	3.87	7.63e-08	2.32e-06
translational termination (GO:0006415)	97	73	18.95	+	3.85	1.9e-16	1.29e-14
response to host immune response (GO:0052572)	12	9	2.34	+	3.84	0.00369	0.0448
positive regulation of vacuole organization (GO:0044090)	12	9	2.34	+	3.84	0.00369	0.0448
nuclear-transcribed mRNA catabolic process (GO:0000956)	197	147	38.48	+	3.82	1.97e-31	2.96e-29
negative regulation of mRNA processing (GO:0050686)	31	23	6.06	+	3.8	4.47e-06	0.000107
ribosome localization (GO:0033750)	15	11	2.93	+	3.75	0.00153	0.0213
modulation by symbiont of host defense response (GO:0052031)	15	11	2.93	+	3.75	0.00153	0.0213
ribosomal subunit export from nucleus (GO:0000054)	15	11	2.93	+	3.75	0.00153	0.0213
positive regulation of exosomal secretion (GO:1903543)	15	11	2.93	+	3.75	0.00153	0.0213
ATP synthesis coupled electron transport (GO:0042773)	89	65	17.39	+	3.74	2.26e-14	1.28e-12
nucleotide-excision repair, DNA duplex unwinding (GO:0000717)	22	16	4.3	+	3.72	0.000148	0.00273
mitochondrial ATP synthesis coupled electron transport (GO:0042775)	88	64	17.19	+	3.72	4.1e-14	2.29e-12
negative regulation of mRNA splicing, via spliceosome (GO:0048025)	22	16	4.3	+	3.72	0.000148	0.00273
transcription-coupled nucleotide-excision repair (GO:0006283)	73	53	14.26	+	3.72	6.41e-12	2.86e-10
antigen processing and presentation of exogenous peptide antigen via MHC class I, TAP-dependent (GO:0002479)	76	55	14.85	+	3.7	2.83e-12	1.31e-10
positive regulation of viral genome replication (GO:0045070)	36	26	7.03	+	3.7	1.55e-06	3.91e-05
nucleotide-excision repair, preincision complex stabilization (GO:0006293)	21	15	4.1	+	3.66	0.000273	0.0047
cytoplasmic translational initiation (GO:0002183)	28	20	5.47	+	3.66	2.74e-05	0.000586
mRNA catabolic process (GO:0006402)	216	153	42.19	+	3.63	6.85e-31	9.91e-29
histone H2A acetylation (GO:0043968)	17	12	3.32	+	3.61	0.00119	0.0172
positive regulation of viral process (GO:0048524)	105	74	20.51	+	3.61	1.42e-15	9.02e-14
nucleotide-excision repair, DNA incision, 5'-to lesion (GO:0006296)	37	26	7.23	+	3.6	2.23e-06	5.52e-05
mitochondrial electron transport, cytochrome c to oxygen (GO:0006123)	20	14	3.91	+	3.58	0.000503	0.00802
antigen processing and presentation of exogenous peptide antigen via MHC class I (GO:0042590)	80	56	15.63	+	3.58	4.65e-12	2.11e-10
aerobic electron transport chain (GO:0019646)	20	14	3.91	+	3.58	0.000503	0.00801
regulation of hematopoietic stem cell differentiation (GO:1902036)	73	51	14.26	+	3.58	4.32e-11	1.8e-09
7-methylguanosine mRNA capping (GO:0006370)	33	23	6.45	+	3.57	9.32e-06	0.000214
exonucleolytic catabolism of deadenylated mRNA (GO:0043928)	33	23	6.45	+	3.57	9.32e-06	0.000214
positive regulation of viral life cycle (GO:1903902)	59	41	11.52	+	3.56	3.76e-09	1.33e-07
NADH dehydrogenase complex assembly (GO:0010257)	65	45	12.7	+	3.54	7.25e-10	2.79e-08
mitochondrial respiratory chain complex I assembly (GO:0032981)	65	45	12.7	+	3.54	7.25e-10	2.79e-08
global genome nucleotide-excision repair (GO:0070911)	26	18	5.08	+	3.54	9.13e-05	0.00178
NIK/NF-kappaB signaling (GO:0038061)	81	56	15.82	+	3.54	6.62e-12	2.94e-10
stress granule assembly (GO:0034063)	16	11	3.13	+	3.52	0.00221	0.0292
rRNA-containing ribonucleoprotein complex export from nucleus (GO:0071428)	16	11	3.13	+	3.52	0.00221	0.0292
establishment of protein localization to mitochondrial membrane (GO:0090151)	16	11	3.13	+	3.52	0.00221	0.0291
regulation of RNA export from nucleus (GO:0046831)	16	11	3.13	+	3.52	0.00221	0.0291
regulation of exosomal secretion (GO:1903541)	16	11	3.13	+	3.52	0.00221	0.0291
nuclear-transcribed mRNA catabolic process, exonucleolytic (GO:0000291)	35	24	6.84	+	3.51	7.32e-06	0.00017
response to host defenses (GO:0052200)	19	13	3.71	+	3.5	0.000924	0.0138
response to defenses of other organism (GO:0052173)	19	13	3.71	+	3.5	0.000924	0.0138
response to host (GO:0075136)	19	13	3.71	+	3.5	0.000924	0.0138
DNA damage response, detection of DNA damage (GO:0042769)	38	26	7.42	+	3.5	3.17e-06	7.75e-05
ribosomal small subunit assembly (GO:0000028)	19	13	3.71	+	3.5	0.000924	0.0138
positive regulation of nuclear-transcribed mRNA catabolic process, deadenylation-dependent decay (GO:1900153)	19	13	3.71	+	3.5	0.000924	0.0138
mRNA cleavage (GO:0006379)	22	15	4.3	+	3.49	0.000391	0.00646
regulation of mitotic spindle assembly (GO:1901673)	22	15	4.3	+	3.49	0.000391	0.00645
nucleotide-excision repair, DNA incision, 3'-to lesion (GO:0006295)	22	15	4.3	+	3.49	0.000391	0.00644
regulation of nuclease activity (GO:0032069)	22	15	4.3	+	3.49	0.000391	0.00644
mitochondrial translation (GO:0032543)	113	77	22.07	+	3.49	1.42e-15	9.05e-14
RNA catabolic process (GO:0006401)	251	171	49.03	+	3.49	7.45e-33	1.2e-30
histone mRNA metabolic process (GO:0008334)	25	17	4.88	+	3.48	0.000166	0.00301
translational elongation (GO:0006414)	124	84	24.22	+	3.47	1.59e-16	1.09e-14
multivesicular body organization (GO:0036257)	31	21	6.06	+	3.47	3.06e-05	0.00065
regulation of viral transcription (GO:0046782)	65	44	12.7	+	3.47	1.84e-09	6.71e-08
interleukin-12-mediated signaling pathway (GO:0035722)	46	31	8.99	+	3.45	4.71e-07	1.3e-05
response to interleukin-12 (GO:0070671)	49	33	9.57	+	3.45	2.05e-07	5.92e-06
cellular response to interleukin-12 (GO:0071349)	48	32	9.38	+	3.41	3.68e-07	1.03e-05
oxidative phosphorylation (GO:0006119)	114	76	22.27	+	3.41	6.65e-15	3.99e-13
regulation of nuclear-transcribed mRNA poly(A) tail shortening (GO:0060211)	15	10	2.93	+	3.41	0.00408	0.0488
regulation of oxidative stress-induced intrinsic apoptotic signaling pathway (GO:1902175)	27	18	5.27	+	3.41	0.000129	0.00241
mitochondrial electron transport, ubiquinol to cytochrome c (GO:0006122)	15	10	2.93	+	3.41	0.00408	0.0488
regulation of nucleobase-containing compound transport (GO:0032239)	18	12	3.52	+	3.41	0.0017	0.0233
nuclear envelope reassembly (GO:0031468)	18	12	3.52	+	3.41	0.0017	0.0233
retrograde protein transport, ER to cytosol (GO:0030970)	18	12	3.52	+	3.41	0.0017	0.0233
multivesicular body assembly (GO:0036258)	30	20	5.86	+	3.41	5.54e-05	0.00113
regulation of mRNA polyadenylation (GO:1900363)	18	12	3.52	+	3.41	0.0017	0.0233
endoplasmic reticulum to cytosol transport (GO:1903513)	18	12	3.52	+	3.41	0.0017	0.0232
RNA splicing, via transesterification reactions (GO:0000375)	302	201	58.99	+	3.41	2.14e-37	4.31e-35
mRNA splicing, via spliceosome (GO:0000398)	299	199	58.41	+	3.41	5.01e-37	9.85e-35
RNA splicing, via transesterification reactions with bulged adenosine as nucleophile (GO:0000377)	299	199	58.41	+	3.41	5.01e-37	9.73e-35
regulation of hematopoietic progenitor cell differentiation (GO:1901532)	86	57	16.8	+	3.39	2.22e-11	9.47e-10
respiratory electron transport chain (GO:0022904)	109	72	21.29	+	3.38	4.45e-14	2.47e-12
antigen processing and presentation of peptide antigen via MHC class I (GO:0002474)	103	68	20.12	+	3.38	2.37e-13	1.2e-11
anaphase-promoting complex-dependent catabolic process (GO:0031145)	82	54	16.02	+	3.37	8.58e-11	3.48e-09
translation (GO:0006412)	389	256	75.99	+	3.37	7.86e-47	2.36e-44
RNA capping (GO:0036260)	35	23	6.84	+	3.36	1.85e-05	0.000407
7-methylguanosine RNA capping (GO:0009452)	35	23	6.84	+	3.36	1.85e-05	0.000406
regulation of spindle assembly (GO:0090169)	29	19	5.66	+	3.35	0.0001	0.00192
regulation of cellular amine metabolic process (GO:0033238)	84	55	16.41	+	3.35	6.18e-11	2.55e-09
transcription elongation from RNA polymerase II promoter (GO:0006368)	72	47	14.06	+	3.34	1.81e-09	6.59e-08
nucleotide-excision repair, DNA incision (GO:0033683)	40	26	7.81	+	3.33	6.23e-06	0.000147
nuclear-transcribed mRNA catabolic process, deadenylation-dependent decay (GO:0000288)	60	39	11.72	+	3.33	5.4e-08	1.7e-06
error-prone translesion synthesis (GO:0042276)	20	13	3.91	+	3.33	0.0013	0.0185
regulation of fibroblast apoptotic process (GO:2000269)	17	11	3.32	+	3.31	0.0031	0.0386
tricarboxylic acid cycle (GO:0006099)	34	22	6.64	+	3.31	3.33e-05	0.000702
ribosomal large subunit biogenesis (GO:0042273)	75	48	14.65	+	3.28	1.61e-09	5.93e-08
positive regulation of antigen receptor-mediated signaling pathway (GO:0050857)	22	14	4.3	+	3.26	0.000993	0.0147
vesicle coating (GO:0006901)	68	43	13.28	+	3.24	1.46e-08	4.9e-07
negative regulation of translational initiation (GO:0045947)	19	12	3.71	+	3.23	0.00236	0.0308
CD4-positive, alpha-beta T cell differentiation involved in immune response (GO:0002294)	27	17	5.27	+	3.22	0.000323	0.00545
intracellular transport of virus (GO:0075733)	54	34	10.55	+	3.22	5.74e-07	1.55e-05
endosome transport via multivesicular body sorting pathway (GO:0032509)	27	17	5.27	+	3.22	0.000323	0.00544
T-helper cell differentiation (GO:0042093)	27	17	5.27	+	3.22	0.000323	0.00544
COPII-coated vesicle budding (GO:0090114)	70	44	13.67	+	3.22	1.09e-08	3.68e-07
negative regulation of G2/M transition of mitotic cell cycle (GO:0010972)	91	57	17.78	+	3.21	7.62e-11	3.1e-09
COPII vesicle coating (GO:0048208)	64	40	12.5	+	3.2	5.76e-08	1.8e-06
vesicle targeting, rough ER to cis-Golgi (GO:0048207)	64	40	12.5	+	3.2	5.76e-08	1.8e-06
response to interferon-beta (GO:0035456)	32	20	6.25	+	3.2	0.000106	0.00202
positive regulation of posttranscriptional gene silencing (GO:0060148)	24	15	4.69	+	3.2	0.000758	0.0116
interleukin-1-mediated signaling pathway (GO:0070498)	96	60	18.75	+	3.2	2.57e-11	1.09e-09
spliceosomal complex assembly (GO:0000245)	56	35	10.94	+	3.2	4.17e-07	1.16e-05
metallo-sulfur cluster assembly (GO:0031163)	24	15	4.69	+	3.2	0.000758	0.0116
iron-sulfur cluster assembly (GO:0016226)	24	15	4.69	+	3.2	0.000758	0.0116
peptide biosynthetic process (GO:0043043)	415	259	81.07	+	3.19	2.23e-44	6.11e-42
protein targeting to membrane (GO:0006612)	177	110	34.57	+	3.18	2.71e-19	2.13e-17
regulation of defense response to virus by virus (GO:0050690)	29	18	5.66	+	3.18	0.000247	0.00429
regulation of mRNA 3'-end processing (GO:0031440)	29	18	5.66	+	3.18	0.000247	0.00428
G1 phase (GO:0051318)	21	13	4.1	+	3.17	0.00179	0.0243
membrane raft organization (GO:0031579)	21	13	4.1	+	3.17	0.00179	0.0243
mitotic G1 phase (GO:0000080)	21	13	4.1	+	3.17	0.00179	0.0243
regulation of nuclear-transcribed mRNA catabolic process, deadenylation-dependent decay (GO:1900151)	21	13	4.1	+	3.17	0.00179	0.0242
regulation of translational initiation (GO:0006446)	81	50	15.82	+	3.16	1.57e-09	5.82e-08
ribonucleoprotein complex localization (GO:0071166)	128	79	25	+	3.16	3.4e-14	1.91e-12
cellular protein complex disassembly (GO:0043624)	138	85	26.96	+	3.15	3.79e-15	2.33e-13
regulation of mRNA stability (GO:0043488)	182	112	35.55	+	3.15	1.84e-19	1.48e-17
Golgi vesicle budding (GO:0048194)	78	48	15.24	+	3.15	3.57e-09	1.27e-07
aerobic respiration (GO:0009060)	78	48	15.24	+	3.15	3.57e-09	1.27e-07
ribonucleoprotein complex export from nucleus (GO:0071426)	127	78	24.81	+	3.14	5.86e-14	3.19e-12
transport of virus (GO:0046794)	57	35	11.13	+	3.14	5.22e-07	1.43e-05
antigen processing and presentation of exogenous peptide antigen (GO:0002478)	176	108	34.38	+	3.14	9.62e-19	7.43e-17
positive regulation of DNA-templated transcription, elongation (GO:0032786)	31	19	6.06	+	3.14	0.000322	0.00544
mRNA splice site selection (GO:0006376)	31	19	6.06	+	3.14	0.000322	0.00543
RNA splicing (GO:0008380)	400	244	78.14	+	3.12	1.24e-40	2.94e-38
positive regulation of gene silencing by miRNA (GO:2000637)	23	14	4.49	+	3.12	0.00136	0.0193
nucleotide-excision repair, DNA gap filling (GO:0006297)	23	14	4.49	+	3.12	0.00136	0.0193
negative regulation of response to endoplasmic reticulum stress (GO:1903573)	46	28	8.99	+	3.12	8.78e-06	0.000202
alpha-beta T cell differentiation involved in immune response (GO:0002293)	28	17	5.47	+	3.11	0.000441	0.00717
alpha-beta T cell activation involved in immune response (GO:0002287)	28	17	5.47	+	3.11	0.000441	0.00717
positive T cell selection (GO:0043368)	28	17	5.47	+	3.11	0.000441	0.00716
DNA-templated transcription, elongation (GO:0006354)	89	54	17.39	+	3.11	7.59e-10	2.91e-08
ribonucleoprotein complex subunit organization (GO:0071826)	193	117	37.7	+	3.1	8.69e-20	7.17e-18
mRNA cis splicing, via spliceosome (GO:0045292)	33	20	6.45	+	3.1	0.000222	0.00392
vesicle targeting, to, from or within Golgi (GO:0048199)	71	43	13.87	+	3.1	3.22e-08	1.03e-06
virion assembly (GO:0019068)	38	23	7.42	+	3.1	6.64e-05	0.00134
ncRNA export from nucleus (GO:0097064)	38	23	7.42	+	3.1	6.64e-05	0.00133
RNA phosphodiester bond hydrolysis, exonucleolytic (GO:0090503)	43	26	8.4	+	3.1	2.04e-05	0.000444
multi-organism localization (GO:1902579)	58	35	11.33	+	3.09	6.69e-07	1.8e-05
multi-organism transport (GO:0044766)	58	35	11.33	+	3.09	6.69e-07	1.79e-05
ribonucleoprotein complex assembly (GO:0022618)	186	112	36.33	+	3.08	7.51e-19	5.86e-17
regulation of RNA stability (GO:0043487)	191	115	37.31	+	3.08	2.38e-19	1.89e-17
vesicle budding from membrane (GO:0006900)	98	59	19.14	+	3.08	1.29e-10	5.15e-09
mitochondrial respiratory chain complex assembly (GO:0033108)	98	59	19.14	+	3.08	1.29e-10	5.13e-09
antigen processing and presentation of exogenous antigen (GO:0019884)	183	110	35.75	+	3.08	1.72e-18	1.3e-16
mRNA export from nucleus (GO:0006406)	110	66	21.49	+	3.07	1.05e-11	4.6e-10
mRNA-containing ribonucleoprotein complex export from nucleus (GO:0071427)	110	66	21.49	+	3.07	1.05e-11	4.58e-10
error-free translesion synthesis (GO:0070987)	20	12	3.91	+	3.07	0.00322	0.04
protein exit from endoplasmic reticulum (GO:0032527)	25	15	4.88	+	3.07	0.00103	0.0152
maturation of LSU-rRNA (GO:0000470)	30	18	5.86	+	3.07	0.000525	0.00832
regulation of translation in response to stress (GO:0043555)	20	12	3.91	+	3.07	0.00322	0.04
respiratory chain complex IV assembly (GO:0008535)	25	15	4.88	+	3.07	0.00103	0.0151
rRNA catabolic process (GO:0016075)	20	12	3.91	+	3.07	0.00322	0.0399
RNA export from nucleus (GO:0006405)	135	81	26.37	+	3.07	5.98e-14	3.25e-12
regulation of mRNA splicing, via spliceosome (GO:0048024)	105	63	20.51	+	3.07	3.16e-11	1.33e-09
mRNA metabolic process (GO:0016071)	697	418	136.15	+	3.07	1.98e-68	1.58e-65
regulation of mRNA catabolic process (GO:0061013)	204	122	39.85	+	3.06	2.39e-20	2.04e-18
cellular respiration (GO:0045333)	159	95	31.06	+	3.06	3.86e-16	2.59e-14
regulation of mRNA processing (GO:0050684)	144	86	28.13	+	3.06	1.05e-14	6.17e-13
nucleotide-excision repair (GO:0006289)	109	65	21.29	+	3.05	1.81e-11	7.73e-10
tRNA transport (GO:0051031)	37	22	7.23	+	3.04	0.000111	0.0021
regulation of mRNA metabolic process (GO:1903311)	333	198	65.05	+	3.04	5.01e-32	7.66e-30
regulation of alternative mRNA splicing, via spliceosome (GO:0000381)	69	41	13.48	+	3.04	1.58e-07	4.64e-06
regulation of transcription initiation from RNA polymerase II promoter (GO:0060260)	32	19	6.25	+	3.04	0.000366	0.00609
SCF-dependent proteasomal ubiquitin-dependent protein catabolic process (GO:0031146)	96	57	18.75	+	3.04	3.7e-10	1.45e-08
negative regulation of cell cycle G2/M phase transition (GO:1902750)	103	61	20.12	+	3.03	9.27e-11	3.75e-09
regulation of transcription from RNA polymerase II promoter in response to stress (GO:0043618)	120	71	23.44	+	3.03	3.68e-12	1.68e-10
histone H2A ubiquitination (GO:0033522)	22	13	4.3	+	3.03	0.00243	0.0315
protein targeting to lysosome (GO:0006622)	22	13	4.3	+	3.03	0.00243	0.0314
protein insertion into mitochondrial membrane (GO:0051204)	22	13	4.3	+	3.03	0.00243	0.0314
cellular response to interferon-beta (GO:0035458)	22	13	4.3	+	3.03	0.00243	0.0314
positive regulation of mitotic sister chromatid segregation (GO:0062033)	22	13	4.3	+	3.03	0.00243	0.0314
somatic diversification of immune receptors via germline recombination within a single locus (GO:0002562)	34	20	6.64	+	3.01	0.000259	0.00448
tRNA-containing ribonucleoprotein complex export from nucleus (GO:0071431)	34	20	6.64	+	3.01	0.000259	0.00447
tRNA export from nucleus (GO:0006409)	34	20	6.64	+	3.01	0.000259	0.00447
somatic cell DNA recombination (GO:0016444)	34	20	6.64	+	3.01	0.000259	0.00446
cellular response to interleukin-4 (GO:0071353)	29	17	5.66	+	3	0.000864	0.013
ribosomal large subunit assembly (GO:0000027)	29	17	5.66	+	3	0.000864	0.013
mRNA 3'-end processing (GO:0031124)	87	51	16.99	+	3	4.33e-09	1.52e-07
positive regulation of transcription initiation from RNA polymerase II promoter (GO:0060261)	24	14	4.69	+	2.99	0.00296	0.0371
viral budding (GO:0046755)	24	14	4.69	+	2.99	0.00296	0.0371
protein export from nucleus (GO:0006611)	151	88	29.5	+	2.98	1.74e-14	9.99e-13
positive regulation of mRNA catabolic process (GO:0061014)	50	29	9.77	+	2.97	1.04e-05	0.000235
regulation of DNA-templated transcription in response to stress (GO:0043620)	126	73	24.61	+	2.97	3.05e-12	1.41e-10
mRNA processing (GO:0006397)	477	276	93.18	+	2.96	9.06e-43	2.33e-40
ribosome assembly (GO:0042255)	64	37	12.5	+	2.96	9.41e-07	2.43e-05
mitochondrial gene expression (GO:0140053)	142	82	27.74	+	2.96	2.03e-13	1.04e-11
regulation of RNA splicing (GO:0043484)	142	82	27.74	+	2.96	2.03e-13	1.04e-11
regulation of protein exit from endoplasmic reticulum (GO:0070861)	26	15	5.08	+	2.95	0.00204	0.0272
nuclear export (GO:0051168)	165	94	32.23	+	2.92	6.64e-15	4e-13
antigen processing and presentation of peptide antigen (GO:0048002)	195	111	38.09	+	2.91	2.64e-17	1.83e-15
type I interferon signaling pathway (GO:0060337)	67	38	13.09	+	2.9	8.01e-07	2.11e-05
cellular response to type I interferon (GO:0071357)	67	38	13.09	+	2.9	8.01e-07	2.1e-05
transcription elongation from RNA polymerase I promoter (GO:0006362)	30	17	5.86	+	2.9	0.00102	0.0149
protein K48-linked ubiquitination (GO:0070936)	53	30	10.35	+	2.9	1.6e-05	0.000353
regulation of mitotic spindle organization (GO:0060236)	39	22	7.62	+	2.89	0.000168	0.00304
snRNA transcription (GO:0009301)	71	40	13.87	+	2.88	4.35e-07	1.2e-05
positive regulation of DNA-templated transcription, initiation (GO:2000144)	32	18	6.25	+	2.88	0.00073	0.0112
mRNA destabilization (GO:0061157)	32	18	6.25	+	2.88	0.00073	0.0112
tumor necrosis factor-mediated signaling pathway (GO:0033209)	123	69	24.03	+	2.87	4.33e-11	1.79e-09
T cell selection (GO:0045058)	41	23	8.01	+	2.87	0.000124	0.00235
positive regulation of mRNA metabolic process (GO:1903313)	82	46	16.02	+	2.87	9.65e-08	2.91e-06
vesicle cargo loading (GO:0035459)	25	14	4.88	+	2.87	0.00338	0.0416
nucleobase-containing compound catabolic process (GO:0034655)	377	211	73.64	+	2.87	3.23e-31	4.76e-29
protein-containing complex disassembly (GO:0032984)	227	127	44.34	+	2.86	2.71e-19	2.12e-17
multivesicular body sorting pathway (GO:0071985)	34	19	6.64	+	2.86	0.000529	0.00838
regulation of type I interferon-mediated signaling pathway (GO:0060338)	34	19	6.64	+	2.86	0.000529	0.00838
regulation of spindle organization (GO:0090224)	43	24	8.4	+	2.86	9.27e-05	0.0018
selective autophagy (GO:0061912)	43	24	8.4	+	2.86	9.27e-05	0.00179
anaphase (GO:0051322)	156	87	30.47	+	2.86	1.45e-13	7.63e-12
mitotic anaphase (GO:0000090)	156	87	30.47	+	2.86	1.45e-13	7.61e-12
snRNA transcription by RNA polymerase II (GO:0042795)	70	39	13.67	+	2.85	7.3e-07	1.94e-05
regulation of cellular response to heat (GO:1900034)	79	44	15.43	+	2.85	2.17e-07	6.23e-06
regulation of posttranscriptional gene silencing (GO:0060147)	90	50	17.58	+	2.84	2.52e-08	8.28e-07
regulation of viral process (GO:0050792)	207	115	40.44	+	2.84	2.44e-17	1.7e-15
regulation of gene silencing by RNA (GO:0060966)	90	50	17.58	+	2.84	2.52e-08	8.26e-07
response to type I interferon (GO:0034340)	72	40	14.06	+	2.84	5.45e-07	1.48e-05
negative regulation of viral transcription (GO:0032897)	27	15	5.27	+	2.84	0.00238	0.031
establishment of protein localization to organelle (GO:0072594)	450	250	87.9	+	2.84	1.27e-36	2.43e-34
vesicle targeting (GO:0006903)	92	51	17.97	+	2.84	1.84e-08	6.15e-07
viral process (GO:0016032)	792	439	154.71	+	2.84	2.46e-64	1.63e-61
amide biosynthetic process (GO:0043604)	538	298	105.09	+	2.84	2.09e-43	5.64e-41
transcription initiation from RNA polymerase I promoter (GO:0006361)	38	21	7.42	+	2.83	0.000286	0.00489
regulation of gene silencing by miRNA (GO:0060964)	87	48	16.99	+	2.82	5.65e-08	1.77e-06
regulation of viral genome replication (GO:0045069)	98	54	19.14	+	2.82	7.52e-09	2.6e-07
termination of RNA polymerase II transcription (GO:0006369)	40	22	7.81	+	2.82	0.000212	0.00376
histone ubiquitination (GO:0016574)	40	22	7.81	+	2.82	0.000212	0.00375
termination of RNA polymerase I transcription (GO:0006363)	31	17	6.06	+	2.81	0.00123	0.0177
peptidyl-asparagine modification (GO:0018196)	31	17	6.06	+	2.81	0.00123	0.0176
regulation of ERAD pathway (GO:1904292)	31	17	6.06	+	2.81	0.00123	0.0176
regulation of transcription elongation from RNA polymerase II promoter (GO:0034243)	31	17	6.06	+	2.81	0.00123	0.0176
regulation of DNA-templated transcription, initiation (GO:2000142)	42	23	8.2	+	2.8	0.000158	0.00289
maintenance of protein localization in organelle (GO:0072595)	42	23	8.2	+	2.8	0.000158	0.00288
positive regulation of chromosome segregation (GO:0051984)	33	18	6.45	+	2.79	0.000894	0.0134
regulation of endoplasmic reticulum stress-induced intrinsic apoptotic signaling pathway (GO:1902235)	33	18	6.45	+	2.79	0.000894	0.0134
IRE1-mediated unfolded protein response (GO:0036498)	55	30	10.74	+	2.79	2.11e-05	0.00046
positive regulation of mRNA processing (GO:0050685)	33	18	6.45	+	2.79	0.000894	0.0134
antigen processing and presentation (GO:0019882)	224	122	43.76	+	2.79	7.16e-18	5.18e-16
protein targeting (GO:0006605)	371	202	72.47	+	2.79	7.56e-29	1.05e-26
T cell receptor signaling pathway (GO:0050852)	180	98	35.16	+	2.79	1.14e-14	6.68e-13
DNA-templated transcription, termination (GO:0006353)	79	43	15.43	+	2.79	3.92e-07	1.09e-05
establishment of protein localization to membrane (GO:0090150)	289	157	56.45	+	2.78	1.29e-22	1.29e-20
positive regulation of type I interferon production (GO:0032481)	81	44	15.82	+	2.78	2.84e-07	8.04e-06
RNA destabilization (GO:0050779)	35	19	6.84	+	2.78	0.000656	0.0102
cytochrome complex assembly (GO:0017004)	35	19	6.84	+	2.78	0.000656	0.0102
regulation of symbiosis, encompassing mutualism through parasitism (GO:0043903)	223	121	43.56	+	2.78	1.17e-17	8.32e-16
protein targeting to mitochondrion (GO:0006626)	59	32	11.52	+	2.78	1.13e-05	0.000253
ribonucleoprotein complex biogenesis (GO:0022613)	426	231	83.21	+	2.78	1.07e-32	1.69e-30
interferon-gamma-mediated signaling pathway (GO:0060333)	72	39	14.06	+	2.77	1.73e-06	4.32e-05
establishment of protein localization to mitochondrion (GO:0072655)	72	39	14.06	+	2.77	1.73e-06	4.31e-05
antigen processing and presentation of exogenous peptide antigen via MHC class II (GO:0019886)	98	53	19.14	+	2.77	2.37e-08	7.8e-07
regulation of interferon-gamma-mediated signaling pathway (GO:0060334)	26	14	5.08	+	2.76	0.00398	0.0478
regulation of response to interferon-gamma (GO:0060330)	26	14	5.08	+	2.76	0.00398	0.0478
protein targeting to vacuole (GO:0006623)	41	22	8.01	+	2.75	0.000428	0.00701
peptide metabolic process (GO:0006518)	537	288	104.9	+	2.75	5.92e-40	1.36e-37
aggrephagy (GO:0035973)	28	15	5.47	+	2.74	0.00286	0.0361
regulation of endoplasmic reticulum unfolded protein response (GO:1900101)	28	15	5.47	+	2.74	0.00286	0.0361
glycolytic process through glucose-6-phosphate (GO:0061620)	28	15	5.47	+	2.74	0.00286	0.0361
glycolytic process through fructose-6-phosphate (GO:0061615)	28	15	5.47	+	2.74	0.00286	0.0361
M phase (GO:0000279)	170	91	33.21	+	2.74	3.21e-13	1.61e-11
mitotic M phase (GO:0000087)	170	91	33.21	+	2.74	3.21e-13	1.61e-11
symbiotic process (GO:0044403)	884	472	172.68	+	2.73	1.38e-65	9.95e-63
regulation of protein targeting to mitochondrion (GO:1903214)	45	24	8.79	+	2.73	0.000211	0.00374
protein N-linked glycosylation via asparagine (GO:0018279)	30	16	5.86	+	2.73	0.00207	0.0274
protein localization to vacuole (GO:0072665)	62	33	12.11	+	2.72	1.03e-05	0.000235
protein localization to mitochondrion (GO:0070585)	79	42	15.43	+	2.72	7.56e-07	2e-05
T cell differentiation involved in immune response (GO:0002292)	32	17	6.25	+	2.72	0.00151	0.0212
response to interleukin-4 (GO:0070670)	32	17	6.25	+	2.72	0.00151	0.0212
positive regulation of protein targeting to mitochondrion (GO:1903955)	32	17	6.25	+	2.72	0.00151	0.0211
electron transport chain (GO:0022900)	179	95	34.97	+	2.72	1.01e-13	5.38e-12
antigen processing and presentation of peptide antigen via MHC class II (GO:0002495)	100	53	19.53	+	2.71	3.13e-08	1.01e-06
regulation of DNA-templated transcription, elongation (GO:0032784)	51	27	9.96	+	2.71	7.82e-05	0.00154
mRNA polyadenylation (GO:0006378)	34	18	6.64	+	2.71	0.00111	0.0161
protein refolding (GO:0042026)	36	19	7.03	+	2.7	0.000821	0.0125
synaptic vesicle transport (GO:0048489)	38	20	7.42	+	2.69	0.00097	0.0144
chaperone-mediated protein folding (GO:0061077)	59	31	11.52	+	2.69	2.31e-05	0.0005
regulation of T cell receptor signaling pathway (GO:0050856)	40	21	7.81	+	2.69	0.000676	0.0105
ATP metabolic process (GO:0046034)	202	106	39.46	+	2.69	6.16e-15	3.73e-13
regulation of telomere maintenance (GO:0032204)	82	43	16.02	+	2.68	6.85e-07	1.83e-05
transcription by RNA polymerase I (GO:0006360)	42	22	8.2	+	2.68	0.000476	0.00764
ribosomal small subunit biogenesis (GO:0042274)	71	37	13.87	+	2.67	5.1e-06	0.000121
tRNA aminoacylation for protein translation (GO:0006418)	50	26	9.77	+	2.66	0.000128	0.00241
positive regulation of telomere maintenance (GO:0032206)	50	26	9.77	+	2.66	0.000128	0.00241
establishment of protein localization to vacuole (GO:0072666)	50	26	9.77	+	2.66	0.000128	0.0024
antigen processing and presentation of peptide or polysaccharide antigen via MHC class II (GO:0002504)	102	53	19.92	+	2.66	4.57e-08	1.45e-06
histone H4 acetylation (GO:0043967)	54	28	10.55	+	2.65	6.96e-05	0.00139
endoplasmic reticulum to Golgi vesicle-mediated transport (GO:0006888)	197	102	38.48	+	2.65	5.3e-14	2.91e-12
positive regulation of erythrocyte differentiation (GO:0045648)	29	15	5.66	+	2.65	0.00348	0.0427
TRIF-dependent toll-like receptor signaling pathway (GO:0035666)	29	15	5.66	+	2.65	0.00348	0.0426
histone monoubiquitination (GO:0010390)	29	15	5.66	+	2.65	0.00348	0.0426
positive regulation of translational initiation (GO:0045948)	31	16	6.06	+	2.64	0.00254	0.0326
positive regulation of RNA splicing (GO:0033120)	37	19	7.23	+	2.63	0.00153	0.0213
androgen receptor signaling pathway (GO:0030521)	37	19	7.23	+	2.63	0.00153	0.0213
protein localization to lysosome (GO:0061462)	37	19	7.23	+	2.63	0.00153	0.0213
regulation of stem cell differentiation (GO:2000736)	117	60	22.85	+	2.63	9e-09	3.09e-07
positive regulation of protein localization to nucleus (GO:1900182)	82	42	16.02	+	2.62	1.95e-06	4.85e-05
negative regulation of mRNA metabolic process (GO:1903312)	84	43	16.41	+	2.62	1.4e-06	3.56e-05
RNA localization (GO:0006403)	225	115	43.95	+	2.62	1.86e-15	1.17e-13
T cell differentiation in thymus (GO:0033077)	47	24	9.18	+	2.61	0.000288	0.00491
ncRNA transcription (GO:0098781)	94	48	18.36	+	2.61	2.96e-07	8.36e-06
postreplication repair (GO:0006301)	51	26	9.96	+	2.61	0.000155	0.00284
biological phase (GO:0044848)	269	137	52.55	+	2.61	6.95e-18	5.12e-16
mitotic cell cycle phase (GO:0098763)	269	137	52.55	+	2.61	6.95e-18	5.09e-16
cell cycle phase (GO:0022403)	269	137	52.55	+	2.61	6.95e-18	5.07e-16
nuclear transport (GO:0051169)	270	137	52.74	+	2.6	7.63e-18	5.49e-16
ribosome biogenesis (GO:0042254)	298	151	58.21	+	2.59	1.39e-19	1.12e-17
retrograde vesicle-mediated transport, Golgi to endoplasmic reticulum (GO:0006890)	85	43	16.6	+	2.59	1.62e-06	4.07e-05
RNA transport (GO:0050658)	202	102	39.46	+	2.59	1.71e-13	8.89e-12
nucleic acid transport (GO:0050657)	202	102	39.46	+	2.59	1.71e-13	8.86e-12
establishment of RNA localization (GO:0051236)	204	103	39.85	+	2.58	1.23e-13	6.5e-12
posttranscriptional regulation of gene expression (GO:0010608)	544	274	106.26	+	2.58	1.98e-34	3.39e-32
heterocycle catabolic process (GO:0046700)	434	218	84.78	+	2.57	2.1e-27	2.73e-25
RNA processing (GO:0006396)	874	439	170.73	+	2.57	2.88e-55	1.39e-52
negative regulation of mitotic cell cycle phase transition (GO:1901991)	219	110	42.78	+	2.57	2.46e-14	1.39e-12
nucleocytoplasmic transport (GO:0006913)	267	134	52.16	+	2.57	2.98e-17	2.05e-15
cellular nitrogen compound catabolic process (GO:0044270)	435	218	84.97	+	2.57	2.47e-27	3.19e-25
'de novo' protein folding (GO:0006458)	42	21	8.2	+	2.56	0.000885	0.0133
substantia nigra development (GO:0021762)	46	23	8.99	+	2.56	0.00047	0.00758
ER-nucleus signaling pathway (GO:0006984)	38	19	7.42	+	2.56	0.00171	0.0234
NADH metabolic process (GO:0006734)	38	19	7.42	+	2.56	0.00171	0.0234
somatic diversification of immune receptors (GO:0002200)	46	23	8.99	+	2.56	0.00047	0.00757
negative regulation of proteasomal ubiquitin-dependent protein catabolic process (GO:0032435)	36	18	7.03	+	2.56	0.00242	0.0314
RNA polyadenylation (GO:0043631)	36	18	7.03	+	2.56	0.00242	0.0314
CD4-positive, alpha-beta T cell differentiation (GO:0043367)	36	18	7.03	+	2.56	0.00242	0.0313
posttranscriptional gene silencing (GO:0016441)	58	29	11.33	+	2.56	0.000105	0.002
alpha-beta T cell differentiation (GO:0046632)	52	26	10.16	+	2.56	0.000292	0.00497
cellular response to glucose starvation (GO:0042149)	38	19	7.42	+	2.56	0.00171	0.0234
T cell proliferation (GO:0042098)	36	18	7.03	+	2.56	0.00242	0.0313
regulation of response to endoplasmic reticulum stress (GO:1905897)	88	44	17.19	+	2.56	1.42e-06	3.59e-05
energy derivation by oxidation of organic compounds (GO:0015980)	229	114	44.73	+	2.55	1.48e-14	8.58e-13
activation of innate immune response (GO:0002218)	143	71	27.93	+	2.54	1.2e-09	4.53e-08
RNA 3'-end processing (GO:0031123)	139	69	27.15	+	2.54	2.21e-09	7.97e-08
regulation of gene silencing (GO:0060968)	129	64	25.2	+	2.54	1.12e-08	3.78e-07
stimulatory C-type lectin receptor signaling pathway (GO:0002223)	113	56	22.07	+	2.54	8.65e-08	2.62e-06
Wnt signaling pathway, planar cell polarity pathway (GO:0060071)	97	48	18.95	+	2.53	6.89e-07	1.84e-05
cell redox homeostasis (GO:0045454)	79	39	15.43	+	2.53	7.7e-06	0.000178
regulation of establishment of protein localization to mitochondrion (GO:1903747)	73	36	14.26	+	2.52	2.02e-05	0.000441
G1 DNA damage checkpoint (GO:0044783)	67	33	13.09	+	2.52	3.55e-05	0.000745
cellular macromolecule catabolic process (GO:0044265)	912	449	178.15	+	2.52	1.11e-54	5.19e-52
autophagosome assembly (GO:0000045)	63	31	12.31	+	2.52	6.48e-05	0.0013
negative regulation of proteasomal protein catabolic process (GO:1901799)	57	28	11.13	+	2.51	0.000166	0.00302
posttranscriptional gene silencing by RNA (GO:0035194)	57	28	11.13	+	2.51	0.000166	0.00301
mRNA transport (GO:0051028)	159	78	31.06	+	2.51	2.77e-10	1.09e-08
endoplasmic reticulum unfolded protein response (GO:0030968)	106	52	20.71	+	2.51	3.62e-07	1.01e-05
tRNA aminoacylation (GO:0043039)	53	26	10.35	+	2.51	0.000321	0.00544
protein destabilization (GO:0031648)	51	25	9.96	+	2.51	0.000451	0.00729
regulation of viral life cycle (GO:1903900)	145	71	28.32	+	2.51	2.44e-09	8.76e-08
regulation of type I interferon production (GO:0032479)	129	63	25.2	+	2.5	1.91e-08	6.36e-07
cellular response to unfolded protein (GO:0034620)	129	63	25.2	+	2.5	1.91e-08	6.35e-07
translesion synthesis (GO:0019985)	41	20	8.01	+	2.5	0.00143	0.0201
negative regulation of extrinsic apoptotic signaling pathway via death domain receptors (GO:1902042)	39	19	7.62	+	2.49	0.00197	0.0264
positive regulation of response to endoplasmic reticulum stress (GO:1905898)	39	19	7.62	+	2.49	0.00197	0.0263
spliceosomal snRNP assembly (GO:0000387)	39	19	7.62	+	2.49	0.00197	0.0263
modulation of process of other organism involved in symbiotic interaction (GO:0051817)	115	56	22.46	+	2.49	1.14e-07	3.39e-06
aromatic compound catabolic process (GO:0019439)	450	219	87.9	+	2.49	3.83e-26	4.65e-24
negative regulation of telomere maintenance (GO:0032205)	37	18	7.23	+	2.49	0.00274	0.0349
positive regulation of telomere maintenance via telomere lengthening (GO:1904358)	37	18	7.23	+	2.49	0.00274	0.0349
rRNA processing (GO:0006364)	216	105	42.19	+	2.49	4.69e-13	2.3e-11
regulation of transcription by RNA polymerase I (GO:0006356)	35	17	6.84	+	2.49	0.00384	0.0464
cytoplasmic pattern recognition receptor signaling pathway (GO:0002753)	35	17	6.84	+	2.49	0.00384	0.0463
negative regulation of cell cycle phase transition (GO:1901988)	235	114	45.9	+	2.48	4.81e-14	2.65e-12
mitotic G1/S transition checkpoint (GO:0044819)	66	32	12.89	+	2.48	8.58e-05	0.00168
mitotic G1 DNA damage checkpoint (GO:0031571)	66	32	12.89	+	2.48	8.58e-05	0.00168
cellular response to hypoxia (GO:0071456)	192	93	37.5	+	2.48	1.36e-11	5.88e-10
negative regulation of viral genome replication (GO:0045071)	62	30	12.11	+	2.48	0.000104	0.00199
positive regulation of intrinsic apoptotic signaling pathway (GO:2001244)	60	29	11.72	+	2.47	0.000141	0.00262
innate immune response activating cell surface receptor signaling pathway (GO:0002220)	116	56	22.66	+	2.47	1.34e-07	3.98e-06
modulation by symbiont of host process (GO:0044003)	58	28	11.33	+	2.47	0.000193	0.00344
positive regulation of establishment of protein localization to mitochondrion (GO:1903749)	58	28	11.33	+	2.47	0.000193	0.00344
rRNA metabolic process (GO:0016072)	228	110	44.54	+	2.47	1.96e-13	1.01e-11
regulation of G2/M transition of mitotic cell cycle (GO:0010389)	197	95	38.48	+	2.47	7.86e-12	3.47e-10
protein polyubiquitination (GO:0000209)	305	147	59.58	+	2.47	1.38e-17	9.74e-16
viral life cycle (GO:0019058)	216	104	42.19	+	2.46	8.19e-13	3.97e-11
amino acid activation (GO:0043038)	54	26	10.55	+	2.46	0.000363	0.00604
cellular response to decreased oxygen levels (GO:0036294)	202	97	39.46	+	2.46	4.96e-12	2.24e-10
negative regulation of ubiquitin-dependent protein catabolic process (GO:2000059)	50	24	9.77	+	2.46	0.0007	0.0108
innate immune response-activating signal transduction (GO:0002758)	117	56	22.85	+	2.45	2.3e-07	6.55e-06
DNA geometric change (GO:0032392)	115	55	22.46	+	2.45	3.21e-07	9.04e-06
negative regulation of histone modification (GO:0031057)	44	21	8.59	+	2.44	0.00125	0.0179
DNA duplex unwinding (GO:0032508)	107	51	20.9	+	2.44	7.06e-07	1.88e-05
regulation of protein export from nucleus (GO:0046825)	42	20	8.2	+	2.44	0.0017	0.0232
proteasome-mediated ubiquitin-dependent protein catabolic process (GO:0043161)	322	153	62.9	+	2.43	9.27e-18	6.65e-16
cellular response to oxygen levels (GO:0071453)	219	104	42.78	+	2.43	1.83e-12	8.64e-11
signal transduction involved in mitotic G1 DNA damage checkpoint (GO:0072431)	59	28	11.52	+	2.43	0.000227	0.004
signal transduction involved in mitotic cell cycle checkpoint (GO:0072413)	59	28	11.52	+	2.43	0.000227	0.00399
protein transmembrane transport (GO:0071806)	59	28	11.52	+	2.43	0.000227	0.00399
signal transduction involved in mitotic DNA integrity checkpoint (GO:1902403)	59	28	11.52	+	2.43	0.000227	0.00398
signal transduction involved in mitotic DNA damage checkpoint (GO:1902402)	59	28	11.52	+	2.43	0.000227	0.00398
intracellular signal transduction involved in G1 DNA damage checkpoint (GO:1902400)	59	28	11.52	+	2.43	0.000227	0.00398
modulation by host of symbiont process (GO:0051851)	59	28	11.52	+	2.43	0.000227	0.00397
protein modification by small protein removal (GO:0070646)	295	140	57.62	+	2.43	2.07e-16	1.4e-14
positive regulation of translation (GO:0045727)	135	64	26.37	+	2.43	3.58e-08	1.14e-06
'de novo' posttranslational protein folding (GO:0051084)	38	18	7.42	+	2.42	0.00318	0.0395
negative regulation of protein ubiquitination (GO:0031397)	76	36	14.85	+	2.42	3.12e-05	0.000661
regulation of intrinsic apoptotic signaling pathway (GO:2001242)	163	77	31.84	+	2.42	1.89e-09	6.82e-08
regulation of cell cycle G2/M phase transition (GO:1902749)	214	101	41.8	+	2.42	5.33e-12	2.4e-10
protein localization to organelle (GO:0033365)	765	361	149.43	+	2.42	1.69e-40	3.94e-38
regulation of translation (GO:0006417)	374	176	73.06	+	2.41	4.86e-20	4.1e-18
negative regulation of translation (GO:0017148)	136	64	26.57	+	2.41	4.06e-08	1.29e-06
response to unfolded protein (GO:0006986)	166	78	32.43	+	2.41	1.51e-09	5.62e-08
post-Golgi vesicle-mediated transport (GO:0006892)	132	62	25.78	+	2.4	7.54e-08	2.31e-06
organelle disassembly (GO:1903008)	66	31	12.89	+	2.4	0.000146	0.0027
protein sumoylation (GO:0016925)	66	31	12.89	+	2.4	0.000146	0.0027
autophagosome organization (GO:1905037)	66	31	12.89	+	2.4	0.000146	0.00269
protein folding (GO:0006457)	224	105	43.76	+	2.4	3.04e-12	1.41e-10
gene silencing by miRNA (GO:0035195)	47	22	9.18	+	2.4	0.00152	0.0212
positive regulation of alpha-beta T cell activation (GO:0046635)	62	29	12.11	+	2.39	0.000281	0.00481
protein deubiquitination (GO:0016579)	278	130	54.3	+	2.39	6.69e-15	4e-13
macroautophagy (GO:0016236)	176	82	34.38	+	2.39	8.42e-10	3.21e-08
negative regulation of proteolysis involved in cellular protein catabolic process (GO:1903051)	73	34	14.26	+	2.38	6.69e-05	0.00134
DNA damage response, signal transduction by p53 class mediator resulting in cell cycle arrest (GO:0006977)	58	27	11.33	+	2.38	0.000551	0.00867
positive regulation of ATPase activity (GO:0032781)	58	27	11.33	+	2.38	0.000551	0.00866
regulation of extrinsic apoptotic signaling pathway via death domain receptors (GO:1902041)	58	27	11.33	+	2.38	0.000551	0.00865
protein K63-linked ubiquitination (GO:0070534)	43	20	8.4	+	2.38	0.003	0.0375
gene silencing by RNA (GO:0031047)	86	40	16.8	+	2.38	1.68e-05	0.00037
positive regulation of nucleocytoplasmic transport (GO:0046824)	69	32	13.48	+	2.37	0.000122	0.00231
proteasomal protein catabolic process (GO:0010498)	345	160	67.39	+	2.37	7.02e-18	5.1e-16
intracellular protein transport (GO:0006886)	1002	464	195.73	+	2.37	9.39e-51	3.32e-48
response to amino acid starvation (GO:1990928)	80	37	15.63	+	2.37	4.25e-05	0.000885
alpha-beta T cell activation (GO:0046631)	65	30	12.7	+	2.36	0.000227	0.004
organic cyclic compound catabolic process (GO:1901361)	484	223	94.54	+	2.36	3.29e-24	3.47e-22
intracellular protein transmembrane transport (GO:0065002)	50	23	9.77	+	2.35	0.00124	0.0177
maturation of SSU-rRNA (GO:0030490)	50	23	9.77	+	2.35	0.00124	0.0177
negative regulation of protein modification by small protein conjugation or removal (GO:1903321)	87	40	16.99	+	2.35	2.97e-05	0.000633
Golgi vesicle transport (GO:0048193)	396	182	77.35	+	2.35	8.04e-20	6.67e-18
regulation of release of cytochrome c from mitochondria (GO:0090199)	48	22	9.38	+	2.35	0.0017	0.0233
import into nucleus (GO:0051170)	120	55	23.44	+	2.35	8.58e-07	2.24e-05
negative regulation of cellular amide metabolic process (GO:0034249)	153	70	29.89	+	2.34	2.57e-08	8.42e-07
cellular amide metabolic process (GO:0043603)	797	364	155.68	+	2.34	1.57e-38	3.38e-36
regulation of cellular amide metabolic process (GO:0034248)	427	195	83.41	+	2.34	8.51e-21	7.44e-19
regulation of erythrocyte differentiation (GO:0045646)	46	21	8.99	+	2.34	0.00236	0.0308
macromolecule catabolic process (GO:0009057)	1054	480	205.89	+	2.33	5.6e-51	2.03e-48
positive regulation of chromosome organization (GO:2001252)	187	85	36.53	+	2.33	8.9e-10	3.39e-08
transcription by RNA polymerase III (GO:0006383)	44	20	8.59	+	2.33	0.00328	0.0404
synaptic vesicle localization (GO:0097479)	44	20	8.59	+	2.33	0.00328	0.0404
regulation of protein modification by small protein conjugation or removal (GO:1903320)	236	107	46.1	+	2.32	9e-12	3.96e-10
cellular response to topologically incorrect protein (GO:0035967)	148	67	28.91	+	2.32	7.28e-08	2.24e-06
gene expression (GO:0010467)	2038	922	398.1	+	2.32	2.31e-102	4.08e-99
ubiquitin-dependent ERAD pathway (GO:0030433)	73	33	14.26	+	2.31	0.000169	0.00305
nucleobase-containing compound transport (GO:0015931)	248	112	48.44	+	2.31	3.61e-12	1.65e-10
negative regulation of cell cycle process (GO:0010948)	326	147	63.68	+	2.31	1.26e-15	8.12e-14
vacuolar transport (GO:0007034)	142	64	27.74	+	2.31	1.91e-07	5.54e-06
response to endoplasmic reticulum stress (GO:0034976)	258	116	50.4	+	2.3	1.28e-12	6.13e-11
sister chromatid cohesion (GO:0007062)	49	22	9.57	+	2.3	0.00195	0.0261
base-excision repair (GO:0006284)	49	22	9.57	+	2.3	0.00195	0.0261
ATP-dependent chromatin remodeling (GO:0043044)	78	35	15.24	+	2.3	0.000102	0.00194
negative regulation of cysteine-type endopeptidase activity (GO:2000117)	94	42	18.36	+	2.29	2.18e-05	0.000474
regulation of establishment of planar polarity (GO:0090175)	112	50	21.88	+	2.29	5.03e-06	0.00012
inner mitochondrial membrane organization (GO:0007007)	45	20	8.79	+	2.28	0.00366	0.0445
regulation of antigen receptor-mediated signaling pathway (GO:0050854)	63	28	12.31	+	2.28	0.00055	0.00868
regulation of telomere maintenance via telomere lengthening (GO:1904356)	63	28	12.31	+	2.28	0.00055	0.00867
DNA damage response, signal transduction by p53 class mediator (GO:0030330)	81	36	15.82	+	2.28	0.000127	0.00239
cellular response to UV (GO:0034644)	81	36	15.82	+	2.28	0.000127	0.00239
cellular component disassembly (GO:0022411)	394	175	76.96	+	2.27	5.78e-18	4.3e-16
modification-dependent macromolecule catabolic process (GO:0043632)	545	242	106.46	+	2.27	2.5e-24	2.69e-22
neutrophil degranulation (GO:0043312)	482	214	94.15	+	2.27	1.01e-21	9.44e-20
ubiquitin-dependent protein catabolic process (GO:0006511)	528	234	103.14	+	2.27	1.83e-23	1.88e-21
protein autoubiquitination (GO:0051865)	70	31	13.67	+	2.27	0.000352	0.0059
intrinsic apoptotic signaling pathway in response to DNA damage (GO:0008630)	70	31	13.67	+	2.27	0.000352	0.00589
vacuole organization (GO:0007033)	131	58	25.59	+	2.27	8.61e-07	2.24e-05
negative regulation of viral process (GO:0048525)	104	46	20.32	+	2.26	1.15e-05	0.000258
neutrophil mediated immunity (GO:0002446)	493	218	96.3	+	2.26	5.99e-22	5.61e-20
T cell differentiation (GO:0030217)	138	61	26.96	+	2.26	5.73e-07	1.55e-05
modification-dependent protein catabolic process (GO:0019941)	534	236	104.31	+	2.26	1.2e-23	1.24e-21
regulation of protein localization to nucleus (GO:1900180)	129	57	25.2	+	2.26	1.16e-06	2.99e-05
negative regulation of cellular protein catabolic process (GO:1903363)	86	38	16.8	+	2.26	7.32e-05	0.00145
cellular response to amino acid starvation (GO:0034198)	77	34	15.04	+	2.26	0.000157	0.00288
regulation of mitotic cell cycle phase transition (GO:1901990)	419	185	81.85	+	2.26	9.89e-19	7.61e-17
intracellular steroid hormone receptor signaling pathway (GO:0030518)	68	30	13.28	+	2.26	0.000486	0.00776
neutrophil activation involved in immune response (GO:0002283)	486	214	94.93	+	2.25	2.24e-21	2.05e-19
protein import (GO:0017038)	159	70	31.06	+	2.25	7.35e-08	2.26e-06
positive regulation of extrinsic apoptotic signaling pathway (GO:2001238)	50	22	9.77	+	2.25	0.00341	0.0419
regulation of G1/S transition of mitotic cell cycle (GO:2000045)	157	69	30.67	+	2.25	9.89e-08	2.97e-06
modulation of process of other organism (GO:0035821)	132	58	25.78	+	2.25	9.77e-07	2.52e-05
axo-dendritic transport (GO:0008088)	66	29	12.89	+	2.25	0.000672	0.0104
negative regulation of G1/S transition of mitotic cell cycle (GO:2000134)	107	47	20.9	+	2.25	1.41e-05	0.000313
negative regulation of intrinsic apoptotic signaling pathway (GO:2001243)	98	43	19.14	+	2.25	2.86e-05	0.000609
apoptotic mitochondrial changes (GO:0008637)	57	25	11.13	+	2.25	0.00139	0.0197
RNA metabolic process (GO:0016070)	1701	746	332.27	+	2.25	5.12e-76	4.53e-73
signal transduction involved in DNA damage checkpoint (GO:0072422)	73	32	14.26	+	2.24	0.000287	0.00491
signal transduction involved in DNA integrity checkpoint (GO:0072401)	73	32	14.26	+	2.24	0.000287	0.00491
positive regulation of cellular amide metabolic process (GO:0034250)	162	71	31.64	+	2.24	9e-08	2.72e-06
protein peptidyl-prolyl isomerization (GO:0000413)	48	21	9.38	+	2.24	0.00305	0.0381
histone deacetylation (GO:0016575)	48	21	9.38	+	2.24	0.00305	0.0381
positive regulation of gene expression, epigenetic (GO:0045815)	64	28	12.5	+	2.24	0.000933	0.0139
non-canonical Wnt signaling pathway (GO:0035567)	135	59	26.37	+	2.24	1.16e-06	2.99e-05
regulation of protein ubiquitination (GO:0031396)	206	90	40.24	+	2.24	1.59e-09	5.9e-08
axonal transport (GO:0098930)	55	24	10.74	+	2.23	0.00191	0.0257
regulation of telomere maintenance via telomerase (GO:0032210)	55	24	10.74	+	2.23	0.00191	0.0257
neutrophil activation (GO:0042119)	495	216	96.69	+	2.23	4.33e-21	3.92e-19
response to topologically incorrect protein (GO:0035966)	188	82	36.72	+	2.23	1.03e-08	3.5e-07
cellular protein catabolic process (GO:0044257)	624	272	121.89	+	2.23	2.24e-26	2.76e-24
regulation of nucleocytoplasmic transport (GO:0046822)	117	51	22.85	+	2.23	5.13e-06	0.000122
regulation of alpha-beta T cell differentiation (GO:0046637)	62	27	12.11	+	2.23	0.000856	0.0129
positive regulation of innate immune response (GO:0045089)	209	91	40.83	+	2.23	1.31e-09	4.89e-08
purine nucleoside triphosphate metabolic process (GO:0009144)	69	30	13.48	+	2.23	0.000533	0.00842
positive regulation of intracellular protein transport (GO:0090316)	161	70	31.45	+	2.23	1.32e-07	3.92e-06
positive regulation of protein import (GO:1904591)	46	20	8.99	+	2.23	0.00415	0.0495
granulocyte activation (GO:0036230)	500	217	97.67	+	2.22	4.36e-21	3.92e-19
nuclear envelope organization (GO:0006998)	53	23	10.35	+	2.22	0.00263	0.0337
proteolysis involved in cellular protein catabolic process (GO:0051603)	593	257	115.84	+	2.22	9.97e-25	1.09e-22
regulation of carbohydrate catabolic process (GO:0043470)	90	39	17.58	+	2.22	0.000101	0.00193
regulation of proteasomal ubiquitin-dependent protein catabolic process (GO:0032434)	127	55	24.81	+	2.22	2.68e-06	6.59e-05
positive regulation of protein modification by small protein conjugation or removal (GO:1903322)	141	61	27.54	+	2.21	7.8e-07	2.06e-05
signal transduction involved in cell cycle checkpoint (GO:0072395)	74	32	14.46	+	2.21	0.000327	0.00549
negative regulation of mitotic cell cycle (GO:0045930)	310	134	60.55	+	2.21	2.69e-13	1.35e-11
establishment of vesicle localization (GO:0051650)	199	86	38.87	+	2.21	5.94e-09	2.07e-07
cellular response to interleukin-1 (GO:0071347)	176	76	34.38	+	2.21	4.18e-08	1.33e-06
protein deacetylation (GO:0006476)	51	22	9.96	+	2.21	0.00364	0.0445
regulation of interferon-beta production (GO:0032648)	51	22	9.96	+	2.21	0.00364	0.0444
positive regulation of DNA binding (GO:0043388)	58	25	11.33	+	2.21	0.00156	0.0217
regulation of macroautophagy (GO:0016241)	174	75	33.99	+	2.21	5.65e-08	1.77e-06
mitochondrial membrane organization (GO:0007006)	130	56	25.39	+	2.21	3.2e-06	7.8e-05
protein monoubiquitination (GO:0006513)	65	28	12.7	+	2.21	0.001	0.0148
peptidyl-proline modification (GO:0018208)	65	28	12.7	+	2.21	0.001	0.0148
leukocyte degranulation (GO:0043299)	504	217	98.45	+	2.2	9.33e-21	8.12e-19
regulation of intracellular protein transport (GO:0033157)	244	105	47.66	+	2.2	1.18e-10	4.75e-09
negative regulation of cysteine-type endopeptidase activity involved in apoptotic process (GO:0043154)	86	37	16.8	+	2.2	0.000126	0.00237
protein import into nucleus (GO:0006606)	100	43	19.53	+	2.2	3.62e-05	0.000758
myeloid leukocyte mediated immunity (GO:0002444)	514	221	100.4	+	2.2	4.78e-21	4.25e-19
positive regulation of intracellular transport (GO:0032388)	214	92	41.8	+	2.2	1.87e-09	6.8e-08
mitochondrion organization (GO:0007005)	440	189	85.95	+	2.2	4.68e-18	3.5e-16
protein-containing complex localization (GO:0031503)	261	112	50.98	+	2.2	4.15e-11	1.73e-09
cellular protein-containing complex assembly (GO:0034622)	800	343	156.27	+	2.19	4.73e-32	7.31e-30
negative regulation of cell cycle G1/S phase transition (GO:1902807)	110	47	21.49	+	2.19	1.88e-05	0.00041
vesicle organization (GO:0016050)	307	131	59.97	+	2.18	8.95e-13	4.33e-11
protein deacylation (GO:0035601)	61	26	11.92	+	2.18	0.00191	0.0257
protein localization to nucleus (GO:0034504)	169	72	33.01	+	2.18	1.53e-07	4.51e-06
T cell costimulation (GO:0031295)	54	23	10.55	+	2.18	0.0029	0.0365
regulation of ubiquitin-dependent protein catabolic process (GO:2000058)	155	66	30.28	+	2.18	5.3e-07	1.45e-05
regulation of alpha-beta T cell activation (GO:0046634)	94	40	18.36	+	2.18	8.78e-05	0.00171
regulation of cell cycle phase transition (GO:1901987)	456	194	89.07	+	2.18	3.82e-18	2.87e-16
regulation of cellular catabolic process (GO:0031329)	844	359	164.87	+	2.18	4.4e-33	7.21e-31
mitochondrial transport (GO:0006839)	224	95	43.76	+	2.17	1.63e-09	6e-08
mitotic prometaphase (GO:0000236)	170	72	33.21	+	2.17	1.68e-07	4.91e-06
regulation of defense response to virus (GO:0050688)	78	33	15.24	+	2.17	0.000418	0.00686
myeloid cell activation involved in immune response (GO:0002275)	518	219	101.19	+	2.16	3.83e-20	3.24e-18
regulation of ATP metabolic process (GO:1903578)	123	52	24.03	+	2.16	1.2e-05	0.000268
telomere maintenance (GO:0000723)	97	41	18.95	+	2.16	0.000108	0.00206
interaction with host (GO:0051701)	168	71	32.82	+	2.16	2.26e-07	6.48e-06
intracellular transport (GO:0046907)	1536	649	300.04	+	2.16	1.62e-60	9.2e-58
regulation of proteasomal protein catabolic process (GO:0061136)	187	79	36.53	+	2.16	5.96e-08	1.86e-06
regulation of innate immune response (GO:0045088)	301	127	58.8	+	2.16	3.6e-12	1.65e-10
positive regulation of canonical Wnt signaling pathway (GO:0090263)	147	62	28.71	+	2.16	1.24e-06	3.17e-05
regulation of tumor necrosis factor-mediated signaling pathway (GO:0010803)	57	24	11.13	+	2.16	0.0024	0.0312
vesicle localization (GO:0051648)	209	88	40.83	+	2.16	8.35e-09	2.88e-07
protein stabilization (GO:0050821)	188	79	36.72	+	2.15	6.33e-08	1.97e-06
telomere organization (GO:0032200)	100	42	19.53	+	2.15	8.42e-05	0.00165
regulation of glycolytic process (GO:0006110)	81	34	15.82	+	2.15	0.000345	0.00578
autophagy (GO:0006914)	286	120	55.87	+	2.15	2.64e-11	1.11e-09
process utilizing autophagic mechanism (GO:0061919)	286	120	55.87	+	2.15	2.64e-11	1.11e-09
macromolecule deacylation (GO:0098732)	62	26	12.11	+	2.15	0.00205	0.0272
positive regulation of response to biotic stimulus (GO:0002833)	248	104	48.44	+	2.15	5.92e-10	2.29e-08
signal transduction in response to DNA damage (GO:0042770)	105	44	20.51	+	2.15	5.09e-05	0.00104
regulation of cellular protein catabolic process (GO:1903362)	253	106	49.42	+	2.14	3.48e-10	1.37e-08
regulation of mitochondrial membrane permeability (GO:0046902)	74	31	14.46	+	2.14	0.000777	0.0118
regulation of protein stability (GO:0031647)	294	123	57.43	+	2.14	1.27e-11	5.52e-10
protein catabolic process (GO:0030163)	686	287	134	+	2.14	1.3e-25	1.53e-23
lymphocyte costimulation (GO:0031294)	55	23	10.74	+	2.14	0.00325	0.0402
nucleus organization (GO:0006997)	134	56	26.18	+	2.14	6.74e-06	0.000157
regulation of gene expression, epigenetic (GO:0040029)	249	104	48.64	+	2.14	6.31e-10	2.44e-08
lysosomal transport (GO:0007041)	103	43	20.12	+	2.14	6.83e-05	0.00136
protein-containing complex subunit organization (GO:0043933)	1524	636	297.7	+	2.14	1.37e-57	7.26e-55
positive regulation of protein ubiquitination (GO:0031398)	120	50	23.44	+	2.13	2.35e-05	0.000509
regulation of mitochondrion organization (GO:0010821)	190	79	37.11	+	2.13	7.57e-08	2.31e-06
ERAD pathway (GO:0036503)	89	37	17.39	+	2.13	0.000239	0.00416
regulation of proteolysis involved in cellular protein catabolic process (GO:1903050)	219	91	42.78	+	2.13	1.02e-08	3.48e-07
cytokinesis (GO:0000910)	118	49	23.05	+	2.13	2.21e-05	0.000478
positive regulation of mitochondrion organization (GO:0010822)	118	49	23.05	+	2.13	2.21e-05	0.000478
regulation of ATPase activity (GO:0043462)	82	34	16.02	+	2.12	0.000556	0.00872
leukocyte activation involved in immune response (GO:0002366)	618	256	120.72	+	2.12	2.12e-22	2.08e-20
lysosome organization (GO:0007040)	58	24	11.33	+	2.12	0.00386	0.0465
regulation of interleukin-2 production (GO:0032663)	58	24	11.33	+	2.12	0.00386	0.0465
negative regulation of mitochondrion organization (GO:0010823)	58	24	11.33	+	2.12	0.00386	0.0465
lytic vacuole organization (GO:0080171)	58	24	11.33	+	2.12	0.00386	0.0464
peroxisome organization (GO:0007031)	87	36	16.99	+	2.12	0.000323	0.00545
signal transduction by p53 class mediator (GO:0072331)	121	50	23.64	+	2.12	2.51e-05	0.00054
negative regulation of chromosome organization (GO:2001251)	138	57	26.96	+	2.11	5.88e-06	0.000139
protein targeting to peroxisome (GO:0006625)	80	33	15.63	+	2.11	0.000762	0.0117
peroxisomal transport (GO:0043574)	80	33	15.63	+	2.11	0.000762	0.0117
establishment of protein localization to peroxisome (GO:0072663)	80	33	15.63	+	2.11	0.000762	0.0116
protein localization to peroxisome (GO:0072662)	80	33	15.63	+	2.11	0.000762	0.0116
protein localization to membrane (GO:0072657)	514	212	100.4	+	2.11	1.55e-18	1.18e-16
regulation of cell cycle G1/S phase transition (GO:1902806)	177	73	34.57	+	2.11	2.89e-07	8.18e-06
regulation of catabolic process (GO:0009894)	1007	415	196.71	+	2.11	9.31e-36	1.67e-33
negative regulation of viral life cycle (GO:1903901)	85	35	16.6	+	2.11	0.000437	0.00713
cell activation involved in immune response (GO:0002263)	622	256	121.5	+	2.11	4.27e-22	4.07e-20
RNA phosphodiester bond hydrolysis (GO:0090501)	163	67	31.84	+	2.1	9.88e-07	2.54e-05
regulation of mitotic sister chromatid segregation (GO:0033047)	73	30	14.26	+	2.1	0.00115	0.0166
mitotic DNA damage checkpoint (GO:0044773)	100	41	19.53	+	2.1	0.000136	0.00254
regulation of protein targeting (GO:1903533)	83	34	16.21	+	2.1	0.000592	0.00927
intrinsic apoptotic signaling pathway (GO:0097193)	149	61	29.11	+	2.1	3.38e-06	8.21e-05
histone acetylation (GO:0016573)	110	45	21.49	+	2.09	7.04e-05	0.0014
cellular response to interferon-gamma (GO:0071346)	164	67	32.04	+	2.09	1.53e-06	3.87e-05
pyruvate metabolic process (GO:0006090)	71	29	13.87	+	2.09	0.00156	0.0216
generation of precursor metabolites and energy (GO:0006091)	414	169	80.87	+	2.09	1.34e-14	7.79e-13
response to interleukin-1 (GO:0070555)	201	82	39.26	+	2.09	9.8e-08	2.95e-06
protein N-linked glycosylation (GO:0006487)	76	31	14.85	+	2.09	0.000936	0.0139
mitotic DNA integrity checkpoint (GO:0044774)	108	44	21.1	+	2.09	9.46e-05	0.00183
myeloid leukocyte activation (GO:0002274)	582	237	113.69	+	2.08	5.13e-20	4.3e-18
protein transport (GO:0015031)	1525	621	297.89	+	2.08	2.71e-53	1.08e-50
peptidyl-lysine acetylation (GO:0018394)	118	48	23.05	+	2.08	4.92e-05	0.00102
negative regulation of chromatin organization (GO:1905268)	64	26	12.5	+	2.08	0.00248	0.0319
mitochondrial transmembrane transport (GO:1990542)	96	39	18.75	+	2.08	0.000246	0.00427
nucleic acid metabolic process (GO:0090304)	2301	934	449.47	+	2.08	2.73e-83	2.9e-80
cellular nitrogen compound biosynthetic process (GO:0044271)	1671	678	326.41	+	2.08	4.35e-58	2.39e-55
maintenance of protein location in cell (GO:0032507)	79	32	15.43	+	2.07	0.0011	0.0159
DNA repair (GO:0006281)	515	208	100.6	+	2.07	2.15e-17	1.51e-15
positive regulation of T cell activation (GO:0050870)	208	84	40.63	+	2.07	9.98e-08	2.99e-06
ncRNA processing (GO:0034470)	384	155	75.01	+	2.07	3.27e-13	1.63e-11
positive regulation of cellular protein localization (GO:1903829)	337	136	65.83	+	2.07	9.8e-12	4.3e-10
regulation of mitotic cell cycle (GO:0007346)	684	276	133.61	+	2.07	8.02e-23	8.03e-21
regulation of signal transduction by p53 class mediator (GO:1901796)	181	73	35.36	+	2.06	5.76e-07	1.55e-05
negative regulation of intracellular transport (GO:0032387)	62	25	12.11	+	2.06	0.00334	0.0411
response to interferon-gamma (GO:0034341)	186	75	36.33	+	2.06	4.84e-07	1.33e-05
regulation of oxidative stress-induced cell death (GO:1903201)	67	27	13.09	+	2.06	0.00289	0.0365
regulation of protein import (GO:1904589)	67	27	13.09	+	2.06	0.00289	0.0364
positive regulation of macroautophagy (GO:0016239)	67	27	13.09	+	2.06	0.00289	0.0364
positive regulation of cellular protein catabolic process (GO:1903364)	144	58	28.13	+	2.06	8.83e-06	0.000203
protein modification by small protein conjugation (GO:0032446)	778	313	151.97	+	2.06	1.12e-25	1.32e-23
response to virus (GO:0009615)	286	115	55.87	+	2.06	5.28e-10	2.05e-08
endosomal transport (GO:0016197)	229	92	44.73	+	2.06	2.95e-08	9.54e-07
peptide transport (GO:0015833)	1556	625	303.95	+	2.06	6.67e-52	2.53e-49
gene silencing (GO:0016458)	167	67	32.62	+	2.05	1.96e-06	4.86e-05
regulation of I-kappaB kinase/NF-kappaB signaling (GO:0043122)	242	97	47.27	+	2.05	1.23e-08	4.15e-07
establishment of protein localization (GO:0045184)	1617	648	315.86	+	2.05	8.38e-54	3.42e-51
ncRNA metabolic process (GO:0034660)	477	191	93.18	+	2.05	7.87e-16	5.22e-14
endosome organization (GO:0007032)	75	30	14.65	+	2.05	0.0014	0.0197
positive regulation of DNA biosynthetic process (GO:2000573)	70	28	13.67	+	2.05	0.00228	0.03
internal protein amino acid acetylation (GO:0006475)	120	48	23.44	+	2.05	5.9e-05	0.00119
internal peptidyl-lysine acetylation (GO:0018393)	115	46	22.46	+	2.05	9.6e-05	0.00185
regulation of sister chromatid segregation (GO:0033045)	85	34	16.6	+	2.05	0.000708	0.0109
positive regulation of proteasomal ubiquitin-dependent protein catabolic process (GO:0032436)	85	34	16.6	+	2.05	0.000708	0.0109
mitotic cytokinesis (GO:0000281)	70	28	13.67	+	2.05	0.00228	0.03
ciliary basal body-plasma membrane docking (GO:0097711)	95	38	18.56	+	2.05	0.000361	0.00602
cellular protein localization (GO:0034613)	1636	654	319.57	+	2.05	4.53e-54	2e-51
cellular macromolecule localization (GO:0070727)	1644	657	321.14	+	2.05	2.85e-54	1.3e-51
positive regulation of apoptotic signaling pathway (GO:2001235)	178	71	34.77	+	2.04	1.58e-06	3.99e-05
regulation of cytokine-mediated signaling pathway (GO:0001959)	163	65	31.84	+	2.04	3.45e-06	8.32e-05
regulation of response to biotic stimulus (GO:0002831)	404	161	78.92	+	2.04	2.15e-13	1.09e-11
negative regulation of protein catabolic process (GO:0042177)	133	53	25.98	+	2.04	3.53e-05	0.000743
protein-containing complex assembly (GO:0065003)	1280	510	250.03	+	2.04	4.73e-41	1.14e-38
positive regulation of autophagy (GO:0010508)	123	49	24.03	+	2.04	6.72e-05	0.00135
positive regulation of leukocyte cell-cell adhesion (GO:1903039)	226	90	44.15	+	2.04	5.63e-08	1.77e-06
positive regulation of chromatin organization (GO:1905269)	113	45	22.07	+	2.04	0.000129	0.00241
nucleoside triphosphate metabolic process (GO:0009141)	93	37	18.17	+	2.04	0.000483	0.00773
amide transport (GO:0042886)	1590	631	310.59	+	2.03	4.91e-51	1.82e-48
protein ubiquitination (GO:0016567)	698	277	136.35	+	2.03	4.33e-22	4.1e-20
regulation of intracellular transport (GO:0032386)	361	143	70.52	+	2.03	7.86e-12	3.48e-10
cellular response to DNA damage stimulus (GO:0006974)	783	310	152.95	+	2.03	1.76e-24	1.92e-22
regulation of chromosome organization (GO:0033044)	364	144	71.1	+	2.03	6.41e-12	2.86e-10
organelle transport along microtubule (GO:0072384)	81	32	15.82	+	2.02	0.00127	0.0181
maintenance of location in cell (GO:0051651)	99	39	19.34	+	2.02	0.000449	0.00728
positive regulation of ubiquitin-dependent protein catabolic process (GO:2000060)	99	39	19.34	+	2.02	0.000449	0.00728
protein modification by small protein conjugation or removal (GO:0070647)	988	389	192.99	+	2.02	2.92e-30	4.19e-28
leukocyte activation (GO:0045321)	917	361	179.13	+	2.02	3.57e-28	4.78e-26
organelle membrane fusion (GO:0090174)	84	33	16.41	+	2.01	0.0015	0.0211
cell cycle G2/M phase transition (GO:0044839)	140	55	27.35	+	2.01	3.53e-05	0.000742
regulation of hemopoiesis (GO:1903706)	461	181	90.05	+	2.01	1.91e-14	1.09e-12
positive regulation of I-kappaB kinase/NF-kappaB signaling (GO:0043123)	186	73	36.33	+	2.01	1.66e-06	4.17e-05
regulation of autophagy (GO:0010506)	334	131	65.24	+	2.01	9.76e-11	3.94e-09
regulation of cysteine-type endopeptidase activity (GO:2000116)	245	96	47.86	+	2.01	3.37e-08	1.08e-06
G2/M transition of mitotic cell cycle (GO:0000086)	138	54	26.96	+	2	3.33e-05	0.000704
membrane fusion (GO:0061025)	138	54	26.96	+	2	3.33e-05	0.000703
negative regulation of cell cycle (GO:0045786)	573	224	111.93	+	2	2.3e-17	1.61e-15
interaction with symbiont (GO:0051702)	87	34	16.99	+	2	0.00117	0.0169
regulation of response to cytokine stimulus (GO:0060759)	174	68	33.99	+	2	4.23e-06	0.000101
regulation of protein catabolic process (GO:0042176)	397	155	77.55	+	2	2.4e-12	1.12e-10
response to oxygen levels (GO:0070482)	382	149	74.62	+	2	7.62e-12	3.38e-10
regulation of protein localization to plasma membrane (GO:1903076)	100	39	19.53	+	2	0.000482	0.00772
regulation of cyclin-dependent protein serine/threonine kinase activity (GO:0000079)	100	39	19.53	+	2	0.000482	0.00771
T cell activation (GO:0042110)	236	92	46.1	+	2	1e-07	3e-06
negative regulation of gene expression, epigenetic (GO:0045814)	95	37	18.56	+	1.99	0.000814	0.0124
response to starvation (GO:0042594)	226	88	44.15	+	1.99	1.9e-07	5.5e-06
regulation of apoptotic signaling pathway (GO:2001233)	406	158	79.31	+	1.99	1.77e-12	8.37e-11
lymphocyte differentiation (GO:0030098)	239	93	46.69	+	1.99	7.89e-08	2.4e-06
cellular response to starvation (GO:0009267)	180	70	35.16	+	1.99	2.81e-06	6.92e-05
protein acetylation (GO:0006473)	139	54	27.15	+	1.99	4.97e-05	0.00102
DNA damage checkpoint (GO:0000077)	139	54	27.15	+	1.99	4.97e-05	0.00102
G1/S transition of mitotic cell cycle (GO:0000082)	121	47	23.64	+	1.99	0.000138	0.00256
response to hypoxia (GO:0001666)	345	134	67.39	+	1.99	1.19e-10	4.76e-09
regulation of membrane permeability (GO:0090559)	85	33	16.6	+	1.99	0.00157	0.0218
defense response to virus (GO:0051607)	201	78	39.26	+	1.99	8.2e-07	2.15e-05
response to UV (GO:0009411)	142	55	27.74	+	1.98	3.98e-05	0.000831
chromatin remodeling (GO:0006338)	168	65	32.82	+	1.98	1.01e-05	0.000231
positive regulation of cellular catabolic process (GO:0031331)	375	145	73.25	+	1.98	2.54e-11	1.08e-09
lymphocyte activation (GO:0046649)	381	147	74.42	+	1.98	1.66e-11	7.12e-10
response to decreased oxygen levels (GO:0036293)	358	138	69.93	+	1.97	7.54e-11	3.08e-09
nucleobase-containing compound metabolic process (GO:0006139)	2813	1084	549.49	+	1.97	5.2e-88	6.37e-85
negative regulation of apoptotic signaling pathway (GO:2001234)	231	89	45.12	+	1.97	1.78e-07	5.18e-06
vesicle fusion (GO:0006906)	78	30	15.24	+	1.97	0.00247	0.0318
regulation of cysteine-type endopeptidase activity involved in apoptotic process (GO:0043281)	221	85	43.17	+	1.97	4.72e-07	1.3e-05
regulation of cyclin-dependent protein kinase activity (GO:1904029)	104	40	20.32	+	1.97	0.000597	0.00932
tRNA metabolic process (GO:0006399)	190	73	37.11	+	1.97	3.08e-06	7.54e-05
positive regulation of protein-containing complex assembly (GO:0031334)	250	96	48.83	+	1.97	6.81e-08	2.1e-06
regulation of chromosome segregation (GO:0051983)	107	41	20.9	+	1.96	0.000474	0.00762
positive regulation of proteasomal protein catabolic process (GO:1901800)	107	41	20.9	+	1.96	0.000474	0.00761
cellular response to stress (GO:0033554)	1761	674	343.99	+	1.96	2.33e-50	8.07e-48
positive regulation of proteolysis involved in cellular protein catabolic process (GO:1903052)	123	47	24.03	+	1.96	0.000227	0.00397
cell cycle G1/S phase transition (GO:0044843)	123	47	24.03	+	1.96	0.000227	0.00397
cellular macromolecule biosynthetic process (GO:0034645)	1722	657	336.37	+	1.95	1.17e-48	3.79e-46
establishment of organelle localization (GO:0051656)	388	148	75.79	+	1.95	3.38e-11	1.42e-09
positive regulation of cell cycle arrest (GO:0071158)	84	32	16.41	+	1.95	0.00224	0.0295
positive regulation of protein catabolic process (GO:0045732)	226	86	44.15	+	1.95	4.4e-07	1.22e-05
regulation of DNA biosynthetic process (GO:2000278)	113	43	22.07	+	1.95	0.000436	0.00712
nucleic acid phosphodiester bond hydrolysis (GO:0090305)	305	116	59.58	+	1.95	5.04e-09	1.77e-07
lymphocyte activation involved in immune response (GO:0002285)	108	41	21.1	+	1.94	0.000512	0.00813
response to ionizing radiation (GO:0010212)	145	55	28.32	+	1.94	6.85e-05	0.00137
regulation of cellular protein localization (GO:1903827)	559	212	109.19	+	1.94	1.91e-15	1.2e-13
regulation of cell cycle process (GO:0010564)	765	290	149.43	+	1.94	1.01e-20	8.78e-19
negative regulation of response to biotic stimulus (GO:0002832)	95	36	18.56	+	1.94	0.00123	0.0176
histone modification (GO:0016570)	359	136	70.13	+	1.94	2.57e-10	1.01e-08
cellular nitrogen compound metabolic process (GO:0034641)	3465	1312	676.85	+	1.94	1.4e-106	2.79e-103
protein-DNA complex subunit organization (GO:0071824)	251	95	49.03	+	1.94	1.5e-07	4.42e-06
apoptotic signaling pathway (GO:0097190)	286	108	55.87	+	1.93	2.78e-08	9.06e-07
cytoskeleton-dependent cytokinesis (GO:0061640)	98	37	19.14	+	1.93	0.001	0.0148
cellular response to tumor necrosis factor (GO:0071356)	244	92	47.66	+	1.93	3.28e-07	9.22e-06
cellular catabolic process (GO:0044248)	1805	680	352.59	+	1.93	7.14e-49	2.37e-46
B cell activation (GO:0042113)	154	58	30.08	+	1.93	5.01e-05	0.00103
organelle fusion (GO:0048284)	101	38	19.73	+	1.93	0.00112	0.0162
negative regulation of cellular protein localization (GO:1903828)	117	44	22.85	+	1.93	0.000375	0.00622
transcription by RNA polymerase II (GO:0006366)	506	190	98.84	+	1.92	1.3e-13	6.88e-12
positive regulation of catabolic process (GO:0009896)	445	167	86.93	+	1.92	4.19e-12	1.91e-10
regulation of histone modification (GO:0031056)	155	58	30.28	+	1.92	5.35e-05	0.00109
positive regulation of Wnt signaling pathway (GO:0030177)	182	68	35.55	+	1.91	1.4e-05	0.00031
mitotic cell cycle (GO:0000278)	731	273	142.79	+	1.91	8.8e-19	6.83e-17
positive regulation of mitotic cell cycle (GO:0045931)	158	59	30.86	+	1.91	4.41e-05	0.000918
macromolecule biosynthetic process (GO:0009059)	1781	665	347.9	+	1.91	1.05e-46	3.09e-44
DNA integrity checkpoint (GO:0031570)	150	56	29.3	+	1.91	8.79e-05	0.00171
regulation of DNA binding (GO:0051101)	126	47	24.61	+	1.91	0.000275	0.00472
covalent chromatin modification (GO:0016569)	370	138	72.28	+	1.91	4.39e-10	1.71e-08
heterocycle metabolic process (GO:0046483)	2998	1118	585.62	+	1.91	4.18e-84	4.75e-81
positive regulation of endopeptidase activity (GO:0010950)	177	66	34.57	+	1.91	1.67e-05	0.000368
myeloid cell homeostasis (GO:0002262)	110	41	21.49	+	1.91	0.000813	0.0124
cellular response to fibroblast growth factor stimulus (GO:0044344)	110	41	21.49	+	1.91	0.000813	0.0124
negative regulation of NF-kappaB transcription factor activity (GO:0032088)	86	32	16.8	+	1.9	0.00262	0.0335
positive regulation of DNA metabolic process (GO:0051054)	199	74	38.87	+	1.9	7.07e-06	0.000165
positive regulation of hemopoiesis (GO:1903708)	191	71	37.31	+	1.9	1.02e-05	0.000232
regulation of chromatin organization (GO:1902275)	202	75	39.46	+	1.9	5.66e-06	0.000134
post-translational protein modification (GO:0043687)	361	134	70.52	+	1.9	1.21e-09	4.55e-08
regulated exocytosis (GO:0045055)	696	258	135.96	+	1.9	1.55e-17	1.09e-15
mitotic cell cycle process (GO:1903047)	653	242	127.56	+	1.9	1.84e-16	1.26e-14
response to tumor necrosis factor (GO:0034612)	270	100	52.74	+	1.9	1.76e-07	5.12e-06
mitotic cell cycle checkpoint (GO:0007093)	157	58	30.67	+	1.89	8.44e-05	0.00165
positive regulation of mitotic cell cycle phase transition (GO:1901992)	84	31	16.41	+	1.89	0.00346	0.0424
cell activation (GO:0001775)	1064	392	207.84	+	1.89	5.11e-26	6.16e-24
cell cycle phase transition (GO:0044770)	285	105	55.67	+	1.89	1.17e-07	3.47e-06
mitotic cell cycle phase transition (GO:0044772)	277	102	54.11	+	1.89	1.68e-07	4.91e-06
intracellular receptor signaling pathway (GO:0030522)	204	75	39.85	+	1.88	8.94e-06	0.000205
positive regulation of peptidase activity (GO:0010952)	196	72	38.29	+	1.88	1.28e-05	0.000286
nitrogen compound transport (GO:0071705)	1860	683	363.33	+	1.88	5.05e-46	1.41e-43
regulation of extrinsic apoptotic signaling pathway (GO:2001236)	158	58	30.86	+	1.88	8.86e-05	0.00172
cellular localization (GO:0051641)	2422	889	473.11	+	1.88	9.39e-62	5.75e-59
cellular aromatic compound metabolic process (GO:0006725)	3045	1117	594.81	+	1.88	1.51e-80	1.5e-77
Fc receptor signaling pathway (GO:0038093)	240	88	46.88	+	1.88	1.23e-06	3.14e-05
membrane docking (GO:0022406)	180	66	35.16	+	1.88	2.73e-05	0.000584
positive regulation of cell-cell adhesion (GO:0022409)	270	99	52.74	+	1.88	2.61e-07	7.4e-06
negative regulation of cellular catabolic process (GO:0031330)	254	93	49.62	+	1.87	7.54e-07	2e-05
positive regulation of proteolysis (GO:0045862)	361	132	70.52	+	1.87	3.6e-09	1.28e-07
protein localization (GO:0008104)	2201	803	429.94	+	1.87	5.09e-54	2.19e-51
dicarboxylic acid metabolic process (GO:0043648)	96	35	18.75	+	1.87	0.00276	0.0351
stem cell population maintenance (GO:0019827)	140	51	27.35	+	1.86	0.000251	0.00433
Fc-epsilon receptor signaling pathway (GO:0038095)	173	63	33.79	+	1.86	5.82e-05	0.00118
homeostasis of number of cells (GO:0048872)	206	75	40.24	+	1.86	9.83e-06	0.000224
toll-like receptor signaling pathway (GO:0002224)	99	36	19.34	+	1.86	0.00221	0.0291
positive regulation of neuron death (GO:1901216)	99	36	19.34	+	1.86	0.00221	0.0291
positive regulation of histone modification (GO:0031058)	99	36	19.34	+	1.86	0.00221	0.029
interspecies interaction between organisms (GO:0044419)	1997	726	390.09	+	1.86	7.05e-48	2.16e-45
positive regulation of organelle organization (GO:0010638)	636	231	124.24	+	1.86	4.88e-15	2.98e-13
maintenance of protein location (GO:0045185)	113	41	22.07	+	1.86	0.00136	0.0193
regulation of protein-containing complex assembly (GO:0043254)	452	164	88.29	+	1.86	7.21e-11	2.95e-09
regulation of leukocyte cell-cell adhesion (GO:1903037)	309	112	60.36	+	1.86	7.97e-08	2.42e-06
protein-DNA complex assembly (GO:0065004)	207	75	40.44	+	1.85	1.05e-05	0.000237
regulation of organelle assembly (GO:1902115)	196	71	38.29	+	1.85	1.88e-05	0.000411
positive regulation of protein localization to membrane (GO:1905477)	127	46	24.81	+	1.85	0.000593	0.00927
RNA biosynthetic process (GO:0032774)	677	245	132.24	+	1.85	1.09e-15	7.11e-14
positive regulation of binding (GO:0051099)	177	64	34.57	+	1.85	4.97e-05	0.00102
regulation of cell cycle (GO:0051726)	1239	448	242.02	+	1.85	2.27e-28	3.11e-26
transcription, DNA-templated (GO:0006351)	664	240	129.7	+	1.85	2.61e-15	1.62e-13
positive regulation of cysteine-type endopeptidase activity (GO:2001056)	155	56	30.28	+	1.85	0.000161	0.00294
nucleic acid-templated transcription (GO:0097659)	665	240	129.9	+	1.85	2.73e-15	1.69e-13
positive regulation of lymphocyte differentiation (GO:0045621)	97	35	18.95	+	1.85	0.00291	0.0366
transport along microtubule (GO:0010970)	158	57	30.86	+	1.85	0.000132	0.00246
exocytosis (GO:0006887)	785	283	153.34	+	1.85	6.83e-18	5.06e-16
regulation of lymphocyte differentiation (GO:0045619)	172	62	33.6	+	1.85	7.98e-05	0.00157
cellular response to leukemia inhibitory factor (GO:1990830)	100	36	19.53	+	1.84	0.00237	0.0309
response to leukemia inhibitory factor (GO:1990823)	100	36	19.53	+	1.84	0.00237	0.0309
peptidyl-lysine modification (GO:0018205)	306	110	59.77	+	1.84	1.42e-07	4.21e-06
maintenance of cell number (GO:0098727)	142	51	27.74	+	1.84	0.000383	0.00634
response to fibroblast growth factor (GO:0071774)	117	42	22.85	+	1.84	0.00115	0.0166
nucleobase-containing small molecule biosynthetic process (GO:0034404)	106	38	20.71	+	1.84	0.00209	0.0277
purine nucleotide biosynthetic process (GO:0006164)	159	57	31.06	+	1.84	0.00019	0.0034
myeloid cell differentiation (GO:0030099)	226	81	44.15	+	1.83	7.9e-06	0.000183
pattern recognition receptor signaling pathway (GO:0002221)	120	43	23.44	+	1.83	0.00129	0.0183
regulation of T cell activation (GO:0050863)	324	116	63.29	+	1.83	7.45e-08	2.29e-06
positive regulation of myeloid cell differentiation (GO:0045639)	95	34	18.56	+	1.83	0.00383	0.0464
chromosome organization (GO:0051276)	1051	376	205.3	+	1.83	4.35e-23	4.41e-21
DNA-templated transcription, initiation (GO:0006352)	246	88	48.05	+	1.83	3.16e-06	7.72e-05
extrinsic apoptotic signaling pathway (GO:0097191)	98	35	19.14	+	1.83	0.0031	0.0387
regulation of cellular ketone metabolic process (GO:0010565)	185	66	36.14	+	1.83	6.81e-05	0.00136
regulation of protein localization to cell periphery (GO:1904375)	121	43	23.64	+	1.82	0.00134	0.019
organic cyclic compound metabolic process (GO:1901360)	3277	1164	640.12	+	1.82	1.03e-77	9.64e-75
organic substance catabolic process (GO:1901575)	1763	626	344.38	+	1.82	3.39e-38	7.1e-36
positive regulation of cysteine-type endopeptidase activity involved in apoptotic process (GO:0043280)	138	49	26.96	+	1.82	0.000658	0.0102
apoptotic process (GO:0006915)	907	322	177.17	+	1.82	1.94e-19	1.55e-17
endomembrane system organization (GO:0010256)	431	153	84.19	+	1.82	9.87e-10	3.72e-08
purine-containing compound biosynthetic process (GO:0072522)	172	61	33.6	+	1.82	0.000117	0.00221
organonitrogen compound biosynthetic process (GO:1901566)	1410	500	275.43	+	1.82	4.1e-30	5.82e-28
regulation of DNA metabolic process (GO:0051052)	361	128	70.52	+	1.82	2.94e-08	9.54e-07
regulation of cell cycle arrest (GO:0071156)	110	39	21.49	+	1.82	0.00245	0.0317
regulation of cellular response to stress (GO:0080135)	739	262	144.36	+	1.81	8.03e-16	5.3e-14
regulation of T cell differentiation (GO:0045580)	144	51	28.13	+	1.81	0.00043	0.00703
regulation of generation of precursor metabolites and energy (GO:0043467)	161	57	31.45	+	1.81	0.00021	0.00372
cell cycle checkpoint (GO:0000075)	198	70	38.68	+	1.81	4.13e-05	0.000861
positive regulation of leukocyte differentiation (GO:1902107)	150	53	29.3	+	1.81	0.000378	0.00627
DNA metabolic process (GO:0006259)	750	265	146.5	+	1.81	6.33e-16	4.23e-14
regulation of phosphoprotein phosphatase activity (GO:0043666)	119	42	23.25	+	1.81	0.00175	0.0238
response to hydrogen peroxide (GO:0042542)	119	42	23.25	+	1.81	0.00175	0.0238
DNA conformation change (GO:0071103)	292	103	57.04	+	1.81	6.61e-07	1.78e-05
negative regulation of extrinsic apoptotic signaling pathway (GO:2001237)	105	37	20.51	+	1.8	0.00291	0.0366
chromatin organization (GO:0006325)	694	244	135.56	+	1.8	1.71e-14	9.84e-13
transcription initiation from RNA polymerase II promoter (GO:0006367)	202	71	39.46	+	1.8	4.76e-05	0.000983
antigen receptor-mediated signaling pathway (GO:0050851)	296	104	57.82	+	1.8	7.51e-07	1.99e-05
immune effector process (GO:0002252)	1079	379	210.77	+	1.8	3.73e-22	3.58e-20
organelle localization by membrane tethering (GO:0140056)	171	60	33.4	+	1.8	0.000218	0.00386
negative regulation of protein-containing complex assembly (GO:0031333)	137	48	26.76	+	1.79	0.000894	0.0134
negative regulation of catabolic process (GO:0009895)	312	109	60.95	+	1.79	5.04e-07	1.38e-05
protein dephosphorylation (GO:0006470)	209	73	40.83	+	1.79	4.43e-05	0.000921
cellular response to cytokine stimulus (GO:0071345)	1031	360	201.39	+	1.79	1.07e-20	9.18e-19
nucleobase-containing compound biosynthetic process (GO:0034654)	1115	389	217.8	+	1.79	2.56e-22	2.48e-20
cytokine-mediated signaling pathway (GO:0019221)	694	242	135.56	+	1.79	4.69e-14	2.59e-12
regulation of response to DNA damage stimulus (GO:2001020)	224	78	43.76	+	1.78	2.86e-05	0.00061
protein acylation (GO:0043543)	181	63	35.36	+	1.78	0.000162	0.00295
leukocyte differentiation (GO:0002521)	342	119	66.81	+	1.78	2.09e-07	5.99e-06
negative regulation of canonical Wnt signaling pathway (GO:0090090)	187	65	36.53	+	1.78	0.000145	0.00269
regulation of purine nucleotide metabolic process (GO:1900542)	118	41	23.05	+	1.78	0.00239	0.0311
organelle localization (GO:0051640)	602	209	117.59	+	1.78	3.51e-12	1.61e-10
catabolic process (GO:0009056)	2078	721	405.91	+	1.78	8.68e-42	2.16e-39
cellular component biogenesis (GO:0044085)	2551	884	498.31	+	1.77	2.71e-52	1.05e-49
Golgi organization (GO:0007030)	133	46	25.98	+	1.77	0.00152	0.0212
regulation of mitotic nuclear division (GO:0007088)	171	59	33.4	+	1.77	0.000305	0.00519
double-strand break repair (GO:0006302)	186	64	36.33	+	1.76	0.000194	0.00346
cell division (GO:0051301)	503	173	98.26	+	1.76	5.14e-10	2e-08
regulation of cellular localization (GO:0060341)	820	282	160.18	+	1.76	1.09e-15	7.14e-14
cellular response to nutrient levels (GO:0031669)	259	89	50.59	+	1.76	1.02e-05	0.000231
cytoskeleton-dependent intracellular transport (GO:0030705)	195	67	38.09	+	1.76	0.000139	0.00258
response to cytokine (GO:0034097)	1121	385	218.97	+	1.76	4.52e-21	4.04e-19
heterocycle biosynthetic process (GO:0018130)	1188	408	232.06	+	1.76	2.26e-22	2.21e-20
microtubule cytoskeleton organization involved in mitosis (GO:1902850)	175	60	34.18	+	1.76	0.000352	0.00589
positive regulation of defense response (GO:0031349)	368	126	71.88	+	1.75	1.46e-07	4.32e-06
cell cycle (GO:0007049)	1359	465	265.46	+	1.75	3.25e-25	3.64e-23
regulation of nucleotide metabolic process (GO:0006140)	120	41	23.44	+	1.75	0.00267	0.0341
negative regulation of gene expression (GO:0010629)	1766	603	344.97	+	1.75	9.01e-33	1.43e-30
macromolecule localization (GO:0033036)	2538	865	495.77	+	1.74	1.56e-48	4.95e-46
cellular protein metabolic process (GO:0044267)	3700	1260	722.75	+	1.74	5.57e-76	4.67e-73
organonitrogen compound catabolic process (GO:1901565)	1064	362	207.84	+	1.74	2.48e-19	1.96e-17
regulation of protein localization to membrane (GO:1905475)	194	66	37.9	+	1.74	0.000187	0.00335
positive regulation of NF-kappaB transcription factor activity (GO:0051092)	156	53	30.47	+	1.74	0.000921	0.0138
cell cycle process (GO:0022402)	1037	352	202.57	+	1.74	1.33e-18	1.02e-16
cellular response to radiation (GO:0071478)	171	58	33.4	+	1.74	0.000437	0.00713
aromatic compound biosynthetic process (GO:0019438)	1197	405	233.82	+	1.73	3.01e-21	2.74e-19
sister chromatid segregation (GO:0000819)	139	47	27.15	+	1.73	0.00188	0.0254
negative regulation of immune response (GO:0050777)	151	51	29.5	+	1.73	0.00109	0.0158
ribose phosphate biosynthetic process (GO:0046390)	169	57	33.01	+	1.73	0.00056	0.00877
membrane organization (GO:0061024)	857	289	167.4	+	1.73	3.69e-15	2.28e-13
leukocyte mediated immunity (GO:0002443)	760	256	148.46	+	1.72	1.71e-13	8.86e-12
negative regulation of protein modification process (GO:0031400)	606	204	118.38	+	1.72	7.07e-11	2.9e-09
cellular response to external stimulus (GO:0071496)	363	122	70.91	+	1.72	5.86e-07	1.58e-05
negative regulation of DNA metabolic process (GO:0051053)	125	42	24.42	+	1.72	0.00316	0.0393
negative regulation of organelle organization (GO:0010639)	396	133	77.35	+	1.72	1.92e-07	5.54e-06
purine ribonucleotide biosynthetic process (GO:0009152)	149	50	29.11	+	1.72	0.0014	0.0198
nucleosome organization (GO:0034728)	158	53	30.86	+	1.72	0.001	0.0148
cellular response to steroid hormone stimulus (GO:0071383)	188	63	36.72	+	1.72	0.000395	0.00651
regulation of myeloid cell differentiation (GO:0045637)	233	78	45.51	+	1.71	7.44e-05	0.00147
cellular response to extracellular stimulus (GO:0031668)	290	97	56.65	+	1.71	1.1e-05	0.000248
cellular biosynthetic process (GO:0044249)	2782	928	543.43	+	1.71	2.45e-49	8.28e-47
ribonucleotide biosynthetic process (GO:0009260)	162	54	31.64	+	1.71	0.00112	0.0163
regulation of protein dephosphorylation (GO:0035304)	141	47	27.54	+	1.71	0.00207	0.0274
regulation of microtubule cytoskeleton organization (GO:0070507)	196	65	38.29	+	1.7	0.000375	0.00623
MAPK cascade (GO:0000165)	368	122	71.88	+	1.7	9.46e-07	2.44e-05
regulation of organelle organization (GO:0033043)	1320	437	257.85	+	1.69	2.09e-21	1.92e-19
negative regulation of transferase activity (GO:0051348)	290	96	56.65	+	1.69	1.51e-05	0.000335
establishment of localization in cell (GO:0051649)	414	137	80.87	+	1.69	2.46e-07	7e-06
positive regulation of protein polymerization (GO:0032273)	130	43	25.39	+	1.69	0.00371	0.045
cellular component assembly (GO:0022607)	2320	767	453.18	+	1.69	1.39e-38	3.04e-36
regulation of morphogenesis of an epithelium (GO:1905330)	182	60	35.55	+	1.69	0.000831	0.0126
DNA recombination (GO:0006310)	222	73	43.37	+	1.68	0.000184	0.00331
organic substance transport (GO:0071702)	2220	730	433.65	+	1.68	5.79e-36	1.05e-33
spindle organization (GO:0007051)	216	71	42.19	+	1.68	0.000275	0.00472
cellular macromolecule metabolic process (GO:0044260)	5073	1666	990.95	+	1.68	1.96e-98	3.12e-95
signal transduction by protein phosphorylation (GO:0023014)	393	129	76.77	+	1.68	7.95e-07	2.1e-05
cell-cell signaling by wnt (GO:0198738)	351	115	68.56	+	1.68	3.4e-06	8.23e-05
Wnt signaling pathway (GO:0016055)	351	115	68.56	+	1.68	3.4e-06	8.22e-05
cellular response to chemical stress (GO:0062197)	287	94	56.06	+	1.68	2.55e-05	0.000547
positive regulation of establishment of protein localization (GO:1904951)	475	155	92.79	+	1.67	7.45e-08	2.29e-06
protein maturation (GO:0051604)	224	73	43.76	+	1.67	0.000259	0.00447
organic substance biosynthetic process (GO:1901576)	2886	939	563.75	+	1.67	3.82e-46	1.09e-43
organelle organization (GO:0006996)	3455	1122	674.89	+	1.66	1.12e-56	5.57e-54
regulation of defense response (GO:0031347)	684	222	133.61	+	1.66	1.55e-10	6.15e-09
secretion by cell (GO:0032940)	999	324	195.14	+	1.66	6.02e-15	3.66e-13
positive regulation of cell cycle (GO:0045787)	392	127	76.57	+	1.66	1.86e-06	4.63e-05
biosynthetic process (GO:0009058)	2964	960	578.98	+	1.66	1.48e-46	4.29e-44
nucleotide biosynthetic process (GO:0009165)	244	79	47.66	+	1.66	0.000188	0.00337
organic cyclic compound biosynthetic process (GO:1901362)	1338	433	261.36	+	1.66	9.85e-20	8.08e-18
negative regulation of cellular protein metabolic process (GO:0032269)	1051	340	205.3	+	1.66	1.32e-15	8.5e-14
regulation of proteolysis (GO:0030162)	734	237	143.38	+	1.65	4.49e-11	1.85e-09
negative regulation of kinase activity (GO:0033673)	251	81	49.03	+	1.65	0.000171	0.00308
mitotic spindle organization (GO:0007052)	152	49	29.69	+	1.65	0.00383	0.0464
DNA replication (GO:0006260)	208	67	40.63	+	1.65	0.000546	0.00862
macromolecule metabolic process (GO:0043170)	6173	1987	1205.82	+	1.65	5.32e-120	1.41e-116
negative regulation of hemopoiesis (GO:1903707)	143	46	27.93	+	1.65	0.0041	0.049
regulation of response to stress (GO:0080134)	1452	467	283.63	+	1.65	7.01e-21	6.2e-19
hemopoiesis (GO:0030097)	569	183	111.15	+	1.65	1.26e-08	4.22e-07
cell death (GO:0008219)	1073	345	209.6	+	1.65	1.74e-15	1.1e-13
nucleoside phosphate biosynthetic process (GO:1901293)	249	80	48.64	+	1.64	0.000166	0.00302
regulation of small molecule metabolic process (GO:0062012)	442	142	86.34	+	1.64	5.46e-07	1.48e-05
immune system development (GO:0002520)	654	210	127.75	+	1.64	9.35e-10	3.54e-08
negative regulation of protein kinase activity (GO:0006469)	231	74	45.12	+	1.64	0.000321	0.00544
negative regulation of programmed cell death (GO:0043069)	921	295	179.91	+	1.64	3.43e-13	1.7e-11
programmed cell death (GO:0012501)	1038	332	202.76	+	1.64	1.25e-14	7.27e-13
negative regulation of apoptotic process (GO:0043066)	904	289	176.59	+	1.64	7.02e-13	3.42e-11
cofactor biosynthetic process (GO:0051188)	216	69	42.19	+	1.64	0.000664	0.0103
negative regulation of protein metabolic process (GO:0051248)	1121	358	218.97	+	1.63	1.06e-15	6.94e-14
negative regulation of macromolecule metabolic process (GO:0010605)	2700	862	527.41	+	1.63	3.21e-39	7.2e-37
proteolysis (GO:0006508)	1280	408	250.03	+	1.63	1.03e-17	7.37e-16
regulation of binding (GO:0051098)	374	119	73.06	+	1.63	6.49e-06	0.000152
chromatin assembly or disassembly (GO:0006333)	154	49	30.08	+	1.63	0.00406	0.0487
negative regulation of phosphorylation (GO:0042326)	450	143	87.9	+	1.63	8.82e-07	2.29e-05
negative regulation of intracellular signal transduction (GO:1902532)	508	161	99.23	+	1.62	1.81e-07	5.26e-06
regulation of cell-cell adhesion (GO:0022407)	414	131	80.87	+	1.62	3.28e-06	7.98e-05
regulation of nuclear division (GO:0051783)	196	62	38.29	+	1.62	0.00126	0.018
cellular metabolic process (GO:0044237)	7664	2424	1497.07	+	1.62	2.75e-158	4.38e-154
regulation of protein polymerization (GO:0032271)	234	74	45.71	+	1.62	0.000458	0.0074
cellular response to abiotic stimulus (GO:0071214)	310	98	60.55	+	1.62	6.21e-05	0.00126
cellular response to environmental stimulus (GO:0104004)	310	98	60.55	+	1.62	6.21e-05	0.00125
hematopoietic or lymphoid organ development (GO:0048534)	617	195	120.52	+	1.62	1.06e-08	3.59e-07
positive regulation of cytokine production (GO:0001819)	459	145	89.66	+	1.62	8.58e-07	2.24e-05
negative regulation of cell death (GO:0060548)	1013	320	197.88	+	1.62	1.49e-13	7.79e-12
export from cell (GO:0140352)	1046	330	204.32	+	1.62	6.23e-14	3.37e-12
regulation of adaptive immune response (GO:0002819)	168	53	32.82	+	1.62	0.0033	0.0406
regulation of leukocyte differentiation (GO:1902105)	279	88	54.5	+	1.61	0.000152	0.00278
negative regulation of protein phosphorylation (GO:0001933)	409	129	79.89	+	1.61	3.88e-06	9.33e-05
cellular response to oxidative stress (GO:0034599)	241	76	47.08	+	1.61	0.000413	0.00678
regulation of establishment of protein localization (GO:0070201)	777	245	151.78	+	1.61	1.35e-10	5.35e-09
positive regulation of cell cycle process (GO:0090068)	295	93	57.62	+	1.61	9.84e-05	0.00189
purine nucleotide metabolic process (GO:0006163)	331	104	64.66	+	1.61	4.55e-05	0.000944
protein metabolic process (GO:0019538)	4282	1345	836.44	+	1.61	2.05e-63	1.3e-60
positive regulation of programmed cell death (GO:0043068)	660	207	128.92	+	1.61	5.8e-09	2.02e-07
positive regulation of protein transport (GO:0051222)	437	137	85.36	+	1.6	2.56e-06	6.31e-05
positive regulation of apoptotic process (GO:0043065)	654	205	127.75	+	1.6	8.48e-09	2.91e-07
regulation of programmed cell death (GO:0043067)	1580	495	308.63	+	1.6	2.83e-20	2.41e-18
nitrogen compound metabolic process (GO:0006807)	7000	2193	1367.37	+	1.6	1.44e-128	7.62e-125
regulation of apoptotic process (GO:0042981)	1558	488	304.34	+	1.6	6.89e-20	5.74e-18
negative regulation of defense response (GO:0031348)	224	70	43.76	+	1.6	0.000831	0.0126
microtubule-based transport (GO:0099111)	186	58	36.33	+	1.6	0.00294	0.0368
aging (GO:0007568)	279	87	54.5	+	1.6	0.000204	0.00363
positive regulation of cell death (GO:0010942)	712	222	139.08	+	1.6	2.88e-09	1.03e-07
positive regulation of response to external stimulus (GO:0032103)	507	158	99.04	+	1.6	6.74e-07	1.8e-05
negative regulation of metabolic process (GO:0009892)	2960	922	578.2	+	1.59	7.23e-39	1.6e-36
positive regulation of cell adhesion (GO:0045785)	421	131	82.24	+	1.59	6.64e-06	0.000156
regulation of canonical Wnt signaling pathway (GO:0060828)	293	91	57.23	+	1.59	0.000165	0.00301
vesicle-mediated transport (GO:0016192)	1939	602	378.76	+	1.59	5.41e-24	5.66e-22
regulation of protein localization (GO:0032880)	1054	327	205.89	+	1.59	5.02e-13	2.46e-11
regulation of cell death (GO:0010941)	1707	529	333.44	+	1.59	7.33e-21	6.45e-19
nucleotide metabolic process (GO:0009117)	441	136	86.14	+	1.58	6.15e-06	0.000145
regulation of protein transport (GO:0051223)	730	225	142.6	+	1.58	4.33e-09	1.53e-07
negative regulation of cellular component organization (GO:0051129)	723	222	141.23	+	1.57	8.03e-09	2.77e-07
protein localization to plasma membrane (GO:0072659)	189	58	36.92	+	1.57	0.00323	0.04
negative regulation of immune system process (GO:0002683)	431	132	84.19	+	1.57	1.08e-05	0.000244
phosphorylation (GO:0016310)	1301	398	254.14	+	1.57	5.36e-15	3.27e-13
regulation of cytokine production (GO:0001817)	727	222	142.01	+	1.56	1.13e-08	3.81e-07
nucleobase-containing small molecule metabolic process (GO:0055086)	534	163	104.31	+	1.56	1.21e-06	3.1e-05
primary metabolic process (GO:0044238)	7463	2277	1457.81	+	1.56	6.94e-125	2.21e-121
secretion (GO:0046903)	1116	340	218	+	1.56	1.1e-12	5.27e-11
negative regulation of Wnt signaling pathway (GO:0030178)	220	67	42.97	+	1.56	0.00217	0.0288
nucleoside phosphate metabolic process (GO:0006753)	449	136	87.71	+	1.55	1.22e-05	0.000274
response to oxidative stress (GO:0006979)	390	118	76.18	+	1.55	4.64e-05	0.000961
regulation of protein metabolic process (GO:0051246)	2833	857	553.39	+	1.55	5.08e-32	7.69e-30
ribose phosphate metabolic process (GO:0019693)	334	101	65.24	+	1.55	0.000182	0.00327
negative regulation of phosphate metabolic process (GO:0045936)	569	172	111.15	+	1.55	9.06e-07	2.35e-05
negative regulation of phosphorus metabolic process (GO:0010563)	570	172	111.34	+	1.54	9.37e-07	2.43e-05
metabolic process (GO:0008152)	8414	2536	1643.58	+	1.54	1.35e-145	1.08e-141
cellular protein modification process (GO:0006464)	3076	926	600.86	+	1.54	2.61e-34	4.41e-32
protein modification process (GO:0036211)	3076	926	600.86	+	1.54	2.61e-34	4.37e-32
organonitrogen compound metabolic process (GO:1901564)	5299	1594	1035.1	+	1.54	6.26e-68	4.74e-65
organic substance metabolic process (GO:0071704)	7841	2356	1531.65	+	1.54	2.4e-125	9.56e-122
positive regulation of immune system process (GO:0002684)	1082	325	211.36	+	1.54	1.52e-11	6.54e-10
regulation of cellular protein metabolic process (GO:0032268)	2660	798	519.6	+	1.54	1.25e-28	1.72e-26
ribonucleotide metabolic process (GO:0009259)	324	97	63.29	+	1.53	0.000317	0.00539
regulation of peptide transport (GO:0090087)	762	228	148.85	+	1.53	2.88e-08	9.34e-07
response to nutrient levels (GO:0031667)	535	160	104.51	+	1.53	4.27e-06	0.000102
regulation of microtubule-based process (GO:0032886)	231	69	45.12	+	1.53	0.00272	0.0347
response to stress (GO:0006950)	3620	1081	707.12	+	1.53	6.52e-40	1.48e-37
macromolecule modification (GO:0043412)	3296	984	643.84	+	1.53	1.25e-35	2.2e-33
organelle assembly (GO:0070925)	727	217	142.01	+	1.53	6.6e-08	2.05e-06
positive regulation of cellular component organization (GO:0051130)	1240	370	242.22	+	1.53	9.56e-13	4.6e-11
purine ribonucleotide metabolic process (GO:0009150)	309	92	60.36	+	1.52	0.00063	0.00981
regulation of cellular component biogenesis (GO:0044087)	960	285	187.52	+	1.52	9.41e-10	3.56e-08
positive regulation of DNA-binding transcription factor activity (GO:0051091)	270	80	52.74	+	1.52	0.00133	0.0189
organophosphate biosynthetic process (GO:0090407)	537	159	104.9	+	1.52	7.16e-06	0.000167
positive regulation of cytoskeleton organization (GO:0051495)	223	66	43.56	+	1.52	0.00386	0.0464
positive regulation of immune effector process (GO:0002699)	223	66	43.56	+	1.52	0.00386	0.0464
response to extracellular stimulus (GO:0009991)	568	168	110.95	+	1.51	3.8e-06	9.16e-05
positive regulation of immune response (GO:0050778)	744	220	145.33	+	1.51	1.12e-07	3.33e-06
regulation of endopeptidase activity (GO:0052548)	423	125	82.63	+	1.51	6.81e-05	0.00136
oxidation-reduction process (GO:0055114)	963	284	188.11	+	1.51	1.6e-09	5.89e-08
regulation of immune response (GO:0050776)	1031	304	201.39	+	1.51	3.8e-10	1.49e-08
regulation of immune system process (GO:0002682)	1608	474	314.1	+	1.51	1.8e-15	1.14e-13
immune response-activating cell surface receptor signaling pathway (GO:0002429)	448	132	87.51	+	1.51	5.15e-05	0.00105
immune response-activating signal transduction (GO:0002757)	448	132	87.51	+	1.51	5.15e-05	0.00105
chromosome segregation (GO:0007059)	275	81	53.72	+	1.51	0.00146	0.0205
response to abiotic stimulus (GO:0009628)	1164	342	227.37	+	1.5	4.01e-11	1.67e-09
positive regulation of cellular component biogenesis (GO:0044089)	531	156	103.72	+	1.5	1.31e-05	0.000291
immune system process (GO:0002376)	2769	813	540.89	+	1.5	8.81e-27	1.1e-24
peptidyl-amino acid modification (GO:0018193)	873	256	170.53	+	1.5	1.51e-08	5.06e-07
cellular response to organic substance (GO:0071310)	2396	702	468.03	+	1.5	1.44e-22	1.42e-20
purine-containing compound metabolic process (GO:0072521)	366	107	71.49	+	1.5	0.000333	0.00558
cellular component organization or biogenesis (GO:0071840)	5772	1686	1127.49	+	1.5	2.28e-65	1.58e-62
phosphate-containing compound metabolic process (GO:0006796)	2143	625	418.61	+	1.49	1.34e-19	1.08e-17
regulation of peptidase activity (GO:0052547)	453	132	88.49	+	1.49	7.19e-05	0.00143
rhythmic process (GO:0048511)	278	81	54.3	+	1.49	0.00194	0.0261
phosphorus metabolic process (GO:0006793)	2170	632	423.88	+	1.49	9.9e-20	8.08e-18
negative regulation of nitrogen compound metabolic process (GO:0051172)	2404	700	469.59	+	1.49	5.75e-22	5.41e-20
activation of immune response (GO:0002253)	519	151	101.38	+	1.49	2.68e-05	0.000574
response to organic substance (GO:0010033)	3025	880	590.9	+	1.49	3.78e-28	5.02e-26
response to radiation (GO:0009314)	437	127	85.36	+	1.49	0.00011	0.00208
Ras protein signal transduction (GO:0007265)	248	72	48.44	+	1.49	0.00376	0.0456
immune response-regulating signaling pathway (GO:0002764)	486	141	94.93	+	1.49	4.94e-05	0.00102
cofactor metabolic process (GO:0051186)	438	127	85.56	+	1.48	0.000138	0.00256
immune response-regulating cell surface receptor signaling pathway (GO:0002768)	483	140	94.35	+	1.48	5.85e-05	0.00119
negative regulation of cellular metabolic process (GO:0031324)	2603	753	508.47	+	1.48	4.23e-23	4.31e-21
negative regulation of cellular macromolecule biosynthetic process (GO:2000113)	1425	411	278.36	+	1.48	2.46e-12	1.15e-10
response to antibiotic (GO:0046677)	316	91	61.73	+	1.47	0.00144	0.0203
regulation of gene expression (GO:0010468)	4494	1294	877.85	+	1.47	8.67e-43	2.26e-40
negative regulation of macromolecule biosynthetic process (GO:0010558)	1508	434	294.57	+	1.47	6.98e-13	3.41e-11
negative regulation of nucleobase-containing compound metabolic process (GO:0045934)	1482	426	289.49	+	1.47	1.46e-12	6.9e-11
negative regulation of RNA metabolic process (GO:0051253)	1378	396	269.18	+	1.47	1.15e-11	5.02e-10
positive regulation of protein metabolic process (GO:0051247)	1727	496	337.35	+	1.47	1.51e-14	8.68e-13
negative regulation of biosynthetic process (GO:0009890)	1596	458	311.76	+	1.47	2.1e-13	1.07e-11
positive regulation of nucleobase-containing compound metabolic process (GO:0045935)	1911	548	373.29	+	1.47	6.99e-16	4.66e-14
positive regulation of cellular protein metabolic process (GO:0032270)	1618	462	316.06	+	1.46	3.56e-13	1.76e-11
cellular component organization (GO:0016043)	5581	1590	1090.18	+	1.46	7.18e-54	3.01e-51
negative regulation of cellular biosynthetic process (GO:0031327)	1567	446	306.1	+	1.46	1.3e-12	6.2e-11
positive regulation of macromolecule metabolic process (GO:0010604)	3404	967	664.93	+	1.45	3.45e-28	4.65e-26
cellular response to peptide (GO:1901653)	332	94	64.85	+	1.45	0.00185	0.025
regulation of lymphocyte activation (GO:0051249)	523	148	102.16	+	1.45	8.71e-05	0.0017
positive regulation of macromolecule biosynthetic process (GO:0010557)	1931	546	377.2	+	1.45	7.03e-15	4.19e-13
positive regulation of lymphocyte activation (GO:0051251)	368	104	71.88	+	1.45	0.00106	0.0155
positive regulation of gene expression (GO:0010628)	2032	574	396.93	+	1.45	1.22e-15	7.87e-14
dephosphorylation (GO:0016311)	308	87	60.16	+	1.45	0.00309	0.0386
positive regulation of nitrogen compound metabolic process (GO:0051173)	3229	912	630.75	+	1.45	1.03e-25	1.22e-23
response to organonitrogen compound (GO:0010243)	1010	285	197.29	+	1.44	4.85e-08	1.53e-06
regulation of DNA-binding transcription factor activity (GO:0051090)	436	123	85.17	+	1.44	0.000405	0.00666
cell surface receptor signaling pathway involved in cell-cell signaling (GO:1905114)	422	119	82.43	+	1.44	0.00051	0.0081
positive regulation of RNA metabolic process (GO:0051254)	1746	491	341.06	+	1.44	4.35e-13	2.14e-11
response to nitrogen compound (GO:1901698)	1093	307	213.5	+	1.44	2.18e-08	7.21e-07
positive regulation of cellular metabolic process (GO:0031325)	3394	953	662.98	+	1.44	2.39e-26	2.93e-24
regulation of macromolecule metabolic process (GO:0060255)	6204	1742	1211.88	+	1.44	1.54e-57	7.93e-55
regulation of Wnt signaling pathway (GO:0030111)	374	105	73.06	+	1.44	0.00141	0.0199
regulation of supramolecular fiber organization (GO:1902903)	374	105	73.06	+	1.44	0.00141	0.0199
positive regulation of metabolic process (GO:0009893)	3702	1039	723.14	+	1.44	4.56e-29	6.42e-27
transport (GO:0006810)	4542	1274	887.23	+	1.44	3.32e-37	6.61e-35
regulation of cellular component organization (GO:0051128)	2518	705	491.86	+	1.43	1.29e-18	9.85e-17
regulation of cytoskeleton organization (GO:0051493)	562	157	109.78	+	1.43	9.65e-05	0.00186
negative regulation of signal transduction (GO:0009968)	1278	357	249.64	+	1.43	1.97e-09	7.11e-08
response to peptide (GO:1901652)	480	134	93.76	+	1.43	0.000319	0.00542
establishment of localization (GO:0051234)	4672	1304	912.62	+	1.43	1.95e-37	3.98e-35
cellular response to chemical stimulus (GO:0070887)	2956	823	577.42	+	1.43	1.92e-21	1.78e-19
positive regulation of hydrolase activity (GO:0051345)	769	214	150.22	+	1.42	5.57e-06	0.000132
immune response (GO:0006955)	1870	520	365.28	+	1.42	3.74e-13	1.85e-11
regulation of metabolic process (GO:0019222)	6755	1875	1319.51	+	1.42	7.4e-61	4.36e-58
positive regulation of cellular biosynthetic process (GO:0031328)	2023	561	395.17	+	1.42	5.32e-14	2.91e-12
negative regulation of biological process (GO:0048519)	5388	1492	1052.48	+	1.42	3.86e-43	1.02e-40
positive regulation of biosynthetic process (GO:0009891)	2055	569	401.42	+	1.42	4.13e-14	2.3e-12
regulation of transferase activity (GO:0051338)	1024	283	200.03	+	1.41	2.47e-07	7.02e-06
regulation of protein serine/threonine kinase activity (GO:0071900)	520	143	101.58	+	1.41	0.000353	0.00589
regulation of protein modification process (GO:0031399)	1871	514	365.48	+	1.41	2.47e-12	1.15e-10
regulation of cell adhesion (GO:0030155)	703	193	137.32	+	1.41	3.34e-05	0.000704
negative regulation of nucleic acid-templated transcription (GO:1903507)	1282	351	250.42	+	1.4	1.89e-08	6.28e-07
negative regulation of RNA biosynthetic process (GO:1902679)	1284	351	250.81	+	1.4	1.95e-08	6.46e-07
response to peptide hormone (GO:0043434)	399	109	77.94	+	1.4	0.00238	0.031
positive regulation of molecular function (GO:0044093)	1823	498	356.1	+	1.4	1.32e-11	5.69e-10
negative regulation of transcription by RNA polymerase II (GO:0000122)	886	242	173.07	+	1.4	4.54e-06	0.000108
negative regulation of transport (GO:0051051)	498	136	97.28	+	1.4	0.00072	0.0111
in utero embryonic development (GO:0001701)	392	107	76.57	+	1.4	0.00267	0.0341
negative regulation of response to stimulus (GO:0048585)	1656	452	323.48	+	1.4	1.67e-10	6.63e-09
regulation of intracellular signal transduction (GO:1902531)	1794	489	350.44	+	1.4	2.62e-11	1.11e-09
regulation of macromolecule biosynthetic process (GO:0010556)	4076	1110	796.2	+	1.39	3.78e-27	4.85e-25
regulation of cellular metabolic process (GO:0031323)	6272	1708	1225.16	+	1.39	5.16e-48	1.61e-45
response to biotic stimulus (GO:0009607)	1381	376	269.76	+	1.39	9.68e-09	3.31e-07
regulation of catalytic activity (GO:0050790)	2385	649	465.88	+	1.39	7.61e-15	4.5e-13
cellular response to organic cyclic compound (GO:0071407)	549	149	107.24	+	1.39	0.000488	0.00779
regulation of cellular macromolecule biosynthetic process (GO:2000112)	3937	1068	769.05	+	1.39	2.49e-25	2.87e-23
regulation of leukocyte activation (GO:0002694)	605	164	118.18	+	1.39	0.000239	0.00416
regulation of nitrogen compound metabolic process (GO:0051171)	5881	1594	1148.78	+	1.39	1.89e-42	4.79e-40
regulation of response to external stimulus (GO:0032101)	1011	274	197.49	+	1.39	1.79e-06	4.45e-05
response to other organism (GO:0051707)	1347	365	263.12	+	1.39	2.58e-08	8.44e-07
cellular response to hormone stimulus (GO:0032870)	613	166	119.74	+	1.39	0.000217	0.00385
positive regulation of leukocyte activation (GO:0002696)	410	111	80.09	+	1.39	0.0027	0.0345
protein phosphorylation (GO:0006468)	968	262	189.09	+	1.39	2.94e-06	7.21e-05
response to external biotic stimulus (GO:0043207)	1349	365	263.51	+	1.39	2.65e-08	8.64e-07
regulation of nucleobase-containing compound metabolic process (GO:0019219)	4067	1100	794.44	+	1.38	7.77e-26	9.3e-24
positive regulation of catalytic activity (GO:0043085)	1469	397	286.95	+	1.38	6.42e-09	2.23e-07
negative regulation of transcription, DNA-templated (GO:0045892)	1229	332	240.07	+	1.38	1.57e-07	4.6e-06
regulation of hydrolase activity (GO:0051336)	1293	349	252.57	+	1.38	6.76e-08	2.09e-06
regulation of biosynthetic process (GO:0009889)	4301	1156	840.15	+	1.38	1.33e-26	1.65e-24
regulation of RNA metabolic process (GO:0051252)	3812	1024	744.63	+	1.38	6.27e-23	6.31e-21
positive regulation of RNA biosynthetic process (GO:1902680)	1657	445	323.68	+	1.37	1.4e-09	5.24e-08
regulation of primary metabolic process (GO:0080090)	6064	1627	1184.53	+	1.37	2.35e-41	5.75e-39
positive regulation of nucleic acid-templated transcription (GO:1903508)	1656	444	323.48	+	1.37	1.68e-09	6.15e-08
negative regulation of catalytic activity (GO:0043086)	821	220	160.37	+	1.37	3.8e-05	0.000795
organophosphate metabolic process (GO:0019637)	877	235	171.31	+	1.37	1.85e-05	0.000407
negative regulation of signaling (GO:0023057)	1427	382	278.75	+	1.37	3.29e-08	1.06e-06
regulation of cellular biosynthetic process (GO:0031326)	4222	1130	824.72	+	1.37	2.65e-25	3.04e-23
regulation of transcription by RNA polymerase II (GO:0006357)	2276	609	444.59	+	1.37	9.46e-13	4.56e-11
microtubule-based process (GO:0007017)	722	193	141.03	+	1.37	0.000126	0.00238
negative regulation of cell communication (GO:0010648)	1423	380	277.97	+	1.37	4.57e-08	1.45e-06
microtubule cytoskeleton organization (GO:0000226)	536	143	104.7	+	1.37	0.00108	0.0157
innate immune response (GO:0045087)	776	207	151.58	+	1.37	7.3e-05	0.00145
positive regulation of cellular process (GO:0048522)	5520	1472	1078.27	+	1.37	7.73e-35	1.34e-32
regulation of protein kinase activity (GO:0045859)	800	213	156.27	+	1.36	6.41e-05	0.00129
cellular response to lipid (GO:0071396)	529	140	103.33	+	1.35	0.00173	0.0235
negative regulation of cellular process (GO:0048523)	4799	1270	937.43	+	1.35	1.72e-27	2.27e-25
intracellular signal transduction (GO:0035556)	1701	450	332.27	+	1.35	5.33e-09	1.87e-07
positive regulation of intracellular signal transduction (GO:1902533)	1032	273	201.59	+	1.35	7.93e-06	0.000183
positive regulation of transcription, DNA-templated (GO:0045893)	1558	412	304.34	+	1.35	3.1e-08	1e-06
positive regulation of signal transduction (GO:0009967)	1706	451	333.25	+	1.35	5.56e-09	1.95e-07
response to organic cyclic compound (GO:0014070)	929	245	181.47	+	1.35	3.03e-05	0.000643
positive regulation of transport (GO:0051050)	1013	267	197.88	+	1.35	1.34e-05	0.000297
positive regulation of biological process (GO:0048518)	6249	1643	1220.67	+	1.35	1.7e-37	3.52e-35
localization (GO:0051179)	5778	1515	1128.67	+	1.34	6.6e-33	1.07e-30
cellular response to growth factor stimulus (GO:0071363)	501	131	97.86	+	1.34	0.00322	0.0399
regulation of molecular function (GO:0065009)	3063	800	598.32	+	1.34	7.33e-15	4.35e-13
carboxylic acid metabolic process (GO:0019752)	879	229	171.7	+	1.33	0.000108	0.00206
regulation of kinase activity (GO:0043549)	907	236	177.17	+	1.33	9.73e-05	0.00187
positive regulation of transcription by RNA polymerase II (GO:0045944)	1223	318	238.9	+	1.33	5.1e-06	0.000121
negative regulation of molecular function (GO:0044092)	1178	306	230.11	+	1.33	8.19e-06	0.000189
defense response to other organism (GO:0098542)	967	251	188.89	+	1.33	5.86e-05	0.00119
positive regulation of signaling (GO:0023056)	1944	504	379.74	+	1.33	5.77e-09	2.01e-07
positive regulation of cell communication (GO:0010647)	1936	500	378.18	+	1.32	1.06e-08	3.6e-07
response to hormone (GO:0009725)	920	237	179.71	+	1.32	0.000149	0.00275
carbohydrate derivative metabolic process (GO:1901135)	1014	260	198.07	+	1.31	8.41e-05	0.00165
regulation of vesicle-mediated transport (GO:0060627)	554	142	108.22	+	1.31	0.00419	0.05
regulation of cell activation (GO:0050865)	645	165	125.99	+	1.31	0.0023	0.0301
response to endogenous stimulus (GO:0009719)	1506	385	294.18	+	1.31	1.64e-06	4.11e-05
cellular response to endogenous stimulus (GO:0071495)	1221	311	238.51	+	1.3	2.51e-05	0.00054
positive regulation of transferase activity (GO:0051347)	695	177	135.76	+	1.3	0.00176	0.0239
regulation of phosphorylation (GO:0042325)	1627	413	317.82	+	1.3	1.24e-06	3.16e-05
regulation of phosphate metabolic process (GO:0019220)	1822	461	355.91	+	1.3	3.67e-07	1.03e-05
regulation of RNA biosynthetic process (GO:2001141)	3551	898	693.65	+	1.29	7.31e-14	3.94e-12
regulation of phosphorus metabolic process (GO:0051174)	1823	461	356.1	+	1.29	3.71e-07	1.04e-05
regulation of nucleic acid-templated transcription (GO:1903506)	3546	896	692.67	+	1.29	9.87e-14	5.27e-12
response to lipid (GO:0033993)	867	219	169.36	+	1.29	0.000668	0.0104
positive regulation of response to stimulus (GO:0048584)	2453	619	479.16	+	1.29	2.69e-09	9.65e-08
regulation of signal transduction (GO:0009966)	3151	795	615.51	+	1.29	5.76e-12	2.58e-10
positive regulation of protein modification process (GO:0031401)	1243	313	242.81	+	1.29	5.3e-05	0.00108
regulation of transcription, DNA-templated (GO:0006355)	3480	872	679.78	+	1.28	1.29e-12	6.15e-11
small molecule metabolic process (GO:0044281)	1717	428	335.4	+	1.28	3.88e-06	9.32e-05
oxoacid metabolic process (GO:0043436)	971	241	189.67	+	1.27	0.000814	0.0124
regulation of response to stimulus (GO:0048583)	4329	1073	845.62	+	1.27	8.2e-15	4.83e-13
defense response (GO:0006952)	1360	334	265.66	+	1.26	0.000137	0.00254
response to oxygen-containing compound (GO:1901700)	1603	393	313.13	+	1.26	4e-05	0.000836
organic acid metabolic process (GO:0006082)	992	243	193.78	+	1.25	0.00157	0.0218
regulation of protein phosphorylation (GO:0001932)	1458	357	284.8	+	1.25	9.87e-05	0.0019
response to external stimulus (GO:0009605)	2472	600	482.88	+	1.24	5.52e-07	1.5e-05
cellular process (GO:0009987)	14623	3532	2856.43	+	1.24	5.94e-118	1.35e-114
regulation of cell communication (GO:0010646)	3633	877	709.66	+	1.24	9.13e-10	3.47e-08
regulation of signaling (GO:0023051)	3673	886	717.48	+	1.23	8.12e-10	3.11e-08
regulation of transport (GO:0051049)	1891	454	369.38	+	1.23	4.49e-05	0.000932
regulation of cell differentiation (GO:0045595)	1844	440	360.2	+	1.22	9.95e-05	0.00191
response to chemical (GO:0042221)	4501	1072	879.22	+	1.22	6.88e-11	2.83e-09
regulation of localization (GO:0032879)	2816	665	550.07	+	1.21	2.96e-06	7.27e-05
regulation of biological quality (GO:0065008)	4112	971	803.23	+	1.21	4.3e-09	1.52e-07
cell surface receptor signaling pathway (GO:0007166)	2480	585	484.44	+	1.21	1.66e-05	0.000366
homeostatic process (GO:0042592)	1664	389	325.04	+	1.2	0.00106	0.0155
regulation of developmental process (GO:0050793)	2631	608	513.94	+	1.18	7.81e-05	0.00154
regulation of cell population proliferation (GO:0042127)	1642	379	320.75	+	1.18	0.00258	0.0331
regulation of biological process (GO:0050789)	11795	2702	2304.02	+	1.17	2.1e-31	3.12e-29
positive regulation of multicellular organismal process (GO:0051240)	1768	405	345.36	+	1.17	0.00291	0.0366
regulation of cellular process (GO:0050794)	11077	2523	2163.76	+	1.17	2.79e-25	3.17e-23
cellular response to stimulus (GO:0051716)	6783	1539	1324.98	+	1.16	1.11e-10	4.46e-09
regulation of multicellular organismal development (GO:2000026)	2066	466	403.57	+	1.15	0.00348	0.0427
response to stimulus (GO:0050896)	8544	1923	1668.97	+	1.15	2.04e-13	1.04e-11
biological regulation (GO:0065007)	12491	2811	2439.97	+	1.15	2.6e-28	3.53e-26
regulation of multicellular organismal process (GO:0051239)	3187	714	622.54	+	1.15	0.000369	0.00614
biological_process (GO:0008150)	17794	3901	3475.85	+	1.12	2.47e-91	3.28e-88
multicellular organismal process (GO:0032501)	7015	1264	1370.3	-	0.92	0.00121	0.0173
epithelium development (GO:0060429)	1117	173	218.19	-	0.79	0.00327	0.0404
biological adhesion (GO:0022610)	928	129	181.27	-	0.71	0.000151	0.00277
tissue morphogenesis (GO:0048729)	566	78	110.56	-	0.71	0.00293	0.0368
cell adhesion (GO:0007155)	922	127	180.1	-	0.71	0.000101	0.00193
cell junction organization (GO:0034330)	489	66	95.52	-	0.69	0.00363	0.0444
regulation of system process (GO:0044057)	591	79	115.44	-	0.68	0.001	0.0148
animal organ morphogenesis (GO:0009887)	970	123	189.48	-	0.65	1.41e-06	3.58e-05
synapse organization (GO:0050808)	293	35	57.23	-	0.61	0.00419	0.0499
circulatory system process (GO:0003013)	401	45	78.33	-	0.57	0.00017	0.00307
defense response to bacterium (GO:0042742)	338	37	66.02	-	0.56	0.000409	0.00672
embryonic organ morphogenesis (GO:0048562)	305	33	59.58	-	0.55	0.000625	0.00975
blood circulation (GO:0008015)	392	42	76.57	-	0.55	7.89e-05	0.00155
G protein-coupled receptor signaling pathway, coupled to cyclic nucleotide second messenger (GO:0007187)	249	26	48.64	-	0.53	0.00131	0.0186
immunoglobulin mediated immune response (GO:0016064)	204	21	39.85	-	0.53	0.00357	0.0436
adenylate cyclase-modulating G protein-coupled receptor signaling pathway (GO:0007188)	214	22	41.8	-	0.53	0.00251	0.0322
synaptic signaling (GO:0099536)	470	48	91.81	-	0.52	3.38e-06	8.2e-05
B cell mediated immunity (GO:0019724)	207	21	40.44	-	0.52	0.00282	0.0358
sensory organ morphogenesis (GO:0090596)	267	27	52.16	-	0.52	0.000458	0.0074
system process (GO:0003008)	1980	200	386.77	-	0.52	5.94e-24	6.18e-22
hormone metabolic process (GO:0042445)	208	21	40.63	-	0.52	0.00218	0.0288
pattern specification process (GO:0007389)	432	42	84.39	-	0.5	2.27e-06	5.62e-05
regionalization (GO:0003002)	336	32	65.63	-	0.49	2.48e-05	0.000535
vascular process in circulatory system (GO:0003018)	169	16	33.01	-	0.48	0.00358	0.0437
trans-synaptic signaling (GO:0099537)	445	42	86.93	-	0.48	8.54e-07	2.24e-05
morphogenesis of a branching structure (GO:0001763)	170	16	33.21	-	0.48	0.00273	0.0348
chemical synaptic transmission (GO:0007268)	426	40	83.21	-	0.48	1.3e-06	3.32e-05
anterograde trans-synaptic signaling (GO:0098916)	426	40	83.21	-	0.48	1.3e-06	3.31e-05
cyclic-nucleotide-mediated signaling (GO:0019935)	172	16	33.6	-	0.48	0.00278	0.0353
extracellular matrix organization (GO:0030198)	340	31	66.42	-	0.47	7.48e-06	0.000174
extracellular structure organization (GO:0043062)	341	31	66.61	-	0.47	7.48e-06	0.000174
epidermis development (GO:0008544)	419	38	81.85	-	0.46	5.4e-07	1.47e-05
sodium ion transport (GO:0006814)	156	14	30.47	-	0.46	0.00332	0.0409
humoral immune response (GO:0006959)	371	33	72.47	-	0.46	1.73e-06	4.33e-05
epidermal cell differentiation (GO:0009913)	316	28	61.73	-	0.45	9.37e-06	0.000214
morphogenesis of a branching epithelium (GO:0061138)	159	14	31.06	-	0.45	0.0019	0.0256
skin development (GO:0043588)	380	32	74.23	-	0.43	3.74e-07	1.04e-05
nervous system process (GO:0050877)	1399	117	273.28	-	0.43	2.95e-24	3.13e-22
visual perception (GO:0007601)	219	18	42.78	-	0.42	9.22e-05	0.00179
sensory perception of light stimulus (GO:0050953)	222	18	43.37	-	0.42	6.96e-05	0.00139
regulation of humoral immune response (GO:0002920)	136	11	26.57	-	0.41	0.00233	0.0305
cardiac chamber morphogenesis (GO:0003206)	128	10	25	-	0.4	0.00247	0.0318
multicellular organismal signaling (GO:0035637)	136	10	26.57	-	0.38	0.00102	0.015
striated muscle contraction (GO:0006941)	112	8	21.88	-	0.37	0.00269	0.0344
phagocytosis, engulfment (GO:0006911)	128	9	25	-	0.36	0.00105	0.0153
B cell receptor signaling pathway (GO:0050853)	128	9	25	-	0.36	0.00105	0.0153
inorganic anion transmembrane transport (GO:0098661)	114	8	22.27	-	0.36	0.00196	0.0262
regulation of systemic arterial blood pressure (GO:0003073)	100	7	19.53	-	0.36	0.00371	0.045
chloride transport (GO:0006821)	104	7	20.32	-	0.34	0.00276	0.0351
keratinocyte differentiation (GO:0030216)	268	18	52.35	-	0.34	4.52e-07	1.25e-05
regulation of postsynaptic membrane potential (GO:0060078)	105	7	20.51	-	0.34	0.00198	0.0263
neuropeptide signaling pathway (GO:0007218)	107	7	20.9	-	0.33	0.00204	0.0271
cardiac conduction (GO:0061337)	93	6	18.17	-	0.33	0.00381	0.0461
diterpenoid metabolic process (GO:0016101)	110	7	21.49	-	0.33	0.00104	0.0153
potassium ion transport (GO:0006813)	169	10	33.01	-	0.3	1.68e-05	0.00037
G protein-coupled receptor signaling pathway (GO:0007186)	1322	78	258.24	-	0.3	2.88e-36	5.4e-34
cell-cell adhesion via plasma-membrane adhesion molecules (GO:0098742)	256	15	50.01	-	0.3	8.38e-08	2.54e-06
retinoid metabolic process (GO:0001523)	104	6	20.32	-	0.3	0.00105	0.0153
cell fate specification (GO:0001708)	89	5	17.39	-	0.29	0.0019	0.0256
regulation of synapse assembly (GO:0051963)	107	6	20.9	-	0.29	0.000521	0.00826
sodium ion transmembrane transport (GO:0035725)	95	5	18.56	-	0.27	0.00097	0.0144
regulation of blood coagulation (GO:0030193)	77	4	15.04	-	0.27	0.00367	0.0446
chloride transmembrane transport (GO:1902476)	97	5	18.95	-	0.26	0.00068	0.0105
detection of stimulus (GO:0051606)	702	36	137.13	-	0.26	2.76e-22	2.66e-20
regulation of hemostasis (GO:1900046)	78	4	15.24	-	0.26	0.0025	0.0322
regulation of complement activation (GO:0030449)	117	6	22.85	-	0.26	0.000193	0.00344
sensory perception (GO:0007600)	977	47	190.85	-	0.25	2.72e-32	4.24e-30
phospholipase C-activating G protein-coupled receptor signaling pathway (GO:0007200)	106	5	20.71	-	0.24	0.000246	0.00427
detection of external stimulus (GO:0009581)	129	5	25.2	-	0.2	9.62e-06	0.00022
detection of abiotic stimulus (GO:0009582)	131	5	25.59	-	0.2	6.54e-06	0.000153
potassium ion transmembrane transport (GO:0071805)	159	6	31.06	-	0.19	4.29e-07	1.19e-05
homophilic cell adhesion via plasma membrane adhesion molecules (GO:0007156)	165	6	32.23	-	0.19	2.06e-07	5.93e-06
detection of light stimulus (GO:0009583)	61	2	11.92	-	0.17	0.00185	0.025
sensory perception of taste (GO:0050909)	66	2	12.89	-	0.16	0.000857	0.0129
humoral immune response mediated by circulating immunoglobulin (GO:0002455)	166	5	32.43	-	0.15	3.34e-08	1.07e-06
cornification (GO:0070268)	113	3	22.07	-	0.14	3.55e-06	8.56e-05
complement activation (GO:0006956)	176	4	34.38	-	0.12	1.5e-09	5.58e-08
keratinization (GO:0031424)	226	5	44.15	-	0.11	2.8e-12	1.3e-10
complement activation, classical pathway (GO:0006958)	161	3	31.45	-	0.1	1.86e-09	6.77e-08
cilium movement (GO:0003341)	65	1	12.7	-	0.08	0.000171	0.00307
phagocytosis, recognition (GO:0006910)	106	1	20.71	-	0.05	2.3e-07	6.56e-06
sensory perception of chemical stimulus (GO:0007606)	540	4	105.48	-	0.04	2.98e-36	5.52e-34
detection of stimulus involved in sensory perception (GO:0050906)	545	4	106.46	-	0.04	1.27e-36	2.4e-34
detection of chemical stimulus (GO:0009593)	519	3	101.38	-	0.03	4.56e-36	8.35e-34
sensory perception of smell (GO:0007608)	468	2	91.42	-	0.02	1.14e-33	1.89e-31
serotonin receptor signaling pathway (GO:0007210)	39	0	7.62	-	< 0.01	0.0017	0.0233
neuron fate specification (GO:0048665)	34	0	6.64	-	< 0.01	0.0041	0.049
sensory perception of bitter taste (GO:0050913)	41	0	8.01	-	< 0.01	0.00108	0.0157
detection of chemical stimulus involved in sensory perception of taste (GO:0050912)	41	0	8.01	-	< 0.01	0.00108	0.0157
detection of chemical stimulus involved in sensory perception of smell (GO:0050911)	439	0	85.75	-	< 0.01	6.65e-35	1.16e-32
detection of chemical stimulus involved in sensory perception (GO:0050907)	483	0	94.35	-	< 0.01	2.29e-38	4.85e-36
G protein-coupled serotonin receptor signaling pathway (GO:0098664)	34	0	6.64	-	< 0.01	0.0041	0.049
axonemal dynein complex assembly (GO:0070286)	33	0	6.45	-	< 0.01	0.00406	0.0487
regulation of vascular permeability (GO:0043114)	39	0	7.62	-	< 0.01	0.0017	0.0233
negative regulation of hemostasis (GO:1900047)	47	0	9.18	-	< 0.01	0.000473	0.00762
negative regulation of blood coagulation (GO:0030195)	46	0	8.99	-	< 0.01	0.00045	0.00729

## Sheet: CellularComponent
GO cellular component complete	Homo sapiens - REFLIST (20851)	upload_1 (4073)	upload_1 (expected)	upload_1 (over/under)	upload_1 (fold Enrichment)	upload_1 (raw P-value)	upload_1 (FDR)
eukaryotic translation initiation factor 3 complex, eIF3m (GO:0071541)	7	7	1.37	+	5.12	0.00365	0.0228
paraspeckles (GO:0042382)	6	6	1.17	+	5.12	0.00716	0.0393
pICln-Sm protein complex (GO:0034715)	6	6	1.17	+	5.12	0.00716	0.0392
signal recognition particle, endoplasmic reticulum targeting (GO:0005786)	6	6	1.17	+	5.12	0.00716	0.0391
aminoacyl-tRNA synthetase multienzyme complex (GO:0017101)	11	11	2.15	+	5.12	0.000264	0.00217
COPII vesicle coat (GO:0030127)	15	14	2.93	+	4.78	6.31e-05	0.000617
polysomal ribosome (GO:0042788)	34	31	6.64	+	4.67	3.82e-09	6.49e-08
proteasome core complex, beta-subunit complex (GO:0019774)	11	10	2.15	+	4.65	0.000824	0.00614
cytosolic large ribosomal subunit (GO:0022625)	58	52	11.33	+	4.59	3.55e-14	1.13e-12
MHC class I protein complex (GO:0042612)	9	8	1.76	+	4.55	0.00304	0.0192
signal recognition particle (GO:0048500)	9	8	1.76	+	4.55	0.00304	0.0192
proteasome accessory complex (GO:0022624)	25	22	4.88	+	4.51	1.04e-06	1.23e-05
Cdc73/Paf1 complex (GO:0016593)	8	7	1.56	+	4.48	0.00589	0.0337
proteasome core complex, alpha-subunit complex (GO:0019773)	8	7	1.56	+	4.48	0.00589	0.0336
proteasome regulatory particle, lid subcomplex (GO:0008541)	8	7	1.56	+	4.48	0.00589	0.0335
U2-type catalytic step 2 spliceosome (GO:0071007)	30	26	5.86	+	4.44	1.35e-07	1.89e-06
proteasome regulatory particle (GO:0005838)	22	19	4.3	+	4.42	6.75e-06	7.32e-05
proteasome core complex (GO:0005839)	21	18	4.1	+	4.39	1.26e-05	0.000134
organellar small ribosomal subunit (GO:0000314)	28	24	5.47	+	4.39	4.67e-07	5.96e-06
mitochondrial small ribosomal subunit (GO:0005763)	28	24	5.47	+	4.39	4.67e-07	5.93e-06
small ribosomal subunit (GO:0015935)	75	63	14.65	+	4.3	6.06e-16	2.13e-14
proteasome regulatory particle, base subcomplex (GO:0008540)	12	10	2.34	+	4.27	0.00129	0.00912
methylosome (GO:0034709)	12	10	2.34	+	4.27	0.00129	0.00908
nuclear cyclin-dependent protein kinase holoenzyme complex (GO:0019908)	12	10	2.34	+	4.27	0.00129	0.00905
cytosolic ribosome (GO:0022626)	107	89	20.9	+	4.26	9.96e-22	4.25e-20
cytosolic small ribosomal subunit (GO:0022627)	46	38	8.99	+	4.23	4.75e-10	8.91e-09
endopeptidase complex (GO:1905369)	66	54	12.89	+	4.19	1.48e-13	4.3e-12
Arp2/3 protein complex (GO:0005885)	11	9	2.15	+	4.19	0.00246	0.0159
proteasome complex (GO:0000502)	65	53	12.7	+	4.17	2.72e-13	7.37e-12
eukaryotic translation initiation factor 3 complex (GO:0005852)	16	13	3.13	+	4.16	0.000293	0.00239
U12-type spliceosomal complex (GO:0005689)	26	21	5.08	+	4.13	4.61e-06	5.1e-05
ribosomal subunit (GO:0044391)	190	153	37.11	+	4.12	2.78e-35	1.74e-33
catalytic step 2 spliceosome (GO:0071013)	86	69	16.8	+	4.11	1.3e-16	4.73e-15
eukaryotic 48S preinitiation complex (GO:0033290)	15	12	2.93	+	4.1	0.00055	0.00428
nuclear pore outer ring (GO:0031080)	10	8	1.95	+	4.1	0.0047	0.0283
endoplasmic reticulum chaperone complex (GO:0034663)	10	8	1.95	+	4.1	0.0047	0.0282
large ribosomal subunit (GO:0015934)	118	93	23.05	+	4.03	1.62e-21	6.77e-20
U2-type precatalytic spliceosome (GO:0071005)	50	39	9.77	+	3.99	8.94e-10	1.64e-08
cytosolic proteasome complex (GO:0031597)	9	7	1.76	+	3.98	0.00901	0.0483
protein phosphatase type 1 complex (GO:0000164)	9	7	1.76	+	3.98	0.00901	0.0482
translation preinitiation complex (GO:0070993)	18	14	3.52	+	3.98	0.000235	0.00195
oligosaccharyltransferase complex (GO:0008250)	13	10	2.54	+	3.94	0.00195	0.0131
precatalytic spliceosome (GO:0071011)	52	40	10.16	+	3.94	7.27e-10	1.35e-08
eukaryotic 43S preinitiation complex (GO:0016282)	17	13	3.32	+	3.91	0.00044	0.00348
U4/U6 x U5 tri-snRNP complex (GO:0046540)	33	25	6.45	+	3.88	1.33e-06	1.55e-05
cytoplasmic ubiquitin ligase complex (GO:0000153)	16	12	3.13	+	3.84	0.000821	0.00614
respiratory chain complex I (GO:0045271)	50	37	9.77	+	3.79	6.51e-09	1.07e-07
NADH dehydrogenase complex (GO:0030964)	50	37	9.77	+	3.79	6.51e-09	1.06e-07
mitochondrial respiratory chain complex I (GO:0005747)	50	37	9.77	+	3.79	6.51e-09	1.05e-07
chaperone complex (GO:0101031)	23	17	4.49	+	3.78	8.05e-05	0.000765
ribosome (GO:0005840)	240	177	46.88	+	3.78	3.71e-37	2.4e-35
spliceosomal tri-snRNP complex (GO:0097526)	34	25	6.64	+	3.76	1.95e-06	2.23e-05
RNA polymerase II, core complex (GO:0005665)	15	11	2.93	+	3.75	0.00153	0.0105
U4 snRNP (GO:0005687)	11	8	2.15	+	3.72	0.00697	0.0389
chaperonin-containing T-complex (GO:0005832)	11	8	2.15	+	3.72	0.00697	0.0388
U5 snRNP (GO:0005682)	18	13	3.52	+	3.7	0.000644	0.00493
COPI-coated vesicle membrane (GO:0030663)	18	13	3.52	+	3.7	0.000644	0.00491
organellar ribosome (GO:0000313)	89	64	17.39	+	3.68	5.93e-14	1.86e-12
mitochondrial ribosome (GO:0005761)	89	64	17.39	+	3.68	5.93e-14	1.83e-12
polysome (GO:0005844)	74	52	14.46	+	3.6	2.4e-11	4.96e-10
H4/H2A histone acetyltransferase complex (GO:0043189)	20	14	3.91	+	3.58	0.000503	0.00395
NuA4 histone acetyltransferase complex (GO:0035267)	20	14	3.91	+	3.58	0.000503	0.00394
spliceosomal complex (GO:0005681)	193	135	37.7	+	3.58	5.03e-27	2.4e-25
peptidase complex (GO:1905368)	92	64	17.97	+	3.56	1.75e-13	5e-12
eukaryotic translation initiation factor 4F complex (GO:0016281)	13	9	2.54	+	3.54	0.00534	0.0318
Swr1 complex (GO:0000812)	13	9	2.54	+	3.54	0.00534	0.0317
COPI vesicle coat (GO:0030126)	13	9	2.54	+	3.54	0.00534	0.0316
vesicle coat (GO:0030120)	52	36	10.16	+	3.54	3.53e-08	5.32e-07
Prp19 complex (GO:0000974)	13	9	2.54	+	3.54	0.00534	0.0315
RNA polymerase I complex (GO:0005736)	13	9	2.54	+	3.54	0.00534	0.0314
U2-type spliceosomal complex (GO:0005684)	94	65	18.36	+	3.54	1.38e-13	4.07e-12
nuclear exosome (RNase complex) (GO:0000176)	16	11	3.13	+	3.52	0.00221	0.0145
carboxy-terminal domain protein kinase complex (GO:0032806)	19	13	3.71	+	3.5	0.000924	0.00679
U2 snRNP (GO:0005686)	22	15	4.3	+	3.49	0.000391	0.00315
organellar large ribosomal subunit (GO:0000315)	58	39	11.33	+	3.44	1.72e-08	2.71e-07
mitochondrial large ribosomal subunit (GO:0005762)	58	39	11.33	+	3.44	1.72e-08	2.69e-07
mitochondrial respirasome (GO:0005746)	90	60	17.58	+	3.41	5.76e-12	1.27e-10
respirasome (GO:0070469)	101	67	19.73	+	3.4	3.25e-13	8.68e-12
spliceosomal snRNP complex (GO:0097525)	62	41	12.11	+	3.39	1.05e-08	1.68e-07
respiratory chain complex (GO:0098803)	85	56	16.6	+	3.37	3.69e-11	7.54e-10
integral component of lumenal side of endoplasmic reticulum membrane (GO:0071556)	29	19	5.66	+	3.35	0.0001	0.000924
lumenal side of endoplasmic reticulum membrane (GO:0098553)	29	19	5.66	+	3.35	0.0001	0.000919
ribonucleoprotein complex (GO:1990904)	700	455	136.74	+	3.33	7.12e-83	9.51e-81
CCR4-NOT complex (GO:0030014)	17	11	3.32	+	3.31	0.0031	0.0195
small nuclear ribonucleoprotein complex (GO:0030532)	68	44	13.28	+	3.31	7e-09	1.12e-07
COPI-coated vesicle (GO:0030137)	28	18	5.47	+	3.29	0.00018	0.00155
TIM23 mitochondrial import inner membrane translocase complex (GO:0005744)	14	9	2.73	+	3.29	0.00752	0.0409
ER to Golgi transport vesicle membrane (GO:0012507)	61	39	11.92	+	3.27	6.34e-08	9.34e-07
ficolin-1-rich granule (GO:0101002)	124	79	24.22	+	3.26	8.99e-15	3e-13
ficolin-1-rich granule lumen (GO:1904813)	124	79	24.22	+	3.26	8.99e-15	2.95e-13
melanosome (GO:0042470)	105	66	20.51	+	3.22	2.19e-12	5.16e-11
pigment granule (GO:0048770)	105	66	20.51	+	3.22	2.19e-12	5.1e-11
rough endoplasmic reticulum membrane (GO:0030867)	29	18	5.66	+	3.18	0.000247	0.00204
U1 snRNP (GO:0005685)	21	13	4.1	+	3.17	0.00179	0.0122
exon-exon junction complex (GO:0035145)	21	13	4.1	+	3.17	0.00179	0.0121
retromer complex (GO:0030904)	21	13	4.1	+	3.17	0.00179	0.0121
Sm-like protein family complex (GO:0120114)	78	48	15.24	+	3.15	3.57e-09	6.17e-08
lumenal side of membrane (GO:0098576)	36	22	7.03	+	3.13	9.42e-05	0.000874
cytoplasmic stress granule (GO:0010494)	68	41	13.28	+	3.09	7.33e-08	1.06e-06
exosome (RNase complex) (GO:0000178)	25	15	4.88	+	3.07	0.00103	0.00747
small nucleolar ribonucleoprotein complex (GO:0005732)	22	13	4.3	+	3.03	0.00243	0.0158
cytoplasmic side of endoplasmic reticulum membrane (GO:0098554)	17	10	3.32	+	3.01	0.00771	0.0418
mitochondrial protein complex (GO:0098798)	266	155	51.96	+	2.98	1.71e-24	7.98e-23
RNA polymerase III complex (GO:0005666)	19	11	3.71	+	2.96	0.00576	0.0334
exoribonuclease complex (GO:1905354)	26	15	5.08	+	2.95	0.00204	0.0136
COPII-coated ER to Golgi transport vesicle (GO:0030134)	94	54	18.36	+	2.94	3.69e-09	6.33e-08
cytoplasmic dynein complex (GO:0005868)	21	12	4.1	+	2.93	0.00708	0.0392
MHC protein complex (GO:0042611)	28	16	5.47	+	2.93	0.00143	0.00993
sex chromosome (GO:0000803)	30	17	5.86	+	2.9	0.00102	0.00738
inner mitochondrial membrane protein complex (GO:0098800)	136	77	26.57	+	2.9	2.03e-12	4.91e-11
immunological synapse (GO:0001772)	39	22	7.62	+	2.89	0.000168	0.00147
clathrin vesicle coat (GO:0030125)	25	14	4.88	+	2.87	0.00338	0.0212
cytochrome complex (GO:0070069)	34	19	6.64	+	2.86	0.000529	0.00413
H4 histone acetyltransferase complex (GO:1902562)	45	25	8.79	+	2.84	6.93e-05	0.000672
protein serine/threonine phosphatase complex (GO:0008287)	45	25	8.79	+	2.84	6.93e-05	0.000668
phosphatase complex (GO:1903293)	45	25	8.79	+	2.84	6.93e-05	0.000665
mitotic spindle pole (GO:0097431)	27	15	5.27	+	2.84	0.00238	0.0156
Flemming body (GO:0090543)	31	17	6.06	+	2.81	0.00123	0.00873
host cellular component (GO:0018995)	75	41	14.65	+	2.8	7.71e-07	9.36e-06
host cell (GO:0043657)	75	41	14.65	+	2.8	7.71e-07	9.31e-06
ESCRT complex (GO:0036452)	26	14	5.08	+	2.76	0.00398	0.0247
INO80-type complex (GO:0097346)	26	14	5.08	+	2.76	0.00398	0.0246
mitochondrial intermembrane space (GO:0005758)	80	43	15.63	+	2.75	4.62e-07	5.94e-06
Golgi-associated vesicle membrane (GO:0030660)	112	60	21.88	+	2.74	2.57e-09	4.52e-08
oxidoreductase complex (GO:1990204)	114	60	22.27	+	2.69	5.6e-09	9.36e-08
organelle envelope lumen (GO:0031970)	90	47	17.58	+	2.67	2.9e-07	3.8e-06
membrane coat (GO:0030117)	92	48	17.97	+	2.67	2.1e-07	2.86e-06
coated membrane (GO:0048475)	92	48	17.97	+	2.67	2.1e-07	2.84e-06
clathrin adaptor complex (GO:0030131)	25	13	4.88	+	2.66	0.00665	0.0374
Cul4-RING E3 ubiquitin ligase complex (GO:0080008)	37	19	7.23	+	2.63	0.00153	0.0105
Cajal body (GO:0015030)	56	28	10.94	+	2.56	0.000146	0.0013
COP9 signalosome (GO:0008180)	36	18	7.03	+	2.56	0.00242	0.0158
PML body (GO:0016605)	100	50	19.53	+	2.56	3.18e-07	4.14e-06
endoplasmic reticulum-Golgi intermediate compartment membrane (GO:0033116)	73	36	14.26	+	2.52	2.02e-05	0.00021
ribonucleoprotein granule (GO:0035770)	233	114	45.51	+	2.5	2.51e-14	8.1e-13
mitochondrial inner membrane (GO:0005743)	483	236	94.35	+	2.5	3.51e-28	1.76e-26
Golgi-associated vesicle (GO:0005798)	182	88	35.55	+	2.48	4.05e-11	8.2e-10
RNA polymerase II, holoenzyme (GO:0016591)	89	43	17.39	+	2.47	4.39e-06	4.89e-05
P-body (GO:0000932)	87	42	16.99	+	2.47	6.07e-06	6.65e-05
nuclear chromosome, telomeric region (GO:0000784)	112	54	21.88	+	2.47	2.44e-07	3.26e-06
cytoplasmic ribonucleoprotein granule (GO:0036464)	223	107	43.56	+	2.46	5.75e-13	1.44e-11
protein acetyltransferase complex (GO:0031248)	96	46	18.75	+	2.45	2.03e-06	2.32e-05
acetyltransferase complex (GO:1902493)	96	46	18.75	+	2.45	2.03e-06	2.3e-05
histone acetyltransferase complex (GO:0000123)	86	41	16.8	+	2.44	9.4e-06	0.000101
nuclear DNA-directed RNA polymerase complex (GO:0055029)	114	54	22.27	+	2.42	4.85e-07	6.11e-06
transcription elongation factor complex (GO:0008023)	55	26	10.74	+	2.42	0.000419	0.00335
DNA-directed RNA polymerase complex (GO:0000428)	115	54	22.46	+	2.4	5.36e-07	6.63e-06
phagophore assembly site (GO:0000407)	32	15	6.25	+	2.4	0.00854	0.046
organelle inner membrane (GO:0019866)	545	255	106.46	+	2.4	3.03e-28	1.56e-26
axon cytoplasm (GO:1904115)	58	27	11.33	+	2.38	0.000551	0.00427
azurophil granule membrane (GO:0035577)	58	27	11.33	+	2.38	0.000551	0.00425
clathrin coat (GO:0030118)	43	20	8.4	+	2.38	0.003	0.019
RNA polymerase complex (GO:0030880)	119	55	23.25	+	2.37	5.2e-07	6.51e-06
site of double-strand break (GO:0035861)	61	28	11.92	+	2.35	0.00043	0.00342
smooth endoplasmic reticulum (GO:0005790)	35	16	6.84	+	2.34	0.00701	0.0389
preribosome (GO:0030684)	81	37	15.82	+	2.34	4.83e-05	0.000482
site of DNA damage (GO:0090734)	81	37	15.82	+	2.34	4.83e-05	0.000479
coated vesicle membrane (GO:0030662)	178	81	34.77	+	2.33	2.77e-09	4.83e-08
azurophil granule (GO:0042582)	154	70	30.08	+	2.33	2.87e-08	4.39e-07
endoplasmic reticulum-Golgi intermediate compartment (GO:0005793)	132	60	25.78	+	2.33	3.45e-07	4.46e-06
primary lysosome (GO:0005766)	154	70	30.08	+	2.33	2.87e-08	4.36e-07
rough endoplasmic reticulum (GO:0005791)	86	39	16.8	+	2.32	4.43e-05	0.000444
catalytic complex (GO:1902494)	1382	626	269.96	+	2.32	7.24e-67	7.64e-65
cyclin-dependent protein kinase holoenzyme complex (GO:0000307)	42	19	8.2	+	2.32	0.00458	0.0278
focal adhesion (GO:0005925)	409	184	79.89	+	2.3	2.67e-19	1.07e-17
nuclear speck (GO:0016607)	403	181	78.72	+	2.3	6.56e-19	2.58e-17
PcG protein complex (GO:0031519)	47	21	9.18	+	2.29	0.00266	0.0172
inclusion body (GO:0016234)	81	36	15.82	+	2.28	0.000127	0.00114
proton-transporting two-sector ATPase complex (GO:0016469)	52	23	10.16	+	2.26	0.00244	0.0158
cell-substrate junction (GO:0030055)	416	184	81.26	+	2.26	1.18e-18	4.55e-17
chromosome, telomeric region (GO:0000781)	147	65	28.71	+	2.26	1.87e-07	2.58e-06
recycling endosome membrane (GO:0055038)	86	38	16.8	+	2.26	7.32e-05	0.000698
mitochondrial envelope (GO:0005740)	761	333	148.65	+	2.24	1.67e-32	9.88e-31
nuclear periphery (GO:0034399)	133	58	25.98	+	2.23	1.59e-06	1.85e-05
mitochondrial membrane (GO:0031966)	719	313	140.45	+	2.23	3.38e-30	1.94e-28
nucleolus (GO:0005730)	935	407	182.64	+	2.23	2.21e-39	1.48e-37
azurophil granule lumen (GO:0035578)	90	39	17.58	+	2.22	0.000101	0.000924
ATPase complex (GO:1904949)	88	38	17.19	+	2.21	9.37e-05	0.000873
AP-type membrane coat adaptor complex (GO:0030119)	42	18	8.2	+	2.19	0.00777	0.042
SWI/SNF superfamily-type complex (GO:0070603)	84	36	16.41	+	2.19	0.000169	0.00147
kinetochore (GO:0000776)	136	58	26.57	+	2.18	2.12e-06	2.38e-05
integral component of endoplasmic reticulum membrane (GO:0030176)	162	69	31.64	+	2.18	2.4e-07	3.24e-06
nuclear matrix (GO:0016363)	108	46	21.1	+	2.18	2.52e-05	0.000261
neuron projection cytoplasm (GO:0120111)	87	37	16.99	+	2.18	0.000203	0.00171
methyltransferase complex (GO:0034708)	109	46	21.29	+	2.16	2.84e-05	0.000291
nuclear body (GO:0016604)	795	334	155.29	+	2.15	5.32e-30	2.97e-28
integral component of mitochondrial inner membrane (GO:0031305)	50	21	9.77	+	2.15	0.00545	0.032
intrinsic component of mitochondrial inner membrane (GO:0031304)	50	21	9.77	+	2.15	0.00545	0.0319
nuclear pore (GO:0005643)	91	38	17.78	+	2.14	0.000177	0.00153
histone deacetylase complex (GO:0000118)	72	30	14.06	+	2.13	0.00106	0.00766
mitochondrial matrix (GO:0005759)	476	197	92.98	+	2.12	2.38e-17	9e-16
secretory granule lumen (GO:0034774)	320	132	62.51	+	2.11	5.2e-12	1.16e-10
cytoplasmic vesicle lumen (GO:0060205)	324	133	63.29	+	2.1	6.61e-12	1.44e-10
transferase complex (GO:1990234)	790	324	154.32	+	2.1	1.24e-27	6.09e-26
chromosomal region (GO:0098687)	339	139	66.22	+	2.1	2.06e-12	4.93e-11
chromosome, centromeric region (GO:0000775)	196	80	38.29	+	2.09	1.15e-07	1.63e-06
vesicle lumen (GO:0031983)	326	133	63.68	+	2.09	7.76e-12	1.67e-10
phagocytic vesicle membrane (GO:0030670)	76	31	14.85	+	2.09	0.000936	0.00685
intrinsic component of endoplasmic reticulum membrane (GO:0031227)	170	69	33.21	+	2.08	1e-06	1.2e-05
multivesicular body (GO:0005771)	52	21	10.16	+	2.07	0.00667	0.0373
fibrillar center (GO:0001650)	129	52	25.2	+	2.06	2.77e-05	0.000285
envelope (GO:0031975)	1216	490	237.53	+	2.06	1.93e-40	1.38e-38
organelle envelope (GO:0031967)	1216	490	237.53	+	2.06	1.93e-40	1.33e-38
coated vesicle (GO:0030135)	294	118	57.43	+	2.05	2.58e-10	4.92e-09
spindle microtubule (GO:0005876)	60	24	11.72	+	2.05	0.00451	0.0275
phagocytic vesicle (GO:0045335)	134	52	26.18	+	1.99	5.81e-05	0.000574
autophagosome (GO:0005776)	98	38	19.14	+	1.99	0.000644	0.00494
late endosome membrane (GO:0031902)	137	53	26.76	+	1.98	6.65e-05	0.000648
nucleoplasm (GO:0005654)	3975	1525	776.47	+	1.96	8.54e-134	1.56e-131
ubiquitin ligase complex (GO:0000151)	292	112	57.04	+	1.96	5.78e-09	9.58e-08
spindle (GO:0005819)	363	139	70.91	+	1.96	9.66e-11	1.9e-09
heterochromatin (GO:0000792)	81	31	15.82	+	1.96	0.00286	0.0182
spindle pole (GO:0000922)	166	63	32.43	+	1.94	1.98e-05	0.000206
SCF ubiquitin ligase complex (GO:0019005)	66	25	12.89	+	1.94	0.00656	0.0369
transferase complex, transferring phosphorus-containing groups (GO:0061695)	262	99	51.18	+	1.93	8.4e-08	1.2e-06
midbody (GO:0030496)	181	68	35.36	+	1.92	1.34e-05	0.000141
integral component of mitochondrial membrane (GO:0032592)	80	30	15.63	+	1.92	0.00402	0.0248
histone methyltransferase complex (GO:0035097)	81	30	15.82	+	1.9	0.00425	0.0262
intrinsic component of mitochondrial membrane (GO:0098573)	81	30	15.82	+	1.9	0.00425	0.0261
mitochondrion (GO:0005739)	1622	599	316.84	+	1.89	1.41e-40	1.05e-38
lytic vacuole membrane (GO:0098852)	372	137	72.67	+	1.89	1e-09	1.83e-08
lysosomal membrane (GO:0005765)	372	137	72.67	+	1.89	1e-09	1.81e-08
condensed chromosome kinetochore (GO:0000777)	106	39	20.71	+	1.88	0.00143	0.00991
late endosome (GO:0005770)	272	100	53.13	+	1.88	2e-07	2.75e-06
vacuolar membrane (GO:0005774)	428	157	83.6	+	1.88	7.59e-11	1.51e-09
microbody (GO:0042579)	142	52	27.74	+	1.87	0.000192	0.00164
peroxisome (GO:0005777)	142	52	27.74	+	1.87	0.000192	0.00163
endosome membrane (GO:0010008)	492	178	96.11	+	1.85	1.13e-11	2.41e-10
extracellular exosome (GO:0070062)	2098	759	409.82	+	1.85	9.92e-50	8.65e-48
replication fork (GO:0005657)	72	26	14.06	+	1.85	0.00906	0.0483
mitotic spindle (GO:0072686)	125	45	24.42	+	1.84	0.000778	0.00588
extracellular organelle (GO:0043230)	2124	762	414.9	+	1.84	8.77e-49	7.33e-47
extracellular vesicle (GO:1903561)	2119	760	413.92	+	1.84	1.52e-48	1.17e-46
condensed chromosome, centromeric region (GO:0000779)	120	43	23.44	+	1.83	0.00129	0.00911
transcriptional repressor complex (GO:0017053)	84	30	16.41	+	1.83	0.00709	0.0392
cortical cytoskeleton (GO:0030863)	121	43	23.64	+	1.82	0.00134	0.00931
cortical actin cytoskeleton (GO:0030864)	93	33	18.17	+	1.82	0.00505	0.0302
cytosol (GO:0005829)	5210	1839	1017.71	+	1.81	1.76e-140	3.53e-138
nuclear lumen (GO:0031981)	4746	1673	927.08	+	1.8	3.26e-122	4.67e-120
nuclear membrane (GO:0031965)	303	106	59.19	+	1.79	7e-07	8.55e-06
vacuolar lumen (GO:0005775)	172	60	33.6	+	1.79	0.000226	0.00188
nuclear envelope (GO:0005635)	479	167	93.57	+	1.78	4.28e-10	8.09e-09
trans-Golgi network membrane (GO:0032588)	95	33	18.56	+	1.78	0.00567	0.033
cytoplasmic side of membrane (GO:0098562)	182	63	35.55	+	1.77	0.00017	0.00147
mitochondrial outer membrane (GO:0005741)	185	64	36.14	+	1.77	0.00014	0.00125
centrosome (GO:0005813)	592	203	115.64	+	1.76	1.76e-11	3.68e-10
vacuole (GO:0005773)	805	276	157.25	+	1.76	3.27e-15	1.11e-13
lytic vacuole (GO:0000323)	704	241	137.52	+	1.75	2.49e-13	6.93e-12
lysosome (GO:0005764)	704	241	137.52	+	1.75	2.49e-13	6.83e-12
organelle lumen (GO:0043233)	5861	2004	1144.88	+	1.75	3.59e-146	1.03e-143
intracellular organelle lumen (GO:0070013)	5861	2004	1144.88	+	1.75	3.59e-146	9e-144
membrane-enclosed lumen (GO:0031974)	5861	2004	1144.88	+	1.75	3.59e-146	8e-144
tertiary granule (GO:0070820)	164	56	32.04	+	1.75	0.000475	0.00375
outer membrane (GO:0019867)	211	72	41.22	+	1.75	9.21e-05	0.000863
RNA polymerase II transcription factor complex (GO:0090575)	170	58	33.21	+	1.75	0.000413	0.00331
organelle outer membrane (GO:0031968)	209	71	40.83	+	1.74	0.000119	0.00107
integral component of organelle membrane (GO:0031301)	375	127	73.25	+	1.73	2.48e-07	3.29e-06
protein-containing complex (GO:0032991)	5505	1851	1075.34	+	1.72	1.84e-123	2.83e-121
perinuclear region of cytoplasm (GO:0048471)	735	246	143.57	+	1.71	9.4e-13	2.33e-11
ruffle (GO:0001726)	177	59	34.57	+	1.71	0.000711	0.0054
clathrin-coated vesicle membrane (GO:0030665)	114	38	22.27	+	1.71	0.00572	0.0332
Golgi membrane (GO:0000139)	758	251	148.07	+	1.7	1.39e-12	3.39e-11
secretory granule membrane (GO:0030667)	303	100	59.19	+	1.69	1.21e-05	0.000129
cullin-RING ubiquitin ligase complex (GO:0031461)	165	54	32.23	+	1.68	0.00168	0.0114
secretory granule (GO:0030141)	846	276	165.26	+	1.67	3.62e-13	9.42e-12
specific granule (GO:0042581)	160	52	31.25	+	1.66	0.00199	0.0133
intrinsic component of organelle membrane (GO:0031300)	406	131	79.31	+	1.65	1.18e-06	1.38e-05
endocytic vesicle membrane (GO:0030666)	194	62	37.9	+	1.64	0.00117	0.00832
endosome (GO:0005768)	947	301	184.99	+	1.63	4.92e-13	1.26e-11
nuclear transcription factor complex (GO:0044798)	209	66	40.83	+	1.62	0.000984	0.00718
organelle membrane (GO:0031090)	3561	1117	695.6	+	1.61	4.77e-50	4.35e-48
clathrin-coated vesicle (GO:0030136)	192	60	37.5	+	1.6	0.00199	0.0133
transport vesicle (GO:0030133)	417	130	81.46	+	1.6	6.1e-06	6.64e-05
whole membrane (GO:0098805)	1712	532	334.42	+	1.59	3.55e-21	1.45e-19
nuclear outer membrane-endoplasmic reticulum membrane network (GO:0042175)	1114	346	217.61	+	1.59	7.65e-14	2.33e-12
cytoplasmic side of plasma membrane (GO:0009898)	155	48	30.28	+	1.59	0.00731	0.0398
protein-DNA complex (GO:0032993)	175	54	34.18	+	1.58	0.00514	0.0307
recycling endosome (GO:0055037)	182	56	35.55	+	1.58	0.00461	0.0279
endoplasmic reticulum membrane (GO:0005789)	1092	336	213.31	+	1.58	5.18e-13	1.31e-11
cytoplasmic vesicle (GO:0031410)	2386	734	466.08	+	1.57	1.12e-28	6.09e-27
secretory vesicle (GO:0099503)	1015	312	198.27	+	1.57	4.05e-12	9.23e-11
intracellular vesicle (GO:0097708)	2389	734	466.66	+	1.57	1.59e-28	8.37e-27
nucleus (GO:0005634)	7504	2300	1465.82	+	1.57	2.86e-129	4.78e-127
vesicle (GO:0031982)	3886	1186	759.08	+	1.56	1.24e-48	9.91e-47
organelle subcompartment (GO:0031984)	390	119	76.18	+	1.56	3.53e-05	0.000357
early endosome (GO:0005769)	369	112	72.08	+	1.55	8.13e-05	0.000769
endocytic vesicle (GO:0030139)	327	99	63.88	+	1.55	0.000203	0.00172
microtubule cytoskeleton (GO:0015630)	1250	378	244.17	+	1.55	1.2e-13	3.59e-12
condensed chromosome (GO:0000793)	223	67	43.56	+	1.54	0.00299	0.019
trans-Golgi network (GO:0005802)	243	73	47.47	+	1.54	0.00165	0.0113
Golgi subcompartment (GO:0098791)	364	109	71.1	+	1.53	0.000155	0.00136
microtubule organizing center (GO:0005815)	782	234	152.75	+	1.53	2.01e-08	3.1e-07
bounding membrane of organelle (GO:0098588)	2111	631	412.36	+	1.53	6.59e-22	2.87e-20
membrane region (GO:0098589)	342	102	66.81	+	1.53	0.000271	0.00222
intracellular non-membrane-bounded organelle (GO:0043232)	4939	1466	964.78	+	1.52	2.29e-57	2.29e-55
non-membrane-bounded organelle (GO:0043228)	4948	1467	966.53	+	1.52	3.61e-57	3.44e-55
lamellipodium (GO:0030027)	199	59	38.87	+	1.52	0.00654	0.0369
anchoring junction (GO:0070161)	828	245	161.74	+	1.51	1.77e-08	2.75e-07
transport vesicle membrane (GO:0030658)	220	65	42.97	+	1.51	0.00463	0.028
cytoplasmic vesicle membrane (GO:0030659)	786	232	153.54	+	1.51	5.62e-08	8.34e-07
intracellular membrane-bounded organelle (GO:0043231)	10894	3197	2128.02	+	1.5	1.05e-223	7.05e-221
vesicle membrane (GO:0012506)	808	237	157.83	+	1.5	6.47e-08	9.46e-07
cell cortex (GO:0005938)	327	95	63.88	+	1.49	0.000872	0.00647
microtubule (GO:0005874)	431	125	84.19	+	1.48	0.000154	0.00136
membrane raft (GO:0045121)	328	95	64.07	+	1.48	0.00111	0.00796
membrane microdomain (GO:0098857)	329	95	64.27	+	1.48	0.00112	0.00805
endoplasmic reticulum (GO:0005783)	1441	413	281.48	+	1.47	4.84e-12	1.09e-10
cell leading edge (GO:0031252)	423	118	82.63	+	1.43	0.000783	0.00591
cytoplasm (GO:0005737)	11488	3194	2244.05	+	1.42	4.07e-180	1.36e-177
transcription factor complex (GO:0005667)	367	102	71.69	+	1.42	0.00197	0.0132
endomembrane system (GO:0012505)	4570	1267	892.7	+	1.42	5.57e-35	3.39e-33
Golgi apparatus (GO:0005794)	1595	442	311.56	+	1.42	4.58e-11	9.18e-10
membrane-bounded organelle (GO:0043227)	12598	3491	2460.87	+	1.42	1.32e-235	1.32e-232
membrane protein complex (GO:0098796)	1308	361	255.5	+	1.41	5.21e-09	8.78e-08
intracellular organelle (GO:0043229)	12687	3469	2478.26	+	1.4	1.08e-217	5.4e-215
chromosome (GO:0005694)	1716	466	335.2	+	1.39	1.45e-10	2.8e-09
organelle (GO:0043226)	13720	3604	2680.04	+	1.34	2.92e-210	1.17e-207
supramolecular complex (GO:0099080)	1318	346	257.46	+	1.34	8.8e-07	1.06e-05
intracellular (GO:0005622)	14483	3778	2829.09	+	1.34	2.59e-254	5.19e-251
extracellular space (GO:0005615)	3349	840	654.19	+	1.28	3.11e-12	7.16e-11
cytoskeleton (GO:0005856)	2278	555	444.98	+	1.25	1.16e-06	1.37e-05
cell (GO:0005623)	1117	268	218.19	+	1.23	0.00216	0.0143
cell junction (GO:0030054)	2103	477	410.8	+	1.16	0.00217	0.0143
membrane (GO:0016020)	9856	2151	1925.25	+	1.12	1e-10	1.96e-09
extracellular region (GO:0005576)	4380	942	855.58	+	1.1	0.00279	0.0179
cellular anatomical entity (GO:0110165)	18633	3971	3639.74	+	1.09	1.94e-77	2.16e-75
cellular_component (GO:0005575)	18824	3993	3677.05	+	1.09	1.01e-78	1.27e-76
cell periphery (GO:0071944)	5882	926	1148.98	-	0.81	3.51e-13	9.26e-12
plasma membrane (GO:0005886)	5752	884	1123.59	-	0.79	2.88e-15	9.94e-14
cilium (GO:0005929)	644	94	125.8	-	0.75	0.00633	0.0359
plasma membrane region (GO:0098590)	1206	175	235.58	-	0.74	0.000112	0.00102
integral component of membrane (GO:0016021)	5768	836	1126.71	-	0.74	6.23e-22	2.77e-20
intrinsic component of membrane (GO:0031224)	5921	850	1156.6	-	0.73	6.1e-24	2.78e-22
plasma membrane protein complex (GO:0098797)	702	97	137.13	-	0.71	0.000923	0.0068
plasma membrane signaling receptor complex (GO:0098802)	316	35	61.73	-	0.57	0.000786	0.0059
intrinsic component of plasma membrane (GO:0031226)	1713	189	334.61	-	0.56	1.07e-16	3.99e-15
integral component of plasma membrane (GO:0005887)	1637	180	319.77	-	0.56	3.93e-16	1.41e-14
synaptic membrane (GO:0097060)	398	40	77.74	-	0.51	1.51e-05	0.000159
receptor complex (GO:0043235)	527	52	102.94	-	0.51	2.66e-07	3.51e-06
intermediate filament cytoskeleton (GO:0045111)	262	25	51.18	-	0.49	0.000206	0.00173
presynaptic membrane (GO:0042734)	159	15	31.06	-	0.48	0.00387	0.0241
collagen-containing extracellular matrix (GO:0062023)	409	35	79.89	-	0.44	1.78e-07	2.47e-06
postsynaptic membrane (GO:0045211)	291	24	56.84	-	0.42	7.21e-06	7.77e-05
T cell receptor complex (GO:0042101)	141	11	27.54	-	0.4	0.0013	0.00912
anchored component of membrane (GO:0031225)	169	13	33.01	-	0.39	0.000377	0.00305
photoreceptor outer segment (GO:0001750)	92	7	17.97	-	0.39	0.0093	0.0495
extracellular matrix (GO:0031012)	536	40	104.7	-	0.38	1.59e-11	3.35e-10
transporter complex (GO:1990351)	336	24	65.63	-	0.37	5.19e-08	7.77e-07
intrinsic component of synaptic membrane (GO:0099240)	173	11	33.79	-	0.33	3.32e-05	0.000338
integral component of synaptic membrane (GO:0099699)	160	10	31.25	-	0.32	6.2e-05	0.00061
transmembrane transporter complex (GO:1902495)	328	20	64.07	-	0.31	2.16e-09	3.84e-08
cation channel complex (GO:0034703)	224	13	43.76	-	0.3	5.37e-07	6.61e-06
main axon (GO:0044304)	71	4	13.87	-	0.29	0.00711	0.0391
ion channel complex (GO:0034702)	305	17	59.58	-	0.29	1.86e-09	3.33e-08
postsynaptic specialization membrane (GO:0099634)	130	7	25.39	-	0.28	0.000104	0.00095
intermediate filament (GO:0005882)	226	12	44.15	-	0.27	1.31e-07	1.85e-06
postsynaptic density membrane (GO:0098839)	103	5	20.12	-	0.25	0.000345	0.0028
voltage-gated potassium channel complex (GO:0008076)	87	4	16.99	-	0.24	0.00089	0.00658
potassium channel complex (GO:0034705)	98	4	19.14	-	0.21	0.000218	0.00182
Golgi lumen (GO:0005796)	100	4	19.53	-	0.2	0.000147	0.00131
ionotropic glutamate receptor complex (GO:0008328)	52	2	10.16	-	0.2	0.00865	0.0465
excitatory synapse (GO:0060076)	53	2	10.35	-	0.19	0.00582	0.0336
neurotransmitter receptor complex (GO:0098878)	54	2	10.55	-	0.19	0.00585	0.0337
integral component of postsynaptic density membrane (GO:0099061)	54	2	10.55	-	0.19	0.00585	0.0336
intrinsic component of postsynaptic density membrane (GO:0099146)	58	2	11.33	-	0.18	0.00273	0.0175
integral component of postsynaptic membrane (GO:0099055)	123	4	24.03	-	0.17	5.17e-06	5.69e-05
intrinsic component of postsynaptic membrane (GO:0098936)	129	4	25.2	-	0.16	1.6e-06	1.84e-05
basement membrane (GO:0005604)	98	3	19.14	-	0.16	3.63e-05	0.000366
integral component of postsynaptic specialization membrane (GO:0099060)	78	2	15.24	-	0.13	0.00019	0.00163
intrinsic component of postsynaptic specialization membrane (GO:0098948)	82	2	16.02	-	0.12	8.24e-05	0.000776
cornified envelope (GO:0001533)	45	1	8.79	-	0.11	0.0045	0.0275
collagen trimer (GO:0005581)	90	1	17.58	-	0.06	2.69e-06	3.01e-05
keratin filament (GO:0045095)	101	1	19.73	-	0.05	5.29e-07	6.59e-06
immunoglobulin complex (GO:0019814)	185	1	36.14	-	0.03	1.81e-13	5.12e-12
gap junction (GO:0005921)	32	0	6.25	-	< 0.01	0.00652	0.0369
immunoglobulin complex, circulating (GO:0042571)	94	0	18.36	-	< 0.01	7.21e-08	1.05e-06

## Sheet: MolecularFunction
GO molecular function complete	Homo sapiens - REFLIST (20851)	upload_1 (4073)	upload_1 (expected)	upload_1 (over/under)	upload_1 (fold Enrichment)	upload_1 (raw P-value)	upload_1 (FDR)
protein tag (GO:0031386)	8	8	1.56	+	5.12	0.00188	0.0354
oligosaccharyl transferase activity (GO:0004576)	8	8	1.56	+	5.12	0.00188	0.0353
peroxiredoxin activity (GO:0051920)	8	8	1.56	+	5.12	0.00188	0.0352
small ribosomal subunit rRNA binding (GO:0070181)	10	9	1.95	+	4.61	0.00158	0.0309
threonine-type peptidase activity (GO:0070003)	22	18	4.3	+	4.19	1.95e-05	0.000691
threonine-type endopeptidase activity (GO:0004298)	22	18	4.3	+	4.19	1.95e-05	0.000685
TFIID-class transcription factor complex binding (GO:0001094)	11	9	2.15	+	4.19	0.00246	0.0433
structural constituent of ribosome (GO:0003735)	169	138	33.01	+	4.18	2.26e-32	7.62e-30
translation initiation factor activity (GO:0003743)	52	40	10.16	+	3.94	7.27e-10	5.72e-08
MHC class II protein complex binding (GO:0023026)	16	12	3.13	+	3.84	0.000821	0.0187
NADH dehydrogenase activity (GO:0003954)	46	34	8.99	+	3.78	2.7e-08	1.67e-06
NADH dehydrogenase (quinone) activity (GO:0050136)	46	34	8.99	+	3.78	2.7e-08	1.65e-06
NADH dehydrogenase (ubiquinone) activity (GO:0008137)	46	34	8.99	+	3.78	2.7e-08	1.63e-06
mRNA 5'-UTR binding (GO:0048027)	25	18	4.88	+	3.69	6.37e-05	0.00196
pre-mRNA binding (GO:0036002)	37	26	7.23	+	3.6	2.23e-06	9.31e-05
RNA polymerase II general transcription initiation factor binding (GO:0001091)	18	12	3.52	+	3.41	0.0017	0.0329
snRNA binding (GO:0017069)	43	28	8.4	+	3.33	2.71e-06	0.00011
rRNA binding (GO:0019843)	63	41	12.31	+	3.33	2.3e-08	1.49e-06
translation initiation factor binding (GO:0031369)	34	22	6.64	+	3.31	3.33e-05	0.00111
oxidoreductase activity, acting on NAD(P)H, quinone or similar compound as acceptor (GO:0016655)	61	39	11.92	+	3.27	6.34e-08	3.56e-06
thyroid hormone receptor binding (GO:0046966)	30	19	5.86	+	3.24	0.000138	0.00396
protein transmembrane transporter activity (GO:0008320)	19	12	3.71	+	3.23	0.00236	0.0423
exoribonuclease activity, producing 5'-phosphomonoesters (GO:0016896)	37	23	7.23	+	3.18	5.74e-05	0.00179
basal RNA polymerase II transcription machinery binding (GO:0001099)	55	34	10.74	+	3.16	7.06e-07	3.17e-05
basal transcription machinery binding (GO:0001098)	55	34	10.74	+	3.16	7.06e-07	3.14e-05
oxidoreductase activity, acting on a heme group of donors (GO:0016675)	26	16	5.08	+	3.15	0.000578	0.0144
poly-purine tract binding (GO:0070717)	26	16	5.08	+	3.15	0.000578	0.0143
NF-kappaB binding (GO:0051059)	31	19	6.06	+	3.14	0.000322	0.00857
RNA polymerase core enzyme binding (GO:0043175)	46	28	8.99	+	3.12	8.78e-06	0.000329
oxidoreductase activity, acting on a heme group of donors, oxygen as acceptor (GO:0016676)	25	15	4.88	+	3.07	0.00103	0.0226
3'-5'-exoribonuclease activity (GO:0000175)	35	21	6.84	+	3.07	0.000156	0.0044
cytochrome-c oxidase activity (GO:0004129)	25	15	4.88	+	3.07	0.00103	0.0225
heme-copper terminal oxidase activity (GO:0015002)	25	15	4.88	+	3.07	0.00103	0.0224
RNA polymerase II complex binding (GO:0000993)	37	22	7.23	+	3.04	0.000111	0.00325
protein folding chaperone (GO:0044183)	27	16	5.27	+	3.03	0.00124	0.0252
telomerase RNA binding (GO:0070034)	22	13	4.3	+	3.03	0.00243	0.0429
exoribonuclease activity (GO:0004532)	39	23	7.62	+	3.02	8e-05	0.00242
RNA polymerase binding (GO:0070063)	65	38	12.7	+	2.99	5.83e-07	2.69e-05
translation factor activity, RNA binding (GO:0008135)	91	52	17.78	+	2.93	8.36e-09	5.72e-07
AU-rich element binding (GO:0017091)	28	16	5.47	+	2.93	0.00143	0.0283
double-stranded RNA binding (GO:0003725)	74	42	14.46	+	2.91	1.92e-07	9.86e-06
mRNA 3'-UTR AU-rich region binding (GO:0035925)	27	15	5.27	+	2.84	0.00238	0.0426
retinoic acid receptor binding (GO:0042974)	27	15	5.27	+	2.84	0.00238	0.0424
ribonucleoprotein complex binding (GO:0043021)	136	73	26.57	+	2.75	4.81e-11	5.04e-09
protein N-terminus binding (GO:0047485)	110	59	21.49	+	2.75	3.46e-09	2.51e-07
RNA binding (GO:0003723)	1676	897	327.39	+	2.74	4.98e-132	7.83e-129
ubiquitin-like protein conjugating enzyme activity (GO:0061650)	43	23	8.4	+	2.74	0.000299	0.00806
mRNA binding (GO:0003729)	273	146	53.33	+	2.74	1.88e-20	4.92e-18
core promoter binding (GO:0001047)	45	24	8.79	+	2.73	0.000211	0.00582
ubiquitin binding (GO:0043130)	77	41	15.04	+	2.73	1.03e-06	4.42e-05
core promoter sequence-specific DNA binding (GO:0001046)	34	18	6.64	+	2.71	0.00111	0.0231
translation regulator activity, nucleic acid binding (GO:0090079)	114	60	22.27	+	2.69	5.6e-09	4e-07
DNA-directed 5'-3' RNA polymerase activity (GO:0003899)	40	21	7.81	+	2.69	0.000676	0.0161
general transcription initiation factor binding (GO:0140296)	40	21	7.81	+	2.69	0.000676	0.016
nucleocytoplasmic carrier activity (GO:0140142)	31	16	6.06	+	2.64	0.00254	0.0446
ubiquitin-like protein binding (GO:0032182)	97	50	18.95	+	2.64	1.35e-07	7.32e-06
disordered domain specific binding (GO:0097718)	39	20	7.62	+	2.63	0.00107	0.0227
ubiquitin conjugating enzyme activity (GO:0061631)	41	21	8.01	+	2.62	0.000763	0.0177
ubiquitin-like protein ligase binding (GO:0044389)	311	159	60.75	+	2.62	7.18e-21	1.99e-18
ubiquitin protein ligase binding (GO:0031625)	295	149	57.62	+	2.59	3.03e-19	7.14e-17
oxidoreductase activity, acting on NAD(P)H (GO:0016651)	109	55	21.29	+	2.58	5.79e-08	3.29e-06
translation regulator activity (GO:0045182)	147	74	28.71	+	2.58	3.48e-10	2.93e-08
cadherin binding (GO:0045296)	321	161	62.7	+	2.57	2.18e-20	5.41e-18
unfolded protein binding (GO:0051082)	128	64	25	+	2.56	6.2e-09	4.37e-07
Ran GTPase binding (GO:0008536)	38	19	7.42	+	2.56	0.00171	0.0329
ATPase regulator activity (GO:0060590)	40	20	7.81	+	2.56	0.00123	0.0252
disulfide oxidoreductase activity (GO:0015036)	40	20	7.81	+	2.56	0.00123	0.0251
nucleosomal DNA binding (GO:0031492)	40	20	7.81	+	2.56	0.00123	0.0249
androgen receptor binding (GO:0050681)	44	22	8.59	+	2.56	0.000643	0.0156
single-stranded RNA binding (GO:0003727)	83	41	16.21	+	2.53	4.17e-06	0.000167
nucleosome binding (GO:0031491)	67	33	13.09	+	2.52	3.55e-05	0.00117
electron transfer activity (GO:0009055)	110	54	21.49	+	2.51	1.86e-07	9.75e-06
signal sequence binding (GO:0005048)	49	24	9.57	+	2.51	0.000638	0.0155
5'-3' RNA polymerase activity (GO:0034062)	43	21	8.4	+	2.5	0.00105	0.0225
RNA polymerase activity (GO:0097747)	43	21	8.4	+	2.5	0.00105	0.0224
Hsp90 protein binding (GO:0051879)	43	21	8.4	+	2.5	0.00105	0.0223
mRNA 3'-UTR binding (GO:0003730)	93	45	18.17	+	2.48	2.34e-06	9.69e-05
exonuclease activity, active with either ribo- or deoxyribonucleic acids and producing 5'-phosphomonoesters (GO:0016796)	58	28	11.33	+	2.47	0.000193	0.00538
NAD binding (GO:0051287)	56	27	10.94	+	2.47	0.000264	0.00715
4 iron, 4 sulfur cluster binding (GO:0051539)	42	20	8.2	+	2.44	0.0017	0.0328
damaged DNA binding (GO:0003684)	68	32	13.28	+	2.41	0.000106	0.00317
ligase activity, forming carbon-oxygen bonds (GO:0016875)	45	21	8.79	+	2.39	0.00213	0.0388
aminoacyl-tRNA ligase activity (GO:0004812)	45	21	8.79	+	2.39	0.00213	0.0386
peptide-lysine-N-acetyltransferase activity (GO:0061733)	63	29	12.31	+	2.36	0.000312	0.00836
histone acetyltransferase activity (GO:0004402)	61	28	11.92	+	2.35	0.00043	0.0111
ribosome binding (GO:0043022)	61	28	11.92	+	2.35	0.00043	0.011
peptide N-acetyltransferase activity (GO:0034212)	72	33	14.06	+	2.35	0.000156	0.00442
heat shock protein binding (GO:0031072)	125	57	24.42	+	2.33	5.08e-07	2.37e-05
nuclear hormone receptor binding (GO:0035257)	158	72	30.86	+	2.33	1.57e-08	1.04e-06
chaperone binding (GO:0051087)	104	47	20.32	+	2.31	6.71e-06	0.000262
DNA helicase activity (GO:0003678)	76	34	14.85	+	2.29	0.000138	0.00396
DNA-dependent ATPase activity (GO:0008094)	114	50	22.27	+	2.25	6.07e-06	0.000239
tRNA binding (GO:0000049)	64	28	12.5	+	2.24	0.000933	0.0209
metal cluster binding (GO:0051540)	64	28	12.5	+	2.24	0.000933	0.0208
iron-sulfur cluster binding (GO:0051536)	64	28	12.5	+	2.24	0.000933	0.0207
3'-5' exonuclease activity (GO:0008408)	55	24	10.74	+	2.23	0.00191	0.0353
steroid hormone receptor binding (GO:0035258)	94	41	18.36	+	2.23	5.33e-05	0.00169
nuclear receptor binding (GO:0016922)	115	50	22.46	+	2.23	6.86e-06	0.000265
RNA helicase activity (GO:0003724)	76	33	14.85	+	2.22	0.00036	0.00937
helicase activity (GO:0004386)	159	69	31.06	+	2.22	1.81e-07	9.58e-06
GDP binding (GO:0019003)	74	32	14.46	+	2.21	0.000327	0.00867
single-stranded DNA binding (GO:0003697)	118	51	23.05	+	2.21	8.16e-06	0.000308
promoter-specific chromatin binding (GO:1990841)	57	24	11.13	+	2.16	0.0024	0.0426
RNA polymerase II-specific DNA-binding transcription factor binding (GO:0061629)	287	120	56.06	+	2.14	2.81e-11	3.08e-09
oxidoreductase activity, acting on a sulfur group of donors (GO:0016667)	60	25	11.72	+	2.13	0.00281	0.0488
protein phosphatase binding (GO:0019903)	143	59	27.93	+	2.11	5.16e-06	0.000204
acetyltransferase activity (GO:0016407)	114	47	22.27	+	2.11	3.93e-05	0.00128
hormone receptor binding (GO:0051427)	191	78	37.31	+	2.09	1.86e-07	9.65e-06
N-acetyltransferase activity (GO:0008080)	92	37	17.97	+	2.06	0.000447	0.0113
histone binding (GO:0042393)	203	81	39.65	+	2.04	2.57e-07	1.27e-05
histone deacetylase binding (GO:0042826)	113	45	22.07	+	2.04	0.000129	0.00373
repressing transcription factor binding (GO:0070491)	73	29	14.26	+	2.03	0.00187	0.0354
protease binding (GO:0002020)	133	52	25.98	+	2	5.36e-05	0.00168
N-acyltransferase activity (GO:0016410)	116	45	22.66	+	1.99	0.000232	0.00636
exonuclease activity (GO:0004527)	83	32	16.21	+	1.97	0.00212	0.0388
modification-dependent protein binding (GO:0140030)	146	56	28.52	+	1.96	4.89e-05	0.00157
DNA-binding transcription factor binding (GO:0140297)	369	141	72.08	+	1.96	8.79e-11	8.83e-09
nucleotidyltransferase activity (GO:0016779)	139	53	27.15	+	1.95	7.52e-05	0.00229
ATPase binding (GO:0051117)	84	32	16.41	+	1.95	0.00224	0.0406
cell adhesion molecule binding (GO:0050839)	501	190	97.86	+	1.94	6.86e-14	1.04e-11
chromatin DNA binding (GO:0031490)	109	41	21.29	+	1.93	0.000778	0.0178
ATPase activity, coupled (GO:0042623)	293	110	57.23	+	1.92	2.69e-08	1.69e-06
ribonuclease activity (GO:0004540)	119	44	23.25	+	1.89	0.000589	0.0145
ubiquitin-protein transferase activity (GO:0004842)	394	145	76.96	+	1.88	4.23e-10	3.44e-08
ubiquitin-like protein transferase activity (GO:0019787)	419	154	81.85	+	1.88	1.04e-10	1.01e-08
catalytic activity, acting on RNA (GO:0140098)	392	144	76.57	+	1.88	5.57e-10	4.45e-08
phosphatase binding (GO:0019902)	188	69	36.72	+	1.88	1.86e-05	0.000671
phosphatase regulator activity (GO:0019208)	102	37	19.92	+	1.86	0.00181	0.0346
cysteine-type peptidase activity (GO:0008234)	188	68	36.72	+	1.85	2.78e-05	0.000936
ubiquitin protein ligase activity (GO:0061630)	238	86	46.49	+	1.85	3.21e-06	0.000129
ubiquitin-like protein ligase activity (GO:0061659)	248	89	48.44	+	1.84	2.42e-06	9.95e-05
cysteine-type endopeptidase activity (GO:0004197)	115	41	22.46	+	1.83	0.0015	0.0295
ubiquitin-like protein-specific protease activity (GO:0019783)	127	45	24.81	+	1.81	0.00121	0.0249
transcription factor binding (GO:0008134)	689	241	134.59	+	1.79	3.91e-14	6.15e-12
GTPase activity (GO:0003924)	332	115	64.85	+	1.77	3.87e-07	1.85e-05
enzyme binding (GO:0019899)	2259	780	441.27	+	1.77	5.81e-45	2.74e-42
transcription coactivator activity (GO:0003713)	340	117	66.42	+	1.76	3.73e-07	1.79e-05
nucleoside binding (GO:0001882)	397	135	77.55	+	1.74	7.8e-08	4.33e-06
ribonucleoside binding (GO:0032549)	390	132	76.18	+	1.73	1.59e-07	8.5e-06
catalytic activity, acting on DNA (GO:0140097)	216	73	42.19	+	1.73	0.000109	0.00322
ligase activity (GO:0016874)	154	52	30.08	+	1.73	0.00119	0.0246
phosphoprotein phosphatase activity (GO:0004721)	181	61	35.36	+	1.73	0.000431	0.011
GTP binding (GO:0005525)	383	129	74.81	+	1.72	2.37e-07	1.19e-05
protein domain specific binding (GO:0019904)	710	239	138.69	+	1.72	1.47e-12	2.04e-10
purine ribonucleoside binding (GO:0032550)	387	130	75.6	+	1.72	2.68e-07	1.32e-05
purine nucleoside binding (GO:0001883)	390	131	76.18	+	1.72	2.17e-07	1.1e-05
transcription coregulator activity (GO:0003712)	604	200	117.98	+	1.7	3.1e-10	2.76e-08
chromatin binding (GO:0003682)	566	187	110.56	+	1.69	1.5e-09	1.14e-07
protein kinase regulator activity (GO:0019887)	185	61	36.14	+	1.69	0.000669	0.016
kinase regulator activity (GO:0019207)	214	70	41.8	+	1.67	0.000351	0.00925
nucleic acid binding (GO:0003676)	4107	1343	802.25	+	1.67	1.21e-72	7.16e-70
guanyl nucleotide binding (GO:0019001)	404	132	78.92	+	1.67	6.21e-07	2.85e-05
guanyl ribonucleotide binding (GO:0032561)	404	132	78.92	+	1.67	6.21e-07	2.82e-05
ATPase activity (GO:0016887)	440	143	85.95	+	1.66	2.9e-07	1.41e-05
nucleoside-triphosphatase activity (GO:0017111)	820	266	160.18	+	1.66	1.81e-12	2.44e-10
molecular adaptor activity (GO:0060090)	327	105	63.88	+	1.64	1.79e-05	0.000651
kinase binding (GO:0019900)	755	242	147.48	+	1.64	5.73e-11	5.88e-09
protein C-terminus binding (GO:0008022)	204	65	39.85	+	1.63	0.000867	0.0196
pyrophosphatase activity (GO:0016462)	873	278	170.53	+	1.63	3.04e-12	3.99e-10
hydrolase activity, acting on acid anhydrides, in phosphorus-containing anhydrides (GO:0016818)	877	279	171.31	+	1.63	3.34e-12	4.25e-10
hydrolase activity, acting on acid anhydrides (GO:0016817)	877	279	171.31	+	1.63	3.34e-12	4.14e-10
protein kinase binding (GO:0019901)	667	211	130.29	+	1.62	2.29e-09	1.72e-07
protein-containing complex binding (GO:0044877)	1252	395	244.56	+	1.62	1.57e-16	3.08e-14
transcription corepressor activity (GO:0003714)	249	77	48.64	+	1.58	0.000653	0.0157
transferase activity, transferring acyl groups other than amino-acyl groups (GO:0016747)	237	73	46.3	+	1.58	0.0011	0.023
structural molecule activity (GO:0005198)	706	214	137.91	+	1.55	3.38e-08	2.02e-06
protein-macromolecule adaptor activity (GO:0030674)	258	78	50.4	+	1.55	0.00103	0.0224
heterocyclic compound binding (GO:1901363)	6060	1799	1183.75	+	1.52	8.3e-77	6.52e-74
organic cyclic compound binding (GO:0097159)	6147	1810	1200.74	+	1.51	5.98e-75	4.03e-72
enzyme activator activity (GO:0008047)	529	155	103.33	+	1.5	1.28e-05	0.000473
coenzyme binding (GO:0050662)	297	87	58.02	+	1.5	0.00132	0.0265
identical protein binding (GO:0042802)	1866	542	364.5	+	1.49	1.13e-16	2.31e-14
transferase activity, transferring acyl groups (GO:0016746)	269	78	52.55	+	1.48	0.00266	0.0465
nucleoside phosphate binding (GO:1901265)	2184	632	426.62	+	1.48	3.26e-19	7.31e-17
nucleotide binding (GO:0000166)	2183	631	426.42	+	1.48	5.09e-19	1.09e-16
purine nucleotide binding (GO:0017076)	1938	558	378.57	+	1.47	1.64e-16	3.09e-14
purine ribonucleoside triphosphate binding (GO:0035639)	1859	535	363.13	+	1.47	8.29e-16	1.4e-13
purine ribonucleotide binding (GO:0032555)	1925	552	376.03	+	1.47	4.38e-16	7.65e-14
ribonucleotide binding (GO:0032553)	1941	556	379.15	+	1.47	4.31e-16	7.82e-14
protein heterodimerization activity (GO:0046982)	325	93	63.48	+	1.46	0.00165	0.0323
enzyme regulator activity (GO:0030234)	1065	301	208.04	+	1.45	1.86e-08	1.22e-06
adenyl nucleotide binding (GO:0030554)	1581	440	308.83	+	1.42	3.14e-11	3.37e-09
adenyl ribonucleotide binding (GO:0032559)	1570	434	306.68	+	1.42	9.47e-11	9.31e-09
ATP binding (GO:0005524)	1511	416	295.16	+	1.41	3.64e-10	3.01e-08
protein binding (GO:0005515)	12129	3299	2369.26	+	1.39	7.05e-180	3.33e-176
zinc ion binding (GO:0008270)	840	228	164.08	+	1.39	1.26e-05	0.000469
oxidoreductase activity (GO:0016491)	769	208	150.22	+	1.38	3.88e-05	0.00127
GTPase binding (GO:0051020)	556	150	108.61	+	1.38	0.000529	0.0132
transferase activity (GO:0016740)	2363	634	461.58	+	1.37	1.77e-13	2.62e-11
small molecule binding (GO:0036094)	2583	690	504.56	+	1.37	2.02e-14	3.29e-12
catalytic activity (GO:0003824)	5829	1544	1138.63	+	1.36	7.83e-36	3.08e-33
protein homodimerization activity (GO:0042803)	661	175	129.12	+	1.36	0.000419	0.0109
carbohydrate derivative binding (GO:0097367)	2283	604	445.96	+	1.35	6.58e-12	7.96e-10
catalytic activity, acting on a protein (GO:0140096)	2234	590	436.39	+	1.35	1.55e-11	1.79e-09
drug binding (GO:0008144)	1772	465	346.14	+	1.34	6.89e-09	4.78e-07
hydrolase activity (GO:0016787)	2555	670	499.09	+	1.34	1.19e-12	1.69e-10
protein dimerization activity (GO:0046983)	1019	267	199.05	+	1.34	1.98e-05	0.000692
transferase activity, transferring phosphorus-containing groups (GO:0016772)	985	253	192.41	+	1.31	0.000109	0.00323
anion binding (GO:0043168)	2856	716	557.89	+	1.28	2.69e-10	2.44e-08
transition metal ion binding (GO:0046914)	1118	280	218.39	+	1.28	0.000193	0.00536
cytoskeletal protein binding (GO:0008092)	1003	248	195.92	+	1.27	0.000844	0.0191
binding (GO:0005488)	15295	3684	2987.7	+	1.23	1.2e-141	2.82e-138
DNA binding (GO:0003677)	2523	584	492.84	+	1.18	9.95e-05	0.00299
transcription regulator activity (GO:0140110)	1753	403	342.43	+	1.18	0.0023	0.0415
molecular_function (GO:0003674)	17653	3903	3448.31	+	1.13	2.86e-101	3.37e-98
ion binding (GO:0043167)	6355	1401	1241.38	+	1.13	9.37e-07	4.06e-05
transporter activity (GO:0005215)	1223	185	238.9	-	0.77	0.000725	0.0169
transmembrane transporter activity (GO:0022857)	1062	145	207.45	-	0.7	1.89e-05	0.000674
ion transmembrane transporter activity (GO:0015075)	880	119	171.9	-	0.69	6.89e-05	0.00211
inorganic molecular entity transmembrane transporter activity (GO:0015318)	830	108	162.13	-	0.67	2.72e-05	0.000922
cation transmembrane transporter activity (GO:0008324)	652	83	127.36	-	0.65	0.000114	0.00332
inorganic cation transmembrane transporter activity (GO:0022890)	607	77	118.57	-	0.65	0.000189	0.00531
anion transmembrane transporter activity (GO:0008509)	336	40	65.63	-	0.61	0.00193	0.0356
calcium ion binding (GO:0005509)	725	84	141.62	-	0.59	1.22e-06	5.18e-05
glycosaminoglycan binding (GO:0005539)	233	22	45.51	-	0.48	0.000447	0.0113
serine-type endopeptidase activity (GO:0004252)	170	15	33.21	-	0.45	0.00134	0.0267
heparin binding (GO:0008201)	170	15	33.21	-	0.45	0.00134	0.0266
cytokine activity (GO:0005125)	217	19	42.39	-	0.45	0.00026	0.0071
metal ion transmembrane transporter activity (GO:0046873)	439	38	85.75	-	0.44	8.5e-08	4.66e-06
peptide receptor activity (GO:0001653)	153	13	29.89	-	0.43	0.00207	0.0381
secondary active transmembrane transporter activity (GO:0015291)	239	20	46.69	-	0.43	6.26e-05	0.00194
molecular transducer activity (GO:0060089)	1531	119	299.06	-	0.4	7.92e-30	2.34e-27
ion channel activity (GO:0005216)	441	34	86.14	-	0.39	2.77e-09	2.04e-07
channel activity (GO:0015267)	484	37	94.54	-	0.39	3.26e-10	2.84e-08
passive transmembrane transporter activity (GO:0022803)	485	37	94.74	-	0.39	3.29e-10	2.82e-08
signaling receptor activity (GO:0038023)	1522	116	297.3	-	0.39	2.08e-30	6.54e-28
receptor regulator activity (GO:0030545)	538	41	105.09	-	0.39	2.75e-11	3.09e-09
receptor ligand activity (GO:0048018)	487	37	95.13	-	0.39	2.44e-10	2.25e-08
symporter activity (GO:0015293)	146	11	28.52	-	0.39	0.000723	0.017
signaling receptor activator activity (GO:0030546)	492	37	96.11	-	0.38	1.35e-10	1.28e-08
hormone activity (GO:0005179)	128	9	25	-	0.36	0.00105	0.0222
cation channel activity (GO:0005261)	344	23	67.2	-	0.34	8.4e-09	5.66e-07
transmembrane signaling receptor activity (GO:0004888)	1305	76	254.92	-	0.3	2.65e-36	1.14e-33
sodium ion transmembrane transporter activity (GO:0015081)	157	9	30.67	-	0.29	3.11e-05	0.00104
growth factor activity (GO:0008083)	163	9	31.84	-	0.28	1.64e-05	0.0006
serine-type endopeptidase inhibitor activity (GO:0004867)	96	5	18.75	-	0.27	0.001	0.0221
gated channel activity (GO:0022836)	342	17	66.81	-	0.25	1.12e-11	1.32e-09
chloride transmembrane transporter activity (GO:0015108)	101	5	19.73	-	0.25	0.000499	0.0125
ligand-gated channel activity (GO:0022834)	139	6	27.15	-	0.22	7.9e-06	0.000303
ligand-gated ion channel activity (GO:0015276)	139	6	27.15	-	0.22	7.9e-06	0.000301
voltage-gated ion channel activity (GO:0005244)	198	8	38.68	-	0.21	3.69e-08	2.18e-06
voltage-gated channel activity (GO:0022832)	199	8	38.87	-	0.21	2.51e-08	1.6e-06
extracellular ligand-gated ion channel activity (GO:0005230)	77	3	15.04	-	0.2	0.000744	0.0173
ligand-gated cation channel activity (GO:0099094)	106	4	20.71	-	0.19	4.74e-05	0.00153
potassium ion transmembrane transporter activity (GO:0015079)	159	6	31.06	-	0.19	4.29e-07	2.02e-05
monooxygenase activity (GO:0004497)	108	4	21.1	-	0.19	4.96e-05	0.00158
transmembrane receptor protein kinase activity (GO:0019199)	83	3	16.21	-	0.19	0.000355	0.0093
transmitter-gated channel activity (GO:0022835)	62	2	12.11	-	0.17	0.00188	0.0351
transmitter-gated ion channel activity (GO:0022824)	62	2	12.11	-	0.17	0.00188	0.0349
transmembrane receptor protein tyrosine kinase activity (GO:0004714)	64	2	12.5	-	0.16	0.00126	0.0255
neurotransmitter receptor activity (GO:0030594)	118	3	23.05	-	0.13	1.62e-06	6.84e-05
potassium channel activity (GO:0005267)	123	3	24.03	-	0.12	7.39e-07	3.26e-05
G protein-coupled receptor activity (GO:0004930)	884	20	172.68	-	0.12	4.32e-45	2.26e-42
voltage-gated potassium channel activity (GO:0005249)	89	2	17.39	-	0.12	2.48e-05	0.000849
voltage-gated cation channel activity (GO:0022843)	141	3	27.54	-	0.11	4.63e-08	2.7e-06
sulfotransferase activity (GO:0008146)	53	1	10.35	-	0.1	0.00134	0.0268
transmitter-gated ion channel activity involved in regulation of postsynaptic membrane potential (GO:1904315)	55	1	10.74	-	0.09	0.000883	0.0198
extracellular matrix structural constituent (GO:0005201)	165	3	32.23	-	0.09	8.28e-10	6.41e-08
neurotransmitter receptor activity involved in regulation of postsynaptic membrane potential (GO:0099529)	58	1	11.33	-	0.09	0.000591	0.0145
postsynaptic neurotransmitter receptor activity (GO:0098960)	78	1	15.24	-	0.07	2.18e-05	0.00075
immunoglobulin receptor binding (GO:0034987)	98	1	19.14	-	0.05	7.79e-07	3.4e-05
G protein-coupled neurotransmitter receptor activity (GO:0099528)	41	0	8.01	-	< 0.01	0.00108	0.0228
steroid hydroxylase activity (GO:0008395)	40	0	7.81	-	< 0.01	0.00182	0.0347
G protein-coupled amine receptor activity (GO:0008227)	63	0	12.31	-	< 0.01	2.1e-05	0.000727
odorant binding (GO:0005549)	98	0	19.14	-	< 0.01	4.86e-08	2.79e-06
extracellular matrix structural constituent conferring tensile strength (GO:0030020)	41	0	8.01	-	< 0.01	0.00108	0.0227
olfactory receptor activity (GO:0004984)	439	0	85.75	-	< 0.01	6.65e-35	2.41e-32
sodium channel activity (GO:0005272)	45	0	8.79	-	< 0.01	0.000764	0.0176
voltage-gated calcium channel activity (GO:0005245)	44	0	8.59	-	< 0.01	0.00071	0.0167
oxidoreductase activity, acting on paired donors, with incorporation or reduction of molecular oxygen, reduced flavin or flavoprotein as one donor, and incorporation of one atom of oxygen (GO:0016712)	39	0	7.62	-	< 0.01	0.0017	0.0328

## Sheet: Reactome
Pathway identifier	Pathway name	#Entities found	#Entities total	Entities ratio	Entities pValue	Entities FDR	#Reactions found	#Reactions total	Reactions ratio	Species identifier	Species name	Submitted entities found	Mapped entities	Found reaction identifiers
R-HSA-1799339	SRP-dependent cotranslational protein targeting to membrane	110	119	0.00819898	1.11022e-16	1.65423e-14	5	5	0.000393701	9606	Homo sapiens	RPL4;RPL5;SRP19;RPL30;RPL3;RPL32;RPL31;NAB1;RPL34;SMC3;RPL8;SRP14;RPL10A;RPL9;RPL6;RPL7;RPS15;RPS14;RPS16;RPS19;RPL18A;RPS18;RPL36AL;RUVBL2;RPL36;RPL35;RPL38;RPL37;RPS11;RPS10;RPL39;RPS13;RPS12;RPS9;ATP6V0E1;RPS7;RPL21;USP4;RPS8;TYW3;RPS5;RPL23;RPS6;RPL22;RPSA;PDIA6;PSME4;RPL24;VDAC2;RPL27;RPL26;RPL29;RPL28;UBA52;RPN2;RPN1;PHF21A;TMEM242;SSR1;RPL41;RPS26;RPS25;RPS28;RPS27;RPS29;RPL27A;SRPRB;RPS20…		R-HSA-1799326;R-HSA-1799330;R-HSA-1799329;R-HSA-1799335;R-HSA-1799332
R-HSA-72706	GTP hydrolysis and joining of the 60S ribosomal subunit	110	120	0.00826788	1.11022e-16	1.65423e-14	3	3	0.00023622	9606	Homo sapiens	RPL4;EIF4A2;RPL5;RPL30;RPL3;RPL32;RPL31;NAB1;RPL34;SMC3;RPL8;RPL10A;RPL9;RPL6;RPL7;RPS15;RPS14;ZFP36;RPS16;RPS19;RPL18A;RPS18;RPL36AL;RUVBL2;RPL36;RPL35;RPL38;RPL37;RPS11;RPS10;RPL39;RPS13;RPS12;EIF2A;RPS9;ATP6V0E1;RPS7;RPL21;USP4;RPS8;PRKCB;EIF1AX;TYW3;RPS5;RPL23;RPS6;RPL22;RPSA;FNDC3A;PDIA6;EEF1A1;XRN2;PSME4;RPL24;VDAC2;RPL27;RPL26;RPL29;RPL28;UBA52;PHF21A;MARK3;RPL41;EIF2S2;EIF2S1;RPS26;RPS25;…		R-HSA-72672;R-HSA-72619;R-HSA-72671
R-HSA-156827	L13a-mediated translational silencing of Ceruloplasmin expression	109	120	0.00826788	1.11022e-16	1.65423e-14	3	3	0.00023622	9606	Homo sapiens	RPL4;EIF4A2;RPL5;RPL30;RPL3;RPL32;RPL31;NAB1;RPL34;SMC3;RPL8;RPL10A;RPL9;RPL6;RPL7;RPS15;RPS14;ZFP36;RPS16;RPS19;RPL18A;RPS18;RPL36AL;RUVBL2;RPL36;RPL35;RPL38;RPL37;RPS11;RPS10;RPL39;RPS13;RPS12;EIF2A;RPS9;ATP6V0E1;RPS7;RPL21;USP4;RPS8;PRKCB;EIF1AX;TYW3;RPS5;RPL23;RPS6;RPL22;RPSA;FNDC3A;PDIA6;EEF1A1;XRN2;PSME4;RPL24;VDAC2;RPL27;RPL26;RPL29;RPL28;UBA52;PHF21A;RPL41;EIF2S2;EIF2S1;RPS26;RPS25;RPS28;…		R-HSA-156832;R-HSA-156823;R-HSA-156826
R-HSA-72613	Eukaryotic Translation Initiation	115	130	0.00895687	1.11022e-16	1.65423e-14	21	21	0.00165354	9606	Homo sapiens	RPL4;EIF4A2;RPL5;RPL30;RPL3;RPL32;RPL31;NAB1;RPL34;SMC3;RPL8;RPL10A;RPL9;RPL6;RPL7;RPS15;RPS14;ZFP36;RPS16;RPS19;RPL18A;RPS18;RPL36AL;RUVBL2;RPL36;RPL35;RPL38;RPL37;RPS11;RPS10;RPL39;RPS13;RPS12;EIF2A;RPS9;ATP6V0E1;RPS7;RPL21;USP4;RPS8;PRKCB;EIF1AX;TYW3;RPS5;RPL23;RPS6;RPL22;RPSA;FNDC3A;PDIA6;EEF1A1;XRN2;PSME4;RPL24;VDAC2;RPL27;RPL26;RPL29;RPL28;UBA52;PHF21A;EIF4EBP1;MARK3;EIF2B5;EIF2B4;RPL41;EIF…		R-HSA-72673;R-HSA-72672;R-HSA-156832;R-HSA-72676;R-HSA-72647;R-HSA-72619;R-HSA-156808;R-HSA-72621;R-HSA-72622;R-HSA-72691;R-HSA-72722;R-HSA-156823;R-HSA-72663;R-HSA-72631;R-HSA-72697;R-HSA-156826;R-HSA-72635;R-HSA-157849;R-HSA-72669;R-HSA-72671;R-HSA-72670
R-HSA-72737	Cap-dependent Translation Initiation	115	130	0.00895687	1.11022e-16	1.65423e-14	18	18	0.00141732	9606	Homo sapiens	RPL4;EIF4A2;RPL5;RPL30;RPL3;RPL32;RPL31;NAB1;RPL34;SMC3;RPL8;RPL10A;RPL9;RPL6;RPL7;RPS15;RPS14;ZFP36;RPS16;RPS19;RPL18A;RPS18;RPL36AL;RUVBL2;RPL36;RPL35;RPL38;RPL37;RPS11;RPS10;RPL39;RPS13;RPS12;EIF2A;RPS9;ATP6V0E1;RPS7;RPL21;USP4;RPS8;PRKCB;EIF1AX;TYW3;RPS5;RPL23;RPS6;RPL22;RPSA;FNDC3A;PDIA6;EEF1A1;XRN2;PSME4;RPL24;VDAC2;RPL27;RPL26;RPL29;RPL28;UBA52;PHF21A;EIF4EBP1;MARK3;EIF2B5;EIF2B4;RPL41;EIF…		R-HSA-72673;R-HSA-72672;R-HSA-72676;R-HSA-72647;R-HSA-72619;R-HSA-156808;R-HSA-72621;R-HSA-72622;R-HSA-72691;R-HSA-72722;R-HSA-72663;R-HSA-72631;R-HSA-72697;R-HSA-72635;R-HSA-157849;R-HSA-72669;R-HSA-72671;R-HSA-72670
R-HSA-1236974	ER-Phagosome pathway	136	165	0.0113683	1.11022e-16	1.65423e-14	10	10	0.000787402	9606	Homo sapiens	POP5;CHD9;SNAP23;SEC61A2;PSMD8;SEC61A1;PSMD6;PSMD7;PSMD4;PSMD5;SEC61G;PSMD2;PSMD3;PSMD1;SEC61B;LGALS9;B2M;FBXO9;PDIA3;PPP1R16B;HLA-H;TSC22D2;HLA-B;HLA-C;TAP1;HLA-A;HLA-F;PDIA4;TAPBP;HLA-E;VAMP8;PSMA5;PSMA6;PSMA3;PSMA4;PSMA1;PSMA2;PSME3;PSME4;UBE2V2;PSME1;PSME2;SEC22B;UBA52;PSMD10;PSMD12;PSMD11;ANAPC15;RPN2;PSMD14;PSMD13;RPN1;TAPBPL;PSMB10;PSMA7;PSMB6;PSMB7;PSMB4;PSMB5;TCOF1;ERICH1;SNX27;UBB;PSMB2…		R-HSA-8863895;R-HSA-1236947;R-HSA-8863973;R-HSA-8951595;R-HSA-1236935;R-HSA-8863858;R-HSA-1236965;R-HSA-1236949;R-HSA-1236971;R-HSA-8863914
R-HSA-72163	mRNA Splicing - Major Pathway	148	185	0.0127463	1.11022e-16	1.65423e-14	9	9	0.000708661	9606	Homo sapiens	DGKA;EIF4A3;HNRNPU;HNRNPR;CASC3;CWC27;CCAR1;EFTUD2;SNRPD2;SNRPD1;CWC22;MAGOH;PAPOLA;SNRPD3;TXNL4A;SRRM2;TPD52;CSNK1G3;AQR;MIF;WBP11;GTF2F1;GTF2F2;CDC40;SRRM1;PRPF4;HNRNPUL1;SNRPG;SRSF2;UQCRC1;CD2BP2;SRSF3;PPIE;SNRNP27;SNRPE;SRSF4;PPIH;SNRPF;SRSF5;SRSF6;SNRPC;SNRNP200;FKBP4;SRSF7;SNRPA;SNRPB;SRSF9;SF1;IDI1;DDX5;RBM8A;DHX9;SHMT2;CSTF3;UBA5;CSTF2;PRPF8;PCBP1;PCBP2;DHX38;HSPA8;CPSF7;PRPF38A;CPSF6;CPS…		R-HSA-72160;R-HSA-72130;R-HSA-72231;R-HSA-156661;R-HSA-72139;R-HSA-72107;R-HSA-72124;R-HSA-72143;R-HSA-72127
R-HSA-72172	mRNA Splicing	153	196	0.0135042	1.11022e-16	1.65423e-14	14	14	0.00110236	9606	Homo sapiens	DGKA;EIF4A3;HNRNPU;HNRNPR;CASC3;CWC27;CCAR1;EFTUD2;SNRPD2;SNRPD1;CWC22;MAGOH;PAPOLA;SNRPD3;SNRNP35;TXNL4A;SRRM2;TPD52;CSNK1G3;AQR;ZCRB1;MIF;WBP11;GTF2F1;GTF2F2;CDC40;SRRM1;PRPF4;HNRNPUL1;SNRPG;SRSF2;UQCRC1;CD2BP2;SRSF3;PPIE;SNRNP27;SNRPE;SRSF4;PPIH;SNRPF;SRSF5;SNRNP25;SRSF6;SNRPC;SNRNP200;FKBP4;SRSF7;SNRPA;SNRPB;SRSF9;SF1;IDI1;DDX5;RBM8A;DHX9;SHMT2;CSTF3;UBA5;CSTF2;RNPC3;PRPF8;PCBP1;PCBP2;DHX38;Z…		R-HSA-72160;R-HSA-72130;R-HSA-75079;R-HSA-72231;R-HSA-75081;R-HSA-75080;R-HSA-72139;R-HSA-72107;R-HSA-75083;R-HSA-75082;R-HSA-72143;R-HSA-156661;R-HSA-72124;R-HSA-72127
R-HSA-72203	Processing of Capped Intron-Containing Pre-mRNA	196	256	0.0176381	1.11022e-16	1.65423e-14	32	32	0.00251969	9606	Homo sapiens	NUP107;EIF4A3;HNRNPU;HNRNPR;CCAR1;SNRPD2;SNRPD1;MAGOH;SNRPD3;SEC63;SRRM2;AQR;METTL3;MIF;CDC40;SRRM1;DDX39A;ZC3H11A;UQCRC1;CD2BP2;NUP98;SF1;PRR13;SLBP;SEH1L;DHX9;SHMT2;CSTF3;CSTF2;RNPC3;NUP85;PCBP1;PCBP2;DHX38;NUP88;ZRSR2;PRPF38A;UPF3B;HNRNPL;HNRNPM;STAG1;SNW1;HNRNPK;HNRNPF;HNRNPD;NDUFAF3;GRB2;RNPS1;HNRNPC;SMG1;PPP1R11;MRPS12;SRP54;PQBP1;TUBA1C;HINT1;PCF11;DHX15;SEC13;PRPF40A;MRPS9;HNRNPH1;HNRNPH2…		R-HSA-8849157;R-HSA-72130;R-HSA-159046;R-HSA-75079;R-HSA-75081;R-HSA-159050;R-HSA-75080;R-HSA-72139;R-HSA-75083;R-HSA-75082;R-HSA-72143;R-HSA-111439;R-HSA-77587;R-HSA-158481;R-HSA-158484;R-HSA-75097;R-HSA-75096;R-HSA-75098;R-HSA-77594;R-HSA-72095;R-HSA-72160;R-HSA-72231;R-HSA-72103;R-HSA-72107;R-HSA-158441;R-HSA-158447;R-HSA-72180;R-HSA-156661;R-HSA-72185;R-HSA-72124;R-HSA-72127;R-HSA-159101
R-HSA-913531	Interferon Signaling	253	392	0.0270084	1.11022e-16	1.65423e-14	61	66	0.00519685	9606	Homo sapiens	IFITM3;EIF4A2;IFITM1;IFITM2;NUP107;EIF4A3;UBE2L6;IFI35;IFI30;HERC5;MT2A;NUB1;KPNA4;OSTF1;KPNA2;TRIM21;KPNA3;B2M;TRIM22;KPNA1;EIF2A;PPP1R16B;IFNAR2;GBP5;HLA-H;PRKCB;HLA-B;TAP1;HLA-C;NOSIP;FNDC3A;HLA-A;LARP4B;HLA-F;HLA-E;PIAS1;PDE12;SNRPG;TRIM14;NUP98;UBA52;KPNB1;PRR13;IFNAR1;SEH1L;NUP160;UBB;NUP85;UBC;TPR;NUP88;ATP6V1D;IP6K2;EGR1;HLA-DRB5;EIF2AK2;NUP153;ISG15;ISG20;BST2;NASP;UBE2N;HLA-DRA;XAF1;SP1…		R-HSA-936462;R-HSA-8985097;R-HSA-8983688;R-HSA-8983680;R-HSA-1169307;R-HSA-909725;R-HSA-909724;R-HSA-909726;R-HSA-909721;R-HSA-909720;R-HSA-909722;R-HSA-9009950;R-HSA-1015702;R-HSA-8985104;R-HSA-909719;R-HSA-909718;R-HSA-1015699;R-HSA-912685;R-HSA-912680;R-HSA-909732;R-HSA-8985123;R-HSA-1031716;R-HSA-909729;R-HSA-1031713;R-HSA-909730;R-HSA-997311;R-HSA-873917;R-HSA-997309;R-HSA-873919;R-HSA-87391…
R-HSA-2262752	Cellular responses to stress	406	690	0.0475403	1.11022e-16	1.65423e-14	206	227	0.017874	9606	Homo sapiens	RPL4;RB1;ATF2;RPL5;RPL30;RPL3;NUP107;RPL32;RPL31;RPL34;EHMT1;SMC3;RPL8;RPL9;RPL6;RPL7;PSMD8;NUB1;PSMD6;PSMD7;PSMD4;PSMD5;PSMD2;GPBP1;PSMD3;RPL36;PSMD1;RPL35;RPL38;RPL37;RPL39;ATG3;RPL21;TYW3;RPL23;RPL22;FNDC3A;DYNC1LI2;DDIT3;PSME3;PSME4;PSME1;PSME2;RPL24;TXNIP;RPL27;NUP98;RPL26;RPL29;RPL28;UBA52;ASF1A;ATF4;PRR13;ANAPC15;SEH1L;RPN2;ANAPC16;NPRL2;MRPL18;RPN1;GATA3;HIF1A;DEDD2;ANAPC11;PRDX3;PRDX2;PR…		R-HSA-71682;R-HSA-4793925;R-HSA-3371582;R-HSA-3371554;R-HSA-3785768;R-HSA-9653894;R-HSA-9653893;R-HSA-187934;R-HSA-3371567;R-HSA-3371537;R-HSA-3222546;R-HSA-3200023;R-HSA-3786258;R-HSA-3341343;R-HSA-5693540;R-HSA-3222533;R-HSA-3371527;R-HSA-3371531;R-HSA-3322995;R-HSA-1235035;R-HSA-1235037;R-HSA-3239014;R-HSA-198746;R-HSA-3239019;R-HSA-9648883;R-HSA-6804998;R-HSA-3777112;R-HSA-9633008;R-HSA-96488…
R-HSA-72766	Translation	247	339	0.0233568	1.11022e-16	1.65423e-14	83	99	0.00779528	9606	Homo sapiens	RPL4;EIF4A2;RPL5;RPL30;RPL3;RPL32;RPL31;RPL34;SMC3;RPL8;EPRS;LIPA;RPL9;RPL6;RPL7;RPS15;RPS14;RPS16;RPL18A;RPS19;RPL36AL;RPS18;RPL36;RPL35;RPL38;RPL37;RPS11;RPS10;RPL39;RPS13;RPS12;EIF2A;ATP6V0E1;RPL21;PRKCB;TYW3;RPL23;RPL22;MRPS18B;MRPS18A;FNDC3A;TMEM170A;MRPS18C;PPA2;KARS;PPA1;PSME4;XRN2;RPL24;VDAC2;RPL27;RPL26;RPL29;AURKAIP1;RPL28;UBA52;RPN2;SAR1A;MRPL18;RPN1;MRPL16;MRPL17;MRPL14;MRPL15;MRPL13;…		R-HSA-156930;R-HSA-1799326;R-HSA-5368279;R-HSA-156808;R-HSA-72722;R-HSA-156823;R-HSA-380048;R-HSA-380176;R-HSA-449937;R-HSA-156826;R-HSA-157849;R-HSA-156832;R-HSA-72619;R-HSA-72621;R-HSA-5691512;R-HSA-5419261;R-HSA-72622;R-HSA-71732;R-HSA-72631;R-HSA-1799330;R-HSA-1799329;R-HSA-72635;R-HSA-1799335;R-HSA-1799332;R-HSA-5389842;R-HSA-379844;R-HSA-379974;R-HSA-5419281;R-HSA-380224;R-HSA-72647;R-HSA-5…
R-HSA-8953897	Cellular responses to external stimuli	411	708	0.0487805	1.11022e-16	1.65423e-14	216	258	0.020315	9606	Homo sapiens	RPL4;RB1;ATF2;RPL5;RPL30;RPL3;NUP107;RPL32;RPL31;RPL34;EHMT1;SMC3;RPL8;RPL9;RPL6;RPL7;PSMD8;NUB1;PSMD6;PSMD7;PSMD4;PSMD5;PSMD2;GPBP1;PSMD3;RPL36;PSMD1;RPL35;RPL38;RPL37;RPL39;ATG3;RPL21;TYW3;RPL23;RPL22;FNDC3A;DYNC1LI2;DDIT3;PSME3;PSME4;PSME1;PSME2;RPL24;TXNIP;RPL27;NUP98;RPL26;RPL29;RPL28;UBA52;ASF1A;ATF4;PRR13;ANAPC15;SEH1L;RPN2;ANAPC16;NPRL2;MRPL18;RPN1;GATA3;HIF1A;DEDD2;ANAPC11;PRDX3;PRDX2;PR…		R-HSA-71682;R-HSA-4793925;R-HSA-3371582;R-HSA-3371554;R-HSA-3785768;R-HSA-9653894;R-HSA-9653893;R-HSA-187934;R-HSA-3371567;R-HSA-3371537;R-HSA-3222546;R-HSA-3200023;R-HSA-3786258;R-HSA-3341343;R-HSA-5693540;R-HSA-3222533;R-HSA-3371527;R-HSA-3371531;R-HSA-3322995;R-HSA-1235035;R-HSA-1235037;R-HSA-3239014;R-HSA-198746;R-HSA-3239019;R-HSA-9648883;R-HSA-6804998;R-HSA-3777112;R-HSA-9633008;R-HSA-96488…
R-HSA-8953854	Metabolism of RNA	489	782	0.053879	1.11022e-16	1.65423e-14	141	187	0.0147244	9606	Homo sapiens	RPL4;RPL5;POP5;RPL30;RPL3;NUP107;RPL32;RPL31;POP4;RPL34;HNRNPU;PHAX;HNRNPR;SMC3;RPL8;EPRS;RPL9;RPL6;RPL7;PSMD8;LSM10;PSMD6;PSMD7;PSMD4;PSMD5;MYC;PSMD2;PSMD3;RPL36;AKT1;PSMD1;RPL35;RPL38;RPL37;RPL39;RPL21;PRKCB;TYW3;RPL23;RPL22;WDR75;FNDC3A;SCAMP2;DDX39A;SCO2;ZC3H11A;PSME3;CLNS1A;PSME4;UQCRC1;PSME1;PSME2;RPL24;RPL27;NUP98;RPL26;RPL29;RPL28;UBA52;SF1;PRR13;SLBP;SET;ANAPC15;SEH1L;RPN2;SHMT2;RPN1;WDR…		R-HSA-6782311;R-HSA-77069;R-HSA-77068;R-HSA-428296;R-HSA-77073;R-HSA-77585;R-HSA-191763;R-HSA-77584;R-HSA-77587;R-HSA-450580;R-HSA-158481;R-HSA-429845;R-HSA-77586;R-HSA-77077;R-HSA-77589;R-HSA-77591;R-HSA-158484;R-HSA-9024159;R-HSA-77078;R-HSA-77590;R-HSA-77081;R-HSA-77593;R-HSA-77592;R-HSA-77083;R-HSA-77594;R-HSA-77085;R-HSA-6790982;R-HSA-429860;R-HSA-927789;R-HSA-77090;R-HSA-450595;R-HSA-72231;…
R-HSA-9010553	Regulation of expression of SLITs and ROBOs	151	183	0.0126085	1.11022e-16	1.65423e-14	9	20	0.0015748	9606	Homo sapiens	RPL4;RPL5;RPL30;RPL3;RPL32;RPL31;NAB1;RPL34;EIF4A3;CASC3;SMC3;RPL8;RPL10A;RPL9;RPL6;RPL7;RPS15;PSMD8;RPS14;PSMD6;RPS16;PSMD7;RPS19;PSMD4;RPL18A;RPS18;RPL36AL;PSMD5;RUVBL2;PSMD2;PSMD3;MAGOH;RPL36;RPL35;PSMD1;RPL38;RPL37;RPS11;RPS10;RPL39;RPS13;RPS12;FBXO9;RPS9;ATP6V0E1;RPS7;RPL21;USP4;RPS8;PRKCB;TYW3;RPS5;RPL23;RPS6;RPL22;TAP1;RPSA;FNDC3A;PDIA6;RBX1;PDIA4;BIN2;PSME3;PSME4;PSME1;UBE2V2;RPL24;PSME2;…		R-HSA-9011289;R-HSA-9010872;R-HSA-9010523;R-HSA-9014652;R-HSA-9010396;R-HSA-9011313;R-HSA-8986083;R-HSA-9014610;R-HSA-9011300
R-HSA-72689	Formation of a pool of free 40S subunits	100	106	0.00730329	2.22045e-16	3.08642e-14	2	2	0.00015748	9606	Homo sapiens	RPL4;RPL5;RPL30;RPL3;RPL32;RPL31;NAB1;RPL34;SMC3;RPL8;RPL10A;RPL9;RPL6;RPL7;RPS15;RPS14;ZFP36;RPS16;RPS19;RPL18A;RPS18;RPL36AL;RUVBL2;RPL36;RPL35;RPL38;RPL37;RPS11;RPS10;RPL39;RPS13;RPS12;RPS9;ATP6V0E1;RPS7;RPL21;USP4;RPS8;EIF1AX;TYW3;RPS5;RPL23;RPS6;RPL22;RPSA;PDIA6;EEF1A1;PSME4;RPL24;VDAC2;RPL27;RPL26;RPL29;RPL28;UBA52;PHF21A;RPL41;RPS26;RPS25;RPS28;RPS27;RPS29;RPL27A;RPS20;RPS21;EIF4G2;RPS24;R…		R-HSA-72673;R-HSA-72676
R-HSA-376176	Signaling by ROBO receptors	170	235	0.0161913	9.99201e-16	1.29896e-13	34	60	0.00472441	9606	Homo sapiens	RPL4;RPL5;RPL30;RPL3;RPL32;RPL31;RPL34;EIF4A3;SMC3;RPL8;RPL9;RPL6;RPL7;PSMD8;RPS15;RPS14;PSMD6;PSMD7;RPS16;PSMD4;RPL18A;RPS19;RPL36AL;PSMD5;RPS18;PSMD2;PSMD3;MAGOH;RPL36;PSMD1;RPL35;RPL38;RPL37;RPS11;PRKACB;RPS10;RPL39;RPS13;RPS12;FBXO9;ATP6V0E1;RPL21;PRKCB;TYW3;RPL23;RPL22;FNDC3A;BIN2;PSME3;PSME4;PSME1;PSME2;RPL24;VDAC2;RPL27;RPL26;RPL29;PFN1;RPL28;CBLL1;UBA52;ANAPC15;RPN2;RPN1;GSPT1;ZNHIT3;PSMF…		R-HSA-376140;R-HSA-8985799;R-HSA-9011289;R-HSA-9010648;R-HSA-9011224;R-HSA-9010523;R-HSA-428885;R-HSA-9014812;R-HSA-428883;R-HSA-9010396;R-HSA-428510;R-HSA-9010641;R-HSA-428511;R-HSA-9010643;R-HSA-9014610;R-HSA-9010898;R-HSA-8986258;R-HSA-9010645;R-HSA-8985812;R-HSA-428518;R-HSA-9011241;R-HSA-428515;R-HSA-8986083;R-HSA-428522;R-HSA-9011300;R-HSA-428534;R-HSA-428535;R-HSA-9010872;R-HSA-428533;R-HS…
R-HSA-927802	Nonsense-Mediated Decay (NMD)	109	124	0.00854348	1.11022e-15	1.29896e-13	6	6	0.000472441	9606	Homo sapiens	RPL4;RPL5;RPL30;RPL3;RPL32;ARL6IP1;RPL31;NAB1;RPL34;EIF4A3;PPP2R2A;CASC3;SMC3;RPL8;RPL10A;RPL9;RPL6;RPL7;RPS15;RPS14;RPS16;RPS19;RPL18A;RPS18;RPL36AL;PPP2R1A;RUVBL2;MAGOH;RPL36;RPL35;RPL38;RPL37;RPS11;RPS10;RPL39;RPS13;RPS12;RPS9;ATP6V0E1;RPS7;RPL21;USP4;RPS8;PRKCB;TYW3;RPS5;RPL23;RPS6;RPL22;RPSA;FNDC3A;PDIA6;PSME4;RPL24;VDAC2;RPL27;RPL26;RPL29;RPL28;UBA52;NDRG3;RBM8A;PHF21A;GSPT1;NRBF2;RPL41;UPF…		R-HSA-927836;R-HSA-927789;R-HSA-927832;R-HSA-927830;R-HSA-927813;R-HSA-927889
R-HSA-975957	Nonsense Mediated Decay (NMD) enhanced by the Exon Junction Complex (EJC)	109	124	0.00854348	1.11022e-15	1.29896e-13	5	5	0.000393701	9606	Homo sapiens	RPL4;RPL5;RPL30;RPL3;RPL32;ARL6IP1;RPL31;NAB1;RPL34;EIF4A3;PPP2R2A;CASC3;SMC3;RPL8;RPL10A;RPL9;RPL6;RPL7;RPS15;RPS14;RPS16;RPS19;RPL18A;RPS18;RPL36AL;PPP2R1A;RUVBL2;MAGOH;RPL36;RPL35;RPL38;RPL37;RPS11;RPS10;RPL39;RPS13;RPS12;RPS9;ATP6V0E1;RPS7;RPL21;USP4;RPS8;PRKCB;TYW3;RPS5;RPL23;RPS6;RPL22;RPSA;FNDC3A;PDIA6;PSME4;RPL24;VDAC2;RPL27;RPL26;RPL29;RPL28;UBA52;NDRG3;RBM8A;PHF21A;GSPT1;NRBF2;RPL41;UPF…		R-HSA-927836;R-HSA-927832;R-HSA-927830;R-HSA-927813;R-HSA-927889
R-HSA-909733	Interferon alpha/beta signaling	140	184	0.0126774	8.65974e-15	9.61231e-13	20	20	0.0015748	9606	Homo sapiens	IFITM3;IFITM1;CAMK2D;IFITM2;IFI6;ADAR;IFI35;SAMHD1;OASL;SNX27;ARIH1;GBP2;ATP6V1D;JAK1;IP6K2;IFNAR2;PPP1R16B;EGR1;PTPN1;HLA-H;STAT1;STAT2;MX1;HLA-B;HLA-C;TAP1;ISG15;PTPN11;HLA-A;TYK2;HLA-F;PSMB8;HLA-E;ISG20;BST2;NASP;IRF3;OAS1;OAS2;IRF4;IRF1;IRF2;PTPN6;ABCE1;XAF1;IRF9;IFNAR1		R-HSA-912685;R-HSA-912680;R-HSA-5223305;R-HSA-909732;R-HSA-909729;R-HSA-997314;R-HSA-909730;R-HSA-997311;R-HSA-909725;R-HSA-909724;R-HSA-997309;R-HSA-909726;R-HSA-909721;R-HSA-913529;R-HSA-909720;R-HSA-909722;R-HSA-1015702;R-HSA-909719;R-HSA-909718;R-HSA-1015699
R-HSA-162906	HIV Infection	180	262	0.0180515	1.37668e-14	1.45928e-12	141	158	0.0124409	9606	Homo sapiens	CCNK;NUP107;CCNH;HNRNPR;PSMD8;PSMD6;PSMD7;PSMD4;PSMD5;PSMD2;PSMD3;AP1S2;PSMD1;B2M;SKP1;FBXO9;EIF2A;HLA-A;PSME3;PSME4;PSME1;PSME2;NUP98;UBA52;EIF1B;VPS28;PRR13;ANAPC15;SEH1L;RPN2;SHMT2;RPN1;SUPT4H1;WDR61;ZNHIT3;NUP85;NUP88;PSMF1;XRCC6;APOBEC3G;XRCC5;NMT1;CD28;ECHDC2;NMT2;CALR;FEN1;ARF1;MTMR14;MRPS12;PCM1;XPO1;RAC1;EMB;NELFCD;CCR5;NELFE;ACAD8;LYPLA1;SEC13;TSC22D2;PSMA5;PSMA6;PSMA3;PSMA4;PSMA1;PSMA2…		R-HSA-180739;R-HSA-184323;R-HSA-8951690;R-HSA-180736;R-HSA-182279;R-HSA-175108;R-HSA-182795;R-HSA-182286;R-HSA-175117;R-HSA-167181;R-HSA-167191;R-HSA-167192;R-HSA-162590;R-HSA-167196;R-HSA-167197;R-HSA-9613490;R-HSA-167459;R-HSA-9613498;R-HSA-167468;R-HSA-167474;R-HSA-167478;R-HSA-173111;R-HSA-167477;R-HSA-173115;R-HSA-167481;R-HSA-180540;R-HSA-167484;R-HSA-167234;R-HSA-167235;R-HSA-175174;R-HSA-…
R-HSA-983169	Class I MHC mediated antigen processing & presentation	278	465	0.032038	2.02061e-14	2.04081e-12	45	48	0.00377953	9606	Homo sapiens	POP5;CBLB;UBE2L6;ENO1;UBE2L3;GLS;PSMD8;HERC5;HERC4;PSMD6;PSMD7;RNF114;PSMD4;HERC1;PSMD5;PSMD2;PSMD3;CDC27;PSMD1;UBAP2L;FBXO6;LGALS9;B2M;TRIM21;FBXO7;RNF111;SKP1;FBXO9;HLA-H;WSB1;HLA-B;HLA-C;FNDC3A;HLA-A;HLA-F;HLA-E;SYTL2;JMJD6;PSME3;PSME4;PSME1;PSME2;TXNIP;RBCK1;LAP3;KIF20B;CBLL1;UBA52;ANAPC13;ANAPC15;RPN2;SAR1A;PRKDC;SAR1B;RPN1;TWF1;TAPBPL;IQGAP1;DEDD2;ANAPC11;UBE2J1;ZMPSTE24;RNF213;ZNHIT3;PSMF1…		R-HSA-1236947;R-HSA-8951499;R-HSA-1236948;R-HSA-1236949;R-HSA-203979;R-HSA-1236954;R-HSA-1236955;R-HSA-983427;R-HSA-983426;R-HSA-983425;R-HSA-1236956;R-HSA-983424;R-HSA-8863895;R-HSA-1236935;R-HSA-1236939;R-HSA-1236943;R-HSA-1236940;R-HSA-1236941;R-HSA-983150;R-HSA-8863973;R-HSA-8951595;R-HSA-983148;R-HSA-983147;R-HSA-983146;R-HSA-983145;R-HSA-983144;R-HSA-983142;R-HSA-983140;R-HSA-983138;R-HSA-8…
R-HSA-975956	Nonsense Mediated Decay (NMD) independent of the Exon Junction Complex (EJC)	92	101	0.0069588	2.52021e-14	2.4446e-12	1	1	7.87402e-05	9606	Homo sapiens	RPL4;RPL5;RPL30;RPL3;RPL32;RPL31;NAB1;RPL34;SMC3;RPL8;RPL10A;RPL9;RPL6;RPL7;RPS15;RPS14;RPS16;RPS19;RPL18A;RPS18;RPL36AL;RUVBL2;RPL36;RPL35;RPL38;RPL37;RPS11;RPS10;RPL39;RPS13;RPS12;RPS9;ATP6V0E1;RPS7;RPL21;USP4;RPS8;PRKCB;TYW3;RPS5;RPL23;RPS6;RPL22;RPSA;FNDC3A;PDIA6;PSME4;RPL24;VDAC2;RPL27;RPL26;RPL29;RPL28;UBA52;PHF21A;GSPT1;RPL41;RPS26;RPS25;RPS28;RPS27;RPS29;RPL27A;RPS20;RPS21;RPS24;EIF4G1;RP…		R-HSA-927789
R-HSA-1236975	Antigen processing-Cross presentation	140	187	0.0128841	2.83107e-14	2.63289e-12	21	23	0.00181102	9606	Homo sapiens	POP5;CHD9;SNAP23;NCF4;CTSS;SEC61A2;PSMD8;SEC61A1;PSMD6;PSMD7;PSMD4;PSMD5;SEC61G;PSMD2;PSMD3;PSMD1;UBAP2L;SEC61B;LGALS9;B2M;FBXO9;PDIA3;PPP1R16B;HLA-H;TSC22D2;HLA-B;HLA-C;TAP1;HLA-A;HLA-F;PDIA4;TAPBP;HLA-E;VAMP8;PSMA5;PSMA6;PSMA3;PSMA4;PSMA1;PSMA2;PSME3;PSME4;UBE2V2;PSME1;PSME2;SEC22B;UBA52;SLU7;PSMD10;PSMD12;PSMD11;ANAPC15;RPN2;PSMD14;PSMD13;RPN1;TAPBPL;PSMB10;PSMA7;PSMB6;PSMB7;PSMB4;PSMB5;TCOF1;…		R-HSA-1236947;R-HSA-8863973;R-HSA-8951595;R-HSA-1236948;R-HSA-1236949;R-HSA-1236954;R-HSA-1236955;R-HSA-8863914;R-HSA-1236956;R-HSA-8863895;R-HSA-1236935;R-HSA-8863858;R-HSA-1236967;R-HSA-1236964;R-HSA-1236965;R-HSA-1236970;R-HSA-1236971;R-HSA-1236939;R-HSA-1236943;R-HSA-1236940;R-HSA-1236941
R-HSA-156902	Peptide chain elongation	89	97	0.0066832	4.44089e-14	3.95239e-12	5	5	0.000393701	9606	Homo sapiens	RPL4;RPL5;RPL30;RPL3;RPL32;RPL31;NAB1;RPL34;SMC3;RPL8;RPL10A;RPL9;RPL6;RPL7;RPS15;RPS14;RPS16;RPS19;RPL18A;RPS18;RPL36AL;RUVBL2;RPL36;RPL35;RPL38;RPL37;RPS11;RPS10;RPL39;RPS13;RPS12;RPS9;ATP6V0E1;RPS7;RPL21;USP4;RPS8;TYW3;RPS5;RPL23;RPS6;RPL22;RPSA;PDIA6;EEF1A1;PSME4;RPL24;VDAC2;RPL27;RPL26;RPL29;RPL28;UBA52;PHF21A;RPL41;EEF2;RPS26;RPS25;RPS28;RPS27;RPS29;RPL27A;RPS20;RPS21;RPS24;RPS23;RPLP1;RPLP…		R-HSA-156930;R-HSA-156915;R-HSA-156912;R-HSA-156923;R-HSA-156907
R-HSA-6791226	Major pathway of rRNA processing in the nucleolus and cytosol	140	189	0.0130219	6.11733e-14	5.2609e-12	7	7	0.000551181	9606	Homo sapiens	LTV1;RPL4;RPL5;RPL30;RPL3;RPL32;RPL31;NAB1;RPL34;SMC3;RPL8;RPL10A;RPL9;RPL6;RPL7;RPS15;RPS14;FBL;RPS16;RPS19;RPL18A;RPS18;RPL36AL;RUVBL2;NIPAL3;RPL36;RPL35;RPL38;RPL37;RPS11;RPS10;RPL39;RPS13;RPP38;RPS12;RPS9;ATP6V0E1;RPS7;RPL21;USP4;RPS8;TYW3;RPS5;RPL23;RPS6;RPL22;WDR75;RPSA;IMP4;CSNK1D;PDIA6;FTSJ3;SCAMP2;EBNA1BP2;POR;NCL;XRN2;PSME4;RPP21;RPL24;VDAC2;RPL27;RPL26;RPL29;RPL28;UBA52;ISG20L2;PHF21A;…		R-HSA-6791223;R-HSA-6791222;R-HSA-6791221;R-HSA-6791219;R-HSA-6791218;R-HSA-6791228;R-HSA-6791227
R-HSA-9633012	Response of EIF2AK4 (GCN2) to amino acid deficiency	99	115	0.00792338	7.4607e-14	6.11777e-12	16	16	0.00125984	9606	Homo sapiens	RPL4;ATF2;RPL5;RPL30;RPL3;RPL32;RPL31;NAB1;RPL34;SMC3;RPL8;RPL10A;RPL9;RPL6;RPL7;RPS15;RPS14;RPS16;RPS19;RPL18A;RPS18;RPL36AL;RUVBL2;RPL36;RPL35;RPL38;RPL37;RPS11;RPS10;RPL39;RPS13;RPS12;EIF2A;RPS9;ATP6V0E1;RPS7;RPL21;USP4;RPS8;TYW3;RPS5;RPL23;RPS6;RPL22;RPSA;PDIA6;DDIT3;XRN2;PSME4;RPL24;VDAC2;RPL27;RPL26;RPL29;RPL28;UBA52;ATF4;PHF21A;RPL41;ASNS;EIF2S2;EIF2S1;RPS26;RPS25;RPS28;EIF2S3;RPS27;RPS29;…		R-HSA-9633008;R-HSA-9635927;R-HSA-9635892;R-HSA-9644926;R-HSA-381128;R-HSA-9635804;R-HSA-9650722;R-HSA-9635936;R-HSA-1791118;R-HSA-9635915;R-HSA-9635912;R-HSA-9633742;R-HSA-9635918;R-HSA-9634669;R-HSA-1791173;R-HSA-9633005
R-HSA-983170	Antigen Presentation: Folding, assembly and peptide loading of class I MHC	91	102	0.0070277	1.08358e-13	8.34355e-12	16	16	0.00125984	9606	Homo sapiens	SEC23A;SAR1B;TWF1;TAPBPL;ZMPSTE24;SNX27;LGALS9;B2M;SEC31A;PPP1R16B;BCAP31;PDIA3;SEC24B;SEC13;HLA-H;SEC24A;HSPA5;ANXA2;HLA-B;HLA-C;TAP1;HLA-A;HLA-F;PSMB8;TAPBP;HLA-E;CANX;NAA15;CALR;SEC24D;SEC24C;ERGIC2		R-HSA-8951499;R-HSA-983148;R-HSA-983146;R-HSA-983145;R-HSA-983144;R-HSA-203979;R-HSA-983142;R-HSA-983427;R-HSA-983426;R-HSA-983138;R-HSA-983425;R-HSA-983424;R-HSA-983422;R-HSA-983421;R-HSA-983161;R-HSA-983158
R-HSA-156842	Eukaryotic Translation Elongation	91	102	0.0070277	1.08358e-13	8.34355e-12	9	9	0.000708661	9606	Homo sapiens	RPL4;RPL5;RPL30;RPL3;RPL32;RPL31;NAB1;RPL34;SMC3;RPL8;RPL10A;RPL9;RPL6;RPL7;RPS15;EEF1B2;RPS14;RPS16;RPS19;RPL18A;RPS18;RPL36AL;RUVBL2;RPL36;RPL35;RPL38;RPL37;RPS11;RPS10;RPL39;RPS13;RPS12;RPS9;ATP6V0E1;RPS7;RPL21;USP4;RPS8;TYW3;RPS5;RPL23;RPS6;RPL22;RPSA;PDIA6;EEF1A1;PSME4;RPL24;VDAC2;RPL27;RPL26;RPL29;RPL28;UBA52;PHF21A;RPL41;EEF2;RPS26;RPS25;RPS28;RPS27;RPS29;RPL27A;RPS20;RPS21;RPS24;RPS23;RPL…		R-HSA-156930;R-HSA-156915;R-HSA-156912;R-HSA-156913;R-HSA-156923;R-HSA-156907;R-HSA-156910;R-HSA-156908;R-HSA-156909
R-HSA-8868773	rRNA processing in the nucleus and cytosol	147	207	0.0142621	3.32734e-13	2.46223e-11	14	15	0.0011811	9606	Homo sapiens	LTV1;RPL4;RPL5;RPL30;RPL3;RPL32;RPL31;NAB1;RPL34;THUMPD1;SMC3;RPL8;RPL10A;RPL9;RPL6;RPL7;RPS15;RPS14;FBL;RPS16;RPS19;RPL18A;RPS18;RPL36AL;RUVBL2;NIPAL3;RPL36;RPL35;RPL38;RPL37;RPS11;RPS10;RPL39;RPS13;RPP38;RPS12;RPS9;ATP6V0E1;RPS7;RPL21;USP4;RPS8;DIMT1;TYW3;RPS5;RPL23;RPS6;RPL22;WDR75;RPSA;IMP4;CSNK1D;PDIA6;FTSJ3;SCAMP2;EBNA1BP2;POR;DKC1;NCL;XRN2;PSME4;RPP21;NHP2;RPL24;VDAC2;RPL27;RPL26;RPL29;RPL…		R-HSA-6790982;R-HSA-6790944;R-HSA-6790987;R-HSA-6791223;R-HSA-6791222;R-HSA-6791221;R-HSA-6791219;R-HSA-6791218;R-HSA-6790994;R-HSA-6791228;R-HSA-6791227;R-HSA-6790907;R-HSA-6790906;R-HSA-6790905
R-HSA-392499	Metabolism of proteins	1068	2354	0.162188	4.5719e-13	3.29177e-11	702	891	0.0701575	9606	Homo sapiens	NUP107;LIPA;PSMD8;PSMD6;PSMD7;PSMD4;SCP2;PSMD5;PSMD2;PSMD3;PSMD1;ANKFY1;SUPT20H;CSNK2A1;TYW3;ZFYVE21;SCAMP2;DDIT3;PSME3;PSME4;PSME1;PSME2;SF1;ATF4;TSTA3;SET;SAR1A;SAR1B;MRPL18;NPRL2;MRPL16;MRPL17;MRPL14;COPS7A;MRPL15;GATA3;IQGAP1;MRPL13;MRPL10;MRPL11;PRPSAP1;MRPL20;PSMF1;PMM1;TIPARP;EDEM1;FUCA2;MRPL27;MRPL28;MRPL24;MRPL21;MRPL22;EIF5;QARS;HYOU1;FERMT3;ARF3;ARF4;ARF1;PIGT;MTMR14;RPLP1;RPLP0;ARHGAP…		R-HSA-8956040;R-HSA-5686359;R-HSA-688136;R-HSA-5660757;R-HSA-8956045;R-HSA-5660752;R-HSA-8850560;R-HSA-5660753;R-HSA-162821;R-HSA-9023617;R-HSA-6814831;R-HSA-5696605;R-HSA-162830;R-HSA-4755524;R-HSA-5696600;R-HSA-4755526;R-HSA-975902;R-HSA-975903;R-HSA-2022412;R-HSA-548890;R-HSA-3000383;R-HSA-72722;R-HSA-2022411;R-HSA-162836;R-HSA-6814833;R-HSA-4755536;R-HSA-8855711;R-HSA-5665871;R-HSA-8956050;R-…
R-HSA-72764	Eukaryotic Translation Termination	91	106	0.00730329	8.5365e-13	5.89019e-11	5	5	0.000393701	9606	Homo sapiens	RPL4;RPL5;RPL30;RPL3;RPL32;RPL31;NAB1;RPL34;APEH;SMC3;RPL8;RPL10A;RPL9;RPL6;RPL7;RPS15;RPS14;RPS16;RPS19;RPL18A;RPS18;RPL36AL;RUVBL2;RPL36;RPL35;RPL38;RPL37;RPS11;RPS10;RPL39;RPS13;RPS12;RPS9;ATP6V0E1;RPS7;RPL21;USP4;RPS8;TYW3;RPS5;RPL23;RPS6;RPL22;RPSA;PDIA6;PSME4;RPL24;VDAC2;RPL27;RPL26;RPL29;RPL28;UBA52;PHF21A;GSPT1;RPL41;RPS26;RPS25;RPS28;RPS27;RPS29;RPL27A;RPS20;RPS21;RPS24;RPS23;RPLP1;RPLP0…		R-HSA-141671;R-HSA-141691;R-HSA-141673;R-HSA-6800138;R-HSA-5691512
R-HSA-168255	Influenza Infection	141	199	0.0137109	1.17184e-12	7.85133e-11	19	59	0.00464567	9606	Homo sapiens	RPL4;RPL5;RPL30;RPL3;NUP107;RPL32;RPL31;NAB1;RPL34;SMC3;RPL8;RPL10A;RPL9;RPL6;RPL7;RPS15;RPS14;RPS16;RPS19;RPL18A;RPS18;RPL36AL;RUVBL2;RPL36;RPL35;RPL38;KPNA4;LGALS9;RPL37;OSTF1;RPS11;KPNA2;KPNA3;RPS10;RPL39;RPS13;KPNA1;RPS12;EIF2A;RPS9;ATP6V0E1;RPS7;RPL21;USP4;RPS8;TYW3;RPS5;RPL23;RPS6;RPL22;NOSIP;RPSA;GTF2F1;PDIA6;GTF2F2;PSME4;RPL24;VDAC2;RPL27;RPL26;NUP98;RPL29;RPL28;UBA52;KPNB1;PRR13;SEH1L;SH…		R-HSA-192704;R-HSA-168896;R-HSA-169921;R-HSA-168326;R-HSA-192746;R-HSA-1176059;R-HSA-192841;R-HSA-168297;R-HSA-168878;R-HSA-192627;R-HSA-168880;R-HSA-168337;R-HSA-168310;R-HSA-168857;R-HSA-6791035;R-HSA-192830;R-HSA-168285;R-HSA-192925;R-HSA-168317
R-HSA-877300	Interferon gamma signaling	166	250	0.0172247	2.05447e-12	1.3354e-10	15	15	0.0011811	9606	Homo sapiens	IFI30;OASL;TRIM8;MT2A;NUB1;SUMO1;ARIH1;TRIM21;B2M;TRIM22;JAK1;HLA-DPA1;PPP1R16B;GBP5;HLA-H;IFNGR1;IFNGR2;HLA-B;HLA-C;HLA-A;LARP4B;HLA-F;PIAS1;HLA-E;IRF3;OAS1;IFNG;OAS2;IRF4;IRF1;IRF2;TRIM14;IRF9;CD44;HLA-DQB1;SP100;CAMK2D;CYTH2;SNX27;GBP2;GBP1;CAMK2G;ATP6V1D;GBP4;GBP3;PTPN1;HLA-DRB5;STAT1;MBOAT7;PTPN11;TTLL5;HLA-DPB1;HLA-DRA;PTPN6;TRIM38;SP140L;HLA-DRB1;PTPN2		R-HSA-997326;R-HSA-873924;R-HSA-873927;R-HSA-1031716;R-HSA-873926;R-HSA-877281;R-HSA-873921;R-HSA-1031713;R-HSA-873922;R-HSA-873917;R-HSA-877308;R-HSA-873919;R-HSA-873918;R-HSA-877269;R-HSA-909552
R-HSA-1236977	Endosomal/Vacuolar pathway	75	82	0.00564972	4.79272e-12	3.01941e-10	4	4	0.000314961	9606	Homo sapiens	PPP1R16B;HLA-H;SNX27;HLA-B;HLA-C;HLA-A;HLA-F;B2M;CTSS;HLA-E		R-HSA-1236964;R-HSA-1236948;R-HSA-1236954;R-HSA-1236943
R-HSA-168273	Influenza Viral RNA Transcription and Replication	126	175	0.0120573	6.61171e-12	4.09926e-10	6	14	0.00110236	9606	Homo sapiens	RPL4;RPL5;RPL30;RPL3;NUP107;RPL32;RPL31;NAB1;RPL34;SMC3;RPL8;RPL10A;RPL9;RPL6;RPL7;RPS15;RPS14;RPS16;RPS19;RPL18A;RPS18;RPL36AL;RUVBL2;RPL36;RPL35;RPL38;RPL37;OSTF1;RPS11;RPS10;RPL39;RPS13;RPS12;RPS9;ATP6V0E1;RPS7;RPL21;USP4;RPS8;TYW3;RPS5;RPL23;RPS6;RPL22;NOSIP;RPSA;GTF2F1;PDIA6;GTF2F2;PSME4;RPL24;VDAC2;RPL27;RPL26;NUP98;RPL29;RPL28;UBA52;PRR13;SEH1L;SHMT2;NUP160;PHF21A;NUP85;TPR;NUP88;RPL41;NUP…		R-HSA-192627;R-HSA-192704;R-HSA-168326;R-HSA-192841;R-HSA-192830;R-HSA-192925
R-HSA-1280215	Cytokine Signaling in Immune system	610	1261	0.0868816	1.09628e-11	6.57767e-10	589	699	0.0550394	9606	Homo sapiens	ATF1;CYFIP2;ATF2;NUP107;ARAF;WDR83;PSMD8;NUB1;PSMD6;TBK1;PSMD7;PSMD4;PSMD5;MYC;PSMD2;PSMD3;AKT1;PSMD1;JUNB;GBP5;PRKCB;FNDC3A;PSME3;PSME4;PSME1;PSME2;UQCRC2;NUP98;UBA52;PRR13;ANAPC15;SEH1L;RPN2;SAR1A;CEP85L;RPN1;GATA3;IQGAP1;HIF1A;NUP85;BLOC1S2;NUP88;PSMF1;BRAP;JUN;HLA-DRB5;EDEM1;MCAM;EIF2AK2;PRRC2C;PPP5C;EIF5;HNRNPF;REL;PPT1;PSMG1;HLA-DRB1;PHF3;CDKN1A;ARF1;RPLP0;ARPC1A;TRIM8;MRPL40;RARS;PEA15;TIM…		R-HSA-8983688;R-HSA-8983680;R-HSA-1369114;R-HSA-198669;R-HSA-1369115;R-HSA-203797;R-HSA-9607301;R-HSA-1168393;R-HSA-9605259;R-HSA-9607304;R-HSA-1168394;R-HSA-913424;R-HSA-6786118;R-HSA-6786114;R-HSA-507937;R-HSA-6786124;R-HSA-1168445;R-HSA-451634;R-HSA-1168423;R-HSA-8937654;R-HSA-5672980;R-HSA-5672978;R-HSA-451649;R-HSA-6786095;R-HSA-448591;R-HSA-6786092;R-HSA-5684250;R-HSA-5684248;R-HSA-5672966;…
R-HSA-450531	Regulation of mRNA stability by proteins that bind AU-rich elements	79	93	0.00640761	4.22008e-11	2.44765e-09	25	26	0.00204724	9606	Homo sapiens	PSMD8;PSMD6;ZFP36;PSMD7;PSMD4;PSMD5;PSMD2;PSMD3;NIPAL3;AKT1;PSMD1;FBXO9;PRKCB;TAP1;FNDC3A;PDIA4;XRN1;PSME3;PSME4;PSME1;UBE2V2;PSME2;UBA52;PSMD10;PSMD12;SET;ANAPC15;PSMD11;ANP32A;RPN2;PSMD14;PSMD13;RPN1;ZFP36L1;UBB;ZNHIT3;BLOC1S1;UBC;PSMF1;HSPA8;CCDC12;TMEM120A;STAG1;HNRNPD;TUBGCP4;DCP1A;EIF4G1;CELF1;YWHAB;CHD9;HSPB1;ELAVL1;XPO1;RIOK2;EMB;TNPO1;ACAD8;DIS3;TSC22D2;ANXA5;PPP2R5A;YWHAZ;DUSP6;PSMA5;PS…		R-HSA-450434;R-HSA-450499;R-HSA-517705;R-HSA-450580;R-HSA-450517;R-HSA-450387;R-HSA-451152;R-HSA-450463;R-HSA-450394;R-HSA-450406;R-HSA-450533;R-HSA-482788;R-HSA-450466;R-HSA-450595;R-HSA-450400;R-HSA-450474;R-HSA-517674;R-HSA-450422;R-HSA-450550;R-HSA-450551;R-HSA-450494;R-HSA-450431;R-HSA-450620;R-HSA-450490;R-HSA-450488
R-HSA-162909	Host Interactions of HIV factors	110	150	0.0103348	4.98006e-11	2.83863e-09	50	54	0.00425197	9606	Homo sapiens	NUP107;CCNT1;FBXO21;PSMD8;PSMD6;PSMD7;PSMD4;PSMD5;PSMD2;PSMD3;AP1S2;PSMD1;BANF1;OSTF1;B2M;AP2M1;SKP1;KPNA1;FBXO9;EIF2A;TAP1;NOSIP;HLA-A;RBX1;PDIA4;PSME3;PSME4;PSME1;ELMO1;WDFY1;UBE2V2;PSME2;NUP98;PPIA;UBA52;KPNB1;PRR13;PSMD10;PSMD12;ANAPC15;SEH1L;PSMD11;RPN2;PSMD14;PSMD13;RPN1;NUP160;GTF2E2;UBB;NUP85;ZNHIT3;UBC;TPR;ATP6V1H;NUP88;PSMF1;AP1M1;CCDC12;APOBEC3G;CEP350;HMGA1;NUP153;CDK9;CD28;NMT2;TUBGC…		R-HSA-180739;R-HSA-180736;R-HSA-182279;R-HSA-182286;R-HSA-180622;R-HSA-167566;R-HSA-180627;R-HSA-180630;R-HSA-180885;R-HSA-180634;R-HSA-182171;R-HSA-180632;R-HSA-165028;R-HSA-165034;R-HSA-182186;R-HSA-180905;R-HSA-200879;R-HSA-167597;R-HSA-165043;R-HSA-167601;R-HSA-182198;R-HSA-165047;R-HSA-165055;R-HSA-180540;R-HSA-167234;R-HSA-167235;R-HSA-180555;R-HSA-167630;R-HSA-164943;R-HSA-180687;R-HSA-200…
R-HSA-2408557	Selenocysteine synthesis	89	113	0.00778559	1.13638e-10	6.2501e-09	4	7	0.000551181	9606	Homo sapiens	RPL4;RPL5;RPL30;RPL3;RPL32;RPL31;NAB1;RPL34;SMC3;RPL8;RPL10A;RPL9;RPL6;RPL7;RPS15;RPS14;RPS16;RPS19;RPL18A;RPS18;RPL36AL;RUVBL2;RPL36;RPL35;RPL38;RPL37;RPS11;RPS10;RPL39;SEPHS2;RPS13;RPS12;RPS9;ATP6V0E1;RPS7;RPL21;USP4;RPS8;TYW3;RPS5;RPL23;RPS6;RPL22;SARS;RPSA;PDIA6;PSME4;RPL24;VDAC2;RPL27;RPL26;RPL29;RPL28;UBA52;PHF21A;RPL41;RPS26;RPS25;RPS28;RPS27;RPS29;RPL27A;RPS20;RPS21;RPS24;RPS23;RPLP1;RPLP…		R-HSA-2408529;R-HSA-2408526;R-HSA-5333615;R-HSA-8959510
R-HSA-192823	Viral mRNA Translation	89	114	0.00785449	1.73904e-10	9.3908e-09	2	2	0.00015748	9606	Homo sapiens	RPL4;RPL5;RPL30;RPL3;RPL32;RPL31;NAB1;RPL34;SMC3;RPL8;RPL10A;RPL9;RPL6;RPL7;RPS15;RPS14;RPS16;RPS19;RPL18A;RPS18;RPL36AL;RUVBL2;RPL36;RPL35;RPL38;RPL37;RPS11;RPS10;RPL39;RPS13;RPS12;RPS9;ATP6V0E1;RPS7;RPL21;USP4;RPS8;TYW3;RPS5;RPL23;RPS6;RPL22;RPSA;PDIA6;PSME4;RPL24;VDAC2;RPL27;RPL26;RPL29;RPL28;UBA52;PHF21A;RPL41;RPS26;RPS25;RPS28;RPS27;RPS29;RPL27A;RPS20;GRSF1;RPS21;RPS24;RPS23;RPLP1;RPLP0;ARHG…		R-HSA-192704;R-HSA-192841
R-HSA-199991	Membrane Trafficking	342	665	0.0458178	1.42799e-09	7.56834e-08	192	218	0.0171654	9606	Homo sapiens	ITSN2;SCOC;TFRC;CCNH;RPL31;KDELR1;THYN1;GCC2;ACTB;NFU1;PNN;GOLGA4;TFG;FTH1;DPYSL2;NAMPT;TBC1D10C;AP1S2;AKT1;KIFAP3;VPS36;GABARAPL2;COG7;FNBP1;COG4;ARRDC3;CSNK1D;GAPVD1;PRKAB1;DYNC1LI2;POR;PREB;KDELR2;KIF20B;UBA52;VPS25;OPTN;VPS28;DHX8;STXBP3;SAR1B;NPRL2;TWF1;COPS7A;GABARAP;TGOLN2;BLOC1S6;PRDX5;SCFD1;SNX2;LARP1;BLOC1S1;BLOC1S3;VTI1A;SSR1;SNX9;SPTBN1;SNX5;SEC31A;SNX6;MCTS1;SNAPIN;BCL11B;SURF4;NFATC…		R-HSA-8868230;R-HSA-1445143;R-HSA-5229132;R-HSA-6814831;R-HSA-8868236;R-HSA-1445149;R-HSA-8877451;R-HSA-1445144;R-HSA-6814833;R-HSA-2316347;R-HSA-8876191;R-HSA-8876190;R-HSA-8854173;R-HSA-8876188;R-HSA-2316349;R-HSA-376357;R-HSA-8876454;R-HSA-8854182;R-HSA-6807877;R-HSA-1458485;R-HSA-6807875;R-HSA-8877475;R-HSA-8876193;R-HSA-6807872;R-HSA-8877998;R-HSA-376364;R-HSA-8867756;R-HSA-8867754;R-HSA-350…
R-HSA-450408	AUF1 (hnRNP D0) binds and destabilizes mRNA	53	56	0.00385834	1.89386e-09	9.84809e-08	4	4	0.000314961	9606	Homo sapiens	CHD9;HSPB1;PSMD8;PSMD6;PSMD7;PSMD4;PSMD5;PSMD2;PSMD3;PSMD1;FBXO9;PRKCB;TSC22D2;TAP1;FNDC3A;PDIA4;PSMA5;PSMA6;PSMA3;PSMA4;PSMA1;PSMA2;PSME3;PSME4;UBE2V2;PSME1;PSME2;PABPC1;UBA52;PSMD10;PSMD12;PSMD11;ANAPC15;RPN2;PSMD14;PSMD13;RPN1;PSMB10;PSMA7;PSMB6;PSMB7;PSMB4;PSMB5;ERICH1;UBB;PSMB2;ZNHIT3;PSMB3;UBC;PSMB1;PSMF1;RPS27A;HSPA8;CCDC12;TMEM120A;PSMB8;PSMB9;STAG1;PSMC5;PSMC6;PSMC3;PSMC4;PSMC2;HNRNPD;TU…		R-HSA-450551;R-HSA-450580;R-HSA-450466;R-HSA-450434
R-HSA-68886	M Phase	230	415	0.0285931	2.60221e-09	1.30111e-07	84	91	0.00716535	9606	Homo sapiens	RB1;ANKLE2;NUP107;PPP2R2A;SMC3;SMC4;PSMD8;PSMD6;PSMD7;PSMD4;PPP2R1B;PSMD5;PPP2R1A;PSMD2;PSMD3;CDC27;PSMD1;TMPO;FBXO9;CSNK2A1;PRKCB;CSNK1D;FNDC3A;EML4;DYNC1LI2;COX7A2L;PSME3;CSNK2B;PSME4;AKAP9;PSME1;PSME2;TXNIP;NUP98;UBA52;BLZF1;PRR13;SET;ANAPC15;SEH1L;RPN2;ANAPC16;RPN1;GATA3;ARPP19;SKA2;ANAPC11;DSN1;ZNHIT3;NUP85;RAD21;DPH3;SSR1;NUP88;PSMF1;H3F3B;H3F3A;STAG1;STAG2;RPS27;ECHDC2;NMT2;CYSTM1;HIST1H4C…		R-HSA-2514854;R-HSA-9648017;R-HSA-375302;R-HSA-2172194;R-HSA-156682;R-HSA-1638803;R-HSA-2990880;R-HSA-2294574;R-HSA-2990882;R-HSA-9615901;R-HSA-2995389;R-HSA-2995388;R-HSA-9647746;R-HSA-2520883;R-HSA-2545203;R-HSA-2294580;R-HSA-380316;R-HSA-2468287;R-HSA-2995376;R-HSA-2294590;R-HSA-9624845;R-HSA-9668405;R-HSA-2172678;R-HSA-174121;R-HSA-2422927;R-HSA-9668415;R-HSA-3000449;R-HSA-5244669;R-HSA-21680…
R-HSA-72649	Translation initiation complex formation	56	62	0.00427174	3.36598e-09	1.64933e-07	2	2	0.00015748	9606	Homo sapiens	EIF4A2;NAB1;SMC3;RPS4X;RPS15;RPS14;ZFP36;MFSD6;RPS16;RPS19;RPSAP58;RPS18;TMSB4X;RPS11;RPS10;RPS13;RPS12;EIF2A;RPS9;RPS7;PRKCB;USP4;RPS8;EIF1AX;RPS5;RPS6;RPS3A;RPSA;FNDC3A;PDIA6;EEF1A1;XRN2;PSME4;PABPC1;ACOX3;VPS4A;RPS27L;RPS15A;ERICH1;RPS3;EIF4H;RPS2;RPS27A;EIF4E;EIF4B;EIF2S2;EIF2S1;KTN1;RPS26;RPS25;RPS28;EIF3M;EIF2S3;RPS27;EIF3K;RPS29;EIF3I;EIF3J;EIF3G;EIF3H;RPS20;EIF3E;FAU;EIF3F;EIF3D;RPS21;EIF…		R-HSA-156808;R-HSA-157849
R-HSA-1280218	Adaptive Immune System	481	999	0.0688301	3.80196e-09	1.82494e-07	242	261	0.0205512	9606	Homo sapiens	POP5;ENO1;GLS;PSMD8;PSMD6;PSMD7;RNF114;PSMD4;PSMD5;PSMD2;PSMD3;AP1S2;AKT1;PSMD1;PRKACB;RNF111;WSB1;TSTD1;PRKCB;FNDC3A;SYTL2;DYNC1LI2;PSME3;PSME4;PSME1;PSME2;TXNIP;RBCK1;UBA52;ANAPC13;ANAPC15;RPN2;SAR1A;PRKDC;SAR1B;RPN1;BCL10;TAPBPL;IQGAP1;DEDD2;ANAPC11;RNF213;PRDX1;PSMF1;ICOS;BTF3;HLA-DRB5;EDEM1;NFATC3;NR1D2;WDR55;REL;DZIP3;HLA-DRB1;LGMN;FERMT3;PHF3;ITK;LRSAM1;ARF1;TCF25;CLTC;CLTA;TUBA1C;TUBA1B;T…		R-HSA-199169;R-HSA-202241;R-HSA-202245;R-HSA-434700;R-HSA-202248;R-HSA-2130478;R-HSA-8863895;R-HSA-2130486;R-HSA-2317314;R-HSA-389158;R-HSA-2076220;R-HSA-8863914;R-HSA-202291;R-HSA-430135;R-HSA-2317332;R-HSA-202307;R-HSA-913996;R-HSA-8951498;R-HSA-8951499;R-HSA-8951500;R-HSA-913993;R-HSA-1112666;R-HSA-202331;R-HSA-6793275;R-HSA-983150;R-HSA-430183;R-HSA-8863973;R-HSA-430180;R-HSA-983148;R-HSA-983…
R-HSA-68882	Mitotic Anaphase	151	248	0.017087	5.92413e-09	2.78434e-07	30	32	0.00251969	9606	Homo sapiens	ANKLE2;NUP107;ZWILCH;UBE2D1;PPP2R2A;TM7SF3;SMC3;PSMD8;PPP1CC;PSMD6;PSMD7;PSMD4;PTTG1;PPP2R1B;PSMD5;PPP2R1A;PSMD2;PSMD3;CDC27;TOM1;PSMD1;BANF1;OSTF1;SLC25A44;TMPO;FBXO9;ANAPC7;IST1;TMOD3;TAP1;NOSIP;VRK1;FNDC3A;TUBA4A;PDIA4;EEF1A1;DYNC1LI2;CLIP1;COX7A2L;PSME3;PSME4;PSME1;UBE2V2;PSME2;TXNIP;ANAPC5;NUP98;UBA52;MAD1L1;KPNB1;PRR13;PSMD10;PSMD12;NDRG3;ANAPC15;SEH1L;PSMD11;ANAPC16;RPN2;PSMD14;UBA6;PSMD13…		R-HSA-174144;R-HSA-2467809;R-HSA-2467811;R-HSA-9624798;R-HSA-9615901;R-HSA-9668419;R-HSA-2995389;R-HSA-2995388;R-HSA-9615937;R-HSA-2545203;R-HSA-9618378;R-HSA-9615945;R-HSA-2995376;R-HSA-9624845;R-HSA-9667952;R-HSA-9668405;R-HSA-9634169;R-HSA-174121;R-HSA-9668415;R-HSA-3000449;R-HSA-9667965;R-HSA-9624893;R-HSA-9624800;R-HSA-2467798;R-HSA-9668389;R-HSA-174202;R-HSA-9668395;R-HSA-9634219;R-HSA-9668…
R-HSA-8854050	FBXL7 down-regulates AURKA during mitotic entry and in early mitosis	51	55	0.00378944	7.19521e-09	3.3098e-07	6	6	0.000472441	9606	Homo sapiens	CHD9;PSMD8;PSMD6;PSMD7;PSMD4;PSMD5;PSMD2;PSMD3;PSMD1;SKP1;FBXO9;TSC22D2;TAP1;PDIA4;RBX1;PSMA5;PSMA6;PSMA3;PSMA4;PSMA1;PSMA2;PSME3;PSME4;UBE2V2;PSME1;PSME2;UBA52;PSMD10;ATP6V1A;PSMD12;PSMD11;ANAPC15;RPN2;PSMD14;PSMD13;RPN1;CUL1;PSMB10;PSMA7;PSMB6;PSMB7;PSMB4;PSMB5;ERICH1;UBB;PSMB2;SERTAD1;ZNHIT3;PSMB3;UBC;PSMB1;PSMF1;RPS27A;CCDC12;PSMB8;PSMB9;PSMC5;PSMC6;PSMC3;PSMC4;PSMC2;TUBGCP4		R-HSA-8854071;R-HSA-8854052;R-HSA-8854051;R-HSA-8854044;R-HSA-8854041;R-HSA-8853496
R-HSA-2555396	Mitotic Metaphase and Anaphase	151	249	0.0171558	7.59379e-09	3.40417e-07	30	33	0.00259843	9606	Homo sapiens	ANKLE2;NUP107;ZWILCH;UBE2D1;PPP2R2A;TM7SF3;SMC3;PSMD8;PPP1CC;PSMD6;PSMD7;PSMD4;PTTG1;PPP2R1B;PSMD5;PPP2R1A;PSMD2;PSMD3;CDC27;TOM1;PSMD1;BANF1;OSTF1;SLC25A44;TMPO;FBXO9;ANAPC7;IST1;TMOD3;TAP1;NOSIP;VRK1;FNDC3A;TUBA4A;PDIA4;EEF1A1;DYNC1LI2;CLIP1;COX7A2L;PSME3;PSME4;PSME1;UBE2V2;PSME2;TXNIP;ANAPC5;NUP98;UBA52;MAD1L1;KPNB1;PRR13;PSMD10;PSMD12;NDRG3;ANAPC15;SEH1L;PSMD11;ANAPC16;RPN2;PSMD14;UBA6;PSMD13…		R-HSA-174144;R-HSA-2467809;R-HSA-2467811;R-HSA-9624798;R-HSA-9615901;R-HSA-9668419;R-HSA-2995389;R-HSA-2995388;R-HSA-9615937;R-HSA-2545203;R-HSA-9618378;R-HSA-9615945;R-HSA-2995376;R-HSA-9624845;R-HSA-9667952;R-HSA-9668405;R-HSA-9634169;R-HSA-174121;R-HSA-9668415;R-HSA-3000449;R-HSA-9667965;R-HSA-9624893;R-HSA-9624800;R-HSA-2467798;R-HSA-9668389;R-HSA-174202;R-HSA-9668395;R-HSA-9634219;R-HSA-9668…
R-HSA-202403	TCR signaling	101	147	0.0101282	7.73674e-09	3.40417e-07	48	52	0.00409449	9606	Homo sapiens	UBE2D2;UBE2D3;UBE2D1;PSMD8;PSMD6;PSMD7;PSMD4;PSMD5;PSMD2;PSMD3;PSMD1;PDK1;SKP1;FBXO9;FBXW11;TAP1;FNDC3A;PDIA4;PSME3;PSME4;PSME1;UBE2V2;PSME2;UBA52;PSMD10;PSMD12;ANAPC15;PSMD11;RPN2;PSMD14;PSMD13;RPN1;CUL1;BCL10;PIK3R1;RTF1;ACAT2;UBB;ZNHIT3;INPP5D;UBC;PSMF1;DMAP1;PAG1;VASP;HLA-DRB5;CCDC12;EDEM1;NFKB1;NFKBIA;PTPRC;UBE2N;HLA-DRA;TAB2;TUBGCP4;HLA-DRB1;ITK;CHD9;CCDC47;PTEN;DPY30;PTPN22;CD3G;CD3E;CD3D;…		R-HSA-202307;R-HSA-202241;R-HSA-202375;R-HSA-202437;R-HSA-202245;R-HSA-202500;R-HSA-202443;R-HSA-8855375;R-HSA-202248;R-HSA-202510;R-HSA-8855381;R-HSA-202453;R-HSA-202459;R-HSA-202203;R-HSA-202331;R-HSA-202394;R-HSA-213407;R-HSA-202466;R-HSA-430183;R-HSA-430180;R-HSA-199456;R-HSA-202407;R-HSA-5607728;R-HSA-202534;R-HSA-202214;R-HSA-2730894;R-HSA-430190;R-HSA-202472;R-HSA-202216;R-HSA-202344;R-HSA…
R-HSA-72312	rRNA processing	149	245	0.0168803	7.9916e-09	3.43639e-07	15	21	0.00165354	9606	Homo sapiens	LTV1;RPL4;RPL5;RPL30;RPL3;RPL32;RPL31;NAB1;RPL34;THUMPD1;SMC3;RPL8;RPL10A;RPL9;RPL6;RPL7;RPS15;RPS14;FBL;RPS16;RPS19;RPL18A;RPS18;RPL36AL;RUVBL2;NIPAL3;RPL36;RPL35;RPL38;RPL37;RPS11;RPS10;RPL39;RPS13;RPP38;RPS12;PDIA3;RPS9;ATP6V0E1;RPS7;RPL21;USP4;RPS8;DIMT1;TYW3;RPS5;RPL23;RPS6;RPL22;WDR75;RPSA;IMP4;CSNK1D;PDIA6;FTSJ3;SCAMP2;EBNA1BP2;POR;DKC1;NCL;XRN2;PSME4;RPP21;NHP2;RPL24;VDAC2;RPL27;RPL26;RPL…		R-HSA-6790982;R-HSA-6790944;R-HSA-6790987;R-HSA-6791223;R-HSA-6791222;R-HSA-6791221;R-HSA-6791219;R-HSA-6791218;R-HSA-6790994;R-HSA-6791228;R-HSA-6791227;R-HSA-6790907;R-HSA-6790906;R-HSA-6785722;R-HSA-6790905
R-HSA-202424	Downstream TCR signaling	89	124	0.00854348	8.577e-09	3.68811e-07	23	24	0.00188976	9606	Homo sapiens	CHD9;UBE2D2;UBE2D3;PTEN;UBE2D1;DPY30;CD3G;CD3E;CD3D;PSMD8;PSMD6;PSMD7;PSMD4;PSMD5;PSMD2;PSMD3;PSMD1;PDK1;SKP1;HLA-DPA1;FBXO9;ACTR2;FBXW11;RIPK2;TSC22D2;TAP1;FNDC3A;PDIA4;PSMA5;PSMA6;PSMA3;PSMA4;PSMA1;LCK;PSMA2;TRAF6;PSME3;PSME4;UBE2V2;PSME1;PSME2;UBA52;HLA-DQB1;PSMD10;PSMD12;PSMD11;ANAPC15;RPN2;PSMD14;PSMD13;RPN1;CUL1;PIK3R1;RTF1;BCL10;MALT1;ACAT2;PSMB10;PSMA7;PSMB6;PSMB7;PSMB4;PSMB5;UBB;PSMB2;ZN…		R-HSA-202307;R-HSA-202466;R-HSA-199456;R-HSA-5607728;R-HSA-202534;R-HSA-202437;R-HSA-202500;R-HSA-2730894;R-HSA-202443;R-HSA-202472;R-HSA-202510;R-HSA-202222;R-HSA-202478;R-HSA-202541;R-HSA-202453;R-HSA-202164;R-HSA-202459;R-HSA-202203;R-HSA-202394;R-HSA-5607724;R-HSA-202489;R-HSA-202365;R-HSA-202237
R-HSA-72702	Ribosomal scanning and start codon recognition	56	64	0.00440954	9.76257e-09	4.10028e-07	2	2	0.00015748	9606	Homo sapiens	EIF4A2;NAB1;SMC3;RPS4X;RPS15;RPS14;ZFP36;MFSD6;RPS16;RPS19;RPSAP58;RPS18;TMSB4X;RPS11;RPS10;RPS13;RPS12;EIF2A;RPS9;RPS7;PRKCB;USP4;RPS8;EIF1AX;RPS5;RPS6;RPS3A;RPSA;FNDC3A;PDIA6;EEF1A1;XRN2;PSME4;ACOX3;VPS4A;RPS27L;RPS15A;ERICH1;RPS3;EIF4H;RPS2;RPS27A;MARK3;EIF4E;EIF4B;EIF2S2;EIF2S1;KTN1;RPS26;RPS25;RPS28;EIF3M;EIF2S3;EIF5;RPS27;EIF3K;RPS29;EIF3I;EIF3J;EIF3G;EIF3H;RPS20;EIF3E;FAU;EIF3F;EIF3D;RPS21…		R-HSA-72697;R-HSA-72621
R-HSA-72695	Formation of the ternary complex, and subsequently, the 43S complex	50	54	0.00372055	1.04856e-08	4.29911e-07	3	3	0.00023622	9606	Homo sapiens	NAB1;SMC3;RPS4X;RPS15;RPS14;ZFP36;MFSD6;RPS16;RPS19;RPSAP58;RPS18;TMSB4X;RPS11;RPS10;RPS13;RPS12;EIF2A;RPS9;RPS7;USP4;RPS8;EIF1AX;RPS5;RPS6;RPS3A;RPSA;PDIA6;EEF1A1;XRN2;PSME4;ACOX3;VPS4A;RPS27L;RPS15A;ERICH1;RPS3;RPS2;RPS27A;EIF2S2;EIF2S1;KTN1;RPS26;RPS25;RPS28;EIF3M;EIF2S3;RPS27;EIF3K;RPS29;EIF3I;EIF3J;EIF3G;EIF3H;RPS20;EIF3E;FAU;EIF3F;EIF3D;RPS21;EIF3A;EIF4G2;RPS24;EIF3B;RPS23		R-HSA-72691;R-HSA-72663;R-HSA-72669
R-HSA-72662	Activation of the mRNA upon binding of the cap-binding complex and eIFs, and subsequent binding to 43S	57	66	0.00454733	1.12609e-08	4.50435e-07	6	6	0.000472441	9606	Homo sapiens	EIF4A2;NAB1;SMC3;RPS4X;RPS15;RPS14;ZFP36;MFSD6;RPS16;RPS19;RPSAP58;RPS18;TMSB4X;RPS11;RPS10;RPS13;RPS12;EIF2A;RPS9;RPS7;PRKCB;USP4;RPS8;EIF1AX;RPS5;RPS6;RPS3A;RPSA;FNDC3A;PDIA6;EEF1A1;XRN2;PSME4;PABPC1;ACOX3;VPS4A;RPS27L;RPS15A;ERICH1;RPS3;EIF4H;EIF4EBP1;RPS2;RPS27A;EIF4E;EIF4B;EIF2S2;EIF2S1;KTN1;RPS26;RPS25;RPS28;EIF3M;EIF2S3;RPS27;EIF3K;RPS29;EIF3I;EIF3J;EIF3G;EIF3H;RPS20;EIF3E;FAU;EIF3F;EIF3D;…		R-HSA-72647;R-HSA-72631;R-HSA-156808;R-HSA-72635;R-HSA-157849;R-HSA-72622
R-HSA-3700989	Transcriptional Regulation by TP53	257	486	0.0334849	1.75085e-08	6.74187e-07	242	259	0.0203937	9606	Homo sapiens	ATF2;CCNK;CCNH;EHMT1;HNRNPR;BACH1;RCBTB2;GLS;KAT5;PPP2R1B;PPP2R1A;AKT1;PIP4K2A;PIP4K2C;PDK1;MCCC2;GABARAPL1;CSNK2A1;HUS1;PRKAB1;RRAGA;COX7A2L;SCO2;CSNK2B;DDIT4;TP53;UBA52;EIF1B;RHNO1;MEAF6;SHMT2;SUPT4H1;WDR61;TXN;OSGEP;ZMPSTE24;PRDX2;PRDX5;PRDX1;SNX9;BANP;PLK3;JUN;PRELID1;SURF1;GADD45A;PRRC2B;CCT6A;MOV10;AGO2;PPT1;RAD17;ATM;CALR;GPI;CDKN1A;BTG2;FEN1;COX7B;CDKN1B;BTG1;PHF20;MTMR14;MRPS12;ARPC1A;PR…		R-HSA-6799462;R-HSA-71682;R-HSA-6805103;R-HSA-3222072;R-HSA-6800490;R-HSA-6799466;R-HSA-6805109;R-HSA-6791285;R-HSA-6805620;R-HSA-187934;R-HSA-6791291;R-HSA-6799431;R-HSA-6805061;R-HSA-5689972;R-HSA-6805059;R-HSA-6791235;R-HSA-3341343;R-HSA-69685;R-HSA-3222020;R-HSA-380979;R-HSA-6799441;R-HSA-6798374;R-HSA-3222128;R-HSA-6798373;R-HSA-6798372;R-HSA-6805035;R-HSA-3222116;R-HSA-6799409;R-HSA-3239014…
R-HSA-2467813	Separation of Sister Chromatids	123	194	0.0133664	1.76707e-08	6.74187e-07	7	8	0.000629921	9606	Homo sapiens	NUP107;ZWILCH;UBE2D1;TM7SF3;SMC3;PSMD8;PPP1CC;PSMD6;PSMD7;PSMD4;PTTG1;PPP2R1B;PSMD5;PPP2R1A;PSMD2;PSMD3;CDC27;PSMD1;SLC25A44;FBXO9;ANAPC7;TMOD3;TAP1;NOSIP;FNDC3A;TUBA4A;PDIA4;EEF1A1;DYNC1LI2;CLIP1;COX7A2L;PSME3;PSME4;PSME1;UBE2V2;PSME2;TXNIP;ANAPC5;NUP98;UBA52;MAD1L1;PRR13;PSMD10;PSMD12;ANAPC15;SEH1L;PSMD11;ANAPC16;RPN2;PSMD14;UBA6;PSMD13;RPN1;PDS5B;PDS5A;NUP160;ACAT2;ANAPC11;SKA2;DSN1;UBB;NUP85;…		R-HSA-174144;R-HSA-2467798;R-HSA-2467809;R-HSA-2545203;R-HSA-2467811;R-HSA-174202;R-HSA-174121
R-HSA-211733	Regulation of activated PAK-2p34 by proteasome mediated degradation	47	50	0.00344495	1.82575e-08	6.74187e-07	2	2	0.00015748	9606	Homo sapiens	CHD9;PSMD8;PSMD6;PSMD7;PSMD4;PSMD5;PSMD2;PSMD3;PSMD1;FBXO9;TSC22D2;TAP1;PDIA4;PSMA5;PSMA6;PSMA3;PSMA4;PSMA1;PSMA2;PSME3;PSME4;UBE2V2;PSME1;PSME2;UBA52;PSMD10;PSMD12;PSMD11;ANAPC15;RPN2;PSMD14;PSMD13;RPN1;PSMB10;PSMA7;PSMB6;PSMB7;PSMB4;PSMB5;ERICH1;UBB;PSMB2;ZNHIT3;PSMB3;UBC;PSMB1;PSMF1;RPS27A;PAK2;CCDC12;PSMB8;PSMB9;PSMC5;PSMC6;PSMC3;PSMC4;PSMC2;TUBGCP4		R-HSA-211715;R-HSA-211734
R-HSA-1640170	Cell Cycle	356	715	0.0492628	1.85772e-08	6.74187e-07	383	435	0.034252	9606	Homo sapiens	RB1;ANKLE2;NUP107;SMC3;SMC4;BACH1;PSMD8;PSMD6;PSMD7;SCP2;PSMD4;HENMT1;PSMD5;MYC;PSMD2;PSMD3;AP1S2;AKT1;PSMD1;ACOT7;CSNK2A1;PRKCB;HUS1;FNDC3A;EML4;DYNC1LI2;PSME3;PSME4;PSME1;PSME2;TXNIP;NUP98;UBA52;OPTN;PRR13;RHNO1;SET;ANAPC15;SEH1L;RPN2;ANAPC16;RPN1;GATA3;ARPP19;SKA2;ANAPC11;NUP85;RAD21;SSR1;NUP88;PSMF1;H3F3B;H3F3A;PRRC2B;PPP5C;NMT2;RAD17;CEP57;CDKN1A;CDKN1B;PHF20;TCF25;DIS3L;ARPC1A;TUBA1C;NIPBL;…		R-HSA-375302;R-HSA-156678;R-HSA-2562594;R-HSA-69127;R-HSA-8961678;R-HSA-156682;R-HSA-912389;R-HSA-8961665;R-HSA-174088;R-HSA-187916;R-HSA-8961671;R-HSA-8961688;R-HSA-9647746;R-HSA-69140;R-HSA-912408;R-HSA-2545203;R-HSA-69142;R-HSA-69144;R-HSA-174104;R-HSA-174105;R-HSA-187934;R-HSA-174110;R-HSA-912429;R-HSA-75809;R-HSA-69152;R-HSA-380455;R-HSA-3000335;R-HSA-187937;R-HSA-174119;R-HSA-9018017;R-HSA-…
R-HSA-5389840	Mitochondrial translation elongation	72	94	0.00647651	1.87274e-08	6.74187e-07	8	8	0.000629921	9606	Homo sapiens	SCYL3;MRPS15;GFM1;MRPS16;MRPS14;GFM2;MRPS11;MRPS12;MRPS10;MRPL36;MRPL37;MRPL34;LIPA;MRPL32;MRPL33;MRPL42;MRPL3;MRPL40;MRPL1;MRPL9;JAK3;CHCHD1;MRPS28;MRPS26;MRPS27;MRPS25;MRPS22;RPL23;MRPS23;MRPL49;AIP;MRPS18B;MRPS21;MRPS18A;MRPL47;MRPL48;MRPL45;MRPS7;MRPS6;TMEM170A;MRPL43;MRPS5;MRPL44;TUFM;MRPS18C;MRPL52;OXA1L;MRPS9;MRPL50;MRPL51;ELMO1;AURKAIP1;DAP3;MRPS35;MRPS36;MRPL18;MRPS34;MRPL16;MRPS31;MRPL1…		R-HSA-5389842;R-HSA-5389857;R-HSA-5419268;R-HSA-5419269;R-HSA-5389845;R-HSA-5389848;R-HSA-5419279;R-HSA-5419261
R-HSA-5419276	Mitochondrial translation termination	72	94	0.00647651	1.87274e-08	6.74187e-07	5	5	0.000393701	9606	Homo sapiens	SCYL3;MRPS15;MRPS16;MRPS14;GFM2;MRPS11;MRPS12;MRPS10;MRPL36;MRPL37;MRPL34;LIPA;MRPL32;MRPL33;MRPL42;MRPL3;MRPL40;MRPL1;MRPL9;JAK3;CHCHD1;MRPS28;MRPS26;MRPS27;MRPS25;MRPS22;RPL23;MRPS23;MRPL49;AIP;MRPS18B;MRPS21;MRPS18A;MRPL47;MRPL48;MRPL45;MRPS7;MRPS6;TMEM170A;MRPL43;MRPS5;MRPL44;MRPS18C;MRPL52;OXA1L;MRPS9;MRPL50;MRPL51;ELMO1;AURKAIP1;DAP3;MRPS35;MRPS36;MRPL18;MRPS34;MRPL16;MRPS31;MRPL17;MRPL14;M…		R-HSA-5419264;R-HSA-5419281;R-HSA-5419271;R-HSA-5419273;R-HSA-5419277
R-HSA-69278	Cell Cycle, Mitotic	304	595	0.0409949	2.17238e-08	7.63996e-07	302	347	0.0273228	9606	Homo sapiens	RB1;ANKLE2;NUP107;CCNH;PPP2R2A;SMC3;SMC4;RCBTB2;PSMD8;PSMD6;PSMD7;PSMD4;HENMT1;PPP2R1B;PSMD5;PPP2R1A;PSMD2;MYC;PSMD3;CDC27;PSMD1;AKT1;CCNL1;TMPO;SKP1;FBXO9;ACOT7;CSNK2A1;ESCO1;PRKCB;CSNK1D;FNDC3A;EML4;DYNC1LI2;COX7A2L;NEIL2;PSME3;CSNK2B;PSME4;AKAP9;PSME1;PSME2;TXNIP;NUP98;TP53;UBA52;OPTN;BLZF1;PRR13;SET;ANAPC15;SEH1L;RPN2;ANAPC16;RPN1;GATA3;ARPP19;SKA2;ANAPC11;ZMPSTE24;DSN1;ZNHIT3;NUP85;RAD21;DPH…		R-HSA-375302;R-HSA-156678;R-HSA-2562594;R-HSA-69127;R-HSA-8961678;R-HSA-156682;R-HSA-8961665;R-HSA-174088;R-HSA-187916;R-HSA-8961671;R-HSA-8961688;R-HSA-9647746;R-HSA-69140;R-HSA-2545203;R-HSA-69142;R-HSA-69144;R-HSA-174104;R-HSA-174105;R-HSA-187934;R-HSA-174110;R-HSA-69152;R-HSA-380455;R-HSA-3000335;R-HSA-187937;R-HSA-174119;R-HSA-9018017;R-HSA-174120;R-HSA-174121;R-HSA-8961699;R-HSA-75820;R-HSA…
R-HSA-9604323	Negative regulation of NOTCH4 signaling	51	57	0.00392724	2.18285e-08	7.63996e-07	5	6	0.000472441	9606	Homo sapiens	CHD9;PSMD8;PSMD6;PSMD7;PSMD4;PSMD5;PSMD2;PSMD3;PSMD1;AKT1;SKP1;FBXO9;FBXW7;TSC22D2;TAP1;YWHAZ;PDIA4;RBX1;PSMA5;PSMA6;PSMA3;PSMA4;PSMA1;PSMA2;PSME3;UBE2V2;PSME1;PSME2;UBA52;PSMD10;PSMD12;PSMD11;ANAPC15;RPN2;PSMD14;PSMD13;RPN1;CUL1;PSMB10;PSMA7;PSMB6;PSMB7;PSMB4;PSMB5;ERICH1;UBB;PSMB2;ZNHIT3;PSMB3;UBC;PSMB1;PSMF1;RPS27A;CCDC12;PSMB8;PSMB9;PSMC5;PSMC6;PSMC3;PSMC4;PSMC2;TACC3;TUBGCP4		R-HSA-9604642;R-HSA-9604675;R-HSA-9604387;R-HSA-9604629;R-HSA-9604328
R-HSA-69541	Stabilization of p53	52	59	0.00406504	2.5595e-08	8.70231e-07	14	15	0.0011811	9606	Homo sapiens	PHF20;CHD9;PSMD8;PSMD6;PSMD7;PSMD4;PSMD5;PSMD2;PSMD3;PSMD1;FBXO9;TSC22D2;TAP1;PDIA4;PSMA5;PSMA6;PSMA3;PSMA4;PSMA1;PSMA2;PSME3;PSME4;UBE2V2;PSME1;PSME2;UBA52;TP53;PSMD10;PSMD12;PSMD11;ANAPC15;RPN2;PSMD14;PSMD13;RPN1;PSMB10;PSMA7;PSMB6;PSMB7;PSMB4;PSMB5;ERICH1;UBB;PSMB2;ZNHIT3;PSMB3;UBC;PSMB1;SNX9;PSMF1;RPS27A;CCDC12;PSMB8;PSMB9;PSMC5;PPP5C;PSMC6;PSMC3;PSMC4;PSMC2;MDM2;MDM4;ATM;TUBGCP4		R-HSA-349444;R-HSA-5633460;R-HSA-6804741;R-HSA-6804879;R-HSA-349455;R-HSA-264458;R-HSA-6793685;R-HSA-6804724;R-HSA-69685;R-HSA-349426;R-HSA-264435;R-HSA-264444;R-HSA-6804955;R-HSA-5693609
R-HSA-349425	Autodegradation of the E3 ubiquitin ligase COP1	49	54	0.00372055	2.67613e-08	9.09883e-07	4	5	0.000393701	9606	Homo sapiens	CHD9;PSMD8;PSMD6;PSMD7;PSMD4;PSMD5;PSMD2;PSMD3;PSMD1;FBXO9;TSC22D2;TAP1;PDIA4;PSMA5;PSMA6;PSMA3;PSMA4;PSMA1;PSMA2;PSME3;PSME4;UBE2V2;PSME1;PSME2;UBA52;TP53;PSMD10;PSMD12;PSMD11;ANAPC15;RPN2;PSMD14;PSMD13;RPN1;PSMB10;PSMA7;PSMB6;PSMB7;PSMB4;PSMB5;ERICH1;UBB;PSMB2;ZNHIT3;PSMB3;UBC;PSMB1;PSMF1;RPS27A;CCDC12;PSMB8;PSMB9;PSMC5;PPP5C;PSMC6;PSMC3;PSMC4;PSMC2;ATM;TUBGCP4		R-HSA-349444;R-HSA-264435;R-HSA-264444;R-HSA-264458
R-HSA-180585	Vif-mediated degradation of APOBEC3G	50	56	0.00385834	3.17193e-08	1.04674e-06	4	4	0.000314961	9606	Homo sapiens	CHD9;PSMD8;PSMD6;PSMD7;PSMD4;PSMD5;PSMD2;PSMD3;PSMD1;FBXO9;TSC22D2;TAP1;PDIA4;RBX1;PSMA5;PSMA6;PSMA3;PSMA4;PSMA1;PSMA2;PSME3;PSME4;UBE2V2;PSME1;PSME2;UBA52;PSMD10;PSMD12;PSMD11;ANAPC15;RPN2;PSMD14;PSMD13;RPN1;PSMB10;PSMA7;PSMB6;PSMB7;PSMB4;PSMB5;ERICH1;UBB;PSMB2;ZNHIT3;PSMB3;UBC;PSMB1;PSMF1;RPS27A;EPS15;CCDC12;APOBEC3G;PSMB8;PSMB9;PSMC5;PSMC6;PSMC3;PSMC4;PSMC2;TUBGCP4		R-HSA-180602;R-HSA-180603;R-HSA-180555;R-HSA-180540
R-HSA-350562	Regulation of ornithine decarboxylase (ODC)	47	51	0.00351385	3.24597e-08	1.07117e-06	4	4	0.000314961	9606	Homo sapiens	CHD9;MTMR14;PSMD8;PSMD6;PSMD7;PSMD4;PSMD5;PSMD2;PSMD3;PSMD1;FBXO9;TSC22D2;TAP1;PDIA4;PSMA5;PSMA6;PSMA3;PSMA4;PSMA1;PSMA2;PSME3;PSME4;UBE2V2;PSME1;PSME2;PSMD10;PSMD12;PSMD11;ANAPC15;RPN2;PSMD14;PSMD13;RPN1;ODC1;OAZ1;OAZ2;PSMB10;PSMA7;PSMB6;PSMB7;PSMB4;PSMB5;PSMB2;ZNHIT3;PSMB3;PSMB1;PSMF1;NQO1;CCDC12;AZIN1;PSMB8;PSMB9;PSMC5;PSMC6;PSMC3;PSMC4;PSMC2;TUBGCP4		R-HSA-353125;R-HSA-350567;R-HSA-350578;R-HSA-350600
R-HSA-180534	Vpu mediated degradation of CD4	48	53	0.00365165	3.89475e-08	1.24632e-06	5	5	0.000393701	9606	Homo sapiens	CHD9;PSMD8;PSMD6;PSMD7;PSMD4;PSMD5;PSMD2;PSMD3;PSMD1;SKP1;FBXO9;TSC22D2;TAP1;PDIA4;PSMA5;PSMA6;PSMA3;PSMA4;PSMA1;PSMA2;PSME3;PSME4;UBE2V2;PSME1;PSME2;UBA52;PSMD10;PSMD12;PSMD11;ANAPC15;RPN2;PSMD14;PSMD13;RPN1;PSMB10;PSMA7;PSMB6;PSMB7;PSMB4;PSMB5;ERICH1;UBB;PSMB2;ZNHIT3;PSMB3;UBC;PSMB1;PSMF1;RPS27A;CCDC12;PSMB8;PSMB9;PSMC5;CD4;PSMC6;PSMC3;PSMC4;PSMC2;TUBGCP4		R-HSA-180599;R-HSA-180597;R-HSA-180606;R-HSA-180591;R-HSA-180573
R-HSA-6798695	Neutrophil degranulation	252	480	0.0330715	4.29788e-08	1.35131e-06	10	10	0.000787402	9606	Homo sapiens	GMFB;RPL31;GMFG;NADSYN1;LGALS3;PSMD6;PSMD7;PNP;FTH1;PSMD2;PSMD3;GPBP1;TBC1D10C;CPNE1;EPC1;PSMD1;CPNE3;GOLGA7;B2M;ARSA;GSTK1;HLA-H;HLA-B;HLA-C;ARMC8;HLA-A;MIF;POR;NEIL2;BIN2;CSNK2B;RPN2;MRPL18;RPN1;GATA3;IQGAP1;IQGAP2;CYB5R1;DSN1;PRDX4;LARP1;CYB5R3;ZNHIT3;LARS;NEU1;LTA4H;RBM12;HMOX2;S100A11;SEC31A;GSDMD;BTF3;MCTS1;CTSA;XRCC6;XRCC5;RDX;FUCA2;SURF4;RAB27A;PA2G4;PRDX6;DERA;BST2;STAG1;WNK1;PPT1;CYSTM1…		R-HSA-6798743;R-HSA-6799350;R-HSA-6798739;R-HSA-6800434;R-HSA-6798751;R-HSA-6798749;R-HSA-6798748;R-HSA-6798747;R-HSA-6800426;R-HSA-6798745
R-HSA-174154	APC/C:Cdc20 mediated degradation of Securin	56	67	0.00461623	4.35908e-08	1.35131e-06	3	3	0.00023622	9606	Homo sapiens	CHD9;UBE2D1;TM7SF3;PSMD8;PSMD6;PSMD7;PSMD4;PTTG1;PSMD5;PSMD2;PSMD3;CDC27;PSMD1;FBXO9;ANAPC7;TSC22D2;TAP1;FNDC3A;PDIA4;PSMA5;PSMA6;PSMA3;PSMA4;PSMA1;PSMA2;PSME3;PSME4;UBE2V2;PSME1;TXNIP;PSME2;ANAPC5;UBA52;PSMD10;PSMD12;PSMD11;ANAPC15;RPN2;PSMD14;ANAPC16;PSMD13;RPN1;ACAT2;PSMB10;PSMA7;ANAPC11;PSMB6;PSMB7;PSMB4;PSMB5;ERICH1;UBB;PSMB2;ZNHIT3;PSMB3;UBC;PSMB1;TMEM208;PSMF1;RPS27A;CCDC12;PSMB8;PSMB9;PSM…		R-HSA-174144;R-HSA-174202;R-HSA-174121
R-HSA-5696398	Nucleotide Excision Repair	84	119	0.00819898	4.41133e-08	1.36751e-06	36	36	0.00283465	9606	Homo sapiens	CCNH;SLC35B1;ACTB;RCBTB2;YY1;RUVBL1;CDC27;EP300;RNF111;HMGN1;RPS9;USP7;AQR;ACOT7;CHD1L;RBX1;PIAS1;EBNA1BP2;UBE2V2;PPIE;ZNF830;FKBP4;UBA52;SF1;INO80D;SHMT2;CUL3;XPA;WDR61;COPS7A;XPC;UAP1;ORC4;UBB;UBC;DNAJC19;HSPA9;UBE2I;XRCC1;NR4A1;COPS3;COPS6;CDK7;COPS5;COPS2;UBE2N;CALR;MNAT1;COPS8;ISY1;MRPS12;SUMO1;SUMO3;BCL7B;SUMO2;POLK;RFC5;LYPLA1;PARP1;RFC1;RFC2;ACTL6A;RAD23A;DDB2;DDB1;PCNA;SLC20A1;GPS1;LEF1;…		R-HSA-109955;R-HSA-5696465;R-HSA-5696670;R-HSA-6781867;R-HSA-5696664;R-HSA-6790454;R-HSA-6782069;R-HSA-6782004;R-HSA-5689861;R-HSA-6782131;R-HSA-5696655;R-HSA-6782141;R-HSA-6782204;R-HSA-6782138;R-HSA-6781818;R-HSA-5690996;R-HSA-5690997;R-HSA-6782211;R-HSA-6782208;R-HSA-6781824;R-HSA-5691006;R-HSA-5691004;R-HSA-6781833;R-HSA-5691000;R-HSA-5691001;R-HSA-6790487;R-HSA-5690213;R-HSA-5689317;R-HSA-67…
R-HSA-5368287	Mitochondrial translation	75	102	0.0070277	4.78489e-08	1.48331e-06	16	17	0.00133858	9606	Homo sapiens	SCYL3;MRPS15;GFM1;MRPS16;MRPS14;GFM2;MRPS11;MRPS12;MRPS10;MRPL36;MRPL37;MRPL34;LIPA;MRPL32;MRPL33;MRPL42;MRPL3;MRPL40;MRPL1;MRPL9;JAK3;CHCHD1;MRPS28;MRPS26;MRPS27;MRPS25;MRPS22;RPL23;MRPS23;MRPL49;AIP;MRPS18B;MRPS21;MRPS18A;MRPL47;MRPL48;MRPL45;MRPS7;MRPS6;TMEM170A;MRPL43;MRPS5;MRPL44;TUFM;MRPS18C;MRPL52;OXA1L;MRPS9;MRPL50;MRPL51;ELMO1;AURKAIP1;DAP3;MRPS35;MRPS36;MRPL18;MRPS34;MRPL16;MRPS31;MRPL1…		R-HSA-5389842;R-HSA-5419281;R-HSA-5368279;R-HSA-5389845;R-HSA-5389848;R-HSA-5389849;R-HSA-5419261;R-HSA-5419264;R-HSA-5389857;R-HSA-5419271;R-HSA-5419268;R-HSA-5419269;R-HSA-5419273;R-HSA-5419279;R-HSA-5389839;R-HSA-5419277
R-HSA-169911	Regulation of Apoptosis	48	54	0.00372055	6.69635e-08	2.0089e-06	5	5	0.000393701	9606	Homo sapiens	CHD9;PSMD8;PSMD6;PSMD7;PSMD4;OPA1;PSMD5;PSMD2;PSMD3;PSMD1;FBXO9;TSC22D2;TAP1;PDIA4;PSMA5;PSMA6;PSMA3;PSMA4;PSMA1;PSMA2;PSME3;PSME4;UBE2V2;PSME1;PSME2;UBA52;PSMD10;PSMD12;PSMD11;ANAPC15;RPN2;PSMD14;PSMD13;RPN1;PSMB10;PSMA7;PSMB6;PSMB7;PSMB4;PSMB5;ERICH1;UBB;PSMB2;ZNHIT3;PSMB3;UBC;PSMB1;PSMF1;RPS27A;PAK2;CCDC12;PSMB8;PSMB9;PSMC5;PSMC6;PSMC3;PSMC4;PSMC2;TUBGCP4		R-HSA-211715;R-HSA-211731;R-HSA-211734;R-HSA-8867344;R-HSA-211716
R-HSA-75815	Ubiquitin-dependent degradation of Cyclin D	48	54	0.00372055	6.69635e-08	2.0089e-06	4	5	0.000393701	9606	Homo sapiens	GSK3B;CHD9;BRK1;PSMD8;PSMD6;PSMD7;PSMD4;PSMD5;PSMD2;PSMD3;PSMD1;FBXO9;TSC22D2;TAP1;PDIA4;PSMA5;PSMA6;PSMA3;PSMA4;PSMA1;PSMA2;PSME3;PSME4;UBE2V2;PSME1;PSME2;UBA52;PSMD10;PSMD12;PSMD11;ANAPC15;RPN2;PSMD14;PSMD13;RPN1;PSMB10;PSMA7;PSMB6;PSMB7;PSMB4;PSMB5;ERICH1;UBB;PSMB2;ZNHIT3;PSMB3;UBC;PSMB1;PSMF1;RPS27A;CCDC12;PSMB8;PSMB9;PSMC5;PSMC6;PSMC3;CDK4;PSMC4;PSMC2;TUBGCP4		R-HSA-75825;R-HSA-75824;R-HSA-75820;R-HSA-75822
R-HSA-5676590	NIK-->noncanonical NF-kB signaling	52	61	0.00420284	7.11131e-08	2.06228e-06	6	9	0.000708661	9606	Homo sapiens	TCERG1;CHD9;PSMD8;PSMD6;PSMD7;PSMD4;PSMD5;PSMD2;PSMD3;PSMD1;SKP1;FBXO9;FBXW11;TSC22D2;TAP1;PDIA4;PSMA5;PSMA6;PSMA3;PSMA4;PSMA1;PSMA2;PSME3;PSME4;UBE2V2;PSME1;PSME2;UBA52;PSMD10;PSMD12;PSMD11;ANAPC15;RPN2;MTFP1;SAR1A;PSMD14;PSMD13;RPN1;CUL1;PSMB10;PSMA7;PSMB6;PSMB7;PSMB4;PSMB5;ERICH1;UBB;PSMB2;ZNHIT3;PSMB3;UBC;PSMB1;PSMF1;RPS27A;CCDC12;PSMB8;NFKB2;PSMB9;PSMC5;PSMC6;PSMC3;PSMC4;PSMC2;REL;UBA3;TUBGC…		R-HSA-5607731;R-HSA-5607725;R-HSA-5607741;R-HSA-5607726;R-HSA-5607720;R-HSA-5607723
R-HSA-69580	p53-Dependent G1/S DNA damage checkpoint	57	70	0.00482293	7.74568e-08	2.24625e-06	21	22	0.00173228	9606	Homo sapiens	CDKN1A;CDKN1B;PHF20;CHD9;ARPC1A;PSMD8;PSMD6;PSMD7;PSMD4;PSMD5;PSMD2;PSMD3;PSMD1;FBXO9;TSC22D2;TAP1;PDIA4;PSMA5;PSMA6;PSMA3;PSMA4;PSMA1;PSMA2;PSME3;PSME4;UBE2V2;PSME1;PSME2;UBA52;TP53;PSMD10;PSMD12;PSMD11;ANAPC15;RPN2;PSMD14;PSMD13;RPN1;PSMB10;PSMA7;ZMPSTE24;PSMB6;CLN3;PSMB7;PSMB4;PSMB5;ERICH1;UBB;PSMB2;ZNHIT3;PSMB3;UBC;PSMB1;SNX9;PSMF1;RPS27A;CCDC12;PSMB8;PSMB9;PSMC5;PPP5C;PSMC6;PSMC3;PSMC4;PSMC2…		R-HSA-6803719;R-HSA-349444;R-HSA-5633460;R-HSA-6804741;R-HSA-6804879;R-HSA-349455;R-HSA-6803403;R-HSA-264458;R-HSA-6793685;R-HSA-6804724;R-HSA-6803411;R-HSA-69685;R-HSA-349426;R-HSA-264435;R-HSA-264444;R-HSA-69562;R-HSA-6803388;R-HSA-187934;R-HSA-6804955;R-HSA-6803801;R-HSA-5693609
R-HSA-69563	p53-Dependent G1 DNA Damage Response	57	70	0.00482293	7.74568e-08	2.24625e-06	21	22	0.00173228	9606	Homo sapiens	CDKN1A;CDKN1B;PHF20;CHD9;ARPC1A;PSMD8;PSMD6;PSMD7;PSMD4;PSMD5;PSMD2;PSMD3;PSMD1;FBXO9;TSC22D2;TAP1;PDIA4;PSMA5;PSMA6;PSMA3;PSMA4;PSMA1;PSMA2;PSME3;PSME4;UBE2V2;PSME1;PSME2;UBA52;TP53;PSMD10;PSMD12;PSMD11;ANAPC15;RPN2;PSMD14;PSMD13;RPN1;PSMB10;PSMA7;ZMPSTE24;PSMB6;CLN3;PSMB7;PSMB4;PSMB5;ERICH1;UBB;PSMB2;ZNHIT3;PSMB3;UBC;PSMB1;SNX9;PSMF1;RPS27A;CCDC12;PSMB8;PSMB9;PSMC5;PPP5C;PSMC6;PSMC3;PSMC4;PSMC2…		R-HSA-6803719;R-HSA-349444;R-HSA-5633460;R-HSA-6804741;R-HSA-6804879;R-HSA-349455;R-HSA-6803403;R-HSA-264458;R-HSA-6793685;R-HSA-6804724;R-HSA-6803411;R-HSA-69685;R-HSA-349426;R-HSA-264435;R-HSA-264444;R-HSA-69562;R-HSA-6803388;R-HSA-187934;R-HSA-6804955;R-HSA-6803801;R-HSA-5693609
R-HSA-611105	Respiratory electron transport	81	115	0.00792338	8.26492e-08	2.31418e-06	19	19	0.00149606	9606	Homo sapiens	INTS12;COX7B;NDUFA13;PIGT;NDUFA11;NDUFA12;TACO1;COX4I1;NDUFA10;ETFA;ETFB;COX6A1;COX7C;UQCRFS1;LGALS8;COX8A;ACSL1;ACAD9;NDUFC2;NDUFC1;SDHD;SDHA;SDHB;COQ10B;COX6B1;COX7A2L;NDUFS8;NDUFS7;SCO2;NDUFS6;NDUFS5;NDUFS4;TMEM126A;UQCRC1;NDUFS3;NDUFS2;NDUFS1;TMEM126B;UQCRC2;NDUFB9;NDUFB8;NDUFB7;UQCRB;NDUFB6;NDUFB10;COX16;NDUFB5;NDUFB11;NDUFB4;NDUFB3;ETFDH;NDUFB2;NEDD9;NDUFB1;UQCR11;UQCR10;COX5B;COX5A;UQCRH;S…		R-HSA-6800870;R-HSA-6800868;R-HSA-6799203;R-HSA-6799202;R-HSA-164651;R-HSA-6788556;R-HSA-6799179;R-HSA-6788523;R-HSA-163214;R-HSA-6799178;R-HSA-169260;R-HSA-163213;R-HSA-6799191;R-HSA-5690023;R-HSA-163217;R-HSA-169270;R-HSA-6799199;R-HSA-6799197;R-HSA-6799196
R-HSA-69615	G1/S DNA Damage Checkpoints	58	72	0.00496073	8.51243e-08	2.3317e-06	24	26	0.00204724	9606	Homo sapiens	CDKN1A;CDKN1B;PHF20;CHD9;ARPC1A;PSMD8;PSMD6;PSMD7;PSMD4;PSMD5;PSMD2;PSMD3;PSMD1;FBXO9;TSC22D2;TAP1;PDIA4;PSMA5;PSMA6;PSMA3;PSMA4;PSMA1;PSMA2;PSME3;PSME4;UBE2V2;PSME1;PSME2;UBA52;TP53;PSMD10;PSMD12;PSMD11;ANAPC15;RPN2;PSMD14;PSMD13;RPN1;PSMB10;PSMA7;ZMPSTE24;PSMB6;CLN3;PSMB7;PSMB4;PSMB5;ERICH1;UBB;PSMB2;ZNHIT3;PSMB3;UBC;PSMB1;SNX9;PSMF1;RPS27A;CCDC12;PSMB8;PSMB9;PSMC5;PPP5C;PSMC6;PSMC3;PSMC4;PSMC2…		R-HSA-6803719;R-HSA-69600;R-HSA-349444;R-HSA-5633460;R-HSA-6804741;R-HSA-69604;R-HSA-6804879;R-HSA-349455;R-HSA-6803403;R-HSA-264458;R-HSA-6793685;R-HSA-6804724;R-HSA-6803411;R-HSA-69685;R-HSA-349426;R-HSA-264435;R-HSA-264444;R-HSA-69562;R-HSA-6803388;R-HSA-187934;R-HSA-6804955;R-HSA-6803801;R-HSA-5693609;R-HSA-69598
R-HSA-5368286	Mitochondrial translation initiation	71	96	0.0066143	8.63594e-08	2.3317e-06	3	4	0.000314961	9606	Homo sapiens	SCYL3;MRPS15;MRPS16;MRPS14;GFM2;MRPS11;MRPS12;MRPS10;MRPL36;MRPL37;MRPL34;LIPA;MRPL32;MRPL33;MRPL42;MRPL3;MRPL40;MRPL1;MRPL9;JAK3;CHCHD1;MRPS28;MRPS26;MRPS27;MRPS25;MRPS22;RPL23;MRPS23;MRPL49;AIP;MRPS18B;MRPS21;MRPS18A;MRPL47;MRPL48;MRPL45;MRPS7;MRPS6;TMEM170A;MRPL43;MRPS5;MRPL44;MRPS18C;MRPL52;OXA1L;MRPS9;MRPL50;MRPL51;ELMO1;AURKAIP1;DAP3;MRPS35;MRPS36;MRPL18;MRPS34;MRPL16;MRPS31;MRPL17;MRPL14;M…		R-HSA-5368279;R-HSA-5389849;R-HSA-5389839
R-HSA-5678895	Defective CFTR causes cystic fibrosis	55	67	0.00461623	1.00524e-07	2.71414e-06	7	7	0.000551181	9606	Homo sapiens	CHD9;PSMD8;PSMD6;PSMD7;PSMD4;PSMD5;PSMD2;PSMD3;PSMD1;FBXO9;ABCC1;TSC22D2;TAP1;PDIA4;PSMA5;PSMA6;PSMA3;PSMA4;PSMA1;PSMA2;PSME3;PSME4;UBE2V2;PSME1;PSME2;UBA52;PSMD10;PSMD12;VCP;PSMD11;ANAPC15;RPN2;PSMD14;PSMD13;RPN1;SEL1L;DERL1;DERL2;PSMB10;PSMA7;PSMB6;ERLEC1;PSMB7;PSMB4;PSMB5;ERICH1;UBB;OS9;PSMB2;ZNHIT3;PSMB3;UBC;PSMB1;PSMF1;RPS27A;CCDC12;HSPA4;LIMK2;PSMB8;PSMB9;PSMC5;PSMC6;PSMC3;PSMC4;PSMC2;TUBGC…		R-HSA-5678822;R-HSA-8866854;R-HSA-5678992;R-HSA-8866858;R-HSA-5679000;R-HSA-8866857;R-HSA-8866856
R-HSA-8951664	Neddylation	142	241	0.0166047	1.06901e-07	2.87494e-06	31	31	0.00244094	9606	Homo sapiens	TCERG1;UBE2D2;UBE2D3;UBE2D1;DCAF8;LZIC;FBXO21;DCAF5;DCAF7;GLS;DCAF6;PSMD8;NUB1;PSMD6;PSMD7;PSMD4;PSMD5;PSMD2;PSMD3;PSMD1;FBXO6;FBXO7;SKP1;FBXO9;FBXW4;WSB1;FBXW5;WSB2;FBXW11;FBXW7;TAP1;FNDC3A;FBXO11;FBXW2;RBX1;JMJD6;PDIA4;XRN1;PSME3;PSME4;PSME1;UBE2V2;PLAA;PSME2;UBA52;ATP6V1A;PSMD10;PSMD12;ANAPC15;PSMD11;RPN2;SAR1A;PSMD14;PRKDC;PSMD13;UBA5;CUL3;ANKRD12;CUL2;RPN1;DCUN1D1;CUL1;COPS7A;IQGAP1;HIF1A;AC…		R-HSA-8956040;R-HSA-8956106;R-HSA-8956234;R-HSA-8956045;R-HSA-8956099;R-HSA-8956103;R-HSA-8951751;R-HSA-8956184;R-HSA-8955289;R-HSA-8951644;R-HSA-8956050;R-HSA-8951764;R-HSA-8955285;R-HSA-8951766;R-HSA-8956200;R-HSA-8951656;R-HSA-8955241;R-HSA-8952618;R-HSA-8956140;R-HSA-8952044;R-HSA-8952620;R-HSA-8955245;R-HSA-8951661;R-HSA-8951648;R-HSA-5690808;R-HSA-8952039;R-HSA-8956025;R-HSA-8956026;R-HSA-8…
R-HSA-195253	Degradation of beta-catenin by the destruction complex	68	91	0.00626981	1.10575e-07	2.87494e-06	20	23	0.00181102	9606	Homo sapiens	GSK3B;MRPS14;CHD9;BRK1;PSMD8;PSMD6;PSMD7;PSMD4;PPP2R1B;PSMD5;PPP2R5E;PPP2R1A;PSMD2;MYC;PSMD3;PSMD1;SKP1;FBXO9;TLE3;TSC22D2;TAP1;PPP2R5A;PPP2R5D;PPP2R5C;PDIA4;RBX1;EEF1A1;PSMA5;PSMA6;PSMA3;PSMA4;PSMA1;PSMA2;PSME3;PSME4;UBE2V2;PSME1;PSME2;UBA52;ARHGEF6;PSMD10;PSMD12;PSMD11;ANAPC15;RPN2;PSMD14;PSMD13;CTBP1;HDAC1;RPN1;TCF7;LEF1;CUL1;PSMB10;PSMA7;PSMB6;PPP2CA;PSMB7;PSMB4;PSMB5;ERICH1;UBB;PSMB2;ZNHIT3;…		R-HSA-4649028;R-HSA-195300;R-HSA-2130279;R-HSA-8944352;R-HSA-195275;R-HSA-4641231;R-HSA-2130282;R-HSA-195304;R-HSA-5229348;R-HSA-4641229;R-HSA-2130286;R-HSA-5229343;R-HSA-195283;R-HSA-195251;R-HSA-195280;R-HSA-5334050;R-HSA-195318;R-HSA-195287;R-HSA-8944349;R-HSA-5246693
R-HSA-174113	SCF-beta-TrCP mediated degradation of Emi1	48	55	0.00378944	1.13264e-07	2.90163e-06	3	3	0.00023622	9606	Homo sapiens	CHD9;PSMD8;PSMD6;PSMD7;PSMD4;PSMD5;PSMD2;PSMD3;PSMD1;SKP1;FBXO9;TSC22D2;TAP1;PDIA4;PSMA5;PSMA6;PSMA3;PSMA4;PSMA1;PSMA2;PSME3;PSME4;UBE2V2;PSME1;PSME2;UBA52;PSMD10;PSMD12;PSMD11;ANAPC15;RPN2;PSMD14;PSMD13;RPN1;CUL1;PSMB10;PSMA7;PSMB6;PSMB7;PSMB4;PSMB5;ERICH1;UBB;PSMB2;ZNHIT3;PSMB3;UBC;PSMB1;PSMF1;RPS27A;CCDC12;PSMB8;PSMB9;PSMC5;PSMC6;PSMC3;PSMC4;PSMC2;TUBGCP4		R-HSA-174209;R-HSA-174203;R-HSA-174159
R-HSA-5610780	Degradation of GLI1 by the proteasome	52	62	0.00427174	1.16065e-07	2.90163e-06	6	6	0.000472441	9606	Homo sapiens	CHD9;PSMD8;PSMD6;PSMD7;PSMD4;PSMD5;PSMD2;PSMD3;PSMD1;PRKACB;SKP1;FBXO9;TSC22D2;TAP1;PDIA4;RBX1;PSMA5;PSMA6;PSMA3;PSMA4;PSMA1;PSMA2;PSME3;PSME4;NUMB;UBE2V2;PSME1;PSME2;UBA52;PSMD10;PSMD12;PSMD11;ANAPC15;RPN2;PSMD14;PSMD13;RPN1;CUL1;PSMB10;PSMA7;PSMB6;PSMB7;PSMB4;PSMB5;ERICH1;UBB;PSMB2;ZNHIT3;PSMB3;UBC;PSMB1;PSMF1;RPS27A;CCDC12;PSMB8;PSMB9;ITCH;PSMC5;PSMC6;PSMC3;PSMC4;PSMC2;TUBGCP4		R-HSA-5610741;R-HSA-5610758;R-HSA-5610742;R-HSA-5610737;R-HSA-5610735;R-HSA-5610760
R-HSA-5610783	Degradation of GLI2 by the proteasome	52	62	0.00427174	1.16065e-07	2.90163e-06	5	5	0.000393701	9606	Homo sapiens	GSK3B;CHD9;BRK1;PSMD8;PSMD6;PSMD7;PSMD4;PSMD5;PSMD2;PSMD3;PSMD1;PRKACB;SKP1;FBXO9;TSC22D2;TAP1;PDIA4;RBX1;PSMA5;PSMA6;PSMA3;PSMA4;PSMA1;PSMA2;PSME3;PSME4;UBE2V2;PSME1;PSME2;UBA52;PSMD10;PSMD12;PSMD11;ANAPC15;RPN2;PSMD14;PSMD13;RPN1;CUL1;PSMB10;PSMA7;PSMB6;PSMB7;PSMB4;PSMB5;ERICH1;UBB;PSMB2;ZNHIT3;PSMB3;UBC;PSMB1;PSMF1;RPS27A;CCDC12;CSNK1A1;PSMB8;PSMB9;PSMC5;PSMC6;PSMC3;PSMC4;PSMC2;TUBGCP4		R-HSA-5610757;R-HSA-5610717;R-HSA-5610718;R-HSA-5610745;R-HSA-5610730
R-HSA-5610785	GLI3 is processed to GLI3R by the proteasome	52	62	0.00427174	1.16065e-07	2.90163e-06	5	5	0.000393701	9606	Homo sapiens	GSK3B;CHD9;BRK1;PSMD8;PSMD6;PSMD7;PSMD4;PSMD5;PSMD2;PSMD3;PSMD1;PRKACB;SKP1;FBXO9;TSC22D2;TAP1;PDIA4;RBX1;PSMA5;PSMA6;PSMA3;PSMA4;PSMA1;PSMA2;PSME3;PSME4;UBE2V2;PSME1;PSME2;UBA52;PSMD10;PSMD12;PSMD11;ANAPC15;RPN2;PSMD14;PSMD13;RPN1;CUL1;PSMB10;PSMA7;PSMB6;PSMB7;PSMB4;PSMB5;ERICH1;UBB;PSMB2;ZNHIT3;PSMB3;UBC;PSMB1;PSMF1;RPS27A;CCDC12;CSNK1A1;PSMB8;PSMB9;PSMC5;PSMC6;PSMC3;PSMC4;PSMC2;TUBGCP4		R-HSA-5610720;R-HSA-5610754;R-HSA-5610722;R-HSA-5610732;R-HSA-5610746
R-HSA-5658442	Regulation of RAS by GAPs	57	71	0.00489183	1.21762e-07	2.96298e-06	5	5	0.000393701	9606	Homo sapiens	CHD9;PSMD8;PTBP1;PSMD6;PSMD7;PSMD4;PSMD5;PSMD2;PSMD3;PSMD1;FBXO9;TSC22D2;TAP1;PDIA4;RBX1;PSMA5;PSMA6;PSMA3;PSMA4;PSMA1;PSMA2;PSME3;AKAP9;RASA2;PSME4;UBE2V2;PSME1;PSME2;UBA52;PSMD10;PSMD12;NDRG3;PSMD11;ANAPC15;RPN2;PSMD14;PSMD13;CUL3;RPN1;RASAL3;STK4;PSMB10;PSMA7;PSMB6;PSMB7;PSMB4;PSMB5;ERICH1;UBB;PSMB2;ZNHIT3;PSMB3;UBC;DPH3;PSMB1;PSMF1;RPS27A;VASP;CCDC12;PSMB8;PSMB9;PSMC5;PSMC6;PSMC3;PSMC4;PSMC2;…		R-HSA-5658438;R-HSA-5658231;R-HSA-5658435;R-HSA-5658430;R-HSA-5658424
R-HSA-453274	Mitotic G2-G2/M phases	129	214	0.0147444	1.23457e-07	2.96298e-06	57	80	0.00629921	9606	Homo sapiens	CCNH;PPP2R2A;PSMD8;PPP1CB;PSMD6;PSMD7;PSMD4;PPP2R1B;PPME1;PSMD5;PPP2R1A;PSMD2;PSMD3;CWC22;CDC27;PSMD1;EP300;SKP1;FBXO9;FBXW11;TAP1;CSNK1D;TUBA4A;RBX1;PDIA4;NEIL2;DMTF1;PSME3;AKAP9;PSME4;PSME1;UBE2V2;PSME2;FKBP4;TP53;UBA52;OPTN;ATP6V1A;PSMD10;PSMD12;NDRG3;ANAPC15;SEH1L;PSMD11;RPN2;PSMD14;TUBGCP2;PSMD13;RPN1;CUL1;ZMPSTE24;UBB;ZNHIT3;RAD21;UBC;PSMF1;IVNS1ABP;CCDC12;ODF2;TBCD;TIMM44;CDK7;TUBGCP6;TUBG…		R-HSA-380294;R-HSA-156678;R-HSA-8852354;R-HSA-2562594;R-HSA-170116;R-HSA-380303;R-HSA-8852362;R-HSA-380311;R-HSA-3002811;R-HSA-8853405;R-HSA-8854044;R-HSA-8854041;R-HSA-380455;R-HSA-3000335;R-HSA-8854052;R-HSA-187937;R-HSA-8854051;R-HSA-8853419;R-HSA-170158;R-HSA-170156;R-HSA-8854071;R-HSA-8853429;R-HSA-4086410;R-HSA-187959;R-HSA-3000339;R-HSA-8852280;R-HSA-8853444;R-HSA-4088309;R-HSA-4088306;R-H…
R-HSA-69275	G2/M Transition	128	212	0.0146066	1.26796e-07	3.03415e-06	55	78	0.00614173	9606	Homo sapiens	CCNH;PPP2R2A;PSMD8;PPP1CB;PSMD6;PSMD7;PSMD4;PPP2R1B;PPME1;PSMD5;PPP2R1A;PSMD2;PSMD3;CWC22;CDC27;PSMD1;EP300;SKP1;FBXO9;FBXW11;TAP1;CSNK1D;TUBA4A;RBX1;PDIA4;NEIL2;DMTF1;PSME3;AKAP9;PSME4;PSME1;UBE2V2;PSME2;FKBP4;TP53;UBA52;OPTN;ATP6V1A;PSMD10;PSMD12;NDRG3;ANAPC15;SEH1L;PSMD11;RPN2;PSMD14;TUBGCP2;PSMD13;RPN1;CUL1;ZMPSTE24;UBB;ZNHIT3;RAD21;UBC;PSMF1;IVNS1ABP;CCDC12;ODF2;TBCD;CDK7;TUBGCP6;TUBGCP4;MNA…		R-HSA-380294;R-HSA-156678;R-HSA-8852354;R-HSA-2562594;R-HSA-170116;R-HSA-380303;R-HSA-8852362;R-HSA-380311;R-HSA-3002811;R-HSA-8853405;R-HSA-8854044;R-HSA-8854041;R-HSA-380455;R-HSA-3000335;R-HSA-8854052;R-HSA-8854051;R-HSA-8853419;R-HSA-170158;R-HSA-170156;R-HSA-8854071;R-HSA-8853429;R-HSA-4086410;R-HSA-3000339;R-HSA-8852280;R-HSA-8853444;R-HSA-4088309;R-HSA-4088306;R-HSA-8852298;R-HSA-4088307;R…
R-HSA-8941858	Regulation of RUNX3 expression and activity	49	57	0.00392724	1.30333e-07	3.03415e-06	9	9	0.000708661	9606	Homo sapiens	HBS1L;CHD9;CCDC47;PSMD8;PSMD6;PSMD7;PSMD4;PSMD5;PSMD2;PSMD3;PSMD1;EP300;FBXO9;TSC22D2;TAP1;RUNX3;PDIA4;PSMA5;PSMA6;PSMA3;PSMA4;PSMA1;PSMA2;PSME3;UBE2V2;PSME1;PSME2;UBA52;PSMD10;PSMD12;PSMD11;ANAPC15;CBFB;RPN2;PSMD14;PSMD13;RPN1;NDUFB1;PSMB10;PSMA7;PSMB6;PSMB7;PSMB4;PSMB5;ERICH1;UBB;PSMB2;ZNHIT3;PSMB3;UBC;PSMB1;PSMF1;RPS27A;CCDC12;SMURF2;PSMB8;PSMB9;PSMC5;PSMC6;PSMC3;PSMC4;PSMC2;MDM2;TUBGCP4		R-HSA-8952408;R-HSA-8952382;R-HSA-8937807;R-HSA-8952399;R-HSA-8937792;R-HSA-8865454;R-HSA-8952419;R-HSA-8952371;R-HSA-8937814
R-HSA-4641258	Degradation of DVL	49	57	0.00392724	1.30333e-07	3.03415e-06	5	7	0.000551181	9606	Homo sapiens	CHD9;PSMD8;PSMD6;PSMD7;PSMD4;PSMD5;PSMD2;PSMD3;PSMD1;FBXO9;TSC22D2;TAP1;PDIA4;RBX1;PSMA5;PSMA6;PSMA3;PSMA4;PSMA1;PSMA2;PSME3;PSME4;UBE2V2;PSME1;PSME2;UBA52;PSMD10;PSMD12;PSMD11;ANAPC15;RPN2;PSMD14;PSMD13;CUL3;RPN1;KLHL12;ADIPOR1;PSMB10;PSMA7;PSMB6;PSMB7;PSMB4;PSMB5;ERICH1;UBB;PSMB2;ZNHIT3;PSMB3;UBC;PSMB1;PSMF1;RPS27A;CCDC12;PSMB8;PSMB9;PSMC5;PSMC6;PSMC3;PSMC4;PSMC2;TUBGCP4		R-HSA-4641159;R-HSA-1504213;R-HSA-1504193;R-HSA-1504190;R-HSA-4641260
R-HSA-422475	Axon guidance	294	584	0.040237	1.3192e-07	3.03415e-06	211	297	0.0233858	9606	Homo sapiens	RPL4;RPL5;RPL30;RPL3;RPL32;RPL31;RPL34;EIF4A3;SMC3;RPL8;RPL9;ACTB;RPL6;RPL7;PSMD8;RPS15;RPS14;RPS6KA3;PSMD6;PSMD7;RPS16;PSMD4;RPL18A;RPS19;RPL36AL;PSMD5;RPS18;PSMD2;DPYSL2;OGFOD1;PSMD3;MAGOH;RPL36;PSMD1;RPL35;RPL38;RPL37;RPS11;PRKACB;RPS10;RPL39;RPS13;RPS12;FBXO9;ATP6V0E1;CSNK2A1;RPL21;PRKCB;TYW3;RPL23;RPL22;CIRBP;ALG3;ARMC8;FNDC3A;MYL6;NEIL2;BIN2;PSME3;CSNK2B;PSME4;UNC50;PSME1;PSME2;RPL24;VDAC2;…		R-HSA-525833;R-HSA-3928633;R-HSA-3928632;R-HSA-3928639;R-HSA-3928627;R-HSA-3928625;R-HSA-3928631;R-HSA-3928628;R-HSA-3928619;R-HSA-3928617;R-HSA-3928616;R-HSA-3928623;R-HSA-3928620;R-HSA-3928608;R-HSA-8986258;R-HSA-3928615;R-HSA-3928614;R-HSA-3928612;R-HSA-3928602;R-HSA-3928601;R-HSA-418850;R-HSA-3928607;R-HSA-3928604;R-HSA-3928595;R-HSA-392749;R-HSA-392748;R-HSA-418863;R-HSA-3928594;R-HSA-392751…
R-HSA-68949	Orc1 removal from chromatin	58	73	0.00502963	1.32671e-07	3.05144e-06	3	4	0.000314961	9606	Homo sapiens	MCM7;CHD9;PSMD8;PSMD6;PSMD7;PSMD4;PSMD5;PSMD2;PSMD3;PSMD1;CCNL1;SKP1;FBXO9;CDV3;TSC22D2;TAP1;PDIA4;RBX1;PSMA5;PSMA6;PSMA3;PSMA4;PSMA1;PSMA2;PSME3;PSME4;MCM3;UBE2V2;PSME1;PSME2;MCM5;MCM6;UBA52;PSMD10;PSMD12;PSMD11;ANAPC15;RPN2;PSMD14;PSMD13;RPN1;CUL1;PSMB10;PSMA7;ZMPSTE24;PSMB6;CLN3;ORC4;PSMB7;PSMB4;PSMB5;ERICH1;UBB;PSMB2;ZNHIT3;PSMB3;UBC;PSMB1;SUDS3;PSMF1;RPS27A;CCDC12;PSMB8;PSMB9;PSMC5;PSMC6;PSM…		R-HSA-68944;R-HSA-68946;R-HSA-68948
R-HSA-162587	HIV Life Cycle	111	177	0.0121951	1.43567e-07	3.30204e-06	100	115	0.00905512	9606	Homo sapiens	CCNK;CCNT2;NUP107;CCNT1;CCNH;GTF2B;HNRNPR;TATDN1;BANF1;OSTF1;KPNA1;EIF2A;SUPT16H;NOSIP;GTF2F1;GTF2F2;NUP98;PPIA;UBA52;EIF1B;VPS28;PRR13;TSG101;SEH1L;SHMT2;SUPT4H1;WDR61;GTF2E1;NUP160;GTF2E2;UBB;NUP85;UBC;TPR;NUP88;XRCC6;XRCC5;VTA1;HMGA1;NUP153;SUPT5H;CDK9;CDK7;CHMP2B;CHMP2A;NMT1;ECHDC2;NMT2;ACO2;CALR;MNAT1;FEN1;MAST3;MTMR14;MRPS12;PSIP1;YBX1;PCM1;XPO1;UBE2Q2;NUP62;FLOT2;EMB;NELFCD;CCR5;NELFE;ACAD…		R-HSA-180739;R-HSA-184323;R-HSA-8951690;R-HSA-175108;R-HSA-182795;R-HSA-175117;R-HSA-167181;R-HSA-167191;R-HSA-167192;R-HSA-162590;R-HSA-167196;R-HSA-167197;R-HSA-9613490;R-HSA-167459;R-HSA-9613498;R-HSA-167468;R-HSA-167474;R-HSA-167478;R-HSA-173111;R-HSA-167477;R-HSA-173115;R-HSA-167481;R-HSA-167484;R-HSA-167234;R-HSA-175174;R-HSA-173642;R-HSA-182859;R-HSA-3149434;R-HSA-184392;R-HSA-175177;R-HSA…
R-HSA-72202	Transport of Mature Transcript to Cytoplasm	67	90	0.00620091	1.55484e-07	3.42065e-06	13	13	0.00102362	9606	Homo sapiens	NUP107;NXT1;MAST3;EIF4A3;SRP54;HMGB1;CASC3;MAGOH;NUP62;FLOT2;OSTF1;SEC63;TPD52;SEC13;NUP133;NCBP2;THOC1;NOSIP;THOC2;THOC5;THOC7;CDC40;SRRM1;MRPS9;DDX39A;NOA1;NUP50;ZC3H11A;SRSF2;SRSF3;NUP54;SRSF4;NUP98;SRSF5;SRSF6;SRSF7;SLU7;PRR13;SRSF9;FYTTD1;IDI1;DCTN5;SLBP;SF3B3;SEH1L;RBM8A;UBA5;SRSF1;NUP160;U2AF1L4;NXF1;FIP1L1;NUP85;TIFA;TPR;DHX38;NUP88;EIF4E;RAE1;SRSF11;NDUFA9;RANBP2;CHTOP;CPSF1;CPSF3;CPSF2;…		R-HSA-159046;R-HSA-159050;R-HSA-158441;R-HSA-158447;R-HSA-111439;R-HSA-77587;R-HSA-158481;R-HSA-158484;R-HSA-75097;R-HSA-75096;R-HSA-75098;R-HSA-77594;R-HSA-159101
R-HSA-68867	Assembly of the pre-replicative complex	55	68	0.00468513	1.59062e-07	3.44865e-06	10	12	0.000944882	9606	Homo sapiens	MCM7;CHD9;GMNN;PSMD8;PSMD6;PSMD7;PSMD4;PSMD5;PSMD2;PSMD3;PSMD1;CCNL1;FBXO9;CDV3;TSC22D2;TAP1;PDIA4;PSMA5;PSMA6;PSMA3;PSMA4;PSMA1;PSMA2;PSME3;PSME4;MCM3;UBE2V2;PSME1;PSME2;MCM5;MCM6;UBA52;PSMD10;PSMD12;PSMD11;ANAPC15;RPN2;PSMD14;PSMD13;RPN1;PSMB10;PSMA7;PSMB6;ORC4;PSMB7;PSMB4;PSMB5;ERICH1;UBB;PSMB2;ZNHIT3;PSMB3;UBC;PSMB1;PSMF1;RPS27A;CCDC12;TIMM44;PSMB8;PSMB9;PSMC5;PSMC6;PSMC3;PSMC4;PSMC2;TUBGCP4		R-HSA-68849;R-HSA-68688;R-HSA-68611;R-HSA-68610;R-HSA-68615;R-HSA-68825;R-HSA-68712;R-HSA-68826;R-HSA-68637;R-HSA-176973
R-HSA-69613	p53-Independent G1/S DNA damage checkpoint	47	54	0.00372055	1.64222e-07	3.44865e-06	3	4	0.000314961	9606	Homo sapiens	CHD9;PSMD8;PSMD6;PSMD7;PSMD4;PSMD5;PSMD2;PSMD3;PSMD1;FBXO9;TSC22D2;TAP1;PDIA4;PSMA5;PSMA6;PSMA3;PSMA4;PSMA1;PSMA2;PSME3;PSME4;UBE2V2;PSME1;PSME2;UBA52;PSMD10;PSMD12;PSMD11;ANAPC15;RPN2;PSMD14;PSMD13;RPN1;PSMB10;PSMA7;PSMB6;PSMB7;PSMB4;PSMB5;ERICH1;UBB;PSMB2;ZNHIT3;PSMB3;UBC;PSMB1;PSMF1;RPS27A;CCDC12;PSMB8;PSMB9;PSMC5;PSMC6;PSMC3;PSMC4;PSMC2;STT3A;TUBGCP4		R-HSA-69600;R-HSA-69604;R-HSA-69598
R-HSA-69610	p53-Independent DNA Damage Response	47	54	0.00372055	1.64222e-07	3.44865e-06	3	4	0.000314961	9606	Homo sapiens	CHD9;PSMD8;PSMD6;PSMD7;PSMD4;PSMD5;PSMD2;PSMD3;PSMD1;FBXO9;TSC22D2;TAP1;PDIA4;PSMA5;PSMA6;PSMA3;PSMA4;PSMA1;PSMA2;PSME3;PSME4;UBE2V2;PSME1;PSME2;UBA52;PSMD10;PSMD12;PSMD11;ANAPC15;RPN2;PSMD14;PSMD13;RPN1;PSMB10;PSMA7;PSMB6;PSMB7;PSMB4;PSMB5;ERICH1;UBB;PSMB2;ZNHIT3;PSMB3;UBC;PSMB1;PSMF1;RPS27A;CCDC12;PSMB8;PSMB9;PSMC5;PSMC6;PSMC3;PSMC4;PSMC2;STT3A;TUBGCP4		R-HSA-69600;R-HSA-69604;R-HSA-69598
R-HSA-69601	Ubiquitin Mediated Degradation of Phosphorylated Cdc25A	47	54	0.00372055	1.64222e-07	3.44865e-06	3	4	0.000314961	9606	Homo sapiens	CHD9;PSMD8;PSMD6;PSMD7;PSMD4;PSMD5;PSMD2;PSMD3;PSMD1;FBXO9;TSC22D2;TAP1;PDIA4;PSMA5;PSMA6;PSMA3;PSMA4;PSMA1;PSMA2;PSME3;PSME4;UBE2V2;PSME1;PSME2;UBA52;PSMD10;PSMD12;PSMD11;ANAPC15;RPN2;PSMD14;PSMD13;RPN1;PSMB10;PSMA7;PSMB6;PSMB7;PSMB4;PSMB5;ERICH1;UBB;PSMB2;ZNHIT3;PSMB3;UBC;PSMB1;PSMF1;RPS27A;CCDC12;PSMB8;PSMB9;PSMC5;PSMC6;PSMC3;PSMC4;PSMC2;STT3A;TUBGCP4		R-HSA-69600;R-HSA-69604;R-HSA-69598
R-HSA-5362768	Hh mutants that don't undergo autocatalytic processing are degraded by ERAD	51	61	0.00420284	1.6728e-07	3.51289e-06	5	6	0.000472441	9606	Homo sapiens	CHD9;PSMD8;PSMD6;PSMD7;PSMD4;PSMD5;PSMD2;PSMD3;PSMD1;FBXO9;TSC22D2;TAP1;PDIA4;PSMA5;PSMA6;PSMA3;PSMA4;PSMA1;PSMA2;PSME3;PSME4;UBE2V2;PSME1;PSME2;UBA52;PSMD10;PSMD12;VCP;PSMD11;ANAPC15;RPN2;PSMD14;PSMD13;RPN1;SEL1L;DERL2;PSMB10;PSMA7;PSMB6;ERLEC1;PSMB7;PSMB4;PSMB5;ERICH1;UBB;OS9;PSMB2;ZNHIT3;PSMB3;UBC;PSMB1;PSMF1;RPS27A;CCDC12;PSMB8;PSMB9;PSMC5;PSMC6;PSMC3;PSMC4;PSMC2;TUBGCP4		R-HSA-5387392;R-HSA-5362450;R-HSA-5483238;R-HSA-5387386;R-HSA-5387389
R-HSA-174084	Autodegradation of Cdh1 by Cdh1:APC/C	52	63	0.00434064	1.86906e-07	3.92502e-06	2	2	0.00015748	9606	Homo sapiens	CHD9;UBE2D1;TM7SF3;PSMD8;PSMD6;PSMD7;PSMD4;PSMD5;PSMD2;PSMD3;CDC27;PSMD1;FBXO9;ANAPC7;TSC22D2;TAP1;FNDC3A;PDIA4;PSMA5;PSMA6;PSMA3;PSMA4;PSMA1;PSMA2;PSME3;UBE2V2;PSME1;TXNIP;PSME2;ANAPC5;UBA52;PSMD10;PSMD12;PSMD11;ANAPC15;RPN2;PSMD14;ANAPC16;PSMD13;RPN1;ACAT2;PSMB10;PSMA7;ANAPC11;PSMB6;PSMB7;PSMB4;PSMB5;ERICH1;UBB;PSMB2;ZNHIT3;PSMB3;UBC;PSMB1;TMEM208;PSMF1;RPS27A;CCDC12;PSMB8;PSMB9;PSMC5;PSMC6;PSM…		R-HSA-174058;R-HSA-174057
R-HSA-174178	APC/C:Cdh1 mediated degradation of Cdc20 and other APC/C:Cdh1 targeted proteins in late mitosis/early G1	57	72	0.00496073	1.89274e-07	3.97476e-06	4	4	0.000314961	9606	Homo sapiens	CHD9;UBE2D1;TM7SF3;PSMD8;PSMD6;PSMD7;PSMD4;PTTG1;PSMD5;PSMD2;PSMD3;CDC27;PSMD1;FBXO9;ANAPC7;TSC22D2;TAP1;FNDC3A;PDIA4;PSMA5;PSMA6;PSMA3;PSMA4;PSMA1;PSMA2;PSME3;PSME4;UBE2V2;PSME1;TXNIP;PSME2;ANAPC5;UBA52;PSMD10;PSMD12;PSMD11;ANAPC15;RPN2;PSMD14;ANAPC16;PSMD13;RPN1;ACAT2;PSMB10;PSMA7;ANAPC11;PSMB6;PSMB7;PSMB4;PSMB5;ERICH1;UBB;PSMB2;SERTAD1;ZNHIT3;PSMB3;UBC;PSMB1;TMEM208;PSMF1;RPS27A;CCDC12;PSMB8;P…		R-HSA-174195;R-HSA-174088;R-HSA-174105;R-HSA-188191
R-HSA-174184	Cdc20:Phospho-APC/C mediated degradation of Cyclin A	57	72	0.00496073	1.89274e-07	3.97476e-06	3	3	0.00023622	9606	Homo sapiens	CHD9;UBE2D1;TM7SF3;PSMD8;PSMD6;PSMD7;PSMD4;PSMD5;PSMD2;PSMD3;CDC27;PSMD1;FBXO9;ANAPC7;TSC22D2;TAP1;FNDC3A;PDIA4;PSMA5;PSMA6;PSMA3;PSMA4;PSMA1;PSMA2;PSME3;PSME4;UBE2V2;PSME1;TXNIP;PSME2;ANAPC5;UBA52;PSMD10;PSMD12;PSMD11;ANAPC15;RPN2;PSMD14;ANAPC16;PSMD13;RPN1;ACAT2;PSMB10;PSMA7;ZMPSTE24;ANAPC11;PSMB6;CLN3;PSMB7;PSMB4;PSMB5;ERICH1;UBB;PSMB2;ZNHIT3;PSMB3;UBC;PSMB1;TMEM208;BUB3;PSMF1;RPS27A;CCDC12;PS…		R-HSA-174171;R-HSA-174104;R-HSA-174255
R-HSA-69620	Cell Cycle Checkpoints	158	279	0.0192228	2.2606e-07	4.5212e-06	48	56	0.00440945	9606	Homo sapiens	NUP107;ZWILCH;UBE2D1;TM7SF3;BACH1;RCBTB2;PSMD8;PPP1CC;PSMD6;PSMD7;KAT5;PSMD4;PPP2R1B;PSMD5;PPP2R1A;PSMD2;PSMD3;CDC27;PSMD1;NBN;KPNA2;CCNL1;SLC25A44;FBXO9;ANAPC7;TMOD3;TAP1;HUS1;NOSIP;FNDC3A;PDIA4;EEF1A1;DYNC1LI2;CLIP1;EBNA1BP2;COX7A2L;PSME3;PSME4;PSME1;UBE2V2;PSME2;TXNIP;ANAPC5;NUP98;TP53;UBA52;MAD1L1;RHNO1;PRR13;PSMD10;PSMD12;ANAPC15;SEH1L;PSMD11;ANAPC16;RPN2;PSMD14;UBA6;PSMD13;RPN1;BRCC3;NUP160…		R-HSA-5683735;R-HSA-349444;R-HSA-69891;R-HSA-6799332;R-HSA-75010;R-HSA-8852354;R-HSA-75016;R-HSA-349455;R-HSA-176264;R-HSA-264458;R-HSA-6804724;R-HSA-75028;R-HSA-6803388;R-HSA-187934;R-HSA-69598;R-HSA-75809;R-HSA-6803719;R-HSA-69600;R-HSA-5633460;R-HSA-6804741;R-HSA-141409;R-HSA-69604;R-HSA-176101;R-HSA-176298;R-HSA-6804879;R-HSA-6799246;R-HSA-141422;R-HSA-6803403;R-HSA-141423;R-HSA-176175;R-HSA-…
R-HSA-163200	Respiratory electron transport, ATP synthesis by chemiosmotic coupling, and heat production by uncoupling proteins.	97	150	0.0103348	2.28701e-07	4.57402e-06	26	31	0.00244094	9606	Homo sapiens	NDUFA13;NDUFA11;NDUFA12;TACO1;NDUFA10;ATP5C1;COX6A1;LGALS8;ACSL1;SDHD;SDHA;SDHB;ATP5J2;COX6B1;COX7A2L;SCO2;TMEM126A;UQCRC1;TMEM126B;UQCRC2;UQCRB;COX16;NDUFB10;NDUFB11;ATP5J;ATP5I;ATP5H;ATP5O;UQCRH;ATP5L;ATP5B;STIP1;ATP5E;ATP5D;COX11;COX14;NDUFV3;CYC1;NDUFV1;TRAP1;SURF1;UQCRQ;NDUFAF4;NDUFAF3;CYCS;NDUFAF1;COX20;INTS12;COX7B;PIGT;COX4I1;ETFA;ATP5G3;ETFB;ATP5G2;COX7C;ATP5G1;UQCRFS1;COX8A;EXOC7;ACAD9;…		R-HSA-6800870;R-HSA-6800868;R-HSA-6799203;R-HSA-166214;R-HSA-6799202;R-HSA-6788523;R-HSA-163214;R-HSA-166220;R-HSA-163213;R-HSA-163217;R-HSA-164834;R-HSA-164832;R-HSA-170026;R-HSA-164651;R-HSA-164840;R-HSA-6788556;R-HSA-6799179;R-HSA-6799178;R-HSA-169260;R-HSA-6799191;R-HSA-5690023;R-HSA-166387;R-HSA-169270;R-HSA-6799199;R-HSA-6799197;R-HSA-6799196
R-HSA-179419	APC:Cdc20 mediated degradation of cell cycle proteins prior to satisfation of the cell cycle checkpoint	57	73	0.00502963	2.91028e-07	5.82055e-06	6	6	0.000472441	9606	Homo sapiens	CHD9;UBE2D1;TM7SF3;PSMD8;PSMD6;PSMD7;PSMD4;PSMD5;PSMD2;PSMD3;CDC27;PSMD1;FBXO9;ANAPC7;TSC22D2;TAP1;FNDC3A;PDIA4;PSMA5;PSMA6;PSMA3;PSMA4;PSMA1;PSMA2;PSME3;PSME4;UBE2V2;PSME1;TXNIP;PSME2;ANAPC5;UBA52;PSMD10;PSMD12;PSMD11;ANAPC15;RPN2;PSMD14;ANAPC16;PSMD13;RPN1;ACAT2;PSMB10;PSMA7;ZMPSTE24;ANAPC11;PSMB6;CLN3;PSMB7;PSMB4;PSMB5;ERICH1;UBB;PSMB2;ZNHIT3;PSMB3;UBC;PSMB1;TMEM208;BUB3;PSMF1;RPS27A;CCDC12;PS…		R-HSA-179410;R-HSA-174171;R-HSA-174104;R-HSA-179417;R-HSA-174255;R-HSA-179421
R-HSA-4641257	Degradation of AXIN	48	57	0.00392724	3.09256e-07	6.18513e-06	8	8	0.000629921	9606	Homo sapiens	CHD9;CCDC47;PSMD8;PSMD6;PSMD7;PSMD4;PSMD5;PSMD2;PSMD3;PSMD1;FBXO9;TSC22D2;TAP1;PDIA4;PSMA5;PSMA6;PSMA3;PSMA4;PSMA1;PSMA2;PSME3;PSME4;UBE2V2;PSME1;PSME2;UBA52;PSMD10;PSMD12;PSMD11;ANAPC15;RPN2;PSMD14;PSMD13;RPN1;PSMB10;PSMA7;PSMB6;PSMB7;PSMB4;PSMB5;ERICH1;UBB;PSMB2;TNKS2;ZNHIT3;PSMB3;UBC;PSMB1;PSMF1;RPS27A;CCDC12;SMURF2;PSMB8;PSMB9;PSMC5;PSMC6;PSMC3;PSMC4;PSMC2;TUBGCP4		R-HSA-4641134;R-HSA-3640862;R-HSA-3640861;R-HSA-3640844;R-HSA-3640874;R-HSA-3640858;R-HSA-4641256;R-HSA-4641129
R-HSA-176409	APC/C:Cdc20 mediated degradation of mitotic proteins	58	75	0.00516742	3.1209e-07	6.24179e-06	13	13	0.00102362	9606	Homo sapiens	CHD9;UBE2D1;TM7SF3;PSMD8;PSMD6;PSMD7;PSMD4;PTTG1;PSMD5;PSMD2;PSMD3;CDC27;PSMD1;FBXO9;ANAPC7;TSC22D2;TAP1;FNDC3A;PDIA4;PSMA5;PSMA6;PSMA3;PSMA4;PSMA1;PSMA2;PSME3;PSME4;UBE2V2;PSME1;TXNIP;PSME2;ANAPC5;UBA52;PSMD10;PSMD12;PSMD11;ANAPC15;RPN2;PSMD14;ANAPC16;PSMD13;RPN1;ACAT2;PSMB10;PSMA7;ZMPSTE24;ANAPC11;PSMB6;CLN3;PSMB7;PSMB4;PSMB5;ERICH1;UBB;PSMB2;ZNHIT3;PSMB3;UBC;PSMB1;TMEM208;BUB3;PSMF1;RPS27A;CCD…		R-HSA-174144;R-HSA-174120;R-HSA-174121;R-HSA-174255;R-HSA-174157;R-HSA-179410;R-HSA-174227;R-HSA-174202;R-HSA-174171;R-HSA-174104;R-HSA-179417;R-HSA-174238;R-HSA-179421
R-HSA-69052	Switching of origins to a post-replicative state	67	92	0.00633871	3.3211e-07	6.31009e-06	7	9	0.000708661	9606	Homo sapiens	MCM7;CHD9;UBE2D1;TM7SF3;PSMD8;PSMD6;PSMD7;PSMD4;PSMD5;PSMD2;PSMD3;CDC27;PSMD1;CCNL1;SKP1;FBXO9;CDV3;ANAPC7;TSC22D2;TAP1;FNDC3A;PDIA4;RBX1;PSMA5;PSMA6;PSMA3;PSMA4;PSMA1;PSMA2;PSME3;PSME4;MCM3;UBE2V2;PSME1;TXNIP;PSME2;ANAPC5;MCM5;MCM6;UBA52;PSMD10;PSMD12;PSMD11;ANAPC15;RPN2;PSMD14;ANAPC16;PSMD13;RPN1;CUL1;ACAT2;PSMB10;PSMA7;ZMPSTE24;ANAPC11;PSMB6;CLN3;ORC4;PSMB7;PSMB4;PSMB5;ERICH1;UBB;PSMB2;ZNHIT3;…		R-HSA-68944;R-HSA-68946;R-HSA-68948;R-HSA-69015;R-HSA-69016;R-HSA-69019;R-HSA-69005
R-HSA-68827	CDT1 association with the CDC6:ORC:origin complex	49	59	0.00406504	3.47124e-07	6.59535e-06	3	3	0.00023622	9606	Homo sapiens	CHD9;GMNN;PSMD8;PSMD6;PSMD7;PSMD4;PSMD5;PSMD2;PSMD3;PSMD1;FBXO9;CDV3;TSC22D2;TAP1;PDIA4;PSMA5;PSMA6;PSMA3;PSMA4;PSMA1;PSMA2;PSME3;PSME4;UBE2V2;PSME1;PSME2;UBA52;PSMD10;PSMD12;PSMD11;ANAPC15;RPN2;PSMD14;PSMD13;RPN1;PSMB10;PSMA7;PSMB6;ORC4;PSMB7;PSMB4;PSMB5;ERICH1;UBB;PSMB2;ZNHIT3;PSMB3;UBC;PSMB1;PSMF1;RPS27A;CCDC12;PSMB8;PSMB9;PSMC5;PSMC6;PSMC3;PSMC4;PSMC2;TUBGCP4		R-HSA-68825;R-HSA-68712;R-HSA-68826
R-HSA-6782135	Dual incision in TC-NER	54	68	0.00468513	3.55214e-07	6.74907e-06	6	6	0.000472441	9606	Homo sapiens	ISY1;CCNH;MRPS12;RCBTB2;BCL7B;CDC27;EP300;POLK;HMGN1;RFC5;AQR;LYPLA1;USP7;ACOT7;RFC1;RFC2;RBX1;DDB1;EBNA1BP2;PPIE;ZNF830;FKBP4;UBA52;PCNA;SLC20A1;SHMT2;CUL3;XPA;WDR61;UAP1;TM9SF3;POLD3;ORC4;ERICH1;UBB;POLR2A;POLR2B;NSD1;POLR2C;POLR2D;UBC;POLD2;POLR2E;EMC3;POLR2G;POLR2H;RPS27A;POLR2I;POLR2J;POLR2K;POLR2L;DNAJC19;WWP1;RPA2;GTF2H1;GTF2H3;POLE4;CUL4A;NR4A1;CDK7;ERCC3;ERCC1;RPA3;POLE3;TCEA1;ERCC5;CALR…		R-HSA-6782211;R-HSA-6782131;R-HSA-6782224;R-HSA-6782141;R-HSA-6782204;R-HSA-6782138
R-HSA-109581	Apoptosis	115	189	0.0130219	3.71519e-07	7.05886e-06	126	141	0.0111024	9606	Homo sapiens	PPP2R2A;PSMD8;PSMD6;PSMD7;FNTA;PSMD4;PSMD5;PSMD2;PSMD3;TNFSF10;AKT1;PSMD1;KPNA2;KPNA1;FBXO9;EIF2A;TAP1;VRK1;PDIA4;INPP4B;PSME3;PSME4;PSME1;UBE2V2;PSME2;TP53;UBA52;KPNB1;PSMD10;PSMD12;ANAPC15;PSMD11;RPN2;PSMD14;MAGED1;PSMD13;RPN1;BCL2L11;UBB;ZNHIT3;UBC;PMAIP1;RIPK1;PSMF1;CCDC12;TNFRSF10B;TIMM44;TNFRSF10A;PRRC2B;GGCT;STK24;NMT1;CYCS;TUBGCP4;HNRNPC;BCL2L1;YWHAE;YWHAB;CHD9;HMGB2;HMGB1;CASP7;PPP3CB;CA…		R-HSA-211715;R-HSA-4331331;R-HSA-211712;R-HSA-508163;R-HSA-211207;R-HSA-508162;R-HSA-211206;R-HSA-211716;R-HSA-352268;R-HSA-114440;R-HSA-4331340;R-HSA-211219;R-HSA-211731;R-HSA-6804596;R-HSA-211734;R-HSA-418846;R-HSA-418845;R-HSA-211224;R-HSA-418852;R-HSA-9627056;R-HSA-2562564;R-HSA-211239;R-HSA-211247;R-HSA-141367;R-HSA-9627089;R-HSA-212552;R-HSA-114252;R-HSA-114254;R-HSA-114256;R-HSA-114259;R-H…
R-HSA-159236	Transport of Mature mRNA derived from an Intron-Containing Transcript	61	81	0.00558082	3.7349e-07	7.0741e-06	4	4	0.000314961	9606	Homo sapiens	NUP107;NXT1;MAST3;EIF4A3;SRP54;HMGB1;CASC3;MAGOH;NUP62;FLOT2;OSTF1;SEC63;TPD52;SEC13;NUP133;NCBP2;THOC1;NOSIP;THOC2;THOC5;THOC7;CDC40;SRRM1;MRPS9;DDX39A;NOA1;NUP50;ZC3H11A;SRSF2;SRSF3;NUP54;SRSF4;NUP98;SRSF5;SRSF6;SRSF7;SLU7;PRR13;SRSF9;FYTTD1;IDI1;DCTN5;SF3B3;SEH1L;RBM8A;UBA5;SRSF1;NUP160;U2AF1L4;NXF1;NUP85;TIFA;TPR;DHX38;NUP88;RAE1;SRSF11;NDUFA9;RANBP2;CHTOP;UPF3B;NUP153;ZNFX1;NDUFAF3;RNPS1;GRB…		R-HSA-75097;R-HSA-75096;R-HSA-75098;R-HSA-159101
R-HSA-8939902	Regulation of RUNX2 expression and activity	62	83	0.00571862	3.93005e-07	7.0741e-06	32	32	0.00251969	9606	Homo sapiens	HBS1L;GSK3B;CHD9;BRK1;NR3C1;PSMD8;PSMD6;PSMD7;PSMD4;PSMD5;PSMD2;PSMD3;PSMD1;SKP1;FBXO9;FBXW7;TSC22D2;TAP1;CNPY2;RUNX2;PDIA4;RBX1;PSMA5;PSMA6;PSMA3;PSMA4;PSMA1;PSMA2;PSME3;PSME4;UBE2V2;PSME1;PSME2;UBA52;PSMD10;PSMD12;PSMD11;ANAPC15;CBFB;RPN2;PSMD14;PSMD13;RPN1;CUL1;NDUFB1;PSMB10;PSMA7;PSMB6;PSMB7;PSMB4;PSMB5;ERICH1;UBB;PSMB2;ZNHIT3;PSMB3;UBC;PSMB1;STAT4;RICTOR;PSMF1;RPS27A;CCDC12;STAT1;WWP1;PSMB8;…		R-HSA-8985293;R-HSA-9008076;R-HSA-9008015;R-HSA-9007759;R-HSA-9016526;R-HSA-8939904;R-HSA-8940032;R-HSA-9007686;R-HSA-9008345;R-HSA-8939801;R-HSA-8939929;R-HSA-9008475;R-HSA-9007707;R-HSA-9009309;R-HSA-9008476;R-HSA-9009308;R-HSA-9008479;R-HSA-9008478;R-HSA-9009362;R-HSA-8939688;R-HSA-9009451;R-HSA-9009452;R-HSA-9008110;R-HSA-9008480;R-HSA-8939938;R-HSA-9008036;R-HSA-9009401;R-HSA-8939706;R-HSA-9…
R-HSA-8852276	The role of GTSE1 in G2/M progression after G2 checkpoint	62	83	0.00571862	3.93005e-07	7.0741e-06	7	10	0.000787402	9606	Homo sapiens	CDKN1A;HSP90AB1;TCF25;CHD9;ARPC1A;PSMD8;TUBA1C;PSMD6;TUBA1B;PSMD7;HINT2;TUBA1A;PSMD4;PSMD5;PSMD2;PSMD3;PSMD1;FBXO9;HSP90AA1;TUBB;TSC22D2;TAP1;TUBA4A;PDIA4;PSMA5;PSMA6;PSMA3;TUBB2A;NEIL2;PSMA4;PSMA1;PSMA2;PSME3;PSME4;UBE2V2;PSME1;PSME2;MAPRE1;FKBP4;UBA52;TP53;PSMD10;PSMD12;PSMD11;ANAPC15;RPN2;PSMD14;PSMD13;RPN1;PSMB10;PSMA7;PSMB6;PSMB7;PSMB4;PSMB5;ERICH1;UBB;PSMB2;ZNHIT3;PSMB3;UBC;PSMB1;PSMF1;RPS2…		R-HSA-8852354;R-HSA-8852306;R-HSA-8852337;R-HSA-8852351;R-HSA-8852362;R-HSA-8852298;R-HSA-8852280
R-HSA-5687128	MAPK6/MAPK4 signaling	74	106	0.00730329	4.0075e-07	7.21351e-06	36	40	0.00314961	9606	Homo sapiens	TRAM1;CHD9;HSPB1;ASH2L;PSMD8;PSMD6;CCND3;XPO1;PSMD7;CCND2;SEPT7;PSMD4;HENMT1;PSMD5;MYC;PSMD2;PSMD3;NIPAL3;MLX;PSMD1;RAC1;EMB;PRKACB;FBXO9;ACAD8;GLRX3;DIS3;NCOA3;TSC22D2;TAP1;PDIA4;PSMA5;PSMA6;PSMA3;PSMA4;PSMA1;PSMA2;PSME3;CDC42EP3;PSME4;UBE2V2;PSME1;BLVRB;PSME2;UBA52;PSMD10;PSMD12;PXK;PSMD11;ANAPC15;RPN2;PSMD14;PSMD13;RPN1;STK4;FOXO1;PSMB10;PSMA7;PSMB6;CDC42;DNAJB1;PSMB7;PSMB4;PSMB5;ERICH1;UBB;PS…		R-HSA-5692754;R-HSA-5687123;R-HSA-5692755;R-HSA-5687120;R-HSA-5687121;R-HSA-5692764;R-HSA-5692761;R-HSA-5687109;R-HSA-5690245;R-HSA-5687107;R-HSA-389788;R-HSA-5692749;R-HSA-5690250;R-HSA-5687115;R-HSA-5687112;R-HSA-5687113;R-HSA-5687094;R-HSA-5692788;R-HSA-5687090;R-HSA-5687091;R-HSA-5687088;R-HSA-5692785;R-HSA-5687103;R-HSA-5627775;R-HSA-5687101;R-HSA-5692794;R-HSA-5687099;R-HSA-5687097;R-HSA-56…
R-HSA-6781827	Transcription-Coupled Nucleotide Excision Repair (TC-NER)	63	85	0.00585641	4.11888e-07	7.41399e-06	16	16	0.00125984	9606	Homo sapiens	ISY1;CCNH;SLC35B1;MRPS12;RCBTB2;BCL7B;CDC27;EP300;POLK;HMGN1;RFC5;AQR;LYPLA1;USP7;ACOT7;RFC1;RFC2;RBX1;DDB1;EBNA1BP2;PPIE;ZNF830;FKBP4;UBA52;PCNA;SLC20A1;SHMT2;CUL3;GPS1;XPA;WDR61;UAP1;COPS7A;TM9SF3;POLD3;ORC4;ERICH1;UBB;POLR2A;POLR2B;NSD1;POLR2C;POLR2D;UBC;POLD2;POLR2E;EMC3;POLR2G;POLR2H;RPS27A;POLR2I;ADSS;POLR2J;POLR2K;POLR2L;DNAJC19;XRCC1;WWP1;RPA2;GTF2H1;GTF2H3;POLE4;CUL4A;NR4A1;COPS3;CDK7;CO…		R-HSA-6782211;R-HSA-6782208;R-HSA-6781824;R-HSA-6781867;R-HSA-6781833;R-HSA-6782069;R-HSA-6782004;R-HSA-6782227;R-HSA-6782131;R-HSA-6782224;R-HSA-6781840;R-HSA-6782141;R-HSA-6782204;R-HSA-6782138;R-HSA-6782234;R-HSA-6781818
R-HSA-1169091	Activation of NF-kappaB in B cells	56	72	0.00496073	4.13779e-07	7.44803e-06	10	10	0.000787402	9606	Homo sapiens	CHD9;PSMD8;PSMD6;PSMD7;PSMD4;PSMD5;PSMD2;PSMD3;PSMD1;SKP1;FBXO9;PRKCB;FBXW11;TSC22D2;TAP1;PDIA4;PSMA5;PSMA6;PSMA3;PSMA4;PSMA1;PSMA2;PSME3;PSME4;UBE2V2;PSME1;PSME2;UBA52;PSMD10;PSMD12;PSMD11;ANAPC15;RPN2;PSMD14;PSMD13;RPN1;CUL1;RTF1;BCL10;MALT1;PSMB10;PSMA7;PSMB6;PSMB7;PSMB4;PSMB5;ERICH1;UBB;PSMB2;ZNHIT3;PSMB3;UBC;PSMB1;PSMF1;RPS27A;CCDC12;TXNL1;NFKB1;PSMB8;PSMB9;NFKBIA;PSMC5;PSMC6;PSMC3;PSMC4;PSM…		R-HSA-1168641;R-HSA-1168640;R-HSA-1168643;R-HSA-1168642;R-HSA-1168373;R-HSA-1168644;R-HSA-1168633;R-HSA-1168635;R-HSA-1168637;R-HSA-1168638
R-HSA-69242	S Phase	110	179	0.0123329	4.18037e-07	7.52467e-06	49	54	0.00425197	9606	Homo sapiens	RB1;CCNH;UBE2D1;TM7SF3;SMC3;RCBTB2;PSMD8;PSMD6;PSMD7;PSMD4;PSMD5;MYC;PSMD2;PSMD3;CDC27;AKT1;PSMD1;CCNL1;SKP1;FBXO9;ACOT7;ANAPC7;ESCO1;TAP1;FNDC3A;RBX1;PDIA4;EBNA1BP2;PSME3;PSME4;PSME1;UBE2V2;PSME2;TXNIP;ANAPC5;UBA52;PSMD10;PSMD12;ANAPC15;PSMD11;ANAPC16;RPN2;PSMD14;MAX;PSMD13;RPN1;CUL1;PDS5B;PDS5A;ACAT2;ANAPC11;ZMPSTE24;ORC4;UBB;ZNHIT3;RAD21;UBC;PSMF1;SUDS3;CCDC12;TIMM44;UBE2A;PRRC2B;STAG1;CDK7;ST…		R-HSA-187520;R-HSA-69127;R-HSA-69005;R-HSA-187916;R-HSA-69140;R-HSA-69015;R-HSA-69142;R-HSA-69144;R-HSA-69016;R-HSA-8848414;R-HSA-69019;R-HSA-2473151;R-HSA-187545;R-HSA-187934;R-HSA-174110;R-HSA-69152;R-HSA-187552;R-HSA-176942;R-HSA-75820;R-HSA-187948;R-HSA-187949;R-HSA-75822;R-HSA-75825;R-HSA-68913;R-HSA-75824;R-HSA-8848436;R-HSA-187574;R-HSA-187575;R-HSA-187828;R-HSA-188345;R-HSA-69053;R-HSA-17…
R-HSA-176814	Activation of APC/C and APC/C:Cdc20 mediated degradation of mitotic proteins	58	76	0.00523632	4.71313e-07	8.15417e-06	15	15	0.0011811	9606	Homo sapiens	CHD9;UBE2D1;TM7SF3;PSMD8;PSMD6;PSMD7;PSMD4;PTTG1;PSMD5;PSMD2;PSMD3;CDC27;PSMD1;FBXO9;ANAPC7;TSC22D2;TAP1;FNDC3A;PDIA4;PSMA5;PSMA6;PSMA3;PSMA4;PSMA1;PSMA2;PSME3;PSME4;UBE2V2;PSME1;TXNIP;PSME2;ANAPC5;UBA52;PSMD10;PSMD12;PSMD11;ANAPC15;RPN2;PSMD14;ANAPC16;PSMD13;RPN1;ACAT2;PSMB10;PSMA7;ZMPSTE24;ANAPC11;PSMB6;CLN3;PSMB7;PSMB4;PSMB5;ERICH1;UBB;PSMB2;ZNHIT3;PSMB3;UBC;PSMB1;TMEM208;BUB3;PSMF1;RPS27A;CCD…		R-HSA-174144;R-HSA-174119;R-HSA-174120;R-HSA-174121;R-HSA-174255;R-HSA-174157;R-HSA-179410;R-HSA-174227;R-HSA-174132;R-HSA-174202;R-HSA-174171;R-HSA-174104;R-HSA-179417;R-HSA-174238;R-HSA-179421
R-HSA-1168372	Downstream signaling events of B Cell Receptor (BCR)	67	93	0.00640761	4.79657e-07	8.15417e-06	13	14	0.00110236	9606	Homo sapiens	CHD9;PSMD8;PTBP1;PPP3CA;TUBA1C;PSMD6;PPP3CB;PSMD7;PSMD4;PSMD5;PSMD2;PSMD3;TMED2;PSMD1;PAAF1;SKP1;FBXO9;PRKCB;FBXW11;TSC22D2;TAP1;PDIA4;PSMA5;INPP4B;PSMA6;PSMA3;PSMA4;PSMA1;PSMA2;PSME3;PSME4;UBE2V2;PSME1;PSME2;UBA52;PPIA;PSMD10;PSMD12;PSMD11;ANAPC15;RPN2;PSMD14;PSMD13;RPN1;CUL1;RTF1;BCL10;MALT1;PSMB10;PSMA7;PSMB6;PSMB7;PSMB4;PSMB5;ERICH1;UBB;PSMB2;ZNHIT3;PSMB3;UBC;PSMB1;PSMF1;RPS27A;CCDC12;TXNL1;N…		R-HSA-2025882;R-HSA-1168373;R-HSA-1168633;R-HSA-1168635;R-HSA-1168637;R-HSA-1168636;R-HSA-1168638;R-HSA-1168641;R-HSA-1168640;R-HSA-1168643;R-HSA-1168642;R-HSA-1168644;R-HSA-2025890
R-HSA-983168	Antigen processing: Ubiquitination & Proteasome degradation	172	315	0.0217032	6.19893e-07	1.05382e-05	8	9	0.000708661	9606	Homo sapiens	CBLB;UBE2L6;ENO1;UBE2L3;GLS;PSMD8;HERC5;HERC4;PSMD6;PSMD7;RNF114;PSMD4;HERC1;PSMD5;PSMD2;PSMD3;CDC27;PSMD1;FBXO6;TRIM21;FBXO7;RNF111;SKP1;FBXO9;WSB1;FNDC3A;SYTL2;JMJD6;PSME3;PSME4;PSME1;PSME2;TXNIP;RBCK1;LAP3;KIF20B;CBLL1;UBA52;ANAPC13;ANAPC15;RPN2;SAR1A;PRKDC;RPN1;IQGAP1;DEDD2;ANAPC11;UBE2J1;RNF213;ZNHIT3;PSMF1;SIAH2;NR1D2;STAM;WDR55;FBXL3;FBXL5;DZIP3;HBS1L;LRSAM1;FAF1;TRIM4;ARIH2;ARIH1;JAK3;CTS…		R-HSA-983150;R-HSA-983147;R-HSA-983162;R-HSA-983157;R-HSA-983156;R-HSA-983140;R-HSA-983153;R-HSA-983152
R-HSA-5387390	Hh mutants abrogate ligand secretion	51	64	0.00440954	6.66709e-07	1.13341e-05	5	7	0.000551181	9606	Homo sapiens	CHD9;PSMD8;PSMD6;PSMD7;PSMD4;PSMD5;PSMD2;PSMD3;PSMD1;FBXO9;TSC22D2;TAP1;PDIA4;PSMA5;PSMA6;PSMA3;PSMA4;PSMA1;PSMA2;PSME3;PSME4;UBE2V2;PSME1;PSME2;UBA52;PSMD10;PSMD12;VCP;PSMD11;ANAPC15;RPN2;PSMD14;PSMD13;RPN1;SEL1L;DERL2;PSMB10;PSMA7;PSMB6;ERLEC1;PSMB7;PSMB4;PSMB5;ERICH1;UBB;OS9;PSMB2;ZNHIT3;PSMB3;UBC;PSMB1;PSMF1;RPS27A;CCDC12;PSMB8;PSMB9;PSMC5;PSMC6;PSMC3;PSMC4;PSMC2;TUBGCP4		R-HSA-5387392;R-HSA-5362450;R-HSA-5483238;R-HSA-5387386;R-HSA-5387389
R-HSA-6782210	Gap-filling DNA repair synthesis and ligation in TC-NER	52	66	0.00454733	7.23111e-07	1.22929e-05	2	2	0.00015748	9606	Homo sapiens	ISY1;CCNH;SLC35B1;MRPS12;RCBTB2;BCL7B;CDC27;EP300;POLK;HMGN1;RFC5;AQR;LYPLA1;USP7;ACOT7;RFC1;RFC2;RBX1;DDB1;EBNA1BP2;PPIE;ZNF830;FKBP4;UBA52;PCNA;SLC20A1;SHMT2;CUL3;WDR61;UAP1;TM9SF3;POLD3;ORC4;ERICH1;UBB;POLR2A;POLR2B;NSD1;POLR2C;POLR2D;UBC;POLD2;POLR2E;EMC3;POLR2G;POLR2H;RPS27A;POLR2I;POLR2J;POLR2K;POLR2L;DNAJC19;XRCC1;WWP1;RPA2;GTF2H1;GTF2H3;POLE4;CUL4A;NR4A1;CDK7;ERCC3;RPA3;POLE3;TCEA1;CALR;M…		R-HSA-6782227;R-HSA-6782208
R-HSA-5607761	Dectin-1 mediated noncanonical NF-kB signaling	52	66	0.00454733	7.23111e-07	1.22929e-05	7	9	0.000708661	9606	Homo sapiens	TCERG1;CHD9;PSMD8;PSMD6;PSMD7;PSMD4;PSMD5;PSMD2;PSMD3;PSMD1;SKP1;FBXO9;FBXW11;TSC22D2;TAP1;PDIA4;PSMA5;PSMA6;PSMA3;PSMA4;PSMA1;PSMA2;PSME3;PSME4;UBE2V2;PSME1;PSME2;UBA52;PSMD10;PSMD12;PSMD11;ANAPC15;RPN2;MTFP1;SAR1A;PSMD14;PSMD13;RPN1;CUL1;PSMB10;PSMA7;PSMB6;PSMB7;PSMB4;PSMB5;ERICH1;UBB;PSMB2;ZNHIT3;PSMB3;UBC;PSMB1;PSMF1;RPS27A;CCDC12;PSMB8;NFKB2;PSMB9;PSMC5;PSMC6;PSMC3;PSMC4;PSMC2;REL;UBA3;TUBGC…		R-HSA-5660965;R-HSA-5607731;R-HSA-5607725;R-HSA-5607741;R-HSA-5607726;R-HSA-5607720;R-HSA-5607723
R-HSA-1234174	Cellular response to hypoxia	62	85	0.00585641	8.43501e-07	1.42262e-05	20	20	0.0015748	9606	Homo sapiens	CHD9;UBE2D2;UBE2D3;UBE2D1;PSMD8;PSMD6;PSMD7;PSMD4;PSMD5;PSMD2;PSMD3;PSMD1;EP300;HIF1AN;FBXO9;TSC22D2;ARNT;TAP1;FNDC3A;PDIA4;RBX1;PSMA5;PSMA6;PSMA3;PSMA4;PSMA1;PSMA2;PSME3;PSME4;UBE2V2;PSME1;TRIM13;PSME2;UBA52;PSMD10;PSMD12;PSMD11;ANAPC15;RPN2;PSMD14;PSMD13;CUL2;RPN1;CUL1;HIGD1A;HIF1A;ACAT2;PSMB10;PSMA7;PSMB6;PSMB7;PSMB4;PSMB5;ERICH1;UBB;PSMB2;ZNHIT3;PSMB3;UBC;PSMB1;VHL;PSMF1;RPS27A;EPS15;EGLN2;CC…		R-HSA-1234163;R-HSA-1234161;R-HSA-1234166;R-HSA-1234167;R-HSA-1234164;R-HSA-1234165;R-HSA-1235035;R-HSA-1234171;R-HSA-1234169;R-HSA-1235070;R-HSA-1234175;R-HSA-1234172;R-HSA-1235037;R-HSA-1234173;R-HSA-8932184;R-HSA-1234179;R-HSA-1234177;R-HSA-1234183;R-HSA-1234181;R-HSA-1234159
R-HSA-162599	Late Phase of HIV Life Cycle	101	163	0.0112305	8.50393e-07	1.42262e-05	64	77	0.00606299	9606	Homo sapiens	CCNK;CCNT2;NUP107;CCNT1;CCNH;GTF2B;HNRNPR;TATDN1;OSTF1;SUPT16H;NOSIP;GTF2F1;GTF2F2;NUP98;PPIA;UBA52;EIF1B;VPS28;PRR13;TSG101;SEH1L;SHMT2;SUPT4H1;WDR61;GTF2E1;NUP160;GTF2E2;UBB;NUP85;UBC;TPR;NUP88;VTA1;NUP153;SUPT5H;CDK9;CDK7;CHMP2B;CHMP2A;NMT1;ECHDC2;NMT2;ACO2;CALR;MNAT1;MAST3;MTMR14;MRPS12;YBX1;PCM1;XPO1;UBE2Q2;NUP62;FLOT2;EMB;NELFCD;NELFE;ACAD8;LYPLA1;SEC13;PDCD6IP;TBP;NUP133;NCBP2;VPS37A;RANGA…		R-HSA-180739;R-HSA-184323;R-HSA-3159227;R-HSA-167181;R-HSA-167191;R-HSA-180885;R-HSA-167192;R-HSA-167196;R-HSA-167197;R-HSA-9613490;R-HSA-167459;R-HSA-167072;R-HSA-165028;R-HSA-167076;R-HSA-167077;R-HSA-165034;R-HSA-9613498;R-HSA-167083;R-HSA-167087;R-HSA-167468;R-HSA-167084;R-HSA-167085;R-HSA-167474;R-HSA-167090;R-HSA-165043;R-HSA-167089;R-HSA-167478;R-HSA-165047;R-HSA-167477;R-HSA-167098;R-HSA-…
R-HSA-1234176	Oxygen-dependent proline hydroxylation of Hypoxia-inducible Factor Alpha	55	72	0.00496073	8.89141e-07	1.42262e-05	12	12	0.000944882	9606	Homo sapiens	CHD9;UBE2D2;UBE2D3;UBE2D1;PSMD8;PSMD6;PSMD7;PSMD4;PSMD5;PSMD2;PSMD3;PSMD1;FBXO9;TSC22D2;TAP1;FNDC3A;PDIA4;RBX1;PSMA5;PSMA6;PSMA3;PSMA4;PSMA1;PSMA2;PSME3;PSME4;UBE2V2;PSME1;PSME2;UBA52;PSMD10;PSMD12;PSMD11;ANAPC15;RPN2;PSMD14;PSMD13;CUL2;RPN1;CUL1;HIF1A;ACAT2;PSMB10;PSMA7;PSMB6;PSMB7;PSMB4;PSMB5;ERICH1;UBB;PSMB2;ZNHIT3;PSMB3;UBC;PSMB1;VHL;PSMF1;RPS27A;EPS15;EGLN2;CCDC12;CDK11B;PSMB8;PSMB9;PSMC5;PS…		R-HSA-1234163;R-HSA-1234179;R-HSA-1234177;R-HSA-1234166;R-HSA-1234183;R-HSA-1234165;R-HSA-1234181;R-HSA-1234169;R-HSA-1234159;R-HSA-1234175;R-HSA-1234172;R-HSA-1234173
R-HSA-5358346	Hedgehog ligand biogenesis	55	72	0.00496073	8.89141e-07	1.42262e-05	9	15	0.0011811	9606	Homo sapiens	CHD9;PSMD8;PSMD6;PSMD7;PSMD4;PSMD5;PSMD2;CHMP1A;PSMD3;PSMD1;FBXO9;TSC22D2;TAP1;PDIA4;PSMA5;PSMA6;ADAM17;PSMA3;PSMA4;PSMA1;PSMA2;PSME3;PSME4;UBE2V2;PSME1;PSME2;UBA52;PSMD10;PSMD12;VCP;PSMD11;ANAPC15;RPN2;PSMD14;PSMD13;RPN1;SEL1L;DERL2;PSMB10;PSMA7;PSMB6;ERLEC1;PSMB7;PSMB4;PSMB5;ERICH1;UBB;OS9;PSMB2;ZNHIT3;PSMB3;FAM120B;UBC;PSMB1;PSMF1;RPS27A;CCDC12;PSMB8;PSMB9;PSMC5;PSMC6;PSMC3;PSMC4;PSMC2;P4HB;TU…		R-HSA-5362448;R-HSA-5358336;R-HSA-5362386;R-HSA-5362437;R-HSA-5358340;R-HSA-5362793;R-HSA-5362441;R-HSA-5362459;R-HSA-5362412
R-HSA-69017	CDK-mediated phosphorylation and removal of Cdc6	56	74	0.00509853	9.4229e-07	1.50766e-05	3	4	0.000314961	9606	Homo sapiens	CHD9;UBE2D1;TM7SF3;PSMD8;PSMD6;PSMD7;PSMD4;PSMD5;PSMD2;PSMD3;CDC27;PSMD1;FBXO9;ANAPC7;TSC22D2;TAP1;FNDC3A;PDIA4;PSMA5;PSMA6;PSMA3;PSMA4;PSMA1;PSMA2;PSME3;PSME4;UBE2V2;PSME1;TXNIP;PSME2;ANAPC5;UBA52;PSMD10;PSMD12;PSMD11;ANAPC15;RPN2;PSMD14;ANAPC16;PSMD13;RPN1;ACAT2;PSMB10;PSMA7;ZMPSTE24;ANAPC11;PSMB6;CLN3;PSMB7;PSMB4;PSMB5;ERICH1;UBB;PSMB2;ZNHIT3;PSMB3;UBC;PSMB1;TMEM208;PSMF1;RPS27A;CCDC12;PSMB8;P…		R-HSA-69015;R-HSA-69016;R-HSA-69005
R-HSA-6781823	Formation of TC-NER Pre-Incision Complex	46	56	0.00385834	1.03469e-06	1.6555e-05	7	7	0.000551181	9606	Homo sapiens	ISY1;CCNH;MRPS12;BCL7B;EP300;HMGN1;AQR;LYPLA1;USP7;RBX1;DDB1;PPIE;ZNF830;FKBP4;UBA52;SLC20A1;SHMT2;CUL3;GPS1;XPA;WDR61;UAP1;COPS7A;TM9SF3;ERICH1;UBB;POLR2A;POLR2B;POLR2C;POLR2D;UBC;POLR2E;EMC3;POLR2G;POLR2H;RPS27A;POLR2I;ADSS;POLR2J;POLR2K;POLR2L;DNAJC19;WWP1;GTF2H1;GTF2H3;CUL4A;NR4A1;COPS3;CDK7;COPS6;COPS5;ERCC3;COPS2;TCEA1;CALR;MNAT1;COPS8;CUL4B		R-HSA-6782069;R-HSA-6782004;R-HSA-6781840;R-HSA-6781824;R-HSA-6781867;R-HSA-6781818;R-HSA-6781833
R-HSA-9020702	Interleukin-1 signaling	74	109	0.00750999	1.08284e-06	1.73255e-05	43	46	0.00362205	9606	Homo sapiens	CHD9;UBE2D1;HMGB1;ACTB;PSMD8;PSMD6;PSMD7;PSMD4;PSMD5;PSMD2;NKIRAS2;PSMD3;PSMD1;MAP3K8;SKP1;FBXO9;RARS2;MAP2K1;H2AFY;FBXW11;RIPK2;TSC22D2;TAP1;FNDC3A;IRAK4;PDIA4;RBX1;PSMA5;PSMA6;PSMA3;PSMA4;KIF2A;PSMA1;HGS;PSMA2;TRAF6;PSME3;PSME4;PELI1;UBE2V2;PSME1;PSME2;UBA52;SQSTM1;PSMD10;PSMD12;PSMD11;ANAPC15;RPN2;PSMD14;PSMD13;RPN1;MAZ;CUL1;TOB1;ACAT2;PSMB10;PSMA7;PSMB6;PSMB7;PSMB4;PSMB5;ERICH1;UBB;PSMB2;ZNHI…		R-HSA-727819;R-HSA-507719;R-HSA-450690;R-HSA-451649;R-HSA-446862;R-HSA-5684250;R-HSA-450187;R-HSA-450827;R-HSA-5684248;R-HSA-168140;R-HSA-446870;R-HSA-446868;R-HSA-450133;R-HSA-8948063;R-HSA-9630923;R-HSA-446684;R-HSA-446877;R-HSA-451418;R-HSA-446694;R-HSA-446692;R-HSA-209063;R-HSA-168166;R-HSA-5684275;R-HSA-209061;R-HSA-209125;R-HSA-5684273;R-HSA-2730894;R-HSA-8948015;R-HSA-446894;R-HSA-8948066;…
R-HSA-168256	Immune System	1182	2823	0.194502	1.16214e-06	1.85942e-05	1271	1598	0.125827	9606	Homo sapiens	ATF1;ATF2;POP5;GMFB;NUP107;GMFG;ARAF;PSMD8;PSMD6;TBK1;PSMD7;PSMD4;PSMD5;PSMD2;PSMD3;GPBP1;AKT1;PSMD1;PRKACB;GBP5;GSTK1;TSTD1;MTHFD2;PSME3;PSME4;PSME1;PSME2;TXNIP;RBCK1;UQCRC2;SAR1A;SAR1B;MRPL18;CEP85L;GATA3;IQGAP1;TAPBPL;IQGAP2;DEDD2;CYB5R1;LARP1;RNF213;CYB5R3;RNF216;PSMF1;LTA4H;ATG5;MCTS1;JUN;HLA-DRB5;EDEM1;FUCA2;EIF2AK2;EIF5;PSMG1;HYOU1;HLA-DRB1;DZIP3;LGMN;FERMT3;ARHGAP9;ARF1;LRSAM1;HEXB;RPLP0;…		R-HSA-741386;R-HSA-688136;R-HSA-1810457;R-HSA-688137;R-HSA-198669;R-HSA-8863895;R-HSA-9607301;R-HSA-741395;R-HSA-9605259;R-HSA-9607304;R-HSA-913424;R-HSA-389158;R-HSA-507937;R-HSA-741411;R-HSA-8863914;R-HSA-167983;R-HSA-430135;R-HSA-1296421;R-HSA-6803545;R-HSA-8937654;R-HSA-5672980;R-HSA-5672978;R-HSA-448591;R-HSA-5672966;R-HSA-976991;R-HSA-5672965;R-HSA-5672960;R-HSA-5672961;R-HSA-198746;R-HSA-5…
R-HSA-69002	DNA Replication Pre-Initiation	63	88	0.00606311	1.25772e-06	1.99603e-05	19	21	0.00165354	9606	Homo sapiens	MCM7;CHD9;GMNN;PSMD8;PSMD6;PSMD7;PSMD4;PSMD5;PSMD2;PSMD3;PSMD1;CCNL1;FBXO9;CDV3;TSC22D2;TAP1;PDIA4;PSMA5;PSMA6;PSMA3;PSMA4;DBF4;PSMA1;PSMA2;PSME3;PSME4;MCM3;UBE2V2;PSME1;PSME2;MCM5;MCM6;UBA52;PSMD10;PSMD12;PSMD11;ANAPC15;RPN2;PSMD14;PSMD13;RPN1;PSMB10;PSMA7;PSMB6;ORC4;PSMB7;PSMB4;PSMB5;ERICH1;UBB;PSMB2;ZNHIT3;PSMB3;NSD1;UBC;PSMB1;PSMF1;RPS27A;CCDC12;RPA2;TIMM44;PSMB8;PSMB9;POLE4;PSMC5;PSMC6;PSMC3…		R-HSA-68960;R-HSA-68611;R-HSA-68610;R-HSA-68615;R-HSA-68712;R-HSA-68940;R-HSA-176973;R-HSA-68849;R-HSA-68688;R-HSA-69299;R-HSA-68914;R-HSA-68917;R-HSA-68916;R-HSA-68919;R-HSA-68918;R-HSA-68825;R-HSA-68954;R-HSA-68826;R-HSA-68637
R-HSA-8950505	Gene and protein expression by JAK-STAT signaling after Interleukin-12 stimulation	55	73	0.00502963	1.33068e-06	1.99603e-05	36	36	0.00283465	9606	Homo sapiens	PHF3;RALA;ARF1;RPLP0;CNN2;RAP1B;CDC42;CFL1;STAT4;PAK2;HSPA9;ANXA2;GSTO1;AIP;TALDO1;MSN;MIF;SOD2;SOD1;IFNG;HNRNPF;CAPZA1;HNRNPA2B1;TCP1;PDCD4;PSME2;SNRPA1;LCP1;PPIA;ARF5		R-HSA-8950344;R-HSA-8950218;R-HSA-8950732;R-HSA-8950415;R-HSA-9617941;R-HSA-8950721;R-HSA-8950533;R-HSA-8950213;R-HSA-8950681;R-HSA-8950426;R-HSA-8950684;R-HSA-8950173;R-HSA-8950365;R-HSA-9006431;R-HSA-8950175;R-HSA-8950367;R-HSA-8950623;R-HSA-8950480;R-HSA-8950608;R-HSA-8981073;R-HSA-8950225;R-HSA-8950292;R-HSA-8950634;R-HSA-8950314;R-HSA-8950637;R-HSA-8950190;R-HSA-8950567;R-HSA-8950328;R-HSA-8…
R-HSA-187577	SCF(Skp2)-mediated degradation of p27/p21	49	62	0.00427174	1.36029e-06	2.04043e-05	7	7	0.000551181	9606	Homo sapiens	CDKN1A;CDKN1B;CHD9;ARPC1A;PSMD8;PSMD6;PSMD7;PSMD4;PSMD5;PSMD2;PSMD3;PSMD1;SKP1;FBXO9;TSC22D2;TAP1;PDIA4;PSMA5;PSMA6;PSMA3;PSMA4;PSMA1;PSMA2;PSME3;UBE2V2;PSME1;PSME2;UBA52;PSMD10;PSMD12;PSMD11;ANAPC15;RPN2;PSMD14;PSMD13;RPN1;CUL1;PSMB10;PSMA7;ZMPSTE24;PSMB6;CLN3;PSMB7;PSMB4;PSMB5;ERICH1;UBB;PSMB2;ZNHIT3;PSMB3;UBC;PSMB1;PSMF1;RPS27A;CCDC12;PSMB8;PSMB9;PSMC5;PSMC6;PSMC3;CDK4;PSMC4;PSMC2;TUBGCP4		R-HSA-187520;R-HSA-187552;R-HSA-8848436;R-HSA-187574;R-HSA-187575;R-HSA-8848414;R-HSA-187545
R-HSA-9675108	Nervous system development	302	620	0.0427174	1.36477e-06	2.04715e-05	219	323	0.0254331	9606	Homo sapiens	RPL4;RPL5;RPL30;RPL3;RPL32;RPL31;RPL34;EIF4A3;SMC3;RPL8;RPL9;ACTB;RPL6;RPL7;PSMD8;RPS15;RPS14;RPS6KA3;PSMD6;PSMD7;RPS16;PSMD4;RPL18A;RPS19;RPL36AL;PSMD5;RPS18;PSMD2;DPYSL2;OGFOD1;PSMD3;MAGOH;RPL36;PSMD1;RPL35;RPL38;RPL37;RPS11;PRKACB;RPS10;RPL39;RPS13;RPS12;FBXO9;ATP6V0E1;CSNK2A1;RPL21;PRKCB;TYW3;RPL23;RPL22;CIRBP;ALG3;ARMC8;FNDC3A;MYL6;NEIL2;BIN2;PSME3;CSNK2B;PSME4;UNC50;PSME1;PSME2;RPL24;VDAC2;…		R-HSA-525833;R-HSA-3928633;R-HSA-3928632;R-HSA-3928639;R-HSA-3928627;R-HSA-3928625;R-HSA-3928631;R-HSA-3928628;R-HSA-3928619;R-HSA-3928617;R-HSA-3928616;R-HSA-3928623;R-HSA-3928620;R-HSA-3928608;R-HSA-8986258;R-HSA-3928615;R-HSA-3928614;R-HSA-3928612;R-HSA-3928602;R-HSA-3928601;R-HSA-418850;R-HSA-3928607;R-HSA-3928604;R-HSA-3928595;R-HSA-392749;R-HSA-392748;R-HSA-418863;R-HSA-3928594;R-HSA-392751…
R-HSA-69239	Synthesis of DNA	85	132	0.00909467	1.4348e-06	2.1522e-05	22	26	0.00204724	9606	Homo sapiens	UBE2D1;TM7SF3;RCBTB2;PSMD8;PSMD6;PSMD7;PSMD4;PSMD5;PSMD2;PSMD3;CDC27;PSMD1;CCNL1;SKP1;FBXO9;ACOT7;ANAPC7;TAP1;FNDC3A;RBX1;PDIA4;EBNA1BP2;PSME3;PSME4;PSME1;UBE2V2;PSME2;TXNIP;ANAPC5;UBA52;PSMD10;PSMD12;ANAPC15;PSMD11;ANAPC16;RPN2;PSMD14;PSMD13;RPN1;CUL1;ACAT2;ANAPC11;ZMPSTE24;ORC4;UBB;ZNHIT3;UBC;PSMF1;SUDS3;CCDC12;UBE2A;NACA;TAB2;TUBGCP4;FEN1;MCM7;CHD9;PEPD;RFC5;CDV3;RFC1;RFC2;TSC22D2;PSMA5;PSMA6;…		R-HSA-69152;R-HSA-69127;R-HSA-69063;R-HSA-176942;R-HSA-69005;R-HSA-69068;R-HSA-68913;R-HSA-68944;R-HSA-69074;R-HSA-68946;R-HSA-69140;R-HSA-68948;R-HSA-69015;R-HSA-69142;R-HSA-68950;R-HSA-69144;R-HSA-69016;R-HSA-69019;R-HSA-69053;R-HSA-69116;R-HSA-169468;R-HSA-176956
R-HSA-5357801	Programmed Cell Death	116	197	0.0135731	1.52389e-06	2.28583e-05	139	154	0.012126	9606	Homo sapiens	PPP2R2A;PSMD8;PSMD6;PSMD7;FNTA;PSMD4;PSMD5;PSMD2;PSMD3;TNFSF10;AKT1;PSMD1;KPNA2;KPNA1;FBXO9;EIF2A;TAP1;VRK1;PDIA4;INPP4B;PSME3;PSME4;PSME1;UBE2V2;PSME2;TP53;UBA52;KPNB1;PSMD10;PSMD12;ANAPC15;PSMD11;RPN2;PSMD14;MAGED1;PSMD13;RPN1;BCL2L11;UBB;ZNHIT3;UBC;PMAIP1;RIPK1;PSMF1;CCDC12;TNFRSF10B;TIMM44;TNFRSF10A;PRRC2B;GGCT;STK24;NMT1;CYCS;TUBGCP4;HNRNPC;BCL2L1;YWHAE;YWHAB;CHD9;HMGB2;HMGB1;CASP7;PPP3CB;CA…		R-HSA-211715;R-HSA-4331331;R-HSA-211712;R-HSA-508163;R-HSA-211207;R-HSA-5218891;R-HSA-508162;R-HSA-211206;R-HSA-211716;R-HSA-352268;R-HSA-114440;R-HSA-4331340;R-HSA-211219;R-HSA-211731;R-HSA-6804596;R-HSA-211734;R-HSA-5218906;R-HSA-5218905;R-HSA-418846;R-HSA-418845;R-HSA-211224;R-HSA-418852;R-HSA-9627056;R-HSA-2562564;R-HSA-211239;R-HSA-211247;R-HSA-141367;R-HSA-5357927;R-HSA-9627089;R-HSA-212552…
R-HSA-69306	DNA Replication	89	141	0.00971476	1.80324e-06	2.70486e-05	41	47	0.00370079	9606	Homo sapiens	GMNN;UBE2D1;TM7SF3;RCBTB2;PSMD8;PSMD6;PSMD7;PSMD4;PSMD5;PSMD2;PSMD3;CDC27;PSMD1;CCNL1;SKP1;FBXO9;ACOT7;ANAPC7;TAP1;FNDC3A;RBX1;PDIA4;EBNA1BP2;PSME3;PSME4;PSME1;UBE2V2;PSME2;TXNIP;ANAPC5;UBA52;PSMD10;PSMD12;ANAPC15;PSMD11;ANAPC16;RPN2;PSMD14;PSMD13;RPN1;CUL1;ACAT2;ANAPC11;ZMPSTE24;ORC4;UBB;ZNHIT3;UBC;PSMF1;SUDS3;CCDC12;TIMM44;UBE2A;NACA;TAB2;TUBGCP4;FEN1;MCM7;CHD9;PEPD;RFC5;CDV3;RFC1;RFC2;TSC22D2;…		R-HSA-68611;R-HSA-68610;R-HSA-69127;R-HSA-69063;R-HSA-68615;R-HSA-69005;R-HSA-68940;R-HSA-69068;R-HSA-176973;R-HSA-68944;R-HSA-68688;R-HSA-69074;R-HSA-68946;R-HSA-69140;R-HSA-68948;R-HSA-69015;R-HSA-69142;R-HSA-68950;R-HSA-68825;R-HSA-69144;R-HSA-69016;R-HSA-69019;R-HSA-68954;R-HSA-68826;R-HSA-68637;R-HSA-69152;R-HSA-68960;R-HSA-68712;R-HSA-176942;R-HSA-68849;R-HSA-68913;R-HSA-69299;R-HSA-68914;R…
R-HSA-176408	Regulation of APC/C activators between G1/S and early anaphase	59	82	0.00564972	2.29938e-06	3.44907e-05	8	14	0.00110236	9606	Homo sapiens	CHD9;UBE2D1;TM7SF3;PSMD8;PSMD6;PSMD7;PSMD4;PSMD5;PSMD2;PSMD3;CDC27;PSMD1;SKP1;FBXO9;ANAPC7;TSC22D2;TAP1;FNDC3A;PDIA4;PSMA5;PSMA6;PSMA3;PSMA4;PSMA1;PSMA2;PSME3;PSME4;UBE2V2;PSME1;TXNIP;PSME2;ANAPC5;UBA52;PSMD10;PSMD12;PSMD11;ANAPC15;RPN2;PSMD14;ANAPC16;PSMD13;RPN1;CUL1;ACAT2;PSMB10;PSMA7;ZMPSTE24;ANAPC11;PSMB6;CLN3;PSMB7;PSMB4;PSMB5;ERICH1;UBB;PSMB2;ZNHIT3;PSMB3;UBC;PSMB1;TMEM208;BUB3;PSMF1;RPS27A…		R-HSA-188371;R-HSA-174209;R-HSA-174139;R-HSA-174203;R-HSA-174079;R-HSA-141423;R-HSA-174159;R-HSA-141437
R-HSA-73856	RNA Polymerase II Transcription Termination	51	67	0.00461623	2.37763e-06	3.4856e-05	4	4	0.000314961	9606	Homo sapiens	SMG1;EIF4A3;SRP54;HMGB1;CASC3;LSM10;PCF11;MAGOH;PAPOLA;SNRPD3;SEC63;TPD52;NCBP2;THOC1;THOC2;THOC5;THOC7;CDC40;SRRM1;MRPS9;DDX39A;NOA1;ZC3H11A;SNRPG;SRSF2;UQCRC1;SRSF3;SNRPE;SRSF4;SNRPF;SRSF5;SRSF6;SRSF7;SLU7;SNRPB;SRSF9;FYTTD1;IDI1;SLBP;SF3B3;RBM8A;UBA5;CSTF3;SRSF1;CSTF2;U2AF1L4;FIP1L1;TIFA;DHX38;SRSF11;NDUFA9;CPSF7;CHTOP;CPSF6;CPSF1;CPSF3;CPSF2;RPL35A;UPF3B;NUDT21;RNPS1;GRB2;GALM		R-HSA-77586;R-HSA-72180;R-HSA-77592;R-HSA-111437
R-HSA-69202	Cyclin E associated events during G1/S transition	62	88	0.00606311	2.48972e-06	3.4856e-05	16	20	0.0015748	9606	Homo sapiens	RB1;CDKN1A;CDKN1B;CHD9;CCNH;ARPC1A;PSMD8;PSMD6;PSMD7;PSMD4;PSMD5;MYC;PSMD2;PSMD3;PSMD1;AKT1;SKP1;FBXO9;TSC22D2;TAP1;PDIA4;RBL2;PSMA5;PSMA6;PSMA3;TFDP1;PSMA4;PSMA1;PSMA2;PSME3;UBE2V2;PSME1;PSME2;UBA52;PSMD10;PSMD12;PSMD11;ANAPC15;RPN2;PSMD14;PSMD13;MAX;RPN1;CUL1;PSMB10;PSMA7;TM9SF3;ZMPSTE24;PSMB6;CLN3;PSMB7;PSMB4;PSMB5;ERICH1;UBB;RBBP4;PSMB2;ZNHIT3;PSMB3;UBC;PSMB1;PSMF1;RPS27A;CCDC12;TPRKB;TIMM44;…		R-HSA-188386;R-HSA-187520;R-HSA-187552;R-HSA-188390;R-HSA-187506;R-HSA-8848436;R-HSA-187574;R-HSA-187575;R-HSA-198613;R-HSA-187828;R-HSA-8932400;R-HSA-8848414;R-HSA-69562;R-HSA-187545;R-HSA-188345;R-HSA-188350
R-HSA-9013694	Signaling by NOTCH4	64	92	0.00633871	2.58854e-06	3.62395e-05	16	20	0.0015748	9606	Homo sapiens	CHD9;RBPJ;PSMD8;PSMD6;PSMD7;PSMD4;PSMD5;PSMD2;PSMD3;UBXN7;PSMD1;AKT1;EP300;SKP1;FBXO9;PSENEN;FBXW7;TSC22D2;ALG3;ADAM10;TAP1;YWHAZ;PDIA4;RBX1;ACTA2;PSMA5;PSMA6;KAT2B;PSMA3;PSMA4;PSMA1;PSMA2;PSME3;UBE2V2;PSME1;PSME2;UBA52;PSMD10;PSMD12;PSMD11;ANAPC15;RPN2;PSMD14;PSMD13;RPN1;CUL1;PSEN1;RTN4;PSMB10;PSMA7;PSMB6;PSMB7;PSMB4;PSMB5;ERICH1;UBB;PSMB2;ZNHIT3;PSMB3;UBC;PSMB1;PSMF1;RPS27A;CCDC12;PSMB8;PSMB9;P…		R-HSA-9604471;R-HSA-9013711;R-HSA-9604308;R-HSA-9604629;R-HSA-9604664;R-HSA-9604446;R-HSA-9604642;R-HSA-9604451;R-HSA-9604675;R-HSA-9604387;R-HSA-9604294;R-HSA-9604550;R-HSA-9013693;R-HSA-9604264;R-HSA-9604328;R-HSA-9604553
R-HSA-1236978	Cross-presentation of soluble exogenous antigens (endosomes)	43	53	0.00365165	3.07212e-06	4.30096e-05	5	6	0.000472441	9606	Homo sapiens	CHD9;PSMD8;PSMD6;PSMD7;PSMD4;PSMD5;PSMD2;PSMD3;PSMD1;FBXO9;TSC22D2;TAP1;PDIA4;PSMA5;PSMA6;PSMA3;PSMA4;PSMA1;PSMA2;PSME3;PSME4;UBE2V2;PSME1;PSME2;SLU7;PSMD10;PSMD12;PSMD11;ANAPC15;RPN2;PSMD14;PSMD13;RPN1;PSMB10;PSMA7;PSMB6;PSMB7;PSMB4;PSMB5;PSMB2;ZNHIT3;PSMB3;PSMB1;PSMF1;CCDC12;PSMB8;PSMB9;PSMC5;PSMC6;PSMC3;PSMC4;PSMC2;TUBGCP4		R-HSA-1236970;R-HSA-1236955;R-HSA-1236939;R-HSA-1236940;R-HSA-1236941
R-HSA-8948751	Regulation of PTEN stability and activity	54	74	0.00509853	4.05253e-06	5.67354e-05	13	13	0.00102362	9606	Homo sapiens	KDM5A;CHD9;MTMR14;PTEN;PSMD8;PSMD6;PSMD7;PSMD4;PSMD5;PSMD2;PSMD3;PSMD1;AKT1;FBXO9;CSNK2A1;TSC22D2;TAP1;PDIA4;PSMA5;PSMA6;PSMA3;PSMA4;PSMA1;PSMA2;PSME3;CSNK2B;PSME4;UBE2V2;PSME1;PSME2;UBA52;PSMD10;PSMD12;PSMD11;ANAPC15;RPN2;PSMD14;PSMD13;RPN1;PSMB10;PSMA7;PSMB6;PSMB7;PSMB4;PSMB5;ERICH1;UBB;PSMB2;TNKS2;ZNHIT3;PSMB3;UBC;PSMB1;PSMF1;RPS27A;CCDC12;WWP2;PSMB8;PSMB9;PSMC5;PSMC6;PSMC3;PSMC4;MKRN1;PSMC2;S…		R-HSA-6807206;R-HSA-8851011;R-HSA-8850945;R-HSA-8847968;R-HSA-8948832;R-HSA-8948800;R-HSA-8847977;R-HSA-8948775;R-HSA-8850997;R-HSA-8850961;R-HSA-8850992;R-HSA-6807134;R-HSA-8948757
R-HSA-9020591	Interleukin-12 signaling	59	84	0.00578752	4.67992e-06	6.55189e-05	51	56	0.00440945	9606	Homo sapiens	PHF3;RALA;ARF1;MAST4;RPLP0;CNN2;RAP1B;CDC42;CFL1;STAT4;PAK2;JAK1;HSPA9;ANXA2;GSTO1;AIP;TALDO1;MSN;MIF;TYK2;SOD2;SOD1;IFNG;HNRNPF;CAPZA1;HNRNPA2B1;TCP1;PDCD4;PSME2;SNRPA1;LCP1;P4HB;PPIA;ARF5		R-HSA-8950415;R-HSA-9617941;R-HSA-8950533;R-HSA-8950681;R-HSA-8950426;R-HSA-447252;R-HSA-8950684;R-HSA-8950173;R-HSA-8950175;R-HSA-8950292;R-HSA-8950423;R-HSA-8950057;R-HSA-8950314;R-HSA-8950190;R-HSA-8950181;R-HSA-8950567;R-HSA-8950456;R-HSA-8950328;R-HSA-8950201;R-HSA-8950586;R-HSA-8950718;R-HSA-8950448;R-HSA-8950322;R-HSA-8950581;R-HSA-8950344;R-HSA-8950218;R-HSA-8950347;R-HSA-8950732;R-HSA-89…
R-HSA-69656	Cyclin A:Cdk2-associated events at S phase entry	62	90	0.00620091	4.92263e-06	6.89168e-05	19	19	0.00149606	9606	Homo sapiens	RB1;CDKN1A;CDKN1B;CHD9;CCNH;ARPC1A;PSMD8;PSMD6;PSMD7;PSMD4;PSMD5;MYC;PSMD2;PSMD3;PSMD1;AKT1;SKP1;FBXO9;TSC22D2;TAP1;PDIA4;RBL2;PSMA5;PSMA6;PSMA3;TFDP1;PSMA4;PSMA1;PSMA2;PSME3;UBE2V2;PSME1;PSME2;UBA52;PSMD10;PSMD12;PSMD11;ANAPC15;RPN2;PSMD14;PSMD13;MAX;RPN1;CUL1;PSMB10;PSMA7;TM9SF3;ZMPSTE24;PSMB6;CLN3;PSMB7;PSMB4;PSMB5;ERICH1;UBB;RBBP4;PSMB2;ZNHIT3;PSMB3;UBC;PSMB1;PSMF1;RPS27A;CCDC12;TPRKB;TIMM44;…		R-HSA-187520;R-HSA-187552;R-HSA-174273;R-HSA-174054;R-HSA-187916;R-HSA-187948;R-HSA-187949;R-HSA-187506;R-HSA-8848436;R-HSA-187574;R-HSA-187575;R-HSA-198613;R-HSA-187828;R-HSA-174164;R-HSA-8848414;R-HSA-187545;R-HSA-188345;R-HSA-187934;R-HSA-174110
R-HSA-174143	APC/C-mediated degradation of cell cycle proteins	62	90	0.00620091	4.92263e-06	6.89168e-05	32	38	0.00299213	9606	Homo sapiens	CHD9;UBE2D1;TM7SF3;PSMD8;PSMD6;PSMD7;PSMD4;PTTG1;PSMD5;PSMD2;PSMD3;CDC27;PSMD1;SKP1;FBXO9;ANAPC7;TSC22D2;TAP1;FNDC3A;PDIA4;PSMA5;PSMA6;PSMA3;PSMA4;PSMA1;PSMA2;PSME3;PSME4;UBE2V2;PSME1;TXNIP;PSME2;ANAPC5;UBA52;PSMD10;PSMD12;PSMD11;ANAPC15;RPN2;PSMD14;ANAPC16;PSMD13;RPN1;CUL1;ACAT2;PSMB10;PSMA7;ZMPSTE24;ANAPC11;PSMB6;CLN3;PSMB7;PSMB4;PSMB5;ERICH1;UBB;PSMB2;SERTAD1;ZNHIT3;PSMB3;UBC;PSMB1;TMEM208;BUB…		R-HSA-174144;R-HSA-174209;R-HSA-174088;R-HSA-174159;R-HSA-174157;R-HSA-179410;R-HSA-188371;R-HSA-174227;R-HSA-174224;R-HSA-174171;R-HSA-174104;R-HSA-179417;R-HSA-174105;R-HSA-174238;R-HSA-188191;R-HSA-179421;R-HSA-174119;R-HSA-174058;R-HSA-174120;R-HSA-174057;R-HSA-174121;R-HSA-174255;R-HSA-141423;R-HSA-174124;R-HSA-174195;R-HSA-174070;R-HSA-174132;R-HSA-174202;R-HSA-174139;R-HSA-174203;R-HSA-174…
R-HSA-453276	Regulation of mitotic cell cycle	62	90	0.00620091	4.92263e-06	6.89168e-05	32	38	0.00299213	9606	Homo sapiens	CHD9;UBE2D1;TM7SF3;PSMD8;PSMD6;PSMD7;PSMD4;PTTG1;PSMD5;PSMD2;PSMD3;CDC27;PSMD1;SKP1;FBXO9;ANAPC7;TSC22D2;TAP1;FNDC3A;PDIA4;PSMA5;PSMA6;PSMA3;PSMA4;PSMA1;PSMA2;PSME3;PSME4;UBE2V2;PSME1;TXNIP;PSME2;ANAPC5;UBA52;PSMD10;PSMD12;PSMD11;ANAPC15;RPN2;PSMD14;ANAPC16;PSMD13;RPN1;CUL1;ACAT2;PSMB10;PSMA7;ZMPSTE24;ANAPC11;PSMB6;CLN3;PSMB7;PSMB4;PSMB5;ERICH1;UBB;PSMB2;SERTAD1;ZNHIT3;PSMB3;UBC;PSMB1;TMEM208;BUB…		R-HSA-174144;R-HSA-174209;R-HSA-174088;R-HSA-174159;R-HSA-174157;R-HSA-179410;R-HSA-188371;R-HSA-174227;R-HSA-174224;R-HSA-174171;R-HSA-174104;R-HSA-179417;R-HSA-174105;R-HSA-174238;R-HSA-188191;R-HSA-179421;R-HSA-174119;R-HSA-174058;R-HSA-174120;R-HSA-174057;R-HSA-174121;R-HSA-174255;R-HSA-141423;R-HSA-174124;R-HSA-174195;R-HSA-174070;R-HSA-174132;R-HSA-174202;R-HSA-174139;R-HSA-174203;R-HSA-174…
R-HSA-2132295	MHC class II antigen presentation	90	148	0.0101971	6.54658e-06	9.16522e-05	26	26	0.00204724	9606	Homo sapiens	PHF3;ARF1;TCF25;CLTC;CLTA;UBE3A;IFI30;CTSS;TUBA1C;ACTR1A;TUBA1B;HINT2;ACTR1B;TUBA1A;CAPZB;AP1G2;AP1G1;GLIPR2;KIF5B;AP1S2;CTSH;KIFAP3;CTSD;ACP1;CTSC;AP2M1;CTSB;HLA-DPA1;CAP1;SEC13;ANXA2;TUBB;TAP1;KIF22;DYNLL1;ITFG1;TUBA4A;DNM2;DYNC1LI2;TUBB2A;KIF2A;CANX;WDFY1;ERGIC2;ARF5;HLA-DQB1;RAB7A;DCTN6;DYNC1I2;DCTN5;RNASEH2B;SEC23A;DCTN1;TUBGCP2;SAR1B;DCTN4;RAB1B;DCTN3;TWF1;KLC1;GTF2E2;HLA-DMA;KIF3B;KIF3A;AP…		R-HSA-2130336;R-HSA-8951498;R-HSA-8951500;R-HSA-2130725;R-HSA-2130731;R-HSA-2130349;R-HSA-2130478;R-HSA-2213235;R-HSA-2213236;R-HSA-2130486;R-HSA-2213239;R-HSA-2213241;R-HSA-2213240;R-HSA-2213243;R-HSA-8856157;R-HSA-2130619;R-HSA-2213244;R-HSA-2213246;R-HSA-2213248;R-HSA-2130500;R-HSA-2130504;R-HSA-2130378;R-HSA-2130640;R-HSA-2130641;R-HSA-2130706;R-HSA-2130393
R-HSA-4608870	Asymmetric localization of PCP proteins	49	66	0.00454733	7.05423e-06	9.87593e-05	6	7	0.000551181	9606	Homo sapiens	HBS1L;CHD9;CCDC47;PSMD8;PSMD6;PSMD7;PSMD4;PSMD5;PSMD2;PSMD3;PSMD1;FBXO9;TSC22D2;TAP1;PDIA4;PSMA5;PSMA6;PSMA3;PSMA4;PSMA1;PSMA2;PSME3;PSME4;UBE2V2;PSME1;PSME2;UBA52;PSMD10;PSMD12;PSMD11;ANAPC15;RPN2;PSMD14;PSMD13;RPN1;PSMB10;PSMA7;PSMB6;PSMB7;PSMB4;PSMB5;ERICH1;UBB;PSMB2;ZNHIT3;PSMB3;UBC;PSMB1;PSMF1;RPS27A;CCDC12;SMURF2;IDH2;PSMB8;PSMB9;PSMC5;PSMC6;PSMC3;PSMC4;PSMC2;TUBGCP4		R-HSA-4608854;R-HSA-4608855;R-HSA-4608852;R-HSA-5099886;R-HSA-4608866;R-HSA-4608825
R-HSA-2408522	Selenoamino acid metabolism	105	181	0.0124707	8.4837e-06	0.000110288	12	33	0.00259843	9606	Homo sapiens	RPL4;RPL5;RPL30;RPL3;RPL32;RPL31;NAB1;RPL34;SMC3;RPL8;EPRS;RPL10A;RPL9;RPL6;RPL7;RPS15;RPS14;RPS16;RPS19;RPL18A;RPS18;RPL36AL;RUVBL2;RPL36;RPL35;RPL38;RPL37;RPS11;RPS10;RPL39;SEPHS2;RPS13;RPS12;RPS9;ATP6V0E1;RPS7;RPL21;USP4;RPS8;TYW3;RPS5;RPL23;RPS6;RPL22;SARS;RPSA;PDIA6;KARS;PSME4;RPL24;VDAC2;RPL27;RPL26;RPL29;RPL28;UBA52;PHF21A;LARS;DARS;RPL41;AIMP1;RPS26;AIMP2;RPS25;RPS28;RPS27;QARS;RPS29;RPL2…		R-HSA-2408532;R-HSA-5263616;R-HSA-2408529;R-HSA-2408546;R-HSA-2408540;R-HSA-2408525;R-HSA-2408542;R-HSA-2408526;R-HSA-2408558;R-HSA-5333615;R-HSA-8959510;R-HSA-5263614
R-HSA-199977	ER to Golgi Anterograde Transport	97	164	0.0112994	8.746e-06	0.000113698	38	39	0.00307087	9606	Homo sapiens	KDELR1;DGKA;TACO1;UBE2D3;THYN1;TFG;NAMPT;NSF;TRAPPC2L;COG7;COG4;CSNK1D;TUBA4A;DYNC1LI2;PREB;KDELR2;COPB2;COPA;PFKFB3;TMED10;SAR1B;COPB1;NPRL2;TWF1;PRDX5;SCFD1;NAE1;SPTBN1;SEC31A;TRAPPC2;TRAPPC3;TRAPPC1;RHBDD2;TRAPPC4;NFATC3;TBCB;EIF2S3;GOLGB1;BRWD1;COPE;FKBP11;ARF3;PHF3;ARF4;MCFD2;ARF1;TCF25;MIA3;PPP6C;TUBA1C;ACTR1A;TUBA1B;HINT2;TUBA1A;CAPZB;PPP6R1;PPP6R3;NFKBIZ;TMED3;TMED2;TMED7;ACP1;SPTAN1;CTSC…		R-HSA-5694423;R-HSA-5694421;R-HSA-5694418;R-HSA-203973;R-HSA-5694417;R-HSA-6814831;R-HSA-6809006;R-HSA-5694431;R-HSA-5694428;R-HSA-203977;R-HSA-6809003;R-HSA-5694427;R-HSA-5694425;R-HSA-6809015;R-HSA-6809014;R-HSA-6809011;R-HSA-6809010;R-HSA-6814833;R-HSA-5694415;R-HSA-5694413;R-HSA-6807868;R-HSA-5694410;R-HSA-6807866;R-HSA-5694409;R-HSA-6807864;R-HSA-6807877;R-HSA-6807875;R-HSA-6807872;R-HSA-569…
R-HSA-5696399	Global Genome Nucleotide Excision Repair (GG-NER)	62	92	0.00633871	9.44301e-06	0.000122759	20	20	0.0015748	9606	Homo sapiens	CCNH;SLC35B1;ACTB;RCBTB2;YY1;SUMO1;SUMO3;RUVBL1;CDC27;SUMO2;POLK;RNF111;RFC5;RPS9;ACOT7;PARP1;RFC1;RFC2;ACTL6A;RAD23A;CHD1L;PIAS1;RBX1;DDB2;DDB1;EBNA1BP2;UBE2V2;UBA52;SF1;PCNA;INO80D;SLC20A1;CUL3;GPS1;LEF1;XPA;WDR61;COPS7A;XPC;TM9SF3;POLD3;ORC4;CYTH2;ERICH1;UBB;NSD1;UBC;POLD2;RPS27A;ADSS;HSPA9;UBE2I;MCRS1;XRCC1;RPA2;GTF2H1;GTF2H3;POLE4;CUL4A;NR4A1;COPS3;CDK7;COPS6;COPS5;ERCC3;XPOT;ERCC1;RPA3;COPS…		R-HSA-5690996;R-HSA-109955;R-HSA-5690997;R-HSA-5696465;R-HSA-5691006;R-HSA-5696670;R-HSA-5691004;R-HSA-5691000;R-HSA-5696664;R-HSA-5691001;R-HSA-6790487;R-HSA-6790454;R-HSA-5690213;R-HSA-5689317;R-HSA-5689861;R-HSA-5690990;R-HSA-6782943;R-HSA-5690991;R-HSA-5696655;R-HSA-5690988
R-HSA-447115	Interleukin-12 family signaling	64	96	0.0066143	9.50032e-06	0.000123504	98	114	0.00897638	9606	Homo sapiens	PHF3;RALA;ARF1;MAST4;RPLP0;CNN2;RAP1B;CDC42;CFL1;STAT4;PAK2;JAK1;HSPA9;ANXA2;GSTO1;STAT1;STAT3;AIP;TALDO1;MSN;MIF;TYK2;SOD2;SOD1;IFNG;HNRNPF;CAPZA1;HNRNPA2B1;TCP1;CANX;PDCD4;PSME2;SNRPA1;LCP1;P4HB;UQCRC2;IL6ST;PPIA;ARF5		R-HSA-8950415;R-HSA-8984963;R-HSA-8950405;R-HSA-8984964;R-HSA-8950681;R-HSA-8950426;R-HSA-447252;R-HSA-8950684;R-HSA-8950173;R-HSA-8950175;R-HSA-8950423;R-HSA-8950441;R-HSA-8952749;R-HSA-8983983;R-HSA-8950190;R-HSA-8950181;R-HSA-8950183;R-HSA-8950456;R-HSA-8950201;R-HSA-8950716;R-HSA-8983996;R-HSA-8950718;R-HSA-8950448;R-HSA-8950453;R-HSA-8950218;R-HSA-8950732;R-HSA-8984012;R-HSA-8950733;R-HSA-89…
R-HSA-5689603	UCH proteinases	65	98	0.0067521	9.5032e-06	0.000123542	11	11	0.000866142	9606	Homo sapiens	CHD9;ACTB;PSMD8;YY1;PSMD6;PSMD7;PSMD4;H2AFJ;PSMD5;PSMD2;RUVBL1;PSMD3;PAPOLA;PSMD1;FBXO9;RPS9;ACTL6A;TSC22D2;TAP1;UCHL3;UCHL5;PDIA4;TGFBR2;PSMA5;PSMA6;PSMA3;PSMA4;XRN1;PSMA1;WDR82;PSMA2;PSME3;PSME4;UBE2V2;PSME1;PSME2;UBA52;SF1;PSMD10;PSMD12;USP15;PSMD11;INO80D;ANAPC15;RPN2;PSMD14;PSMD13;RPN1;NEDD8;PSMB10;PSMA7;PSMB6;PSMB7;PSMB4;PSMB5;ERICH1;UBB;KIF3B;PSMB2;ZNHIT3;PSMB3;UBC;PSMB1;PSMF1;RPS27A;CCDC1…		R-HSA-5690790;R-HSA-5690759;R-HSA-5690785;R-HSA-5689649;R-HSA-5665854;R-HSA-5689630;R-HSA-5665871;R-HSA-5690319;R-HSA-2179291;R-HSA-5689544;R-HSA-5690808
R-HSA-3371556	Cellular response to heat stress	83	135	0.00930136	9.95058e-06	0.000129357	29	29	0.00228346	9606	Homo sapiens	YWHAE;GSK3B;ZCCHC10;HSP90AB1;NUP107;MAST3;DOCK8;HSPB1;BRK1;CBLB;NUB1;MAEA;NUP62;DHX15;FLOT2;EP300;OSTF1;SEC13;HSP90AA1;NUP133;HSBP1;NOSIP;EEF1A1;DNAJC2;NEIL2;DNAJC7;NUP50;PSME4;NUP54;NUP98;FKBP4;PRR13;CCDC84;DCTN5;VCP;CAMK2D;SEH1L;RPS19BP1;MRPL18;HSPA14;NUP160;DEDD2;DNAJB1;BAG4;HSPH1;BAG5;DNAJB6;UBB;BAG3;NUP85;BAG1;TIFA;HSF1;TPR;FOPNL;NUP88;RAE1;CAMK2G;RANBP2;HSPA9;HSPA8;HSPA5;ST13;HSPA4;ATP13A1;…		R-HSA-5324632;R-HSA-5082369;R-HSA-4793925;R-HSA-3371518;R-HSA-3371582;R-HSA-3371554;R-HSA-4793819;R-HSA-3371435;R-HSA-5324617;R-HSA-5252041;R-HSA-5082391;R-HSA-3371567;R-HSA-5082384;R-HSA-5082387;R-HSA-3371537;R-HSA-5251955;R-HSA-5082409;R-HSA-5251959;R-HSA-5082405;R-HSA-5333051;R-HSA-3371586;R-HSA-3371591;R-HSA-3371527;R-HSA-5251942;R-HSA-3371467;R-HSA-3371531;R-HSA-5082356;R-HSA-4793911;R-HSA-5…
R-HSA-72165	mRNA Splicing - Minor Pathway	43	56	0.00385834	1.13622e-05	0.000147709	5	5	0.000393701	9606	Homo sapiens	SMG1;DGKA;MRPS12;YBX1;EFTUD2;SNRPD2;SNRPD1;SNRPD3;SNRNP35;TXNL4A;TPD52;CSNK1G3;NCBP2;MIF;ZCRB1;GTF2F1;GTF2F2;SNRPG;SRSF2;SNRPE;SNRPF;SNRNP25;SRSF6;SNRNP200;SRSF7;SNRPB;SF3B4;SF3B5;SF3B2;SF3B3;SHMT2;UBA5;DDX23;SRSF1;HSD17B12;RNPC3;PRPF8;POLR2A;POLR2B;POLR2C;POLR2D;POLR2E;POLR2G;POLR2H;POLR2I;SF3B1;POLR2J;POLR2K;POLR2L;ARFGEF1;ZRSR2;ATE1;WWP1;LSM2;SNRNP40		R-HSA-75079;R-HSA-75081;R-HSA-75080;R-HSA-75083;R-HSA-75082
R-HSA-72187	mRNA 3'-end processing	44	58	0.00399614	1.20675e-05	0.000156877	3	3	0.00023622	9606	Homo sapiens	EIF4A3;SRP54;HMGB1;CASC3;PCF11;MAGOH;PAPOLA;SEC63;TPD52;NCBP2;THOC1;THOC2;THOC5;THOC7;CDC40;SRRM1;MRPS9;DDX39A;NOA1;ZC3H11A;SRSF2;UQCRC1;SRSF3;SRSF4;SRSF5;SRSF6;SRSF7;SLU7;SRSF9;FYTTD1;IDI1;SF3B3;RBM8A;UBA5;CSTF3;SRSF1;CSTF2;U2AF1L4;FIP1L1;TIFA;DHX38;SRSF11;NDUFA9;CPSF7;CHTOP;CPSF6;CPSF1;CPSF3;CPSF2;RPL35A;UPF3B;NUDT21;RNPS1;GRB2;GALM		R-HSA-8849157;R-HSA-72180;R-HSA-72185
R-HSA-69481	G2/M Checkpoints	91	154	0.0106104	1.67665e-05	0.000217965	19	24	0.00188976	9606	Homo sapiens	BACH1;RCBTB2;PSMD8;PSMD6;PSMD7;KAT5;PSMD4;PSMD5;PSMD2;PSMD3;PSMD1;NBN;KPNA2;CCNL1;FBXO9;TAP1;HUS1;PDIA4;EBNA1BP2;PSME3;PSME4;PSME1;UBE2V2;PSME2;TP53;UBA52;RHNO1;PSMD10;PSMD12;ANAPC15;PSMD11;RPN2;PSMD14;PSMD13;RPN1;BRCC3;ORC4;UBB;ZNHIT3;UBC;PSMF1;CCDC12;UBE2A;STT3A;UBE2N;RAD17;ATM;TUBGCP4;HIST1H4C;YWHAE;FEN1;MCM7;YWHAB;CHD9;BABAM1;YWHAQ;SUMO1;UIMC1;DNM1L;YWHAH;RFC5;PARP1;RFC2;TSC22D2;YWHAZ;RNF168;…		R-HSA-75809;R-HSA-5683735;R-HSA-69891;R-HSA-6799332;R-HSA-75010;R-HSA-8852354;R-HSA-69604;R-HSA-176101;R-HSA-176298;R-HSA-75016;R-HSA-6799246;R-HSA-176264;R-HSA-176175;R-HSA-75028;R-HSA-176116;R-HSA-8852337;R-HSA-176250;R-HSA-8852351;R-HSA-176318
R-HSA-6799198	Complex I biogenesis	43	57	0.00392724	1.709e-05	0.00022217	13	13	0.00102362	9606	Homo sapiens	INTS12;NDUFA13;PIGT;NDUFA11;NDUFA12;NDUFA10;LGALS8;ACSL1;ACAD9;NDUFC2;NDUFC1;NDUFS8;NDUFS7;NDUFS6;NDUFS5;NDUFS4;TMEM126A;NDUFS3;NDUFS2;NDUFS1;TMEM126B;NDUFB9;NDUFB8;NDUFB7;NDUFB6;NDUFB10;NDUFB5;NDUFB11;NDUFB4;NDUFB3;NDUFB2;NDUFB1;STIP1;NDUFV3;NDUFV1;NDUFA9;NDUFA8;TIMMDC1;NDUFA6;NDUFA5;B3GAT3;NDUFA3;NDUFA2;NDUFA1;NDUFAF4;POLR3E;NDUFAB1;NDUFAF3;NDUFAF1		R-HSA-6800870;R-HSA-6800868;R-HSA-6799203;R-HSA-6799202;R-HSA-6788556;R-HSA-6799179;R-HSA-6788523;R-HSA-6799178;R-HSA-6799191;R-HSA-5690023;R-HSA-6799199;R-HSA-6799197;R-HSA-6799196
R-HSA-1428517	The citric acid (TCA) cycle and respiratory electron transport	127	233	0.0160535	1.83635e-05	0.000238726	51	67	0.00527559	9606	Homo sapiens	NDUFA13;NDUFA11;NDUFA12;TACO1;NDUFA10;ATP5C1;COX6A1;CNDP2;NARS;MPC1;MPC2;BSG;LGALS8;PDK1;PDHX;ACSL1;TBC1D2B;SDHD;SDHA;SDHB;ATP5J2;COX6B1;COX7A2L;SCO2;TMEM126A;UQCRC1;SUCLG2;VDAC1;SUCLG1;TMEM126B;UQCRC2;UQCRB;COX16;NDUFB10;NDUFB11;GLO1;ATP5J;ATP5I;ATP5H;ATP5O;UQCRH;ATP5L;ATP5B;STIP1;LDHB;LDHA;ATP5E;ATP5D;COX11;COX14;NDUFV3;CYC1;NDUFV1;TRAP1;SURF1;PDHA1;IDH1;IDH2;CS;UQCRQ;NDUFAF4;OGDH;NDUFAF3;CYCS;…		R-HSA-6800870;R-HSA-6800868;R-HSA-6799203;R-HSA-6799202;R-HSA-204169;R-HSA-163214;R-HSA-163213;R-HSA-163217;R-HSA-450975;R-HSA-450971;R-HSA-9012374;R-HSA-5694071;R-HSA-9012268;R-HSA-71849;R-HSA-170026;R-HSA-203946;R-HSA-164651;R-HSA-6788556;R-HSA-6799179;R-HSA-6799178;R-HSA-169260;R-HSA-450984;R-HSA-6799191;R-HSA-169270;R-HSA-70967;R-HSA-6799199;R-HSA-6799197;R-HSA-70971;R-HSA-6799196;R-HSA-70975…
R-HSA-5610787	Hedgehog 'off' state	76	124	0.00854348	2.52097e-05	0.000316277	21	32	0.00251969	9606	Homo sapiens	GSK3B;NUMA1;TCF25;CHD9;BRK1;PSMD8;IFT52;TUBA1C;PSMD6;TUBA1B;PSMD7;TUBA1A;PSMD4;PSMD5;PSMD2;PSMD3;PSMD1;LRRFIP1;IFT57;PRKACB;SKP1;FBXO9;RFC5;OFD1;TUBB;TSC22D2;TAP1;ITFG1;TUBA4A;PDIA4;RBX1;PSMA5;PSMA6;PSMA3;TUBB2A;PSMA4;PSMA1;PRKAR1A;PSMA2;PSME3;PSME4;NUMB;UBE2V2;PSME1;PSME2;UBA52;PSMD10;PSMD12;PSMD11;ANAPC15;RPN2;PSMD14;PSMD13;RPN1;CUL1;PSMB10;PSMA7;PSMB6;PSMB7;PSMB4;PSMB5;ERICH1;UBB;PSMB2;ZNHIT3;…		R-HSA-5610741;R-HSA-5610742;R-HSA-5610737;R-HSA-5610749;R-HSA-5610717;R-HSA-5610718;R-HSA-5610745;R-HSA-5610746;R-HSA-5610757;R-HSA-5610727;R-HSA-5610758;R-HSA-5610720;R-HSA-5610754;R-HSA-5610722;R-HSA-5610733;R-HSA-5610732;R-HSA-5610767;R-HSA-5610735;R-HSA-5610766;R-HSA-5610760;R-HSA-5610730
R-HSA-5607764	CLEC7A (Dectin-1) signaling	74	120	0.00826788	2.63564e-05	0.000316277	33	45	0.00354331	9606	Homo sapiens	TCERG1;UBE2D2;UBE2D3;UBE2D1;PYCARD;PSMD8;PSMD6;PSMD7;PSMD4;PSMD5;PSMD2;PSMD3;PSMD1;PDK1;SKP1;FBXO9;FBXW11;TAP1;FNDC3A;PDIA4;INPP4B;PSME3;PSME4;PSME1;UBE2V2;PSME2;UBA52;PSMD10;PSMD12;ANAPC15;PSMD11;RPN2;SAR1A;PSMD14;PSMD13;RPN1;ITPR1;CUL1;BCL10;RTF1;ACAT2;UBB;ZNHIT3;UBC;PSMF1;SPTBN1;CCDC12;NFATC3;NFKB1;NFKB2;NFKBIA;REL;UBA3;UBE2N;FBXL3;TAB2;CALM3;TUBGCP4;CALM1;CALM2;CHD9;PPP3CA;TUBA1C;PPP3CB;CASP8…		R-HSA-2730849;R-HSA-2730872;R-HSA-74448;R-HSA-169683;R-HSA-5607751;R-HSA-169680;R-HSA-5607744;R-HSA-5607747;R-HSA-5607757;R-HSA-5660622;R-HSA-5607756;R-HSA-5607759;R-HSA-2730867;R-HSA-5607733;R-HSA-5660662;R-HSA-5607732;R-HSA-5660663;R-HSA-5607728;R-HSA-202534;R-HSA-5607731;R-HSA-2730894;R-HSA-5607741;R-HSA-5607742;R-HSA-5607737;R-HSA-5607736;R-HSA-202541;R-HSA-5660665;R-HSA-5660965;R-HSA-5607725…
R-HSA-381119	Unfolded Protein Response (UPR)	90	155	0.0106793	3.43826e-05	0.000412592	77	94	0.00740157	9606	Homo sapiens	ACADVL;CELF1;HERPUD1;SERP1;SCP2;CREB3L2;NIPAL3;RIOK2;LGALS9;EIF2A;TSPYL2;DIS3;ANXA5;PPP2R5A;PDIA6;DNAJC3;ACLY;DDIT3;DNAJB11;XRN2;PREB;ATP6V0D1;TLN1;DCP2;ATF4;DCTN1;GOSR2;CEBPG;PARN;CXXC1;ADD1;HSP90B1;EXOSC7;EXOSC6;EXOSC9;EXOSC8;LMNA;SSR1;DNAJB9;EXOSC3;EXOSC1;SEC31A;ZBTB17;MBTPS1;XBP1;HSPA5;NFYC;EDEM1;GFPT1;ASNS;TBCB;EIF2S2;EIF2S1;YIF1A;EIF2S3;CREBRF;SRPRB;HDGF;HYOU1;TPP1;NAA15;CALR		R-HSA-1791131;R-HSA-1791130;R-HSA-1791128;R-HSA-8953356;R-HSA-1791134;R-HSA-1791133;R-HSA-1791123;R-HSA-1791122;R-HSA-1791121;R-HSA-1791124;R-HSA-1791114;R-HSA-1791112;R-HSA-1791118;R-HSA-381203;R-HSA-1791116;R-HSA-1791107;R-HSA-381086;R-HSA-1791108;R-HSA-1791163;R-HSA-381217;R-HSA-1791167;R-HSA-381091;R-HSA-1791164;R-HSA-1791155;R-HSA-1791154;R-HSA-1791158;R-HSA-1791157;R-HSA-1791156;R-HSA-38110…
R-HSA-5689880	Ub-specific processing proteases	113	206	0.0141932	3.98376e-05	0.000478051	39	40	0.00314961	9606	Homo sapiens	GABPB1;TOMM20;PSMD8;EFR3A;PSMD6;PSMD7;PSMD4;PSMD5;MYC;PSMD2;RUVBL1;PSMD3;PSMD1;FBXO9;USP8;USP7;USP4;USP3;TAP1;ZFYVE21;VRK1;PDIA4;HGS;PSME3;PSME4;PSME1;VDAC3;UBE2V2;PSME2;VDAC2;VDAC1;STAM2;TP53;UBA52;EIF1B;PSMD10;PSMD12;ANAPC15;PSMD11;RPN2;PSMD14;PSMD13;RPN1;GATA3;HIF1A;ANAPC11;ZMPSTE24;SNX3;UBB;ZNHIT3;ATXN7;UBC;TRPM7;RIPK1;SNX9;PSMF1;SUDS3;IVNS1ABP;SMAD2;CHTOP;SMURF2;CCDC12;SIAH2;OSBPL2;STAM;SMAD…		R-HSA-5696534;R-HSA-6781797;R-HSA-870479;R-HSA-5690196;R-HSA-6782820;R-HSA-6782628;R-HSA-5696914;R-HSA-936390;R-HSA-5689950;R-HSA-5696605;R-HSA-5696600;R-HSA-6781814;R-HSA-5689539;R-HSA-5696960;R-HSA-8869456;R-HSA-5696968;R-HSA-3640872;R-HSA-5696564;R-HSA-5689972;R-HSA-6781764;R-HSA-5689973;R-HSA-5696627;R-HSA-5696947;R-HSA-5697009;R-HSA-5696945;R-HSA-870437;R-HSA-5696958;R-HSA-6781899;R-HSA-6783…
R-HSA-8878159	Transcriptional regulation by RUNX3	72	118	0.00813008	4.616e-05	0.00055392	46	47	0.00370079	9606	Homo sapiens	HBS1L;CDKN1A;CHD9;CCDC47;ARPC1A;ITGAL;RBPJ;PSMD8;PSMD6;PSMD7;PSMD4;PSMD5;MYC;PSMD2;PSMD3;PSMD1;EP300;FBXO9;BRD2;ITGA4;TSC22D2;TAP1;RUNX3;PDIA4;PSMA5;PSMA6;KAT2B;PSMA3;PSMA4;PSMA1;PSMA2;PSME3;UBE2V2;PSME1;PSME2;UBA52;TP53;PSMD10;PSMD12;PSMD11;ANAPC15;CBFB;RPN2;PSMD14;PSMD13;RPN1;TCF7;LEF1;NDUFB1;RTN4;PSMB10;PSMA7;PSMB6;PSMB7;PSMB4;BCL2L11;PSMB5;ERICH1;UBB;VPS51;PSMB2;ZNHIT3;PSMB3;UBC;PSMB1;PSMF1;R…		R-HSA-8878212;R-HSA-8951951;R-HSA-8937807;R-HSA-8952399;R-HSA-8951695;R-HSA-8952128;R-HSA-8937792;R-HSA-8878220;R-HSA-8951428;R-HSA-8952069;R-HSA-8952408;R-HSA-1980047;R-HSA-8949276;R-HSA-8951966;R-HSA-8949343;R-HSA-8952081;R-HSA-8951442;R-HSA-8878237;R-HSA-8951443;R-HSA-4411357;R-HSA-8937814;R-HSA-8949335;R-HSA-8952232;R-HSA-8951977;R-HSA-8878117;R-HSA-4411367;R-HSA-8878243;R-HSA-8878178;R-HSA-8…
R-HSA-5668541	TNFR2 non-canonical NF-kB pathway	65	104	0.0071655	5.35779e-05	0.000642935	32	43	0.00338583	9606	Homo sapiens	TCERG1;CHD9;TNFSF13B;PSMD8;PSMD6;PSMD7;PSMD4;PSMD5;PSMD2;PSMD3;PSMD1;SKP1;FBXO9;CAP1;FBXW11;TSC22D2;TAP1;VRK1;TNFRSF1B;PDIA4;PSMA5;PSMA6;PSMA3;PSMA4;PSMA1;PSMA2;PSME3;PSME4;UBE2V2;PSME1;PSME2;TNFRSF25;UBA52;BIRC2;BIRC3;PSMD10;PSMD12;PSMD11;ANAPC15;RPN2;MTFP1;SAR1A;PSMD14;PSMD13;RPN1;CUL1;PSMB10;PSMA7;HDAC7;RAB21;PSMB6;PSMB7;PSMB4;PSMB5;ERICH1;UBB;PSMB2;ZNHIT3;PSMB3;UBC;PSMB1;TRPM7;TNFRSF14;PSMF1;…		R-HSA-5693012;R-HSA-5668481;R-HSA-5668417;R-HSA-5676598;R-HSA-5668534;R-HSA-5676599;R-HSA-5676596;R-HSA-5668404;R-HSA-5676597;R-HSA-5668789;R-HSA-5676595;R-HSA-5668467;R-HSA-5607731;R-HSA-5676592;R-HSA-5676593;R-HSA-5668414;R-HSA-5607741;R-HSA-5668543;R-HSA-5676607;R-HSA-8858475;R-HSA-199404;R-HSA-5668454;R-HSA-5607725;R-HSA-5676591;R-HSA-5675948;R-HSA-5607726;R-HSA-5676589;R-HSA-5607720;R-HSA-56…
R-HSA-5632684	Hedgehog 'on' state	59	92	0.00633871	5.85834e-05	0.000703001	19	37	0.00291339	9606	Homo sapiens	HBS1L;CHD9;CCDC47;CDC73;PSMD8;PSMD6;PSMD7;PSMD4;PSMD5;PSMD2;PSMD3;ARHGDIB;PSMD1;FBXO9;TSC22D2;TAP1;ITFG1;PDIA4;RBX1;PSMA5;PSMA6;PSMA3;PSMA4;PSMA1;PSMA2;PSME3;PSME4;NUMB;UBE2V2;PSME1;PSME2;UBA52;PSMD10;PSMD12;PSMD11;ANAPC15;RPN2;PSMD14;PSMD13;CUL3;RPN1;PSMB10;PSMA7;PAPSS1;PSMB6;PSMB7;PSMB4;RAB11FIP1;PSMB5;ERICH1;UBB;PSMB2;ZNHIT3;KIF3A;PSMB3;UBC;PSMB1;SPOP;PSMF1;RPS27A;CCDC12;SMURF2;CSNK1A1;RDX;PSM…		R-HSA-5635861;R-HSA-5633040;R-HSA-5635856;R-HSA-5635868;R-HSA-5632668;R-HSA-5632671;R-HSA-5632670;R-HSA-5635865;R-HSA-5635864;R-HSA-5632667;R-HSA-5635845;R-HSA-5632646;R-HSA-5632672;R-HSA-5632674;R-HSA-5632652;R-HSA-5635855;R-HSA-5610735;R-HSA-5635854;R-HSA-5632648
R-HSA-674695	RNA Polymerase II Pre-transcription Events	57	88	0.00606311	5.97323e-05	0.000716788	17	17	0.00133858	9606	Homo sapiens	CCNK;CCNT2;CCNT1;CCNH;GTF2B;MTMR14;MRPS12;HNRNPR;AFF4;CDC73;TATDN1;UBE2Q2;NELFCD;NELFE;LYPLA1;SUPT16H;TBP;NCBP2;GTF2F1;GTF2F2;HAUS1;UBA52;EIF1B;GTF2A2;SLC20A1;SHMT2;CTR9;TAF9;SUPT4H1;WDR61;RTF1;MLLT3;GTF2E1;GTF2E2;TM9SF3;POLR2A;POLR2B;POLR2C;POLR2D;POLR2E;LEO1;POLR2G;POLR2H;POLR2I;EPS15;POLR2J;POLR2K;POLR2L;TAF12;TAF11;EAF1;WWP1;GTF2H1;SSRP1;GTF2H3;SUPT5H;CDK9;CDK7;ERCC3;TAF7;TCEA1;CALR;MNAT1;TAF2		R-HSA-113409;R-HSA-113411;R-HSA-113413;R-HSA-113414;R-HSA-112392;R-HSA-112395;R-HSA-112429;R-HSA-112430;R-HSA-75856;R-HSA-75891;R-HSA-112435;R-HSA-112434;R-HSA-113429;R-HSA-112437;R-HSA-112436;R-HSA-75862;R-HSA-73946
R-HSA-5688426	Deubiquitination	148	288	0.0198429	6.56864e-05	0.000788237	75	77	0.00606299	9606	Homo sapiens	RPL3;UBE2D1;GABPB1;TOMM20;ACTB;PSMD8;YY1;EFR3A;PSMD6;PSMD7;PSMD4;PSMD5;MYC;PSMD2;RUVBL1;PSMD3;PAPOLA;PSMD1;EP300;FBXO9;USP8;RPS9;USP7;USP4;USP3;TAP1;ZFYVE21;VRK1;FNDC3A;PDIA4;XRN1;HGS;WDR82;PSME3;PSME4;PSME1;VDAC3;UBE2V2;PSME2;VDAC2;VDAC1;STAMBP;STAM2;TP53;UBA52;EIF1B;SF1;PSMD10;VCP;PSMD12;INO80D;ANAPC15;PSMD11;RPN2;PSMD14;PSMD13;RPN1;BRCC3;GATA3;HIF1A;ACAT2;ANAPC11;ZMPSTE24;SNX3;VCPIP1;UBB;KIF3B…		R-HSA-6781797;R-HSA-688136;R-HSA-5690196;R-HSA-6782820;R-HSA-5688786;R-HSA-8869506;R-HSA-5689950;R-HSA-5688797;R-HSA-5696605;R-HSA-5690845;R-HSA-5690843;R-HSA-5696600;R-HSA-6781814;R-HSA-5689539;R-HSA-5696960;R-HSA-5665871;R-HSA-5690319;R-HSA-8865182;R-HSA-5690827;R-HSA-5689544;R-HSA-5696968;R-HSA-3640872;R-HSA-5690870;R-HSA-5689972;R-HSA-6781764;R-HSA-5691381;R-HSA-5689973;R-HSA-5696627;R-HSA-56…
R-HSA-6811442	Intra-Golgi and retrograde Golgi-to-ER traffic	117	218	0.01502	7.03244e-05	0.000843892	46	48	0.00377953	9606	Homo sapiens	SCOC;SYS1;KDELR1;THYN1;GCC2;SAT1;PNN;GOLGA4;APMAP;KIF5B;DPYSL2;NAMPT;KIFAP3;NSF;COG7;COG4;TUBA4A;RAB30;DYNC1LI2;POR;KDELR2;KIF20B;COPB2;COPA;TMED10;COPB1;ARL3;CUL2;ARL1;KLC1;TGOLN2;LARP1;KIF3B;KIF3A;MAN2A1;VTI1A;SSR1;HACL1;RAB6A;HSPA5;RHBDD2;SURF4;NFATC3;M6PR;XRCC1;PHKB;TBCB;EHD1;COPE;FKBP11;ARF3;PHF3;ARF4;ARF1;TCF25;TUBA1C;ACTR1A;TUBA1B;HINT2;TUBA1A;CAPZB;PPP2R5E;MAN1A2;NFKBIZ;TMED3;TMED2;TMED7;…		R-HSA-6811431;R-HSA-8849350;R-HSA-6811429;R-HSA-8849348;R-HSA-6811428;R-HSA-6811427;R-HSA-8847875;R-HSA-6811426;R-HSA-6811425;R-HSA-8849345;R-HSA-8847887;R-HSA-8847883;R-HSA-8849353;R-HSA-6811433;R-HSA-8847880;R-HSA-8847638;R-HSA-8847637;R-HSA-8849748;R-HSA-8847635;R-HSA-6814086;R-HSA-8848484;R-HSA-6814671;R-HSA-6814094;R-HSA-6814670;R-HSA-6814091;R-HSA-6814090;R-HSA-6814088;R-HSA-6811415;R-HSA-6…
R-HSA-382556	ABC-family proteins mediated transport	73	122	0.00840568	7.39023e-05	0.000886827	17	27	0.00212598	9606	Homo sapiens	CHD9;USP33;HSPB1;ENO1;PSMD8;PSMD6;PSMD7;PSMD4;PSMD5;PSMD2;NAMPT;PSMD3;PSMD1;KAT7;FBXO9;EIF2A;ABCC1;TSC22D2;TAP1;PDIA4;PSMA5;PSMA6;ELF1;PSMA3;PSMA4;KIF2A;PSMA1;PEX3;PSMA2;PSME3;XRN2;PSME4;MCM3;UBE2V2;PSME1;PSME2;NUP98;UBA52;ABCG1;PSMD10;PSMD12;VCP;PSMD11;ANAPC15;RPN2;PSMD14;PSMD13;RPN1;SEL1L;CSTF2;DERL1;DERL2;PSMB10;PSMA7;PSMB6;ERLEC1;PSMB7;PSMB4;PSMB5;ERICH1;UBB;OS9;PSMB2;ZNHIT3;PSMB3;UBC;PSMB1;A…		R-HSA-8866851;R-HSA-382560;R-HSA-266082;R-HSA-1454928;R-HSA-8866542;R-HSA-382575;R-HSA-5227009;R-HSA-8866551;R-HSA-382613;R-HSA-1454916;R-HSA-383190;R-HSA-265783;R-HSA-8866546;R-HSA-1467457;R-HSA-5678863;R-HSA-5682285;R-HSA-8866553
R-HSA-4086400	PCP/CE pathway	62	99	0.006821	7.41199e-05	0.000889439	16	24	0.00188976	9606	Homo sapiens	HBS1L;CHD9;CCDC47;CLTC;CLTA;PSMD8;PSMD6;PSMD7;PSMD4;PSMD5;GLIPR2;PSMD2;PSMD3;RAC2;PSMD1;RAC1;AP2M1;FBXO9;LYPLA2;PRKCB;SIGMAR1;TSC22D2;TAP1;RHOA;PDIA4;PSMA5;PSMA6;PSMA3;PSMA4;PSMA1;PSMA2;PSME3;PSME4;UBE2V2;PSME1;PSME2;PFN1;UBA52;PSMD10;PSMD12;PSMD11;ANAPC15;RPN2;PSMD14;PSMD13;RPN1;RAP1GDS1;GTF2E2;PSMB10;PSMA7;PSMB6;PSMB7;PSMB4;PSMB5;ERICH1;UBB;PSMB2;ZNHIT3;PSMB3;BLOC1S1;UBC;PSMB1;AP2S1;PSMF1;RPS27…		R-HSA-3858491;R-HSA-5099886;R-HSA-4608866;R-HSA-5140747;R-HSA-3858495;R-HSA-3858482;R-HSA-3858480;R-HSA-5138432;R-HSA-5138433;R-HSA-4608854;R-HSA-4608855;R-HSA-3858475;R-HSA-4608852;R-HSA-5138459;R-HSA-3965450;R-HSA-4608825
R-HSA-69206	G1/S Transition	86	150	0.0103348	7.65328e-05	0.000918394	57	61	0.00480315	9606	Homo sapiens	RB1;CCNH;GMNN;PSMD8;PSMD6;PSMD7;PSMD4;PPP2R1B;PSMD5;PPP2R1A;MYC;PSMD2;PSMD3;AKT1;PSMD1;CCNL1;SKP1;FBXO9;TAP1;PDIA4;PSME3;PSME1;UBE2V2;PSME2;UBA52;KPNB1;PSMD10;PSMD12;ANAPC15;PSMD11;RPN2;PSMD14;MAX;PSMD13;RPN1;CUL1;ZMPSTE24;ORC4;UBB;ZNHIT3;UBC;PSMF1;CCDC12;TIMM44;PRRC2B;CDK7;NACA;CDK4;TUBGCP4;MNAT1;CDKN1A;CDKN1B;MCM7;CHD9;ARPC1A;CDV3;TSC22D2;RBL2;PSMA5;PSMA6;PSMA3;TFDP1;PSMA4;DBF4;PSMA1;PSMA2;MCM3…		R-HSA-187520;R-HSA-8961934;R-HSA-8961678;R-HSA-8961920;R-HSA-8961665;R-HSA-8962050;R-HSA-8961671;R-HSA-8961688;R-HSA-8961946;R-HSA-8848414;R-HSA-187545;R-HSA-8961961;R-HSA-187552;R-HSA-8961952;R-HSA-8961699;R-HSA-69299;R-HSA-68914;R-HSA-8848436;R-HSA-187574;R-HSA-68917;R-HSA-68916;R-HSA-187575;R-HSA-187828;R-HSA-68919;R-HSA-8961982;R-HSA-68918;R-HSA-8932400;R-HSA-8961840;R-HSA-69562;R-HSA-188345;…
R-HSA-8939236	RUNX1 regulates transcription of genes involved in differentiation of HSCs	65	106	0.00730329	9.08401e-05	0.00109008	13	15	0.0011811	9606	Homo sapiens	CHD9;CCNH;PSMD8;PSMD6;PSMD7;PSMD4;H2AFJ;PSMD5;PSMD2;PSMD3;PSMD1;ME2;FBXO9;RBM17;ATP6V0E1;H2AFZ;TSC22D2;TCF12;H2AFV;TAP1;COMMD4;PDIA4;PSMA5;PSMA6;PSMA3;PSMA4;PSMA1;PSMA2;PSME3;PSME4;UBE2V2;PSME1;PSME2;UBA52;PSMD10;PSMD12;GRN;PSMD11;ANAPC15;CBFB;RPN2;PSMD14;PSMD13;RPN1;HIST1H2BK;NDUFB1;GATA3;PSMB10;PSMA7;TM9SF3;PSMB6;PSMB7;PSMB4;PSMB5;ERICH1;UBB;PSMB2;ZNHIT3;PSMB3;UBC;PSMB1;PSMF1;RPS27A;CCDC12;H3F3…		R-HSA-8956649;R-HSA-8956586;R-HSA-8956652;R-HSA-8956684;R-HSA-8865505;R-HSA-8956608;R-HSA-8865482;R-HSA-8956568;R-HSA-8865491;R-HSA-8956639;R-HSA-8957265;R-HSA-8956659;R-HSA-8865498
R-HSA-6807070	PTEN Regulation	95	171	0.0117817	0.000101051	0.00112817	56	56	0.00440945	9606	Homo sapiens	ATF2;PSMD8;PSMD6;PSMD7;PSMD4;PPP2R1B;PSMD5;PSMD2;PSMD3;AKT1;PSMD1;MAF1;FBXO9;MCCC2;USP7;CSNK2A1;TAP1;PDIA4;RRAGA;PSME3;CSNK2B;PSME4;PSME1;UBE2V2;PSME2;TP53;UBA52;PSMD10;PSMD12;ANAPC15;PSMD11;RPN2;PSMD14;PSMD13;RPN1;UBB;ZNHIT3;UBC;PSMF1;SNX5;EGR1;JUN;PHC1;CCDC12;PHC3;MOV10;RHEB;MKRN1;AGO2;PPT1;TUBGCP4;BAP1;KDM5A;CHD9;MTMR14;PTEN;CHD4;MLX;CNOT6L;EED;TSC22D2;COMMD3;PSMA5;PSMA6;PSMA3;PSMA4;PSMA1;PSMA…		R-HSA-8944522;R-HSA-8944650;R-HSA-2318752;R-HSA-8948621;R-HSA-8944397;R-HSA-8850945;R-HSA-8948623;R-HSA-8948612;R-HSA-8944538;R-HSA-8944026;R-HSA-8850961;R-HSA-8948757;R-HSA-8948651;R-HSA-8944684;R-HSA-8948524;R-HSA-8945709;R-HSA-6807106;R-HSA-6807105;R-HSA-8944047;R-HSA-8948641;R-HSA-6807118;R-HSA-8943780;R-HSA-8944420;R-HSA-8948775;R-HSA-8948536;R-HSA-8944569;R-HSA-6807126;R-HSA-8850997;R-HSA-8…
R-HSA-1169410	Antiviral mechanism by IFN-stimulated genes	59	94	0.00647651	0.000102561	0.00112817	26	31	0.00244094	9606	Homo sapiens	EIF4A2;EIF4E3;NUP107;MAST3;EIF4A3;UBE2L6;OASL;HERC5;NUP62;FLOT2;KPNA4;OSTF1;ARIH1;KPNA2;KPNA3;KPNA1;JAK1;EIF2A;SEC13;NUP133;DDX58;PRKCB;NOSIP;FNDC3A;PPM1B;OAS1;IRF3;PDE12;OAS2;NUP50;SNRPG;NUP54;NUP98;EIF4E2;UBA52;KPNB1;PRR13;DCTN5;SEH1L;NUP160;ERICH1;UBB;NUP85;TIFA;UBC;TPR;STAT4;FLNA;NUP88;RPS27A;EIF4E;RAE1;RANBP2;STAT1;MX1;EIF2AK2;NUP153;ISG15;ZNFX1;MARS;UBE2N;NUPL2;ABCE1;EIF4G3;EIF4G2;NUP37;EIF…		R-HSA-936462;R-HSA-8985097;R-HSA-8983688;R-HSA-8985153;R-HSA-8983680;R-HSA-1169307;R-HSA-9009950;R-HSA-8985104;R-HSA-1678841;R-HSA-1169395;R-HSA-1678843;R-HSA-1169394;R-HSA-1678842;R-HSA-1169397;R-HSA-1169399;R-HSA-1169398;R-HSA-8985123;R-HSA-1169403;R-HSA-1176059;R-HSA-1169402;R-HSA-1169405;R-HSA-1169404;R-HSA-1169406;R-HSA-8985201;R-HSA-8985138;R-HSA-8983671
R-HSA-5696400	Dual Incision in GG-NER	32	41	0.00282486	0.000103858	0.00114244	3	3	0.00023622	9606	Homo sapiens	PCNA;SLC20A1;CUL3;XPA;WDR61;RCBTB2;POLD3;ORC4;UBB;ERICH1;NSD1;UBC;POLD2;CDC27;POLK;RPS27A;HSPA9;RFC5;ACOT7;PARP1;RFC1;RFC2;RPA2;GTF2H1;CHD1L;GTF2H3;RBX1;DDB2;CUL4A;POLE4;DDB1;NR4A1;EBNA1BP2;ERCC3;ERCC1;RPA3;POLE3;ERCC5;CALR;UBA52;CUL4B		R-HSA-5690213;R-HSA-5690990;R-HSA-5690988
R-HSA-3371453	Regulation of HSF1-mediated heat shock response	68	113	0.00778559	0.00010842	0.00119262	14	14	0.00110236	9606	Homo sapiens	YWHAE;GSK3B;ZCCHC10;NUP107;MAST3;HSPB1;BRK1;MAEA;NUP62;DHX15;FLOT2;OSTF1;SEC13;NUP133;HSBP1;NOSIP;DNAJC2;DNAJC7;NUP50;PSME4;NUP54;NUP98;FKBP4;PRR13;CCDC84;DCTN5;SEH1L;RPS19BP1;MRPL18;HSPA14;NUP160;DEDD2;DNAJB1;BAG4;HSPH1;BAG5;DNAJB6;UBB;BAG3;NUP85;BAG1;TIFA;HSF1;TPR;FOPNL;NUP88;RAE1;RANBP2;HSPA9;HSPA8;HSPA5;ST13;HSPA4;DTNBP1;RPA2;NUP153;STAG1;ZNFX1;RPA3;ATM;NAA15;NUPL2;HSPA1B;METAP1;HSPA1A;NUP37		R-HSA-3371537;R-HSA-5251955;R-HSA-5251959;R-HSA-5333051;R-HSA-4793925;R-HSA-3371518;R-HSA-5251942;R-HSA-3371435;R-HSA-3371467;R-HSA-3371531;R-HSA-5252041;R-HSA-3371567;R-HSA-4793911;R-HSA-5252079
R-HSA-73779	RNA Polymerase II Transcription Pre-Initiation And Promoter Opening	35	47	0.00323825	0.000124078	0.00136486	5	5	0.000393701	9606	Homo sapiens	GTF2A2;SHMT2;CCNH;SLC20A1;GTF2B;MTMR14;MRPS12;TAF9;WDR61;HNRNPR;GTF2E1;GTF2E2;TM9SF3;POLR2A;POLR2B;UBE2Q2;POLR2C;POLR2D;POLR2E;POLR2G;POLR2H;POLR2I;POLR2J;POLR2K;POLR2L;TBP;TAF12;TAF11;WWP1;GTF2H1;GTF2H3;GTF2F1;GTF2F2;CDK7;ERCC3;TAF7;CALR;MNAT1;UBA52;EIF1B;TAF2		R-HSA-109637;R-HSA-109636;R-HSA-109639;R-HSA-75095;R-HSA-109638
R-HSA-5358351	Signaling by Hedgehog	93	168	0.011575	0.000133516	0.00146868	48	82	0.00645669	9606	Homo sapiens	PSMD8;PSMD6;PSMD7;PSMD4;PSMD5;PSMD2;PSMD3;ARHGDIB;PSMD1;PRKACB;SKP1;FBXO9;TAP1;TUBA4A;RBX1;PDIA4;ADAM17;PRKAR1A;PSME3;PSME4;PSME1;UBE2V2;PSME2;UBA52;PSMD10;VCP;PSMD12;ANAPC15;PSMD11;RPN2;PSMD14;PSMD13;CUL3;RPN1;SEL1L;CUL1;RAB11FIP1;UBB;ZNHIT3;KIF3A;UBC;PSMF1;IVNS1ABP;SMURF2;CCDC12;RDX;GNAS;TUBGCP4;HBS1L;GSK3B;NUMA1;TCF25;CHD9;CCDC47;BRK1;CDC73;IFT52;TUBA1C;TUBA1B;TUBA1A;CHMP1A;LRRFIP1;IFT57;RFC5;…		R-HSA-5635861;R-HSA-5362448;R-HSA-5362386;R-HSA-5633040;R-HSA-5635856;R-HSA-5610717;R-HSA-5635868;R-HSA-5632668;R-HSA-5362459;R-HSA-5632671;R-HSA-5610718;R-HSA-5632670;R-HSA-5635865;R-HSA-5635864;R-HSA-5632667;R-HSA-5610757;R-HSA-5635845;R-HSA-5358336;R-HSA-5610758;R-HSA-5632646;R-HSA-5362437;R-HSA-5358340;R-HSA-5610754;R-HSA-5362441;R-HSA-5632652;R-HSA-5610767;R-HSA-5635855;R-HSA-5635854;R-HSA-5…
R-HSA-9612973	Autophagy	92	166	0.0114372	0.000139046	0.00152951	101	108	0.00850394	9606	Homo sapiens	CCNH;MPG;PARK7;TOMM20;TOMM22;DCAF6;LAMP2;ATG3;GABARAPL2;GABARAPL1;RPS7;CSNK2A1;ATG14;PRKAB1;ATG13;TUBA4A;ATG12;JMJD6;EEF1A1;RRAGA;DYNC1LI2;NEIL2;CSNK2B;VDAC1;SQSTM1;UBA52;VPS28;VCP;TSG101;GABARAP;FXR1;UBB;UBC;HACL1;ATG5;MCTS1;HSPA8;RFXANK;STAG1;ATG16L2;RHEB;CHMP2B;CWF19L1;CHMP2A;PPT1;UBE2N;CCSER2;ATM;DYNLRB1;ACO2;HSP90AB1;NUMA1;TCF25;MTMR14;PRKAG1;YBX1;WDR45;TUBA1C;MAP1LC3B;TUBA1B;HINT2;TUBA1A;RB…		R-HSA-9674131;R-HSA-9626256;R-HSA-9641111;R-HSA-9641109;R-HSA-5672017;R-HSA-5682012;R-HSA-5675868;R-HSA-5682010;R-HSA-5682011;R-HSA-9626242;R-HSA-9641089;R-HSA-5681987;R-HSA-5681999;R-HSA-5665868;R-HSA-5672012;R-HSA-9641096;R-HSA-5672010;R-HSA-9674127;R-HSA-5672011;R-HSA-5672008;R-HSA-9626253;R-HSA-9626034;R-HSA-9640114;R-HSA-9626038;R-HSA-9626039;R-HSA-5672817;R-HSA-5683583;R-HSA-9626046;R-HSA-5…
R-HSA-3858494	Beta-catenin independent WNT signaling	92	166	0.0114372	0.000139046	0.00152951	38	51	0.00401575	9606	Homo sapiens	PSMD8;NUB1;COL4A3BP;PSMD6;PSMD7;PSMD4;PSMD5;MYC;PSMD2;PSMD3;PSMD1;AP2M1;FBXO9;PRKCB;TAP1;PDIA4;INPP4B;PSME3;PSME4;PSME1;UBE2V2;PSME2;PFN1;UBA52;PSMD10;PSMD12;ANAPC15;PSMD11;RPN2;PSMD14;PSMD13;RPN1;TCF7;ITPR1;GTF2E2;UGCG;UBB;ZNHIT3;BLOC1S1;UBC;PSMF1;SMURF2;CCDC12;IDH2;MOV10;GNB2;GNB1;AGO2;FBXL3;CALM3;TUBGCP4;GNB5;CALM1;CALM2;HBS1L;BTG3;CHD9;CCDC47;CLTC;CLTA;PPP3CA;TUBA1C;PPP3CB;GLIPR2;PPP6R3;RAC2;…		R-HSA-3858491;R-HSA-4332358;R-HSA-5140747;R-HSA-4332359;R-HSA-3858495;R-HSA-4086392;R-HSA-4086393;R-HSA-3858482;R-HSA-4332363;R-HSA-4411402;R-HSA-3858480;R-HSA-5138432;R-HSA-5138433;R-HSA-4608854;R-HSA-4608855;R-HSA-2730872;R-HSA-3858475;R-HSA-4608852;R-HSA-169680;R-HSA-5138459;R-HSA-4420052;R-HSA-398040;R-HSA-4551451;R-HSA-8944362;R-HSA-5099886;R-HSA-4608866;R-HSA-4411365;R-HSA-4518575;R-HSA-455…
R-HSA-1169408	ISG15 antiviral mechanism	53	83	0.00571862	0.000148311	0.00163142	16	16	0.00125984	9606	Homo sapiens	EIF4A2;EIF4E3;NUP107;MAST3;EIF4A3;UBE2L6;HERC5;NUP62;FLOT2;KPNA4;OSTF1;ARIH1;KPNA2;KPNA3;KPNA1;JAK1;EIF2A;SEC13;NUP133;DDX58;PRKCB;NOSIP;FNDC3A;PPM1B;IRF3;NUP50;NUP54;NUP98;EIF4E2;UBA52;KPNB1;PRR13;DCTN5;SEH1L;NUP160;ERICH1;UBB;NUP85;TIFA;UBC;TPR;STAT4;NUP88;RPS27A;EIF4E;RAE1;RANBP2;STAT1;MX1;EIF2AK2;NUP153;ISG15;ZNFX1;MARS;UBE2N;NUPL2;EIF4G3;EIF4G2;NUP37;EIF4G1		R-HSA-1678841;R-HSA-936462;R-HSA-1169395;R-HSA-1678843;R-HSA-1169394;R-HSA-1678842;R-HSA-1169397;R-HSA-1169399;R-HSA-1169398;R-HSA-1169403;R-HSA-1176059;R-HSA-1169307;R-HSA-1169402;R-HSA-1169405;R-HSA-1169404;R-HSA-1169406
R-HSA-429914	Deadenylation-dependent mRNA decay	44	65	0.00447843	0.000153923	0.00169315	8	10	0.000787402	9606	Homo sapiens	EIF4A2;HBS1L;ZCCHC11;CELF1;EIF4A3;NIPAL3;RIOK2;TTC37;CNOT6L;PRKCB;DIS3;ANXA5;PPP2R5A;FNDC3A;RCN2;XRN1;PABPC1;DCP2;DDX6;ZCCHC6;WDR26;PARN;WDR61;EXOSC7;EXOSC6;HECTD3;EXOSC9;EXOSC8;TIFA;EXOSC3;MTA2;EIF4E;EXOSC1;EIF4B;PAIP1;LSM1;CNOT10;LSM5;LSM4;LSM3;LSM2;CNOT4;LSM7;LSM6;PAN3;CNOT7;CNOT1;CNOT11;CNOT2;CHMP2B;DCP1A;CNOT8;EIF4G1;DCP1B		R-HSA-429860;R-HSA-430021;R-HSA-429845;R-HSA-429955;R-HSA-8941312;R-HSA-430028;R-HSA-429978;R-HSA-429992
R-HSA-110314	Recognition of DNA damage by PCNA-containing replication complex	25	30	0.00206697	0.00021679	0.00238469	6	6	0.000472441	9606	Homo sapiens	PCNA;WDR48;CUL3;USP12;RCBTB2;POLD3;GMPPB;ORC4;UBB;ERICH1;NSD1;UBC;POLD2;CDC27;USP1;RPS27A;RFC5;ACOT7;UBE2B;RFC1;RFC2;RPA2;RBX1;CUL4A;POLE4;DDB1;NR4A1;EBNA1BP2;RPA3;POLE3;UBA52;CUL4B		R-HSA-5652005;R-HSA-5655466;R-HSA-5655483;R-HSA-5651992;R-HSA-5652009;R-HSA-5655481
R-HSA-5696395	Formation of Incision Complex in GG-NER	34	47	0.00323825	0.000257139	0.00282853	10	10	0.000787402	9606	Homo sapiens	CCNH;SLC20A1;CUL3;LEF1;XPA;WDR61;XPC;TM9SF3;CYTH2;UBB;SUMO1;ERICH1;SUMO3;UBC;SUMO2;RPS27A;RNF111;HSPA9;UBE2I;PARP1;RPA2;GTF2H1;RAD23A;CHD1L;GTF2H3;PIAS1;RBX1;DDB2;CUL4A;DDB1;NR4A1;CDK7;ERCC3;XPOT;ERCC1;RPA3;UBE2V2;UBE2N;ERCC5;CALR;MNAT1;UBA52;CUL4B		R-HSA-6790487;R-HSA-6790454;R-HSA-5690996;R-HSA-109955;R-HSA-5689317;R-HSA-5689861;R-HSA-5696465;R-HSA-5696670;R-HSA-5690991;R-HSA-5691000
R-HSA-73894	DNA Repair	178	368	0.0253548	0.000262479	0.00288727	280	327	0.025748	9606	Homo sapiens	CCNH;SLC35B1;POP4;UBE2L6;BACH1;ACTB;RCBTB2;ALKBH5;KAT5;PPP4R2;CDC27;AP1S2;RNF111;AQR;ATP6V0E1;ACOT7;SMARCC2;TINF2;REV1;HUS1;NEIL2;WDR82;SUCLG1;ZNF830;TP53;UBA52;SF1;RHNO1;STXBP3;PRKDC;SHMT2;XPA;XPC;WDR61;COPS7A;GATA3;BRCC3;CDKN2AIP;ZMPSTE24;PPP4C;ZNHIT1;SYNGR2;XRCC6;XRCC5;SMARCA5;XRCC1;PPP5C;TDP2;PPT1;RAD17;ATM;CYSTM1;CALR;HIST1H4C;BAP1;FEN1;WDR48;MRPS12;BABAM1;UIMC1;REV3L;LYPLA1;PARP1;ACTL6A;SIR…		R-HSA-6785126;R-HSA-5656148;R-HSA-5656158;R-HSA-5685341;R-HSA-5693533;R-HSA-6786155;R-HSA-5683801;R-HSA-5685318;R-HSA-5685319;R-HSA-6786166;R-HSA-3785768;R-HSA-6782069;R-HSA-5687360;R-HSA-5685838;R-HSA-6786171;R-HSA-5686900;R-HSA-5690996;R-HSA-5690997;R-HSA-5691006;R-HSA-5693566;R-HSA-5686398;R-HSA-5693564;R-HSA-5691004;R-HSA-5691000;R-HSA-9629372;R-HSA-5691001;R-HSA-5693561;R-HSA-9629373;R-HSA-5…
R-HSA-446652	Interleukin-1 family signaling	89	163	0.0112305	0.000281482	0.0030963	54	79	0.00622047	9606	Homo sapiens	UBE2D1;ACTB;PSMD8;PSMD6;TBK1;PSMD7;PSMD4;PSMD5;PSMD2;PSMD3;PSMD1;MAP3K8;SKP1;FBXO9;RARS2;MAP2K1;FBXW11;TAP1;FNDC3A;RBX1;PDIA4;HGS;PSME3;PSME4;PSME1;UBE2V2;PSME2;SQSTM1;UBA52;PSMD10;PSMD12;ANAPC15;PSMD11;RPN2;PSMD14;PSMD13;MAZ;RPN1;CUL1;ACAT2;UBB;ZNHIT3;UBC;PSMF1;ATP6V1D;CCDC12;MCAM;NFKB1;NFKB2;NFKBIA;REL;MDM2;UBE2N;TAB2;TUBGCP4;MYD88;CHD9;PTPN22;HMGB1;NKIRAS2;CASP1;H2AFY;RIPK2;TSC22D2;IRAK4;PSMA5…		R-HSA-727819;R-HSA-450690;R-HSA-446862;R-HSA-450187;R-HSA-450827;R-HSA-446870;R-HSA-446868;R-HSA-446877;R-HSA-448678;R-HSA-209063;R-HSA-449058;R-HSA-9008684;R-HSA-209061;R-HSA-448673;R-HSA-2730894;R-HSA-8948015;R-HSA-446894;R-HSA-446634;R-HSA-446130;R-HSA-451634;R-HSA-9012542;R-HSA-448702;R-HSA-448703;R-HSA-9009072;R-HSA-8948018;R-HSA-209087;R-HSA-445752;R-HSA-446648;R-HSA-445753;R-HSA-507719;R-H…
R-HSA-112382	Formation of RNA Pol II elongation complex	42	63	0.00434064	0.00029002	0.00319022	2	2	0.00015748	9606	Homo sapiens	CCNK;CCNT2;CCNT1;CCNH;MRPS12;AFF4;CDC73;TATDN1;NELFCD;NELFE;LYPLA1;SUPT16H;NCBP2;GTF2F1;GTF2F2;HAUS1;SLC20A1;SHMT2;CTR9;SUPT4H1;WDR61;RTF1;MLLT3;TM9SF3;POLR2A;POLR2B;POLR2C;POLR2D;POLR2E;LEO1;POLR2G;POLR2H;POLR2I;EPS15;POLR2J;POLR2K;POLR2L;EAF1;WWP1;GTF2H1;SSRP1;GTF2H3;SUPT5H;CDK9;CDK7;ERCC3;TCEA1;CALR;MNAT1		R-HSA-112379;R-HSA-112381
R-HSA-1632852	Macroautophagy	83	150	0.0103348	0.000297654	0.0032742	80	87	0.00685039	9606	Homo sapiens	NUMA1;TCF25;MPG;MTMR14;PRKAG1;PARK7;YBX1;WDR45;TOMM20;TOMM22;DCAF6;TUBA1C;MAP1LC3B;TUBA1B;HINT2;TUBA1A;RB1CC1;ATG3;GABARAPL2;GABARAPL1;ABCC1;HSP90AA1;RPS7;CSNK2A1;TUBB;ATG14;DYNLL1;PRKAB1;ATG13;TUBA4A;ATG12;JMJD6;RRAGA;DYNC1LI2;TUBB2A;TBC1D4;CSNK2B;CHMP3;PLIN3;ATG4B;PLIN2;PIK3C3;VDAC1;UBA52;SQSTM1;CHMP5;CCDC90B;DYNC1I2;BECN1;RALA;PRKAA1;VCP;SEC23A;MYCBP;STAU1;WDR45B;GABARAP;FXR1;ERICH1;UBB;HSF1;U…		R-HSA-9674131;R-HSA-9646354;R-HSA-9639698;R-HSA-5682388;R-HSA-5683925;R-HSA-9641111;R-HSA-9641109;R-HSA-5682896;R-HSA-5682385;R-HSA-5672017;R-HSA-5682012;R-HSA-5675868;R-HSA-5682010;R-HSA-5682011;R-HSA-9641089;R-HSA-5676229;R-HSA-5681987;R-HSA-9646347;R-HSA-5681999;R-HSA-5665868;R-HSA-5672012;R-HSA-5682893;R-HSA-9641096;R-HSA-5672010;R-HSA-9674127;R-HSA-5672011;R-HSA-5672008;R-HSA-9646348;R-HSA-5…
R-HSA-6807878	COPI-mediated anterograde transport	63	107	0.00737219	0.000328976	0.00345671	12	12	0.000944882	9606	Homo sapiens	FKBP11;ARF3;PHF3;ARF4;ARF1;KDELR1;TCF25;TACO1;THYN1;TUBA1C;ACTR1A;TUBA1B;HINT2;TUBA1A;CAPZB;NAMPT;NFKBIZ;TMED3;TMED2;TMED7;ACP1;SPTAN1;NSF;CAP1;TMED9;COG7;COG4;TUBB;ARFGAP3;DYNLL1;TUBA4A;COPZ1;ARFGAP2;DYNC1LI2;TUBB2A;GORASP1;PIGK;KDELR2;ARF5;DCTN6;NAPA;RAB1A;DYNC1I2;DCTN5;COPB2;COPA;TMED10;DCTN1;DCTN4;RAB1B;NPRL2;GOSR2;COPB1;USO1;DCTN3;NAPG;CD59;YKT6;CD55;SPTBN1;DYNC1H1;RHBDD2;NFATC3;TBCB;TUBB4B;…		R-HSA-6809015;R-HSA-6809014;R-HSA-6807877;R-HSA-6809011;R-HSA-6807875;R-HSA-6809010;R-HSA-6807872;R-HSA-6809006;R-HSA-6807868;R-HSA-6809003;R-HSA-6807866;R-HSA-6807864
R-HSA-449147	Signaling by Interleukins	289	639	0.0440265	0.000345671	0.00345671	409	490	0.0385827	9606	Homo sapiens	ATF1;ATF2;LDLRAD4;ACTB;PSMD8;RPS6KA3;PSMD6;TBK1;PSMD7;PSMD4;PPP2R1B;PSMD5;PPP2R1A;PSMD2;MYC;PSMD3;PSMD1;AKT1;LGALS9;JUNB;SKP1;FBXO9;SMARCC1;TALDO1;MIF;FNDC3A;PSME3;PSME4;PSME1;PSME2;UQCRC2;TP53;UBA52;ANAPC15;RPN2;RPN1;STXBP2;CEP85L;GATA3;PIK3R1;HIF1A;ZNHIT3;INPP5D;BLOC1S2;ASL;PSMF1;STAT5A;JUN;MCAM;EDEM1;STAG1;HNRNPF;REL;PSMG1;GRB2;CYSTM1;PHF3;CDKN1A;ARF1;RPLP0;ARPC1A;NKAP;NKIRAS2;MLX;REV3L;ARIH1;…		R-HSA-198669;R-HSA-203797;R-HSA-913424;R-HSA-6786118;R-HSA-6786114;R-HSA-507937;R-HSA-6786124;R-HSA-451634;R-HSA-8937654;R-HSA-451649;R-HSA-6786095;R-HSA-448591;R-HSA-6786092;R-HSA-5684250;R-HSA-5684248;R-HSA-6786101;R-HSA-6786097;R-HSA-6786096;R-HSA-198746;R-HSA-6786110;R-HSA-9630923;R-HSA-6784006;R-HSA-6786050;R-HSA-5684275;R-HSA-5684273;R-HSA-6786058;R-HSA-6785047;R-HSA-6786070;R-HSA-5684261;R…
R-HSA-199992	trans-Golgi Network Vesicle Budding	50	80	0.00551192	0.000358806	0.00358806	19	19	0.00149606	9606	Homo sapiens	ARF1;TFRC;MAST4;FAF1;USP34;SNAP23;CLTC;THYN1;CLTA;CLINT1;AP1G2;AP1G1;GLIPR2;FTH1;AP1S2;AP3S1;TPD52;AP3B1;DNM2;VAMP8;HGS;WDFY1;DNASE2;NDUFS1;ARF5;FTL;NAPA;RAB5C;RAP1GDS1;TGOLN2;BLOC1S6;SNX2;BLOC1S1;BLOC1S3;STX4;SNX9;CAMK2G;SNX5;AP1M1;SNX6;HSPA8;SNAPIN;EYA3;M6PR;DTNBP1;PUM1;AP4B1;STAG1;NECAP1;GOLGB1;CPD;CHMP2A;YIPF6;PICALM		R-HSA-5671702;R-HSA-376357;R-HSA-421831;R-HSA-5229132;R-HSA-432706;R-HSA-8874979;R-HSA-432707;R-HSA-376364;R-HSA-421836;R-HSA-5333658;R-HSA-421835;R-HSA-432712;R-HSA-421833;R-HSA-429815;R-HSA-350769;R-HSA-376369;R-HSA-432688;R-HSA-5229111;R-HSA-434362
R-HSA-351202	Metabolism of polyamines	50	80	0.00551192	0.000358806	0.00358806	9	17	0.00133858	9606	Homo sapiens	CHD9;MTMR14;AMD1;SAT1;PSMD8;PSMD6;PSMD7;PSMD4;PSMD5;PSMD2;PSMD3;PSMD1;FBXO9;TSC22D2;TAP1;PDIA4;PSMA5;PSMA6;PSMA3;PSMA4;PSMA1;DKC1;PSMA2;PSME3;PSME4;SMS;UBE2V2;PSME1;PSME2;PSMD10;PSMD12;PSMD11;ANAPC15;RPN2;PSMD14;PSMD13;RPN1;ODC1;OAZ1;OAZ2;PSMB10;PSMA7;PSMB6;PSMB7;PSMB4;PSMB5;PSMB2;ZNHIT3;PSMB3;PSMB1;PSMF1;NQO1;CCDC12;AZIN1;PSMB8;PSMB9;PSMC5;PSMC6;PSMC3;PSMC4;PSMC2;TUBGCP4		R-HSA-353125;R-HSA-350567;R-HSA-351207;R-HSA-351222;R-HSA-70692;R-HSA-350578;R-HSA-350600;R-HSA-351208;R-HSA-351210
R-HSA-3108232	SUMO E3 ligases SUMOylate target proteins	97	183	0.0126085	0.000410295	0.00410295	131	131	0.010315	9606	Homo sapiens	NUP107;SMC5;RORA;SMC6;PARK7;SMC3;NR3C1;TRIM28;PMPCB;EP300;OSTF1;DDX17;NSMCE2;NSMCE1;NOSIP;PIAS1;EEF1A1;CLIP1;NUP98;TP53;SF1;PRR13;DNMT1;DDX5;SEH1L;L3MBTL2;CTBP1;ZBTB1;XPC;GATA3;NUP160;NUP85;RAD21;TPR;BLOC1S3;SAFB2;NUP88;SNX5;UBE2I;PHC1;CBX5;VDR;NUP153;PHC3;NFKB2;NR4A2;NFKBIA;STAG1;STAG2;HNRNPK;SP3;REL;MDM2;CYSTM1;ANP32B;HNRNPC;HIST1H4C;SP140L;BAP1;GSK3B;TOP2B;ZNF131;SETD2;DDX46;MAST3;PCM1;SUMO1;S…		R-HSA-4655431;R-HSA-4641350;R-HSA-4719436;R-HSA-4641345;R-HSA-4719424;R-HSA-4616015;R-HSA-4341070;R-HSA-4755524;R-HSA-4085296;R-HSA-4755526;R-HSA-4719448;R-HSA-3234081;R-HSA-3000383;R-HSA-3903017;R-HSA-4341072;R-HSA-4341073;R-HSA-4546385;R-HSA-4641362;R-HSA-4086059;R-HSA-3234084;R-HSA-4090408;R-HSA-4546387;R-HSA-4655440;R-HSA-4546386;R-HSA-4568914;R-HSA-4755536;R-HSA-3900194;R-HSA-4570463;R-HSA-4…
R-HSA-391251	Protein folding	62	106	0.00730329	0.00042887	0.0042887	28	28	0.00220472	9606	Homo sapiens	BTG3;TCF25;DCAF7;ACTB;TUBA1C;TUBA1B;HINT2;TUBA1A;PPP6R3;LONP2;FBXO6;CCT3;FBXW4;CCT2;USP8;FBXW5;CSNK2A1;VBP1;FBXW7;TUBB;TUBA4A;FBXW2;TUBB2A;TCP1;CSNK2B;XRN2;PFDN1;PLAA;PFDN2;PFDN4;TP53;PFDN5;HDAC3;NDUFB5;USP11;VPS4A;GTPBP10;GNAI3;IQGAP1;GNAI2;AP3M1;GNG2;GNG5;NUP85;POC1B;CCT8;CCT7;CCT5;CCT4;NOP56;STAT3;TBCD;TBCB;TBCA;TUBB4B;SOD2;MRPL22;CCT6A;GNB2;GNB1;POLR3E;PDCL;TAF7;FBXL3;LAMTOR2;GNB5;FBXL5;CALM2…		R-HSA-6814119;R-HSA-389956;R-HSA-390470;R-HSA-389955;R-HSA-8850560;R-HSA-389954;R-HSA-389964;R-HSA-6814124;R-HSA-389961;R-HSA-6814121;R-HSA-389963;R-HSA-6814120;R-HSA-389972;R-HSA-389974;R-HSA-389969;R-HSA-389970;R-HSA-8850527;R-HSA-389980;R-HSA-389976;R-HSA-389978;R-HSA-8850534;R-HSA-8850529;R-HSA-391266;R-HSA-8850539;R-HSA-6814409;R-HSA-390453;R-HSA-6814418;R-HSA-390459
R-HSA-68877	Mitotic Prometaphase	109	211	0.0145377	0.000462368	0.00462368	20	20	0.0015748	9606	Homo sapiens	NUP107;ZWILCH;SMC3;SMC4;PPP1CC;PPP2R1B;PPP2R1A;CWC22;CDC27;SLC25A44;CAST;CSNK2A1;TMOD3;NOSIP;CSNK1D;TUBA4A;EML4;EEF1A1;DYNC1LI2;CLIP1;COX7A2L;DMTF1;AKAP9;CSNK2B;NUP98;MAD1L1;PRR13;SEH1L;TUBGCP2;UBA6;PDS5B;PDS5A;NUP160;SKA2;DSN1;NUP85;RAD21;DPH3;SSR1;IVNS1ABP;ODF2;NEK7;STAG1;EIF2S3;STAG2;RPS27;TUBGCP6;TUBGCP4;MNAT1;YWHAE;CEP57;NUMA1;MRPS14;TCF25;PAK1IP1;DIS3L;TUBA1C;PCM1;ACTR1A;MFSD6;TUBA1B;XPO1;H…		R-HSA-2514854;R-HSA-2468293;R-HSA-9648114;R-HSA-9648017;R-HSA-375302;R-HSA-2545253;R-HSA-156682;R-HSA-1638803;R-HSA-9648089;R-HSA-2529015;R-HSA-9647746;R-HSA-2466068;R-HSA-2484822;R-HSA-2520883;R-HSA-2467794;R-HSA-380316;R-HSA-380508;R-HSA-2468287;R-HSA-2529020;R-HSA-1638821
R-HSA-167172	Transcription of the HIV genome	50	81	0.00558082	0.000469474	0.00469474	47	47	0.00370079	9606	Homo sapiens	CCNK;CCNT2;CCNT1;CCNH;GTF2B;MTMR14;MRPS12;HNRNPR;PCM1;TATDN1;UBE2Q2;NELFCD;NELFE;LYPLA1;SUPT16H;TBP;NCBP2;GTF2F1;GTF2F2;HAUS1;UBA52;EIF1B;GTF2A2;RNMT;SLC20A1;SHMT2;TAF9;SUPT4H1;WDR61;GTF2E1;GTF2E2;TM9SF3;POLR2A;POLR2B;POLR2C;POLR2D;POLR2E;POLR2G;POLR2H;POLR2I;EPS15;POLR2J;POLR2K;POLR2L;RNGTT;TAF12;TAF11;WWP1;GTF2H1;SSRP1;GTF2H3;SUPT5H;CDK9;CDK7;ERCC3;TAF7;TCEA1;CALR;MNAT1;TAF2		R-HSA-167234;R-HSA-167111;R-HSA-167115;R-HSA-167113;R-HSA-167118;R-HSA-167181;R-HSA-167117;R-HSA-170706;R-HSA-170704;R-HSA-167121;R-HSA-167191;R-HSA-167130;R-HSA-167128;R-HSA-167192;R-HSA-167134;R-HSA-167196;R-HSA-167133;R-HSA-167197;R-HSA-9613490;R-HSA-167459;R-HSA-167072;R-HSA-167136;R-HSA-167076;R-HSA-167077;R-HSA-9613498;R-HSA-167147;R-HSA-167083;R-HSA-167150;R-HSA-167087;R-HSA-167468;R-HSA-1…
R-HSA-390466	Chaperonin-mediated protein folding	59	100	0.0068899	0.000472367	0.00472367	19	19	0.00149606	9606	Homo sapiens	BTG3;TCF25;DCAF7;ACTB;TUBA1C;TUBA1B;HINT2;TUBA1A;PPP6R3;LONP2;FBXO6;CCT3;FBXW4;CCT2;USP8;FBXW5;CSNK2A1;VBP1;FBXW7;TUBB;TUBA4A;FBXW2;TUBB2A;TCP1;CSNK2B;XRN2;PFDN1;PLAA;PFDN2;PFDN4;TP53;PFDN5;HDAC3;NDUFB5;USP11;VPS4A;GTPBP10;GNAI3;IQGAP1;GNAI2;AP3M1;GNG2;GNG5;NUP85;POC1B;CCT8;CCT7;CCT5;CCT4;NOP56;STAT3;TUBB4B;SOD2;MRPL22;CCT6A;GNB2;GNB1;POLR3E;PDCL;TAF7;FBXL3;LAMTOR2;GNB5;FBXL5;CALM2;FERMT3		R-HSA-6814119;R-HSA-8850534;R-HSA-390470;R-HSA-8850529;R-HSA-8850560;R-HSA-391266;R-HSA-389954;R-HSA-6814124;R-HSA-8850539;R-HSA-389961;R-HSA-6814121;R-HSA-6814409;R-HSA-6814120;R-HSA-390453;R-HSA-6814418;R-HSA-389970;R-HSA-8850527;R-HSA-389980;R-HSA-390459
R-HSA-948021	Transport to the Golgi and subsequent modification	112	219	0.0150889	0.000550942	0.00550942	48	60	0.00472441	9606	Homo sapiens	KDELR1;DGKA;TACO1;UBE2D3;THYN1;RNF114;TFG;NAMPT;NSF;ST6GAL1;TRAPPC2L;COG7;COG4;CSNK1D;TUBA4A;DYNC1LI2;PREB;KDELR2;COPB2;COPA;PFKFB3;TMED10;GGNBP2;SAR1B;COPB1;NPRL2;TWF1;PRDX5;SCFD1;MAN2A1;SSR1;NAE1;SPTBN1;SEC31A;TRAPPC2;TRAPPC3;TRAPPC1;RHBDD2;TRAPPC4;NFATC3;TBCB;EIF2S3;GOLGB1;BRWD1;COPE;FKBP11;ARF3;PHF3;GPI;B4GALT3;ARF4;MCFD2;ARF1;B4GALT1;TCF25;MIA3;CHD2;PPP6C;TUBA1C;ACTR1A;TUBA1B;HINT2;TUBA1A;CA…		R-HSA-5694423;R-HSA-5694421;R-HSA-5694418;R-HSA-203973;R-HSA-5694417;R-HSA-975814;R-HSA-6814831;R-HSA-6809006;R-HSA-5694431;R-HSA-5694428;R-HSA-203977;R-HSA-6809003;R-HSA-5694427;R-HSA-964737;R-HSA-5694425;R-HSA-964830;R-HSA-6809015;R-HSA-975902;R-HSA-6809014;R-HSA-975903;R-HSA-6809011;R-HSA-6809010;R-HSA-6814833;R-HSA-964825;R-HSA-5694415;R-HSA-947991;R-HSA-5694413;R-HSA-6807868;R-HSA-5694410;R-…
R-HSA-597592	Post-translational protein modification	664	1592	0.109687	0.000576846	0.00576846	427	525	0.0413386	9606	Homo sapiens	RPL5;RPL3;NUP107;DCAF8;THYN1;SMC5;SMC6;SMC3;DCAF5;GABPB1;DCAF7;GLS;DCAF6;TPGS2;PSMD8;NUB1;PSMD6;PSMD7;RNF114;TFG;PSMD4;PSMD5;MYC;PSMD2;NAMPT;PSMD3;PSMD1;ANKFY1;DIP2A;SUPT20H;RPL37;DDX17;WSB1;WSB2;TYW3;RPL22;ZFYVE21;FNDC3A;MED6;SCAMP2;DYNC1LI2;WDR82;PSME3;PSME4;PSME1;PSME2;NUP98;UBA52;SF1;PRR13;TSTA3;SET;ANAPC15;SEH1L;RPN2;SAR1A;CTBP1;PRKDC;SAR1B;NPRL2;RPN1;XPC;WDR61;COPS7A;BCL10;GATA3;IQGAP1;HIF1…		R-HSA-8956040;R-HSA-688136;R-HSA-8956045;R-HSA-162821;R-HSA-6814831;R-HSA-5696605;R-HSA-162830;R-HSA-4755524;R-HSA-5696600;R-HSA-4755526;R-HSA-975902;R-HSA-975903;R-HSA-548890;R-HSA-3000383;R-HSA-162836;R-HSA-6814833;R-HSA-4755536;R-HSA-8855711;R-HSA-5665871;R-HSA-8956050;R-HSA-4551768;R-HSA-975919;R-HSA-5696627;R-HSA-8850594;R-HSA-159783;R-HSA-870437;R-HSA-3000348;R-HSA-5615637;R-HSA-5696534;R-H…
R-HSA-2990846	SUMOylation	100	192	0.0132286	0.000594536	0.00594536	140	140	0.0110236	9606	Homo sapiens	NUP107;SMC5;RORA;SMC6;PARK7;SMC3;NR3C1;TRIM28;PMPCB;EP300;OSTF1;DDX17;NSMCE2;NSMCE1;NOSIP;PIAS1;EEF1A1;CLIP1;NUP98;TP53;SF1;PRR13;DNMT1;DDX5;SEH1L;L3MBTL2;CTBP1;ZBTB1;XPC;GATA3;NUP160;NUP85;RAD21;TPR;BLOC1S3;SAFB2;NUP88;SNX5;UBE2I;PHC1;CBX5;VDR;NUP153;PHC3;NFKB2;NR4A2;NFKBIA;STAG1;STAG2;HNRNPK;SP3;REL;MDM2;UBA2;CYSTM1;ANP32B;HNRNPC;HIST1H4C;SP140L;SAE1;BAP1;GSK3B;TOP2B;ZNF131;SETD2;DDX46;MAST3;PC…		R-HSA-4655431;R-HSA-4641350;R-HSA-4719436;R-HSA-4641345;R-HSA-4719424;R-HSA-4616015;R-HSA-4341070;R-HSA-4755524;R-HSA-4085296;R-HSA-4755526;R-HSA-4719448;R-HSA-3234081;R-HSA-3000383;R-HSA-3903017;R-HSA-4341072;R-HSA-4341073;R-HSA-4546385;R-HSA-4641362;R-HSA-4086059;R-HSA-3234084;R-HSA-4090408;R-HSA-4546387;R-HSA-4655440;R-HSA-4546386;R-HSA-4568914;R-HSA-4755536;R-HSA-3900194;R-HSA-4570463;R-HSA-4…
R-HSA-5619084	ABC transporter disorders	58	99	0.006821	0.000616757	0.00616757	11	22	0.00173228	9606	Homo sapiens	CHD9;PSMD8;PSMD6;PSMD7;PSMD4;PSMD5;PSMD2;PSMD3;PSMD1;FBXO9;ABCC1;TSC22D2;TAP1;PDIA4;PSMA5;PSMA6;PSMA3;PSMA4;PSMA1;PSMA2;PSME3;PSME4;MCM3;UBE2V2;PSME1;PSME2;UBA52;PSMD10;PSMD12;VCP;PSMD11;ANAPC15;RPN2;PSMD14;PSMD13;RPN1;SEL1L;DERL1;DERL2;PSMB10;PSMA7;PSMB6;ERLEC1;PSMB7;PSMB4;PSMB5;ERICH1;UBB;OS9;PSMB2;ZNHIT3;PSMB3;UBC;PSMB1;PSMF1;RPS27A;CCDC12;HSPA4;LIMK2;LSM3;PSMB8;PSMB9;PSMC5;PSMC6;PSMC3;PSMC4;P…		R-HSA-5678822;R-HSA-8866854;R-HSA-5682311;R-HSA-5678517;R-HSA-5678992;R-HSA-5679101;R-HSA-8866858;R-HSA-5679000;R-HSA-8866857;R-HSA-8866856;R-HSA-5679145
R-HSA-75955	RNA Polymerase II Transcription Elongation	42	66	0.00454733	0.000714563	0.00688103	8	8	0.000629921	9606	Homo sapiens	CCNK;CCNT2;CCNT1;CCNH;MRPS12;AFF4;CDC73;TATDN1;NELFCD;NELFE;LYPLA1;SUPT16H;NCBP2;GTF2F1;GTF2F2;HAUS1;SLC20A1;SHMT2;CTR9;SUPT4H1;WDR61;RTF1;MLLT3;TM9SF3;POLR2A;POLR2B;POLR2C;POLR2D;POLR2E;LEO1;POLR2G;POLR2H;POLR2I;EPS15;POLR2J;POLR2K;POLR2L;EAF1;WWP1;GTF2H1;SSRP1;GTF2H3;SUPT5H;CDK9;CDK7;ERCC3;TCEA1;CALR;MNAT1		R-HSA-112385;R-HSA-113412;R-HSA-112379;R-HSA-113402;R-HSA-112381;R-HSA-112396;R-HSA-112383;R-HSA-113407
R-HSA-167160	RNA Pol II CTD phosphorylation and interaction with CE during HIV infection	23	29	0.00199807	0.000728193	0.00688103	5	5	0.000393701	9606	Homo sapiens	SHMT2;CCNH;RNMT;SLC20A1;MRPS12;WDR61;TM9SF3;PCM1;POLR2A;POLR2B;POLR2C;POLR2D;POLR2E;POLR2G;POLR2H;POLR2I;POLR2J;POLR2K;POLR2L;RNGTT;WWP1;GTF2H1;GTF2H3;GTF2F1;SUPT5H;GTF2F2;CDK7;ERCC3;CALR;MNAT1		R-HSA-167153;R-HSA-167111;R-HSA-167098;R-HSA-167128;R-HSA-167133
R-HSA-77075	RNA Pol II CTD phosphorylation and interaction with CE	23	29	0.00199807	0.000728193	0.00688103	5	5	0.000393701	9606	Homo sapiens	SHMT2;CCNH;RNMT;SLC20A1;MRPS12;WDR61;TM9SF3;PCM1;POLR2A;POLR2B;POLR2C;POLR2D;POLR2E;POLR2G;POLR2H;POLR2I;POLR2J;POLR2K;POLR2L;RNGTT;WWP1;GTF2H1;GTF2H3;GTF2F1;SUPT5H;GTF2F2;CDK7;ERCC3;CALR;MNAT1		R-HSA-77073;R-HSA-113430;R-HSA-77069;R-HSA-77068;R-HSA-77071
R-HSA-389957	Prefoldin mediated transfer of substrate to CCT/TriC	23	29	0.00199807	0.000728193	0.00688103	2	2	0.00015748	9606	Homo sapiens	CCT3;CCT2;TCF25;VBP1;TUBB;TUBB4B;TUBA4A;ACTB;CCT6A;TUBA1C;TUBB2A;TUBA1A;TCP1;PFDN1;PFDN2;CCT8;CCT7;PFDN4;CALM2;PFDN5;CCT5;CCT4		R-HSA-389970;R-HSA-389980
R-HSA-5683057	MAPK family signaling cascades	166	348	0.0239768	0.000743049	0.00688103	80	86	0.00677165	9606	Homo sapiens	CYFIP2;DGKA;TACO1;ARAF;PEBP1;UBE3A;WDR83;SPATA20;ACTB;ACTG1;PSMD8;NUB1;PSMD6;CCND3;PSMD7;CCND2;PSMD4;HENMT1;PPP2R1B;PSMD5;PPP2R1A;PSMD2;MYC;OGFOD1;PSMD3;NIPAL3;PSMD1;PRKACB;IL6R;FBXO9;FBXW4;MAP2K1;MAP2K2;TAP1;ATP11B;ACSL4;RBX1;PDIA4;EEF1A1;PSME3;PSME4;AKAP9;PSME1;UBE2V2;PSME2;RAF1;IL6ST;TLN1;UBA52;KPNB1;PSMD10;PXK;PSMD12;NDRG3;PFKFB3;ANAPC15;PSMD11;RPN2;PSMD14;PSMD13;CUL3;RPN1;IQGAP1;PHB;RASAL3;S…		R-HSA-5692754;R-HSA-5687123;R-HSA-5692755;R-HSA-5687120;R-HSA-5687121;R-HSA-5692764;R-HSA-5692761;R-HSA-5675206;R-HSA-5658438;R-HSA-5687109;R-HSA-5658435;R-HSA-5687107;R-HSA-389788;R-HSA-5692749;R-HSA-5687115;R-HSA-5687112;R-HSA-5687113;R-HSA-5672950;R-HSA-109857;R-HSA-5658231;R-HSA-5672951;R-HSA-5672948;R-HSA-5692788;R-HSA-109858;R-HSA-109860;R-HSA-5675376;R-HSA-109863;R-HSA-5692785;R-HSA-109862…
R-HSA-167162	RNA Polymerase II HIV Promoter Escape	35	52	0.00358275	0.000744921	0.00688103	9	9	0.000708661	9606	Homo sapiens	GTF2A2;SHMT2;CCNH;SLC20A1;GTF2B;MTMR14;MRPS12;TAF9;WDR61;HNRNPR;GTF2E1;GTF2E2;TM9SF3;POLR2A;POLR2B;UBE2Q2;POLR2C;POLR2D;POLR2E;POLR2G;POLR2H;POLR2I;POLR2J;POLR2K;POLR2L;TBP;TAF12;TAF11;WWP1;GTF2H1;GTF2H3;GTF2F1;GTF2F2;CDK7;ERCC3;TAF7;CALR;MNAT1;UBA52;EIF1B;TAF2		R-HSA-167474;R-HSA-9613490;R-HSA-167136;R-HSA-167121;R-HSA-9613498;R-HSA-167115;R-HSA-167113;R-HSA-167468;R-HSA-167117
R-HSA-167161	HIV Transcription Initiation	35	52	0.00358275	0.000744921	0.00688103	4	4	0.000314961	9606	Homo sapiens	GTF2A2;SHMT2;CCNH;SLC20A1;GTF2B;MTMR14;MRPS12;TAF9;WDR61;HNRNPR;GTF2E1;GTF2E2;TM9SF3;POLR2A;POLR2B;UBE2Q2;POLR2C;POLR2D;POLR2E;POLR2G;POLR2H;POLR2I;POLR2J;POLR2K;POLR2L;TBP;TAF12;TAF11;WWP1;GTF2H1;GTF2H3;GTF2F1;GTF2F2;CDK7;ERCC3;TAF7;CALR;MNAT1;UBA52;EIF1B;TAF2		R-HSA-167477;R-HSA-167130;R-HSA-167134;R-HSA-167118
R-HSA-75953	RNA Polymerase II Transcription Initiation	35	52	0.00358275	0.000744921	0.00688103	3	3	0.00023622	9606	Homo sapiens	GTF2A2;SHMT2;CCNH;SLC20A1;GTF2B;MTMR14;MRPS12;TAF9;WDR61;HNRNPR;GTF2E1;GTF2E2;TM9SF3;POLR2A;POLR2B;UBE2Q2;POLR2C;POLR2D;POLR2E;POLR2G;POLR2H;POLR2I;POLR2J;POLR2K;POLR2L;TBP;TAF12;TAF11;WWP1;GTF2H1;GTF2H3;GTF2F1;GTF2F2;CDK7;ERCC3;TAF7;CALR;MNAT1;UBA52;EIF1B;TAF2		R-HSA-75861;R-HSA-75864;R-HSA-75866
R-HSA-170834	Signaling by TGF-beta Receptor Complex	51	85	0.00585641	0.000764559	0.00688103	80	82	0.00645669	9606	Homo sapiens	HBS1L;TCERG1;CCNK;CCNT2;CCNT1;CCDC47;UBE2D3;UBE2D1;CCNC;F11R;PPP1CB;PPP1CC;XPO1;MYC;EMB;JUNB;RNF111;TGIF1;ACAD8;TGIF2;PARP1;TMOD3;FNDC3A;UCHL5;RHOA;TGFBR2;COX7A2L;TFDP1;NCOR1;STRAP;UBA52;KPNB1;PPP1R15A;USP15;HDAC1;NEDD8;ACAT2;ERICH1;UBB;UBC;RPS27A;SKIL;SMAD2;MCTS1;CHTOP;SMURF2;USP9X;TPRKB;PRRC2B;SMAD7;PPP1CA;FKBP1A;CDK9;STAG1;SNW1;STUB1;TAB2;TRIM33		R-HSA-178178;R-HSA-2186785;R-HSA-2176417;R-HSA-2176416;R-HSA-2160931;R-HSA-2160932;R-HSA-2187303;R-HSA-870538;R-HSA-2160935;R-HSA-4332235;R-HSA-2187309;R-HSA-4332236;R-HSA-178189;R-HSA-2176445;R-HSA-2187325;R-HSA-209055;R-HSA-178208;R-HSA-2187395;R-HSA-2134532;R-HSA-178215;R-HSA-178218;R-HSA-870437;R-HSA-2187401;R-HSA-173483;R-HSA-173481;R-HSA-2187405;R-HSA-2186767;R-HSA-173488;R-HSA-2186643;R-HS…
R-HSA-2565942	Regulation of PLK1 Activity at G2/M Transition	54	92	0.00633871	0.000887891	0.00799102	10	12	0.000944882	9606	Homo sapiens	YWHAE;CEP57;MRPS14;PPP1CB;PCM1;ACTR1A;TUBA1A;PPP2R1A;CDC27;CNTRL;RAB8A;SKP1;OFD1;EIF5B;HSP90AA1;PPP1R12A;FBXW11;TUBB;HAUS3;CSNK1D;HAUS6;DYNLL1;CKAP5;TUBA4A;HAUS1;DMTF1;AKAP9;MAPRE1;UBA52;SFI1;OPTN;SDCCAG8;PAFAH1B1;DYNC1I2;USP14;SEH1L;DCTN1;SSNA1;DCTN3;CUL1;NXF1;ERICH1;UBB;SERTAD1;RAD21;UBC;RPS27A;PCNT;CLASP1;IVNS1ABP;DYNC1H1;ODF2;TBCD;TUBB4B;TM9SF2;NEDD1;DRG1;MNAT1		R-HSA-3000319;R-HSA-3000335;R-HSA-4086410;R-HSA-2562594;R-HSA-3002811;R-HSA-2562526;R-HSA-2574845;R-HSA-3000310;R-HSA-3000339;R-HSA-2574840
R-HSA-381070	IRE1alpha activates chaperones	58	101	0.0069588	0.000971181	0.00874063	52	53	0.00417323	9606	Homo sapiens	ACADVL;DCTN1;GOSR2;CXXC1;ADD1;SERP1;SCP2;LMNA;SSR1;DNAJB9;SEC31A;TSPYL2;ZBTB17;XBP1;HSPA5;DIS3;EDEM1;GFPT1;TBCB;PDIA6;YIF1A;DNAJC3;ACLY;DNAJB11;SRPRB;HDGF;HYOU1;TPP1;PREB;NAA15;ATP6V0D1;TLN1		R-HSA-1791131;R-HSA-1791130;R-HSA-1791128;R-HSA-8953356;R-HSA-1791134;R-HSA-1791133;R-HSA-1791123;R-HSA-1791122;R-HSA-1791124;R-HSA-1791114;R-HSA-1791112;R-HSA-381203;R-HSA-1791116;R-HSA-1791108;R-HSA-381217;R-HSA-1791167;R-HSA-381091;R-HSA-1791164;R-HSA-1791155;R-HSA-1791154;R-HSA-1791158;R-HSA-1791157;R-HSA-1791156;R-HSA-381109;R-HSA-1791144;R-HSA-1791139;R-HSA-1791138;R-HSA-1791137;R-HSA-17911…
R-HSA-9609507	Protein localization	89	170	0.0117128	0.000983392	0.00885052	49	53	0.00417323	9606	Homo sapiens	ZFAND6;UBE2D2;ECI2;UBE2D3;UBE2D1;TOMM20;TOMM22;CHCHD2;SCP2;CHCHD7;NUDT19;PSMD1;LONP2;PMPCB;MPV17;ACAA1;ARSA;GSTK1;ACOT8;CMC2;ECH1;FNDC3A;ALDH3A2;GNPAT;VDAC1;NUP98;UBA52;COX19;COX17;TARS;ACAT2;ATP5B;UBB;GRPEL1;TMEM127;UBC;ANKRD10;HACL1;CYC1;DNAJC19;HSPA9;FIS1;PRNP;IDH1;TIMM44;TMEM230;TIMM10B;CS;LSM6;PPT1;TAB2;ACO2;OLA1;HSCB;ATP5G2;ATP5G1;SERP1;SEC61G;TIMM17A;TIMM17B;SEC61B;COA6;USP48;CAMLG;TIMM23;…		R-HSA-1299475;R-HSA-9033485;R-HSA-1299478;R-HSA-1299476;R-HSA-1307803;R-HSA-1299482;R-HSA-1307802;R-HSA-1299481;R-HSA-1299480;R-HSA-1299487;R-HSA-9033478;R-HSA-1299484;R-HSA-9033240;R-HSA-9033499;R-HSA-9609860;R-HSA-9033233;R-HSA-9033232;R-HSA-9033235;R-HSA-9033491;R-HSA-9033236;R-HSA-9033238;R-HSA-9033514;R-HSA-1268022;R-HSA-9033516;R-HSA-9033505;R-HSA-9617595;R-HSA-1955380;R-HSA-1268025;R-HSA-9…
R-HSA-432722	Golgi Associated Vesicle Biogenesis	39	61	0.00420284	0.000991824	0.00892642	7	7	0.000551181	9606	Homo sapiens	NAPA;ARF1;RAB5C;TFRC;MAST4;CLTC;USP34;CLTA;THYN1;CLINT1;TGOLN2;BLOC1S6;SNX2;AP1G2;AP1G1;BLOC1S1;FTH1;BLOC1S3;AP1S2;SNX9;AP3S1;CAMK2G;SNX5;SNX6;AP1M1;TPD52;HSPA8;SNAPIN;EYA3;DTNBP1;AP3B1;PUM1;AP4B1;DNM2;VAMP8;STAG1;NECAP1;GOLGB1;CPD;YIPF6;WDFY1;NDUFS1;ARF5;PICALM;FTL		R-HSA-421831;R-HSA-429815;R-HSA-8874979;R-HSA-421836;R-HSA-434362;R-HSA-421835;R-HSA-421833
R-HSA-73776	RNA Polymerase II Promoter Escape	35	53	0.00365165	0.00102416	0.00921748	7	7	0.000551181	9606	Homo sapiens	GTF2A2;SHMT2;CCNH;SLC20A1;GTF2B;MTMR14;MRPS12;TAF9;WDR61;HNRNPR;GTF2E1;GTF2E2;TM9SF3;POLR2A;POLR2B;UBE2Q2;POLR2C;POLR2D;POLR2E;POLR2G;POLR2H;POLR2I;POLR2J;POLR2K;POLR2L;TBP;TAF12;TAF11;WWP1;GTF2H1;GTF2H3;GTF2F1;GTF2F2;CDK7;ERCC3;TAF7;CALR;MNAT1;UBA52;EIF1B;TAF2		R-HSA-75873;R-HSA-111264;R-HSA-76576;R-HSA-9613494;R-HSA-75850;R-HSA-9613497;R-HSA-75869
R-HSA-6803529	FGFR2 alternative splicing	22	28	0.00192917	0.00105182	0.00946639	4	4	0.000314961	9606	Homo sapiens	SHMT2;MRPS12;TIAL1;PTBP1;POLR2A;POLR2B;POLR2C;POLR2D;POLR2E;POLR2G;POLR2H;POLR2I;HNRNPA1;POLR2J;POLR2K;POLR2L;TIA1;NCBP2;FUS;WWP1;GTF2F1;GTF2F2;HNRNPM;HNRNPH1;HNRNPF		R-HSA-6803527;R-HSA-6803523;R-HSA-6803838;R-HSA-6803836
R-HSA-453279	Mitotic G1 phase and G1/S transition	90	173	0.0119195	0.00110922	0.00998296	94	98	0.00771654	9606	Homo sapiens	RB1;CCNH;GMNN;PPP2R2A;PSMD8;PSMD6;CCND3;PSMD7;CCND2;PSMD4;HENMT1;PPP2R1B;PSMD5;PPP2R1A;MYC;PSMD2;PSMD3;AKT1;PSMD1;CCNL1;SKP1;FBXO9;TAP1;PDIA4;PSME3;PSME1;UBE2V2;PSME2;UBA52;KPNB1;PSMD10;PSMD12;NDRG3;ANAPC15;PSMD11;RPN2;PSMD14;MAX;PSMD13;RPN1;CUL1;ZMPSTE24;ORC4;UBB;ZNHIT3;UBC;PSMF1;CCDC12;ODF2;TIMM44;PRRC2B;CDK7;CDK6;NACA;CDK4;TUBGCP4;MNAT1;CDKN1A;CDKN1B;MCM7;CHD9;ARPC1A;CDV3;ATRX;TSC22D2;RBL2;PSM…		R-HSA-187520;R-HSA-1227670;R-HSA-8964492;R-HSA-1227671;R-HSA-8961934;R-HSA-8961678;R-HSA-8942607;R-HSA-8961920;R-HSA-8961665;R-HSA-8964482;R-HSA-8962050;R-HSA-8961671;R-HSA-8961688;R-HSA-8961946;R-HSA-1363328;R-HSA-1363331;R-HSA-8848414;R-HSA-8964498;R-HSA-187545;R-HSA-8961961;R-HSA-187552;R-HSA-8964525;R-HSA-9018017;R-HSA-8961952;R-HSA-8964513;R-HSA-8961699;R-HSA-69299;R-HSA-68914;R-HSA-8848436;…
R-HSA-5696394	DNA Damage Recognition in GG-NER	28	40	0.00275596	0.00136115	0.0122504	5	5	0.000393701	9606	Homo sapiens	INO80D;CUL3;GPS1;COPS7A;XPC;ACTB;YY1;UBB;ERICH1;UBC;RUVBL1;RPS27A;ADSS;HSPA9;RPS9;PARP1;MCRS1;ACTL6A;RAD23A;RBX1;DDB2;CUL4A;DDB1;COPS3;NR4A1;COPS6;COPS5;XPOT;COPS2;COPS8;UBA52;CUL4B;SF1		R-HSA-5691006;R-HSA-6782943;R-HSA-5696655;R-HSA-5691004;R-HSA-5696664
R-HSA-3108214	SUMOylation of DNA damage response and repair proteins	48	81	0.00558082	0.00136355	0.0122719	24	24	0.00188976	9606	Homo sapiens	NUP107;MAST3;SMC5;SMC6;SMC3;SUMO1;SUMO3;SUMO2;NUP62;FLOT2;OSTF1;SEC13;PARP1;NUP133;NSMCE2;NSMCE1;NOSIP;COMMD3;SMC1A;PIAS1;RNF168;NUP50;NUP54;NUP98;PRR13;DCTN5;SP100;SEH1L;XPC;NUP160;HDAC7;CYTH2;NUP85;TDG;RAD21;LEPROTL1;TIFA;TPR;NUP88;RAE1;SNX5;RANBP2;PHC1;UBE2I;NUP153;PHC3;RSL1D1;STAG1;STAG2;ZNFX1;NUPL2;SP140L;BAP1;NUP37		R-HSA-2997709;R-HSA-3000399;R-HSA-4551648;R-HSA-4570528;R-HSA-4551616;R-HSA-4551661;R-HSA-4551724;R-HSA-4568846;R-HSA-3000348;R-HSA-4551604;R-HSA-3000383;R-HSA-5228508;R-HSA-4568848;R-HSA-3000411;R-HSA-4568914;R-HSA-4570463;R-HSA-4568863;R-HSA-3108212;R-HSA-4570553;R-HSA-3000433;R-HSA-2997616;R-HSA-4551768;R-HSA-4570554;R-HSA-4551738
R-HSA-380270	Recruitment of mitotic centrosome proteins and complexes	48	81	0.00558082	0.00136355	0.0122719	3	3	0.00023622	9606	Homo sapiens	YWHAE;CEP57;MRPS14;PAK1IP1;PCM1;ACTR1A;TUBA1A;PPP2R1A;CWC22;CDC27;CNTRL;OFD1;EIF5B;HSP90AA1;ACTR6;TUBB;HAUS3;CSNK1D;HAUS6;DYNLL1;CKAP5;TUBA4A;HAUS1;MZT2B;MZT2A;DMTF1;AKAP9;MAPRE1;SFI1;SDCCAG8;PAFAH1B1;DYNC1I2;USP14;SEH1L;DCTN1;TUBGCP2;SSNA1;DCTN3;NXF1;RAD21;PCNT;CLASP1;IVNS1ABP;DYNC1H1;ODF2;TUBB4B;CDK11B;TM9SF2;NEDD1;DRG1;TUBGCP6;TUBGCP4;MNAT1		R-HSA-380311;R-HSA-380455;R-HSA-380283
R-HSA-5675221	Negative regulation of MAPK pathway	31	46	0.00316935	0.00140676	0.0126608	11	12	0.000944882	9606	Homo sapiens	YWHAB;ZFAND2A;ARAF;PEBP1;UBE3A;DUSP16;PPP2CA;PTBP1;DUSP10;UBB;ERICH1;PPP2R1B;PPP2R5E;PPP2R1A;UBC;RPS27A;MARK3;BRAP;DUSP4;DUSP5;MAP2K1;DUSP2;MAP2K2;DUSP1;PPP2R5A;PPP2R5D;PPP2R5C;DUSP6;EEF1A1;PPP5C;EIF5;PPT1;KRAS;EIF3E;RAF1;UBA52;SMAP1		R-HSA-5674022;R-HSA-5675431;R-HSA-5674018;R-HSA-5674019;R-HSA-5675376;R-HSA-5674496;R-HSA-5674140;R-HSA-5675373;R-HSA-5675194;R-HSA-5675433;R-HSA-5675417
R-HSA-167152	Formation of HIV elongation complex in the absence of HIV Tat	33	50	0.00344495	0.00140792	0.0126713	2	2	0.00015748	9606	Homo sapiens	CCNK;CCNT2;CCNT1;SHMT2;CCNH;SLC20A1;MRPS12;SUPT4H1;WDR61;TM9SF3;TATDN1;POLR2A;POLR2B;POLR2C;POLR2D;POLR2E;POLR2G;POLR2H;NELFCD;POLR2I;POLR2J;EPS15;POLR2K;POLR2L;NELFE;LYPLA1;SUPT16H;NCBP2;WWP1;GTF2H1;SSRP1;GTF2H3;GTF2F1;SUPT5H;GTF2F2;HAUS1;CDK9;CDK7;ERCC3;TCEA1;CALR;MNAT1		R-HSA-167077;R-HSA-167084
R-HSA-8856688	Golgi-to-ER retrograde transport	78	148	0.0101971	0.00162478	0.0146231	18	18	0.00141732	9606	Homo sapiens	FKBP11;ARF3;PHF3;ARF4;ARF1;KDELR1;TCF25;THYN1;TUBA1C;ACTR1A;TUBA1B;HINT2;TUBA1A;CAPZB;APMAP;PPP2R5E;KIF5B;DPYSL2;NAMPT;NFKBIZ;TMED3;TMED2;TMED7;KIFAP3;ACP1;NSF;CAP1;TMED9;TUBB;KIF22;ARFGAP3;DYNLL1;ITFG1;TUBA4A;COPZ1;COMMD4;ARFGAP2;POR;DYNC1LI2;TUBB2A;KIF2A;PIGK;KDELR2;SEC22B;KIF20B;PAFAH1B3;ARF5;PAFAH1B2;PAFAH1B1;DCTN6;NAPA;RAB1A;DYNC1I2;DCTN5;COPB2;COPA;TMED10;DCTN1;DCTN4;RAB1B;COPB1;DCTN3;STX18…		R-HSA-8849350;R-HSA-8848484;R-HSA-8849348;R-HSA-6811427;R-HSA-6811426;R-HSA-6811425;R-HSA-8849345;R-HSA-8849353;R-HSA-6811415;R-HSA-6811414;R-HSA-6811412;R-HSA-6811411;R-HSA-6811423;R-HSA-6811422;R-HSA-6811418;R-HSA-6811417;R-HSA-8850041;R-HSA-8850040
R-HSA-5633007	Regulation of TP53 Activity	91	178	0.012264	0.00171227	0.0154104	97	98	0.00771654	9606	Homo sapiens	PHF20;MPG;MTMR14;PRKAG1;EHMT1;HNRNPR;CHD4;PRDM1;BACH1;RCBTB2;KAT5;PPP2R1B;UBE2Q2;PPP2R1A;AKT1;PIP4K2A;EP300;PIP4K2C;NBN;PDK1;MCCC2;RFC5;ACTR2;SUPT16H;USP7;GABARAPL1;TBP;H2AFY;CSNK2A1;RFC2;HUS1;PPP2R5C;PRKAB1;EEF1A1;EBNA1BP2;KAT6A;CSNK2B;SRSF6;SGK1;TP53;UBA52;EIF1B;RHNO1;PRKAA1;USP15;HDAC2;RNF34;MEAF6;ROCK1;HDAC1;TAF9;OSGEP;ZMPSTE24;PPP2CA;CLN3;ORC4;UBB;RBBP4;ERICH1;TP53INP1;UBC;SNX9;RICTOR;RBBP7;…		R-HSA-6805103;R-HSA-3222072;R-HSA-349455;R-HSA-6805109;R-HSA-6805620;R-HSA-6811508;R-HSA-6799431;R-HSA-6805061;R-HSA-5689972;R-HSA-6805059;R-HSA-6811479;R-HSA-69685;R-HSA-3222020;R-HSA-3700992;R-HSA-3700997;R-HSA-6798374;R-HSA-3222128;R-HSA-6798373;R-HSA-6805285;R-HSA-6798372;R-HSA-6805792;R-HSA-6792491;R-HSA-6805035;R-HSA-6810410;R-HSA-6804276;R-HSA-3222116;R-HSA-6799409;R-HSA-3239014;R-HSA-6803…
R-HSA-381038	XBP1(S) activates chaperone genes	54	95	0.0065454	0.00174654	0.0157189	47	47	0.00370079	9606	Homo sapiens	ACADVL;DCTN1;GOSR2;CXXC1;ADD1;SERP1;SCP2;LMNA;SSR1;DNAJB9;SEC31A;TSPYL2;ZBTB17;XBP1;DIS3;EDEM1;GFPT1;TBCB;PDIA6;YIF1A;DNAJC3;DNAJB11;SRPRB;HDGF;HYOU1;TPP1;PREB;ATP6V0D1;TLN1		R-HSA-1791131;R-HSA-1791066;R-HSA-1791130;R-HSA-1791128;R-HSA-1791064;R-HSA-8953356;R-HSA-1791071;R-HSA-1791134;R-HSA-1791069;R-HSA-1791133;R-HSA-1791123;R-HSA-1791058;R-HSA-1791122;R-HSA-1791186;R-HSA-1791057;R-HSA-1791184;R-HSA-1791124;R-HSA-1791060;R-HSA-1791114;R-HSA-1791177;R-HSA-1791112;R-HSA-1791054;R-HSA-1791116;R-HSA-1791169;R-HSA-1791108;R-HSA-1791172;R-HSA-1791096;R-HSA-1791167;R-HSA-1…
R-HSA-8866652	Synthesis of active ubiquitin: roles of E1 and E2 enzymes	24	33	0.00227367	0.00177064	0.0159358	16	16	0.00125984	9606	Homo sapiens	UBA6;UBE2D2;UBE2D3;TCF7;UBE2D1;UBE2Z;ACAT2;UBE2L3;UBB;ERICH1;UBE2Q2;UBC;TMEM208;ANKFY1;RPS27A;JAK3;USP7;UBE2B;USP9X;UBE2E3;UBE2G1;UBE2A;FNDC3A;UBE2G2;UCHL3;XRN1;UBE2R2;UBE2T;TAB2;BIRC6;UBA1;PTPN6;UBE2K;UBA52		R-HSA-8852134;R-HSA-8852133;R-HSA-8852132;R-HSA-8852131;R-HSA-8852130;R-HSA-8865090;R-HSA-8852129;R-HSA-8852128;R-HSA-8853515;R-HSA-8865098;R-HSA-8853514;R-HSA-8852136;R-HSA-8852127;R-HSA-8853503;R-HSA-8865050;R-HSA-8853529
R-HSA-76042	RNA Polymerase II Transcription Initiation And Promoter Clearance	35	55	0.00378944	0.00186749	0.0168074	11	11	0.000866142	9606	Homo sapiens	GTF2A2;SHMT2;CCNH;SLC20A1;GTF2B;MTMR14;MRPS12;TAF9;WDR61;HNRNPR;GTF2E1;GTF2E2;TM9SF3;POLR2A;POLR2B;UBE2Q2;POLR2C;POLR2D;POLR2E;POLR2G;POLR2H;POLR2I;POLR2J;POLR2K;POLR2L;TBP;TAF12;TAF11;WWP1;GTF2H1;GTF2H3;GTF2F1;GTF2F2;CDK7;ERCC3;TAF7;CALR;MNAT1;UBA52;EIF1B;TAF2		R-HSA-75873;R-HSA-111264;R-HSA-76576;R-HSA-75861;R-HSA-9613494;R-HSA-75864;R-HSA-75866;R-HSA-75850;R-HSA-9613497;R-HSA-75949;R-HSA-75869
R-HSA-4085377	SUMOylation of SUMOylation proteins	27	39	0.00268706	0.0019027	0.0171243	5	5	0.000393701	9606	Homo sapiens	DCTN5;NUP107;SEH1L;MAST3;NUP160;SUMO1;NUP85;TPR;SUMO2;NUP62;TIFA;FLOT2;NUP88;OSTF1;RAE1;RANBP2;SEC13;UBE2I;NUP133;NOSIP;NUP153;TOPORS;ZNFX1;NUP50;NUP54;NUP98;NUPL2;PRR13;NUP37		R-HSA-4551649;R-HSA-4551683;R-HSA-3968362;R-HSA-4085350;R-HSA-4551679
R-HSA-4570464	SUMOylation of RNA binding proteins	33	51	0.00351385	0.00191283	0.0172154	4	4	0.000314961	9606	Homo sapiens	DCTN5;NUP107;SEH1L;MAST3;NUP160;SUMO1;NUP85;TPR;SUMO2;NUP62;TIFA;FLOT2;NUP88;OSTF1;RAE1;SNX5;RANBP2;SEC13;NOP58;UBE2I;PHC1;NUP133;NOSIP;COMMD3;NUP153;PPP2R5C;PHC3;ZNFX1;HNRNPK;NUP50;NUP54;NUP98;HNRNPC;NUPL2;BAP1;PRR13;NUP37		R-HSA-4570499;R-HSA-4570467;R-HSA-4570493;R-HSA-4570489
R-HSA-159234	Transport of Mature mRNAs Derived from Intronless Transcripts	31	47	0.00323825	0.00193811	0.017443	9	9	0.000708661	9606	Homo sapiens	DCTN5;SLBP;NUP107;SEH1L;MAST3;NUP160;NXF1;FIP1L1;NUP85;TPR;NUP62;TIFA;FLOT2;NUP88;OSTF1;RAE1;EIF4E;RANBP2;SEC13;NUP133;CPSF1;NCBP2;CPSF3;CPSF2;NOSIP;NUP153;ZNFX1;NUP50;NUP54;NUP98;NUPL2;PRR13;NUP37		R-HSA-77587;R-HSA-158481;R-HSA-159046;R-HSA-158484;R-HSA-159050;R-HSA-77594;R-HSA-158441;R-HSA-158447;R-HSA-111439
R-HSA-6796648	TP53 Regulates Transcription of DNA Repair Genes	51	89	0.00613201	0.00195488	0.017594	17	17	0.00133858	9606	Homo sapiens	ATF2;CCNK;CCNT2;CCNT1;CCNH;MRPS12;TATDN1;ME2;NELFCD;NELFE;LYPLA1;SUPT16H;USP4;FOS;GTF2F1;GTF2F2;DDB2;HAUS1;MSH2;TP53;SLC20A1;SHMT2;SUPT4H1;WDR61;TM9SF3;POLR2A;POLR2B;POLR2C;POLR2D;POLR2E;POLR2G;POLR2H;RFFL;POLR2I;EPS15;POLR2J;POLR2K;POLR2L;FANCI;JUN;WWP1;GTF2H1;SSRP1;GTF2H3;TTC39C;SUPT5H;CDK9;CDK7;ERCC3;TCEA1;ATM;CALR;MNAT1;METAP1		R-HSA-6796647;R-HSA-6797606;R-HSA-6806405;R-HSA-6797090;R-HSA-6806413;R-HSA-6806412;R-HSA-6797100;R-HSA-6796649;R-HSA-6806408;R-HSA-6806423;R-HSA-6806419;R-HSA-6806417;R-HSA-6797712;R-HSA-6797616;R-HSA-6806394;R-HSA-6806425;R-HSA-6806392
R-HSA-380287	Centrosome maturation	48	83	0.00571862	0.00217995	0.0193584	6	6	0.000472441	9606	Homo sapiens	YWHAE;CEP57;MRPS14;PAK1IP1;PCM1;ACTR1A;TUBA1A;PPP2R1A;CWC22;CDC27;CNTRL;OFD1;EIF5B;HSP90AA1;ACTR6;TUBB;HAUS3;CSNK1D;HAUS6;DYNLL1;CKAP5;TUBA4A;HAUS1;MZT2B;MZT2A;DMTF1;AKAP9;MAPRE1;SFI1;SDCCAG8;PAFAH1B1;DYNC1I2;USP14;SEH1L;DCTN1;TUBGCP2;SSNA1;DCTN3;NXF1;RAD21;PCNT;CLASP1;IVNS1ABP;DYNC1H1;ODF2;TUBB4B;CDK11B;TM9SF2;NEDD1;DRG1;TUBGCP6;TUBGCP4;MNAT1		R-HSA-380311;R-HSA-380455;R-HSA-380294;R-HSA-380272;R-HSA-380303;R-HSA-380283
R-HSA-4551638	SUMOylation of chromatin organization proteins	38	62	0.00427174	0.00232146	0.0193584	15	15	0.0011811	9606	Homo sapiens	SETD2;NUP107;MAST3;SUMO1;SUMO3;SUMO2;NUP62;FLOT2;OSTF1;RBM17;SEC13;NUP133;NOSIP;COMMD3;COMMD4;PIAS1;NUP50;NUP54;NUP98;PRR13;DCTN5;HDAC2;SEH1L;L3MBTL2;HDAC1;GATA3;NUP160;CYTH2;NUP85;TIFA;TPR;NUP88;RAE1;SNX5;RANBP2;PHC1;UBE2I;CBX5;PTGES3;NUP153;PHC3;SLC25A38;ZNFX1;CYSTM1;NUPL2;HIST1H4C;BAP1;METAP1;NUP37;R3HDM2		R-HSA-4551655;R-HSA-6804485;R-HSA-4570496;R-HSA-8956365;R-HSA-4615872;R-HSA-4615905;R-HSA-4615873;R-HSA-4616015;R-HSA-4551727;R-HSA-4570485;R-HSA-4615987;R-HSA-4615889;R-HSA-4615839;R-HSA-4615900;R-HSA-4615933
R-HSA-204005	COPII-mediated vesicle transport	45	77	0.00530522	0.0024198	0.0193584	16	16	0.00125984	9606	Homo sapiens	MCFD2;DGKA;UBE2D3;THYN1;PPP6C;TFG;PPP6R1;PPP6R3;TMED2;CTSC;NELFE;NSF;SEC13;TRAPPC2L;ANXA2;CSNK1D;JOSD1;F5;TRAPPC6A;GORASP1;PREB;SEC22B;ERGIC2;SEC22C;NAPA;RAB1A;SEC23A;TMED10;PFKFB3;SAR1B;RAB1B;GOSR2;USO1;TWF1;NAPG;LMAN1;SCFD1;PRDX5;RNF138;LMAN2;CD59;NAE1;YKT6;SEC31A;TRAPPC2;TRAPPC3;SEC24B;TRAPPC1;SEC24A;TRAPPC4;AP3D1;NFATC3;EIF2S3;SEC24D;SEC24C		R-HSA-5694423;R-HSA-5694421;R-HSA-5694418;R-HSA-203973;R-HSA-5694417;R-HSA-6814831;R-HSA-5694527;R-HSA-203977;R-HSA-204008;R-HSA-5694522;R-HSA-5694425;R-HSA-5694439;R-HSA-6814833;R-HSA-5694446;R-HSA-5694441;R-HSA-5694409
R-HSA-2995410	Nuclear Envelope (NE) Reassembly	50	88	0.00606311	0.00252857	0.0202286	23	24	0.00188976	9606	Homo sapiens	ANKLE2;NUP107;TCF25;PPP2R2A;YBX1;TUBA1C;TUBA1B;HINT2;TUBA1A;SNAPC1;SUMO1;PPP2R1A;NUP62;TOM1;BANF1;OSTF1;TNPO1;LBR;TMPO;SEC13;NUP133;IST1;TUBB;ATRX;NOSIP;VRK1;RANGAP1;TUBA4A;SIRT2;TUBB2A;CHMP3;NUP54;NUP98;KPNB1;PRR13;CHMP5;DCTN5;NDRG3;SEH1L;VPS4A;NUP160;PPP2CA;NUP85;TIFA;LMNA;ARFGEF1;UBE2I;TUBB4B;ZNFX1;CHMP2B;CHMP2A;NMT2;ECHDC2;ACO2;RAN;NUP37;CC2D1B		R-HSA-9667952;R-HSA-9668405;R-HSA-9634169;R-HSA-9668415;R-HSA-9624798;R-HSA-3000449;R-HSA-9667965;R-HSA-9615901;R-HSA-9624893;R-HSA-9668419;R-HSA-2995389;R-HSA-2995388;R-HSA-9624800;R-HSA-9615937;R-HSA-9668389;R-HSA-9668395;R-HSA-9634219;R-HSA-9618378;R-HSA-9615945;R-HSA-9668398;R-HSA-2995376;R-HSA-9624876;R-HSA-9624845
R-HSA-4615885	SUMOylation of DNA replication proteins	32	50	0.00344495	0.00260351	0.0208281	8	8	0.000629921	9606	Homo sapiens	DCTN5;TOP2B;NUP107;SEH1L;PCNA;MAST3;NUP160;SERTAD1;SUMO1;NUP85;SUMO3;TPR;SUMO2;NUP62;TIFA;FLOT2;NUP88;OSTF1;RAE1;RANBP2;SEC13;UBE2I;NUP133;NOSIP;NUP153;RANGAP1;CLIP1;ZNFX1;NUP50;NUP54;NUP98;TOP1;NUPL2;PRR13;NUP37		R-HSA-4615910;R-HSA-4641350;R-HSA-5228525;R-HSA-4641362;R-HSA-4641345;R-HSA-4641342;R-HSA-4655404;R-HSA-4655355
R-HSA-936440	Negative regulators of DDX58/IFIH1 signaling	25	36	0.00248036	0.00262148	0.0209719	12	13	0.00102362	9606	Homo sapiens	CALCOCO2;UBE2D2;UBE2D3;NLRC5;TNFAIP3;UBE2D1;UBE2L6;ACAT2;HERC5;TBK1;UBB;RNF216;ERICH1;UBC;PCBP2;RPS27A;ATG5;CAP1;DDX58;ISG15;FNDC3A;ATG12;CYLD;ITCH;RNF125;IRF3;TAX1BP1;TAB2;HYOU1;UBE2K;UBA52		R-HSA-936462;R-HSA-990526;R-HSA-937343;R-HSA-936412;R-HSA-936380;R-HSA-936381;R-HSA-936378;R-HSA-936475;R-HSA-937337;R-HSA-936390;R-HSA-936563;R-HSA-990528
R-HSA-159231	Transport of Mature mRNA Derived from an Intronless Transcript	30	46	0.00316935	0.00265718	0.0212574	3	3	0.00023622	9606	Homo sapiens	DCTN5;NUP107;SEH1L;MAST3;NUP160;NXF1;FIP1L1;NUP85;TPR;NUP62;TIFA;FLOT2;NUP88;OSTF1;RAE1;EIF4E;RANBP2;SEC13;NUP133;CPSF1;NCBP2;CPSF3;CPSF2;NOSIP;NUP153;ZNFX1;NUP50;NUP54;NUP98;NUPL2;PRR13;NUP37		R-HSA-77594;R-HSA-158441;R-HSA-158447
R-HSA-177243	Interactions of Rev with host cellular proteins	30	46	0.00316935	0.00265718	0.0212574	14	16	0.00125984	9606	Homo sapiens	DCTN5;NUP107;SEH1L;MAST3;NUP160;XPO1;NUP85;TPR;NUP62;TIFA;FLOT2;NUP88;OSTF1;EMB;RAE1;ACAD8;RANBP2;RANBP1;SEC13;NPM1;NUP133;NOSIP;NUP153;RANGAP1;ZNFX1;NUP50;NMT2;NUP54;NUP98;NUPL2;RAN;KPNB1;PRR13;NUP37		R-HSA-180739;R-HSA-180736;R-HSA-180710;R-HSA-165028;R-HSA-180709;R-HSA-165034;R-HSA-180687;R-HSA-165043;R-HSA-165047;R-HSA-180885;R-HSA-180725;R-HSA-180728;R-HSA-165055;R-HSA-180732
R-HSA-168276	NS1 Mediated Effects on Host Pathways	30	46	0.00316935	0.00265718	0.0212574	3	6	0.000472441	9606	Homo sapiens	DCTN5;NUP107;SEH1L;MAST3;NUP160;NUP85;TPR;NUP62;TIFA;FLOT2;KPNA4;NUP88;OSTF1;KPNA2;KPNA3;RAE1;KPNA1;EIF2A;RANBP2;SEC13;NUP133;NOSIP;EIF2AK2;NUP153;ISG15;ZNFX1;NUP50;NUP54;NUP98;NUPL2;KPNB1;PRR13;NUP37		R-HSA-168896;R-HSA-1176059;R-HSA-6791035
R-HSA-5653656	Vesicle-mediated transport	353	824	0.0567728	0.00265858	0.0212687	203	251	0.0197638	9606	Homo sapiens	ITSN2;SCOC;TFRC;RPL31;THYN1;TFG;DPYSL2;NAMPT;AP1S2;AKT1;VPS36;GABARAPL2;FNBP1;GAPVD1;PRKAB1;DYNC1LI2;UBA52;VPS25;OPTN;VPS28;SAR1B;NPRL2;COPS7A;GABARAP;BLOC1S6;PRDX5;LARP1;HSPH1;BLOC1S1;BLOC1S3;VTI1A;SSR1;MCTS1;SNAPIN;NFATC3;EHD1;HYOU1;HNRNPC;ARF3;PHF3;DENND1B;ARF4;ARF1;TCF25;RPLP0;CLTC;ARPC1A;PRKAG1;CLTA;CLINT1;TRMT112;TUBA1C;TUBA1B;MRPL40;TUBA1A;AP3S1;JAK1;NELFE;DENND2D;ANXA2;EXOC7;JOSD1;DYNLL1;…		R-HSA-5229132;R-HSA-6814831;R-HSA-2168883;R-HSA-6814833;R-HSA-2168889;R-HSA-2316347;R-HSA-8876191;R-HSA-8876190;R-HSA-8854173;R-HSA-8876188;R-HSA-2316349;R-HSA-376357;R-HSA-8854182;R-HSA-2187266;R-HSA-8876193;R-HSA-376364;R-HSA-350769;R-HSA-376369;R-HSA-190519;R-HSA-432688;R-HSA-190520;R-HSA-8847544;R-HSA-432706;R-HSA-432707;R-HSA-8877760;R-HSA-8854222;R-HSA-432712;R-HSA-190541;R-HSA-8868071;R-HS…
R-HSA-380320	Recruitment of NuMA to mitotic centrosomes	54	97	0.0066832	0.0026631	0.0213048	2	2	0.00015748	9606	Homo sapiens	YWHAE;CEP57;NUMA1;MRPS14;TCF25;PAK1IP1;TUBA1C;PCM1;ACTR1A;TUBA1B;HINT2;TUBA1A;PPP2R1A;CWC22;CDC27;CNTRL;OFD1;EIF5B;HSP90AA1;ACTR6;TUBB;HAUS3;CSNK1D;HAUS6;DYNLL1;CKAP5;TUBA4A;HAUS1;MZT2B;MZT2A;TUBB2A;DMTF1;AKAP9;MAPRE1;SFI1;SDCCAG8;PAFAH1B1;DYNC1I2;USP14;SEH1L;DCTN1;TUBGCP2;SSNA1;DCTN3;NXF1;RAD21;PCNT;CLASP1;IVNS1ABP;DYNC1H1;ODF2;TUBB4B;TM9SF2;NEDD1;DRG1;TUBGCP6;TUBGCP4;MNAT1		R-HSA-380316;R-HSA-380508
R-HSA-159230	Transport of the SLBP Dependant Mature mRNA	27	40	0.00275596	0.00267178	0.0213742	3	3	0.00023622	9606	Homo sapiens	DCTN5;SLBP;NUP107;SEH1L;MAST3;NUP160;NXF1;NUP85;TPR;NUP62;TIFA;FLOT2;NUP88;OSTF1;RAE1;EIF4E;RANBP2;SEC13;NUP133;NCBP2;NOSIP;NUP153;ZNFX1;NUP50;NUP54;NUP98;NUPL2;PRR13;NUP37		R-HSA-77587;R-HSA-159046;R-HSA-159050
R-HSA-390471	Association of TriC/CCT with target proteins during biosynthesis	27	40	0.00275596	0.00267178	0.0213742	2	2	0.00015748	9606	Homo sapiens	HDAC3;USP11;IQGAP1;DCAF7;AP3M1;PPP6R3;LONP2;FBXO6;CCT8;CCT7;CCT5;CCT4;NOP56;CCT3;FBXW4;CCT2;USP8;FBXW5;FBXW7;STAT3;SOD2;FBXW2;MRPL22;CCT6A;TCP1;XRN2;TAF7;PLAA;FBXL3;LAMTOR2;FBXL5;CALM2;TP53		R-HSA-390470;R-HSA-391266
R-HSA-3371571	HSF1-dependent transactivation	36	59	0.00406504	0.00317593	0.0254075	8	8	0.000629921	9606	Homo sapiens	CAMK2D;HSP90AB1;DOCK8;MRPL18;HSPB1;CBLB;DEDD2;DNAJB1;NUB1;HSPH1;DNAJB6;UBB;HSF1;EP300;CAMK2G;HSPA8;HSP90AA1;HSBP1;ATP13A1;PTGES3;STAG1;PHF5A;NEIL2;FKBP4;HSPA1B;HSPA1A		R-HSA-3371554;R-HSA-5082405;R-HSA-5324617;R-HSA-5082356;R-HSA-5082369;R-HSA-5082384;R-HSA-3371582;R-HSA-5082387
R-HSA-73893	DNA Damage Bypass	35	57	0.00392724	0.00325539	0.0260431	33	34	0.00267717	9606	Homo sapiens	VCP;PCNA;WDR48;USP10;CUL3;USP12;UBE2L6;RCBTB2;POLD3;GMPPB;ORC4;ZNHIT1;UBB;ERICH1;NSD1;UBC;POLD2;CDC27;REV3L;USP1;POLK;RPS27A;RFC5;ACOT7;UBE2B;RFC1;RFC2;REV1;RPA2;ISG15;RBX1;CUL4A;POLE4;DDB1;NR4A1;EBNA1BP2;RPA3;POLE3;KXD1;UBA52;CUL4B;CSNK1G1		R-HSA-5655892;R-HSA-5656148;R-HSA-5653780;R-HSA-5653840;R-HSA-5656158;R-HSA-5655965;R-HSA-5653786;R-HSA-5655835;R-HSA-5651992;R-HSA-5655193;R-HSA-5653766;R-HSA-5655170;R-HSA-5653838;R-HSA-5654989;R-HSA-5654986;R-HSA-5653770;R-HSA-5654985;R-HSA-5652151;R-HSA-110307;R-HSA-110308;R-HSA-110311;R-HSA-5653756;R-HSA-110317;R-HSA-5653754;R-HSA-110316;R-HSA-5655483;R-HSA-110319;R-HSA-5655481;R-HSA-5652005…
R-HSA-2173793	Transcriptional activity of SMAD2/SMAD3:SMAD4 heterotrimer	34	55	0.00378944	0.00333176	0.0266541	38	38	0.00299213	9606	Homo sapiens	CCNK;CCNT2;CCNT1;HDAC1;CCDC47;UBE2D3;UBE2D1;CCNC;ACAT2;UBB;ERICH1;MYC;UBC;RPS27A;JUNB;SKIL;RNF111;TGIF1;MCTS1;SMAD2;CHTOP;TGIF2;SMURF2;PARP1;USP9X;TPRKB;FNDC3A;PRRC2B;SMAD7;CDK9;TFDP1;SNW1;NCOR1;TAB2;UBA52;TRIM33		R-HSA-870477;R-HSA-2186785;R-HSA-870479;R-HSA-2187303;R-HSA-870538;R-HSA-2176491;R-HSA-2187309;R-HSA-2186607;R-HSA-2186741;R-HSA-1484099;R-HSA-2176503;R-HSA-2176502;R-HSA-2186747;R-HSA-2187325;R-HSA-209055;R-HSA-2187388;R-HSA-170847;R-HSA-2187395;R-HSA-2187330;R-HSA-2031355;R-HSA-870437;R-HSA-173545;R-HSA-2179274;R-HSA-173481;R-HSA-2179276;R-HSA-2186767;R-HSA-5252001;R-HSA-173488;R-HSA-2186643;R-…
R-HSA-167200	Formation of HIV-1 elongation complex containing HIV-1 Tat	31	49	0.00337605	0.00353312	0.0266906	5	5	0.000393701	9606	Homo sapiens	CCNT1;SHMT2;CCNH;SLC20A1;MRPS12;SUPT4H1;WDR61;TM9SF3;TATDN1;POLR2A;POLR2B;POLR2C;POLR2D;POLR2E;POLR2G;POLR2H;NELFCD;POLR2I;POLR2J;EPS15;POLR2K;POLR2L;NELFE;LYPLA1;SUPT16H;NCBP2;WWP1;GTF2H1;SSRP1;GTF2H3;GTF2F1;SUPT5H;GTF2F2;HAUS1;CDK9;CDK7;ERCC3;TCEA1;CALR;MNAT1		R-HSA-170706;R-HSA-167234;R-HSA-170704;R-HSA-167191;R-HSA-167196
R-HSA-3371568	Attenuation phase	30	47	0.00323825	0.00358725	0.0266906	5	5	0.000393701	9606	Homo sapiens	HSPA8;HSP90AA1;HSP90AB1;HSBP1;PTGES3;MRPL18;HSPB1;DEDD2;DNAJB1;STAG1;HSPH1;PHF5A;NEIL2;DNAJB6;UBB;HSF1;EP300;FKBP4;HSPA1B;HSPA1A		R-HSA-3371554;R-HSA-5324617;R-HSA-5082369;R-HSA-5082384;R-HSA-3371582
R-HSA-195258	RHO GTPase Effectors	151	326	0.0224611	0.00360583	0.0266906	102	112	0.0088189	9606	Homo sapiens	CYFIP2;NUP107;RPL31;ZWILCH;WIPF1;NCF4;ACTB;ACTG1;PPP1CB;PPP1CC;PPP2R1B;PPP2R1A;KIF5B;CFL1;NIPAL3;KPNA2;SLC25A44;PDK1;RPS7;PRKCB;TMOD3;NOSIP;DNAJB14;ARMC8;TUBA4A;EEF1A1;MYL6;DYNC1LI2;CLIP1;COX7A2L;FDX1;S100A6;RPL26;NUP98;PFN1;MAD1L1;PRR13;SEH1L;DHX8;UBA6;UAP1;GATA3;IQGAP1;KLC1;STK4;IQGAP2;NUP160;MYL12A;MYL12B;SKA2;DSN1;AP5M1;NUP85;UBR7;RAD21;DPH3;G3BP2;SSR1;KCNN4;H3F3B;H3F3A;XRCC1;ARPC4;ARPC5;SRPK…		R-HSA-5623632;R-HSA-5668947;R-HSA-3858495;R-HSA-5666129;R-HSA-75016;R-HSA-419087;R-HSA-5671772;R-HSA-419083;R-HSA-5668932;R-HSA-5671749;R-HSA-5623622;R-HSA-3928608;R-HSA-8981931;R-HSA-5668978;R-HSA-5666160;R-HSA-5623667;R-HSA-5672304;R-HSA-5668735;R-HSA-5627775;R-HSA-5665659;R-HSA-5668731;R-HSA-5669240;R-HSA-5668984;R-HSA-5666169;R-HSA-8981926;R-HSA-5626469;R-HSA-2130194;R-HSA-5625959;R-HSA-56687…
R-HSA-72086	mRNA Capping	24	35	0.00241146	0.00366556	0.0266906	11	11	0.000866142	9606	Homo sapiens	SHMT2;CCNH;RNMT;SLC20A1;MRPS12;WDR61;TM9SF3;PCM1;POLR2A;POLR2B;POLR2C;POLR2D;POLR2E;POLR2G;POLR2H;POLR2I;POLR2J;POLR2K;POLR2L;RNGTT;NCBP2;WWP1;GTF2H1;GTF2H3;GTF2F1;SUPT5H;GTF2F2;CDK7;ERCC3;CALR;MNAT1		R-HSA-77073;R-HSA-77090;R-HSA-77077;R-HSA-77095;R-HSA-77078;R-HSA-77094;R-HSA-77081;R-HSA-77083;R-HSA-77069;R-HSA-77085;R-HSA-77068
R-HSA-917729	Endosomal Sorting Complex Required For Transport (ESCRT)	24	35	0.00241146	0.00366556	0.0266906	4	4	0.000314961	9606	Homo sapiens	TSG101;CCNH;VPS4B;VPS4A;YBX1;UBB;ERICH1;UBC;RPS27A;VPS36;ARFGEF1;VTA1;VPS37A;STAM;HGS;CHMP2B;CHMP2A;ECHDC2;CHMP3;UBAP1;ACO2;SEC24D;UBA52;STAM2;VPS25;VPS28;CHMP5		R-HSA-917693;R-HSA-917700;R-HSA-917730;R-HSA-917696
R-HSA-3371511	HSF1 activation	28	43	0.00296266	0.0036677	0.0266906	7	7	0.000551181	9606	Homo sapiens	YWHAE;VCP;HSP90AA1;HSP90AB1;HSBP1;PTGES3;MRPL18;RPA2;HSPB1;DEDD2;EEF1A1;DNAJB1;NEIL2;HSPH1;DNAJB6;UBB;RPA3;HSF1;FKBP4;HSPA1B;HSPA1A		R-HSA-3371586;R-HSA-4793819;R-HSA-3371591;R-HSA-5082409;R-HSA-3371527;R-HSA-5324632;R-HSA-5082391
R-HSA-3232142	SUMOylation of ubiquitinylation proteins	28	43	0.00296266	0.0036677	0.0266906	3	3	0.00023622	9606	Homo sapiens	DCTN5;NUP107;SEH1L;MAST3;NUP160;CYTH2;SUMO1;NUP85;TPR;NUP62;TIFA;FLOT2;NUP88;VHL;OSTF1;RAE1;RANBP2;SEC13;UBE2I;NUP133;NOSIP;NUP153;PIAS1;ZNFX1;NUP50;MDM2;NUP54;NUP98;NUPL2;PRR13;NUP37		R-HSA-5228523;R-HSA-4551721;R-HSA-3000434
R-HSA-5578749	Transcriptional regulation by small RNAs	46	81	0.00558082	0.00366866	0.0266906	5	5	0.000393701	9606	Homo sapiens	NUP107;MAST3;MRPS12;H2AFJ;NUP62;FLOT2;OSTF1;RBM17;SEC13;NUP133;H2AFZ;H2AFV;NOSIP;COMMD4;NUP50;BLVRB;NUP54;NUP98;PRR13;DCTN5;SEH1L;SHMT2;HIST1H2BK;GATA3;NUP160;OS9;POLR2A;NUP85;POLR2B;POLR2C;TIFA;POLR2D;TPR;POLR2E;NUP88;POLR2G;POLR2H;POLR2I;POLR2J;RAE1;POLR2K;POLR2L;RANBP2;H3F3B;PTGES3;H3F3A;WWP1;NUP153;ZNFX1;AGO2;CYSTM1;NUPL2;HIST1H4C;RAN;NUP37;R3HDM2;GALK1		R-HSA-5578965;R-HSA-5578966;R-HSA-5578742;R-HSA-5578744;R-HSA-5578712
R-HSA-180746	Nuclear import of Rev protein	27	41	0.00282486	0.00369062	0.0266906	7	7	0.000551181	9606	Homo sapiens	DCTN5;NUP107;SEH1L;MAST3;NUP160;NUP85;TPR;NUP62;TIFA;FLOT2;NUP88;OSTF1;RAE1;RANBP2;SEC13;NPM1;NUP133;NOSIP;NUP153;ZNFX1;NUP50;NMT2;NUP54;NUP98;NUPL2;RAN;KPNB1;PRR13;NUP37		R-HSA-180736;R-HSA-180710;R-HSA-180725;R-HSA-180709;R-HSA-180728;R-HSA-180687;R-HSA-180732
R-HSA-389958	Cooperation of Prefoldin and TriC/CCT in actin and tubulin folding	25	37	0.00254926	0.00369187	0.0266906	6	6	0.000472441	9606	Homo sapiens	CCT3;CCT2;TCF25;VBP1;TUBB;TUBB4B;TUBA4A;ACTB;CCT6A;TUBA1C;TUBA1B;HINT2;TUBB2A;TUBA1A;TCP1;PFDN1;PFDN2;CCT8;CCT7;PFDN4;CALM2;PFDN5;CCT5;CCT4		R-HSA-390453;R-HSA-389970;R-HSA-389954;R-HSA-389980;R-HSA-389961;R-HSA-390459
R-HSA-167158	Formation of the HIV-1 Early Elongation Complex	25	37	0.00254926	0.00369187	0.0266906	5	5	0.000393701	9606	Homo sapiens	SHMT2;CCNH;SLC20A1;MRPS12;SUPT4H1;WDR61;TM9SF3;TATDN1;POLR2A;POLR2B;POLR2C;POLR2D;POLR2E;POLR2G;POLR2H;NELFCD;POLR2I;POLR2J;POLR2K;POLR2L;NELFE;NCBP2;WWP1;GTF2H1;GTF2H3;GTF2F1;SUPT5H;GTF2F2;HAUS1;CDK7;ERCC3;CALR;MNAT1		R-HSA-167072;R-HSA-167089;R-HSA-167478;R-HSA-167083;R-HSA-167085
R-HSA-113418	Formation of the Early Elongation Complex	25	37	0.00254926	0.00369187	0.0266906	3	3	0.00023622	9606	Homo sapiens	SHMT2;CCNH;SLC20A1;MRPS12;SUPT4H1;WDR61;TM9SF3;TATDN1;POLR2A;POLR2B;POLR2C;POLR2D;POLR2E;POLR2G;POLR2H;NELFCD;POLR2I;POLR2J;POLR2K;POLR2L;NELFE;NCBP2;WWP1;GTF2H1;GTF2H3;GTF2F1;SUPT5H;GTF2F2;HAUS1;CDK7;ERCC3;CALR;MNAT1		R-HSA-113402;R-HSA-112383;R-HSA-113407
R-HSA-2173796	SMAD2/SMAD3:SMAD4 heterotrimer regulates transcription	26	39	0.00268706	0.00369941	0.0266906	17	17	0.00133858	9606	Homo sapiens	TGIF1;MCTS1;SMAD2;CHTOP;CCNK;TGIF2;CCNT2;CCNT1;HDAC1;TPRKB;CCNC;PRRC2B;SMAD7;CDK9;TFDP1;SNW1;UBB;ERICH1;MYC;UBC;RPS27A;JUNB;UBA52;RNF111		R-HSA-2186785;R-HSA-2031355;R-HSA-2187303;R-HSA-2187309;R-HSA-5252001;R-HSA-173488;R-HSA-2186643;R-HSA-2186771;R-HSA-2106579;R-HSA-1484099;R-HSA-2127257;R-HSA-2176475;R-HSA-2106586;R-HSA-2187293;R-HSA-170847;R-HSA-2186780;R-HSA-2106591
R-HSA-159227	Transport of the SLBP independent Mature mRNA	26	39	0.00268706	0.00369941	0.0266906	3	3	0.00023622	9606	Homo sapiens	DCTN5;NUP107;SEH1L;MAST3;NUP160;NXF1;NUP85;TPR;NUP62;TIFA;FLOT2;NUP88;OSTF1;RAE1;EIF4E;RANBP2;SEC13;NUP133;NCBP2;NOSIP;NUP153;ZNFX1;NUP50;NUP54;NUP98;NUPL2;PRR13;NUP37		R-HSA-158481;R-HSA-158484;R-HSA-111439
R-HSA-1445148	Translocation of SLC2A4 (GLUT4) to the plasma membrane	45	79	0.00544302	0.00381294	0.0266906	13	15	0.0011811	9606	Homo sapiens	YWHAE;YWHAB;TCF25;MPG;SNAP23;PRKAG1;ACTB;ACTG1;TUBA1C;TUBA1B;HINT2;TUBA1A;YWHAQ;AKT1;RAC1;KPNA2;KIFAP3;RAB8A;YWHAH;EXOC7;TUBB;YWHAZ;PRKAB1;ITFG1;TUBA4A;TUBB2A;TBC1D4;MYH9;EXOC5;EXOC2;EXOC1;RALA;DHX8;STXBP3;KIF3B;KIF3A;STX4;CAMK2G;BCL11B;ASPSCR1;MYO5A;TUBB4B;RAB11A;ASXL1;RAB10;RAB14;CALM3;CALM1;CALM2;CUL4B		R-HSA-1445143;R-HSA-2316352;R-HSA-1458485;R-HSA-1445149;R-HSA-1449597;R-HSA-2255342;R-HSA-2255343;R-HSA-1445144;R-HSA-1449574;R-HSA-1454689;R-HSA-2316347;R-HSA-1454699;R-HSA-2316349
R-HSA-388841	Costimulation by the CD28 family	53	97	0.0066832	0.00414843	0.029039	33	34	0.00267717	9606	Homo sapiens	CAMK2D;CD3G;PIK3R1;CD3E;CD3D;PPP2CA;CDC42;PPP2R1B;HECTD3;PPP2R5E;PPP2R1A;BTLA;UQCRFS1;THEM4;AKT1;CTLA4;FYN;TNFRSF14;MAP3K8;RICTOR;RAC1;ICOS;POLR2I;PAK2;ATP6V1D;PDK1;HLA-DPA1;ACTR2;HLA-DRB5;ATP13A1;EDEM1;HPS1;PPP2R5A;PTPN11;PPP2R5D;PPP2R5C;EEF1A1;CD4;LCK;HLA-DPB1;CD28;HLA-DRA;GRB2;PTPN6;EIF3E;CD247;HLA-DRB1;HLA-DQB1		R-HSA-389381;R-HSA-389762;R-HSA-388814;R-HSA-388809;R-HSA-388808;R-HSA-388811;R-HSA-388817;R-HSA-389523;R-HSA-392530;R-HSA-388829;R-HSA-389788;R-HSA-389532;R-HSA-389919;R-HSA-388831;R-HSA-388830;R-HSA-6790087;R-HSA-2317314;R-HSA-389348;R-HSA-389158;R-HSA-389350;R-HSA-388833;R-HSA-388832;R-HSA-389352;R-HSA-2316429;R-HSA-389354;R-HSA-389941;R-HSA-198640;R-HSA-2317332;R-HSA-389756;R-HSA-389759;R-HSA…
R-HSA-8852135	Protein ubiquitination	47	84	0.00578752	0.0043668	0.0305676	32	32	0.00251969	9606	Homo sapiens	UBE2D2;UBE2D3;UBE2D1;UBE2Z;CDC73;UBE2L3;GMPPB;UBE2Q2;ANKFY1;JAK3;USP7;UBE2E3;HLA-B;PEX2;FNDC3A;HLA-A;UCHL3;RNF40;RRAGA;XRN1;UBE2R2;WAC;UBE2V2;BIRC6;UBA52;VCP;PCNA;UBA6;PRKDC;CTR9;TCF7;LEF1;HIST1H2BK;DERL1;WDR61;RTF1;BCL10;ACAT2;ERICH1;UBB;UBC;LEO1;TMEM208;RPS27A;UBE2B;USP9X;UBE2G1;UBE2A;UBE2G2;UBE2T;UBE2N;RNF181;TAB2;UBA1;PTPN6;UBE2K		R-HSA-8938829;R-HSA-8865090;R-HSA-8943040;R-HSA-8943041;R-HSA-8853515;R-HSA-8865098;R-HSA-8853514;R-HSA-8939335;R-HSA-8953946;R-HSA-8943003;R-HSA-8943007;R-HSA-8852127;R-HSA-8938770;R-HSA-8942099;R-HSA-8942101;R-HSA-8938773;R-HSA-8865050;R-HSA-8853529;R-HSA-8943080;R-HSA-8852134;R-HSA-8852133;R-HSA-8943083;R-HSA-8852132;R-HSA-8852131;R-HSA-8852130;R-HSA-8852129;R-HSA-8852128;R-HSA-8852136;R-HSA-8…
R-HSA-380284	Loss of proteins required for interphase microtubule organization from the centrosome	41	71	0.00489183	0.00442911	0.0310038	3	3	0.00023622	9606	Homo sapiens	YWHAE;CEP57;USP14;DYNC1I2;SEH1L;MRPS14;DCTN1;SSNA1;DCTN3;NXF1;PCM1;ACTR1A;TUBA1A;PPP2R1A;RAD21;CDC27;CNTRL;PCNT;CLASP1;IVNS1ABP;OFD1;EIF5B;DYNC1H1;HSP90AA1;ODF2;TUBB;HAUS3;CSNK1D;HAUS6;TUBB4B;DYNLL1;CKAP5;TUBA4A;HAUS1;TM9SF2;NEDD1;DMTF1;AKAP9;DRG1;MAPRE1;MNAT1;SFI1;SDCCAG8;PAFAH1B1		R-HSA-380294;R-HSA-380272;R-HSA-380303
R-HSA-380259	Loss of Nlp from mitotic centrosomes	41	71	0.00489183	0.00442911	0.0310038	2	2	0.00015748	9606	Homo sapiens	YWHAE;CEP57;USP14;DYNC1I2;SEH1L;MRPS14;DCTN1;SSNA1;DCTN3;NXF1;PCM1;ACTR1A;TUBA1A;PPP2R1A;RAD21;CDC27;CNTRL;PCNT;CLASP1;IVNS1ABP;OFD1;EIF5B;DYNC1H1;HSP90AA1;ODF2;TUBB;HAUS3;CSNK1D;HAUS6;TUBB4B;DYNLL1;CKAP5;TUBA4A;HAUS1;TM9SF2;NEDD1;DMTF1;AKAP9;DRG1;MAPRE1;MNAT1;SFI1;SDCCAG8;PAFAH1B1		R-HSA-380272;R-HSA-380303
R-HSA-5684996	MAPK1/MAPK3 signaling	138	297	0.020463	0.00468943	0.032826	44	46	0.00362205	9606	Homo sapiens	CYFIP2;DGKA;TACO1;ARAF;PEBP1;UBE3A;WDR83;SPATA20;ACTB;ACTG1;PSMD8;NUB1;PSMD6;PSMD7;PSMD4;PPP2R1B;PSMD5;PPP2R1A;PSMD2;OGFOD1;PSMD3;PSMD1;IL6R;FBXO9;FBXW4;MAP2K1;MAP2K2;TAP1;ATP11B;ACSL4;RBX1;PDIA4;EEF1A1;PSME3;AKAP9;PSME4;PSME1;UBE2V2;PSME2;TLN1;RAF1;IL6ST;UBA52;KPNB1;PSMD10;PSMD12;NDRG3;PFKFB3;ANAPC15;PSMD11;RPN2;PSMD14;PSMD13;CUL3;RPN1;PHB;IQGAP1;RASAL3;STK4;RAP1B;RAP1A;UBB;ZNHIT3;UBC;PCBP2;DPH3…		R-HSA-5672980;R-HSA-5674132;R-HSA-5672978;R-HSA-5674130;R-HSA-5674387;R-HSA-5674140;R-HSA-5675417;R-HSA-5672966;R-HSA-5675206;R-HSA-5658438;R-HSA-5672965;R-HSA-5674373;R-HSA-5658435;R-HSA-5672960;R-HSA-5674496;R-HSA-5672961;R-HSA-112342;R-HSA-5672972;R-HSA-5672973;R-HSA-5672969;R-HSA-5672950;R-HSA-109857;R-HSA-5658231;R-HSA-5672951;R-HSA-5672948;R-HSA-109858;R-HSA-109860;R-HSA-5675376;R-HSA-10986…
R-HSA-165054	Rev-mediated nuclear export of HIV RNA	28	44	0.00303156	0.00495097	0.0346568	8	10	0.000787402	9606	Homo sapiens	DCTN5;NUP107;SEH1L;MAST3;NUP160;XPO1;NUP85;TPR;NUP62;TIFA;FLOT2;NUP88;OSTF1;EMB;RAE1;ACAD8;RANBP2;RANBP1;SEC13;NUP133;NOSIP;NUP153;RANGAP1;ZNFX1;NUP50;NMT2;NUP54;NUP98;NUPL2;RAN;PRR13;NUP37		R-HSA-180739;R-HSA-165043;R-HSA-165047;R-HSA-165028;R-HSA-180885;R-HSA-165034;R-HSA-165055;R-HSA-180687
R-HSA-8854518	AURKA Activation by TPX2	42	74	0.00509853	0.00533657	0.037356	2	2	0.00015748	9606	Homo sapiens	YWHAE;CEP57;USP14;DYNC1I2;SEH1L;MRPS14;DCTN1;SSNA1;DCTN3;NXF1;PCM1;ACTR1A;TUBA1A;SERTAD1;PPP2R1A;RAD21;CDC27;CNTRL;PCNT;CLASP1;IVNS1ABP;OFD1;EIF5B;DYNC1H1;HSP90AA1;ODF2;TUBB;HAUS3;CSNK1D;HAUS6;TUBB4B;DYNLL1;CKAP5;TUBA4A;HAUS1;TM9SF2;NEDD1;DMTF1;AKAP9;DRG1;MAPRE1;MNAT1;SFI1;SDCCAG8;PAFAH1B1		R-HSA-8853405;R-HSA-8853419
R-HSA-69618	Mitotic Spindle Checkpoint	58	110	0.00757889	0.00577409	0.0404186	6	7	0.000551181	9606	Homo sapiens	NUP107;ZWILCH;UBE2D1;TM7SF3;PPP1CC;MFSD6;XPO1;PPP2R1B;PPP2R5E;PPP2R1A;CDC27;EMB;SLC25A44;ACAD8;SEC13;NUDC;ANAPC7;NUP133;TMOD3;NOSIP;PPP2R5A;PPP2R5D;FNDC3A;PPP2R5C;RANGAP1;DYNLL1;CKAP5;EEF1A1;PSMA6;CLIP1;COX7A2L;DYNC1LI2;KIF2A;TXNIP;ANAPC5;NUP98;DOCK2;MAPRE1;MAD1L1;PRR13;ALDH9A1;PAFAH1B1;DYNC1I2;DCTN5;SEH1L;ANAPC15;ANAPC16;UBA6;NUP160;ACAT2;SKA2;ANAPC11;PPP2CA;NXF1;DSN1;NUP85;RAD21;DPH3;TMEM208;SS…		R-HSA-141409;R-HSA-141431;R-HSA-141422;R-HSA-141439;R-HSA-141423;R-HSA-141437
R-HSA-110312	Translesion synthesis by REV1	15	19	0.00130908	0.00580354	0.0406248	5	5	0.000393701	9606	Homo sapiens	RFC5;PCNA;RFC1;RFC2;REV1;RPA2;RCBTB2;ORC4;EBNA1BP2;ZNHIT1;UBB;ERICH1;RPA3;UBC;REV3L;RPS27A;UBA52		R-HSA-5652151;R-HSA-110307;R-HSA-110322;R-HSA-110308;R-HSA-110311
R-HSA-8878166	Transcriptional regulation by RUNX2	74	147	0.0101282	0.00606962	0.0424873	81	84	0.00661417	9606	Homo sapiens	RB1;HBS1L;GSK3B;CDKN1A;CHD9;ARPC1A;BRK1;NR3C1;PSMD8;LGALS3;PSMD6;PSMD7;PSMD4;PSMD5;PSMD2;PSMD3;PSMD1;AKT1;SKP1;FBXO9;FBXW7;TSC22D2;TAP1;CNPY2;RUNX2;PDIA4;RBX1;PSMA5;PSMA6;PSMA3;MAF;PSMA4;PSMA1;PSMA2;PSME3;PSME4;UBE2V2;PSME1;PSME2;ITGA5;UBA52;PSMD10;PSMD12;PSMD11;HDAC3;ANAPC15;CBFB;RPN2;PSMD14;PSMD13;RPN1;CUL1;NDUFB1;PSMB10;PSMA7;PSMB6;PSMB7;TMEM245;PSMB4;PSMB5;ERICH1;UBB;PSMB2;ZNHIT3;PSMB3;UBC;PS…		R-HSA-8937864;R-HSA-9008137;R-HSA-8985227;R-HSA-8985485;R-HSA-8937869;R-HSA-8938382;R-HSA-9008015;R-HSA-9007759;R-HSA-8939904;R-HSA-8940032;R-HSA-9009282;R-HSA-8938371;R-HSA-9008389;R-HSA-8939801;R-HSA-8939929;R-HSA-8985627;R-HSA-9009309;R-HSA-9008412;R-HSA-9009308;R-HSA-8865425;R-HSA-8939667;R-HSA-8939670;R-HSA-8939688;R-HSA-9009451;R-HSA-9009452;R-HSA-8985644;R-HSA-8939938;R-HSA-8984994;R-HSA-9…
R-HSA-5655862	Translesion synthesis by POLK	16	21	0.00144688	0.00620918	0.0434642	3	3	0.00023622	9606	Homo sapiens	RFC5;PCNA;RFC1;RFC2;REV1;RPA2;RCBTB2;ORC4;EBNA1BP2;ZNHIT1;UBB;ERICH1;RPA3;UBC;REV3L;POLK;RPS27A;UBA52		R-HSA-5655892;R-HSA-5655965;R-HSA-5655835
R-HSA-176033	Interactions of Vpr with host cellular proteins	29	47	0.00323825	0.00644386	0.045107	3	4	0.000314961	9606	Homo sapiens	DCTN5;NUP107;SEH1L;MAST3;PSIP1;NUP160;NUP85;TPR;NUP62;TIFA;FLOT2;BANF1;NUP88;OSTF1;RAE1;KPNA1;EIF2A;RANBP2;SEC13;NUP133;HMGA1;NOSIP;NUP153;ZNFX1;NUP50;NUP54;NUP98;NUPL2;SLC25A5;PRR13;NUP37		R-HSA-180627;R-HSA-180905;R-HSA-180622
R-HSA-202427	Phosphorylation of CD3 and TCR zeta chains	28	45	0.00310045	0.00659037	0.0461326	7	7	0.000551181	9606	Homo sapiens	HLA-DRB5;CCDC47;PTPN22;CD3G;CD3E;CD3D;PGM2L1;CD4;PTPRC;LCK;HLA-DPB1;UQCRFS1;HLA-DRA;DMAP1;CD247;POLR2I;HLA-DRB1;PAG1;HLA-DQB1;HLA-DPA1		R-HSA-202291;R-HSA-202214;R-HSA-202165;R-HSA-8855375;R-HSA-202233;R-HSA-203774;R-HSA-8852200
R-HSA-195721	Signaling by WNT	151	332	0.0228745	0.006643	0.046501	127	157	0.0123622	9606	Homo sapiens	VPS29;FBXO21;GABPB1;PSMD8;NUB1;COL4A3BP;PSMD6;PSMD7;KAT5;PSMD4;PPP2R1B;PSMD5;PPP2R1A;MYC;PSMD2;RUVBL1;PSMD3;AKT1;PSMD1;EP300;VPS35;AP2M1;SKP1;FBXO9;USP8;TLE3;GSTK1;CSNK2A1;PRKCB;TAP1;RUNX3;RBX1;PDIA4;EEF1A1;INPP4B;PSME3;CSNK2B;PSME4;PSME1;UBE2V2;PSME2;PFN1;UBA52;PSMD10;PSMD12;ANAPC15;PSMD11;RPN2;PSMD14;CTBP1;PSMD13;CUL3;RPN1;TCF7;ITPR1;CUL1;VPS26A;KLHL12;GATA3;ADIPOR1;GTF2E2;SNX3;UGCG;UBB;ZNHIT3;…		R-HSA-3769401;R-HSA-3858491;R-HSA-4649028;R-HSA-4332358;R-HSA-3322422;R-HSA-4332359;R-HSA-3858495;R-HSA-3769393;R-HSA-3858482;R-HSA-3769392;R-HSA-4332363;R-HSA-3322427;R-HSA-3322424;R-HSA-3858480;R-HSA-3769394;R-HSA-3781941;R-HSA-3322431;R-HSA-3781943;R-HSA-3322429;R-HSA-4608854;R-HSA-4608855;R-HSA-3858475;R-HSA-4608852;R-HSA-3238691;R-HSA-3769391;R-HSA-3238694;R-HSA-3640874;R-HSA-5665608;R-HSA-3…
R-HSA-166208	mTORC1-mediated signalling	19	27	0.00186027	0.006932	0.048524	7	7	0.000551181	9606	Homo sapiens	SEC23A;GPX1;MYCBP;YWHAB;PRKCB;ATP13A1;VDR;RPS6;FNDC3A;DCAF6;RRAGA;RPS6KB1;RHEB;PPT1;EIF4EBP1;LAMTOR2;LAMTOR1;LAMTOR4;EIF4E;LAMTOR3;MYO1F;EIF4B;EIF4G1;LAMTOR5		R-HSA-165777;R-HSA-165718;R-HSA-165766;R-HSA-165758;R-HSA-165726;R-HSA-165692;R-HSA-165708
R-HSA-5696397	Gap-filling DNA repair synthesis and ligation in GG-NER	19	27	0.00186027	0.006932	0.048524	2	2	0.00015748	9606	Homo sapiens	RFC5;ACOT7;PCNA;RFC1;RFC2;SLC35B1;XRCC1;RPA2;RCBTB2;POLE4;POLD3;ORC4;EBNA1BP2;UBB;ERICH1;RPA3;NSD1;UBC;CDC27;POLE3;POLD2;POLK;RPS27A;UBA52		R-HSA-5690997;R-HSA-5691001
R-HSA-168164	Toll Like Receptor 3 (TLR3) Cascade	54	102	0.0070277	0.00695423	0.0486796	53	61	0.00480315	9606	Homo sapiens	ATF1;ATF2;UBE2D2;UBE2D3;UBE2D1;HMGB1;RPS6KA3;TBK1;CASP8;PPP2R1B;PPP2R1A;NKIRAS2;CWC22;MLX;MAP3K8;SKP1;MAP2K3;CAP1;RARS2;DUSP4;MAP2K1;H2AFY;FBXW11;RIPK2;PPP2R5D;FNDC3A;FOS;VRK3;DUSP6;CREB1;MAPKAPK3;KIF2A;IRF3;TRAF6;SBDS;UBA52;BIRC2;BIRC3;CUL1;TOB1;TANK;ACAT2;PPP2CA;ERICH1;UBB;EXOSC8;UBC;RIPK1;RPS27A;JUN;MCAM;PCGF3;TXNL1;MAPK14;NFKB1;NFKB2;NFKBIA;REL;UBE2N;TAB2;BLMH		R-HSA-177671;R-HSA-9013889;R-HSA-9013895;R-HSA-9628444;R-HSA-198669;R-HSA-450325;R-HSA-199959;R-HSA-203797;R-HSA-177690;R-HSA-450333;R-HSA-177694;R-HSA-177692;R-HSA-450337;R-HSA-450222;R-HSA-450346;R-HSA-451634;R-HSA-9013963;R-HSA-451649;R-HSA-168136;R-HSA-5684250;R-HSA-5684248;R-HSA-168140;R-HSA-9014343;R-HSA-9014342;R-HSA-847070;R-HSA-9013979;R-HSA-9013978;R-HSA-199895;R-HSA-450259;R-HSA-450257…
R-HSA-164952	The role of Nef in HIV-1 replication and disease pathogenesis	20	29	0.00199807	0.00704045	0.0492832	19	20	0.0015748	9606	Homo sapiens	ARF1;RPN2;FBXO21;GTF2E2;AP1G2;AP1G1;AP2S1;AP1S2;UQCRFS1;ATP6V1H;FYN;RAC1;B2M;PAK2;AP2M1;AP1M1;CEP350;HLA-A;CD4;LCK;ELMO1;WDFY1;CD28;CD247;DOCK2;ARF5		R-HSA-182243;R-HSA-182279;R-HSA-182186;R-HSA-182286;R-HSA-200879;R-HSA-167630;R-HSA-167566;R-HSA-164943;R-HSA-167597;R-HSA-200908;R-HSA-167601;R-HSA-167537;R-HSA-167633;R-HSA-182198;R-HSA-182263;R-HSA-167637;R-HSA-182171;R-HSA-200954;R-HSA-200952
R-HSA-5656169	Termination of translesion DNA synthesis	23	35	0.00241146	0.00708625	0.0496037	9	9	0.000708661	9606	Homo sapiens	PCNA;USP10;UBE2L6;RCBTB2;POLD3;ORC4;UBB;ERICH1;NSD1;UBC;POLD2;CDC27;POLK;RPS27A;RFC5;ACOT7;RFC1;RFC2;REV1;RPA2;ISG15;POLE4;EBNA1BP2;RPA3;POLE3;UBA52;CSNK1G1		R-HSA-5653766;R-HSA-5653780;R-HSA-5653840;R-HSA-5653838;R-HSA-5653756;R-HSA-5653786;R-HSA-5653770;R-HSA-5653754;R-HSA-5655193
R-HSA-9615710	Late endosomal microautophagy	23	35	0.00241146	0.00708625	0.0496037	3	3	0.00023622	9606	Homo sapiens	TSG101;CCNH;YBX1;PARK7;UBB;ERICH1;UBC;RAC1;PCNT;RPS27A;ARFGEF1;HSPA8;ABCC1;VPS37A;STAG1;CHMP2B;CHMP2A;CHMP3;PLIN3;UBAP1;PLIN2;VIM;ACO2;SEC24D;UBA52;VPS28;CHMP5		R-HSA-9631065;R-HSA-9615721;R-HSA-9631068
R-HSA-8949613	Cristae formation	21	31	0.00213587	0.00709739	0.0496817	2	2	0.00015748	9606	Homo sapiens	HSPA9;MTX2;EXOC7;ATP5A1;ATP5C1;IMMT;ATP5J;ATP5I;ATP5G3;ATP5H;ATP5O;ATP5G2;ATP5F1;ATP5G1;ATP5L;ATP5J2;ATP5B;SAMM50;TMEM11;MINOS1;ATP5E;ATP5D		R-HSA-8949609;R-HSA-8949580
R-HSA-5628897	TP53 Regulates Metabolic Genes	64	125	0.00861237	0.00719282	0.0503497	30	34	0.00267717	9606	Homo sapiens	YWHAE;GPI;COX7B;YWHAB;MPG;TACO1;COX4I1;PRKAG1;PTEN;COX6A1;COX7C;GLS;YWHAQ;SESN1;AKT1;KPNA2;YWHAH;COX8A;YWHAZ;PRKAB1;COX6B1;COX7A2L;RRAGA;SCO2;DDIT4;BLVRB;TP53;PRKAA1;SEC23A;MYCBP;COX16;TXN;COX5B;COX5A;PRDX2;PRDX5;PRDX1;COX11;COX14;SEMA4A;SURF1;NDUFA4;ATP13A1;TXNRD1;GSR;COX6C;LRPPRC;MOV10;RHEB;AGO2;PPT1;CYCS;LAMTOR2;LAMTOR1;LAMTOR4;LAMTOR3;TNRC6B;LAMTOR5;COX20		R-HSA-2318752;R-HSA-71682;R-HSA-5632914;R-HSA-5632732;R-HSA-5632924;R-HSA-70475;R-HSA-5631903;R-HSA-163214;R-HSA-70609;R-HSA-5631941;R-HSA-5629189;R-HSA-198609;R-HSA-2321904;R-HSA-5629187;R-HSA-5632386;R-HSA-5631885;R-HSA-5632393;R-HSA-5632759;R-HSA-5632887;R-HSA-5632892;R-HSA-5632766;R-HSA-3341343;R-HSA-73646;R-HSA-5628901;R-HSA-5632993;R-HSA-380979;R-HSA-5628899;R-HSA-5632738;R-HSA-380927;R-HSA…
R-HSA-1268020	Mitochondrial protein import	39	69	0.00475403	0.00748192	0.0523734	14	14	0.00110236	9606	Homo sapiens	COX19;FH;NDUFB8;ATP5A1;COX17;ZBTB43;TIMM13;TIMM10;HSCB;ATP5G2;TOMM20;ATP5G1;HSPD1;TOMM22;ATP5B;CHCHD2;SAMM50;GRPEL1;CHCHD7;TIMM17A;TIMM17B;PMPCB;CYC1;COA6;SLC35A2;HSPA9;TIMM8B;DNAJC19;IDH3G;MTX2;CMC2;IDH1;TIMM23;TIMM44;TIMM21;CS;TIMM10B;TOMM7;PPT1;VDAC1;ACO2;SLC25A5		R-HSA-1299475;R-HSA-1268022;R-HSA-1299478;R-HSA-1299476;R-HSA-1307803;R-HSA-1299482;R-HSA-1307802;R-HSA-1955380;R-HSA-1268025;R-HSA-1299481;R-HSA-1299480;R-HSA-1299487;R-HSA-8986181;R-HSA-1299484
R-HSA-75153	Apoptotic execution phase	32	54	0.00372055	0.00767817	0.0537472	56	57	0.00448819	9606	Homo sapiens	ROCK1;HMGB2;PPP2R2A;HMGB1;ADD1;CASP7;CASP8;SERP1;FNTA;CSRP1;CASP6;CASP3;LMNA;TIFA;DNM1L;PAK2;SPTAN1;KPNA1;HIST1H1C;EIF2A;BCAP31;DFFA;PARP1;MBOAT7;TSC22D2;GGCT;RNF145;TTLL5;STK24;ACIN1;CTNNB1;NUP54;VIM;HNRNPC;KPNB1;BIRC2		R-HSA-351877;R-HSA-201603;R-HSA-351876;R-HSA-211712;R-HSA-211207;R-HSA-211206;R-HSA-201611;R-HSA-352268;R-HSA-201608;R-HSA-211219;R-HSA-351894;R-HSA-201622;R-HSA-351901;R-HSA-211224;R-HSA-201631;R-HSA-201630;R-HSA-201629;R-HSA-201628;R-HSA-201634;R-HSA-264871;R-HSA-201639;R-HSA-211239;R-HSA-264865;R-HSA-202917;R-HSA-201637;R-HSA-201636;R-HSA-9029667;R-HSA-201640;R-HSA-351913;R-HSA-211247;R-HSA-90…
R-HSA-9006925	Intracellular signaling by second messengers	163	363	0.0250103	0.0077064	0.0539448	113	114	0.00897638	9606	Homo sapiens	ATF2;RPL3;DGKA;PSMD8;NUB1;PSMD6;PSMD7;PSMD4;PPP2R1B;PSMD5;PPP2R1A;PSMD2;PSMD3;AKT1;PIP4K2A;PSMD1;PIP4K2C;MAF1;KPNA2;PRKACB;PDK1;FBXO9;MCCC2;USP7;CSNK2A1;TAP1;ATP11B;PDIA4;EEF1A1;RRAGA;PPA1;PRKAR1A;PSME3;CSNK2B;PSME4;PSME1;UBE2V2;PSME2;TP53;UBA52;PSMD10;PSMD12;PFKFB3;ANAPC15;PSMD11;RPN2;PSMD14;PSMD13;RPN1;ITPR1;PIK3R1;FOXO1;UBB;ZNHIT3;BLOC1S1;UBC;PCBP2;PIP5K1A;THEM4;ASL;PSMF1;ICOS;SPTBN1;SNX5;OSBP…		R-HSA-9618834;R-HSA-8944522;R-HSA-199425;R-HSA-167686;R-HSA-8948621;R-HSA-8948623;R-HSA-8948612;R-HSA-199443;R-HSA-8944538;R-HSA-8944026;R-HSA-6811504;R-HSA-1675776;R-HSA-2317314;R-HSA-8948651;R-HSA-199456;R-HSA-2219524;R-HSA-9619127;R-HSA-6807106;R-HSA-6807105;R-HSA-9619125;R-HSA-8951727;R-HSA-8944047;R-HSA-111913;R-HSA-8948641;R-HSA-111912;R-HSA-6807118;R-HSA-111915;R-HSA-1676082;R-HSA-8943780;…
R-HSA-167169	HIV Transcription Elongation	31	52	0.00358275	0.00792727	0.0554909	15	15	0.0011811	9606	Homo sapiens	CCNT1;SHMT2;CCNH;SLC20A1;MRPS12;SUPT4H1;WDR61;TM9SF3;TATDN1;POLR2A;POLR2B;POLR2C;POLR2D;POLR2E;POLR2G;POLR2H;NELFCD;POLR2I;POLR2J;EPS15;POLR2K;POLR2L;NELFE;LYPLA1;SUPT16H;NCBP2;WWP1;GTF2H1;SSRP1;GTF2H3;GTF2F1;SUPT5H;GTF2F2;HAUS1;CDK9;CDK7;ERCC3;TCEA1;CALR;MNAT1		R-HSA-167234;R-HSA-167072;R-HSA-167147;R-HSA-167083;R-HSA-167087;R-HSA-167181;R-HSA-167085;R-HSA-170706;R-HSA-170704;R-HSA-167089;R-HSA-167478;R-HSA-167191;R-HSA-167192;R-HSA-167196;R-HSA-167197
R-HSA-167246	Tat-mediated elongation of the HIV-1 transcript	31	52	0.00358275	0.00792727	0.0554909	8	8	0.000629921	9606	Homo sapiens	CCNT1;SHMT2;CCNH;SLC20A1;MRPS12;SUPT4H1;WDR61;TM9SF3;TATDN1;POLR2A;POLR2B;POLR2C;POLR2D;POLR2E;POLR2G;POLR2H;NELFCD;POLR2I;POLR2J;EPS15;POLR2K;POLR2L;NELFE;LYPLA1;SUPT16H;NCBP2;WWP1;GTF2H1;SSRP1;GTF2H3;GTF2F1;SUPT5H;GTF2F2;HAUS1;CDK9;CDK7;ERCC3;TCEA1;CALR;MNAT1		R-HSA-170706;R-HSA-167234;R-HSA-170704;R-HSA-167191;R-HSA-167192;R-HSA-167196;R-HSA-167181;R-HSA-167197
R-HSA-6806003	Regulation of TP53 Expression and Degradation	28	46	0.00316935	0.00865636	0.0592949	35	35	0.00275591	9606	Homo sapiens	RNF34;PHF20;PRDM1;ZMPSTE24;PPP2CA;CLN3;UBB;ERICH1;PPP2R1B;PPP2R1A;UBC;AKT1;SNX9;RICTOR;RFFL;RPS27A;PDK1;ACTR2;USP7;ATP13A1;HPS1;PPP2R5C;CCT6A;CCNG1;MDM2;MDM4;ATM;SGK1;UBA52;TP53		R-HSA-6792871;R-HSA-198599;R-HSA-6804194;R-HSA-6804193;R-HSA-3222072;R-HSA-349455;R-HSA-6792491;R-HSA-3215295;R-HSA-6804724;R-HSA-6791409;R-HSA-6793661;R-HSA-5633460;R-HSA-6804998;R-HSA-6804741;R-HSA-5689972;R-HSA-6795460;R-HSA-6804996;R-HSA-6793666;R-HSA-6804879;R-HSA-6804942;R-HSA-6793685;R-HSA-6795667;R-HSA-6795473;R-HSA-349426;R-HSA-6792863;R-HSA-3700992;R-HSA-6804191;R-HSA-6805022;R-HSA-6804…
R-HSA-1852241	Organelle biogenesis and maintenance	151	335	0.0230812	0.00885786	0.0592949	78	86	0.00677165	9606	Homo sapiens	ATF2;MPG;ATP5C1;GABPB1;PPP2R1A;CDC27;NIPAL3;KIFAP3;ANKRD13A;CSNK1G3;ZFYVE21;IFT80;CSNK1D;CNPY2;PRKAB1;TUBA4A;ATP5J2;DMTF1;TBL1XR1;AKAP9;HAT1;PFKFB3;SEH1L;ARL3;ATP5J;ATP5I;ATP5H;NRF1;ATP5O;ATP5L;ATP5B;KIF3B;KIF3A;ATP5E;RAD21;TPR;ATP5D;CYC1;IVNS1ABP;HSPA9;RHBDD2;ODF2;TMEM50B;IDH2;BBIP1;GPN3;IFT20;GLUD1;AHI1;TMEM11;CYCS;CALM3;DYNLRB1;MNAT1;HIST1H4C;CALM1;CALM2;YWHAE;CEP57;HBS1L;ARF4;ALAS1;C2CD3;MRPS…		R-HSA-5623508;R-HSA-5688276;R-HSA-5625424;R-HSA-5625426;R-HSA-5623519;R-HSA-5623513;R-HSA-5624133;R-HSA-5624129;R-HSA-5624130;R-HSA-5625421;R-HSA-2466367;R-HSA-5625416;R-HSA-8940309;R-HSA-5626699;R-HSA-5638006;R-HSA-5624949;R-HSA-5626228;R-HSA-5638007;R-HSA-1592249;R-HSA-5624948;R-HSA-5638004;R-HSA-1592250;R-HSA-5624951;R-HSA-1592251;R-HSA-1592252;R-HSA-5626227;R-HSA-1592240;R-HSA-5638014;R-HSA-1…
R-HSA-3899300	SUMOylation of transcription cofactors	27	44	0.00303156	0.00888576	0.0592949	27	27	0.00212598	9606	Homo sapiens	ZNF131;DDX5;UHRF2;DDX46;CTBP1;ZBTB1;PARK7;CYTH2;PCM1;TRIM28;SUMO1;SIN3A;SUMO3;SUMO2;SAFB2;EP300;SNX5;DDX17;CD53;NCOA1;NCOA2;CASP8AP2;NPM1;UBE2I;PHC1;MBD1;COMMD3;SAFB;PHC3;TOPORS;PIAS1;SLC4A7;EEF1A1;PHF5A;BAP1		R-HSA-4085372;R-HSA-3108203;R-HSA-3296126;R-HSA-4090288;R-HSA-4085296;R-HSA-4090284;R-HSA-3903017;R-HSA-4085994;R-HSA-4086059;R-HSA-4085992;R-HSA-3900194;R-HSA-4085347;R-HSA-3900070;R-HSA-3108209;R-HSA-3899291;R-HSA-5228521;R-HSA-4086036;R-HSA-3900177;R-HSA-3927824;R-HSA-3927959;R-HSA-4085331;R-HSA-3900047;R-HSA-3927886;R-HSA-4086088;R-HSA-4085318;R-HSA-4086083;R-HSA-3782535
R-HSA-180910	Vpr-mediated nuclear import of PICs	27	44	0.00303156	0.00888576	0.0592949	2	2	0.00015748	9606	Homo sapiens	DCTN5;NUP107;SEH1L;MAST3;PSIP1;NUP160;NUP85;TPR;NUP62;TIFA;FLOT2;BANF1;NUP88;OSTF1;RAE1;KPNA1;EIF2A;RANBP2;SEC13;NUP133;HMGA1;NOSIP;NUP153;ZNFX1;NUP50;NUP54;NUP98;NUPL2;PRR13;NUP37		R-HSA-180627;R-HSA-180622
R-HSA-5656121	Translesion synthesis by POLI	15	20	0.00137798	0.00898718	0.0592949	3	3	0.00023622	9606	Homo sapiens	RFC5;PCNA;RFC1;RFC2;REV1;RPA2;RCBTB2;ORC4;EBNA1BP2;ZNHIT1;UBB;ERICH1;RPA3;UBC;REV3L;RPS27A;UBA52		R-HSA-5656148;R-HSA-5656158;R-HSA-5656105
R-HSA-167287	HIV elongation arrest and recovery	25	40	0.00275596	0.00930571	0.0592949	3	3	0.00023622	9606	Homo sapiens	CCNK;CCNT2;CCNT1;SHMT2;MRPS12;SUPT4H1;TATDN1;POLR2A;POLR2B;POLR2C;POLR2D;POLR2E;POLR2G;POLR2H;NELFCD;POLR2I;POLR2J;EPS15;POLR2K;POLR2L;NELFE;LYPLA1;SUPT16H;WWP1;SSRP1;GTF2F1;SUPT5H;GTF2F2;HAUS1;CDK9;TCEA1		R-HSA-167284;R-HSA-167288;R-HSA-167481
R-HSA-167290	Pausing and recovery of HIV elongation	25	40	0.00275596	0.00930571	0.0592949	2	2	0.00015748	9606	Homo sapiens	CCNK;CCNT2;CCNT1;SHMT2;MRPS12;SUPT4H1;TATDN1;POLR2A;POLR2B;POLR2C;POLR2D;POLR2E;POLR2G;POLR2H;NELFCD;POLR2I;POLR2J;EPS15;POLR2K;POLR2L;NELFE;LYPLA1;SUPT16H;WWP1;SSRP1;GTF2F1;SUPT5H;GTF2F2;HAUS1;CDK9;TCEA1		R-HSA-167282;R-HSA-167292
R-HSA-9607240	FLT3 Signaling	141	311	0.0214276	0.00930887	0.0592949	55	61	0.00480315	9606	Homo sapiens	CYFIP2;DGKA;TACO1;ARAF;PEBP1;UBE3A;WDR83;SPATA20;ACTB;ACTG1;PSMD8;NUB1;PSMD6;PSMD7;PSMD4;PPP2R1B;PSMD5;PPP2R1A;PSMD2;OGFOD1;PSMD3;PSMD1;PDK1;FBXO9;FBXW4;MAP2K1;MAP2K2;RPS7;TAP1;ATP11B;ACSL4;RBX1;PDIA4;EEF1A1;PSME3;AKAP9;PSME4;PSME1;UBE2V2;PSME2;TLN1;RAF1;UBA52;KPNB1;PSMD10;PSMD12;NDRG3;PFKFB3;ANAPC15;PSMD11;RPN2;PSMD14;PSMD13;CUL3;RPN1;PHB;IQGAP1;PIK3R1;RASAL3;STK4;RAP1B;RAP1A;UBB;ZNHIT3;UBC;PCBP…		R-HSA-109699;R-HSA-109701;R-HSA-109700;R-HSA-109702;R-HSA-9604738;R-HSA-5675206;R-HSA-5658438;R-HSA-9606784;R-HSA-5658435;R-HSA-9607301;R-HSA-9605259;R-HSA-9607304;R-HSA-5672950;R-HSA-5658231;R-HSA-5672951;R-HSA-5672948;R-HSA-5675376;R-HSA-5672958;R-HSA-5674366;R-HSA-9607224;R-HSA-5672957;R-HSA-5672954;R-HSA-162363;R-HSA-5675373;R-HSA-5672980;R-HSA-5674132;R-HSA-9645137;R-HSA-5672978;R-HSA-567413…
R-HSA-5619107	Defective TPR may confer susceptibility towards thyroid papillary carcinoma (TPC)	23	36	0.00248036	0.00964532	0.0592949	1	1	7.87402e-05	9606	Homo sapiens	DCTN5;NUP107;SEH1L;MAST3;NUP160;NUP85;TPR;NUP62;TIFA;FLOT2;NUP88;OSTF1;RAE1;RANBP2;SEC13;NUP133;NOSIP;NUP153;ZNFX1;NUP50;NUP54;NUP98;NUPL2;PRR13;NUP37		R-HSA-5661474
R-HSA-2173789	TGF-beta receptor signaling activates SMADs	23	36	0.00248036	0.00964532	0.0592949	37	39	0.00307087	9606	Homo sapiens	PPP1R15A;HBS1L;TCERG1;USP15;CCDC47;NEDD8;PPP1CB;PPP1CC;XPO1;UBB;ERICH1;UBC;EMB;RPS27A;ACAD8;SMAD2;CHTOP;SMURF2;TMOD3;UCHL5;TGFBR2;SMAD7;PPP1CA;FKBP1A;STAG1;COX7A2L;STRAP;STUB1;UBA52;KPNB1		R-HSA-178178;R-HSA-2176417;R-HSA-2176416;R-HSA-2128994;R-HSA-2187368;R-HSA-4332235;R-HSA-173512;R-HSA-2167917;R-HSA-4332236;R-HSA-2187375;R-HSA-178189;R-HSA-170835;R-HSA-2167924;R-HSA-2187382;R-HSA-170843;R-HSA-2176445;R-HSA-170846;R-HSA-170847;R-HSA-170850;R-HSA-178208;R-HSA-173542;R-HSA-178215;R-HSA-2167876;R-HSA-2176452;R-HSA-178218;R-HSA-2187401;R-HSA-173483;R-HSA-2127562;R-HSA-2187405;R-HSA-…
R-HSA-2500257	Resolution of Sister Chromatid Cohesion	67	134	0.00923247	0.00988148	0.0592949	8	8	0.000629921	9606	Homo sapiens	NUP107;TCF25;ZWILCH;DIS3L;SMC3;PPP1CC;TUBA1C;MFSD6;TUBA1B;XPO1;HINT2;TUBA1A;PPP2R1B;PPP2R5E;PPP2R1A;EMB;SLC25A44;ACAD8;SEC13;NUDC;NUP133;TMOD3;TUBB;NOSIP;PPP2R5A;PPP2R5D;PPP2R5C;RANGAP1;DYNLL1;SMC1A;CKAP5;TUBA4A;EEF1A1;CLIP1;COX7A2L;DYNC1LI2;TUBB2A;KIF2A;NUP98;DOCK2;MAPRE1;MAD1L1;PRR13;ALDH9A1;PAFAH1B1;DYNC1I2;DCTN5;SEH1L;UBA6;PDS5B;HDAC8;PDS5A;NUP160;SKA2;PPP2CA;NXF1;DSN1;NUP85;RAD21;DPH3;SSR1;B…		R-HSA-2468293;R-HSA-2466068;R-HSA-2484822;R-HSA-2545253;R-HSA-2467794;R-HSA-1638803;R-HSA-2468287;R-HSA-1638821
R-HSA-2173788	Downregulation of TGF-beta receptor signaling	19	28	0.00192917	0.00988249	0.0592949	28	28	0.00220472	9606	Homo sapiens	PPP1R15A;HBS1L;USP15;CCDC47;PPP1CB;PPP1CC;XPO1;UBB;ERICH1;UBC;EMB;RPS27A;ACAD8;SMAD2;SMURF2;TMOD3;UCHL5;TGFBR2;SMAD7;PPP1CA;STAG1;COX7A2L;STRAP;STUB1;UBA52;KPNB1		R-HSA-178178;R-HSA-2176417;R-HSA-2176416;R-HSA-2128994;R-HSA-2187368;R-HSA-173512;R-HSA-2167917;R-HSA-2187375;R-HSA-178189;R-HSA-2167924;R-HSA-2187382;R-HSA-2176445;R-HSA-178208;R-HSA-173542;R-HSA-178215;R-HSA-2167876;R-HSA-2176452;R-HSA-178218;R-HSA-2187401;R-HSA-173483;R-HSA-2127562;R-HSA-2187405;R-HSA-2169046;R-HSA-2179291;R-HSA-2187355;R-HSA-2169050;R-HSA-2179293;R-HSA-2187358
R-HSA-429947	Deadenylation of mRNA	19	28	0.00192917	0.00988249	0.0592949	4	4	0.000314961	9606	Homo sapiens	EIF4A2;ZCCHC11;ZCCHC6;WDR26;EIF4A3;PARN;HECTD3;TIFA;EIF4E;EIF4B;PAIP1;CNOT6L;PRKCB;CNOT10;FNDC3A;CNOT4;CNOT7;PAN3;RCN2;CNOT1;CNOT11;CNOT2;PABPC1;CNOT8;EIF4G1		R-HSA-430021;R-HSA-429955;R-HSA-8941312;R-HSA-429992
R-HSA-1834949	Cytosolic sensors of pathogen-associated DNA	42	77	0.00530522	0.00997876	0.0598726	42	48	0.00377953	9606	Homo sapiens	CRCP;PRKDC;DHX9;LEF1;DDX41;TBK1;UBB;ERICH1;IFI16;NKIRAS2;DHX36;UBC;POLR2E;EP300;RIPK1;STAT6;POLR2H;LRRFIP1;RPS27A;TRIM21;SEC23B;POLR2K;POLR2L;RARS2;OSBPL9;XRCC6;XRCC5;POLR3GL;TXNL1;WWP1;TMEM173;NFKB1;NFKB2;NFKBIA;MRPS9;TXLNA;PHF5A;IRF3;POLR3C;POLR3E;POLR1C;REL;POLR1D;TRIM13;CTNNB1;UBA52;POLR3K;MYD88		R-HSA-3249392;R-HSA-1810457;R-HSA-2396007;R-HSA-3134954;R-HSA-3134953;R-HSA-2396002;R-HSA-3134822;R-HSA-3134821;R-HSA-3134883;R-HSA-168910;R-HSA-3134946;R-HSA-2396009;R-HSA-1964496;R-HSA-168140;R-HSA-1606345;R-HSA-9604480;R-HSA-3249379;R-HSA-3244643;R-HSA-2032396;R-HSA-3249378;R-HSA-9604487;R-HSA-3134904;R-HSA-8948703;R-HSA-3134901;R-HSA-3249386;R-HSA-1834951;R-HSA-3134962;R-HSA-1964482;R-HSA-313…
R-HSA-6804756	Regulation of TP53 Activity through Phosphorylation	50	95	0.0065454	0.0100246	0.0601478	26	26	0.00204724	9606	Homo sapiens	MPG;MTMR14;PRKAG1;HNRNPR;BACH1;RCBTB2;KAT5;UBE2Q2;NBN;RFC5;SUPT16H;TBP;CSNK2A1;RFC2;HUS1;PRKAB1;EBNA1BP2;CSNK2B;UBA52;EIF1B;TP53;RHNO1;PRKAA1;USP15;TAF9;ZMPSTE24;CLN3;ORC4;ERICH1;UBB;TP53INP1;UBC;RPS27A;PLK3;TAF12;TAF11;RPA2;SSRP1;UBE2A;HIPK1;MAPK14;RAD50;RPA3;STT3A;MDM2;TAF7;RAD17;MDM4;ATM;TAF2;METAP1		R-HSA-6805479;R-HSA-6798374;R-HSA-3222128;R-HSA-6798373;R-HSA-6805285;R-HSA-6799332;R-HSA-6798372;R-HSA-3222006;R-HSA-6805103;R-HSA-6805035;R-HSA-6805109;R-HSA-6799409;R-HSA-3239014;R-HSA-6799431;R-HSA-6805126;R-HSA-6805061;R-HSA-3215251;R-HSA-6805059;R-HSA-6805122;R-HSA-6799246;R-HSA-6805399;R-HSA-69685;R-HSA-3222020;R-HSA-6805470;R-HSA-6805276;R-HSA-5693609
R-HSA-5673001	RAF/MAP kinase cascade	132	290	0.0199807	0.0102794	0.0616766	37	39	0.00307087	9606	Homo sapiens	CYFIP2;DGKA;TACO1;ARAF;PEBP1;UBE3A;WDR83;SPATA20;ACTB;ACTG1;PSMD8;NUB1;PSMD6;PSMD7;PSMD4;PPP2R1B;PSMD5;PPP2R1A;PSMD2;OGFOD1;PSMD3;PSMD1;FBXO9;FBXW4;MAP2K1;MAP2K2;TAP1;ATP11B;ACSL4;RBX1;PDIA4;EEF1A1;PSME3;AKAP9;PSME4;PSME1;UBE2V2;PSME2;TLN1;RAF1;UBA52;KPNB1;PSMD10;PSMD12;NDRG3;PFKFB3;ANAPC15;PSMD11;RPN2;PSMD14;PSMD13;CUL3;RPN1;PHB;IQGAP1;RASAL3;STK4;RAP1B;RAP1A;UBB;ZNHIT3;UBC;PCBP2;DPH3;ASL;PSMF1;…		R-HSA-5672980;R-HSA-5674132;R-HSA-5672978;R-HSA-5674130;R-HSA-5674387;R-HSA-5674140;R-HSA-5675417;R-HSA-5672966;R-HSA-5675206;R-HSA-5658438;R-HSA-5672965;R-HSA-5674373;R-HSA-5658435;R-HSA-5672960;R-HSA-5674496;R-HSA-5672961;R-HSA-5672972;R-HSA-5672973;R-HSA-5672969;R-HSA-5672950;R-HSA-5658231;R-HSA-5672951;R-HSA-5672948;R-HSA-5675376;R-HSA-5658430;R-HSA-5672958;R-HSA-5674366;R-HSA-5672957;R-HSA-5…
R-HSA-8878171	Transcriptional regulation by RUNX1	120	261	0.0179826	0.0105369	0.0632216	124	132	0.0103937	9606	Homo sapiens	SMARCB1;TMEM41B;CCNH;PPP2R2A;PSMD8;LGALS3;PSMD6;CCND3;PSMD7;CCND2;PSMD4;HENMT1;PSMD5;PSMD2;PSMD3;PSMD1;EP300;ARID2;FBXO9;SMARCC1;ATP6V0E1;SMARCC2;CSNK2A1;PRKCB;TAP1;RUNX2;PDIA4;PSME3;CSNK2B;PSME4;PSME1;UBE2V2;PSME2;UBA52;SF1;PSMD10;PSMD12;ANAPC15;PSMD11;CBFB;RPN2;PSMD14;PSMD13;RPN1;GATA3;UBB;ZNHIT3;UBC;PSMF1;ATP6V1D;SNX5;PHC1;H3F3B;CCDC12;ODF2;H3F3A;SMARCA2;PHC3;CLK1;MOV10;CDK7;CDK6;P4HA1;AGO2;CY…		R-HSA-8936584;R-HSA-8937097;R-HSA-8931981;R-HSA-8938382;R-HSA-8936068;R-HSA-8877192;R-HSA-8956568;R-HSA-8937113;R-HSA-8937118;R-HSA-8938389;R-HSA-8936599;R-HSA-8936616;R-HSA-8956586;R-HSA-8936621;R-HSA-8937134;R-HSA-8938158;R-HSA-8955822;R-HSA-8936608;R-HSA-8938913;R-HSA-8877485;R-HSA-8938150;R-HSA-8935864;R-HSA-8877493;R-HSA-8938938;R-HSA-8877490;R-HSA-8938174;R-HSA-8938930;R-HSA-8936628;R-HSA-8…
R-HSA-937061	TRIF(TICAM1)-mediated TLR4 signaling	55	107	0.00737219	0.0110944	0.0665665	53	58	0.00456693	9606	Homo sapiens	ATF1;ATF2;UBE2D2;UBE2D3;UBE2D1;HMGB1;RPS6KA3;TBK1;CASP8;PPP2R1B;PPP2R1A;NKIRAS2;CWC22;MLX;MAP3K8;SKP1;MAP2K3;CAP1;RARS2;DUSP4;MAP2K1;H2AFY;FBXW11;RIPK2;PPP2R5D;FNDC3A;FOS;VRK3;DUSP6;CREB1;MAPKAPK3;KIF2A;IRF3;TRAF6;SBDS;UBA52;BIRC2;BIRC3;CAMK2D;CUL1;TOB1;TANK;ACAT2;PPP2CA;ERICH1;UBB;EXOSC8;UBC;RIPK1;RPS27A;ATP6V1D;JUN;MCAM;PCGF3;TXNL1;PTPN11;MAPK14;NFKB1;NFKB2;NFKBIA;REL;UBE2N;TAB2;BLMH		R-HSA-177671;R-HSA-198669;R-HSA-450325;R-HSA-199959;R-HSA-5362500;R-HSA-203797;R-HSA-936985;R-HSA-450333;R-HSA-2562564;R-HSA-450337;R-HSA-450222;R-HSA-450346;R-HSA-450358;R-HSA-451634;R-HSA-2213017;R-HSA-2569057;R-HSA-451649;R-HSA-2562541;R-HSA-168136;R-HSA-937029;R-HSA-5684250;R-HSA-5684248;R-HSA-168140;R-HSA-168915;R-HSA-199895;R-HSA-450257;R-HSA-198746;R-HSA-9630923;R-HSA-2201338;R-HSA-168921;…
R-HSA-166166	MyD88-independent TLR4 cascade	55	107	0.00737219	0.0110944	0.0665665	53	60	0.00472441	9606	Homo sapiens	ATF1;ATF2;UBE2D2;UBE2D3;UBE2D1;HMGB1;RPS6KA3;TBK1;CASP8;PPP2R1B;PPP2R1A;NKIRAS2;CWC22;MLX;MAP3K8;SKP1;MAP2K3;CAP1;RARS2;DUSP4;MAP2K1;H2AFY;FBXW11;RIPK2;PPP2R5D;FNDC3A;FOS;VRK3;DUSP6;CREB1;MAPKAPK3;KIF2A;IRF3;TRAF6;SBDS;UBA52;BIRC2;BIRC3;CAMK2D;CUL1;TOB1;TANK;ACAT2;PPP2CA;ERICH1;UBB;EXOSC8;UBC;RIPK1;RPS27A;ATP6V1D;JUN;MCAM;PCGF3;TXNL1;PTPN11;MAPK14;NFKB1;NFKB2;NFKBIA;REL;UBE2N;TAB2;BLMH		R-HSA-177671;R-HSA-198669;R-HSA-450325;R-HSA-199959;R-HSA-5362500;R-HSA-203797;R-HSA-936985;R-HSA-450333;R-HSA-2562564;R-HSA-450337;R-HSA-450222;R-HSA-450346;R-HSA-450358;R-HSA-451634;R-HSA-2213017;R-HSA-2569057;R-HSA-451649;R-HSA-2562541;R-HSA-168136;R-HSA-937029;R-HSA-5684250;R-HSA-5684248;R-HSA-168140;R-HSA-168915;R-HSA-199895;R-HSA-450257;R-HSA-198746;R-HSA-9630923;R-HSA-2201338;R-HSA-168921;…
R-HSA-5663220	RHO GTPases Activate Formins	73	149	0.010266	0.0113333	0.0679995	22	27	0.00212598	9606	Homo sapiens	ITGB1;NUP107;TCF25;ZWILCH;ACTB;ACTG1;PPP1CC;TUBA1C;MFSD6;TUBA1B;XPO1;HINT2;TUBA1A;PPP2R1B;PPP2R5E;PPP2R1A;NIPAL3;RAC1;EMB;SLC25A44;ACAD8;LYPLA2;SEC13;NUDC;NUP133;TMOD3;TUBB;NOSIP;PPP2R5A;PPP2R5D;PPP2R5C;RHOC;RANGAP1;DYNLL1;CKAP5;TUBA4A;RHOA;EEF1A1;CLIP1;COX7A2L;DYNC1LI2;TUBB2A;KIF2A;EVL;NUP98;DOCK2;MAPRE1;PFN1;MAD1L1;PRR13;ALDH9A1;PAFAH1B1;DYNC1I2;DCTN5;SEH1L;UBA6;NUP160;SKA2;PPP2CA;CDC42;NXF1;DS…		R-HSA-5665686;R-HSA-5666070;R-HSA-5665751;R-HSA-5665748;R-HSA-3858495;R-HSA-5666160;R-HSA-5666129;R-HSA-5665809;R-HSA-5666001;R-HSA-5665982;R-HSA-5666046;R-HSA-5665727;R-HSA-5665659;R-HSA-5666008;R-HSA-5666169;R-HSA-5665767;R-HSA-5665989;R-HSA-5663232;R-HSA-5666049;R-HSA-5665761;R-HSA-5665802;R-HSA-203070
R-HSA-9648025	EML4 and NUDC in mitotic spindle formation	61	121	0.00833678	0.0113808	0.0682848	5	5	0.000393701	9606	Homo sapiens	NUP107;TCF25;ZWILCH;PPP1CC;TUBA1C;MFSD6;TUBA1B;XPO1;HINT2;TUBA1A;PPP2R1B;PPP2R5E;PPP2R1A;EMB;SLC25A44;ACAD8;SEC13;NUDC;NUP133;TMOD3;TUBB;NOSIP;PPP2R5A;PPP2R5D;PPP2R5C;RANGAP1;DYNLL1;CKAP5;TUBA4A;EML4;EEF1A1;CLIP1;COX7A2L;DYNC1LI2;TUBB2A;KIF2A;NUP98;DOCK2;MAPRE1;MAD1L1;PRR13;ALDH9A1;PAFAH1B1;DYNC1I2;DCTN5;SEH1L;UBA6;NUP160;SKA2;PPP2CA;NXF1;DSN1;NUP85;RAD21;DPH3;SSR1;BUB3;DCAF11;CLASP1;RANBP2;CENPT…		R-HSA-9648114;R-HSA-9647746;R-HSA-9648017;R-HSA-156682;R-HSA-9648089
R-HSA-381183	ATF6 (ATF6-alpha) activates chaperone genes	12	15	0.00103348	0.0115206	0.0691237	5	5	0.000393701	9606	Homo sapiens	XBP1;HSPA5;NFYC;DDIT3;LGALS9;CALR;NAA15;ATF4;HSP90B1		R-HSA-1791163;R-HSA-1791082;R-HSA-1791150;R-HSA-1791107;R-HSA-1791121
R-HSA-9663891	Selective autophagy	47	89	0.00613201	0.0115532	0.069319	41	48	0.00377953	9606	Homo sapiens	TCF25;MPG;PRKAG1;PARK7;TOMM20;TOMM22;TUBA1C;MAP1LC3B;TUBA1B;HINT2;TUBA1A;ABCC1;HSP90AA1;CSNK2A1;TUBB;DYNLL1;PRKAB1;TUBA4A;ATG12;JMJD6;DYNC1LI2;TUBB2A;CSNK2B;PLIN3;PLIN2;VDAC1;UBA52;SQSTM1;CCDC90B;DYNC1I2;VCP;STAU1;FXR1;ERICH1;UBB;HSF1;UBC;HACL1;ASCC3;RPS27A;PCNT;ATG5;DYNC1H1;HSPA8;RFXANK;TUBB4B;STAG1;NBR1;TOMM7;UBE2N;ATM;DYNLRB1;VIM		R-HSA-9674131;R-HSA-9646354;R-HSA-9664850;R-HSA-9639698;R-HSA-9646679;R-HSA-9641111;R-HSA-9664855;R-HSA-9641109;R-HSA-9613530;R-HSA-9664862;R-HSA-9646685;R-HSA-8948039;R-HSA-5205663;R-HSA-9641089;R-HSA-5205661;R-HSA-9646347;R-HSA-8959571;R-HSA-9613513;R-HSA-9641096;R-HSA-9674127;R-HSA-8959573;R-HSA-5205649;R-HSA-9646348;R-HSA-9664883;R-HSA-9640114;R-HSA-9664881;R-HSA-9664880;R-HSA-9646390;R-HSA-5…
R-HSA-389948	PD-1 signaling	27	45	0.00310045	0.0115835	0.0695008	3	4	0.000314961	9606	Homo sapiens	HLA-DRB5;CAMK2D;PTPN11;CD3G;CD3E;CD3D;CD4;LCK;HLA-DPB1;UQCRFS1;HLA-DRA;PTPN6;CD247;POLR2I;ATP6V1D;HLA-DRB1;HLA-DQB1;HLA-DPA1		R-HSA-389762;R-HSA-389759;R-HSA-389758
R-HSA-1059683	Interleukin-6 signaling	13	17	0.00117128	0.0123734	0.0742402	19	19	0.00149606	9606	Homo sapiens	CAMK2D;STAT1;STAT3;STAT4;NKAP;PTPN11;ARIH1;TYK2;IL6ST;IL6R;ATP6V1D;JAK1		R-HSA-1112690;R-HSA-1112755;R-HSA-1067667;R-HSA-1112565;R-HSA-1112727;R-HSA-1067640;R-HSA-1112602;R-HSA-1112538;R-HSA-1112604;R-HSA-1067676;R-HSA-1112510;R-HSA-1067646;R-HSA-1112703;R-HSA-1112514;R-HSA-1067651;R-HSA-1112708;R-HSA-1067688;R-HSA-1067659;R-HSA-1112587
R-HSA-381033	ATF6 (ATF6-alpha) activates chaperones	13	17	0.00117128	0.0123734	0.0742402	7	10	0.000787402	9606	Homo sapiens	MBTPS1;XBP1;HSPA5;NFYC;DDIT3;LGALS9;CALR;NAA15;ATF4;HSP90B1		R-HSA-1791163;R-HSA-1791082;R-HSA-381158;R-HSA-1791150;R-HSA-1791107;R-HSA-381135;R-HSA-1791121
R-HSA-141444	Amplification of signal from unattached kinetochores via a MAD2 inhibitory signal	49	94	0.00647651	0.0125255	0.0751528	4	4	0.000314961	9606	Homo sapiens	NUP107;ZWILCH;PPP1CC;MFSD6;XPO1;PPP2R1B;PPP2R5E;PPP2R1A;EMB;SLC25A44;ACAD8;SEC13;NUDC;NUP133;TMOD3;NOSIP;PPP2R5A;PPP2R5D;PPP2R5C;RANGAP1;DYNLL1;CKAP5;EEF1A1;CLIP1;COX7A2L;DYNC1LI2;KIF2A;NUP98;DOCK2;MAPRE1;MAD1L1;PRR13;ALDH9A1;PAFAH1B1;DYNC1I2;DCTN5;SEH1L;UBA6;NUP160;SKA2;PPP2CA;NXF1;DSN1;NUP85;RAD21;DPH3;SSR1;BUB3;CLASP1;RANBP2;CENPT;DYNC1H1;EIF2S3;RPS27;CENPK;TACC3;CENPM;EIF3E;NUP37		R-HSA-141409;R-HSA-141431;R-HSA-141422;R-HSA-141439
R-HSA-141424	Amplification of signal from the kinetochores	49	94	0.00647651	0.0125255	0.0751528	4	4	0.000314961	9606	Homo sapiens	NUP107;ZWILCH;PPP1CC;MFSD6;XPO1;PPP2R1B;PPP2R5E;PPP2R1A;EMB;SLC25A44;ACAD8;SEC13;NUDC;NUP133;TMOD3;NOSIP;PPP2R5A;PPP2R5D;PPP2R5C;RANGAP1;DYNLL1;CKAP5;EEF1A1;CLIP1;COX7A2L;DYNC1LI2;KIF2A;NUP98;DOCK2;MAPRE1;MAD1L1;PRR13;ALDH9A1;PAFAH1B1;DYNC1I2;DCTN5;SEH1L;UBA6;NUP160;SKA2;PPP2CA;NXF1;DSN1;NUP85;RAD21;DPH3;SSR1;BUB3;CLASP1;RANBP2;CENPT;DYNC1H1;EIF2S3;RPS27;CENPK;TACC3;CENPM;EIF3E;NUP37		R-HSA-141409;R-HSA-141431;R-HSA-141422;R-HSA-141439
R-HSA-450385	Butyrate Response Factor 1 (BRF1) binds and destabilizes mRNA	14	19	0.00130908	0.0129933	0.0779599	6	6	0.000472441	9606	Homo sapiens	YWHAB;CELF1;DIS3;ANXA5;PPP2R5A;ZFP36L1;EXOSC7;EXOSC6;XRN1;EXOSC9;NIPAL3;EXOSC8;AKT1;RIOK2;DCP1A;EXOSC3;DCP2;EXOSC1		R-HSA-450406;R-HSA-482788;R-HSA-450517;R-HSA-450490;R-HSA-450474;R-HSA-450488
R-HSA-450513	Tristetraprolin (TTP, ZFP36) binds and destabilizes mRNA	14	19	0.00130908	0.0129933	0.0779599	4	4	0.000314961	9606	Homo sapiens	YWHAB;CELF1;DIS3;ANXA5;PPP2R5A;ZFP36L1;EXOSC7;EXOSC6;ZFP36;XRN1;EXOSC9;NIPAL3;EXOSC8;RIOK2;TNPO1;DCP1A;EXOSC3;DCP2;EXOSC1		R-HSA-450400;R-HSA-450431;R-HSA-450463;R-HSA-450394
R-HSA-8856825	Cargo recognition for clathrin-mediated endocytosis	58	115	0.00792338	0.0131779	0.0790675	12	14	0.00110236	9606	Homo sapiens	SCARB2;ITSN2;TFRC;MAST4;SH3KBP1;DGKA;CLTC;CLTA;CD3G;PEPD;CD3D;NFU1;MRPL40;TUBA1A;SLC39A9;GLIPR2;AP2M1;RNASET2;VAMP8;HGS;ALDOA;UBA52;STAM2;PFKFB3;CCDC25;GPS1;RAP1GDS1;NEDD8;COPS7A;PDHB;RASAL3;MFF;GTF2E2;TGOLN2;TCOF1;ERICH1;UBB;UBC;AP2S1;UBQLN1;PTK2B;DMAP1;RPS27A;ADSS;EPS15;LDLR;CAMK2G;UBQLN2;MCTS1;EYA3;M6PR;STAM;COPS3;NECAP2;COPS6;CD4;NECAP1;COPS5;SYT11;COPS2;GRB2;IL7R;COPS8;PICALM		R-HSA-8866279;R-HSA-8863463;R-HSA-8863718;R-HSA-8866277;R-HSA-8866275;R-HSA-8863471;R-HSA-8863727;R-HSA-8867613;R-HSA-8866269;R-HSA-8863723;R-HSA-8866283;R-HSA-8863721
R-HSA-5675482	Regulation of necroptotic cell death	15	21	0.00144688	0.013418	0.0805077	5	5	0.000393701	9606	Homo sapiens	TNFRSF10B;VRK1;TNFRSF10A;CFLAR;CASP8;UBB;UBC;TNFSF10;FAS;RIPK1;RPS27A;UBA52;BIRC2;BIRC3		R-HSA-3465429;R-HSA-5357828;R-HSA-5675456;R-HSA-5675470;R-HSA-2672196
R-HSA-73863	RNA Polymerase I Transcription Termination	21	33	0.00227367	0.0134257	0.0805542	3	4	0.000314961	9606	Homo sapiens	TFRC;CCNH;SLC20A1;WDR61;TM9SF3;TAF1D;ZNRD1;POLR2E;POLR2H;LLPH;POLR2K;POLR2L;OSBPL9;CAST;TBP;WWP1;RPA2;GTF2H1;GTF2H3;HIPK1;ACTA2;CDK7;ERCC3;RAB14;POLR1C;POLR1D;CALR;MNAT1		R-HSA-74993;R-HSA-74992;R-HSA-74994
R-HSA-5620912	Anchoring of the basal body to the plasma membrane	51	99	0.006821	0.0134706	0.0808235	9	9	0.000708661	9606	Homo sapiens	YWHAE;CEP57;C2CD3;MRPS14;WDR44;PCM1;ACTR1A;TUBA1A;TCTN3;PPP2R1A;CDC27;CNTRL;SMIM12;RAB8A;ANKRD13A;OFD1;IQCB1;EIF5B;HSP90AA1;TUBB;HAUS3;CSNK1D;HAUS6;DYNLL1;CKAP5;TUBA4A;SEPT2;HAUS1;DMTF1;TMEM216;AKAP9;MAPRE1;SFI1;SDCCAG8;PAFAH1B1;DYNC1I2;USP14;SEH1L;DCTN1;SSNA1;DCTN3;NXF1;RAD21;TPR;PCNT;CLASP1;IVNS1ABP;DYNC1H1;ODF2;TUBB4B;RAB11A;TM9SF2;NEDD1;AHI1;DRG1;MNAT1;MPHOSPH6		R-HSA-5626228;R-HSA-5626227;R-HSA-5638014;R-HSA-5626220;R-HSA-5626223;R-HSA-5626681;R-HSA-5617816;R-HSA-5626699;R-HSA-5638009
R-HSA-2470946	Cohesin Loading onto Chromatin	9	10	0.00068899	0.0135207	0.081124	2	2	0.00015748	9606	Homo sapiens	RSL1D1;MAU2;NIPBL;STAG1;STAG2;RAD21;DIS3L;PDS5B;PDS5A;SMC3;SMC1A		R-HSA-2470935;R-HSA-2468040
R-HSA-9613829	Chaperone Mediated Autophagy	16	23	0.00158468	0.0136806	0.0820834	19	19	0.00149606	9606	Homo sapiens	MCTS1;HSPA8;ABCC1;HSP90AA1;HSP90AB1;PARK7;EEF1A1;STAG1;NEIL2;UBB;ERICH1;UBC;LAMP2;PLIN3;PLIN2;VIM;RAC1;RPS27A;PCNT;UBA52		R-HSA-9626034;R-HSA-9626067;R-HSA-9626256;R-HSA-9626038;R-HSA-9626039;R-HSA-9626235;R-HSA-9622840;R-HSA-9624158;R-HSA-9626046;R-HSA-9626242;R-HSA-9625188;R-HSA-9626276;R-HSA-9620197;R-HSA-9615721;R-HSA-9622831;R-HSA-9626060;R-HSA-9625196;R-HSA-9625197;R-HSA-9626253
R-HSA-5651801	PCNA-Dependent Long Patch Base Excision Repair	16	23	0.00158468	0.0136806	0.0820834	6	6	0.000472441	9606	Homo sapiens	RFC5;FEN1;ACOT7;PCNA;RFC1;RFC2;RPA2;RCBTB2;POLB;POLE4;POLD3;ORC4;EBNA1BP2;APEX1;RPA3;NSD1;CDC27;POLE3;POLD2		R-HSA-110368;R-HSA-110371;R-HSA-5651809;R-HSA-110363;R-HSA-5651805;R-HSA-110364
R-HSA-6807004	Negative regulation of MET activity	17	25	0.00172247	0.0138099	0.0828594	9	10	0.000787402	9606	Homo sapiens	PTPN1;USP8;SH3KBP1;CCDC25;EYA3;STAM;GABPB1;TUBA1A;UBB;ERICH1;HGS;SLC39A9;UBC;GRB2;ASL;RPS27A;UBA52;STAM2;EPS15;PTPN2		R-HSA-8875431;R-HSA-6807027;R-HSA-8875443;R-HSA-8875490;R-HSA-6807008;R-HSA-8875183;R-HSA-8874685;R-HSA-8875451;R-HSA-8875482
R-HSA-2173795	Downregulation of SMAD2/3:SMAD4 transcriptional activity	18	27	0.00186027	0.0138303	0.0829816	21	21	0.00165354	9606	Homo sapiens	TGIF1;SMAD2;CHTOP;TGIF2;SMURF2;PARP1;USP9X;HDAC1;CCDC47;UBE2D3;UBE2D1;FNDC3A;ACAT2;NCOR1;UBB;ERICH1;UBC;TAB2;RPS27A;UBA52;SKIL;RNF111;TRIM33		R-HSA-870477;R-HSA-870479;R-HSA-2187395;R-HSA-2187330;R-HSA-870538;R-HSA-870437;R-HSA-2176491;R-HSA-173545;R-HSA-2179274;R-HSA-173481;R-HSA-2179276;R-HSA-2186607;R-HSA-2186767;R-HSA-2186741;R-HSA-2176503;R-HSA-2176502;R-HSA-2186747;R-HSA-870449;R-HSA-2187325;R-HSA-209055;R-HSA-2187388
R-HSA-167242	Abortive elongation of HIV-1 transcript in the absence of Tat	18	27	0.00186027	0.0138303	0.0829816	2	2	0.00015748	9606	Homo sapiens	NCBP2;SHMT2;MRPS12;SUPT4H1;WWP1;GTF2F1;SUPT5H;GTF2F2;HAUS1;TATDN1;POLR2A;POLR2B;POLR2C;POLR2D;POLR2E;POLR2G;POLR2H;NELFCD;POLR2I;POLR2J;POLR2K;POLR2L;NELFE		R-HSA-167147;R-HSA-167087
R-HSA-73762	RNA Polymerase I Transcription Initiation	29	50	0.00344495	0.013863	0.0831782	6	6	0.000472441	9606	Homo sapiens	HDAC2;TFRC;CCNH;HDAC1;SLC20A1;WDR61;CHD4;TM9SF3;TAF1D;ZNRD1;RBBP4;PPP2R1B;POLR2E;RBBP7;POLR2H;MTA2;POLR2K;POLR2L;MCCC2;OSBPL9;CAST;TBP;WWP1;RPA2;GTF2H1;TUBE1;GTF2H3;ACTA2;SLC25A38;KAT2B;CDK7;ERCC3;RAB14;POLR1C;POLR1D;CALR;MNAT1;METAP1;DCP2		R-HSA-73729;R-HSA-73865;R-HSA-73736;R-HSA-73739;R-HSA-73757;R-HSA-73758
R-HSA-3371497	HSP90 chaperone cycle for steroid hormone receptors (SHR)	38	70	0.00482293	0.0145701	0.0874208	12	12	0.000944882	9606	Homo sapiens	DCTN6;PHF3;DYNC1I2;DCTN5;GSK3B;HSP90AB1;TCF25;DCTN1;DCTN4;DCTN3;NR3C1;STIP1;TUBA1C;DNAJB1;TUBA1B;ACTR1A;HINT2;TUBA1A;CAPZB;ACP1;CAP1;HSPA8;DYNC1H1;HSP90AA1;ACSL1;TUBB;PTGES3;TBCB;TUBB4B;DYNLL1;TUBA4A;DNAJA1;STAG1;DYNC1LI2;TUBB2A;NEIL2;DNAJA4;CAPZA1;DNAJA2;CAPZA2;FKBP4;ACTR10;HSPA1B;HSPA1A;FKBP5		R-HSA-5618085;R-HSA-5618080;R-HSA-3371590;R-HSA-5618099;R-HSA-5618098;R-HSA-5618093;R-HSA-5618110;R-HSA-5618105;R-HSA-3371503;R-HSA-5618073;R-HSA-3371422;R-HSA-5618107
R-HSA-1257604	PIP3 activates AKT signaling	141	316	0.0217721	0.0148607	0.0891644	86	86	0.00677165	9606	Homo sapiens	ATF2;DGKA;PSMD8;PSMD6;PSMD7;PSMD4;PPP2R1B;PSMD5;PPP2R1A;PSMD2;PSMD3;AKT1;PIP4K2A;PSMD1;PIP4K2C;MAF1;PDK1;FBXO9;MCCC2;USP7;CSNK2A1;TAP1;ATP11B;PDIA4;EEF1A1;RRAGA;PPA1;PSME3;CSNK2B;PSME4;PSME1;UBE2V2;PSME2;TP53;UBA52;PSMD10;PSMD12;PFKFB3;ANAPC15;PSMD11;RPN2;PSMD14;PSMD13;RPN1;PIK3R1;FOXO1;UBB;ZNHIT3;UBC;PCBP2;PIP5K1A;THEM4;ASL;PSMF1;ICOS;SNX5;OSBPL9;EGR1;JUN;PHC1;CCDC12;EDEM1;HPS1;PHC3;NR4A1;MOV10;…		R-HSA-199299;R-HSA-199298;R-HSA-8944522;R-HSA-8944650;R-HSA-199425;R-HSA-2318752;R-HSA-8948621;R-HSA-8944397;R-HSA-8850945;R-HSA-8948623;R-HSA-8948612;R-HSA-199443;R-HSA-8944538;R-HSA-8944026;R-HSA-8850961;R-HSA-6811504;R-HSA-198298;R-HSA-1675776;R-HSA-199839;R-HSA-8948757;R-HSA-2317314;R-HSA-8948651;R-HSA-199456;R-HSA-8944684;R-HSA-8948524;R-HSA-2219524;R-HSA-8945709;R-HSA-6807106;R-HSA-6807105;…
R-HSA-201681	TCF dependent signaling in response to WNT	100	216	0.0148822	0.0153364	0.0920182	58	71	0.00559055	9606	Homo sapiens	GABPB1;PSMD8;PSMD6;PSMD7;KAT5;PSMD4;PPP2R1B;PSMD5;PPP2R1A;MYC;PSMD2;RUVBL1;PSMD3;AKT1;PSMD1;EP300;FBXO9;USP8;TLE3;CSNK2A1;TAP1;RUNX3;RBX1;PDIA4;EEF1A1;PSME3;CSNK2B;PSME4;PSME1;UBE2V2;PSME2;UBA52;PSMD10;PSMD12;ANAPC15;PSMD11;RPN2;PSMD14;CTBP1;PSMD13;CUL3;RPN1;TCF7;KLHL12;GATA3;ADIPOR1;UBB;ZNHIT3;UBC;PSMF1;HMGXB3;SMURF2;UBE2B;H3F3B;CCDC12;H3F3A;CCDC88C;CYSTM1;TUBGCP4;HIST1H4C;GALK1;GSK3B;MRPS14;CHD…		R-HSA-3769401;R-HSA-3322422;R-HSA-3601585;R-HSA-3769393;R-HSA-3769392;R-HSA-3364026;R-HSA-3322427;R-HSA-3322424;R-HSA-3769394;R-HSA-3322431;R-HSA-3322429;R-HSA-4641236;R-HSA-4411351;R-HSA-3769391;R-HSA-4641246;R-HSA-3640874;R-HSA-3364014;R-HSA-5665608;R-HSA-3769383;R-HSA-4411357;R-HSA-3640872;R-HSA-4641253;R-HSA-4411367;R-HSA-3451153;R-HSA-1504190;R-HSA-4641134;R-HSA-3640862;R-HSA-4641260;R-HSA-3…
[truncated: 1,720 more rows]
