# Supplementary material for: Analysis of Tumor-Infiltrating T-Cell Transcriptomes Reveal a Unique Genetic Signature across Different Types of Cancer
Source: Int J Mol Sci. 2022 Sep 21;23(19):11065. doi: 10.3390/ijms231911065 (PMC9569723; doi:10.3390/ijms231911065)
Supplement: Supplementary file 1 [file ijms-23-11065-s001.zip › Table S4-CD4NM-scRNA_annotations.xlsx]

## Sheet: BiologicalProcess
GO biological process complete	Homo sapiens - REFLIST (20851)	CD4NM (4881)	CD4NM (expected)	CD4NM (over/under)	CD4NM (fold Enrichment)	CD4NM (raw P-value)	CD4NM (FDR)
ESCRT III complex disassembly (GO:1904903)	10	10	2.34	+	4.27	0.0017	0.0248
ESCRT complex disassembly (GO:1904896)	10	10	2.34	+	4.27	0.0017	0.0248
positive regulation of protein localization to Cajal body (GO:1904871)	9	9	2.11	+	4.27	0.0029	0.0382
regulation of protein localization to Cajal body (GO:1904869)	9	9	2.11	+	4.27	0.0029	0.0382
suppression of host defenses by symbiont (GO:0044414)	11	10	2.57	+	3.88	0.0027	0.0358
regulation of establishment of protein localization to telomere (GO:0070203)	11	10	2.57	+	3.88	0.0027	0.0358
SRP-dependent cotranslational protein targeting to membrane (GO:0006614)	96	87	22.47	+	3.87	1.44e-18	1.42e-16
cotranslational protein targeting to membrane (GO:0006613)	101	90	23.64	+	3.81	7.73e-19	7.69e-17
mitochondrial translational elongation (GO:0070125)	88	78	20.6	+	3.79	1.96e-16	1.59e-14
formation of cytoplasmic translation initiation complex (GO:0001732)	16	14	3.75	+	3.74	0.000512	0.00888
RNA surveillance (GO:0071025)	16	14	3.75	+	3.74	0.000512	0.00887
nucleotide-excision repair, DNA damage recognition (GO:0000715)	23	20	5.38	+	3.71	3.63e-05	0.000868
mitochondrial translational termination (GO:0070126)	89	77	20.83	+	3.7	7.48e-16	5.67e-14
protein targeting to ER (GO:0045047)	110	95	25.75	+	3.69	5.06e-19	5.13e-17
establishment of protein localization to endoplasmic reticulum (GO:0072599)	114	98	26.69	+	3.67	1.56e-19	1.62e-17
viral translation (GO:0019081)	14	12	3.28	+	3.66	0.00145	0.0216
nuclear mRNA surveillance (GO:0071028)	14	12	3.28	+	3.66	0.00145	0.0216
nuclear RNA surveillance (GO:0071027)	14	12	3.28	+	3.66	0.00145	0.0215
mitigation of host defenses by symbiont (GO:0030682)	14	12	3.28	+	3.66	0.00145	0.0215
translational termination (GO:0006415)	97	83	22.71	+	3.66	1.19e-16	9.83e-15
translational initiation (GO:0006413)	143	121	33.47	+	3.61	1.66e-23	2.34e-21
cellular response to interleukin-15 (GO:0071350)	13	11	3.04	+	3.61	0.00244	0.0331
COPII-coated vesicle cargo loading (GO:0090110)	13	11	3.04	+	3.61	0.00244	0.033
interleukin-15-mediated signaling pathway (GO:0035723)	13	11	3.04	+	3.61	0.00244	0.033
viral transcription (GO:0019083)	115	97	26.92	+	3.6	4.83e-19	4.93e-17
ribosomal small subunit assembly (GO:0000028)	19	16	4.45	+	3.6	0.000278	0.00524
viral gene expression (GO:0019080)	132	111	30.9	+	3.59	1.55e-21	1.86e-19
late endosome to vacuole transport (GO:0045324)	18	15	4.21	+	3.56	0.000463	0.00817
regulation of telomerase RNA localization to Cajal body (GO:1904872)	18	15	4.21	+	3.56	0.000463	0.00816
alternative mRNA splicing, via spliceosome (GO:0000380)	17	14	3.98	+	3.52	0.000772	0.0128
nuclear-transcribed mRNA catabolic process, nonsense-mediated decay (GO:0000184)	120	98	28.09	+	3.49	1.86e-18	1.82e-16
mitochondrial electron transport, NADH to ubiquinone (GO:0006120)	49	40	11.47	+	3.49	2.61e-08	9.95e-07
cytoplasmic translation (GO:0002181)	73	59	17.09	+	3.45	1.26e-11	7.15e-10
multivesicular body organization (GO:0036257)	31	25	7.26	+	3.45	9.83e-06	0.000259
ribosome localization (GO:0033750)	15	12	3.51	+	3.42	0.00216	0.0303
S phase (GO:0051320)	65	52	15.22	+	3.42	2.66e-10	1.29e-08
regulation of translation in response to stress (GO:0043555)	20	16	4.68	+	3.42	0.000412	0.00747
positive regulation of telomerase RNA localization to Cajal body (GO:1904874)	15	12	3.51	+	3.42	0.00216	0.0303
multivesicular body assembly (GO:0036258)	30	24	7.02	+	3.42	2.77e-05	0.000679
regulation of protein localization to chromosome, telomeric region (GO:1904814)	15	12	3.51	+	3.42	0.00216	0.0303
mitotic S phase (GO:0000084)	65	52	15.22	+	3.42	2.66e-10	1.29e-08
ribosomal subunit export from nucleus (GO:0000054)	15	12	3.51	+	3.42	0.00216	0.0302
viral budding via host ESCRT complex (GO:0039702)	20	16	4.68	+	3.42	0.000412	0.00747
protein localization to endoplasmic reticulum (GO:0070972)	138	110	32.3	+	3.41	3.92e-20	4.16e-18
mitochondrial translation (GO:0032543)	113	90	26.45	+	3.4	1.11e-16	9.16e-15
exonucleolytic catabolism of deadenylated mRNA (GO:0043928)	33	26	7.72	+	3.37	1.28e-05	0.000331
response to interleukin-15 (GO:0070672)	14	11	3.28	+	3.36	0.00361	0.0457
positive regulation of T cell receptor signaling pathway (GO:0050862)	14	11	3.28	+	3.36	0.00361	0.0456
regulation of RNA polymerase II transcriptional preinitiation complex assembly (GO:0045898)	14	11	3.28	+	3.36	0.00361	0.0456
positive regulation of viral transcription (GO:0050434)	41	32	9.6	+	3.33	1.18e-06	3.6e-05
positive regulation of antigen receptor-mediated signaling pathway (GO:0050857)	22	17	5.15	+	3.3	0.000363	0.00672
nuclear-transcribed mRNA catabolic process, exonucleolytic (GO:0000291)	35	27	8.19	+	3.3	9.9e-06	0.00026
midbody abscission (GO:0061952)	17	13	3.98	+	3.27	0.00188	0.027
cellular response to arsenic-containing substance (GO:0071243)	21	16	4.92	+	3.25	0.00101	0.0162
nucleotide-excision repair, preincision complex assembly (GO:0006294)	29	22	6.79	+	3.24	8.48e-05	0.00184
ATP synthesis coupled electron transport (GO:0042773)	89	67	20.83	+	3.22	4.89e-12	2.95e-10
nuclear-transcribed mRNA catabolic process (GO:0000956)	197	148	46.12	+	3.21	1.38e-24	2.1e-22
rRNA-containing ribonucleoprotein complex export from nucleus (GO:0071428)	16	12	3.75	+	3.2	0.00313	0.0403
establishment of protein localization to mitochondrial membrane (GO:0090151)	16	12	3.75	+	3.2	0.00313	0.0403
regulation of RNA export from nucleus (GO:0046831)	16	12	3.75	+	3.2	0.00313	0.0402
viral budding (GO:0046755)	24	18	5.62	+	3.2	0.000462	0.00816
regulation of ER to Golgi vesicle-mediated transport (GO:0060628)	16	12	3.75	+	3.2	0.00313	0.0402
translational elongation (GO:0006414)	124	93	29.03	+	3.2	7.2e-16	5.51e-14
error-prone translesion synthesis (GO:0042276)	20	15	4.68	+	3.2	0.00162	0.0237
mitochondrial ATP synthesis coupled electron transport (GO:0042775)	88	66	20.6	+	3.2	1.29e-11	7.29e-10
mitochondrial gene expression (GO:0140053)	142	106	33.24	+	3.19	5.53e-18	5.21e-16
proteasomal ubiquitin-independent protein catabolic process (GO:0010499)	23	17	5.38	+	3.16	0.000741	0.0123
NADH dehydrogenase complex assembly (GO:0010257)	65	48	15.22	+	3.15	8.6e-09	3.49e-07
mitochondrial respiratory chain complex I assembly (GO:0032981)	65	48	15.22	+	3.15	8.6e-09	3.48e-07
regulation of viral transcription (GO:0046782)	65	48	15.22	+	3.15	8.6e-09	3.47e-07
virion assembly (GO:0019068)	38	28	8.9	+	3.15	1.07e-05	0.00028
negative regulation of RNA splicing (GO:0033119)	26	19	6.09	+	3.12	0.000353	0.00654
telomere maintenance via telomerase (GO:0007004)	22	16	5.15	+	3.11	0.00119	0.0185
negative regulation of mRNA splicing, via spliceosome (GO:0048025)	22	16	5.15	+	3.11	0.00119	0.0185
positive regulation of viral process (GO:0048524)	105	76	24.58	+	3.09	1.07e-12	6.76e-11
antigen processing and presentation of exogenous peptide antigen via MHC class I, TAP-dependent (GO:0002479)	76	55	17.79	+	3.09	1.53e-09	6.79e-08
positive regulation of viral genome replication (GO:0045070)	36	26	8.43	+	3.09	2.78e-05	0.00068
mitotic interphase (GO:0051329)	79	57	18.49	+	3.08	7.46e-10	3.43e-08
interphase (GO:0051325)	79	57	18.49	+	3.08	7.46e-10	3.42e-08
RNA phosphodiester bond hydrolysis, exonucleolytic (GO:0090503)	43	31	10.07	+	3.08	7.68e-06	0.000208
histone mRNA metabolic process (GO:0008334)	25	18	5.85	+	3.08	0.000567	0.00974
mRNA catabolic process (GO:0006402)	216	155	50.56	+	3.07	2.37e-24	3.53e-22
cytoplasmic translational initiation (GO:0002183)	28	20	6.55	+	3.05	0.000279	0.00525
mitochondrial respiratory chain complex IV assembly (GO:0033617)	21	15	4.92	+	3.05	0.00191	0.0273
mitotic cytokinetic process (GO:1902410)	21	15	4.92	+	3.05	0.00191	0.0273
mitochondrial respiratory chain complex assembly (GO:0033108)	98	70	22.94	+	3.05	1.32e-11	7.44e-10
mRNA splicing, via spliceosome (GO:0000398)	299	213	69.99	+	3.04	8.23e-33	1.7e-30
RNA splicing, via transesterification reactions with bulged adenosine as nucleophile (GO:0000377)	299	213	69.99	+	3.04	8.23e-33	1.68e-30
transcription-coupled nucleotide-excision repair (GO:0006283)	73	52	17.09	+	3.04	5.9e-09	2.45e-07
RNA splicing, via transesterification reactions (GO:0000375)	302	215	70.7	+	3.04	4.24e-33	8.87e-31
positive regulation of viral life cycle (GO:1903902)	59	42	13.81	+	3.04	1.43e-07	4.95e-06
DNA damage response, detection of DNA damage (GO:0042769)	38	27	8.9	+	3.04	2.33e-05	0.000576
negative regulation of mRNA processing (GO:0050686)	31	22	7.26	+	3.03	0.00014	0.00289
regulation of cellular amino acid metabolic process (GO:0006521)	65	46	15.22	+	3.02	6.26e-08	2.25e-06
ribosomal large subunit biogenesis (GO:0042273)	75	53	17.56	+	3.02	4.61e-09	1.94e-07
regulation of oxidative stress-induced intrinsic apoptotic signaling pathway (GO:1902175)	27	19	6.32	+	3.01	0.000449	0.00799
endosome transport via multivesicular body sorting pathway (GO:0032509)	27	19	6.32	+	3.01	0.000449	0.00798
translation (GO:0006412)	389	273	91.06	+	3	4.87e-41	1.49e-38
error-free translesion synthesis (GO:0070987)	20	14	4.68	+	2.99	0.00307	0.04
maturation of LSU-rRNA (GO:0000470)	30	21	7.02	+	2.99	0.000226	0.00435
antigen processing and presentation of exogenous peptide antigen via MHC class I (GO:0042590)	80	56	18.73	+	2.99	1.92e-09	8.48e-08
rRNA catabolic process (GO:0016075)	20	14	4.68	+	2.99	0.00307	0.04
7-methylguanosine mRNA capping (GO:0006370)	33	23	7.72	+	2.98	0.000116	0.00243
interleukin-12-mediated signaling pathway (GO:0035722)	46	32	10.77	+	2.97	6.9e-06	0.000189
cellular protein complex disassembly (GO:0043624)	138	96	32.3	+	2.97	5.78e-15	4.18e-13
ribonucleoprotein complex subunit organization (GO:0071826)	193	134	45.18	+	2.97	2.19e-20	2.35e-18
ribonucleoprotein complex assembly (GO:0022618)	186	129	43.54	+	2.96	1.33e-19	1.39e-17
oxidative phosphorylation (GO:0006119)	114	79	26.69	+	2.96	1.65e-12	1.04e-10
regulation of protein exit from endoplasmic reticulum (GO:0070861)	26	18	6.09	+	2.96	0.000723	0.0121
respiratory electron transport chain (GO:0022904)	109	75	25.52	+	2.94	8.09e-12	4.72e-10
ribosome assembly (GO:0042255)	64	44	14.98	+	2.94	1.78e-07	6.07e-06
cellular response to interleukin-12 (GO:0071349)	48	33	11.24	+	2.94	5.5e-06	0.000153
RNA capping (GO:0036260)	35	24	8.19	+	2.93	0.000153	0.00309
7-methylguanosine RNA capping (GO:0009452)	35	24	8.19	+	2.93	0.000153	0.00309
RNA catabolic process (GO:0006401)	251	172	58.76	+	2.93	2.35e-25	3.75e-23
regulation of hematopoietic stem cell differentiation (GO:1902036)	73	50	17.09	+	2.93	2.33e-08	8.98e-07
anaphase-promoting complex-dependent catabolic process (GO:0031145)	82	56	19.2	+	2.92	4.69e-09	1.96e-07
nucleotide-excision repair, DNA duplex unwinding (GO:0000717)	22	15	5.15	+	2.91	0.00236	0.0324
mitochondrion morphogenesis (GO:0070584)	22	15	5.15	+	2.91	0.00236	0.0324
negative regulation of G2/M transition of mitotic cell cycle (GO:0010972)	91	62	21.3	+	2.91	5.99e-10	2.79e-08
regulation of transcription from RNA polymerase II promoter in response to hypoxia (GO:0061418)	78	53	18.26	+	2.9	1.5e-08	5.9e-07
NIK/NF-kappaB signaling (GO:0038061)	81	55	18.96	+	2.9	7.29e-09	2.97e-07
positive T cell selection (GO:0043368)	28	19	6.55	+	2.9	0.000585	0.01
nucleotide-excision repair, DNA incision, 5'-to lesion (GO:0006296)	37	25	8.66	+	2.89	0.000113	0.00236
response to interleukin-12 (GO:0070671)	49	33	11.47	+	2.88	7.1e-06	0.000193
peptide biosynthetic process (GO:0043043)	415	278	97.15	+	2.86	4.12e-39	1.15e-36
RNA splicing (GO:0008380)	400	267	93.64	+	2.85	2.7e-37	6.61e-35
nucleotide-excision repair, preincision complex stabilization (GO:0006293)	21	14	4.92	+	2.85	0.00379	0.0474
cleavage involved in rRNA processing (GO:0000469)	24	16	5.62	+	2.85	0.00187	0.0269
metallo-sulfur cluster assembly (GO:0031163)	24	16	5.62	+	2.85	0.00187	0.0269
iron-sulfur cluster assembly (GO:0016226)	24	16	5.62	+	2.85	0.00187	0.0268
negative regulation of viral transcription (GO:0032897)	27	18	6.32	+	2.85	0.000939	0.0151
nuclear-transcribed mRNA catabolic process, deadenylation-dependent decay (GO:0000288)	60	40	14.05	+	2.85	1.07e-06	3.29e-05
autophagosome maturation (GO:0097352)	30	20	7.02	+	2.85	0.000481	0.00843
ribosomal small subunit biogenesis (GO:0042274)	71	47	16.62	+	2.83	1.75e-07	6.01e-06
spliceosomal complex assembly (GO:0000245)	56	37	13.11	+	2.82	3.33e-06	9.53e-05
maturation of 5.8S rRNA (GO:0000460)	35	23	8.19	+	2.81	0.000276	0.00521
response to interferon-beta (GO:0035456)	32	21	7.49	+	2.8	0.000576	0.00987
protein K11-linked ubiquitination (GO:0070979)	29	19	6.79	+	2.8	0.00123	0.019
regulation of defense response to virus by virus (GO:0050690)	29	19	6.79	+	2.8	0.00123	0.019
ribosomal large subunit assembly (GO:0000027)	29	19	6.79	+	2.8	0.00123	0.0189
mRNA 3'-end processing (GO:0031124)	87	57	20.37	+	2.8	1.09e-08	4.33e-07
regulation of interferon-gamma-mediated signaling pathway (GO:0060334)	26	17	6.09	+	2.79	0.00151	0.0223
regulation of response to interferon-gamma (GO:0060330)	26	17	6.09	+	2.79	0.00151	0.0222
ribonucleoprotein complex biogenesis (GO:0022613)	426	278	99.72	+	2.79	1.42e-37	3.58e-35
nucleotide-excision repair, DNA gap filling (GO:0006297)	23	15	5.38	+	2.79	0.00299	0.0391
antigen processing and presentation of peptide antigen via MHC class I (GO:0002474)	103	67	24.11	+	2.78	6.81e-10	3.14e-08
nucleotide-excision repair, DNA incision (GO:0033683)	40	26	9.36	+	2.78	0.000107	0.00227
regulation of T cell receptor signaling pathway (GO:0050856)	40	26	9.36	+	2.78	0.000107	0.00226
positive regulation of telomere maintenance via telomere lengthening (GO:1904358)	37	24	8.66	+	2.77	0.000213	0.00412
ribonucleoprotein complex localization (GO:0071166)	128	83	29.96	+	2.77	5.33e-12	3.19e-10
intracellular transport of virus (GO:0075733)	54	35	12.64	+	2.77	8.07e-06	0.000216
multivesicular body sorting pathway (GO:0071985)	34	22	7.96	+	2.76	0.000432	0.00776
regulation of type I interferon-mediated signaling pathway (GO:0060338)	34	22	7.96	+	2.76	0.000432	0.00775
tricarboxylic acid cycle (GO:0006099)	34	22	7.96	+	2.76	0.000432	0.00774
positive regulation of telomere maintenance via telomerase (GO:0032212)	34	22	7.96	+	2.76	0.000432	0.00773
ribonucleoprotein complex export from nucleus (GO:0071426)	127	82	29.73	+	2.76	8.26e-12	4.78e-10
regulation of intrinsic apoptotic signaling pathway by p53 class mediator (GO:1902253)	31	20	7.26	+	2.76	0.000896	0.0145
mRNA splice site selection (GO:0006376)	31	20	7.26	+	2.76	0.000896	0.0145
regulation of ERAD pathway (GO:1904292)	31	20	7.26	+	2.76	0.000896	0.0145
mRNA metabolic process (GO:0016071)	697	449	163.16	+	2.75	8.26e-60	6.57e-57
protein targeting to mitochondrion (GO:0006626)	59	38	13.81	+	2.75	3.27e-06	9.38e-05
protein targeting to membrane (GO:0006612)	177	114	41.43	+	2.75	8.41e-16	6.35e-14
protein-containing complex disassembly (GO:0032984)	227	146	53.14	+	2.75	8.41e-20	8.87e-18
positive regulation of response to endoplasmic reticulum stress (GO:1905898)	39	25	9.13	+	2.74	0.000168	0.00336
spliceosomal snRNP assembly (GO:0000387)	39	25	9.13	+	2.74	0.000168	0.00335
positive regulation of telomere maintenance (GO:0032206)	50	32	11.7	+	2.73	2.52e-05	0.000618
respiratory chain complex IV assembly (GO:0008535)	25	16	5.85	+	2.73	0.00241	0.0328
regulation of mRNA stability (GO:0043488)	182	116	42.6	+	2.72	9.86e-16	7.4e-14
mRNA cis splicing, via spliceosome (GO:0045292)	33	21	7.72	+	2.72	0.000676	0.0114
cellular respiration (GO:0045333)	159	101	37.22	+	2.71	6.24e-14	4.23e-12
T cell selection (GO:0045058)	41	26	9.6	+	2.71	0.000135	0.00279
protein N-linked glycosylation via asparagine (GO:0018279)	30	19	7.02	+	2.71	0.00139	0.0209
mRNA processing (GO:0006397)	477	302	111.66	+	2.7	4.75e-39	1.28e-36
transport of virus (GO:0046794)	57	36	13.34	+	2.7	8.01e-06	0.000215
negative regulation of cell cycle G2/M phase transition (GO:1902750)	103	65	24.11	+	2.7	2.29e-09	9.92e-08
CD4-positive, alpha-beta T cell differentiation involved in immune response (GO:0002294)	27	17	6.32	+	2.69	0.00294	0.0386
regulation of translational initiation (GO:0006446)	81	51	18.96	+	2.69	1.42e-07	4.94e-06
T-helper cell differentiation (GO:0042093)	27	17	6.32	+	2.69	0.00294	0.0386
cytochrome complex assembly (GO:0017004)	35	22	8.19	+	2.69	0.000524	0.00904
regulation of RNA stability (GO:0043487)	191	120	44.71	+	2.68	6.61e-16	5.08e-14
regulation of hematopoietic progenitor cell differentiation (GO:1901532)	86	54	20.13	+	2.68	5.72e-08	2.07e-06
ribosome biogenesis (GO:0042254)	298	187	69.76	+	2.68	3.47e-24	5.02e-22
mRNA export from nucleus (GO:0006406)	110	69	25.75	+	2.68	1.08e-09	4.89e-08
mRNA-containing ribonucleoprotein complex export from nucleus (GO:0071427)	110	69	25.75	+	2.68	1.08e-09	4.87e-08
chaperone cofactor-dependent protein refolding (GO:0051085)	32	20	7.49	+	2.67	0.00106	0.0167
mitochondrial calcium ion transmembrane transport (GO:0006851)	24	15	5.62	+	2.67	0.00385	0.048
positive regulation of transcription initiation from RNA polymerase II promoter (GO:0060261)	24	15	5.62	+	2.67	0.00385	0.048
establishment of protein localization to mitochondrion (GO:0072655)	72	45	16.85	+	2.67	7.55e-07	2.37e-05
regulation of mRNA catabolic process (GO:0061013)	204	127	47.75	+	2.66	1.44e-16	1.18e-14
RNA export from nucleus (GO:0006405)	135	84	31.6	+	2.66	2.6e-11	1.4e-09
multi-organism localization (GO:1902579)	58	36	13.58	+	2.65	1.46e-05	0.000374
multi-organism transport (GO:0044766)	58	36	13.58	+	2.65	1.46e-05	0.000373
cellular response to interleukin-4 (GO:0071353)	29	18	6.79	+	2.65	0.00217	0.0304
regulation of spindle assembly (GO:0090169)	29	18	6.79	+	2.65	0.00217	0.0303
regulation of mRNA 3'-end processing (GO:0031440)	29	18	6.79	+	2.65	0.00217	0.0303
TRIF-dependent toll-like receptor signaling pathway (GO:0035666)	29	18	6.79	+	2.65	0.00217	0.0303
rRNA processing (GO:0006364)	216	134	50.56	+	2.65	2.69e-17	2.38e-15
protein localization to mitochondrion (GO:0070585)	79	49	18.49	+	2.65	3.34e-07	1.11e-05
tRNA aminoacylation for protein translation (GO:0006418)	50	31	11.7	+	2.65	4.71e-05	0.00109
aerobic respiration (GO:0009060)	78	48	18.26	+	2.63	5.13e-07	1.65e-05
nucleotide-excision repair (GO:0006289)	109	67	25.52	+	2.63	2.98e-09	1.28e-07
interleukin-1-mediated signaling pathway (GO:0070498)	96	59	22.47	+	2.63	2.5e-08	9.55e-07
peptidyl-asparagine modification (GO:0018196)	31	19	7.26	+	2.62	0.00165	0.024
T cell proliferation (GO:0042098)	36	22	8.43	+	2.61	0.00065	0.011
regulation of telomere maintenance (GO:0032204)	82	50	19.2	+	2.6	5.08e-07	1.64e-05
rRNA metabolic process (GO:0016072)	228	139	53.37	+	2.6	1.62e-17	1.46e-15
regulation of mRNA metabolic process (GO:1903311)	333	203	77.95	+	2.6	5.25e-25	8.27e-23
protein export from nucleus (GO:0006611)	151	92	35.35	+	2.6	4.96e-12	2.98e-10
alpha-beta T cell differentiation involved in immune response (GO:0002293)	28	17	6.55	+	2.59	0.00337	0.043
alpha-beta T cell activation involved in immune response (GO:0002287)	28	17	6.55	+	2.59	0.00337	0.043
regulation of endoplasmic reticulum unfolded protein response (GO:1900101)	28	17	6.55	+	2.59	0.00337	0.043
positive regulation of mRNA processing (GO:0050685)	33	20	7.72	+	2.59	0.00128	0.0195
ribonucleoside monophosphate biosynthetic process (GO:0009156)	33	20	7.72	+	2.59	0.00128	0.0195
SCF-dependent proteasomal ubiquitin-dependent protein catabolic process (GO:0031146)	96	58	22.47	+	2.58	6.99e-08	2.51e-06
protein K48-linked ubiquitination (GO:0070936)	53	32	12.41	+	2.58	6.85e-05	0.00152
tRNA aminoacylation (GO:0043039)	53	32	12.41	+	2.58	6.85e-05	0.00151
transcription elongation from RNA polymerase I promoter (GO:0006362)	30	18	7.02	+	2.56	0.00256	0.0343
regulation of telomere maintenance via telomerase (GO:0032210)	55	33	12.87	+	2.56	5.12e-05	0.00117
maturation of SSU-rRNA (GO:0030490)	50	30	11.7	+	2.56	0.000141	0.0029
response to arsenic-containing substance (GO:0046685)	35	21	8.19	+	2.56	0.00102	0.0162
amide biosynthetic process (GO:0043604)	538	322	125.94	+	2.56	6.3e-38	1.62e-35
T cell differentiation in thymus (GO:0033077)	47	28	11	+	2.54	0.000175	0.00346
regulation of DNA-templated transcription in response to stress (GO:0043620)	126	75	29.5	+	2.54	1.05e-09	4.77e-08
regulation of cellular amine metabolic process (GO:0033238)	84	50	19.66	+	2.54	6.51e-07	2.06e-05
'de novo' protein folding (GO:0006458)	42	25	9.83	+	2.54	0.00044	0.00786
negative regulation of telomere maintenance (GO:0032205)	37	22	8.66	+	2.54	0.0012	0.0185
nuclear export (GO:0051168)	165	98	38.62	+	2.54	3.38e-12	2.06e-10
regulation of transcription initiation from RNA polymerase II promoter (GO:0060260)	32	19	7.49	+	2.54	0.002	0.0284
positive regulation of DNA-templated transcription, initiation (GO:2000144)	32	19	7.49	+	2.54	0.002	0.0283
response to interleukin-4 (GO:0070670)	32	19	7.49	+	2.54	0.002	0.0283
positive regulation of protein targeting to mitochondrion (GO:1903955)	32	19	7.49	+	2.54	0.002	0.0283
chaperone-mediated protein folding (GO:0061077)	59	35	13.81	+	2.53	3.07e-05	0.000743
amino acid activation (GO:0043038)	54	32	12.64	+	2.53	7.77e-05	0.00169
regulation of mRNA processing (GO:0050684)	144	85	33.71	+	2.52	1.42e-10	7.06e-09
nucleobase-containing compound catabolic process (GO:0034655)	377	222	88.25	+	2.52	1.18e-25	1.89e-23
T cell homeostasis (GO:0043029)	34	20	7.96	+	2.51	0.00158	0.0233
regulation of telomere maintenance via telomere lengthening (GO:1904356)	63	37	14.75	+	2.51	2.81e-05	0.000685
negative regulation of response to endoplasmic reticulum stress (GO:1903573)	46	27	10.77	+	2.51	0.000269	0.0051
viral process (GO:0016032)	792	464	185.4	+	2.5	4.58e-53	2.81e-50
tumor necrosis factor-mediated signaling pathway (GO:0033209)	123	72	28.79	+	2.5	3.64e-09	1.54e-07
regulation of RNA splicing (GO:0043484)	142	83	33.24	+	2.5	3.14e-10	1.5e-08
RNA processing (GO:0006396)	874	510	204.59	+	2.49	5.5e-58	4.17e-55
transcription elongation from RNA polymerase II promoter (GO:0006368)	72	42	16.85	+	2.49	6.61e-06	0.000181
regulation of transcription from RNA polymerase II promoter in response to stress (GO:0043618)	120	70	28.09	+	2.49	7.02e-09	2.87e-07
RNA 3'-end processing (GO:0031123)	139	81	32.54	+	2.49	6.27e-10	2.91e-08
regulation of mRNA splicing, via spliceosome (GO:0048024)	105	61	24.58	+	2.48	7.45e-08	2.66e-06
positive regulation of DNA-templated transcription, elongation (GO:0032786)	31	18	7.26	+	2.48	0.0031	0.0402
termination of RNA polymerase I transcription (GO:0006363)	31	18	7.26	+	2.48	0.0031	0.0402
cellular response to interleukin-7 (GO:0098761)	31	18	7.26	+	2.48	0.0031	0.0402
response to interleukin-7 (GO:0098760)	31	18	7.26	+	2.48	0.0031	0.0401
negative regulation of lymphocyte apoptotic process (GO:0070229)	31	18	7.26	+	2.48	0.0031	0.0401
regulation of transcription elongation from RNA polymerase II promoter (GO:0034243)	31	18	7.26	+	2.48	0.0031	0.0401
regulation of viral process (GO:0050792)	207	120	48.46	+	2.48	4.42e-14	3.07e-12
transcription initiation from RNA polymerase I promoter (GO:0006361)	38	22	8.9	+	2.47	0.00135	0.0204
'de novo' posttranslational protein folding (GO:0051084)	38	22	8.9	+	2.47	0.00135	0.0203
ncRNA export from nucleus (GO:0097064)	38	22	8.9	+	2.47	0.00135	0.0203
peptide metabolic process (GO:0006518)	537	310	125.71	+	2.47	1.68e-34	3.72e-32
positive regulation of mRNA metabolic process (GO:1903313)	82	47	19.2	+	2.45	2.72e-06	7.92e-05
DNA-templated transcription, elongation (GO:0006354)	89	51	20.83	+	2.45	1.19e-06	3.64e-05
regulation of DNA-templated transcription, initiation (GO:2000142)	42	24	9.83	+	2.44	0.000803	0.0132
COPII-coated vesicle budding (GO:0090114)	70	40	16.39	+	2.44	2.28e-05	0.000567
regulation of antigen receptor-mediated signaling pathway (GO:0050854)	63	36	14.75	+	2.44	4.78e-05	0.0011
maintenance of protein localization in organelle (GO:0072595)	42	24	9.83	+	2.44	0.000803	0.0132
vesicle budding from membrane (GO:0006900)	98	56	22.94	+	2.44	4.26e-07	1.39e-05
regulation of viral genome replication (GO:0045069)	98	56	22.94	+	2.44	4.26e-07	1.39e-05
anaphase (GO:0051322)	156	89	36.52	+	2.44	1.35e-10	6.75e-09
mitotic anaphase (GO:0000090)	156	89	36.52	+	2.44	1.35e-10	6.73e-09
regulation of cellular response to heat (GO:1900034)	79	45	18.49	+	2.43	5.18e-06	0.000145
response to type I interferon (GO:0034340)	72	41	16.85	+	2.43	1.69e-05	0.000431
protein targeting (GO:0006605)	371	211	86.85	+	2.43	4.75e-23	6.4e-21
postreplication repair (GO:0006301)	51	29	11.94	+	2.43	0.000271	0.00513
positive regulation of RNA splicing (GO:0033120)	37	21	8.66	+	2.42	0.00205	0.029
tRNA transport (GO:0051031)	37	21	8.66	+	2.42	0.00205	0.029
establishment of protein localization to membrane (GO:0090150)	289	164	67.65	+	2.42	3.45e-18	3.31e-16
establishment of protein localization to organelle (GO:0072594)	450	255	105.34	+	2.42	1.35e-27	2.28e-25
negative regulation of mitotic cell cycle phase transition (GO:1901991)	219	124	51.27	+	2.42	6.17e-14	4.21e-12
electron transport chain (GO:0022900)	179	101	41.9	+	2.41	1.7e-11	9.39e-10
Golgi vesicle budding (GO:0048194)	78	44	18.26	+	2.41	7.83e-06	0.000211
symbiotic process (GO:0044403)	884	498	206.94	+	2.41	2.49e-53	1.65e-50
antigen processing and presentation of exogenous peptide antigen (GO:0002478)	176	99	41.2	+	2.4	3.35e-11	1.78e-09
apoptotic mitochondrial changes (GO:0008637)	57	32	13.34	+	2.4	0.000187	0.00367
translesion synthesis (GO:0019985)	41	23	9.6	+	2.4	0.00123	0.019
positive regulation of mRNA catabolic process (GO:0061014)	50	28	11.7	+	2.39	0.000409	0.00743
vesicle coating (GO:0006901)	68	38	15.92	+	2.39	4.98e-05	0.00114
selective autophagy (GO:0061912)	43	24	10.07	+	2.38	0.00143	0.0214
alpha-beta T cell differentiation (GO:0046632)	52	29	12.17	+	2.38	0.00032	0.00596
snRNA transcription by RNA polymerase II (GO:0042795)	70	39	16.39	+	2.38	3.75e-05	0.000894
regulation of response to endoplasmic reticulum stress (GO:1905897)	88	49	20.6	+	2.38	3.17e-06	9.11e-05
positive regulation of telomerase activity (GO:0051973)	36	20	8.43	+	2.37	0.00311	0.0402
maturation of SSU-rRNA from tricistronic rRNA transcript (SSU-rRNA, 5.8S rRNA, LSU-rRNA) (GO:0000462)	36	20	8.43	+	2.37	0.00311	0.0402
regulation of protein targeting to mitochondrion (GO:1903214)	45	25	10.53	+	2.37	0.00106	0.0168
inner mitochondrial membrane organization (GO:0007007)	45	25	10.53	+	2.37	0.00106	0.0167
RNA localization (GO:0006403)	225	125	52.67	+	2.37	1.19e-13	7.99e-12
histone H4 acetylation (GO:0043967)	54	30	12.64	+	2.37	0.000374	0.00688
T cell receptor signaling pathway (GO:0050852)	180	100	42.14	+	2.37	3.26e-11	1.74e-09
nucleoside monophosphate biosynthetic process (GO:0009124)	45	25	10.53	+	2.37	0.00106	0.0167
M phase (GO:0000279)	170	94	39.8	+	2.36	2.05e-10	1.01e-08
mitotic M phase (GO:0000087)	170	94	39.8	+	2.36	2.05e-10	1.01e-08
synaptic vesicle transport (GO:0048489)	38	21	8.9	+	2.36	0.00239	0.0327
type I interferon signaling pathway (GO:0060337)	67	37	15.68	+	2.36	7.35e-05	0.00161
cellular response to type I interferon (GO:0071357)	67	37	15.68	+	2.36	7.35e-05	0.00161
regulation of symbiosis, encompassing mutualism through parasitism (GO:0043903)	223	123	52.2	+	2.36	2.63e-13	1.75e-11
regulation of alternative mRNA splicing, via spliceosome (GO:0000381)	69	38	16.15	+	2.35	5.56e-05	0.00125
positive regulation of intrinsic apoptotic signaling pathway (GO:2001244)	60	33	14.05	+	2.35	0.000162	0.00324
termination of RNA polymerase II transcription (GO:0006369)	40	22	9.36	+	2.35	0.00187	0.0269
snRNA transcription (GO:0009301)	71	39	16.62	+	2.35	4.29e-05	0.001
transcription by RNA polymerase I (GO:0006360)	42	23	9.83	+	2.34	0.00213	0.0299
mRNA transport (GO:0051028)	159	87	37.22	+	2.34	1.22e-09	5.44e-08
COPII vesicle coating (GO:0048208)	64	35	14.98	+	2.34	0.000145	0.00296
vesicle targeting, rough ER to cis-Golgi (GO:0048207)	64	35	14.98	+	2.34	0.000145	0.00296
antigen processing and presentation of exogenous antigen (GO:0019884)	183	100	42.84	+	2.33	6.98e-11	3.59e-09
mitotic metaphase plate congression (GO:0007080)	44	24	10.3	+	2.33	0.00158	0.0233
RNA transport (GO:0050658)	202	110	47.29	+	2.33	9.82e-12	5.62e-10
nucleic acid transport (GO:0050657)	202	110	47.29	+	2.33	9.82e-12	5.6e-10
nuclear transport (GO:0051169)	270	147	63.2	+	2.33	3.01e-15	2.21e-13
DNA-templated transcription, termination (GO:0006353)	79	43	18.49	+	2.33	2.2e-05	0.00055
establishment of RNA localization (GO:0051236)	204	111	47.75	+	2.32	7.59e-12	4.44e-10
fatty acid beta-oxidation (GO:0006635)	57	31	13.34	+	2.32	0.000313	0.00585
ncRNA transcription (GO:0098781)	94	51	22	+	2.32	3.58e-06	0.000102
protein peptidyl-prolyl isomerization (GO:0000413)	48	26	11.24	+	2.31	0.000929	0.015
androgen receptor signaling pathway (GO:0030521)	37	20	8.66	+	2.31	0.00363	0.0458
posttranscriptional regulation of gene expression (GO:0010608)	544	294	127.34	+	2.31	5.14e-29	8.99e-27
negative regulation of cell cycle phase transition (GO:1901988)	235	127	55.01	+	2.31	3.28e-13	2.17e-11
macroautophagy (GO:0016236)	176	95	41.2	+	2.31	3.71e-10	1.76e-08
ATP metabolic process (GO:0046034)	202	109	47.29	+	2.31	1.65e-11	9.18e-10
negative regulation of protein ubiquitination (GO:0031397)	76	41	17.79	+	2.3	4.25e-05	0.000994
nucleocytoplasmic transport (GO:0006913)	267	144	62.5	+	2.3	9.57e-15	6.8e-13
regulation of stem cell differentiation (GO:2000736)	117	63	27.39	+	2.3	4.34e-07	1.41e-05
alpha-beta T cell activation (GO:0046631)	65	35	15.22	+	2.3	0.00016	0.00322
positive regulation of protein localization to nucleus (GO:1900182)	82	44	19.2	+	2.29	2.97e-05	0.00072
protein folding (GO:0006457)	224	120	52.44	+	2.29	2.99e-12	1.83e-10
regulation of lymphocyte apoptotic process (GO:0070228)	56	30	13.11	+	2.29	0.000466	0.00819
negative regulation of mRNA metabolic process (GO:1903312)	84	45	19.66	+	2.29	2.2e-05	0.00055
vesicle targeting, to, from or within Golgi (GO:0048199)	71	38	16.62	+	2.29	0.000111	0.00234
positive regulation of establishment of protein localization to mitochondrion (GO:1903749)	58	31	13.58	+	2.28	0.000362	0.0067
ubiquitin-dependent ERAD pathway (GO:0030433)	73	39	17.09	+	2.28	8.25e-05	0.00179
regulation of intrinsic apoptotic signaling pathway (GO:2001242)	163	87	38.16	+	2.28	2.92e-09	1.26e-07
cellular macromolecule catabolic process (GO:0044265)	912	486	213.49	+	2.28	9.47e-47	4.71e-44
proteasome-mediated ubiquitin-dependent protein catabolic process (GO:0043161)	322	171	75.38	+	2.27	8.89e-17	7.41e-15
organelle disassembly (GO:1903008)	66	35	15.45	+	2.27	0.000181	0.00358
retrograde vesicle-mediated transport, Golgi to endoplasmic reticulum (GO:0006890)	85	45	19.9	+	2.26	2.44e-05	0.000601
negative regulation of protein modification by small protein conjugation or removal (GO:1903321)	87	46	20.37	+	2.26	1.89e-05	0.000479
positive regulation of DNA biosynthetic process (GO:2000573)	70	37	16.39	+	2.26	0.000161	0.00323
lymphocyte homeostasis (GO:0002260)	53	28	12.41	+	2.26	0.0009	0.0145
antigen processing and presentation of peptide antigen (GO:0048002)	195	103	45.65	+	2.26	1.45e-10	7.15e-09
modulation by host of symbiont process (GO:0051851)	59	31	13.81	+	2.24	0.000609	0.0104
heterocycle catabolic process (GO:0046700)	434	228	101.59	+	2.24	1.39e-21	1.67e-19
proteasomal protein catabolic process (GO:0010498)	345	181	80.76	+	2.24	2.79e-17	2.45e-15
cellular nitrogen compound catabolic process (GO:0044270)	435	228	101.83	+	2.24	2.24e-21	2.64e-19
energy derivation by oxidation of organic compounds (GO:0015980)	229	120	53.61	+	2.24	7.47e-12	4.39e-10
ncRNA processing (GO:0034470)	384	201	89.89	+	2.24	5.83e-19	5.87e-17
viral life cycle (GO:0019058)	216	113	50.56	+	2.23	3.57e-11	1.89e-09
peptidyl-proline modification (GO:0018208)	65	34	15.22	+	2.23	0.000268	0.00508
G1 DNA damage checkpoint (GO:0044783)	67	35	15.68	+	2.23	0.00021	0.00407
antigen processing and presentation (GO:0019882)	224	117	52.44	+	2.23	1.86e-11	1.02e-09
purine nucleoside triphosphate metabolic process (GO:0009144)	69	36	16.15	+	2.23	0.000233	0.00445
regulation of establishment of protein localization to mitochondrion (GO:1903747)	73	38	17.09	+	2.22	0.000134	0.00277
mitochondrion organization (GO:0007005)	440	229	103	+	2.22	3.44e-21	3.91e-19
negative regulation of ubiquitin-dependent protein catabolic process (GO:2000059)	50	26	11.7	+	2.22	0.00175	0.0253
cell redox homeostasis (GO:0045454)	79	41	18.49	+	2.22	8.96e-05	0.00193
response to unfolded protein (GO:0006986)	166	86	38.86	+	2.21	9.84e-09	3.93e-07
posttranscriptional gene silencing (GO:0016441)	58	30	13.58	+	2.21	0.000883	0.0143
regulation of gene silencing by miRNA (GO:0060964)	87	45	20.37	+	2.21	4.62e-05	0.00107
regulation of viral life cycle (GO:1903900)	145	75	33.94	+	2.21	9.14e-08	3.23e-06
ERAD pathway (GO:0036503)	89	46	20.83	+	2.21	3.47e-05	0.000832
negative regulation of viral genome replication (GO:0045071)	62	32	14.51	+	2.2	0.000508	0.00884
positive regulation of alpha-beta T cell activation (GO:0046635)	62	32	14.51	+	2.2	0.000508	0.00883
regulation of translation (GO:0006417)	374	193	87.55	+	2.2	9.1e-18	8.28e-16
mitochondrial membrane organization (GO:0007006)	130	67	30.43	+	2.2	5.58e-07	1.78e-05
mitotic G1/S transition checkpoint (GO:0044819)	66	34	15.45	+	2.2	0.000451	0.00801
mitotic G1 DNA damage checkpoint (GO:0031571)	66	34	15.45	+	2.2	0.000451	0.008
T cell differentiation (GO:0030217)	138	71	32.3	+	2.2	2.87e-07	9.59e-06
aromatic compound catabolic process (GO:0019439)	450	231	105.34	+	2.19	7.98e-21	8.88e-19
stimulatory C-type lectin receptor signaling pathway (GO:0002223)	113	58	26.45	+	2.19	3.15e-06	9.07e-05
biological phase (GO:0044848)	269	138	62.97	+	2.19	6.72e-13	4.33e-11
mitotic cell cycle phase (GO:0098763)	269	138	62.97	+	2.19	6.72e-13	4.31e-11
cell cycle phase (GO:0022403)	269	138	62.97	+	2.19	6.72e-13	4.29e-11
gene expression (GO:0010467)	2038	1044	477.07	+	2.19	1.36e-98	2.7e-95
regulation of autophagy of mitochondrion (GO:1903146)	43	22	10.07	+	2.19	0.00398	0.0496
regulation of type I interferon production (GO:0032479)	129	66	30.2	+	2.19	8.05e-07	2.51e-05
protein K63-linked ubiquitination (GO:0070534)	43	22	10.07	+	2.19	0.00398	0.0495
protein polyubiquitination (GO:0000209)	305	156	71.4	+	2.18	2.71e-14	1.91e-12
positive regulation of translation (GO:0045727)	135	69	31.6	+	2.18	5.44e-07	1.75e-05
regulation of posttranscriptional gene silencing (GO:0060147)	90	46	21.07	+	2.18	3.83e-05	0.00091
regulation of gene silencing by RNA (GO:0060966)	90	46	21.07	+	2.18	3.83e-05	0.000908
negative regulation of cysteine-type endopeptidase activity (GO:2000117)	94	48	22	+	2.18	3.42e-05	0.000824
tRNA metabolic process (GO:0006399)	190	97	44.48	+	2.18	2.09e-09	9.17e-08
activation of innate immune response (GO:0002218)	143	73	33.47	+	2.18	1.94e-07	6.57e-06
negative regulation of intrinsic apoptotic signaling pathway (GO:2001243)	98	50	22.94	+	2.18	1.94e-05	0.000491
base-excision repair (GO:0006284)	49	25	11.47	+	2.18	0.00256	0.0343
cellular component disassembly (GO:0022411)	394	201	92.23	+	2.18	5.12e-18	4.85e-16
regulation of DNA-templated transcription, elongation (GO:0032784)	51	26	11.94	+	2.18	0.00195	0.0278
protein destabilization (GO:0031648)	51	26	11.94	+	2.18	0.00195	0.0278
regulation of ubiquitin-protein transferase activity (GO:0051438)	53	27	12.41	+	2.18	0.00151	0.0223
IRE1-mediated unfolded protein response (GO:0036498)	55	28	12.87	+	2.17	0.00171	0.0249
mitochondrial transport (GO:0006839)	224	114	52.44	+	2.17	1.09e-10	5.52e-09
negative regulation of proteasomal protein catabolic process (GO:1901799)	57	29	13.34	+	2.17	0.00128	0.0195
posttranscriptional gene silencing by RNA (GO:0035194)	57	29	13.34	+	2.17	0.00128	0.0195
signal transduction involved in mitotic G1 DNA damage checkpoint (GO:0072431)	59	30	13.81	+	2.17	0.000968	0.0155
signal transduction involved in mitotic cell cycle checkpoint (GO:0072413)	59	30	13.81	+	2.17	0.000968	0.0155
signal transduction involved in mitotic DNA integrity checkpoint (GO:1902403)	59	30	13.81	+	2.17	0.000968	0.0155
signal transduction involved in mitotic DNA damage checkpoint (GO:1902402)	59	30	13.81	+	2.17	0.000968	0.0155
intracellular signal transduction involved in G1 DNA damage checkpoint (GO:1902400)	59	30	13.81	+	2.17	0.000968	0.0155
autophagosome assembly (GO:0000045)	63	32	14.75	+	2.17	0.00058	0.00993
ncRNA metabolic process (GO:0034660)	477	242	111.66	+	2.17	3.22e-21	3.72e-19
cellular response to amino acid starvation (GO:0034198)	77	39	18.02	+	2.16	0.000187	0.00367
positive regulation of type I interferon production (GO:0032481)	81	41	18.96	+	2.16	0.000111	0.00234
Wnt signaling pathway, planar cell polarity pathway (GO:0060071)	97	49	22.71	+	2.16	2.8e-05	0.000682
negative regulation of G1/S transition of mitotic cell cycle (GO:2000134)	107	54	25.05	+	2.16	1.09e-05	0.000284
response to endoplasmic reticulum stress (GO:0034976)	258	130	60.4	+	2.15	8.99e-12	5.18e-10
cellular response to unfolded protein (GO:0034620)	129	65	30.2	+	2.15	1.31e-06	3.97e-05
positive regulation of chromosome organization (GO:2001252)	187	94	43.77	+	2.15	6.29e-09	2.59e-07
regulation of G2/M transition of mitotic cell cycle (GO:0010389)	197	99	46.12	+	2.15	3.57e-09	1.51e-07
protein localization to organelle (GO:0033365)	765	383	179.08	+	2.14	2.31e-32	4.54e-30
regulation of protein modification by small protein conjugation or removal (GO:1903320)	236	118	55.25	+	2.14	1.18e-10	5.97e-09
DNA damage response, signal transduction by p53 class mediator resulting in cell cycle arrest (GO:0006977)	58	29	13.58	+	2.14	0.00141	0.0211
positive regulation of cytokine-mediated signaling pathway (GO:0001961)	50	25	11.7	+	2.14	0.00286	0.0378
innate immune response activating cell surface receptor signaling pathway (GO:0002220)	116	58	27.15	+	2.14	6.13e-06	0.000169
response to amino acid starvation (GO:1990928)	80	40	18.73	+	2.14	0.000162	0.00324
regulation of telomerase activity (GO:0051972)	50	25	11.7	+	2.14	0.00286	0.0377
regulation of release of cytochrome c from mitochondria (GO:0090199)	48	24	11.24	+	2.14	0.00373	0.0468
response to topologically incorrect protein (GO:0035966)	188	94	44.01	+	2.14	9.74e-09	3.91e-07
endoplasmic reticulum unfolded protein response (GO:0030968)	106	53	24.81	+	2.14	1.57e-05	0.000401
negative regulation of cysteine-type endopeptidase activity involved in apoptotic process (GO:0043154)	86	43	20.13	+	2.14	0.000104	0.0022
ribonucleoside monophosphate metabolic process (GO:0009161)	50	25	11.7	+	2.14	0.00286	0.0377
intracellular steroid hormone receptor signaling pathway (GO:0030518)	68	34	15.92	+	2.14	0.000538	0.00925
regulation of cellular amide metabolic process (GO:0034248)	427	213	99.96	+	2.13	3.28e-18	3.16e-16
RNA metabolic process (GO:0016070)	1701	848	398.19	+	2.13	6.92e-74	6.88e-71
endoplasmic reticulum to Golgi vesicle-mediated transport (GO:0006888)	197	98	46.12	+	2.13	5.42e-09	2.26e-07
nucleobase-containing compound transport (GO:0015931)	248	123	58.05	+	2.12	5.73e-11	2.97e-09
innate immune response-activating signal transduction (GO:0002758)	117	58	27.39	+	2.12	6.94e-06	0.000189
modulation of process of other organism involved in symbiotic interaction (GO:0051817)	115	57	26.92	+	2.12	8.82e-06	0.000234
cellular amide metabolic process (GO:0043603)	797	395	186.57	+	2.12	8.49e-33	1.71e-30
macromolecule catabolic process (GO:0009057)	1054	522	246.73	+	2.12	1.86e-43	6.89e-41
regulation of protein ubiquitination (GO:0031396)	206	102	48.22	+	2.12	3.03e-09	1.29e-07
negative regulation of cell cycle process (GO:0010948)	326	161	76.31	+	2.11	9.02e-14	6.06e-12
modification-dependent macromolecule catabolic process (GO:0043632)	545	269	127.58	+	2.11	2.64e-22	3.39e-20
negative regulation of mitotic cell cycle (GO:0045930)	310	153	72.57	+	2.11	3.56e-13	2.34e-11
endosome organization (GO:0007032)	75	37	17.56	+	2.11	0.000387	0.00708
cellular response to topologically incorrect protein (GO:0035967)	148	73	34.65	+	2.11	6.36e-07	2.01e-05
negative regulation of proteolysis involved in cellular protein catabolic process (GO:1903051)	73	36	17.09	+	2.11	0.000506	0.0088
negative regulation of translation (GO:0017148)	136	67	31.84	+	2.1	2.13e-06	6.31e-05
cellular protein-containing complex assembly (GO:0034622)	800	394	187.27	+	2.1	3.56e-32	6.91e-30
protein transmembrane transport (GO:0071806)	59	29	13.81	+	2.1	0.00158	0.0233
negative regulation of cell cycle G1/S phase transition (GO:1902807)	110	54	25.75	+	2.1	2.1e-05	0.000528
modification-dependent protein catabolic process (GO:0019941)	534	262	125	+	2.1	2.13e-21	2.53e-19
protein insertion into membrane (GO:0051205)	53	26	12.41	+	2.1	0.00353	0.0447
regulation of G1/S transition of mitotic cell cycle (GO:2000045)	157	77	36.75	+	2.1	3.54e-07	1.17e-05
negative regulation of cellular amide metabolic process (GO:0034249)	153	75	35.82	+	2.09	6.03e-07	1.92e-05
cellular response to hypoxia (GO:0071456)	192	94	44.95	+	2.09	2e-08	7.78e-07
mitochondrial transmembrane transport (GO:1990542)	96	47	22.47	+	2.09	6.52e-05	0.00145
vesicle targeting (GO:0006903)	92	45	21.54	+	2.09	0.000107	0.00227
proteolysis involved in cellular protein catabolic process (GO:0051603)	593	290	138.82	+	2.09	2.21e-23	3.08e-21
cellular protein catabolic process (GO:0044257)	624	305	146.07	+	2.09	1.32e-24	2.01e-22
regulation of gene silencing (GO:0060968)	129	63	30.2	+	2.09	4.55e-06	0.000128
intracellular protein transport (GO:0006886)	1002	488	234.56	+	2.08	4.44e-39	1.22e-36
DNA geometric change (GO:0032392)	115	56	26.92	+	2.08	1.98e-05	0.000501
ubiquitin-dependent protein catabolic process (GO:0006511)	528	257	123.6	+	2.08	1.12e-20	1.24e-18
regulation of cell cycle G2/M phase transition (GO:1902749)	214	104	50.1	+	2.08	5.35e-09	2.24e-07
DNA duplex unwinding (GO:0032508)	107	52	25.05	+	2.08	3.88e-05	0.00092
protein autoubiquitination (GO:0051865)	70	34	16.39	+	2.07	0.000951	0.0153
organic cyclic compound catabolic process (GO:1901361)	484	235	113.3	+	2.07	6.1e-19	6.11e-17
autophagosome organization (GO:1905037)	66	32	15.45	+	2.07	0.00112	0.0177
regulation of extrinsic apoptotic signaling pathway via death domain receptors (GO:1902041)	58	28	13.58	+	2.06	0.0023	0.0318
DNA damage response, signal transduction by p53 class mediator (GO:0030330)	81	39	18.96	+	2.06	0.000395	0.00721
fatty acid oxidation (GO:0019395)	79	38	18.49	+	2.05	0.000515	0.00889
negative regulation of viral process (GO:0048525)	104	50	24.35	+	2.05	7.18e-05	0.00158
cellular response to decreased oxygen levels (GO:0036294)	202	97	47.29	+	2.05	2.67e-08	1.01e-06
regulation of mitotic cell cycle phase transition (GO:1901990)	419	201	98.08	+	2.05	6.31e-16	4.88e-14
regulation of intracellular protein transport (GO:0033157)	244	117	57.12	+	2.05	1.1e-09	4.93e-08
cellular response to oxygen levels (GO:0071453)	219	105	51.27	+	2.05	7.53e-09	3.06e-07
regulation of mitotic sister chromatid segregation (GO:0033047)	73	35	17.09	+	2.05	0.000795	0.0131
T cell activation (GO:0042110)	236	113	55.25	+	2.05	2.12e-09	9.29e-08
regulation of nucleocytoplasmic transport (GO:0046822)	117	56	27.39	+	2.04	2.35e-05	0.000579
positive regulation of intracellular protein transport (GO:0090316)	161	77	37.69	+	2.04	7.23e-07	2.27e-05
protein modification by small protein removal (GO:0070646)	295	141	69.06	+	2.04	2.46e-11	1.33e-09
regulation of DNA biosynthetic process (GO:2000278)	113	54	26.45	+	2.04	3.92e-05	0.000925
nucleus organization (GO:0006997)	134	64	31.37	+	2.04	6.55e-06	0.00018
negative regulation of cellular protein catabolic process (GO:1903363)	86	41	20.13	+	2.04	0.000366	0.00675
organelle membrane fusion (GO:0090174)	84	40	19.66	+	2.03	0.000483	0.00846
purine ribonucleoside triphosphate metabolic process (GO:0009205)	61	29	14.28	+	2.03	0.0027	0.0358
organelle fusion (GO:0048284)	101	48	23.64	+	2.03	0.000133	0.00274
import into nucleus (GO:0051170)	120	57	28.09	+	2.03	2.79e-05	0.000683
neutrophil mediated immunity (GO:0002446)	493	234	115.41	+	2.03	7.99e-18	7.39e-16
vesicle fusion (GO:0006906)	78	37	18.26	+	2.03	0.000728	0.0121
regulation of defense response to virus (GO:0050688)	78	37	18.26	+	2.03	0.000728	0.0121
telomere maintenance (GO:0000723)	97	46	22.71	+	2.03	0.000154	0.00311
positive regulation of innate immune response (GO:0045089)	209	99	48.92	+	2.02	2.89e-08	1.09e-06
nucleoside triphosphate metabolic process (GO:0009141)	93	44	21.77	+	2.02	0.00026	0.00495
regulation of mitochondrial membrane permeability (GO:0046902)	74	35	17.32	+	2.02	0.00126	0.0194
interferon-gamma-mediated signaling pathway (GO:0060333)	72	34	16.85	+	2.02	0.00114	0.0178
autophagy (GO:0006914)	286	135	66.95	+	2.02	9.99e-11	5.1e-09
process utilizing autophagic mechanism (GO:0061919)	286	135	66.95	+	2.02	9.99e-11	5.08e-09
regulation of innate immune response (GO:0045088)	301	142	70.46	+	2.02	3.6e-11	1.9e-09
intrinsic apoptotic signaling pathway in response to DNA damage (GO:0008630)	70	33	16.39	+	2.01	0.00146	0.0217
negative regulation of chromosome organization (GO:2001251)	138	65	32.3	+	2.01	8.4e-06	0.000224
neutrophil degranulation (GO:0043312)	482	227	112.83	+	2.01	4.25e-17	3.63e-15
protein catabolic process (GO:0030163)	686	323	160.59	+	2.01	7.04e-24	1.01e-21
response to hydrogen peroxide (GO:0042542)	119	56	27.86	+	2.01	3.91e-05	0.000924
mitotic DNA damage checkpoint (GO:0044773)	100	47	23.41	+	2.01	0.000185	0.00364
telomere organization (GO:0032200)	100	47	23.41	+	2.01	0.000185	0.00364
regulation of protein targeting (GO:1903533)	83	39	19.43	+	2.01	0.000675	0.0114
cell aging (GO:0007569)	66	31	15.45	+	2.01	0.0025	0.0337
RNA methylation (GO:0001510)	81	38	18.96	+	2	0.000626	0.0106
positive regulation of cellular amide metabolic process (GO:0034250)	162	76	37.92	+	2	1.67e-06	5.02e-05
negative regulation of RNA catabolic process (GO:1902369)	64	30	14.98	+	2	0.00232	0.0321
tRNA processing (GO:0008033)	128	60	29.96	+	2	2.14e-05	0.000536
positive regulation of gene expression, epigenetic (GO:0045815)	64	30	14.98	+	2	0.00232	0.032
regulation of alpha-beta T cell differentiation (GO:0046637)	62	29	14.51	+	2	0.00297	0.0388
protein deubiquitination (GO:0016579)	278	130	65.08	+	2	4.16e-10	1.95e-08
positive regulation of intracellular transport (GO:0032388)	214	100	50.1	+	2	4.02e-08	1.49e-06
neutrophil activation involved in immune response (GO:0002283)	486	227	113.77	+	2	8.2e-17	6.86e-15
neutrophil activation (GO:0042119)	495	231	115.87	+	1.99	4.51e-17	3.84e-15
regulation of cytokine-mediated signaling pathway (GO:0001959)	163	76	38.16	+	1.99	1.82e-06	5.42e-05
RNA phosphodiester bond hydrolysis (GO:0090501)	163	76	38.16	+	1.99	1.82e-06	5.41e-05
positive regulation of mitochondrion organization (GO:0010822)	118	55	27.62	+	1.99	5.45e-05	0.00123
granulocyte activation (GO:0036230)	500	233	117.04	+	1.99	4.03e-17	3.47e-15
regulation of macroautophagy (GO:0016241)	174	81	40.73	+	1.99	1.1e-06	3.37e-05
protein-containing complex subunit organization (GO:0043933)	1524	709	356.75	+	1.99	5.06e-52	2.98e-49
leukocyte homeostasis (GO:0001776)	71	33	16.62	+	1.99	0.00162	0.0237
endoplasmic reticulum organization (GO:0007029)	71	33	16.62	+	1.99	0.00162	0.0237
regulation of establishment of planar polarity (GO:0090175)	112	52	26.22	+	1.98	8.45e-05	0.00183
positive regulation of nucleocytoplasmic transport (GO:0046824)	69	32	16.15	+	1.98	0.00207	0.0293
regulation of cell cycle G1/S phase transition (GO:1902806)	177	82	41.43	+	1.98	9.09e-07	2.82e-05
myeloid leukocyte mediated immunity (GO:0002444)	514	238	120.32	+	1.98	3.03e-17	2.63e-15
mitotic DNA integrity checkpoint (GO:0044774)	108	50	25.28	+	1.98	0.000139	0.00287
ribonucleoside triphosphate metabolic process (GO:0009199)	67	31	15.68	+	1.98	0.00268	0.0357
positive regulation of macroautophagy (GO:0016239)	67	31	15.68	+	1.98	0.00268	0.0357
nucleic acid metabolic process (GO:0090304)	2301	1064	538.64	+	1.98	2.4e-80	2.93e-77
protein localization to nucleus (GO:0034504)	169	78	39.56	+	1.97	1.8e-06	5.37e-05
regulation of cell cycle phase transition (GO:1901987)	456	210	106.74	+	1.97	4.21e-15	3.07e-13
cellular response to interleukin-1 (GO:0071347)	176	81	41.2	+	1.97	1.27e-06	3.85e-05
Golgi vesicle transport (GO:0048193)	396	182	92.7	+	1.96	3.59e-13	2.35e-11
vesicle organization (GO:0016050)	307	141	71.87	+	1.96	1.67e-10	8.24e-09
non-canonical Wnt signaling pathway (GO:0035567)	135	62	31.6	+	1.96	2.31e-05	0.000571
protein import (GO:0017038)	159	73	37.22	+	1.96	4.52e-06	0.000128
regulation of sister chromatid segregation (GO:0033045)	85	39	19.9	+	1.96	0.000789	0.013
regulation of signal transduction by p53 class mediator (GO:1901796)	181	83	42.37	+	1.96	1.14e-06	3.51e-05
cellular nitrogen compound biosynthetic process (GO:0044271)	1671	766	391.16	+	1.96	1.63e-54	1.13e-51
cellular response to hydrogen peroxide (GO:0070301)	72	33	16.85	+	1.96	0.00245	0.0332
leukocyte degranulation (GO:0043299)	504	231	117.98	+	1.96	2.37e-16	1.89e-14
vacuole organization (GO:0007033)	131	60	30.67	+	1.96	3.78e-05	0.0009
peptidyl-lysine acetylation (GO:0018394)	118	54	27.62	+	1.95	8.32e-05	0.00181
regulation of alpha-beta T cell activation (GO:0046634)	94	43	22	+	1.95	0.000433	0.00774
cellular response to UV (GO:0034644)	81	37	18.96	+	1.95	0.00131	0.0199
regulation of proteasomal ubiquitin-dependent protein catabolic process (GO:0032434)	127	58	29.73	+	1.95	6.42e-05	0.00143
intrinsic apoptotic signaling pathway (GO:0097193)	149	68	34.88	+	1.95	1.14e-05	0.000296
signal transduction by p53 class mediator (GO:0072331)	121	55	28.32	+	1.94	9.59e-05	0.00205
modulation of process of other organism (GO:0035821)	132	60	30.9	+	1.94	4.09e-05	0.000962
G1/S transition of mitotic cell cycle (GO:0000082)	121	55	28.32	+	1.94	9.59e-05	0.00205
regulation of I-kappaB kinase/NF-kappaB signaling (GO:0043122)	242	110	56.65	+	1.94	3.1e-08	1.16e-06
histone acetylation (GO:0016573)	110	50	25.75	+	1.94	0.000232	0.00444
regulation of response to cytokine stimulus (GO:0060759)	174	79	40.73	+	1.94	2.45e-06	7.18e-05
regulation of mitochondrion organization (GO:0010821)	190	86	44.48	+	1.93	1.32e-06	3.99e-05
regulation of protein stability (GO:0031647)	294	133	68.82	+	1.93	1.11e-09	5e-08
lipid oxidation (GO:0034440)	84	38	19.66	+	1.93	0.00111	0.0174
protein stabilization (GO:0050821)	188	85	44.01	+	1.93	1.21e-06	3.68e-05
signal transduction involved in DNA damage checkpoint (GO:0072422)	73	33	17.09	+	1.93	0.00262	0.035
signal transduction involved in DNA integrity checkpoint (GO:0072401)	73	33	17.09	+	1.93	0.00262	0.035
nucleoside monophosphate metabolic process (GO:0009123)	73	33	17.09	+	1.93	0.00262	0.035
positive regulation of T cell activation (GO:0050870)	208	94	48.69	+	1.93	3.9e-07	1.28e-05
intracellular transport (GO:0046907)	1536	694	359.56	+	1.93	2.39e-47	1.27e-44
regulation of ubiquitin-dependent protein catabolic process (GO:2000058)	155	70	36.28	+	1.93	1.11e-05	0.000289
regulation of intracellular transport (GO:0032386)	361	163	84.51	+	1.93	1.91e-11	1.05e-09
vacuolar transport (GO:0007034)	142	64	33.24	+	1.93	3.35e-05	0.000808
protein targeting to peroxisome (GO:0006625)	80	36	18.73	+	1.92	0.00183	0.0264
protein import into nucleus (GO:0006606)	100	45	23.41	+	1.92	0.000423	0.00764
peroxisomal transport (GO:0043574)	80	36	18.73	+	1.92	0.00183	0.0264
establishment of protein localization to peroxisome (GO:0072663)	80	36	18.73	+	1.92	0.00183	0.0264
protein localization to peroxisome (GO:0072662)	80	36	18.73	+	1.92	0.00183	0.0263
regulation of protein localization to nucleus (GO:1900180)	129	58	30.2	+	1.92	7.23e-05	0.00159
regulation of proteasomal protein catabolic process (GO:0061136)	187	84	43.77	+	1.92	1.67e-06	5.02e-05
ATP-dependent chromatin remodeling (GO:0043044)	78	35	18.26	+	1.92	0.00237	0.0325
peroxisome organization (GO:0007031)	87	39	20.37	+	1.91	0.00127	0.0195
regulation of leukocyte apoptotic process (GO:2000106)	87	39	20.37	+	1.91	0.00127	0.0195
myeloid cell activation involved in immune response (GO:0002275)	518	232	121.26	+	1.91	1.55e-15	1.16e-13
regulation of cellular catabolic process (GO:0031329)	844	378	197.57	+	1.91	9.23e-25	1.43e-22
regulation of chromosome organization (GO:0033044)	364	163	85.21	+	1.91	3.24e-11	1.73e-09
cell cycle G1/S phase transition (GO:0044843)	123	55	28.79	+	1.91	0.000157	0.00316
negative regulation of viral life cycle (GO:1903901)	85	38	19.9	+	1.91	0.00165	0.0241
positive regulation of leukocyte cell-cell adhesion (GO:1903039)	226	101	52.9	+	1.91	2.43e-07	8.15e-06
positive regulation of protein modification by small protein conjugation or removal (GO:1903322)	141	63	33.01	+	1.91	4.58e-05	0.00106
protein acetylation (GO:0006473)	139	62	32.54	+	1.91	5.94e-05	0.00133
signal transduction involved in cell cycle checkpoint (GO:0072395)	74	33	17.32	+	1.91	0.00285	0.0377
chromosome localization (GO:0050000)	74	33	17.32	+	1.91	0.00285	0.0377
protein-containing complex localization (GO:0031503)	261	116	61.1	+	1.9	2.98e-08	1.12e-06
positive regulation of apoptotic signaling pathway (GO:2001235)	178	79	41.67	+	1.9	6.09e-06	0.000169
lymphocyte activation (GO:0046649)	381	169	89.19	+	1.89	2.69e-11	1.44e-09
positive regulation of response to biotic stimulus (GO:0002833)	248	110	58.05	+	1.89	8.9e-08	3.15e-06
lymphocyte differentiation (GO:0030098)	239	106	55.95	+	1.89	1.64e-07	5.63e-06
internal peptidyl-lysine acetylation (GO:0018393)	115	51	26.92	+	1.89	0.000304	0.00568
cellular response to DNA damage stimulus (GO:0006974)	783	347	183.29	+	1.89	3.66e-22	4.63e-20
regulation of response to biotic stimulus (GO:0002831)	404	179	94.57	+	1.89	7.23e-12	4.26e-10
regulation of proteolysis involved in cellular protein catabolic process (GO:1903050)	219	97	51.27	+	1.89	4.93e-07	1.59e-05
response to interleukin-1 (GO:0070555)	201	89	47.05	+	1.89	1.65e-06	4.96e-05
generation of precursor metabolites and energy (GO:0006091)	414	183	96.91	+	1.89	4.17e-12	2.53e-10
gene silencing by RNA (GO:0031047)	86	38	20.13	+	1.89	0.00176	0.0254
internal protein amino acid acetylation (GO:0006475)	120	53	28.09	+	1.89	0.000198	0.00385
negative regulation of apoptotic signaling pathway (GO:2001234)	231	102	54.07	+	1.89	3.13e-07	1.04e-05
protein-containing complex assembly (GO:0065003)	1280	565	299.63	+	1.89	6.48e-36	1.49e-33
protein transport (GO:0015031)	1525	673	356.99	+	1.89	4.24e-43	1.53e-40
nucleobase-containing compound metabolic process (GO:0006139)	2813	1241	658.49	+	1.88	1.79e-85	2.59e-82
regulation of apoptotic signaling pathway (GO:2001233)	406	179	95.04	+	1.88	8.14e-12	4.73e-10
positive regulation of I-kappaB kinase/NF-kappaB signaling (GO:0043123)	186	82	43.54	+	1.88	4.52e-06	0.000128
cellular response to leukemia inhibitory factor (GO:1990830)	100	44	23.41	+	1.88	0.000849	0.0139
response to leukemia inhibitory factor (GO:1990823)	100	44	23.41	+	1.88	0.000849	0.0139
regulation of catabolic process (GO:0009894)	1007	443	235.73	+	1.88	8.41e-28	1.44e-25
regulation of ATPase activity (GO:0043462)	82	36	19.2	+	1.88	0.00296	0.0387
DNA repair (GO:0006281)	515	226	120.56	+	1.87	2.31e-14	1.64e-12
antigen processing and presentation of exogenous peptide antigen via MHC class II (GO:0019886)	98	43	22.94	+	1.87	0.0011	0.0173
regulation of cellular protein catabolic process (GO:1903362)	253	111	59.22	+	1.87	1.15e-07	4.02e-06
establishment of chromosome localization (GO:0051303)	73	32	17.09	+	1.87	0.00399	0.0495
RNA modification (GO:0009451)	162	71	37.92	+	1.87	2.29e-05	0.000568
protein-DNA complex subunit organization (GO:0071824)	251	110	58.76	+	1.87	1.48e-07	5.11e-06
signal transduction in response to DNA damage (GO:0042770)	105	46	24.58	+	1.87	0.000767	0.0127
negative regulation of cell cycle (GO:0045786)	573	251	134.13	+	1.87	7.35e-16	5.59e-14
interaction with symbiont (GO:0051702)	87	38	20.37	+	1.87	0.0019	0.0271
negative regulation of protein catabolic process (GO:0042177)	133	58	31.13	+	1.86	0.000132	0.00273
establishment of protein localization (GO:0045184)	1617	704	378.52	+	1.86	1.38e-43	5.24e-41
regulation of membrane permeability (GO:0090559)	85	37	19.9	+	1.86	0.00242	0.0328
peptide transport (GO:0015833)	1556	677	364.24	+	1.86	8.62e-42	2.86e-39
purine nucleotide biosynthetic process (GO:0006164)	159	69	37.22	+	1.85	3.97e-05	0.000934
regulation of gene expression, epigenetic (GO:0040029)	249	108	58.29	+	1.85	2.68e-07	8.94e-06
leukocyte activation involved in immune response (GO:0002366)	618	268	144.67	+	1.85	1.95e-16	1.59e-14
positive regulation of protein ubiquitination (GO:0031398)	120	52	28.09	+	1.85	0.000392	0.00716
mitotic cell cycle checkpoint (GO:0007093)	157	68	36.75	+	1.85	5.09e-05	0.00116
myeloid leukocyte activation (GO:0002274)	582	252	136.24	+	1.85	2.21e-15	1.63e-13
positive regulation of lymphocyte differentiation (GO:0045621)	97	42	22.71	+	1.85	0.00149	0.0222
nucleic acid phosphodiester bond hydrolysis (GO:0090305)	305	132	71.4	+	1.85	1.15e-08	4.55e-07
DNA biosynthetic process (GO:0071897)	111	48	25.98	+	1.85	0.000725	0.0121
post-Golgi vesicle-mediated transport (GO:0006892)	132	57	30.9	+	1.84	0.000181	0.00358
negative regulation of gene expression, epigenetic (GO:0045814)	95	41	22.24	+	1.84	0.00194	0.0276
cellular response to stress (GO:0033554)	1761	760	412.23	+	1.84	2.85e-46	1.37e-43
cellular nitrogen compound metabolic process (GO:0034641)	3465	1494	811.12	+	1.84	6.16e-101	1.4e-97
cellular response to antibiotic (GO:0071236)	123	53	28.79	+	1.84	0.000328	0.00611
cell activation involved in immune response (GO:0002263)	622	268	145.6	+	1.84	4.6e-16	3.58e-14
amide transport (GO:0042886)	1590	685	372.2	+	1.84	3.02e-41	9.62e-39
positive regulation of cellular protein localization (GO:1903829)	337	145	78.89	+	1.84	3.29e-09	1.4e-07
positive regulation of T cell differentiation (GO:0045582)	86	37	20.13	+	1.84	0.00262	0.035
negative regulation of NF-kappaB transcription factor activity (GO:0032088)	86	37	20.13	+	1.84	0.00262	0.035
antigen processing and presentation of peptide antigen via MHC class II (GO:0002495)	100	43	23.41	+	1.84	0.00125	0.0192
apoptotic process (GO:0006915)	907	390	212.32	+	1.84	4.39e-23	6.02e-21
protein-DNA complex assembly (GO:0065004)	207	89	48.46	+	1.84	4.45e-06	0.000126
regulation of chromosome segregation (GO:0051983)	107	46	25.05	+	1.84	0.000863	0.014
cellular macromolecule biosynthetic process (GO:0034645)	1722	740	403.1	+	1.84	1.75e-44	7.31e-42
mitotic prometaphase (GO:0000236)	170	73	39.8	+	1.83	3.36e-05	0.00081
leukocyte activation (GO:0045321)	917	393	214.66	+	1.83	4.83e-23	6.46e-21
fatty acid catabolic process (GO:0009062)	91	39	21.3	+	1.83	0.00229	0.0317
regulation of mitotic cell cycle (GO:0007346)	684	293	160.12	+	1.83	2.44e-17	2.17e-15
protein modification by small protein conjugation (GO:0032446)	778	333	182.12	+	1.83	1.64e-19	1.7e-17
endosomal transport (GO:0016197)	229	98	53.61	+	1.83	1.6e-06	4.84e-05
defense response to virus (GO:0051607)	201	86	47.05	+	1.83	6.65e-06	0.000182
heterocycle metabolic process (GO:0046483)	2998	1282	701.8	+	1.83	1.01e-81	1.34e-78
response to ionizing radiation (GO:0010212)	145	62	33.94	+	1.83	0.000119	0.00249
membrane fusion (GO:0061025)	138	59	32.3	+	1.83	0.000232	0.00444
lysosomal transport (GO:0007041)	103	44	24.11	+	1.82	0.00141	0.0211
response to virus (GO:0009615)	286	122	66.95	+	1.82	9.89e-08	3.49e-06
protein localization to membrane (GO:0072657)	514	219	120.32	+	1.82	4.99e-13	3.23e-11
ribose phosphate biosynthetic process (GO:0046390)	169	72	39.56	+	1.82	4.51e-05	0.00105
nucleoside metabolic process (GO:0009116)	108	46	25.28	+	1.82	0.00126	0.0194
regulation of protein catabolic process (GO:0042176)	397	169	92.93	+	1.82	3.22e-10	1.54e-08
protein ubiquitination (GO:0016567)	698	297	163.39	+	1.82	3.17e-17	2.74e-15
regulation of cysteine-type endopeptidase activity involved in apoptotic process (GO:0043281)	221	94	51.73	+	1.82	3.06e-06	8.86e-05
tRNA modification (GO:0006400)	87	37	20.37	+	1.82	0.00377	0.0473
cellular macromolecule localization (GO:0070727)	1644	699	384.84	+	1.82	1.59e-40	4.79e-38
regulation of hemopoiesis (GO:1903706)	461	196	107.92	+	1.82	1e-11	5.71e-10
cellular protein localization (GO:0034613)	1636	695	382.97	+	1.81	3.25e-40	9.41e-38
positive regulation of chromatin organization (GO:1905269)	113	48	26.45	+	1.81	0.000816	0.0134
purine-containing compound biosynthetic process (GO:0072522)	172	73	40.26	+	1.81	3.78e-05	0.0009
positive regulation of autophagy (GO:0010508)	123	52	28.79	+	1.81	0.000637	0.0108
regulation of ATP metabolic process (GO:1903578)	123	52	28.79	+	1.81	0.000637	0.0108
cellular catabolic process (GO:0044248)	1805	762	422.53	+	1.8	1.09e-43	4.24e-41
regulation of autophagy (GO:0010506)	334	141	78.19	+	1.8	1.53e-08	6.01e-07
establishment of vesicle localization (GO:0051650)	199	84	46.58	+	1.8	1.2e-05	0.000313
cellular aromatic compound metabolic process (GO:0006725)	3045	1284	712.8	+	1.8	8.55e-79	9.72e-76
antigen processing and presentation of peptide or polysaccharide antigen via MHC class II (GO:0002504)	102	43	23.88	+	1.8	0.0019	0.0272
ribonucleotide biosynthetic process (GO:0009260)	162	68	37.92	+	1.79	9.22e-05	0.00198
apoptotic signaling pathway (GO:0097190)	286	120	66.95	+	1.79	1.97e-07	6.68e-06
macromolecule biosynthetic process (GO:0009059)	1781	747	416.91	+	1.79	5.6e-42	1.9e-39
gene silencing (GO:0016458)	167	70	39.09	+	1.79	8.1e-05	0.00176
homeostasis of number of cells (GO:0048872)	206	86	48.22	+	1.78	1.61e-05	0.000411
positive regulation of DNA metabolic process (GO:0051054)	199	83	46.58	+	1.78	2.29e-05	0.000568
protein methylation (GO:0006479)	132	55	30.9	+	1.78	0.000497	0.00869
cellular response to starvation (GO:0009267)	180	75	42.14	+	1.78	5.27e-05	0.0012
protein alkylation (GO:0008213)	132	55	30.9	+	1.78	0.000497	0.00868
cofactor biosynthetic process (GO:0051188)	216	90	50.56	+	1.78	9.26e-06	0.000244
regulation of cysteine-type endopeptidase activity (GO:2000116)	245	102	57.35	+	1.78	2.34e-06	6.9e-05
purine ribonucleotide biosynthetic process (GO:0009152)	149	62	34.88	+	1.78	0.000268	0.00509
negative regulation of DNA metabolic process (GO:0051053)	125	52	29.26	+	1.78	0.000718	0.012
response to UV (GO:0009411)	142	59	33.24	+	1.77	0.000385	0.00705
cytokinesis (GO:0000910)	118	49	27.62	+	1.77	0.00104	0.0165
mitotic sister chromatid segregation (GO:0000070)	106	44	24.81	+	1.77	0.00226	0.0314
mitotic cell cycle process (GO:1903047)	653	271	152.86	+	1.77	9.25e-15	6.6e-13
protein modification by small protein conjugation or removal (GO:0070647)	988	410	231.28	+	1.77	6.84e-22	8.51e-20
mitotic cell cycle (GO:0000278)	731	303	171.12	+	1.77	2.44e-16	1.94e-14
protein acylation (GO:0043543)	181	75	42.37	+	1.77	5.61e-05	0.00126
cellular response to tumor necrosis factor (GO:0071356)	244	101	57.12	+	1.77	3.12e-06	9.01e-05
response to oxygen levels (GO:0070482)	382	158	89.42	+	1.77	6.13e-09	2.53e-07
response to hypoxia (GO:0001666)	345	142	80.76	+	1.76	4.57e-08	1.69e-06
vesicle localization (GO:0051648)	209	86	48.92	+	1.76	2.5e-05	0.000616
cellular response to oxidative stress (GO:0034599)	241	99	56.42	+	1.75	5.2e-06	0.000145
DNA-templated transcription, initiation (GO:0006352)	246	101	57.59	+	1.75	4.58e-06	0.000129
cell cycle phase transition (GO:0044770)	285	117	66.72	+	1.75	6.83e-07	2.15e-05
negative regulation of response to biotic stimulus (GO:0002832)	95	39	22.24	+	1.75	0.00397	0.0495
regulation of T cell activation (GO:0050863)	324	133	75.84	+	1.75	1.33e-07	4.63e-06
DNA damage checkpoint (GO:0000077)	139	57	32.54	+	1.75	0.00065	0.011
regulation of cyclin-dependent protein serine/threonine kinase activity (GO:0000079)	100	41	23.41	+	1.75	0.00345	0.0439
post-translational protein modification (GO:0043687)	361	148	84.51	+	1.75	2.47e-08	9.49e-07
organic cyclic compound metabolic process (GO:1901360)	3277	1343	767.11	+	1.75	1.2e-76	1.27e-73
regulation of T cell differentiation (GO:0045580)	144	59	33.71	+	1.75	0.000432	0.00778
positive regulation of cellular protein catabolic process (GO:1903364)	144	59	33.71	+	1.75	0.000432	0.00777
macromolecule methylation (GO:0043414)	249	102	58.29	+	1.75	3.86e-06	0.00011
myeloid cell homeostasis (GO:0002262)	110	45	25.75	+	1.75	0.00267	0.0356
positive regulation of canonical Wnt signaling pathway (GO:0090263)	147	60	34.41	+	1.74	0.000473	0.00831
transcription, DNA-templated (GO:0006351)	664	271	155.44	+	1.74	4.97e-14	3.44e-12
nucleobase-containing compound biosynthetic process (GO:0034654)	1115	455	261.01	+	1.74	3.96e-23	5.48e-21
mitotic cell cycle phase transition (GO:0044772)	277	113	64.84	+	1.74	1.71e-06	5.11e-05
regulation of leukocyte cell-cell adhesion (GO:1903037)	309	126	72.33	+	1.74	3.57e-07	1.17e-05
RNA biosynthetic process (GO:0032774)	677	276	158.48	+	1.74	3.18e-14	2.23e-12
nucleic acid-templated transcription (GO:0097659)	665	271	155.67	+	1.74	5.19e-14	3.58e-12
regulation of NIK/NF-kappaB signaling (GO:1901222)	108	44	25.28	+	1.74	0.00254	0.0342
regulation of DNA metabolic process (GO:0051052)	361	147	84.51	+	1.74	4.53e-08	1.68e-06
myeloid cell differentiation (GO:0030099)	226	92	52.9	+	1.74	1.42e-05	0.000365
regulation of lymphocyte differentiation (GO:0045619)	172	70	40.26	+	1.74	0.000188	0.00369
cell activation (GO:0001775)	1064	432	249.07	+	1.73	9.95e-22	1.22e-19
nucleotide biosynthetic process (GO:0009165)	244	99	57.12	+	1.73	7.97e-06	0.000215
nucleobase-containing small molecule biosynthetic process (GO:0034404)	106	43	24.81	+	1.73	0.00319	0.0409
nucleoside phosphate biosynthetic process (GO:1901293)	249	101	58.29	+	1.73	7.01e-06	0.000191
negative regulation of cellular catabolic process (GO:0031330)	254	103	59.46	+	1.73	6.22e-06	0.000172
response to decreased oxygen levels (GO:0036293)	358	145	83.8	+	1.73	7.49e-08	2.67e-06
chromatin remodeling (GO:0006338)	168	68	39.33	+	1.73	0.000224	0.00432
interaction with host (GO:0051701)	168	68	39.33	+	1.73	0.000224	0.00431
coenzyme biosynthetic process (GO:0009108)	136	55	31.84	+	1.73	0.00109	0.0172
regulation of cellular protein localization (GO:1903827)	559	226	130.86	+	1.73	1.47e-11	8.23e-10
regulation of cyclin-dependent protein kinase activity (GO:1904029)	104	42	24.35	+	1.73	0.00402	0.0499
positive regulation of cellular catabolic process (GO:0031331)	375	151	87.78	+	1.72	4.25e-08	1.58e-06
heterocycle biosynthetic process (GO:0018130)	1188	477	278.1	+	1.72	4.46e-23	6.06e-21
regulation of chromatin organization (GO:1902275)	202	81	47.29	+	1.71	6.87e-05	0.00152
cellular response to chemical stress (GO:0062197)	287	115	67.18	+	1.71	2.46e-06	7.2e-05
positive regulation of leukocyte differentiation (GO:1902107)	150	60	35.11	+	1.71	0.000725	0.0121
regulation of cell cycle process (GO:0010564)	765	306	179.08	+	1.71	7.57e-15	5.43e-13
positive regulation of cell-cell adhesion (GO:0022409)	270	108	63.2	+	1.71	6.06e-06	0.000168
regulation of histone modification (GO:0031056)	155	62	36.28	+	1.71	0.000639	0.0108
establishment of organelle localization (GO:0051656)	388	155	90.83	+	1.71	4.85e-08	1.78e-06
cellular localization (GO:0051641)	2422	967	566.96	+	1.71	4.8e-48	2.63e-45
transcription by RNA polymerase II (GO:0006366)	506	202	118.45	+	1.71	3.87e-10	1.83e-08
regulation of extrinsic apoptotic signaling pathway (GO:2001236)	158	63	36.99	+	1.7	0.000531	0.00915
peptidyl-lysine modification (GO:0018205)	306	122	71.63	+	1.7	1.46e-06	4.4e-05
Golgi organization (GO:0007030)	133	53	31.13	+	1.7	0.00182	0.0263
nitrogen compound transport (GO:0071705)	1860	741	435.41	+	1.7	1.3e-35	2.95e-33
positive regulation of proteolysis involved in cellular protein catabolic process (GO:1903052)	123	49	28.79	+	1.7	0.00235	0.0323
histone modification (GO:0016570)	359	143	84.04	+	1.7	1.91e-07	6.5e-06
positive regulation of protein catabolic process (GO:0045732)	226	90	52.9	+	1.7	3.52e-05	0.000844
protein localization (GO:0008104)	2201	876	515.23	+	1.7	1.12e-42	3.97e-40
organic substance catabolic process (GO:1901575)	1763	701	412.7	+	1.7	1.98e-33	4.2e-31
DNA metabolic process (GO:0006259)	750	298	175.57	+	1.7	3.69e-14	2.58e-12
protein dephosphorylation (GO:0006470)	209	83	48.92	+	1.7	8.55e-05	0.00185
response to tumor necrosis factor (GO:0034612)	270	107	63.2	+	1.69	8.16e-06	0.000218
aromatic compound biosynthetic process (GO:0019438)	1197	474	280.21	+	1.69	5.16e-22	6.46e-20
positive regulation of catabolic process (GO:0009896)	445	176	104.17	+	1.69	9.83e-09	3.94e-07
organonitrogen compound biosynthetic process (GO:1901566)	1410	557	330.07	+	1.69	1.05e-25	1.71e-23
response to reactive oxygen species (GO:0000302)	195	77	45.65	+	1.69	0.000174	0.00346
leukocyte differentiation (GO:0002521)	342	135	80.06	+	1.69	6.28e-07	1.99e-05
mitotic nuclear division (GO:0140014)	142	56	33.24	+	1.68	0.00137	0.0206
negative regulation of catabolic process (GO:0009895)	312	123	73.04	+	1.68	2.39e-06	7.01e-05
cell cycle checkpoint (GO:0000075)	198	78	46.35	+	1.68	0.000192	0.00376
DNA integrity checkpoint (GO:0031570)	150	59	35.11	+	1.68	0.001	0.016
response to interferon-gamma (GO:0034341)	186	73	43.54	+	1.68	0.00031	0.0058
intracellular receptor signaling pathway (GO:0030522)	204	80	47.75	+	1.68	0.000175	0.00347
covalent chromatin modification (GO:0016569)	370	145	86.61	+	1.67	3.7e-07	1.21e-05
methylation (GO:0032259)	312	122	73.04	+	1.67	3.19e-06	9.17e-05
glycosyl compound metabolic process (GO:1901657)	133	52	31.13	+	1.67	0.00246	0.0332
cellular response to reactive oxygen species (GO:0034614)	133	52	31.13	+	1.67	0.00246	0.0332
regulated exocytosis (GO:0045055)	696	272	162.93	+	1.67	2.21e-12	1.37e-10
cellular response to interferon-gamma (GO:0071346)	164	64	38.39	+	1.67	0.00087	0.0141
endomembrane system organization (GO:0010256)	431	168	100.89	+	1.67	4.72e-08	1.74e-06
negative regulation of transferase activity (GO:0051348)	290	113	67.89	+	1.66	8.79e-06	0.000233
B cell activation (GO:0042113)	154	60	36.05	+	1.66	0.00114	0.0179
response to starvation (GO:0042594)	226	88	52.9	+	1.66	8.48e-05	0.00183
catabolic process (GO:0009056)	2078	809	486.44	+	1.66	2.15e-36	5.19e-34
regulation of DNA binding (GO:0051101)	126	49	29.5	+	1.66	0.00353	0.0447
membrane docking (GO:0022406)	180	70	42.14	+	1.66	0.000463	0.00815
sister chromatid segregation (GO:0000819)	139	54	32.54	+	1.66	0.00224	0.0311
regulation of cell cycle (GO:0051726)	1239	481	290.04	+	1.66	6.37e-21	7.14e-19
positive regulation of hemopoiesis (GO:1903708)	191	74	44.71	+	1.66	0.000367	0.00676
cellular component biogenesis (GO:0044085)	2551	988	597.16	+	1.65	1.38e-44	5.94e-42
programmed cell death (GO:0012501)	1038	402	242.98	+	1.65	2.06e-17	1.85e-15
organonitrogen compound catabolic process (GO:1901565)	1064	412	249.07	+	1.65	8.07e-18	7.42e-16
cell death (GO:0008219)	1073	415	251.18	+	1.65	6.04e-18	5.65e-16
negative regulation of kinase activity (GO:0033673)	251	97	58.76	+	1.65	4.51e-05	0.00105
nucleosome organization (GO:0034728)	158	61	36.99	+	1.65	0.00129	0.0196
positive regulation of protein localization to membrane (GO:1905477)	127	49	29.73	+	1.65	0.00371	0.0466
cell cycle G2/M phase transition (GO:0044839)	140	54	32.77	+	1.65	0.00235	0.0323
cellular biosynthetic process (GO:0044249)	2782	1072	651.24	+	1.65	3.13e-48	1.78e-45
negative regulation of protein kinase activity (GO:0006469)	231	89	54.07	+	1.65	0.0001	0.00214
positive regulation of cysteine-type endopeptidase activity involved in apoptotic process (GO:0043280)	138	53	32.3	+	1.64	0.00291	0.0383
regulation of response to DNA damage stimulus (GO:2001020)	224	86	52.44	+	1.64	0.000143	0.00293
interspecies interaction between organisms (GO:0044419)	1997	766	467.48	+	1.64	1.11e-32	2.21e-30
chromatin assembly or disassembly (GO:0006333)	154	59	36.05	+	1.64	0.00201	0.0284
Ras protein signal transduction (GO:0007265)	248	95	58.05	+	1.64	7.2e-05	0.00158
regulation of cellular response to stress (GO:0080135)	739	283	172.99	+	1.64	4.58e-12	2.77e-10
organic cyclic compound biosynthetic process (GO:1901362)	1338	512	313.21	+	1.63	2.76e-21	3.21e-19
transcription initiation from RNA polymerase II promoter (GO:0006367)	202	77	47.29	+	1.63	0.000392	0.00717
chromosome organization (GO:0051276)	1051	400	246.03	+	1.63	2.16e-16	1.75e-14
cellular protein metabolic process (GO:0044267)	3700	1408	866.13	+	1.63	5.45e-64	4.56e-61
DNA replication (GO:0006260)	208	79	48.69	+	1.62	0.000356	0.0066
response to oxidative stress (GO:0006979)	390	148	91.29	+	1.62	1.17e-06	3.59e-05
positive regulation of organelle organization (GO:0010638)	636	241	148.88	+	1.62	4.04e-10	1.9e-08
regulation of generation of precursor metabolites and energy (GO:0043467)	161	61	37.69	+	1.62	0.00188	0.027
positive regulation of binding (GO:0051099)	177	67	41.43	+	1.62	0.00129	0.0197
positive regulation of endopeptidase activity (GO:0010950)	177	67	41.43	+	1.62	0.00129	0.0197
cellular response to cytokine stimulus (GO:0071345)	1031	390	241.35	+	1.62	1.12e-15	8.39e-14
cell cycle (GO:0007049)	1359	514	318.13	+	1.62	1.52e-20	1.67e-18
regulation of myeloid cell differentiation (GO:0045637)	233	88	54.54	+	1.61	0.00024	0.00457
organic substance biosynthetic process (GO:1901576)	2886	1089	675.58	+	1.61	1.2e-45	5.45e-43
organelle localization (GO:0051640)	602	227	140.92	+	1.61	1.81e-09	7.99e-08
exocytosis (GO:0006887)	785	296	183.76	+	1.61	5.57e-12	3.32e-10
regulation of cellular localization (GO:0060341)	820	309	191.95	+	1.61	2.16e-12	1.34e-10
cell cycle arrest (GO:0007050)	146	55	34.18	+	1.61	0.00368	0.0463
DNA conformation change (GO:0071103)	292	110	68.35	+	1.61	3.72e-05	0.000889
cell division (GO:0051301)	503	189	117.75	+	1.61	5.62e-08	2.05e-06
Fc-epsilon receptor signaling pathway (GO:0038095)	173	65	40.5	+	1.61	0.00154	0.0226
biosynthetic process (GO:0009058)	2964	1113	693.84	+	1.6	5.76e-46	2.7e-43
Fc receptor signaling pathway (GO:0038093)	240	90	56.18	+	1.6	0.000222	0.00429
chromatin organization (GO:0006325)	694	260	162.46	+	1.6	2.24e-10	1.09e-08
nucleotide metabolic process (GO:0009117)	441	165	103.23	+	1.6	5.57e-07	1.78e-05
cellular macromolecule metabolic process (GO:0044260)	5073	1896	1187.54	+	1.6	9.6e-89	1.53e-85
macromolecule localization (GO:0033036)	2538	948	594.12	+	1.6	1.65e-37	4.11e-35
immune effector process (GO:0002252)	1079	403	252.58	+	1.6	1.77e-15	1.31e-13
cell cycle process (GO:0022402)	1037	387	242.75	+	1.59	6.74e-15	4.85e-13
regulation of cellular ketone metabolic process (GO:0010565)	185	69	43.31	+	1.59	0.00126	0.0193
negative regulation of protein modification process (GO:0031400)	606	226	141.86	+	1.59	4.39e-09	1.85e-07
response to cytokine (GO:0034097)	1121	418	262.41	+	1.59	6.14e-16	4.76e-14
hemopoiesis (GO:0030097)	569	212	133.2	+	1.59	1.75e-08	6.85e-07
negative regulation of intracellular signal transduction (GO:1902532)	508	189	118.92	+	1.59	1.07e-07	3.76e-06
positive regulation of NF-kappaB transcription factor activity (GO:0051092)	156	58	36.52	+	1.59	0.00369	0.0464
antigen receptor-mediated signaling pathway (GO:0050851)	296	110	69.29	+	1.59	5.45e-05	0.00123
nucleobase-containing small molecule metabolic process (GO:0055086)	534	198	125	+	1.58	5.78e-08	2.09e-06
protein maturation (GO:0051604)	224	83	52.44	+	1.58	0.000544	0.00934
cytokine-mediated signaling pathway (GO:0019221)	694	257	162.46	+	1.58	6.38e-10	2.95e-08
nucleoside phosphate metabolic process (GO:0006753)	449	166	105.11	+	1.58	8.88e-07	2.76e-05
positive regulation of defense response (GO:0031349)	368	136	86.14	+	1.58	9.12e-06	0.000241
macromolecule metabolic process (GO:0043170)	6173	2279	1445.03	+	1.58	2.67e-111	7.07e-108
regulation of adaptive immune response (GO:0002819)	168	62	39.33	+	1.58	0.00298	0.0389
purine nucleotide metabolic process (GO:0006163)	331	122	77.48	+	1.57	2.83e-05	0.000688
positive regulation of proteolysis (GO:0045862)	361	133	84.51	+	1.57	1.28e-05	0.000331
positive regulation of protein-containing complex assembly (GO:0031334)	250	92	58.52	+	1.57	0.000292	0.00549
cell-cell signaling by wnt (GO:0198738)	351	129	82.17	+	1.57	2.13e-05	0.000536
Wnt signaling pathway (GO:0016055)	351	129	82.17	+	1.57	2.13e-05	0.000535
positive regulation of peptidase activity (GO:0010952)	196	72	45.88	+	1.57	0.00165	0.024
negative regulation of organelle organization (GO:0010639)	396	145	92.7	+	1.56	6.6e-06	0.000181
cellular metabolic process (GO:0044237)	7664	2804	1794.06	+	1.56	5.26e-152	8.36e-148
spindle organization (GO:0007051)	216	79	50.56	+	1.56	0.000969	0.0155
microtubule cytoskeleton organization involved in mitosis (GO:1902850)	175	64	40.97	+	1.56	0.00279	0.0369
regulation of leukocyte differentiation (GO:1902105)	279	102	65.31	+	1.56	0.000167	0.00334
cellular response to extracellular stimulus (GO:0031668)	290	106	67.89	+	1.56	0.00013	0.0027
negative regulation of DNA-binding transcription factor activity (GO:0043433)	167	61	39.09	+	1.56	0.00379	0.0474
ribose phosphate metabolic process (GO:0019693)	334	122	78.19	+	1.56	3.92e-05	0.000925
coenzyme metabolic process (GO:0006732)	247	90	57.82	+	1.56	0.000451	0.00801
negative regulation of gene expression (GO:0010629)	1766	643	413.4	+	1.56	1.67e-22	2.17e-20
immune system development (GO:0002520)	654	238	153.09	+	1.55	1.07e-08	4.27e-07
dephosphorylation (GO:0016311)	308	112	72.1	+	1.55	9.5e-05	0.00203
cellular response to external stimulus (GO:0071496)	363	132	84.97	+	1.55	2.23e-05	0.000557
cellular component assembly (GO:0022607)	2320	843	543.09	+	1.55	8.86e-30	1.6e-27
proteolysis (GO:0006508)	1280	465	299.63	+	1.55	4.27e-16	3.35e-14
hematopoietic or lymphoid organ development (GO:0048534)	617	224	144.43	+	1.55	3.33e-08	1.25e-06
cellular response to nutrient levels (GO:0031669)	259	94	60.63	+	1.55	0.000365	0.00674
positive regulation of Wnt signaling pathway (GO:0030177)	182	66	42.6	+	1.55	0.00325	0.0416
membrane organization (GO:0061024)	857	310	200.61	+	1.55	8.86e-11	4.55e-09
organophosphate biosynthetic process (GO:0090407)	537	194	125.71	+	1.54	3.57e-07	1.18e-05
double-strand break repair (GO:0006302)	186	67	43.54	+	1.54	0.00357	0.0452
small GTPase mediated signal transduction (GO:0007264)	325	117	76.08	+	1.54	0.000108	0.00229
nitrogen compound metabolic process (GO:0006807)	7000	2518	1638.63	+	1.54	2.18e-118	6.94e-115
regulation of defense response (GO:0031347)	684	246	160.12	+	1.54	1.29e-08	5.08e-07
organelle organization (GO:0006996)	3455	1242	808.78	+	1.54	2.11e-44	8.4e-42
negative regulation of protein phosphorylation (GO:0001933)	409	147	95.74	+	1.54	1.44e-05	0.00037
positive regulation of apoptotic process (GO:0043065)	654	235	153.09	+	1.53	2.86e-08	1.09e-06
leukocyte mediated immunity (GO:0002443)	760	273	177.91	+	1.53	2.25e-09	9.8e-08
cellular response to toxic substance (GO:0097237)	220	79	51.5	+	1.53	0.00139	0.0208
positive regulation of programmed cell death (GO:0043068)	660	237	154.5	+	1.53	2.57e-08	9.8e-07
cofactor metabolic process (GO:0051186)	438	157	102.53	+	1.53	8.12e-06	0.000218
organic substance transport (GO:0071702)	2220	795	519.68	+	1.53	2.28e-26	3.73e-24
ribonucleotide metabolic process (GO:0009259)	324	116	75.84	+	1.53	0.000135	0.00278
regulation of programmed cell death (GO:0043067)	1580	563	369.86	+	1.52	4.46e-18	4.25e-16
regulation of apoptotic process (GO:0042981)	1558	555	364.71	+	1.52	7.74e-18	7.21e-16
regulation of protein-containing complex assembly (GO:0043254)	452	161	105.81	+	1.52	6.92e-06	0.000189
DNA recombination (GO:0006310)	222	79	51.97	+	1.52	0.00183	0.0264
negative regulation of phosphorylation (GO:0042326)	450	160	105.34	+	1.52	8.33e-06	0.000222
establishment of localization in cell (GO:0051649)	414	147	96.91	+	1.52	2.05e-05	0.000518
negative regulation of programmed cell death (GO:0043069)	921	327	215.6	+	1.52	1.31e-10	6.55e-09
negative regulation of cellular protein metabolic process (GO:0032269)	1051	373	246.03	+	1.52	6.14e-12	3.65e-10
regulation of response to stress (GO:0080134)	1452	515	339.9	+	1.52	3.08e-16	2.44e-14
negative regulation of apoptotic process (GO:0043066)	904	320	211.62	+	1.51	2.99e-10	1.43e-08
positive regulation of cell death (GO:0010942)	712	252	166.67	+	1.51	2.89e-08	1.09e-06
protein metabolic process (GO:0019538)	4282	1515	1002.37	+	1.51	3.42e-53	2.18e-50
primary metabolic process (GO:0044238)	7463	2640	1747.01	+	1.51	3.67e-120	1.46e-116
regulation of small molecule metabolic process (GO:0062012)	442	156	103.47	+	1.51	1.78e-05	0.000453
regulation of cell-cell adhesion (GO:0022407)	414	146	96.91	+	1.51	3.23e-05	0.000781
purine-containing compound metabolic process (GO:0072521)	366	129	85.68	+	1.51	9.91e-05	0.00211
negative regulation of protein metabolic process (GO:0051248)	1121	395	262.41	+	1.51	2.93e-12	1.8e-10
regulation of cell death (GO:0010941)	1707	600	399.59	+	1.5	2.93e-18	2.84e-16
negative regulation of cell death (GO:0060548)	1013	356	237.13	+	1.5	4.86e-11	2.54e-09
response to antibiotic (GO:0046677)	316	111	73.97	+	1.5	0.000369	0.0068
metabolic process (GO:0008152)	8414	2949	1969.63	+	1.5	1.07e-141	8.53e-138
negative regulation of immune system process (GO:0002683)	431	151	100.89	+	1.5	2.87e-05	0.000697
regulation of organelle organization (GO:0033043)	1320	462	309	+	1.5	7.46e-14	5.03e-12
purine ribonucleotide metabolic process (GO:0009150)	309	108	72.33	+	1.49	0.000509	0.00883
organic substance metabolic process (GO:0071704)	7841	2740	1835.5	+	1.49	3.76e-122	1.99e-118
chromosome segregation (GO:0007059)	275	96	64.37	+	1.49	0.00104	0.0165
negative regulation of macromolecule metabolic process (GO:0010605)	2700	940	632.04	+	1.49	3.27e-28	5.66e-26
regulation of binding (GO:0051098)	374	130	87.55	+	1.48	0.000145	0.00296
negative regulation of metabolic process (GO:0009892)	2960	1018	692.9	+	1.47	2.84e-29	5.08e-27
regulation of proteolysis (GO:0030162)	734	252	171.82	+	1.47	2.08e-07	7.02e-06
oxidation-reduction process (GO:0055114)	963	330	225.43	+	1.46	2.68e-09	1.16e-07
macromolecule modification (GO:0043412)	3296	1125	771.56	+	1.46	1.05e-31	2.01e-29
regulation of establishment of protein localization (GO:0070201)	777	265	181.89	+	1.46	1.79e-07	6.11e-06
organonitrogen compound metabolic process (GO:1901564)	5299	1806	1240.44	+	1.46	3.17e-57	2.3e-54
aging (GO:0007568)	279	95	65.31	+	1.45	0.00217	0.0303
peptidyl-amino acid modification (GO:0018193)	873	297	204.36	+	1.45	3.54e-08	1.32e-06
phospholipid biosynthetic process (GO:0008654)	247	84	57.82	+	1.45	0.00374	0.0469
positive regulation of establishment of protein localization (GO:1904951)	475	161	111.19	+	1.45	6.26e-05	0.00139
regulation of cytokine production (GO:0001817)	727	246	170.18	+	1.45	8.09e-07	2.52e-05
secretion by cell (GO:0032940)	999	338	233.86	+	1.45	5.86e-09	2.44e-07
positive regulation of cytokine production (GO:0001819)	459	155	107.45	+	1.44	0.000111	0.00233
positive regulation of cell adhesion (GO:0045785)	421	142	98.55	+	1.44	0.000212	0.00411
cellular protein modification process (GO:0006464)	3076	1035	720.06	+	1.44	5.74e-27	9.62e-25
protein modification process (GO:0036211)	3076	1035	720.06	+	1.44	5.74e-27	9.52e-25
regulation of protein metabolic process (GO:0051246)	2833	953	663.18	+	1.44	1.59e-24	2.39e-22
signal transduction by protein phosphorylation (GO:0023014)	393	132	92	+	1.43	0.00047	0.00826
vesicle-mediated transport (GO:0016192)	1939	650	453.9	+	1.43	4.07e-16	3.21e-14
phosphorus metabolic process (GO:0006793)	2170	724	507.97	+	1.43	1.46e-17	1.32e-15
cellular amino acid metabolic process (GO:0006520)	288	96	67.42	+	1.42	0.00313	0.0403
phosphate-containing compound metabolic process (GO:0006796)	2143	714	501.65	+	1.42	2.94e-17	2.57e-15
regulation of protein transport (GO:0051223)	730	243	170.89	+	1.42	2.36e-06	6.92e-05
organelle assembly (GO:0070925)	727	242	170.18	+	1.42	2.73e-06	7.93e-05
regulation of cellular protein metabolic process (GO:0032268)	2660	884	622.68	+	1.42	2.42e-21	2.83e-19
cellular response to abiotic stimulus (GO:0071214)	310	103	72.57	+	1.42	0.00236	0.0324
cellular response to environmental stimulus (GO:0104004)	310	103	72.57	+	1.42	0.00236	0.0324
negative regulation of phosphate metabolic process (GO:0045936)	569	189	133.2	+	1.42	4.1e-05	0.000963
negative regulation of phosphorus metabolic process (GO:0010563)	570	189	133.43	+	1.42	4.18e-05	0.000979
response to stress (GO:0006950)	3620	1196	847.4	+	1.41	3.94e-29	6.97e-27
regulation of DNA-binding transcription factor activity (GO:0051090)	436	144	102.06	+	1.41	0.000399	0.00726
positive regulation of response to external stimulus (GO:0032103)	507	167	118.68	+	1.41	0.000151	0.00306
regulation of protein localization (GO:0032880)	1054	347	246.73	+	1.41	3.5e-08	1.31e-06
regulation of transferase activity (GO:0051338)	1024	337	239.71	+	1.41	6.2e-08	2.24e-06
phosphorylation (GO:0016310)	1301	428	304.55	+	1.41	8.01e-10	3.66e-08
export from cell (GO:0140352)	1046	344	244.86	+	1.4	4.63e-08	1.7e-06
regulation of lymphocyte activation (GO:0051249)	523	172	122.43	+	1.4	0.000128	0.00265
regulation of immune response (GO:0050776)	1031	339	241.35	+	1.4	5.62e-08	2.04e-06
MAPK cascade (GO:0000165)	368	121	86.14	+	1.4	0.00135	0.0203
organophosphate metabolic process (GO:0019637)	877	288	205.3	+	1.4	7.59e-07	2.37e-05
positive regulation of macromolecule biosynthetic process (GO:0010557)	1931	632	452.03	+	1.4	6.12e-14	4.2e-12
positive regulation of cell cycle (GO:0045787)	392	128	91.76	+	1.39	0.00126	0.0193
regulation of immune system process (GO:0002682)	1608	524	376.42	+	1.39	2.41e-11	1.31e-09
negative regulation of biosynthetic process (GO:0009890)	1596	520	373.61	+	1.39	2.56e-11	1.38e-09
negative regulation of nitrogen compound metabolic process (GO:0051172)	2404	783	562.75	+	1.39	5.72e-17	4.84e-15
negative regulation of cellular macromolecule biosynthetic process (GO:2000113)	1425	464	333.58	+	1.39	4.56e-10	2.13e-08
negative regulation of macromolecule biosynthetic process (GO:0010558)	1508	491	353.01	+	1.39	1.27e-10	6.36e-09
regulation of peptide transport (GO:0090087)	762	248	178.38	+	1.39	7.72e-06	0.000209
cellular component organization or biogenesis (GO:0071840)	5772	1873	1351.16	+	1.39	2.52e-47	1.3e-44
positive regulation of nucleobase-containing compound metabolic process (GO:0045935)	1911	620	447.35	+	1.39	4.12e-13	2.68e-11
negative regulation of cellular metabolic process (GO:0031324)	2603	843	609.33	+	1.38	8.82e-18	8.07e-16
negative regulation of cellular biosynthetic process (GO:0031327)	1567	507	366.82	+	1.38	1.2e-10	6.04e-09
positive regulation of protein transport (GO:0051222)	437	141	102.3	+	1.38	0.00105	0.0166
negative regulation of nucleobase-containing compound metabolic process (GO:0045934)	1482	477	346.92	+	1.37	8.84e-10	4.02e-08
positive regulation of cellular biosynthetic process (GO:0031328)	2023	650	473.56	+	1.37	4.68e-13	3.04e-11
positive regulation of immune response (GO:0050778)	744	239	174.16	+	1.37	2.26e-05	0.000562
positive regulation of immune system process (GO:0002684)	1082	347	253.28	+	1.37	3.16e-07	1.05e-05
positive regulation of lymphocyte activation (GO:0051251)	368	118	86.14	+	1.37	0.00344	0.0438
regulation of gene expression (GO:0010468)	4494	1441	1052	+	1.37	2.68e-31	5.02e-29
response to radiation (GO:0009314)	437	140	102.3	+	1.37	0.0015	0.0222
positive regulation of protein metabolic process (GO:0051247)	1727	553	404.27	+	1.37	5.4e-11	2.81e-09
response to abiotic stimulus (GO:0009628)	1164	372	272.48	+	1.37	1.55e-07	5.35e-06
negative regulation of RNA metabolic process (GO:0051253)	1378	440	322.58	+	1.36	1.06e-08	4.22e-07
positive regulation of biosynthetic process (GO:0009891)	2055	656	481.05	+	1.36	9.57e-13	6.07e-11
regulation of endopeptidase activity (GO:0052548)	423	135	99.02	+	1.36	0.00219	0.0305
secretion (GO:0046903)	1116	356	261.24	+	1.36	3.22e-07	1.07e-05
positive regulation of RNA metabolic process (GO:0051254)	1746	556	408.72	+	1.36	9.54e-11	4.88e-09
positive regulation of macromolecule metabolic process (GO:0010604)	3404	1082	796.84	+	1.36	3.37e-21	3.86e-19
immune system process (GO:0002376)	2769	880	648.19	+	1.36	7.67e-17	6.46e-15
positive regulation of metabolic process (GO:0009893)	3702	1173	866.6	+	1.35	7.5e-23	9.95e-21
positive regulation of nitrogen compound metabolic process (GO:0051173)	3229	1021	755.87	+	1.35	3e-19	3.08e-17
positive regulation of cellular metabolic process (GO:0031325)	3394	1073	794.5	+	1.35	2.16e-20	2.34e-18
negative regulation of signal transduction (GO:0009968)	1278	404	299.17	+	1.35	1.06e-07	3.72e-06
regulation of leukocyte activation (GO:0002694)	605	191	141.62	+	1.35	0.000336	0.00625
regulation of intracellular signal transduction (GO:1902531)	1794	566	419.96	+	1.35	2.19e-10	1.07e-08
positive regulation of cellular protein metabolic process (GO:0032270)	1618	510	378.76	+	1.35	2.17e-09	9.46e-08
positive regulation of gene expression (GO:0010628)	2032	640	475.67	+	1.35	1.36e-11	7.61e-10
immune response-activating cell surface receptor signaling pathway (GO:0002429)	448	141	104.87	+	1.34	0.00241	0.0328
immune response-activating signal transduction (GO:0002757)	448	141	104.87	+	1.34	0.00241	0.0328
cellular component organization (GO:0016043)	5581	1754	1306.45	+	1.34	3.89e-36	9.09e-34
negative regulation of cellular component organization (GO:0051129)	723	227	169.25	+	1.34	0.000122	0.00254
regulation of catalytic activity (GO:0050790)	2385	748	558.3	+	1.34	3.26e-13	2.16e-11
regulation of peptidase activity (GO:0052547)	453	142	106.04	+	1.34	0.00255	0.0342
regulation of protein serine/threonine kinase activity (GO:0071900)	520	163	121.73	+	1.34	0.00128	0.0195
positive regulation of cellular component organization (GO:0051130)	1240	388	290.27	+	1.34	4.72e-07	1.53e-05
regulation of macromolecule metabolic process (GO:0060255)	6204	1937	1452.29	+	1.33	5.9e-40	1.68e-37
cellular response to organic substance (GO:0071310)	2396	748	560.88	+	1.33	7.25e-13	4.62e-11
response to organic substance (GO:0010033)	3025	944	708.12	+	1.33	2.32e-16	1.87e-14
regulation of cellular macromolecule biosynthetic process (GO:2000112)	3937	1227	921.61	+	1.33	7.47e-22	9.21e-20
regulation of macromolecule biosynthetic process (GO:0010556)	4076	1270	954.15	+	1.33	9.44e-23	1.23e-20
regulation of metabolic process (GO:0019222)	6755	2104	1581.27	+	1.33	1.75e-44	7.15e-42
positive regulation of hydrolase activity (GO:0051345)	769	238	180.01	+	1.32	0.000186	0.00366
negative regulation of biological process (GO:0048519)	5388	1666	1261.27	+	1.32	1.58e-30	2.89e-28
positive regulation of RNA biosynthetic process (GO:1902680)	1657	512	387.89	+	1.32	1.94e-08	7.56e-07
transport (GO:0006810)	4542	1402	1063.23	+	1.32	3.33e-24	4.87e-22
immune response-regulating signaling pathway (GO:0002764)	486	150	113.77	+	1.32	0.00346	0.044
regulation of nucleobase-containing compound metabolic process (GO:0019219)	4067	1255	952.04	+	1.32	3.75e-21	4.24e-19
positive regulation of nucleic acid-templated transcription (GO:1903508)	1656	511	387.65	+	1.32	2.27e-08	8.78e-07
immune response-regulating cell surface receptor signaling pathway (GO:0002768)	483	149	113.07	+	1.32	0.00339	0.0432
activation of immune response (GO:0002253)	519	160	121.49	+	1.32	0.00246	0.0331
establishment of localization (GO:0051234)	4672	1440	1093.67	+	1.32	7.54e-25	1.18e-22
negative regulation of catalytic activity (GO:0043086)	821	253	192.19	+	1.32	0.000133	0.00275
regulation of biosynthetic process (GO:0009889)	4301	1325	1006.82	+	1.32	2.66e-22	3.38e-20
regulation of protein modification process (GO:0031399)	1871	576	437.98	+	1.32	3.28e-09	1.4e-07
positive regulation of catalytic activity (GO:0043085)	1469	452	343.88	+	1.31	2.23e-07	7.53e-06
regulation of cellular biosynthetic process (GO:0031326)	4222	1299	988.33	+	1.31	1.35e-21	1.63e-19
regulation of protein kinase activity (GO:0045859)	800	246	187.27	+	1.31	0.000178	0.00353
negative regulation of nucleic acid-templated transcription (GO:1903507)	1282	394	300.1	+	1.31	1.79e-06	5.36e-05
negative regulation of RNA biosynthetic process (GO:1902679)	1284	394	300.57	+	1.31	2.13e-06	6.3e-05
positive regulation of molecular function (GO:0044093)	1823	559	426.75	+	1.31	9.4e-09	3.79e-07
regulation of RNA metabolic process (GO:0051252)	3812	1168	892.35	+	1.31	1.27e-18	1.25e-16
response to extracellular stimulus (GO:0009991)	568	174	132.96	+	1.31	0.00199	0.0284
response to inorganic substance (GO:0010035)	542	166	126.88	+	1.31	0.00256	0.0343
negative regulation of response to stimulus (GO:0048585)	1656	506	387.65	+	1.31	8.03e-08	2.86e-06
regulation of cellular metabolic process (GO:0031323)	6272	1915	1468.21	+	1.3	3.32e-34	7.13e-32
regulation of nitrogen compound metabolic process (GO:0051171)	5881	1795	1376.68	+	1.3	4.29e-31	7.93e-29
small molecule metabolic process (GO:0044281)	1717	524	401.93	+	1.3	5.06e-08	1.85e-06
positive regulation of signal transduction (GO:0009967)	1706	520	399.36	+	1.3	6.37e-08	2.29e-06
regulation of kinase activity (GO:0043549)	907	276	212.32	+	1.3	0.000144	0.00293
regulation of primary metabolic process (GO:0080090)	6064	1844	1419.52	+	1.3	1.47e-31	2.78e-29
response to organonitrogen compound (GO:0010243)	1010	307	236.43	+	1.3	6.06e-05	0.00135
negative regulation of transcription, DNA-templated (GO:0045892)	1229	373	287.7	+	1.3	8.7e-06	0.000231
response to nitrogen compound (GO:1901698)	1093	331	255.86	+	1.29	3.44e-05	0.000827
regulation of cell activation (GO:0050865)	645	195	150.99	+	1.29	0.00173	0.0251
negative regulation of signaling (GO:0023057)	1427	430	334.05	+	1.29	2.94e-06	8.52e-05
cellular response to chemical stimulus (GO:0070887)	2956	890	691.97	+	1.29	2.37e-12	1.46e-10
positive regulation of transcription, DNA-templated (GO:0045893)	1558	469	364.71	+	1.29	1.08e-06	3.35e-05
carbohydrate derivative metabolic process (GO:1901135)	1014	305	237.37	+	1.28	0.000112	0.00236
negative regulation of cell communication (GO:0010648)	1423	428	333.11	+	1.28	3.81e-06	0.000109
regulation of cellular component organization (GO:0051128)	2518	756	589.44	+	1.28	2.86e-10	1.37e-08
regulation of hydrolase activity (GO:0051336)	1293	388	302.68	+	1.28	1.37e-05	0.000354
negative regulation of cellular process (GO:0048523)	4799	1438	1123.4	+	1.28	1.53e-20	1.67e-18
carboxylic acid metabolic process (GO:0019752)	879	263	205.76	+	1.28	0.000503	0.00877
regulation of response to external stimulus (GO:0032101)	1011	302	236.66	+	1.28	0.000194	0.00379
regulation of molecular function (GO:0065009)	3063	914	717.02	+	1.27	6.36e-12	3.76e-10
immune response (GO:0006955)	1870	558	437.75	+	1.27	2.29e-07	7.71e-06
regulation of transcription by RNA polymerase II (GO:0006357)	2276	679	532.79	+	1.27	6.99e-09	2.87e-07
negative regulation of transcription by RNA polymerase II (GO:0000122)	886	264	207.4	+	1.27	0.00053	0.00914
negative regulation of molecular function (GO:0044092)	1178	351	275.76	+	1.27	6.16e-05	0.00137
positive regulation of transferase activity (GO:0051347)	695	207	162.69	+	1.27	0.00245	0.0331
positive regulation of intracellular signal transduction (GO:1902533)	1032	307	241.58	+	1.27	0.000223	0.0043
regulation of cell adhesion (GO:0030155)	703	209	164.56	+	1.27	0.00258	0.0345
positive regulation of cellular process (GO:0048522)	5520	1639	1292.17	+	1.27	8.72e-23	1.15e-20
intracellular signal transduction (GO:0035556)	1701	503	398.19	+	1.26	2.34e-06	6.9e-05
regulation of cellular component biogenesis (GO:0044087)	960	282	224.73	+	1.25	0.00073	0.0121
positive regulation of biological process (GO:0048518)	6249	1829	1462.83	+	1.25	1.06e-23	1.5e-21
positive regulation of signaling (GO:0023056)	1944	567	455.07	+	1.25	1.82e-06	5.42e-05
positive regulation of cell communication (GO:0010647)	1936	564	453.2	+	1.24	2.26e-06	6.67e-05
regulation of RNA biosynthetic process (GO:2001141)	3551	1034	831.25	+	1.24	2.12e-11	1.16e-09
regulation of nucleic acid-templated transcription (GO:1903506)	3546	1032	830.08	+	1.24	2.38e-11	1.3e-09
regulation of signal transduction (GO:0009966)	3151	917	737.62	+	1.24	5.06e-10	2.36e-08
localization (GO:0051179)	5778	1681	1352.57	+	1.24	3.24e-20	3.46e-18
response to other organism (GO:0051707)	1347	389	315.32	+	1.23	0.000206	0.004
regulation of transcription, DNA-templated (GO:0006355)	3480	1004	814.63	+	1.23	2.7e-10	1.3e-08
oxoacid metabolic process (GO:0043436)	971	280	227.3	+	1.23	0.00189	0.0271
response to external biotic stimulus (GO:0043207)	1349	389	315.79	+	1.23	0.000235	0.00448
regulation of phosphorylation (GO:0042325)	1627	469	380.86	+	1.23	4.65e-05	0.00108
response to biotic stimulus (GO:0009607)	1381	398	323.28	+	1.23	0.00019	0.00372
organic acid metabolic process (GO:0006082)	992	285	232.22	+	1.23	0.00209	0.0295
protein phosphorylation (GO:0006468)	968	278	226.6	+	1.23	0.00238	0.0325
regulation of phosphate metabolic process (GO:0019220)	1822	519	426.51	+	1.22	4.76e-05	0.0011
regulation of phosphorus metabolic process (GO:0051174)	1823	519	426.75	+	1.22	4.79e-05	0.0011
positive regulation of transcription by RNA polymerase II (GO:0045944)	1223	348	286.29	+	1.22	0.00113	0.0177
positive regulation of protein modification process (GO:0031401)	1243	349	290.97	+	1.2	0.00238	0.0325
positive regulation of response to stimulus (GO:0048584)	2453	688	574.22	+	1.2	1.09e-05	0.000284
regulation of response to stimulus (GO:0048583)	4329	1212	1013.37	+	1.2	8.47e-10	3.86e-08
regulation of protein phosphorylation (GO:0001932)	1458	408	341.3	+	1.2	0.00115	0.0179
cellular process (GO:0009987)	14623	4086	3423.09	+	1.19	9.1e-89	1.61e-85
regulation of cell communication (GO:0010646)	3633	1001	850.45	+	1.18	6.09e-07	1.93e-05
regulation of signaling (GO:0023051)	3673	1010	859.81	+	1.17	7.5e-07	2.35e-05
regulation of biological quality (GO:0065008)	4112	1080	962.58	+	1.12	0.000195	0.0038
regulation of biological process (GO:0050789)	11795	3048	2761.09	+	1.1	6.21e-14	4.22e-12
response to chemical (GO:0042221)	4501	1161	1053.64	+	1.1	0.000899	0.0145
biological_process (GO:0008150)	17794	4579	4165.39	+	1.1	4.13e-65	3.65e-62
regulation of cellular process (GO:0050794)	11077	2847	2593.01	+	1.1	4.83e-11	2.53e-09
biological regulation (GO:0065007)	12491	3192	2924.01	+	1.09	1.17e-12	7.34e-11
cellular response to stimulus (GO:0051716)	6783	1729	1587.83	+	1.09	0.000125	0.0026
response to stimulus (GO:0050896)	8544	2152	2000.06	+	1.08	7.72e-05	0.00168
cell differentiation (GO:0030154)	3732	786	873.62	-	0.9	0.003	0.0391
multicellular organismal process (GO:0032501)	7015	1387	1642.14	-	0.84	1.69e-12	1.06e-10
ion transport (GO:0006811)	1338	256	313.21	-	0.82	0.00214	0.0302
anatomical structure morphogenesis (GO:0009653)	2174	407	508.91	-	0.8	9.7e-06	0.000256
cell development (GO:0048468)	1626	303	380.63	-	0.8	0.000124	0.00259
movement of cell or subcellular component (GO:0006928)	1555	285	364.01	-	0.78	5.95e-05	0.00133
anatomical structure formation involved in morphogenesis (GO:0048646)	896	164	209.74	-	0.78	0.00268	0.0357
locomotion (GO:0040011)	1306	239	305.72	-	0.78	0.00023	0.00441
neuron differentiation (GO:0030182)	1016	183	237.83	-	0.77	0.000678	0.0114
tube development (GO:0035295)	857	153	200.61	-	0.76	0.00139	0.0208
tissue development (GO:0009888)	1781	313	416.91	-	0.75	5.52e-07	1.77e-05
epithelium development (GO:0060429)	1117	195	261.48	-	0.75	6.9e-05	0.00152
inorganic ion transmembrane transport (GO:0098660)	668	116	156.37	-	0.74	0.00223	0.0311
epithelial cell differentiation (GO:0030855)	682	117	159.65	-	0.73	0.00131	0.0199
adaptive immune response (GO:0002250)	614	103	143.73	-	0.72	0.00119	0.0185
embryonic morphogenesis (GO:0048598)	581	97	136.01	-	0.71	0.00146	0.0217
behavior (GO:0007610)	596	97	139.52	-	0.7	0.000572	0.0098
skeletal system development (GO:0001501)	501	81	117.28	-	0.69	0.00131	0.0199
cell-cell adhesion (GO:0098609)	504	80	117.98	-	0.68	0.000756	0.0125
organic anion transport (GO:0015711)	456	72	106.74	-	0.67	0.00135	0.0204
axonogenesis (GO:0007409)	379	59	88.72	-	0.67	0.00255	0.0342
sensory organ development (GO:0007423)	559	86	130.86	-	0.66	0.000161	0.00323
anion transport (GO:0006820)	581	89	136.01	-	0.65	9.45e-05	0.00202
biological adhesion (GO:0022610)	928	142	217.24	-	0.65	4.92e-07	1.59e-05
cell adhesion (GO:0007155)	922	140	215.83	-	0.65	3.61e-07	1.18e-05
taxis (GO:0042330)	547	83	128.05	-	0.65	0.00011	0.00232
cellular process involved in reproduction in multicellular organism (GO:0022412)	343	52	80.29	-	0.65	0.00234	0.0322
regulation of membrane potential (GO:0042391)	441	66	103.23	-	0.64	0.000378	0.00694
chemotaxis (GO:0006935)	545	81	127.58	-	0.63	5.48e-05	0.00124
urogenital system development (GO:0001655)	318	47	74.44	-	0.63	0.00241	0.0328
positive regulation of cytosolic calcium ion concentration (GO:0007204)	298	44	69.76	-	0.63	0.00344	0.0438
regulation of cytosolic calcium ion concentration (GO:0051480)	343	50	80.29	-	0.62	0.00115	0.0179
organic acid transport (GO:0015849)	289	42	67.65	-	0.62	0.00295	0.0386
carboxylic acid transport (GO:0046942)	289	42	67.65	-	0.62	0.00295	0.0386
tissue morphogenesis (GO:0048729)	566	82	132.49	-	0.62	1.89e-05	0.000479
heart morphogenesis (GO:0003007)	250	35	58.52	-	0.6	0.00297	0.0389
kidney development (GO:0001822)	272	38	63.67	-	0.6	0.00212	0.0299
second-messenger-mediated signaling (GO:0019932)	337	47	78.89	-	0.6	0.000487	0.00852
cell fate commitment (GO:0045165)	252	35	58.99	-	0.59	0.00241	0.0328
animal organ morphogenesis (GO:0009887)	970	133	227.07	-	0.59	3.72e-10	1.76e-08
muscle system process (GO:0003012)	295	40	69.06	-	0.58	0.000722	0.0121
sensory organ morphogenesis (GO:0090596)	267	36	62.5	-	0.58	0.00113	0.0178
renal system development (GO:0072001)	282	38	66.01	-	0.58	0.000723	0.0121
embryonic organ morphogenesis (GO:0048562)	305	41	71.4	-	0.57	0.000414	0.00748
ear development (GO:0043583)	231	31	54.07	-	0.57	0.00251	0.0338
cell junction organization (GO:0034330)	489	65	114.47	-	0.57	4.94e-06	0.000138
inner ear development (GO:0048839)	204	27	47.75	-	0.57	0.00399	0.0495
regulation of synaptic plasticity (GO:0048167)	191	25	44.71	-	0.56	0.00397	0.0495
regulation of system process (GO:0044057)	591	77	138.35	-	0.56	1.77e-07	6.07e-06
anterior/posterior pattern specification (GO:0009952)	216	28	50.56	-	0.55	0.00228	0.0316
modulation of chemical synaptic transmission (GO:0050804)	456	59	106.74	-	0.55	3.93e-06	0.000112
regulation of trans-synaptic signaling (GO:0099177)	457	59	106.98	-	0.55	3.93e-06	0.000112
skeletal system morphogenesis (GO:0048705)	242	31	56.65	-	0.55	0.000811	0.0133
regulation of heart contraction (GO:0008016)	243	31	56.88	-	0.54	0.000817	0.0134
defense response to bacterium (GO:0042742)	338	43	79.12	-	0.54	5.53e-05	0.00125
regulation of blood pressure (GO:0008217)	184	23	43.07	-	0.53	0.00315	0.0404
synapse organization (GO:0050808)	293	36	68.59	-	0.52	9.21e-05	0.00198
regulation of cell junction assembly (GO:1901888)	201	24	47.05	-	0.51	0.000836	0.0137
muscle contraction (GO:0006936)	246	29	57.59	-	0.5	0.000189	0.0037
axon guidance (GO:0007411)	264	31	61.8	-	0.5	9.4e-05	0.00202
regulation of blood circulation (GO:1903522)	290	34	67.89	-	0.5	4.31e-05	0.00101
circulatory system process (GO:0003013)	401	47	93.87	-	0.5	1.01e-06	3.14e-05
adenylate cyclase-modulating G protein-coupled receptor signaling pathway (GO:0007188)	214	25	50.1	-	0.5	0.000462	0.00816
G protein-coupled receptor signaling pathway, coupled to cyclic nucleotide second messenger (GO:0007187)	249	29	58.29	-	0.5	0.000149	0.00302
neuron projection guidance (GO:0097485)	267	31	62.5	-	0.5	7.38e-05	0.00161
regionalization (GO:0003002)	336	39	78.65	-	0.5	7.67e-06	0.000208
synaptic signaling (GO:0099536)	470	54	110.02	-	0.49	5.49e-08	2e-06
cAMP-mediated signaling (GO:0019933)	148	17	34.65	-	0.49	0.00364	0.0459
extracellular matrix organization (GO:0030198)	340	39	79.59	-	0.49	4.6e-06	0.000129
extracellular structure organization (GO:0043062)	341	39	79.82	-	0.49	4.67e-06	0.000131
pattern specification process (GO:0007389)	432	49	101.13	-	0.48	1.45e-07	5.02e-06
antimicrobial humoral response (GO:0019730)	142	16	33.24	-	0.48	0.00306	0.0398
connective tissue development (GO:0061448)	224	25	52.44	-	0.48	0.000168	0.00336
cyclic-nucleotide-mediated signaling (GO:0019935)	172	19	40.26	-	0.47	0.000808	0.0133
blood circulation (GO:0008015)	392	43	91.76	-	0.47	2.5e-07	8.39e-06
system process (GO:0003008)	1980	215	463.5	-	0.46	1.18e-34	2.64e-32
adenylate cyclase-activating G protein-coupled receptor signaling pathway (GO:0007189)	129	14	30.2	-	0.46	0.00368	0.0463
morphogenesis of a branching structure (GO:0001763)	170	18	39.8	-	0.45	0.000514	0.00889
chemical synaptic transmission (GO:0007268)	426	45	99.72	-	0.45	1.93e-08	7.53e-07
anterograde trans-synaptic signaling (GO:0098916)	426	45	99.72	-	0.45	1.93e-08	7.51e-07
visual perception (GO:0007601)	219	23	51.27	-	0.45	6.8e-05	0.00151
sensory perception of light stimulus (GO:0050953)	222	23	51.97	-	0.44	5.23e-05	0.00119
trans-synaptic signaling (GO:0099537)	445	46	104.17	-	0.44	4.63e-09	1.94e-07
B cell receptor signaling pathway (GO:0050853)	128	13	29.96	-	0.43	0.00235	0.0323
B cell mediated immunity (GO:0019724)	207	21	48.46	-	0.43	5.96e-05	0.00133
morphogenesis of a branching epithelium (GO:0061138)	159	16	37.22	-	0.43	0.000453	0.00803
skin development (GO:0043588)	380	38	88.95	-	0.43	2.4e-08	9.23e-07
limb development (GO:0060173)	181	18	42.37	-	0.42	0.000173	0.00345
appendage development (GO:0048736)	181	18	42.37	-	0.42	0.000173	0.00345
branching morphogenesis of an epithelial tube (GO:0048754)	131	13	30.67	-	0.42	0.00131	0.0198
immunoglobulin mediated immune response (GO:0016064)	204	20	47.75	-	0.42	4.91e-05	0.00113
monocarboxylic acid transport (GO:0015718)	143	14	33.47	-	0.42	0.000689	0.0116
epidermis development (GO:0008544)	419	41	98.08	-	0.42	2.09e-09	9.18e-08
sodium ion transport (GO:0006814)	156	15	36.52	-	0.41	0.000273	0.00516
plasma membrane invagination (GO:0099024)	137	13	32.07	-	0.41	0.000742	0.0123
vascular process in circulatory system (GO:0003018)	169	16	39.56	-	0.4	0.000145	0.00296
embryonic limb morphogenesis (GO:0030326)	128	12	29.96	-	0.4	0.00106	0.0168
embryonic appendage morphogenesis (GO:0035113)	128	12	29.96	-	0.4	0.00106	0.0168
limb morphogenesis (GO:0035108)	151	14	35.35	-	0.4	0.000293	0.0055
appendage morphogenesis (GO:0035107)	151	14	35.35	-	0.4	0.000293	0.00549
regulation of neurotransmitter secretion (GO:0046928)	110	10	25.75	-	0.39	0.00217	0.0303
regulation of nervous system process (GO:0031644)	146	13	34.18	-	0.38	0.000225	0.00433
humoral immune response (GO:0006959)	371	33	86.85	-	0.38	1.26e-09	5.62e-08
epidermal cell differentiation (GO:0009913)	316	28	73.97	-	0.38	2.21e-08	8.54e-07
glycosaminoglycan biosynthetic process (GO:0006024)	102	9	23.88	-	0.38	0.00221	0.0308
nervous system process (GO:0050877)	1399	123	327.49	-	0.38	2.86e-34	6.24e-32
inorganic anion transmembrane transport (GO:0098661)	114	10	26.69	-	0.37	0.00116	0.0181
chloride transport (GO:0006821)	104	9	24.35	-	0.37	0.00162	0.0237
phagocytosis, engulfment (GO:0006911)	128	11	29.96	-	0.37	0.000448	0.008
cardiac chamber morphogenesis (GO:0003206)	128	11	29.96	-	0.37	0.000448	0.00799
aminoglycan biosynthetic process (GO:0006023)	107	9	25.05	-	0.36	0.0012	0.0185
axis specification (GO:0009798)	85	7	19.9	-	0.35	0.00321	0.0412
spinal cord development (GO:0021510)	111	9	25.98	-	0.35	0.000631	0.0107
detection of external stimulus (GO:0009581)	129	10	30.2	-	0.33	0.000126	0.00262
nephron tubule development (GO:0072080)	78	6	18.26	-	0.33	0.00325	0.0416
detection of abiotic stimulus (GO:0009582)	131	10	30.67	-	0.33	9.13e-05	0.00197
regulation of amine transport (GO:0051952)	94	7	22	-	0.32	0.000873	0.0142
regulation of humoral immune response (GO:0002920)	136	10	31.84	-	0.31	4.73e-05	0.00109
diterpenoid metabolic process (GO:0016101)	110	8	25.75	-	0.31	0.000342	0.00635
chloride transmembrane transport (GO:1902476)	97	7	22.71	-	0.31	0.000624	0.0106
G protein-coupled receptor signaling pathway (GO:0007186)	1322	95	309.47	-	0.31	1.93e-41	6.26e-39
striated muscle contraction (GO:0006941)	112	8	26.22	-	0.31	0.000242	0.00461
nephron epithelium development (GO:0072009)	98	7	22.94	-	0.31	0.000638	0.0108
negative regulation of response to wounding (GO:1903035)	85	6	19.9	-	0.3	0.00119	0.0185
cartilage development (GO:0051216)	172	12	40.26	-	0.3	2.66e-06	7.77e-05
ureteric bud development (GO:0001657)	87	6	20.37	-	0.29	0.00085	0.0138
mesonephric tubule development (GO:0072164)	88	6	20.6	-	0.29	0.00085	0.0139
mesonephric epithelium development (GO:0072163)	88	6	20.6	-	0.29	0.00085	0.0139
cell fate specification (GO:0001708)	89	6	20.83	-	0.29	0.000875	0.0142
retinoid metabolic process (GO:0001523)	104	7	24.35	-	0.29	0.000227	0.00435
keratinocyte differentiation (GO:0030216)	268	18	62.74	-	0.29	1.15e-09	5.13e-08
multicellular organismal signaling (GO:0035637)	136	9	31.84	-	0.28	1.65e-05	0.000422
muscle tissue morphogenesis (GO:0060415)	76	5	17.79	-	0.28	0.00161	0.0236
detection of stimulus (GO:0051606)	702	46	164.33	-	0.28	3.05e-24	4.5e-22
mesonephros development (GO:0001823)	92	6	21.54	-	0.28	0.000425	0.00767
cardiac conduction (GO:0061337)	93	6	21.77	-	0.28	0.000431	0.00777
cardiac muscle contraction (GO:0060048)	79	5	18.49	-	0.27	0.00115	0.0179
sodium ion transmembrane transport (GO:0035725)	95	6	22.24	-	0.27	0.000303	0.00567
action potential (GO:0001508)	96	6	22.47	-	0.27	0.000314	0.00586
excitatory postsynaptic potential (GO:0060079)	65	4	15.22	-	0.26	0.00308	0.04
cilium movement (GO:0003341)	65	4	15.22	-	0.26	0.00308	0.0399
kidney epithelium development (GO:0072073)	131	8	30.67	-	0.26	1.08e-05	0.000282
sensory perception (GO:0007600)	977	59	228.71	-	0.26	3.18e-36	7.55e-34
chemical synaptic transmission, postsynaptic (GO:0099565)	70	4	16.39	-	0.24	0.00152	0.0225
phospholipase C-activating G protein-coupled receptor signaling pathway (GO:0007200)	106	6	24.81	-	0.24	5.12e-05	0.00117
neuropeptide signaling pathway (GO:0007218)	107	6	25.05	-	0.24	5.28e-05	0.0012
regulation of synapse assembly (GO:0051963)	107	6	25.05	-	0.24	5.28e-05	0.0012
cell-cell adhesion via plasma-membrane adhesion molecules (GO:0098742)	256	14	59.93	-	0.23	6.67e-11	3.45e-09
potassium ion transport (GO:0006813)	169	9	39.56	-	0.23	1.25e-07	4.36e-06
regulation of complement activation (GO:0030449)	117	6	27.39	-	0.22	8.31e-06	0.000222
regulation of systemic arterial blood pressure (GO:0003073)	100	5	23.41	-	0.21	4.61e-05	0.00107
embryonic pattern specification (GO:0009880)	62	3	14.51	-	0.21	0.00131	0.0199
regulation of postsynaptic membrane potential (GO:0060078)	105	5	24.58	-	0.2	1.45e-05	0.000373
positive regulation of synapse assembly (GO:0051965)	66	3	15.45	-	0.19	0.000617	0.0105
cardiac muscle cell action potential (GO:0086001)	50	2	11.7	-	0.17	0.00234	0.0322
potassium ion transmembrane transport (GO:0071805)	159	6	37.22	-	0.16	6.17e-09	2.55e-07
homophilic cell adhesion via plasma membrane adhesion molecules (GO:0007156)	165	6	38.62	-	0.16	2.99e-09	1.28e-07
sensory perception of taste (GO:0050909)	66	2	15.45	-	0.13	0.000143	0.00293
cornification (GO:0070268)	113	3	26.45	-	0.11	1.5e-07	5.17e-06
cardiac muscle cell action potential involved in contraction (GO:0086002)	39	1	9.13	-	0.11	0.00393	0.0491
humoral immune response mediated by circulating immunoglobulin (GO:0002455)	166	4	38.86	-	0.1	4.71e-11	2.47e-09
chondrocyte differentiation (GO:0002062)	83	2	19.43	-	0.1	5.47e-06	0.000152
chondrocyte development (GO:0002063)	42	1	9.83	-	0.1	0.00269	0.0357
cell communication involved in cardiac conduction (GO:0086065)	43	1	10.07	-	0.1	0.0017	0.0248
complement activation (GO:0006956)	176	4	41.2	-	0.1	9.53e-12	5.48e-10
keratinization (GO:0031424)	226	5	52.9	-	0.09	4.27e-15	3.1e-13
calcium-dependent cell-cell adhesion via plasma membrane cell adhesion molecules (GO:0016339)	46	1	10.77	-	0.09	0.00114	0.0178
negative regulation of blood coagulation (GO:0030195)	46	1	10.77	-	0.09	0.00114	0.0178
negative regulation of hemostasis (GO:1900047)	47	1	11	-	0.09	0.000739	0.0123
phagocytosis, recognition (GO:0006910)	106	2	24.81	-	0.08	8.8e-08	3.13e-06
complement activation, classical pathway (GO:0006958)	161	3	37.69	-	0.08	1.67e-11	9.29e-10
regulation of catecholamine secretion (GO:0050433)	61	1	14.28	-	0.07	5.88e-05	0.00132
detection of chemical stimulus (GO:0009593)	519	7	121.49	-	0.06	4.4e-38	1.15e-35
detection of stimulus involved in sensory perception (GO:0050906)	545	7	127.58	-	0.05	2.37e-40	6.99e-38
sensory perception of chemical stimulus (GO:0007606)	540	5	126.41	-	0.04	1.98e-42	6.84e-40
sensory perception of smell (GO:0007608)	468	3	109.55	-	0.03	1.66e-38	4.4e-36
neuromuscular synaptic transmission (GO:0007274)	31	0	7.26	-	< 0.01	0.00224	0.0311
synaptic transmission, cholinergic (GO:0007271)	29	0	6.79	-	< 0.01	0.00353	0.0448
neuronal action potential (GO:0019228)	29	0	6.79	-	< 0.01	0.00353	0.0447
serotonin receptor signaling pathway (GO:0007210)	39	0	9.13	-	< 0.01	0.000635	0.0108
metanephric nephron development (GO:0072210)	31	0	7.26	-	< 0.01	0.00224	0.0311
regulation of dopamine secretion (GO:0014059)	41	0	9.6	-	< 0.01	0.000399	0.00727
detection of chemical stimulus involved in sensory perception of bitter taste (GO:0001580)	35	0	8.19	-	< 0.01	0.000909	0.0146
neuron fate specification (GO:0048665)	34	0	7.96	-	< 0.01	0.00146	0.0217
sensory perception of bitter taste (GO:0050913)	41	0	9.6	-	< 0.01	0.000399	0.00726
detection of chemical stimulus involved in sensory perception of taste (GO:0050912)	41	0	9.6	-	< 0.01	0.000399	0.00725
detection of chemical stimulus involved in sensory perception of smell (GO:0050911)	439	0	102.77	-	< 0.01	4.41e-41	1.38e-38
detection of chemical stimulus involved in sensory perception (GO:0050907)	483	0	113.07	-	< 0.01	5.17e-45	2.28e-42
G protein-coupled serotonin receptor signaling pathway (GO:0098664)	34	0	7.96	-	< 0.01	0.00146	0.0217
regulation of vascular permeability (GO:0043114)	39	0	9.13	-	< 0.01	0.000635	0.0108
cardiac atrium morphogenesis (GO:0003209)	30	0	7.02	-	< 0.01	0.0037	0.0464
extracellular matrix assembly (GO:0085029)	29	0	6.79	-	< 0.01	0.00353	0.0447

## Sheet: CellularComponent
GO cellular component complete	Homo sapiens - REFLIST (20851)	CD4NM (4881)	CD4NM (expected)	CD4NMt (over/under)	CD4NM (fold Enrichment)	CD4NM (raw P-value)	CD4NM(FDR)
methylosome (GO:0034709)	12	12	2.81	+	4.27	0.00059	0.00497
aminoacyl-tRNA synthetase multienzyme complex (GO:0017101)	11	11	2.57	+	4.27	0.001	0.00786
U2-type catalytic step 2 spliceosome (GO:0071007)	30	27	7.02	+	3.84	1.05e-06	1.49e-05
organellar small ribosomal subunit (GO:0000314)	28	25	6.55	+	3.81	2.89e-06	3.78e-05
mitochondrial small ribosomal subunit (GO:0005763)	28	25	6.55	+	3.81	2.89e-06	3.76e-05
signal recognition particle (GO:0048500)	9	8	2.11	+	3.8	0.00787	0.0488
proteasome accessory complex (GO:0022624)	25	22	5.85	+	3.76	1.32e-05	0.000155
nuclear exosome (RNase complex) (GO:0000176)	16	14	3.75	+	3.74	0.000512	0.00443
eukaryotic translation initiation factor 3 complex (GO:0005852)	16	14	3.75	+	3.74	0.000512	0.00441
eukaryotic 48S preinitiation complex (GO:0033290)	15	13	3.51	+	3.7	0.00086	0.00687
large ribosomal subunit (GO:0015934)	118	102	27.62	+	3.69	2.3e-20	9.42e-19
proteasome regulatory particle (GO:0005838)	22	19	5.15	+	3.69	6.03e-05	0.000629
organellar large ribosomal subunit (GO:0000315)	58	50	13.58	+	3.68	9.05e-11	2.3e-09
mitochondrial large ribosomal subunit (GO:0005762)	58	50	13.58	+	3.68	9.05e-11	2.27e-09
cytosolic large ribosomal subunit (GO:0022625)	58	50	13.58	+	3.68	9.05e-11	2.24e-09
cytoplasmic exosome (RNase complex) (GO:0000177)	14	12	3.28	+	3.66	0.00145	0.011
organellar ribosome (GO:0000313)	89	76	20.83	+	3.65	2.6e-15	9.15e-14
mitochondrial ribosome (GO:0005761)	89	76	20.83	+	3.65	2.6e-15	9e-14
ribosomal subunit (GO:0044391)	190	161	44.48	+	3.62	1.08e-30	6.98e-29
U12-type spliceosomal complex (GO:0005689)	26	22	6.09	+	3.61	2e-05	0.00022
U5 snRNP (GO:0005682)	18	15	4.21	+	3.56	0.000463	0.00409
proteasome regulatory particle, base subcomplex (GO:0008540)	12	10	2.81	+	3.56	0.00411	0.0289
translation preinitiation complex (GO:0070993)	18	15	4.21	+	3.56	0.000463	0.00407
nuclear cyclin-dependent protein kinase holoenzyme complex (GO:0019908)	12	10	2.81	+	3.56	0.00411	0.0288
small ribosomal subunit (GO:0015935)	75	62	17.56	+	3.53	2.12e-12	6.43e-11
catalytic step 2 spliceosome (GO:0071013)	86	71	20.13	+	3.53	5.28e-14	1.74e-12
eukaryotic 43S preinitiation complex (GO:0016282)	17	14	3.98	+	3.52	0.000772	0.00627
polysomal ribosome (GO:0042788)	34	28	7.96	+	3.52	2.21e-06	2.99e-05
U2-type precatalytic spliceosome (GO:0071005)	50	41	11.7	+	3.5	1.63e-08	3.17e-07
U4/U6 x U5 tri-snRNP complex (GO:0046540)	33	27	7.72	+	3.5	3.63e-06	4.7e-05
U4 snRNP (GO:0005687)	11	9	2.57	+	3.5	0.00697	0.0445
proteasome core complex, beta-subunit complex (GO:0019774)	11	9	2.57	+	3.5	0.00697	0.0444
Arp2/3 protein complex (GO:0005885)	11	9	2.57	+	3.5	0.00697	0.0442
small nucleolar ribonucleoprotein complex (GO:0005732)	22	18	5.15	+	3.5	0.00015	0.00148
U1 snRNP (GO:0005685)	21	17	4.92	+	3.46	0.000249	0.00236
proteasome core complex (GO:0005839)	21	17	4.92	+	3.46	0.000249	0.00235
precatalytic spliceosome (GO:0071011)	52	42	12.17	+	3.45	1.3e-08	2.55e-07
cytosolic ribosome (GO:0022626)	107	86	25.05	+	3.43	4.17e-16	1.55e-14
COPII vesicle coat (GO:0030127)	15	12	3.51	+	3.42	0.00216	0.0161
spliceosomal tri-snRNP complex (GO:0097526)	34	27	7.96	+	3.39	7.98e-06	9.7e-05
endopeptidase complex (GO:1905369)	66	52	15.45	+	3.37	3.76e-10	8.87e-09
proteasome complex (GO:0000502)	65	51	15.22	+	3.35	6.1e-10	1.41e-08
cytosolic small ribosomal subunit (GO:0022627)	46	36	10.77	+	3.34	2.29e-07	3.71e-06
respiratory chain complex I (GO:0045271)	50	39	11.7	+	3.33	7.35e-08	1.3e-06
NADH dehydrogenase complex (GO:0030964)	50	39	11.7	+	3.33	7.35e-08	1.29e-06
mitochondrial respiratory chain complex I (GO:0005747)	50	39	11.7	+	3.33	7.35e-08	1.28e-06
U2-type spliceosomal complex (GO:0005684)	94	73	22	+	3.32	2.01e-13	6.4e-12
ribosome (GO:0005840)	240	186	56.18	+	3.31	4.87e-32	3.37e-30
oligosaccharyltransferase complex (GO:0008250)	13	10	3.04	+	3.29	0.00606	0.0396
RNA polymerase I complex (GO:0005736)	13	10	3.04	+	3.29	0.00606	0.0394
spliceosomal complex (GO:0005681)	193	144	45.18	+	3.19	8.39e-24	3.91e-22
spliceosomal snRNP complex (GO:0097525)	62	46	14.51	+	3.17	1.7e-08	3.27e-07
chaperone complex (GO:0101031)	23	17	5.38	+	3.16	0.000741	0.00604
small nuclear ribonucleoprotein complex (GO:0030532)	68	50	15.92	+	3.14	4.44e-09	9.38e-08
RNA polymerase II, core complex (GO:0005665)	15	11	3.51	+	3.13	0.0052	0.0352
exoribonuclease complex (GO:1905354)	26	19	6.09	+	3.12	0.000353	0.00323
U2 snRNP (GO:0005686)	22	16	5.15	+	3.11	0.00119	0.00922
COPI-coated vesicle membrane (GO:0030663)	18	13	4.21	+	3.09	0.00416	0.029
exosome (RNase complex) (GO:0000178)	25	18	5.85	+	3.08	0.000567	0.00482
peptidase complex (GO:1905368)	92	66	21.54	+	3.06	3.25e-11	8.46e-10
mitochondrial protein complex (GO:0098798)	266	190	62.27	+	3.05	2.04e-29	1.17e-27
ribonucleoprotein complex (GO:1990904)	700	489	163.86	+	2.98	2.91e-73	3.88e-71
respiratory chain complex (GO:0098803)	85	59	19.9	+	2.97	1.26e-09	2.77e-08
ESCRT complex (GO:0036452)	26	18	6.09	+	2.96	0.000723	0.00594
Sm-like protein family complex (GO:0120114)	78	54	18.26	+	2.96	4.84e-09	1.01e-07
mitochondrial respirasome (GO:0005746)	90	62	21.07	+	2.94	4.75e-10	1.11e-08
prespliceosome (GO:0071010)	19	13	4.45	+	2.92	0.00494	0.0339
U2-type prespliceosome (GO:0071004)	19	13	4.45	+	2.92	0.00494	0.0338
respirasome (GO:0070469)	101	69	23.64	+	2.92	8.17e-11	2.1e-09
mitochondrial nucleoid (GO:0042645)	44	30	10.3	+	2.91	1.72e-05	0.0002
nucleoid (GO:0009295)	44	30	10.3	+	2.91	1.72e-05	0.000199
preribosome, large subunit precursor (GO:0030687)	25	17	5.85	+	2.9	0.00116	0.00907
COPI-coated vesicle (GO:0030137)	28	19	6.55	+	2.9	0.000585	0.00495
exon-exon junction complex (GO:0035145)	21	14	4.92	+	2.85	0.00379	0.0272
telomerase holoenzyme complex (GO:0005697)	20	13	4.68	+	2.78	0.00609	0.0395
ficolin-1-rich granule (GO:0101002)	124	80	29.03	+	2.76	1.62e-11	4.45e-10
ficolin-1-rich granule lumen (GO:1904813)	124	80	29.03	+	2.76	1.62e-11	4.39e-10
melanosome (GO:0042470)	105	67	24.58	+	2.73	9.56e-10	2.15e-08
pigment granule (GO:0048770)	105	67	24.58	+	2.73	9.56e-10	2.13e-08
polysome (GO:0005844)	74	47	17.32	+	2.71	3.12e-07	4.92e-06
inner mitochondrial membrane protein complex (GO:0098800)	136	86	31.84	+	2.7	5.73e-12	1.64e-10
endoplasmic reticulum tubular network (GO:0071782)	24	15	5.62	+	2.67	0.00385	0.0274
cytoplasmic dynein complex (GO:0005868)	21	13	4.92	+	2.64	0.00766	0.048
immunological synapse (GO:0001772)	39	24	9.13	+	2.63	0.00052	0.00446
preribosome (GO:0030684)	81	49	18.96	+	2.58	7.6e-07	1.1e-05
vesicle coat (GO:0030120)	52	31	12.17	+	2.55	0.000103	0.00105
Cajal body (GO:0015030)	56	33	13.11	+	2.52	5.98e-05	0.000628
host cellular component (GO:0018995)	75	44	17.56	+	2.51	5.14e-06	6.44e-05
host cell (GO:0043657)	75	44	17.56	+	2.51	5.14e-06	6.4e-05
small-subunit processome (GO:0032040)	38	22	8.9	+	2.47	0.00135	0.0104
protein serine/threonine phosphatase complex (GO:0008287)	45	26	10.53	+	2.47	0.000414	0.00372
phosphatase complex (GO:1903293)	45	26	10.53	+	2.47	0.000414	0.00371
cytoplasmic stress granule (GO:0010494)	68	39	15.92	+	2.45	1.93e-05	0.000217
endoplasmic reticulum subcompartment (GO:0098827)	28	16	6.55	+	2.44	0.00616	0.0397
endoribonuclease complex (GO:1902555)	30	17	7.02	+	2.42	0.00481	0.0331
mitochondrial inner membrane (GO:0005743)	483	272	113.07	+	2.41	6.49e-29	3.52e-27
mitochondrial matrix (GO:0005759)	476	268	111.43	+	2.41	1.38e-28	7.26e-27
oxidoreductase complex (GO:1990204)	114	64	26.69	+	2.4	8.14e-08	1.41e-06
COP9 signalosome (GO:0008180)	36	20	8.43	+	2.37	0.00311	0.0228
H4 histone acetyltransferase complex (GO:1902562)	45	25	10.53	+	2.37	0.00106	0.00831
nuclear chromosome, telomeric region (GO:0000784)	112	62	26.22	+	2.36	2.65e-07	4.26e-06
protein acetyltransferase complex (GO:0031248)	96	52	22.47	+	2.31	4.08e-06	5.2e-05
acetyltransferase complex (GO:1902493)	96	52	22.47	+	2.31	4.08e-06	5.17e-05
ER to Golgi transport vesicle membrane (GO:0012507)	61	33	14.28	+	2.31	0.00019	0.00185
PML body (GO:0016605)	100	54	23.41	+	2.31	2.34e-06	3.13e-05
organelle inner membrane (GO:0019866)	545	294	127.58	+	2.3	5.76e-29	3.21e-27
mitochondrial intermembrane space (GO:0005758)	80	43	18.73	+	2.3	2.53e-05	0.000277
organelle envelope lumen (GO:0031970)	90	48	21.07	+	2.28	1e-05	0.000119
endonuclease complex (GO:1905348)	36	19	8.43	+	2.25	0.00549	0.0367
lumenal side of membrane (GO:0098576)	36	19	8.43	+	2.25	0.00549	0.0365
nuclear heterochromatin (GO:0005720)	38	20	8.9	+	2.25	0.00628	0.0404
histone acetyltransferase complex (GO:0000123)	86	45	20.13	+	2.24	2.77e-05	0.000302
membrane coat (GO:0030117)	92	48	21.54	+	2.23	1.82e-05	0.000208
coated membrane (GO:0048475)	92	48	21.54	+	2.23	1.82e-05	0.000207
nuclear speck (GO:0016607)	403	210	94.34	+	2.23	1.28e-19	5.15e-18
endoplasmic reticulum-Golgi intermediate compartment membrane (GO:0033116)	73	38	17.09	+	2.22	0.000134	0.00134
proton-transporting two-sector ATPase complex (GO:0016469)	52	27	12.17	+	2.22	0.00133	0.0102
chromosome, telomeric region (GO:0000781)	147	76	34.41	+	2.21	1.05e-07	1.78e-06
mitochondrial envelope (GO:0005740)	761	391	178.14	+	2.19	5.54e-35	4.11e-33
mitochondrial membrane (GO:0031966)	719	369	168.31	+	2.19	6.03e-33	4.32e-31
COPII-coated ER to Golgi transport vesicle (GO:0030134)	94	48	22	+	2.18	3.42e-05	0.000369
endoplasmic reticulum-Golgi intermediate compartment (GO:0005793)	132	67	30.9	+	2.17	1.03e-06	1.47e-05
P-body (GO:0000932)	87	44	20.37	+	2.16	7.2e-05	0.000748
RNA polymerase II, holoenzyme (GO:0016591)	89	45	20.83	+	2.16	5.55e-05	0.000586
ribonucleoprotein granule (GO:0035770)	233	117	54.54	+	2.15	9.76e-11	2.39e-09
catalytic complex (GO:1902494)	1382	692	323.51	+	2.14	8.5e-60	1.06e-57
azurophil granule membrane (GO:0035577)	58	29	13.58	+	2.14	0.00141	0.0108
nucleolus (GO:0005730)	935	467	218.87	+	2.13	1.75e-39	1.35e-37
methyltransferase complex (GO:0034708)	109	54	25.52	+	2.12	1.94e-05	0.000218
integral component of endoplasmic reticulum membrane (GO:0030176)	162	80	37.92	+	2.11	1.52e-07	2.54e-06
site of DNA damage (GO:0090734)	81	40	18.96	+	2.11	0.000256	0.00241
cytoplasmic ribonucleoprotein granule (GO:0036464)	223	109	52.2	+	2.09	1.36e-09	2.97e-08
ATPase complex (GO:1904949)	88	43	20.6	+	2.09	0.000184	0.0018
azurophil granule (GO:0042582)	154	75	36.05	+	2.08	6.5e-07	9.72e-06
primary lysosome (GO:0005766)	154	75	36.05	+	2.08	6.5e-07	9.65e-06
DNA-directed RNA polymerase complex (GO:0000428)	115	56	26.92	+	2.08	1.98e-05	0.00022
phagocytic vesicle membrane (GO:0030670)	76	37	17.79	+	2.08	0.000432	0.00383
nuclear body (GO:0016604)	795	384	186.1	+	2.06	4.04e-30	2.38e-28
nuclear DNA-directed RNA polymerase complex (GO:0055029)	114	55	26.69	+	2.06	2.79e-05	0.000302
intrinsic component of mitochondrial membrane (GO:0098573)	81	39	18.96	+	2.06	0.000395	0.0036
envelope (GO:0031975)	1216	584	284.65	+	2.05	1.25e-45	1.14e-43
organelle envelope (GO:0031967)	1216	584	284.65	+	2.05	1.25e-45	1.09e-43
RNA polymerase complex (GO:0030880)	119	57	27.86	+	2.05	1.85e-05	0.000209
intrinsic component of endoplasmic reticulum membrane (GO:0031227)	170	81	39.8	+	2.04	4.05e-07	6.19e-06
SWI/SNF superfamily-type complex (GO:0070603)	84	40	19.66	+	2.03	0.000483	0.00421
site of double-strand break (GO:0035861)	61	29	14.28	+	2.03	0.0027	0.02
integral component of mitochondrial membrane (GO:0032592)	80	38	18.73	+	2.03	0.000562	0.0048
nuclear periphery (GO:0034399)	133	63	31.13	+	2.02	9.27e-06	0.000111
Golgi-associated vesicle membrane (GO:0030660)	112	53	26.22	+	2.02	5.5e-05	0.000583
nuclear pore (GO:0005643)	91	43	21.3	+	2.02	0.000344	0.00318
nuclear matrix (GO:0016363)	108	51	25.28	+	2.02	9.47e-05	0.000973
inclusion body (GO:0016234)	81	38	18.96	+	2	0.000626	0.00525
azurophil granule lumen (GO:0035578)	90	42	21.07	+	1.99	0.000478	0.00418
Golgi-associated vesicle (GO:0005798)	182	84	42.6	+	1.97	8.26e-07	1.19e-05
integral component of Golgi membrane (GO:0030173)	63	29	14.75	+	1.97	0.00463	0.032
chromosomal region (GO:0098687)	339	156	79.36	+	1.97	1.68e-11	4.5e-10
transferase complex (GO:1990234)	790	361	184.93	+	1.95	6.68e-25	3.27e-23
mitochondrion (GO:0005739)	1622	735	379.69	+	1.94	1.2e-50	1.2e-48
late endosome membrane (GO:0031902)	137	62	32.07	+	1.93	3.68e-05	0.000392
chromosome, centromeric region (GO:0000775)	196	88	45.88	+	1.92	1.27e-06	1.76e-05
axon cytoplasm (GO:1904115)	58	26	13.58	+	1.91	0.00768	0.048
focal adhesion (GO:0005925)	409	183	95.74	+	1.91	1.63e-12	5.03e-11
histone methyltransferase complex (GO:0035097)	81	36	18.96	+	1.9	0.00198	0.0148
intrinsic component of Golgi membrane (GO:0031228)	68	30	15.92	+	1.88	0.00615	0.0398
kinetochore (GO:0000776)	136	60	31.84	+	1.88	7.6e-05	0.000786
phagocytic vesicle (GO:0045335)	134	59	31.37	+	1.88	9.6e-05	0.000982
cell-substrate junction (GO:0030055)	416	183	97.38	+	1.88	6.52e-12	1.84e-10
nucleoplasm (GO:0005654)	3975	1736	930.51	+	1.87	1.07e-126	2.15e-124
transferase complex, transferring phosphorus-containing groups (GO:0061695)	262	114	61.33	+	1.86	9.17e-08	1.57e-06
nuclear envelope (GO:0005635)	479	207	112.13	+	1.85	7.73e-13	2.42e-11
heterochromatin (GO:0000792)	81	35	18.96	+	1.85	0.00402	0.0285
recycling endosome membrane (GO:0055038)	86	37	20.13	+	1.84	0.00262	0.0195
fibrillar center (GO:0001650)	129	55	30.2	+	1.82	0.000311	0.0029
coated vesicle membrane (GO:0030662)	178	75	41.67	+	1.8	3.56e-05	0.000381
integral component of organelle membrane (GO:0031301)	375	158	87.78	+	1.8	1.79e-09	3.86e-08
nuclear membrane (GO:0031965)	303	127	70.93	+	1.79	1.07e-07	1.8e-06
serine/threonine protein kinase complex (GO:1902554)	86	36	20.13	+	1.79	0.0051	0.0346
autophagosome (GO:0005776)	98	41	22.94	+	1.79	0.00314	0.0229
ubiquitin ligase complex (GO:0000151)	292	122	68.35	+	1.78	1.85e-07	3.03e-06
neuron projection cytoplasm (GO:0120111)	87	36	20.37	+	1.77	0.00539	0.0362
spindle pole (GO:0000922)	166	68	38.86	+	1.75	0.000204	0.00198
late endosome (GO:0005770)	272	111	63.67	+	1.74	1.92e-06	2.62e-05
intrinsic component of organelle membrane (GO:0031300)	406	165	95.04	+	1.74	6.17e-09	1.25e-07
secretory granule lumen (GO:0034774)	320	130	74.91	+	1.74	2.89e-07	4.6e-06
cytoplasmic vesicle lumen (GO:0060205)	324	131	75.84	+	1.73	3.35e-07	5.24e-06
midbody (GO:0030496)	181	73	42.37	+	1.72	0.000144	0.00143
lytic vacuole membrane (GO:0098852)	372	150	87.08	+	1.72	5.01e-08	9.22e-07
lysosomal membrane (GO:0005765)	372	150	87.08	+	1.72	5.01e-08	9.14e-07
vacuolar membrane (GO:0005774)	428	172	100.19	+	1.72	5.53e-09	1.13e-07
vesicle lumen (GO:0031983)	326	131	76.31	+	1.72	3.72e-07	5.73e-06
nuclear lumen (GO:0031981)	4746	1899	1110.99	+	1.71	1.31e-111	2.03e-109
protein kinase complex (GO:1902911)	103	41	24.11	+	1.7	0.00535	0.0361
condensed chromosome kinetochore (GO:0000777)	106	42	24.81	+	1.69	0.00591	0.039
mitochondrial outer membrane (GO:0005741)	185	73	43.31	+	1.69	0.000301	0.00282
coated vesicle (GO:0030135)	294	116	68.82	+	1.69	4.21e-06	5.31e-05
cytosol (GO:0005829)	5210	2050	1219.61	+	1.68	5.57e-118	9.3e-116
organelle lumen (GO:0043233)	5861	2295	1372	+	1.67	2.14e-137	6.14e-135
intracellular organelle lumen (GO:0070013)	5861	2295	1372	+	1.67	2.14e-137	5.37e-135
membrane-enclosed lumen (GO:0031974)	5861	2295	1372	+	1.67	2.14e-137	4.77e-135
outer membrane (GO:0019867)	211	82	49.39	+	1.66	0.000165	0.00162
spindle (GO:0005819)	363	141	84.97	+	1.66	6.99e-07	1.03e-05
cullin-RING ubiquitin ligase complex (GO:0031461)	165	64	38.62	+	1.66	0.000903	0.00718
organelle outer membrane (GO:0031968)	209	81	48.92	+	1.66	0.000205	0.00198
cytoplasmic side of membrane (GO:0098562)	182	70	42.6	+	1.64	0.00065	0.00543
condensed chromosome, centromeric region (GO:0000779)	120	46	28.09	+	1.64	0.00535	0.036
endosome membrane (GO:0010008)	492	186	115.17	+	1.61	5.39e-08	9.73e-07
extracellular exosome (GO:0070062)	2098	787	491.12	+	1.6	4.09e-31	2.73e-29
lytic vacuole (GO:0000323)	704	264	164.8	+	1.6	1.33e-10	3.21e-09
lysosome (GO:0005764)	704	264	164.8	+	1.6	1.33e-10	3.17e-09
centrosome (GO:0005813)	592	221	138.58	+	1.59	6.61e-09	1.33e-07
vacuole (GO:0005773)	805	300	188.44	+	1.59	1.22e-11	3.39e-10
extracellular organelle (GO:0043230)	2124	791	497.21	+	1.59	1.83e-30	1.15e-28
extracellular vesicle (GO:1903561)	2119	789	496.04	+	1.59	2.18e-30	1.32e-28
vacuolar lumen (GO:0005775)	172	64	40.26	+	1.59	0.00197	0.0149
tertiary granule (GO:0070820)	164	61	38.39	+	1.59	0.00269	0.02
nuclear outer membrane-endoplasmic reticulum membrane network (GO:0042175)	1114	411	260.78	+	1.58	4.21e-15	1.43e-13
protein-containing complex (GO:0032991)	5505	2031	1288.66	+	1.58	2.03e-93	2.91e-91
condensed chromosome (GO:0000793)	223	82	52.2	+	1.57	0.000689	0.00568
ruffle (GO:0001726)	177	65	41.43	+	1.57	0.00288	0.0213
endoplasmic reticulum membrane (GO:0005789)	1092	400	255.63	+	1.56	2.52e-14	8.42e-13
secretory granule membrane (GO:0030667)	303	110	70.93	+	1.55	0.000137	0.00137
organelle membrane (GO:0031090)	3561	1285	833.59	+	1.54	6.4e-47	6.11e-45
nucleus (GO:0005634)	7504	2667	1756.61	+	1.52	1.25e-124	2.29e-122
recycling endosome (GO:0055037)	182	64	42.6	+	1.5	0.00679	0.0435
Golgi membrane (GO:0000139)	758	263	177.44	+	1.48	5.48e-08	9.8e-07
whole membrane (GO:0098805)	1712	590	400.76	+	1.47	1.65e-16	6.24e-15
endosome (GO:0005768)	947	325	221.68	+	1.47	3.16e-09	6.74e-08
intracellular membrane-bounded organelle (GO:0043231)	10894	3723	2550.17	+	1.46	1.91e-215	1.92e-212
perinuclear region of cytoplasm (GO:0048471)	735	250	172.06	+	1.45	4.92e-07	7.47e-06
microtubule organizing center (GO:0005815)	782	264	183.06	+	1.44	3.62e-07	5.63e-06
secretory granule (GO:0030141)	846	284	198.04	+	1.43	1.85e-07	3.01e-06
endoplasmic reticulum (GO:0005783)	1441	483	337.32	+	1.43	4.86e-12	1.41e-10
organelle subcompartment (GO:0031984)	390	129	91.29	+	1.41	0.000824	0.00664
membrane region (GO:0098589)	342	113	80.06	+	1.41	0.00169	0.0128
bounding membrane of organelle (GO:0098588)	2111	695	494.16	+	1.41	7.94e-16	2.84e-14
intracellular non-membrane-bounded organelle (GO:0043232)	4939	1623	1156.17	+	1.4	1.51e-41	1.26e-39
non-membrane-bounded organelle (GO:0043228)	4948	1624	1158.27	+	1.4	2.69e-41	2.16e-39
cytoplasmic vesicle (GO:0031410)	2386	783	558.54	+	1.4	1.36e-17	5.35e-16
intracellular vesicle (GO:0097708)	2389	783	559.24	+	1.4	1.73e-17	6.67e-16
endocytic vesicle (GO:0030139)	327	107	76.55	+	1.4	0.003	0.022
membrane raft (GO:0045121)	328	107	76.78	+	1.39	0.00366	0.0264
membrane microdomain (GO:0098857)	329	107	77.02	+	1.39	0.00372	0.0267
microtubule cytoskeleton (GO:0015630)	1250	406	292.61	+	1.39	7.51e-09	1.49e-07
vesicle (GO:0031982)	3886	1261	909.67	+	1.39	2.46e-28	1.26e-26
transport vesicle (GO:0030133)	417	135	97.62	+	1.38	0.00119	0.00924
membrane-bounded organelle (GO:0043227)	12598	4053	2949.06	+	1.37	1.57e-213	1.05e-210
cytoplasm (GO:0005737)	11488	3691	2689.22	+	1.37	1.2e-159	4e-157
secretory vesicle (GO:0099503)	1015	325	237.6	+	1.37	8.98e-07	1.29e-05
early endosome (GO:0005769)	369	117	86.38	+	1.35	0.00497	0.0339
intracellular organelle (GO:0043229)	12687	4009	2969.89	+	1.35	1.54e-188	7.72e-186
Golgi subcompartment (GO:0098791)	364	115	85.21	+	1.35	0.00563	0.0373
endomembrane system (GO:0012505)	4570	1434	1069.79	+	1.34	1.61e-27	8.06e-26
cell leading edge (GO:0031252)	423	132	99.02	+	1.33	0.00437	0.0304
Golgi apparatus (GO:0005794)	1595	496	373.37	+	1.33	1.85e-08	3.53e-07
vesicle membrane (GO:0012506)	808	251	189.14	+	1.33	0.000101	0.00102
cytoplasmic vesicle membrane (GO:0030659)	786	242	183.99	+	1.32	0.000215	0.00207
organelle (GO:0043226)	13720	4174	3211.71	+	1.3	4.84e-178	1.94e-175
intracellular (GO:0005622)	14483	4399	3390.32	+	1.3	1.11e-221	2.22e-218
anchoring junction (GO:0070161)	828	251	193.83	+	1.29	0.00035	0.00322
membrane protein complex (GO:0098796)	1308	395	306.19	+	1.29	7.34e-06	9.03e-05
chromosome (GO:0005694)	1716	512	401.7	+	1.27	7.35e-07	1.08e-05
cytoskeleton (GO:0005856)	2278	601	533.26	+	1.13	0.00597	0.0391
extracellular space (GO:0005615)	3349	881	783.97	+	1.12	0.000817	0.00661
cellular anatomical entity (GO:0110165)	18633	4687	4361.79	+	1.07	2.02e-55	2.13e-53
membrane (GO:0016020)	9856	2476	2307.19	+	1.07	1.39e-05	0.000162
cellular_component (GO:0005575)	18824	4721	4406.5	+	1.07	1.02e-57	1.14e-55
integral component of membrane (GO:0016021)	5768	1037	1350.23	-	0.77	1.45e-20	6.04e-19
intrinsic component of membrane (GO:0031224)	5921	1057	1386.04	-	0.76	3.34e-22	1.49e-20
cell periphery (GO:0071944)	5882	1044	1376.91	-	0.76	7.69e-23	3.5e-21
plasma membrane (GO:0005886)	5752	1005	1346.48	-	0.75	2.22e-24	1.06e-22
plasma membrane region (GO:0098590)	1206	201	282.31	-	0.71	2.26e-06	3.04e-05
cilium (GO:0005929)	644	107	150.75	-	0.71	0.000657	0.00547
external side of plasma membrane (GO:0009897)	429	71	100.42	-	0.71	0.00561	0.0373
cell surface (GO:0009986)	946	154	221.45	-	0.7	1.03e-05	0.000123
apical part of cell (GO:0045177)	406	65	95.04	-	0.68	0.00358	0.0259
apical plasma membrane (GO:0016324)	338	54	79.12	-	0.68	0.00766	0.0482
plasma membrane protein complex (GO:0098797)	702	104	164.33	-	0.63	3.78e-06	4.86e-05
plasma membrane signaling receptor complex (GO:0098802)	316	43	73.97	-	0.58	0.000409	0.00369
intrinsic component of plasma membrane (GO:0031226)	1713	218	401	-	0.54	3.88e-21	1.69e-19
integral component of plasma membrane (GO:0005887)	1637	207	383.2	-	0.54	1.44e-20	6.16e-19
intermediate filament cytoskeleton (GO:0045111)	262	33	61.33	-	0.54	0.000417	0.00372
synaptic membrane (GO:0097060)	398	48	93.17	-	0.52	2.45e-06	3.25e-05
receptor complex (GO:0043235)	527	63	123.37	-	0.51	3.77e-08	7.06e-07
presynaptic membrane (GO:0042734)	159	17	37.22	-	0.46	0.000963	0.0076
axoneme (GO:0005930)	122	13	28.56	-	0.46	0.00402	0.0286
postsynaptic membrane (GO:0045211)	291	31	68.12	-	0.46	5.58e-06	6.9e-05
anchored component of membrane (GO:0031225)	169	18	39.56	-	0.45	0.000684	0.00567
ciliary plasm (GO:0097014)	123	13	28.79	-	0.45	0.00407	0.0287
photoreceptor outer segment (GO:0001750)	92	9	21.54	-	0.42	0.00731	0.0463
collagen-containing extracellular matrix (GO:0062023)	409	38	95.74	-	0.4	7.84e-10	1.79e-08
T cell receptor complex (GO:0042101)	141	13	33.01	-	0.39	0.000407	0.00369
extracellular matrix (GO:0031012)	536	46	125.47	-	0.37	5.46e-14	1.77e-12
intermediate filament (GO:0005882)	226	19	52.9	-	0.36	1.05e-06	1.48e-05
intrinsic component of presynaptic membrane (GO:0098889)	85	7	19.9	-	0.35	0.00321	0.0233
integral component of presynaptic membrane (GO:0099056)	76	6	17.79	-	0.34	0.00451	0.0313
postsynaptic density membrane (GO:0098839)	103	8	24.11	-	0.33	0.000905	0.00717
postsynaptic specialization membrane (GO:0099634)	130	10	30.43	-	0.33	0.000128	0.00129
transporter complex (GO:1990351)	336	24	78.65	-	0.31	2.83e-11	7.46e-10
voltage-gated potassium channel complex (GO:0008076)	87	6	20.37	-	0.29	0.00085	0.00682
cation channel complex (GO:0034703)	224	15	52.44	-	0.29	2.76e-08	5.22e-07
transmembrane transporter complex (GO:1902495)	328	21	76.78	-	0.27	4.43e-12	1.31e-10
intrinsic component of synaptic membrane (GO:0099240)	173	11	40.5	-	0.27	6.21e-07	9.37e-06
integral component of synaptic membrane (GO:0099699)	160	10	37.45	-	0.27	1.65e-06	2.28e-05
potassium channel complex (GO:0034705)	98	6	22.94	-	0.26	0.000219	0.00209
ion channel complex (GO:0034702)	305	18	71.4	-	0.25	3.17e-12	9.48e-11
neurotransmitter receptor complex (GO:0098878)	54	3	12.64	-	0.24	0.00594	0.0391
voltage-gated calcium channel complex (GO:0005891)	44	2	10.3	-	0.19	0.00752	0.0474
cornified envelope (GO:0001533)	45	2	10.53	-	0.19	0.0078	0.0486
Golgi lumen (GO:0005796)	100	4	23.41	-	0.17	7.82e-06	9.56e-05
integral component of postsynaptic density membrane (GO:0099061)	54	2	12.64	-	0.16	0.00166	0.0126
intrinsic component of postsynaptic density membrane (GO:0099146)	58	2	13.58	-	0.15	0.000732	0.00599
collagen trimer (GO:0005581)	90	3	21.07	-	0.14	1.32e-05	0.000155
integral component of postsynaptic membrane (GO:0099055)	123	4	28.79	-	0.14	1.56e-07	2.59e-06
intrinsic component of postsynaptic membrane (GO:0098936)	129	4	30.2	-	0.13	4.67e-08	8.66e-07
basement membrane (GO:0005604)	98	3	22.94	-	0.13	2.56e-06	3.38e-05
keratin filament (GO:0045095)	101	3	23.64	-	0.13	1.8e-06	2.47e-05
integral component of postsynaptic specialization membrane (GO:0099060)	78	2	18.26	-	0.11	1.96e-05	0.000218
intrinsic component of postsynaptic specialization membrane (GO:0098948)	82	2	19.2	-	0.1	8.43e-06	0.000102
chloride channel complex (GO:0034707)	50	1	11.7	-	0.09	0.000486	0.00422
excitatory synapse (GO:0060076)	53	1	12.41	-	0.08	0.000333	0.00309
immunoglobulin complex (GO:0019814)	185	1	43.31	-	0.02	6.62e-16	2.41e-14
immunoglobulin complex, circulating (GO:0042571)	94	0	22	-	< 0.01	5.39e-09	1.11e-07

## Sheet: MolecularFunction
GO molecular function complete	Homo sapiens - REFLIST (20851)	CD4NM (4881)	CD4NM (expected)	CD4NM (over/under)	CD4NM (fold Enrichment)	CD4NM (raw P-value)	CD4NM (FDR)
structural constituent of ribosome (GO:0003735)	169	144	39.56	+	3.64	6.23e-28	1.84e-25
NADH dehydrogenase activity (GO:0003954)	46	36	10.77	+	3.34	2.29e-07	1.29e-05
NADH dehydrogenase (quinone) activity (GO:0050136)	46	36	10.77	+	3.34	2.29e-07	1.27e-05
NADH dehydrogenase (ubiquinone) activity (GO:0008137)	46	36	10.77	+	3.34	2.29e-07	1.26e-05
translation initiation factor activity (GO:0003743)	52	40	12.17	+	3.29	6.27e-08	4.11e-06
snoRNA binding (GO:0030515)	30	22	7.02	+	3.13	0.000107	0.00336
pre-mRNA binding (GO:0036002)	37	27	8.66	+	3.12	1.72e-05	0.00065
telomerase RNA binding (GO:0070034)	22	16	5.15	+	3.11	0.00119	0.0265
threonine-type peptidase activity (GO:0070003)	22	16	5.15	+	3.11	0.00119	0.0264
threonine-type endopeptidase activity (GO:0004298)	22	16	5.15	+	3.11	0.00119	0.0262
mRNA 5'-UTR binding (GO:0048027)	25	18	5.85	+	3.08	0.000567	0.0139
exoribonuclease activity (GO:0004532)	39	28	9.13	+	3.07	1.45e-05	0.00056
rRNA binding (GO:0019843)	63	45	14.75	+	3.05	4.66e-08	3.24e-06
NF-kappaB binding (GO:0051059)	31	22	7.26	+	3.03	0.00014	0.0042
exoribonuclease activity, producing 5'-phosphomonoesters (GO:0016896)	37	26	8.66	+	3	3.75e-05	0.0013
RNA polymerase core enzyme binding (GO:0043175)	46	32	10.77	+	2.97	6.9e-06	0.000285
3'-5'-exoribonuclease activity (GO:0000175)	35	24	8.19	+	2.93	0.000153	0.0045
RNA polymerase II complex binding (GO:0000993)	37	25	8.66	+	2.89	0.000113	0.00347
oxidoreductase activity, acting on NAD(P)H, quinone or similar compound as acceptor (GO:0016655)	61	41	14.28	+	2.87	6.81e-07	3.53e-05
RNA polymerase binding (GO:0070063)	65	43	15.22	+	2.83	4.38e-07	2.35e-05
snRNA binding (GO:0017069)	43	28	10.07	+	2.78	5.45e-05	0.00184
thyroid hormone receptor binding (GO:0046966)	30	19	7.02	+	2.71	0.00139	0.0303
basal RNA polymerase II transcription machinery binding (GO:0001099)	55	34	12.87	+	2.64	3e-05	0.00109
basal transcription machinery binding (GO:0001098)	55	34	12.87	+	2.64	3e-05	0.00108
disulfide oxidoreductase activity (GO:0015036)	40	24	9.36	+	2.56	0.000581	0.0141
ribonucleoprotein complex binding (GO:0043021)	136	81	31.84	+	2.54	2.55e-10	2.93e-08
androgen receptor binding (GO:0050681)	44	26	10.3	+	2.52	0.000341	0.00919
ubiquitin binding (GO:0043130)	77	45	18.02	+	2.5	3.83e-06	0.000164
telomeric DNA binding (GO:0042162)	36	21	8.43	+	2.49	0.00181	0.0375
translation factor activity, RNA binding (GO:0008135)	91	53	21.3	+	2.49	5.3e-07	2.78e-05
nucleosome binding (GO:0031491)	67	39	15.68	+	2.49	1.62e-05	0.000621
ubiquitin-like protein conjugating enzyme activity (GO:0061650)	43	25	10.07	+	2.48	0.000524	0.0132
RNA binding (GO:0003723)	1676	974	392.33	+	2.48	1.26e-115	1.98e-112
mRNA binding (GO:0003729)	273	158	63.91	+	2.47	4.11e-18	1.14e-15
tRNA binding (GO:0000049)	64	37	14.98	+	2.47	3.18e-05	0.00114
ligase activity, forming carbon-oxygen bonds (GO:0016875)	45	26	10.53	+	2.47	0.000414	0.0107
aminoacyl-tRNA ligase activity (GO:0004812)	45	26	10.53	+	2.47	0.000414	0.0107
protein N-terminus binding (GO:0047485)	110	62	25.75	+	2.41	1.32e-07	7.88e-06
ubiquitin conjugating enzyme activity (GO:0061631)	41	23	9.6	+	2.4	0.00123	0.0268
nucleosomal DNA binding (GO:0031492)	40	22	9.36	+	2.35	0.00187	0.0382
mRNA 3'-UTR binding (GO:0003730)	93	51	21.77	+	2.34	3.08e-06	0.000137
unfolded protein binding (GO:0051082)	128	70	29.96	+	2.34	4.74e-08	3.24e-06
ubiquitin-like protein binding (GO:0032182)	97	53	22.71	+	2.33	2.8e-06	0.000127
3'-5' exonuclease activity (GO:0008408)	55	30	12.87	+	2.33	0.000411	0.0107
promoter-specific chromatin binding (GO:1990841)	57	31	13.34	+	2.32	0.000313	0.00869
peptidyl-prolyl cis-trans isomerase activity (GO:0003755)	46	25	10.77	+	2.32	0.0012	0.0264
double-stranded RNA binding (GO:0003725)	74	40	17.32	+	2.31	5.65e-05	0.00188
exonuclease activity, active with either ribo- or deoxyribonucleic acids and producing 5'-phosphomonoesters (GO:0016796)	58	31	13.58	+	2.28	0.000362	0.0097
core promoter binding (GO:0001047)	45	24	10.53	+	2.28	0.0018	0.0374
oxidoreductase activity, acting on NAD(P)H (GO:0016651)	109	58	25.52	+	2.27	1.36e-06	6.69e-05
GDP binding (GO:0019003)	74	39	17.32	+	2.25	9.15e-05	0.0029
translation regulator activity, nucleic acid binding (GO:0090079)	114	60	26.69	+	2.25	1.32e-06	6.57e-05
electron transfer activity (GO:0009055)	110	57	25.75	+	2.21	3.64e-06	0.000161
ubiquitin-like protein ligase binding (GO:0044389)	311	161	72.8	+	2.21	4.91e-15	1.29e-12
metal cluster binding (GO:0051540)	64	33	14.98	+	2.2	0.000395	0.0105
iron-sulfur cluster binding (GO:0051536)	64	33	14.98	+	2.2	0.000395	0.0105
ubiquitin protein ligase binding (GO:0031625)	295	152	69.06	+	2.2	3e-14	7.08e-12
peptide N-acetyltransferase activity (GO:0034212)	72	37	16.85	+	2.2	0.000196	0.00561
heat shock protein binding (GO:0031072)	125	64	29.26	+	2.19	1.4e-06	6.8e-05
single-stranded DNA binding (GO:0003697)	118	60	27.62	+	2.17	2.96e-06	0.000133
histone acetyltransferase activity (GO:0004402)	61	31	14.28	+	2.17	0.000745	0.0173
ribosome binding (GO:0043022)	61	31	14.28	+	2.17	0.000745	0.0172
peptide-lysine-N-acetyltransferase activity (GO:0061733)	63	32	14.75	+	2.17	0.00058	0.0142
acetyltransferase activity (GO:0016407)	114	57	26.69	+	2.14	7.92e-06	0.000325
NAD binding (GO:0051287)	56	28	13.11	+	2.14	0.00185	0.0381
intramolecular oxidoreductase activity (GO:0016860)	52	26	12.17	+	2.14	0.00223	0.0443
exonuclease activity (GO:0004527)	83	41	19.43	+	2.11	0.000194	0.00558
chaperone binding (GO:0051087)	104	51	24.35	+	2.09	3.24e-05	0.00115
steroid hormone receptor binding (GO:0035258)	94	46	22	+	2.09	8.3e-05	0.0027
cadherin binding (GO:0045296)	321	157	75.14	+	2.09	3.33e-13	6.04e-11
nuclear receptor binding (GO:0016922)	115	56	26.92	+	2.08	1.98e-05	0.000737
oxidoreductase activity, acting on a sulfur group of donors (GO:0016667)	60	29	14.05	+	2.06	0.00251	0.0492
translation regulator activity (GO:0045182)	147	71	34.41	+	2.06	1.43e-06	6.87e-05
nuclear hormone receptor binding (GO:0035257)	158	76	36.99	+	2.05	8.56e-07	4.29e-05
N-acetyltransferase activity (GO:0008080)	92	44	21.54	+	2.04	0.00017	0.00493
N-acyltransferase activity (GO:0016410)	116	55	27.15	+	2.03	3.33e-05	0.00117
single-stranded RNA binding (GO:0003727)	83	39	19.43	+	2.01	0.000675	0.0159
catalytic activity, acting on a tRNA (GO:0140101)	127	58	29.73	+	1.95	6.42e-05	0.00212
catalytic activity, acting on RNA (GO:0140098)	392	179	91.76	+	1.95	8.79e-13	1.48e-10
RNA polymerase II-specific DNA-binding transcription factor binding (GO:0061629)	287	129	67.18	+	1.92	3.15e-09	2.81e-07
histone binding (GO:0042393)	203	89	47.52	+	1.87	1.88e-06	8.95e-05
modification-dependent protein binding (GO:0140030)	146	63	34.18	+	1.84	8.74e-05	0.00282
ribonuclease activity (GO:0004540)	119	51	27.86	+	1.83	0.00053	0.0132
hormone receptor binding (GO:0051427)	191	81	44.71	+	1.81	1.62e-05	0.000618
DNA-binding transcription factor binding (GO:0140297)	369	156	86.38	+	1.81	1.91e-09	1.88e-07
signaling adaptor activity (GO:0035591)	107	45	25.05	+	1.8	0.00169	0.0353
histone deacetylase binding (GO:0042826)	113	47	26.45	+	1.78	0.00157	0.0334
helicase activity (GO:0004386)	159	66	37.22	+	1.77	0.000156	0.00456
chromatin DNA binding (GO:0031490)	109	45	25.52	+	1.76	0.00189	0.0384
DNA-dependent ATPase activity (GO:0008094)	114	47	26.69	+	1.76	0.00165	0.0347
transcription coactivator activity (GO:0003713)	340	140	79.59	+	1.76	5.16e-08	3.48e-06
transferase activity, transferring acyl groups other than amino-acyl groups (GO:0016747)	237	97	55.48	+	1.75	8.26e-06	0.000336
nucleoside binding (GO:0001882)	397	161	92.93	+	1.73	1.1e-08	8.8e-07
purine nucleoside binding (GO:0001883)	390	158	91.29	+	1.73	1.57e-08	1.24e-06
ribonucleoside binding (GO:0032549)	390	158	91.29	+	1.73	1.57e-08	1.22e-06
purine ribonucleoside binding (GO:0032550)	387	156	90.59	+	1.72	2.58e-08	1.9e-06
GTP binding (GO:0005525)	383	153	89.66	+	1.71	5.54e-08	3.68e-06
protein phosphatase binding (GO:0019903)	143	57	33.47	+	1.7	0.00104	0.0233
GTPase activity (GO:0003924)	332	131	77.72	+	1.69	8.28e-07	4.2e-05
isomerase activity (GO:0016853)	170	67	39.8	+	1.68	0.000447	0.0114
ubiquitin-like protein transferase activity (GO:0019787)	419	165	98.08	+	1.68	4.26e-08	3e-06
guanyl nucleotide binding (GO:0019001)	404	158	94.57	+	1.67	1.1e-07	6.77e-06
guanyl ribonucleotide binding (GO:0032561)	404	158	94.57	+	1.67	1.1e-07	6.68e-06
S-adenosylmethionine-dependent methyltransferase activity (GO:0008757)	156	61	36.52	+	1.67	0.00092	0.0208
protease binding (GO:0002020)	133	52	31.13	+	1.67	0.00246	0.0483
ubiquitin-protein transferase activity (GO:0004842)	394	154	92.23	+	1.67	1.45e-07	8.56e-06
transcription coregulator activity (GO:0003712)	604	232	141.39	+	1.64	3.65e-10	4e-08
protein-macromolecule adaptor activity (GO:0030674)	258	99	60.4	+	1.64	5.5e-05	0.00184
ligase activity (GO:0016874)	154	59	36.05	+	1.64	0.00201	0.0403
transferase activity, transferring acyl groups (GO:0016746)	269	103	62.97	+	1.64	4.39e-05	0.0015
phosphoprotein phosphatase activity (GO:0004721)	181	69	42.37	+	1.63	0.000838	0.0191
molecular adaptor activity (GO:0060090)	327	124	76.55	+	1.62	8.78e-06	0.000351
enzyme binding (GO:0019899)	2259	856	528.81	+	1.62	2.56e-35	8.06e-33
protein kinase regulator activity (GO:0019887)	185	70	43.31	+	1.62	0.00094	0.0211
cell adhesion molecule binding (GO:0050839)	501	188	117.28	+	1.6	6.88e-08	4.33e-06
nuclease activity (GO:0004518)	216	81	50.56	+	1.6	0.000442	0.0113
kinase regulator activity (GO:0019207)	214	80	50.1	+	1.6	0.000544	0.0134
protein kinase binding (GO:0019901)	667	249	156.14	+	1.59	6.99e-10	7.49e-08
transcription factor binding (GO:0008134)	689	257	161.29	+	1.59	3.4e-10	3.82e-08
protein C-terminus binding (GO:0008022)	204	76	47.75	+	1.59	0.000723	0.017
kinase binding (GO:0019900)	755	281	176.74	+	1.59	6.08e-11	8.69e-09
methyltransferase activity (GO:0008168)	219	81	51.27	+	1.58	0.000624	0.0148
transferase activity, transferring one-carbon groups (GO:0016741)	231	85	54.07	+	1.57	0.000507	0.0128
chromatin binding (GO:0003682)	566	207	132.49	+	1.56	7.45e-08	4.62e-06
ubiquitin protein ligase activity (GO:0061630)	238	87	55.71	+	1.56	0.000596	0.0144
ATPase activity, coupled (GO:0042623)	293	107	68.59	+	1.56	0.000139	0.00419
ubiquitin-like protein ligase activity (GO:0061659)	248	90	58.05	+	1.55	0.000588	0.0142
nucleic acid binding (GO:0003676)	4107	1490	961.41	+	1.55	1.26e-57	8.52e-55
protein domain specific binding (GO:0019904)	710	256	166.2	+	1.54	5.3e-09	4.39e-07
transcription corepressor activity (GO:0003714)	249	89	58.29	+	1.53	0.000781	0.018
phosphatase activity (GO:0016791)	273	96	63.91	+	1.5	0.000798	0.0183
protein-containing complex binding (GO:0044877)	1252	438	293.08	+	1.49	4.24e-13	7.41e-11
hydrolase activity, acting on acid anhydrides, in phosphorus-containing anhydrides (GO:0016818)	877	306	205.3	+	1.49	2.27e-09	2.14e-07
hydrolase activity, acting on acid anhydrides (GO:0016817)	877	306	205.3	+	1.49	2.27e-09	2.1e-07
pyrophosphatase activity (GO:0016462)	873	304	204.36	+	1.49	3.26e-09	2.85e-07
nucleoside-triphosphatase activity (GO:0017111)	820	283	191.95	+	1.47	2.27e-08	1.7e-06
heterocyclic compound binding (GO:1901363)	6060	2009	1418.58	+	1.42	2.56e-58	2.01e-55
identical protein binding (GO:0042802)	1866	615	436.81	+	1.41	4.89e-14	1.05e-11
enzyme activator activity (GO:0008047)	529	174	123.83	+	1.41	0.000137	0.00416
organic cyclic compound binding (GO:0097159)	6147	2021	1438.95	+	1.4	1.7e-56	1e-53
oxidoreductase activity (GO:0016491)	769	249	180.01	+	1.38	1.01e-05	0.000401
enzyme regulator activity (GO:0030234)	1065	344	249.31	+	1.38	2.17e-07	1.24e-05
transferase activity (GO:0016740)	2363	756	553.15	+	1.37	6.82e-15	1.69e-12
nucleoside phosphate binding (GO:1901265)	2184	695	511.25	+	1.36	2.79e-13	5.48e-11
ATPase activity (GO:0016887)	440	140	103	+	1.36	0.00185	0.038
nucleotide binding (GO:0000166)	2183	694	511.02	+	1.36	3.32e-13	6.27e-11
purine ribonucleoside triphosphate binding (GO:0035639)	1859	587	435.17	+	1.35	8.53e-11	1.18e-08
protein binding (GO:0005515)	12129	3818	2839.27	+	1.34	2.54e-158	1.2e-154
purine nucleotide binding (GO:0017076)	1938	610	453.67	+	1.34	5.36e-11	7.91e-09
purine ribonucleotide binding (GO:0032555)	1925	604	450.62	+	1.34	9.58e-11	1.29e-08
ribonucleotide binding (GO:0032553)	1941	608	454.37	+	1.34	1.1e-10	1.41e-08
catalytic activity (GO:0003824)	5829	1824	1364.51	+	1.34	3.38e-37	1.14e-34
GTPase binding (GO:0051020)	556	172	130.15	+	1.32	0.00153	0.0326
structural molecule activity (GO:0005198)	706	216	165.27	+	1.31	0.000611	0.0146
hydrolase activity, acting on ester bonds (GO:0016788)	761	231	178.14	+	1.3	0.000598	0.0143
catalytic activity, acting on a protein (GO:0140096)	2234	677	522.96	+	1.29	8.68e-10	8.91e-08
hydrolase activity (GO:0016787)	2555	770	598.1	+	1.29	1.08e-10	1.41e-08
protein homodimerization activity (GO:0042803)	661	199	154.73	+	1.29	0.00194	0.0392
adenyl nucleotide binding (GO:0030554)	1581	469	370.1	+	1.27	3.95e-06	0.000165
small molecule binding (GO:0036094)	2583	762	604.65	+	1.26	3.3e-09	2.83e-07
adenyl ribonucleotide binding (GO:0032559)	1570	463	367.52	+	1.26	8.37e-06	0.000337
ATP binding (GO:0005524)	1511	445	353.71	+	1.26	1.34e-05	0.000523
protein dimerization activity (GO:0046983)	1019	299	238.54	+	1.25	0.00053	0.0133
carbohydrate derivative binding (GO:0097367)	2283	662	534.43	+	1.24	3.91e-07	2.12e-05
transferase activity, transferring phosphorus-containing groups (GO:0016772)	985	283	230.58	+	1.23	0.00228	0.0451
drug binding (GO:0008144)	1772	500	414.81	+	1.21	0.000137	0.00416
binding (GO:0005488)	15295	4304	3580.4	+	1.2	2.73e-119	6.43e-116
anion binding (GO:0043168)	2856	796	668.56	+	1.19	3.69e-06	0.000161
molecular_function (GO:0003674)	17653	4622	4132.38	+	1.12	4.71e-91	4.44e-88
ion binding (GO:0043167)	6355	1628	1487.64	+	1.09	0.000102	0.00322
transporter activity (GO:0005215)	1223	219	286.29	-	0.76	0.000123	0.00376
transmembrane transporter activity (GO:0022857)	1062	174	248.6	-	0.7	3.87e-06	0.000163
ion transmembrane transporter activity (GO:0015075)	880	138	206	-	0.67	3.83e-06	0.000163
cation transmembrane transporter activity (GO:0008324)	652	101	152.63	-	0.66	4.79e-05	0.00163
inorganic molecular entity transmembrane transporter activity (GO:0015318)	830	123	194.29	-	0.63	5.01e-07	2.66e-05
inorganic cation transmembrane transporter activity (GO:0022890)	607	89	142.09	-	0.63	1.22e-05	0.000481
monovalent inorganic cation transmembrane transporter activity (GO:0015077)	396	56	92.7	-	0.6	0.000211	0.00601
calcium ion binding (GO:0005509)	725	99	169.71	-	0.58	6.8e-08	4.34e-06
anion transmembrane transporter activity (GO:0008509)	336	45	78.65	-	0.57	0.000213	0.00603
secondary active transmembrane transporter activity (GO:0015291)	239	30	55.95	-	0.54	0.000727	0.017
cytokine activity (GO:0005125)	217	26	50.8	-	0.51	0.000533	0.0132
metal ion transmembrane transporter activity (GO:0046873)	439	47	102.77	-	0.46	1.64e-08	1.25e-06
inorganic anion transmembrane transporter activity (GO:0015103)	141	15	33.01	-	0.45	0.00197	0.0397
glycosaminoglycan binding (GO:0005539)	233	24	54.54	-	0.44	2.78e-05	0.00102
channel activity (GO:0015267)	484	48	113.3	-	0.42	1.9e-10	2.29e-08
passive transmembrane transporter activity (GO:0022803)	485	48	113.53	-	0.42	1.93e-10	2.28e-08
heparin binding (GO:0008201)	170	16	39.8	-	0.4	0.000108	0.00334
ion channel activity (GO:0005216)	441	41	103.23	-	0.4	1.58e-10	1.96e-08
solute:cation symporter activity (GO:0015294)	108	10	25.28	-	0.4	0.0021	0.042
antigen binding (GO:0003823)	186	17	43.54	-	0.39	4.37e-05	0.0015
symporter activity (GO:0015293)	146	13	34.18	-	0.38	0.000225	0.00628
receptor ligand activity (GO:0048018)	487	43	114	-	0.38	2.26e-12	3.56e-10
signaling receptor activator activity (GO:0030546)	492	43	115.17	-	0.37	1.24e-12	2.02e-10
receptor regulator activity (GO:0030545)	538	47	125.94	-	0.37	9.75e-14	2e-11
molecular transducer activity (GO:0060089)	1531	131	358.39	-	0.37	5.38e-39	2.12e-36
signaling receptor activity (GO:0038023)	1522	130	356.28	-	0.36	7.75e-39	2.81e-36
cation channel activity (GO:0005261)	344	29	80.53	-	0.36	1.4e-09	1.4e-07
monooxygenase activity (GO:0004497)	108	9	25.28	-	0.36	0.000865	0.0196
G protein-coupled peptide receptor activity (GO:0008528)	147	12	34.41	-	0.35	6.65e-05	0.00218
peptide receptor activity (GO:0001653)	153	12	35.82	-	0.34	3.55e-05	0.00124
chloride transmembrane transporter activity (GO:0015108)	101	7	23.64	-	0.3	0.000319	0.00874
transmembrane signaling receptor activity (GO:0004888)	1305	88	305.49	-	0.29	1.1e-43	5.2e-41
chloride channel activity (GO:0005254)	75	5	17.56	-	0.28	0.00233	0.0461
solute:sodium symporter activity (GO:0015370)	76	5	17.79	-	0.28	0.00161	0.034
sodium ion transmembrane transporter activity (GO:0015081)	157	10	36.75	-	0.27	2.28e-06	0.000106
hormone activity (GO:0005179)	128	8	29.96	-	0.27	2.25e-05	0.000829
serine-type endopeptidase inhibitor activity (GO:0004867)	96	6	22.47	-	0.27	0.000314	0.00867
growth factor activity (GO:0008083)	163	10	38.16	-	0.26	7.99e-07	4.1e-05
gated channel activity (GO:0022836)	342	19	80.06	-	0.24	3.51e-14	7.89e-12
voltage-gated ion channel activity (GO:0005244)	198	10	46.35	-	0.22	3.76e-09	3.17e-07
voltage-gated channel activity (GO:0022832)	199	10	46.58	-	0.21	2.55e-09	2.31e-07
ligand-gated channel activity (GO:0022834)	139	6	32.54	-	0.18	1.97e-07	1.15e-05
ligand-gated ion channel activity (GO:0015276)	139	6	32.54	-	0.18	1.97e-07	1.13e-05
ligand-gated cation channel activity (GO:0099094)	106	4	24.81	-	0.16	3.74e-06	0.000162
potassium ion transmembrane transporter activity (GO:0015079)	159	6	37.22	-	0.16	6.17e-09	5.02e-07
peptide hormone binding (GO:0017046)	54	2	12.64	-	0.16	0.00166	0.0347
transmitter-gated channel activity (GO:0022835)	62	2	14.51	-	0.14	0.000324	0.00883
transmitter-gated ion channel activity (GO:0022824)	62	2	14.51	-	0.14	0.000324	0.00878
G protein-coupled receptor activity (GO:0004930)	884	25	206.94	-	0.12	9.88e-52	5.18e-49
extracellular ligand-gated ion channel activity (GO:0005230)	77	2	18.02	-	0.11	1.88e-05	0.000702
neurotransmitter receptor activity (GO:0030594)	118	3	27.62	-	0.11	6.8e-08	4.39e-06
potassium channel activity (GO:0005267)	123	3	28.79	-	0.1	3.15e-08	2.29e-06
voltage-gated potassium channel activity (GO:0005249)	89	2	20.83	-	0.1	2.53e-06	0.000117
voltage-gated cation channel activity (GO:0022843)	141	3	33.01	-	0.09	7.09e-10	7.44e-08
transmitter-gated ion channel activity involved in regulation of postsynaptic membrane potential (GO:1904315)	55	1	12.87	-	0.08	0.000215	0.00605
extracellular matrix structural constituent (GO:0005201)	165	3	38.62	-	0.08	7.17e-12	1.09e-09
neurotransmitter receptor activity involved in regulation of postsynaptic membrane potential (GO:0099529)	58	1	13.58	-	0.07	8.91e-05	0.00286
neurotransmitter binding (GO:0042165)	58	1	13.58	-	0.07	8.91e-05	0.00284
postsynaptic neurotransmitter receptor activity (GO:0098960)	78	1	18.26	-	0.05	1.91e-06	9.02e-05
immunoglobulin receptor binding (GO:0034987)	98	1	22.94	-	0.04	4.08e-08	2.92e-06
serotonin receptor activity (GO:0099589)	34	0	7.96	-	< 0.01	0.00146	0.0315
G protein-coupled neurotransmitter receptor activity (GO:0099528)	41	0	9.6	-	< 0.01	0.000399	0.0105
G protein-coupled amine receptor activity (GO:0008227)	63	0	14.75	-	< 0.01	2.62e-06	0.00012
odorant binding (GO:0005549)	98	0	22.94	-	< 0.01	2.15e-09	2.07e-07
extracellular matrix structural constituent conferring tensile strength (GO:0030020)	41	0	9.6	-	< 0.01	0.000399	0.0105
G protein-coupled serotonin receptor activity (GO:0004993)	34	0	7.96	-	< 0.01	0.00146	0.0314
olfactory receptor activity (GO:0004984)	439	0	102.77	-	< 0.01	4.41e-41	1.89e-38
sodium channel activity (GO:0005272)	45	0	10.53	-	< 0.01	0.000158	0.00459
voltage-gated calcium channel activity (GO:0005245)	44	0	10.3	-	< 0.01	0.00015	0.00444
excitatory extracellular ligand-gated ion channel activity (GO:0005231)	33	0	7.72	-	< 0.01	0.00143	0.0309

## Sheet: Reactome
Pathway identifier	Pathway name	#Entities found	#Entities total	Entities ratio	Entities pValue	Entities FDR	#Reactions found	#Reactions total	Reactions ratio	Species identifier	Species name	Submitted entities found	Mapped entities	Found reaction identifiers
R-HSA-72766	Translation	256	339	0.0233568	1.11022e-16	1.25011e-13	85	99	0.00779528	9606	Homo sapiens	RPL4;EIF4A2;RPL5;RPL30;RPL3;RPL32;RPL31;RPL34;SMC3;RPL8;EPRS;LIPA;NUDT3;RPL6;RPL7;RPS15;RPS14;RPS16;RPL18A;RPS19;RPL36AL;RPS18;RPL36;RPL35;RPL38;RPL37;RPS11;RPS10;RPL39;RPS13;RPS12;EIF2A;ATP6V0E1;RPL21;PRKCB;TYW3;RPL23;RPL22;MRPS18B;MRPS18A;MFSD11;MRPS18C;PPA2;KARS;PPA1;XRN2;RPL24;VDAC2;RPL27;RPL26;RPL29;AURKAIP1;RPL28;UBA52;TMEM63A;RPN2;SAR1A;MRPL18;RPN1;MRPL16;MRPL14;MRPL15;MRPL12;MRPL13;GSPT1;…		R-HSA-156930;R-HSA-1799326;R-HSA-5368279;R-HSA-156808;R-HSA-380170;R-HSA-72722;R-HSA-156823;R-HSA-380048;R-HSA-380176;R-HSA-449937;R-HSA-156826;R-HSA-157849;R-HSA-156832;R-HSA-72619;R-HSA-72621;R-HSA-5691512;R-HSA-380203;R-HSA-5419261;R-HSA-71732;R-HSA-72631;R-HSA-1799330;R-HSA-1799329;R-HSA-72635;R-HSA-1799335;R-HSA-1799332;R-HSA-5389842;R-HSA-379844;R-HSA-5419281;R-HSA-379974;R-HSA-5389841;R-HS…
R-HSA-8953854	Metabolism of RNA	526	782	0.053879	1.11022e-16	1.25011e-13	156	187	0.0147244	9606	Homo sapiens	RPL4;RPL5;POP5;RPL30;POP7;RPL3;NUP107;RPL32;RPL31;POP4;RPL34;HNRNPU;PHAX;HNRNPR;SMC3;RPL8;EPRS;RPL6;TSEN54;RRP9;RPL7;GLE1;PSMD8;LSM10;PSMD9;PSMD6;PSMD7;PSMD4;CLP1;PSMD5;MYC;PSMD2;PSMD3;RPL36;AKT1;PSMD1;RPL35;RPL38;RPL37;RPL39;NUP210;RPL21;PRKCB;TYW3;RPL23;RPL22;WDR75;GTPBP3;SCAMP2;WDR77;DYNC1LI1;DDX39A;SCO2;ZC3H11A;PSME3;SARNP;CLNS1A;UQCRC1;PSME1;PSME2;RPL24;RPL27;NUP98;RPL26;RPL29;CFAP97;RPL28;U…		R-HSA-6793057;R-HSA-77069;R-HSA-77068;R-HSA-6793066;R-HSA-428296;R-HSA-77073;R-HSA-77585;R-HSA-6787447;R-HSA-191763;R-HSA-77584;R-HSA-77587;R-HSA-450580;R-HSA-158481;R-HSA-429845;R-HSA-77586;R-HSA-77077;R-HSA-77589;R-HSA-158484;R-HSA-77591;R-HSA-9024159;R-HSA-77078;R-HSA-77590;R-HSA-77593;R-HSA-77081;R-HSA-77592;R-HSA-77083;R-HSA-77594;R-HSA-77085;R-HSA-6790982;R-HSA-429860;R-HSA-927789;R-HSA-770…
R-HSA-72203	Processing of Capped Intron-Containing Pre-mRNA	203	256	0.0176381	4.44089e-16	3.33511e-13	32	32	0.00251969	9606	Homo sapiens	NUP107;EIF4A3;HNRNPU;HNRNPR;CCAR1;GLE1;SNRPD2;CLP1;SNRPD1;MAGOH;SNRPD3;SRRM2;AQR;NUP210;METTL3;MIF;CDC40;SRRM1;DDX39A;SARNP;ZC3H11A;UQCRC1;CD2BP2;NUP98;CFAP97;SF1;PRR13;SLBP;SEH1L;DHX9;SHMT2;CSTF2;SNU13;BAZ2B;HNRNPLL;AAAS;NUP85;PCBP1;PCBP2;GAR1;CSTF1;DHX38;NUP88;RBM10;ZRSR2;PRPF38A;UPF3B;MEMO1;HNRNPL;HNRNPM;SNW1;HNRNPK;HNRNPF;HNRNPD;NDUFAF3;GRB2;RNPS1;HNRNPC;SUGP1;PPP1R11;MRPS12;SRP54;PQBP1;TUBA1…		R-HSA-8849157;R-HSA-72130;R-HSA-159046;R-HSA-75079;R-HSA-159050;R-HSA-75081;R-HSA-75080;R-HSA-72139;R-HSA-75083;R-HSA-75082;R-HSA-111439;R-HSA-72143;R-HSA-77587;R-HSA-158481;R-HSA-158484;R-HSA-75097;R-HSA-75096;R-HSA-75098;R-HSA-77594;R-HSA-72095;R-HSA-72160;R-HSA-72231;R-HSA-72103;R-HSA-72107;R-HSA-158441;R-HSA-158447;R-HSA-72180;R-HSA-156661;R-HSA-72185;R-HSA-72124;R-HSA-72127;R-HSA-159101
R-HSA-72163	mRNA Splicing - Major Pathway	155	185	0.0127463	1.95399e-14	1.1001e-11	9	9	0.000708661	9606	Homo sapiens	DGKA;EIF4A3;HNRNPU;HNRNPR;CWC25;CASC3;CWC27;CCAR1;EFTUD2;SNRPD2;CLP1;SNRPD1;CWC22;MAGOH;PAPOLA;SNRPD3;TXNL4A;SRRM2;TPD52;AQR;SNRPN;MIF;WBP11;GTF2F1;GTF2F2;CDC40;SRRM1;PRPF6;POLG2;HNRNPUL1;PRPF3;SNRPG;SRSF2;UQCRC1;CD2BP2;SRSF3;PPIE;SNRNP27;SNRPE;SRSF4;PPIH;SNRPF;SRSF5;SRSF6;SNRPC;SNRNP200;FKBP4;SRSF7;SNRPA;SNRPB;SRSF9;SF1;IDI1;DDX5;RBM8A;DHX9;SHMT2;UBA5;CSTF2;SNU13;BAZ2B;HNRNPLL;PRPF8;ATXN3;PCBP1;…		R-HSA-72160;R-HSA-72130;R-HSA-72231;R-HSA-156661;R-HSA-72139;R-HSA-72107;R-HSA-72124;R-HSA-72143;R-HSA-72127
R-HSA-72172	mRNA Splicing	160	196	0.0135042	5.88418e-14	2.64788e-11	14	14	0.00110236	9606	Homo sapiens	EIF4A3;HNRNPU;HNRNPR;CCAR1;SNRPD2;CLP1;SNRPD1;MAGOH;SNRPD3;SRRM2;AQR;MIF;CDC40;SRRM1;UQCRC1;CD2BP2;SF1;DHX9;SHMT2;CSTF2;SNU13;BAZ2B;HNRNPLL;PCBP1;PCBP2;CSTF1;DHX38;RBM10;ZRSR2;PRPF38A;UPF3B;MEMO1;HNRNPL;HNRNPM;SNW1;HNRNPK;HNRNPF;HNRNPD;RNPS1;HNRNPC;SUGP1;PPP1R11;MRPS12;SRP54;PQBP1;TUBA1C;HINT1;PCF11;DHX15;PRPF40A;WDR33;GCFC2;HNRNPH1;HNRNPH2;PLIN2;SLU7;SF3B4;SF3B5;SF3B2;SF3B3;SF3B6;SRRT;SF3B1;SRSF…		R-HSA-72160;R-HSA-72130;R-HSA-75079;R-HSA-72231;R-HSA-75081;R-HSA-75080;R-HSA-72139;R-HSA-72107;R-HSA-75083;R-HSA-75082;R-HSA-72143;R-HSA-156661;R-HSA-72124;R-HSA-72127
R-HSA-9010553	Regulation of expression of SLITs and ROBOs	149	183	0.0126085	5.10703e-13	1.91513e-10	9	20	0.0015748	9606	Homo sapiens	RPL4;RPL5;RPL30;RPL3;RPL32;RPL31;NAB1;RPL34;EIF4A3;CASC3;SMC3;RPL8;RPL10A;RPL6;NUDT3;RPL7;RPS15;PSMD8;RPS14;PSMD9;PSMD6;RPS16;PSMD7;RPS19;PSMD4;RPL18A;RPS18;RPL36AL;PSMD5;PSMD2;PSMD3;MAGOH;RPL36;RPL35;PSMD1;RPL38;RPL37;RPS11;RPS10;RPL39;RPS13;RPS12;FBXO9;RPS9;ATP6V0E1;RPS7;RPL21;USP4;RPS8;PRKCB;TYW3;RPS5;RPL23;RPS6;RPL22;TAP1;RPSA;PDIA6;RBX1;PDIA4;BIN2;PSME3;PSME1;UBE2V2;RPL24;PSME2;VDAC2;RPL27;R…		R-HSA-9011289;R-HSA-9010872;R-HSA-9010523;R-HSA-9014652;R-HSA-9010396;R-HSA-9011313;R-HSA-8986083;R-HSA-9014610;R-HSA-9011300
R-HSA-1236974	ER-Phagosome pathway	137	165	0.0113683	1.15064e-12	3.69354e-10	10	10	0.000787402	9606	Homo sapiens	POP5;CHD9;SNAP23;PSMD8;SEC61A1;PSMD9;PSMD6;PSMD7;PSMD4;PSMD5;SEC61G;PSMD2;PSMD3;PSMD1;SEC61B;LGALS9;B2M;FBXO9;PDIA3;HLA-H;TSC22D2;HLA-B;HLA-C;TAP1;HLA-A;HLA-F;PDIA4;TAPBP;HLA-E;VAMP8;PSMA5;PSMA6;PSMA3;PSMA4;PSMA1;PSMA2;PSME3;UBE2V2;PSME1;MAL;PSME2;SEC22B;UBA52;VAMP3;PSMD12;PSMD11;ANAPC15;RPN2;PSMD14;PSMD13;RPN1;LY96;TAPBPL;PSMA7;PSMB6;PSMB7;PSMB4;PSMB5;TCOF1;UBB;PSMB2;ZNHIT3;PSMB3;UBC;PSMB1;STX4;…		R-HSA-8863895;R-HSA-1236947;R-HSA-8863973;R-HSA-8951595;R-HSA-1236935;R-HSA-8863858;R-HSA-1236965;R-HSA-1236949;R-HSA-1236971;R-HSA-8863914
R-HSA-1799339	SRP-dependent cotranslational protein targeting to membrane	108	119	0.00819898	1.77303e-12	4.9822e-10	5	5	0.000393701	9606	Homo sapiens	RPL4;RPL5;SRP19;RPL30;RPL3;RPL32;RPL31;NAB1;RPL34;SMC3;RPL8;SRP14;RPL10A;RPL6;NUDT3;RPL7;RPS15;RPS14;RPS16;RPS19;RPL18A;RPS18;RPL36AL;RPL36;RPL35;RPL38;RPL37;RPS11;RPS10;RPL39;RPS13;RPS12;RPS9;ATP6V0E1;RPS7;RPL21;USP4;RPS8;TYW3;RPS5;RPL23;RPS6;RPL22;RPSA;MFSD11;PDIA6;RPL24;VDAC2;RPL27;RPL26;RPL29;RPL28;UBA52;TMEM63A;RPN2;RPN1;ARHGAP12;SSR1;RPL39L;RPL41;ICMT;RPS26;RPS25;RPS28;RPS27;RPS29;RPL27A;SR…		R-HSA-1799326;R-HSA-1799330;R-HSA-1799329;R-HSA-1799335;R-HSA-1799332
R-HSA-72706	GTP hydrolysis and joining of the 60S ribosomal subunit	108	120	0.00826788	2.88602e-12	6.86501e-10	3	3	0.00023622	9606	Homo sapiens	RPL4;EIF4A2;RPL5;RPL30;RPL3;RPL32;RPL31;NAB1;RPL34;SMC3;RPL8;RPL10A;RPL6;NUDT3;RPL7;RPS15;RPS14;ZFP36;RPS16;RPS19;RPL18A;RPS18;RPL36AL;RPL36;RPL35;RPL38;RPL37;RPS11;RPS10;RPL39;RPS13;RPS12;EIF2A;RPS9;ATP6V0E1;RPS7;RPL21;USP4;RPS8;PRKCB;EIF1AX;TYW3;RPS5;RPL23;RPS6;RPL22;RPSA;PDIA6;EEF1A1;XRN2;RPL24;VDAC2;RPL27;RPL26;RPL29;RPL28;UBA52;TMEM63A;ARHGAP12;MARK3;RPL39L;RPL41;ICMT;EIF2S2;EIF2S1;RPS26;RPS…		R-HSA-72672;R-HSA-72619;R-HSA-72671
R-HSA-72689	Formation of a pool of free 40S subunits	99	106	0.00730329	3.05111e-12	6.86501e-10	2	2	0.00015748	9606	Homo sapiens	RPL4;RPL5;RPL30;RPL3;RPL32;RPL31;NAB1;RPL34;SMC3;RPL8;RPL10A;RPL6;NUDT3;RPL7;RPS15;RPS14;ZFP36;RPS16;RPS19;RPL18A;RPS18;RPL36AL;RPL36;RPL35;RPL38;RPL37;RPS11;RPS10;RPL39;RPS13;RPS12;RPS9;ATP6V0E1;RPS7;RPL21;USP4;RPS8;EIF1AX;TYW3;RPS5;RPL23;RPS6;RPL22;RPSA;PDIA6;EEF1A1;RPL24;VDAC2;RPL27;RPL26;RPL29;RPL28;UBA52;TMEM63A;ARHGAP12;RPL39L;RPL41;ICMT;RPS26;RPS25;RPS28;RPS27;RPS29;RPL27A;RPS20;RPS21;EIF4…		R-HSA-72673;R-HSA-72676
R-HSA-983169	Class I MHC mediated antigen processing & presentation	301	465	0.032038	4.11104e-12	7.3787e-10	45	48	0.00377953	9606	Homo sapiens	POP5;LRR1;KEAP1;CBLB;UBE2L6;ENO1;CISD3;UBE2L3;PSMD8;PSMD9;PSMD6;RNF115;PSMD7;RNF114;CDC23;PSMD4;HERC1;PSMD5;PSMD2;CDC26;PSMD3;CDC27;PSMD1;UBAP2L;FBXO6;LGALS9;B2M;TRIM21;FBXO7;SKP1;HERC6;FBXO9;HLA-H;WSB1;HLA-B;HLA-C;HLA-A;HLA-F;HLA-E;JMJD6;RNF126;PSME3;PSME1;PSME2;TXNIP;RBCK1;LAP3;CBLL1;UBA52;TRIM11;ANAPC13;ANAPC15;RPN2;SAR1A;TARSL2;PRKDC;SAR1B;RPN1;TAPBPL;IQGAP1;UBE2J2;DEDD2;ANAPC11;UBE2J1;ZMPSTE…		R-HSA-1236947;R-HSA-8951499;R-HSA-1236948;R-HSA-1236949;R-HSA-203979;R-HSA-1236954;R-HSA-1236955;R-HSA-983427;R-HSA-983426;R-HSA-983425;R-HSA-1236956;R-HSA-983424;R-HSA-8863895;R-HSA-1236935;R-HSA-1236939;R-HSA-1236943;R-HSA-1236940;R-HSA-1236941;R-HSA-983150;R-HSA-8863973;R-HSA-8951595;R-HSA-983148;R-HSA-983147;R-HSA-983146;R-HSA-983145;R-HSA-983144;R-HSA-983142;R-HSA-983140;R-HSA-983138;R-HSA-8…
R-HSA-927802	Nonsense-Mediated Decay (NMD)	110	124	0.00854348	4.26514e-12	7.3787e-10	6	6	0.000472441	9606	Homo sapiens	RPL4;RPL5;RPL30;RPL3;RPL32;ARL6IP1;RPL31;NAB1;RPL34;EIF4A3;CASC3;SMC3;RPL8;RPL10A;RPL6;NUDT3;RPL7;RPS15;RPS14;RPS16;RPS19;RPL18A;RPS18;RPL36AL;PPP2R1A;MAGOH;RPL36;RPL35;RPL38;RPL37;RPS11;RPS10;RPL39;RPS13;RPS12;RPS9;ATP6V0E1;RPS7;RPL21;USP4;RPS8;PRKCB;TYW3;RPS5;RPL23;RPS6;RPL22;RPSA;PDIA6;FKBP8;RPL24;VDAC2;RPL27;RPL26;RPL29;RPL28;UBA52;NDRG3;TMEM63A;RBM8A;GSPT1;ARHGAP12;NRBF2;RPL39L;RPL41;ICMT;UP…		R-HSA-927836;R-HSA-927789;R-HSA-927832;R-HSA-927830;R-HSA-927813;R-HSA-927889
R-HSA-975957	Nonsense Mediated Decay (NMD) enhanced by the Exon Junction Complex (EJC)	110	124	0.00854348	4.26514e-12	7.3787e-10	5	5	0.000393701	9606	Homo sapiens	RPL4;RPL5;RPL30;RPL3;RPL32;ARL6IP1;RPL31;NAB1;RPL34;EIF4A3;CASC3;SMC3;RPL8;RPL10A;RPL6;NUDT3;RPL7;RPS15;RPS14;RPS16;RPS19;RPL18A;RPS18;RPL36AL;PPP2R1A;MAGOH;RPL36;RPL35;RPL38;RPL37;RPS11;RPS10;RPL39;RPS13;RPS12;RPS9;ATP6V0E1;RPS7;RPL21;USP4;RPS8;PRKCB;TYW3;RPS5;RPL23;RPS6;RPL22;RPSA;PDIA6;FKBP8;RPL24;VDAC2;RPL27;RPL26;RPL29;RPL28;UBA52;NDRG3;TMEM63A;RBM8A;GSPT1;ARHGAP12;NRBF2;RPL39L;RPL41;ICMT;UP…		R-HSA-927836;R-HSA-927832;R-HSA-927830;R-HSA-927813;R-HSA-927889
R-HSA-156827	L13a-mediated translational silencing of Ceruloplasmin expression	107	120	0.00826788	6.17817e-12	9.88507e-10	3	3	0.00023622	9606	Homo sapiens	RPL4;EIF4A2;RPL5;RPL30;RPL3;RPL32;RPL31;NAB1;RPL34;SMC3;RPL8;RPL10A;RPL6;NUDT3;RPL7;RPS15;RPS14;ZFP36;RPS16;RPS19;RPL18A;RPS18;RPL36AL;RPL36;RPL35;RPL38;RPL37;RPS11;RPS10;RPL39;RPS13;RPS12;EIF2A;RPS9;ATP6V0E1;RPS7;RPL21;USP4;RPS8;PRKCB;EIF1AX;TYW3;RPS5;RPL23;RPS6;RPL22;RPSA;PDIA6;EEF1A1;XRN2;RPL24;VDAC2;RPL27;RPL26;RPL29;RPL28;UBA52;TMEM63A;ARHGAP12;RPL39L;RPL41;ICMT;EIF2S2;EIF2S1;RPS26;RPS25;RPS…		R-HSA-156832;R-HSA-156823;R-HSA-156826
R-HSA-1236975	Antigen processing-Cross presentation	147	187	0.0128841	8.64342e-12	1.29651e-09	21	23	0.00181102	9606	Homo sapiens	POP5;CHD9;SNAP23;NCF4;CTSS;PSMD8;SEC61A1;PSMD9;PSMD6;PSMD7;PSMD4;PSMD5;CTSL;SEC61G;PSMD2;PSMD3;PSMD1;UBAP2L;SEC61B;LGALS9;B2M;FBXO9;PDIA3;HLA-H;NCOA5;TSC22D2;HLA-B;HLA-C;TAP1;CYBA;HLA-A;HLA-F;PDIA4;TAPBP;HLA-E;VAMP8;PSMA5;PSMA6;PSMA3;PSMA4;PSMA1;PSMA2;PSME3;UBE2V2;PSME1;MAL;PSME2;SEC22B;UBA52;SLU7;VAMP3;PSMD12;PSMD11;ANAPC15;RPN2;PSMD14;PSMD13;RPN1;LY96;TAPBPL;PSMA7;PSMB6;PSMB7;PSMB4;PSMB5;TCOF1;…		R-HSA-1236947;R-HSA-8863973;R-HSA-8951595;R-HSA-1236948;R-HSA-1236949;R-HSA-1236954;R-HSA-1236955;R-HSA-8863914;R-HSA-1236956;R-HSA-8863895;R-HSA-1236935;R-HSA-8863858;R-HSA-1236967;R-HSA-1236964;R-HSA-1236965;R-HSA-1236970;R-HSA-1236971;R-HSA-1236939;R-HSA-1236943;R-HSA-1236940;R-HSA-1236941
R-HSA-72613	Eukaryotic Translation Initiation	112	130	0.00895687	1.52167e-11	2.00861e-09	20	21	0.00165354	9606	Homo sapiens	RPL4;EIF4A2;RPL5;RPL30;RPL3;RPL32;RPL31;NAB1;RPL34;SMC3;RPL8;RPL10A;RPL6;NUDT3;RPL7;RPS15;RPS14;ZFP36;RPS16;RPS19;RPL18A;RPS18;RPL36AL;RPL36;RPL35;RPL38;RPL37;RPS11;RPS10;RPL39;RPS13;RPS12;EIF2A;RPS9;ATP6V0E1;RPS7;RPL21;USP4;RPS8;PRKCB;EIF1AX;TYW3;RPS5;RPL23;RPS6;RPL22;RPSA;PDIA6;EEF1A1;XRN2;RPL24;VDAC2;RPL27;RPL26;RPL29;RPL28;UBA52;TMEM63A;ARHGAP12;MARK3;EIF2B5;RPL39L;RPL41;EIF2B2;ICMT;EIF2S2;EI…		R-HSA-72673;R-HSA-72672;R-HSA-156832;R-HSA-72676;R-HSA-72647;R-HSA-72619;R-HSA-156808;R-HSA-72621;R-HSA-72691;R-HSA-72722;R-HSA-156823;R-HSA-72663;R-HSA-72631;R-HSA-156826;R-HSA-72697;R-HSA-72635;R-HSA-157849;R-HSA-72669;R-HSA-72671;R-HSA-72670
R-HSA-72737	Cap-dependent Translation Initiation	112	130	0.00895687	1.52167e-11	2.00861e-09	17	18	0.00141732	9606	Homo sapiens	RPL4;EIF4A2;RPL5;RPL30;RPL3;RPL32;RPL31;NAB1;RPL34;SMC3;RPL8;RPL10A;RPL6;NUDT3;RPL7;RPS15;RPS14;ZFP36;RPS16;RPS19;RPL18A;RPS18;RPL36AL;RPL36;RPL35;RPL38;RPL37;RPS11;RPS10;RPL39;RPS13;RPS12;EIF2A;RPS9;ATP6V0E1;RPS7;RPL21;USP4;RPS8;PRKCB;EIF1AX;TYW3;RPS5;RPL23;RPS6;RPL22;RPSA;PDIA6;EEF1A1;XRN2;RPL24;VDAC2;RPL27;RPL26;RPL29;RPL28;UBA52;TMEM63A;ARHGAP12;MARK3;EIF2B5;RPL39L;RPL41;EIF2B2;ICMT;EIF2S2;EI…		R-HSA-72673;R-HSA-72672;R-HSA-72676;R-HSA-72647;R-HSA-72619;R-HSA-156808;R-HSA-72621;R-HSA-72691;R-HSA-72722;R-HSA-72663;R-HSA-72631;R-HSA-72697;R-HSA-72635;R-HSA-157849;R-HSA-72669;R-HSA-72671;R-HSA-72670
R-HSA-6791226	Major pathway of rRNA processing in the nucleolus and cytosol	147	189	0.0130219	1.79349e-11	2.24186e-09	7	7	0.000551181	9606	Homo sapiens	LTV1;RPL4;RPL5;RPL30;RPL3;RPL32;RPL31;NAB1;RPP30;RPL34;SMC3;RPL8;PWP2;RPL10A;RPL6;NUDT3;RRP9;RPL7;RPS15;RPS14;FBL;RPS16;RPS19;RPL18A;RPS18;RPL36AL;NIPAL3;RPL36;RPL35;RPL38;RPL37;RPS11;RPS10;RPL39;RPS13;RPP38;RPS12;RPS9;ATP6V0E1;RPS7;RPL21;USP4;RPS8;IMP3;TYW3;RPS5;RPL23;RPS6;RPL22;WDR75;RPSA;IMP4;CSNK1D;PDIA6;FTSJ3;SCAMP2;EBNA1BP2;POR;NCL;XRN2;RPL24;VDAC2;RPL27;RPL26;RPL29;RPL28;UBA52;TMEM63A;ISG2…		R-HSA-6791223;R-HSA-6791222;R-HSA-6791221;R-HSA-6791219;R-HSA-6791218;R-HSA-6791228;R-HSA-6791227
R-HSA-8868773	rRNA processing in the nucleus and cytosol	157	207	0.0142621	2.28659e-11	2.69818e-09	15	15	0.0011811	9606	Homo sapiens	LTV1;RPL4;RPL5;RPL30;RPL3;RPL32;RPL31;NAB1;RPP30;RPL34;THUMPD1;SMC3;RPL8;PWP2;RPL10A;RPL6;NUDT3;RRP9;RPL7;RPS15;RPS14;FBL;RPS16;RPS19;RPL18A;RPS18;RPL36AL;NIPAL3;RPL36;RPL35;RPL38;RPL37;RPS11;RPS10;RPL39;RPS13;RPP38;RPS12;RPS9;ATP6V0E1;RPS7;RPL21;USP4;RPS8;IMP3;DIMT1;TYW3;RPS5;RPL23;RPS6;RPL22;WDR75;RPSA;IMP4;CSNK1D;PDIA6;FTSJ3;SCAMP2;EBNA1BP2;POR;DKC1;NCL;XRN2;NHP2;RPL24;VDAC2;RPL27;RPL26;RPL29;…		R-HSA-6790982;R-HSA-6790944;R-HSA-8868783;R-HSA-6790987;R-HSA-6791223;R-HSA-6791222;R-HSA-6791221;R-HSA-6791219;R-HSA-6791218;R-HSA-6790994;R-HSA-6791228;R-HSA-6791227;R-HSA-6790907;R-HSA-6790906;R-HSA-6790905
R-HSA-2262752	Cellular responses to stress	408	690	0.0475403	9.85981e-11	1.1043e-08	206	227	0.017874	9606	Homo sapiens	RPL4;RB1;ATF2;RPL5;RPL30;RPL3;NUP107;RPL32;RPL31;RPL34;SMC3;RPL8;RPL6;RPL7;PSMD8;PSMD9;NUB1;PSMD6;PSMD7;PSMD4;PSMD5;PSMD2;GPBP1;PSMD3;RPL36;PSMD1;RPL35;RPL38;RPL37;RPL39;ATG3;NUP210;RPL21;TYW3;RPL23;RPL22;RFX3;DYNC1LI1;DYNC1LI2;DDIT3;PSME3;PSME1;PSME2;RPL24;TXNIP;RPL27;NUP98;RPL26;RPL29;RPL28;UBA52;ASF1A;ATF4;PRR13;ANAPC15;SEH1L;RPN2;ANAPC16;NPRL2;MRPL18;RPN1;GATA3;AAAS;HIF1A;DEDD2;ANAPC11;PRDX3;…		R-HSA-4793925;R-HSA-3371582;R-HSA-3371554;R-HSA-3785768;R-HSA-9653894;R-HSA-9653893;R-HSA-187934;R-HSA-3371567;R-HSA-3371537;R-HSA-3222546;R-HSA-3200023;R-HSA-3786258;R-HSA-3341343;R-HSA-5693540;R-HSA-3222533;R-HSA-3371527;R-HSA-3371531;R-HSA-3322995;R-HSA-1235035;R-HSA-1235037;R-HSA-3239014;R-HSA-198746;R-HSA-3239019;R-HSA-9648883;R-HSA-6804998;R-HSA-3777112;R-HSA-9633008;R-HSA-6807557;R-HSA-964…
R-HSA-9633012	Response of EIF2AK4 (GCN2) to amino acid deficiency	100	115	0.00792338	1.11049e-10	1.18822e-08	16	16	0.00125984	9606	Homo sapiens	RPL4;ATF2;RPL5;RPL30;RPL3;RPL32;RPL31;NAB1;RPL34;SMC3;RPL8;RPL10A;RPL6;NUDT3;RPL7;RPS15;RPS14;RPS16;RPS19;RPL18A;RPS18;RPL36AL;RPL36;RPL35;RPL38;RPL37;RPS11;RPS10;RPL39;RPS13;RPS12;EIF2A;RPS9;ATP6V0E1;RPS7;RPL21;USP4;RPS8;TYW3;RPS5;RPL23;RPS6;RPL22;RPSA;PDIA6;DDIT3;XRN2;RPL24;VDAC2;RPL27;TRIB3;RPL26;RPL29;RPL28;UBA52;ATF4;TMEM63A;ARHGAP12;RPL39L;RPL41;ICMT;ASNS;EIF2S2;EIF2S1;RPS26;RPS25;RPS28;EIF…		R-HSA-9633008;R-HSA-9635927;R-HSA-9635892;R-HSA-9644926;R-HSA-381128;R-HSA-9635804;R-HSA-9650722;R-HSA-9635936;R-HSA-1791118;R-HSA-9635915;R-HSA-9635912;R-HSA-9633742;R-HSA-9635918;R-HSA-9634669;R-HSA-1791173;R-HSA-9633005
R-HSA-975956	Nonsense Mediated Decay (NMD) independent of the Exon Junction Complex (EJC)	91	101	0.0069588	1.33256e-10	1.35921e-08	1	1	7.87402e-05	9606	Homo sapiens	RPL4;RPL5;RPL30;RPL3;RPL32;RPL31;NAB1;RPL34;SMC3;RPL8;RPL10A;RPL6;NUDT3;RPL7;RPS15;RPS14;RPS16;RPS19;RPL18A;RPS18;RPL36AL;RPL36;RPL35;RPL38;RPL37;RPS11;RPS10;RPL39;RPS13;RPS12;RPS9;ATP6V0E1;RPS7;RPL21;USP4;RPS8;PRKCB;TYW3;RPS5;RPL23;RPS6;RPL22;RPSA;PDIA6;RPL24;VDAC2;RPL27;RPL26;RPL29;RPL28;UBA52;TMEM63A;GSPT1;ARHGAP12;RPL39L;RPL41;ICMT;RPS26;RPS25;RPS28;RPS27;RPS29;RPL27A;RPS20;RPS21;RPS24;EIF4G1…		R-HSA-927789
R-HSA-156902	Peptide chain elongation	88	97	0.0066832	1.91076e-10	1.81232e-08	5	5	0.000393701	9606	Homo sapiens	RPL4;RPL5;RPL30;RPL3;RPL32;RPL31;NAB1;RPL34;SMC3;RPL8;RPL10A;RPL6;NUDT3;RPL7;RPS15;RPS14;RPS16;RPS19;RPL18A;RPS18;RPL36AL;RPL36;RPL35;RPL38;RPL37;RPS11;RPS10;RPL39;RPS13;RPS12;RPS9;ATP6V0E1;RPS7;RPL21;USP4;RPS8;TYW3;RPS5;RPL23;RPS6;RPL22;RPSA;PDIA6;EEF1A1;RPL24;VDAC2;RPL27;RPL26;RPL29;RPL28;UBA52;TMEM63A;ARHGAP12;RPL39L;RPL41;ICMT;EEF2;RPS26;RPS25;RPS28;RPS27;RPS29;RPL27A;RPS20;RPS21;RPS24;RPS23;…		R-HSA-156930;R-HSA-156915;R-HSA-156912;R-HSA-156923;R-HSA-156907
R-HSA-162906	HIV Infection	184	262	0.0180515	1.96141e-10	1.81232e-08	141	158	0.0124409	9606	Homo sapiens	NUP107;CCNH;PPAN;HNRNPR;PSMD8;PSMD9;PSMD6;PSMD7;PSMD4;PSMD5;PSMD2;PSMD3;AP1S2;RCC1;PSMD1;AP1S1;B2M;SKP1;FBXO9;EIF2A;NUP210;AP1B1;HLA-A;PSME3;PSME1;PSME2;NUP98;UBA52;EIF1B;VPS28;PRR13;ANAPC15;SEH1L;RPN2;SHMT2;RPN1;SUPT4H1;WDR61;AAAS;MTMR6;ZNHIT3;NUP85;GAR1;NUP88;PSMF1;XRCC6;APOBEC3G;XRCC5;NR1D1;NMT1;CD28;ECHDC2;NMT2;CALR;AVL9;ARF1;MTMR14;MRPS12;PCM1;XPO1;AUH;RAC1;EMB;NELFCD;NELFE;LYPLA1;SEC13;TSC2…		R-HSA-180739;R-HSA-184323;R-HSA-8951690;R-HSA-180736;R-HSA-182279;R-HSA-175108;R-HSA-182795;R-HSA-182286;R-HSA-167181;R-HSA-175117;R-HSA-167191;R-HSA-167192;R-HSA-162590;R-HSA-167196;R-HSA-167197;R-HSA-9613490;R-HSA-167459;R-HSA-9613498;R-HSA-167468;R-HSA-167474;R-HSA-167478;R-HSA-173111;R-HSA-167477;R-HSA-173115;R-HSA-167481;R-HSA-180540;R-HSA-167484;R-HSA-167234;R-HSA-167235;R-HSA-175174;R-HSA-…
R-HSA-376176	Signaling by ROBO receptors	169	235	0.0161913	2.01369e-10	1.81232e-08	34	60	0.00472441	9606	Homo sapiens	RPL4;RPL5;RPL30;RPL3;RPL32;RPL31;RPL34;EIF4A3;SMC3;RPL8;NUDT3;RPL6;RPL7;PSMD8;RPS15;PSMD9;RPS14;PSMD6;PSMD7;RPS16;PSMD4;RPL18A;RPS19;RPL36AL;PSMD5;RPS18;PSMD2;PSMD3;MAGOH;RPL36;PSMD1;RPL35;RPL38;RPL37;RPS11;PRKACB;RPS10;RPL39;RPS13;RPS12;FBXO9;CHID1;ATP6V0E1;RPL21;PRKCB;TYW3;RPL23;RPL22;BIN2;PSME3;PSME1;PSME2;RPL24;VDAC2;RPL27;RPL26;RPL29;PFN1;RPL28;CBLL1;UBA52;TMEM63A;ANAPC15;RPN2;RPN1;GSPT1;ZNH…		R-HSA-9010190;R-HSA-376140;R-HSA-8985799;R-HSA-9011289;R-HSA-9010648;R-HSA-9011224;R-HSA-9010523;R-HSA-9014812;R-HSA-428883;R-HSA-9010396;R-HSA-428510;R-HSA-9010641;R-HSA-428511;R-HSA-9010643;R-HSA-9014610;R-HSA-9010898;R-HSA-8986258;R-HSA-9010645;R-HSA-8985812;R-HSA-428518;R-HSA-9011241;R-HSA-428515;R-HSA-8986083;R-HSA-428522;R-HSA-9011300;R-HSA-428534;R-HSA-428535;R-HSA-9010872;R-HSA-428533;R-H…
R-HSA-983170	Antigen Presentation: Folding, assembly and peptide loading of class I MHC	91	102	0.0070277	2.15492e-10	1.81821e-08	16	16	0.00125984	9606	Homo sapiens	SEC23A;SAR1B;TAPBPL;ZMPSTE24;LGALS9;B2M;SEC31A;BCAP31;PDIA3;SEC24B;SEC13;HLA-H;HSPA5;ERAP2;ANXA2;ERAP1;HLA-B;HLA-C;TAP1;NME4;HLA-A;HLA-F;PSMB8;TAPBP;HLA-E;CANX;ASB6;NAA15;CALR;SEC24C;ERGIC2		R-HSA-8951499;R-HSA-983148;R-HSA-983146;R-HSA-983145;R-HSA-983144;R-HSA-203979;R-HSA-983142;R-HSA-983427;R-HSA-983426;R-HSA-983138;R-HSA-983425;R-HSA-983424;R-HSA-983422;R-HSA-983421;R-HSA-983161;R-HSA-983158
R-HSA-909733	Interferon alpha/beta signaling	140	184	0.0126774	2.19062e-10	1.81821e-08	20	20	0.0015748	9606	Homo sapiens	IFITM3;IFITM1;CAMK2D;IFITM2;IFI6;ADAR;IFI35;SAMHD1;OASL;SOCS3;SOCS1;ARIH1;GBP2;ATP6V1D;JAK1;IP6K2;IFNAR2;EGR1;PTPN1;HLA-H;STAT1;MX2;STAT2;MX1;HLA-B;HLA-C;TAP1;ISG15;PTPN11;HLA-A;HLA-F;PSMB8;HLA-E;ISG20;BST2;NASP;IRF3;OAS2;IRF1;IRF2;IRF7;PTPN6;ABCE1;XAF1;IRF9;IFNAR1		R-HSA-912685;R-HSA-912680;R-HSA-5223305;R-HSA-909732;R-HSA-909729;R-HSA-997314;R-HSA-909730;R-HSA-997311;R-HSA-909725;R-HSA-909724;R-HSA-997309;R-HSA-909726;R-HSA-909721;R-HSA-913529;R-HSA-909720;R-HSA-909722;R-HSA-1015702;R-HSA-909719;R-HSA-909718;R-HSA-1015699
R-HSA-1236977	Endosomal/Vacuolar pathway	78	82	0.00564972	2.54713e-10	2.03771e-08	4	4	0.000314961	9606	Homo sapiens	HLA-H;CTSL;HLA-B;HLA-C;LNPEP;HLA-A;HLA-F;B2M;CTSS;HLA-E		R-HSA-1236964;R-HSA-1236948;R-HSA-1236954;R-HSA-1236943
R-HSA-156842	Eukaryotic Translation Elongation	90	102	0.0070277	4.57299e-10	3.5212e-08	9	9	0.000708661	9606	Homo sapiens	RPL4;RPL5;RPL30;RPL3;RPL32;RPL31;NAB1;RPL34;SMC3;RPL8;RPL10A;RPL6;NUDT3;RPL7;RPS15;EEF1B2;RPS14;RPS16;RPS19;RPL18A;RPS18;RPL36AL;RPL36;RPL35;RPL38;RPL37;RPS11;RPS10;RPL39;RPS13;RPS12;RPS9;ATP6V0E1;RPS7;RPL21;USP4;RPS8;TYW3;RPS5;RPL23;RPS6;RPL22;RPSA;PDIA6;EEF1A1;RPL24;VDAC2;RPL27;RPL26;RPL29;RPL28;UBA52;TMEM63A;ARHGAP12;RPL39L;RPL41;ICMT;EEF2;RPS26;RPS25;RPS28;RPS27;RPS29;RPL27A;RPS20;RPS21;RPS24…		R-HSA-156930;R-HSA-156915;R-HSA-156912;R-HSA-156913;R-HSA-156923;R-HSA-156907;R-HSA-156910;R-HSA-156908;R-HSA-156909
R-HSA-8953897	Cellular responses to external stimuli	410	708	0.0487805	1.04847e-09	7.86355e-08	210	258	0.020315	9606	Homo sapiens	RPL4;RB1;ATF2;RPL5;RPL30;RPL3;NUP107;RPL32;RPL31;RPL34;SMC3;RPL8;RPL6;RPL7;PSMD8;PSMD9;NUB1;PSMD6;PSMD7;PSMD4;PSMD5;PSMD2;GPBP1;PSMD3;RPL36;PSMD1;RPL35;RPL38;RPL37;RPL39;ATG3;NUP210;RPL21;TYW3;RPL23;RPL22;RFX3;DYNC1LI1;DYNC1LI2;DDIT3;PSME3;PSME1;PSME2;RPL24;TXNIP;RPL27;NUP98;RPL26;RPL29;RPL28;UBA52;ASF1A;ATF4;PRR13;ANAPC15;SEH1L;RPN2;ANAPC16;NPRL2;MRPL18;RPN1;GATA3;AAAS;HIF1A;DEDD2;ANAPC11;PRDX3;…		R-HSA-4793925;R-HSA-3371582;R-HSA-3371554;R-HSA-3785768;R-HSA-9653894;R-HSA-9653893;R-HSA-187934;R-HSA-3371567;R-HSA-3371537;R-HSA-3222546;R-HSA-3200023;R-HSA-3786258;R-HSA-3341343;R-HSA-5693540;R-HSA-3222533;R-HSA-3371527;R-HSA-3371531;R-HSA-3322995;R-HSA-1235035;R-HSA-1235037;R-HSA-3239014;R-HSA-198746;R-HSA-3239019;R-HSA-9648883;R-HSA-6804998;R-HSA-3777112;R-HSA-9633008;R-HSA-6807557;R-HSA-964…
R-HSA-72764	Eukaryotic Translation Termination	90	106	0.00730329	2.76415e-09	1.99018e-07	5	5	0.000393701	9606	Homo sapiens	RPL4;RPL5;RPL30;RPL3;RPL32;RPL31;NAB1;RPL34;APEH;SMC3;RPL8;RPL10A;RPL6;NUDT3;RPL7;RPS15;RPS14;RPS16;RPS19;RPL18A;RPS18;RPL36AL;RPL36;RPL35;RPL38;RPL37;RPS11;RPS10;RPL39;RPS13;RPS12;RPS9;ATP6V0E1;RPS7;RPL21;USP4;RPS8;TYW3;RPS5;RPL23;RPS6;RPL22;RPSA;PDIA6;RPL24;VDAC2;RPL27;RPL26;RPL29;RPL28;UBA52;TMEM63A;GSPT1;ARHGAP12;RPL39L;RPL41;ICMT;RPS26;RPS25;RPS28;RPS27;RPS29;RPL27A;RPS20;RPS21;RPS24;RPS23;R…		R-HSA-141671;R-HSA-141691;R-HSA-141673;R-HSA-6800138;R-HSA-5691512
R-HSA-5368287	Mitochondrial translation	85	102	0.0070277	1.66707e-08	1.16695e-06	17	17	0.00133858	9606	Homo sapiens	MTFMT;LIPA;CHCHD1;RPL23;MRPS18B;AIP;MRPS18A;TUFM;MRPS18C;OXA1L;ELMO1;AURKAIP1;DAP3;ABHD3;MRPL18;MRPL16;MRPL14;MRPL15;MRPL12;MRPL13;MRPL10;MRPL11;MRPL20;TIPARP;RDX;MRPL28;ASNS;ERAL1;TVP23B;MRPL23;MRPL24;MRPL21;MRPL22;WNK1;LMBR1L;SCYL3;MRPS15;GFM1;MRPS16;MRPS14;MRPS11;MRPS12;MRPS10;MRPL39;MRPL36;MRPL37;MRPL34;MRPL35;MRPL32;MRPL33;MRPL41;MRPL4;MRPL42;MRPL3;MRPL2;MRPL40;MRPL1;ACP2;MRPL9;JAK3;MRPS28;M…		R-HSA-5389842;R-HSA-5419281;R-HSA-5389841;R-HSA-5368279;R-HSA-5389845;R-HSA-5389848;R-HSA-5389849;R-HSA-5419261;R-HSA-5419264;R-HSA-5389857;R-HSA-5419271;R-HSA-5419268;R-HSA-5419269;R-HSA-5419273;R-HSA-5419279;R-HSA-5389839;R-HSA-5419277
R-HSA-5419276	Mitochondrial translation termination	80	94	0.00647651	1.82737e-08	1.24261e-06	5	5	0.000393701	9606	Homo sapiens	LIPA;CHCHD1;RPL23;MRPS18B;AIP;MRPS18A;MRPS18C;OXA1L;ELMO1;AURKAIP1;DAP3;ABHD3;MRPL18;MRPL16;MRPL14;MRPL15;MRPL12;MRPL13;MRPL10;MRPL11;MRPL20;TIPARP;RDX;MRPL28;ASNS;ERAL1;TVP23B;MRPL23;MRPL24;MRPL21;MRPL22;WNK1;LMBR1L;SCYL3;MRPS15;MRPS16;MRPS14;MRPS11;MRPS12;MRPS10;MRPL39;MRPL36;MRPL37;MRPL34;MRPL35;MRPL32;MRPL33;MRPL41;MRPL4;MRPL42;MRPL3;MRPL2;MRPL40;MRPL1;ACP2;MRPL9;JAK3;MRPS28;MRPS26;MRPS27;MRP…		R-HSA-5419264;R-HSA-5419281;R-HSA-5419271;R-HSA-5419273;R-HSA-5419277
R-HSA-450531	Regulation of mRNA stability by proteins that bind AU-rich elements	79	93	0.00640761	2.40838e-08	1.58953e-06	24	26	0.00204724	9606	Homo sapiens	CELF1;YWHAB;CHD9;HSPB1;ELAVL1;PSMD8;PSMD9;PSMD6;ZFP36;XPO1;PSMD7;PSMD4;PSMD5;PSMD2;PSMD3;NIPAL3;PSMD1;AKT1;EMB;TNPO1;FBXO9;PRKCB;DIS3;TSC22D2;ANXA5;TAP1;PPP2R5A;YWHAZ;PDIA4;PSMA5;PSMA6;PSMA3;PSMA4;XRN1;PSMA1;PSMA2;PSME3;UBE2V2;PSME1;PSME2;PABPC1;UBA52;DCP2;PSMD12;PSMD11;SET;ANAPC15;RPN2;ANP32A;PSMD14;PSMD13;RPN1;PARN;HSD17B4;PSMA7;ZFP36L1;EXOSC7;PSMB6;EXOSC6;PSMB7;EXOSC5;PSMB4;EXOSC4;PSMB5;UBB;PS…		R-HSA-450406;R-HSA-450533;R-HSA-482788;R-HSA-450466;R-HSA-450434;R-HSA-450499;R-HSA-450595;R-HSA-450400;R-HSA-450474;R-HSA-517674;R-HSA-517705;R-HSA-450422;R-HSA-450550;R-HSA-450551;R-HSA-450580;R-HSA-450517;R-HSA-450387;R-HSA-450494;R-HSA-450431;R-HSA-450463;R-HSA-450620;R-HSA-450490;R-HSA-450394;R-HSA-450488
R-HSA-162909	Host Interactions of HIV factors	112	150	0.0103348	3.36242e-08	2.15195e-06	50	54	0.00425197	9606	Homo sapiens	NUP107;CCNT1;FBXO21;PSMD8;PSMD9;PSMD6;PSMD7;PSMD4;PSMD5;PSMD2;PSMD3;AP1S2;PIM1;AP1S1;RCC1;PSMD1;BANF1;OSTF1;B2M;AP2M1;SKP1;KPNA1;FBXO9;EIF2A;NUP210;AP1B1;TAP1;NOSIP;HLA-A;RBX1;PDIA4;PSME3;PSME1;ELMO1;WDFY1;UBE2V2;PSME2;NUP98;PPIA;UBA52;KPNB1;PRR13;PSMD12;ANAPC15;SEH1L;PSMD11;CUL5;RPN2;PSMD14;PSMD13;RPN1;AAAS;GTF2E2;UBB;NUP85;ZNHIT3;UBC;TPR;GAR1;ATP6V1H;NUP88;PSMF1;AP1M1;CCDC12;APOBEC3G;HMGA1;NR1D…		R-HSA-180739;R-HSA-180736;R-HSA-182279;R-HSA-180622;R-HSA-182286;R-HSA-167566;R-HSA-180627;R-HSA-180630;R-HSA-180885;R-HSA-180634;R-HSA-182171;R-HSA-180632;R-HSA-165028;R-HSA-182186;R-HSA-165034;R-HSA-180905;R-HSA-200879;R-HSA-167597;R-HSA-165043;R-HSA-167601;R-HSA-182198;R-HSA-165047;R-HSA-165055;R-HSA-180540;R-HSA-167234;R-HSA-167235;R-HSA-180555;R-HSA-167630;R-HSA-164943;R-HSA-180687;R-HSA-200…
R-HSA-5389840	Mitochondrial translation elongation	79	94	0.00647651	3.70281e-08	2.29574e-06	8	8	0.000629921	9606	Homo sapiens	LIPA;CHCHD1;RPL23;MRPS18B;AIP;MRPS18A;TUFM;MRPS18C;OXA1L;ELMO1;AURKAIP1;DAP3;ABHD3;MRPL18;MRPL16;MRPL14;MRPL15;MRPL12;MRPL13;MRPL10;MRPL11;MRPL20;RDX;MRPL28;ASNS;ERAL1;TVP23B;MRPL23;MRPL24;MRPL21;MRPL22;WNK1;LMBR1L;SCYL3;MRPS15;GFM1;MRPS16;MRPS14;MRPS11;MRPS12;MRPS10;MRPL39;MRPL36;MRPL37;MRPL34;MRPL35;MRPL32;MRPL33;MRPL41;MRPL4;MRPL42;MRPL3;MRPL2;MRPL40;MRPL1;ACP2;MRPL9;JAK3;MRPS28;MRPS26;MRPS27;…		R-HSA-5389842;R-HSA-5389857;R-HSA-5419268;R-HSA-5419269;R-HSA-5389845;R-HSA-5389848;R-HSA-5419279;R-HSA-5419261
R-HSA-168255	Influenza Infection	139	199	0.0137109	4.12394e-08	2.47437e-06	20	59	0.00464567	9606	Homo sapiens	RPL4;RPL5;RPL30;RPL3;NUP107;RPL32;RPL31;NAB1;RPL34;SMC3;RPL8;RPL10A;RPL6;NUDT3;RPL7;RPS15;RPS14;RPS16;RPS19;RPL18A;RPS18;RPL36AL;RPL36;RPL35;RPL38;LGALS9;RPL37;KPNA5;OSTF1;RPS11;KPNA2;KPNA3;RPS10;RPL39;RPS13;KPNA1;RPS12;EIF2A;RPS9;ATP6V0E1;RPS7;RPL21;NUP210;USP4;RPS8;TYW3;RPS5;RPL23;RPS6;RPL22;NOSIP;RPSA;GTF2F1;PDIA6;GTF2F2;RPL24;VDAC2;RPL27;RPL26;NUP98;RPL29;RPL28;UBA52;KPNB1;PRR13;TMEM63A;SEH1L…		R-HSA-192704;R-HSA-168896;R-HSA-168865;R-HSA-169921;R-HSA-168326;R-HSA-192746;R-HSA-1176059;R-HSA-192841;R-HSA-168297;R-HSA-168878;R-HSA-192627;R-HSA-168880;R-HSA-168337;R-HSA-168310;R-HSA-168857;R-HSA-6791035;R-HSA-192830;R-HSA-192925;R-HSA-168285;R-HSA-168317
R-HSA-5368286	Mitochondrial translation initiation	80	96	0.0066143	4.29495e-08	2.53402e-06	4	4	0.000314961	9606	Homo sapiens	MTFMT;LIPA;CHCHD1;RPL23;MRPS18B;AIP;MRPS18A;MRPS18C;OXA1L;ELMO1;AURKAIP1;DAP3;ABHD3;MRPL18;MRPL16;MRPL14;MRPL15;MRPL12;MRPL13;MRPL10;MRPL11;MRPL20;RDX;MRPL28;ASNS;ERAL1;TVP23B;MRPL23;MRPL24;MRPL21;MRPL22;WNK1;LMBR1L;SCYL3;MRPS15;MRPS16;MRPS14;MRPS11;MRPS12;MRPS10;MRPL39;MRPL36;MRPL37;MRPL34;MRPL35;MRPL32;MRPL33;MRPL41;MRPL4;MRPL42;MRPL3;MRPL2;MRPL40;MRPL1;ACP2;MRPL9;JAK3;MRPS28;MRPS26;MRPS27;MRPS…		R-HSA-5389841;R-HSA-5368279;R-HSA-5389849;R-HSA-5389839
R-HSA-2408557	Selenocysteine synthesis	89	113	0.00778559	9.04162e-08	5.15372e-06	4	7	0.000551181	9606	Homo sapiens	RPL4;RPL5;RPL30;RPL3;RPL32;RPL31;NAB1;RPL34;SMC3;RPL8;RPL10A;RPL6;NUDT3;RPL7;RPS15;RPS14;RPS16;RPS19;RPL18A;RPS18;RPL36AL;RPL36;RPL35;RPL38;RPL37;RPS11;RPS10;RPL39;RPS13;RPS12;RPS9;ATP6V0E1;RPS7;RPL21;USP4;RPS8;TYW3;RPS5;RPL23;SECISBP2;RPS6;RPL22;SARS;RPSA;PDIA6;RPL24;VDAC2;RPL27;RPL26;RPL29;RPL28;UBA52;TMEM63A;ARHGAP12;RPL39L;EEFSEC;RPL41;ICMT;RPS26;RPS25;RPS28;RPS27;RPS29;RPL27A;RPS20;RPS21;RPS…		R-HSA-2408529;R-HSA-2408509;R-HSA-2408526;R-HSA-5333615
R-HSA-72312	rRNA processing	162	245	0.0168803	1.02301e-07	5.59092e-06	18	21	0.00165354	9606	Homo sapiens	LTV1;RPL4;RPL5;RPL30;RPL3;RPL32;RPL31;RPL34;THUMPD1;SMC3;RPL8;PWP2;NUDT3;RPL6;RRP9;RPL7;RPS15;RPS14;RPS16;RPL18A;RPS19;RPL36AL;RPS18;NIPAL3;RPL36;RPL35;RPL38;RPL37;RPS11;RPS10;RPL39;RPS13;RPS12;ATP6V0E1;RPL21;IMP3;TYW3;RPL23;RPL22;WDR75;IMP4;CSNK1D;SCAMP2;POR;XRN2;RPL24;VDAC2;RPL27;RPL26;RPL29;RPL28;UBA52;TMEM63A;SNU13;GSPT1;RRP7A;GAR1;DHX37;RPL39L;RPL41;ICMT;PNO1;MTERF4;NFATC1;FOSL2;RPS26;RPS25;…		R-HSA-6790982;R-HSA-6793057;R-HSA-6790944;R-HSA-8868783;R-HSA-6790987;R-HSA-6793066;R-HSA-6791223;R-HSA-6791222;R-HSA-6791221;R-HSA-6791219;R-HSA-6791218;R-HSA-6790994;R-HSA-6791228;R-HSA-6791227;R-HSA-6790907;R-HSA-6790906;R-HSA-6785722;R-HSA-6790905
R-HSA-168273	Influenza Viral RNA Transcription and Replication	124	175	0.0120573	1.03536e-07	5.59092e-06	6	14	0.00110236	9606	Homo sapiens	RPL4;RPL5;RPL30;RPL3;NUP107;RPL32;RPL31;NAB1;RPL34;SMC3;RPL8;RPL10A;RPL6;NUDT3;RPL7;RPS15;RPS14;RPS16;RPS19;RPL18A;RPS18;RPL36AL;RPL36;RPL35;RPL38;RPL37;OSTF1;RPS11;RPS10;RPL39;RPS13;RPS12;RPS9;ATP6V0E1;RPS7;RPL21;NUP210;USP4;RPS8;TYW3;RPS5;RPL23;RPS6;RPL22;NOSIP;RPSA;GTF2F1;PDIA6;GTF2F2;RPL24;VDAC2;RPL27;RPL26;NUP98;RPL29;RPL28;UBA52;PRR13;TMEM63A;SEH1L;SHMT2;AAAS;ARHGAP12;NUP85;TPR;GAR1;NUP88;R…		R-HSA-192627;R-HSA-192704;R-HSA-168326;R-HSA-192841;R-HSA-192830;R-HSA-192925
R-HSA-68949	Orc1 removal from chromatin	64	73	0.00502963	1.66909e-07	8.67925e-06	3	4	0.000314961	9606	Homo sapiens	MCM7;CHD9;PSMD8;PSMD9;PSMD6;PSMD7;PSMD4;PSMD5;PSMD2;PSMD3;PSMD1;CCNL1;SKP1;FBXO9;CDV3;TSC22D2;TAP1;PDIA4;RBX1;PSMA5;PSMA6;PSMA3;PSMA4;PSMA1;PSMA2;PSME3;MCM3;UBE2V2;PSME1;PSME2;MCM5;MCM6;UBA52;RAB5B;PSMD12;PSMD11;ANAPC15;RPN2;PSMD14;PSMD13;RPN1;CUL1;CLCN3;PSMA7;ZMPSTE24;PSMB6;CLN3;ORC4;PSMB7;PSMB4;PSMB5;UBB;PSMB2;ZNHIT3;PSMB3;ORC3;ORC2;UBC;PSMB1;SUDS3;PSMF1;RPS27A;CCDC12;GCA;TXNRD2;CRLS1;PSMB8;PSM…		R-HSA-68944;R-HSA-68946;R-HSA-68948
R-HSA-450408	AUF1 (hnRNP D0) binds and destabilizes mRNA	53	56	0.00385834	1.95312e-07	9.96093e-06	4	4	0.000314961	9606	Homo sapiens	CHD9;HSPB1;PSMD8;PSMD9;PSMD6;PSMD7;PSMD4;PSMD5;PSMD2;PSMD3;PSMD1;FBXO9;PRKCB;TSC22D2;TAP1;PDIA4;PSMA5;PSMA6;PSMA3;PSMA4;PSMA1;PSMA2;PSME3;UBE2V2;PSME1;PSME2;PABPC1;UBA52;PSMD12;PSMD11;ANAPC15;RPN2;PSMD14;PSMD13;RPN1;PSMA7;PSMB6;PSMB7;PSMB4;PSMB5;UBB;PSMB2;ZNHIT3;PSMB3;UBC;PSMB1;PSMF1;RPS27A;HSPA8;CCDC12;TXNRD2;TMEM120A;PSMB8;PSMB9;PSMC5;PSMC6;PSMC3;PSMC4;PSMC2;HNRNPD;EIF4G1;HSPA1A		R-HSA-450551;R-HSA-450580;R-HSA-450466;R-HSA-450434
R-HSA-192823	Viral mRNA Translation	88	114	0.00785449	2.43301e-07	1.18167e-05	2	2	0.00015748	9606	Homo sapiens	RPL4;RPL5;RPL30;RPL3;RPL32;RPL31;NAB1;RPL34;SMC3;RPL8;RPL10A;RPL6;NUDT3;RPL7;RPS15;RPS14;RPS16;RPS19;RPL18A;RPS18;RPL36AL;RPL36;RPL35;RPL38;RPL37;RPS11;RPS10;RPL39;RPS13;RPS12;RPS9;ATP6V0E1;RPS7;RPL21;USP4;RPS8;TYW3;RPS5;RPL23;RPS6;RPL22;RPSA;PDIA6;RPL24;VDAC2;RPL27;RPL26;RPL29;RPL28;UBA52;TMEM63A;ARHGAP12;RPL39L;RPL41;ICMT;RPS26;RPS25;RPS28;RPS27;RPS29;RPL27A;RPS20;GRSF1;RPS21;RPS24;RPS23;RPLP1;…		R-HSA-192704;R-HSA-192841
R-HSA-69052	Switching of origins to a post-replicative state	75	92	0.00633871	2.5142e-07	1.18167e-05	7	9	0.000708661	9606	Homo sapiens	MCM7;CHD9;UBE2D1;TM7SF3;PSMD8;PSMD9;PSMD6;PSMD7;CDC23;PSMD4;PSMD5;PSMD2;CDC26;PSMD3;CDC27;PSMD1;CCNL1;SKP1;FBXO9;CDV3;ANAPC7;TSC22D2;TAP1;PDIA4;RBX1;PSMA5;PSMA6;PSMA3;PSMA4;PSMA1;PSMA2;PSME3;MCM3;UBE2V2;PSME1;ANAPC4;TXNIP;PSME2;ANAPC5;MCM5;MCM6;UBA52;RAB5B;PSMD12;PSMD11;ANAPC15;RPN2;PSMD14;ANAPC16;PSMD13;RPN1;CUL1;CLCN3;ACAT2;PSMA7;ZMPSTE24;ANAPC11;PSMB6;CLN3;ORC4;PSMB7;PSMB4;PSMB5;UBB;PSMB2;ZNHI…		R-HSA-68944;R-HSA-68946;R-HSA-68948;R-HSA-69015;R-HSA-69016;R-HSA-69019;R-HSA-69005
R-HSA-8854050	FBXL7 down-regulates AURKA during mitotic entry and in early mitosis	51	55	0.00378944	5.8698e-07	2.70011e-05	6	6	0.000472441	9606	Homo sapiens	CHD9;PSMD8;PSMD9;PSMD6;PSMD7;PSMD4;PSMD5;PSMD2;PSMD3;PSMD1;SKP1;FBXO9;TSC22D2;TAP1;PDIA4;RBX1;PSMA5;PSMA6;PSMA3;PSMA4;PSMA1;PSMA2;PSME3;UBE2V2;PSME1;PSME2;UBA52;ATP6V1A;PSMD12;PSMD11;ANAPC15;RPN2;PSMD14;PSMD13;RPN1;CUL1;PSMA7;PSMB6;PSMB7;PSMB4;PSMB5;UBB;PSMB2;SERTAD1;ZNHIT3;PSMB3;UBC;PSMB1;PSMF1;RPS27A;CCDC12;TXNRD2;PSMB8;PSMB9;PSMC5;PSMC6;PSMC3;PSMC4;PSMC2		R-HSA-8854071;R-HSA-8854052;R-HSA-8854051;R-HSA-8854044;R-HSA-8854041;R-HSA-8853496
R-HSA-392499	Metabolism of proteins	1150	2354	0.162188	6.73796e-07	3.03208e-05	740	891	0.0701575	9606	Homo sapiens	NUP107;LIPA;PSMD8;PSMD9;PSMD6;PSMD7;PSMD4;SCP2;PSMD5;PSMD2;PSMD3;PSMD1;SUPT20H;CHID1;DAXX;CSNK2A1;TYW3;CSNK2A2;SCAMP2;DDIT3;PSME3;PSME1;PSME2;ATF6;CFAP97;SF1;ATF4;TSTA3;SET;SAR1A;SAR1B;TARSL2;MRPL18;NPRL2;MRPL16;MRPL14;COPS7A;MRPL15;GATA3;IQGAP1;MRPL12;AAAS;MRPL13;MRPL10;MRPL11;PRPSAP1;MRPL20;PRKAR2A;PSMF1;PMM1;TIPARP;EDEM1;NCAPH2;EDEM2;MRPL28;MRPL23;MRPL24;MRPL21;MRPL22;EIF5;QARS;FERMT3;ARF3;PIG…		R-HSA-8956040;R-HSA-5686359;R-HSA-9023627;R-HSA-688136;R-HSA-9023626;R-HSA-5660757;R-HSA-8956045;R-HSA-5660752;R-HSA-8850560;R-HSA-162821;R-HSA-5660753;R-HSA-9023617;R-HSA-6814831;R-HSA-159752;R-HSA-5696605;R-HSA-4755524;R-HSA-5696600;R-HSA-4755526;R-HSA-975902;R-HSA-975903;R-HSA-2022412;R-HSA-548890;R-HSA-3000383;R-HSA-72722;R-HSA-159761;R-HSA-2022411;R-HSA-162836;R-HSA-6814833;R-HSA-9023633;R-H…
R-HSA-68867	Assembly of the pre-replicative complex	59	68	0.00468513	6.78915e-07	3.05512e-05	12	12	0.000944882	9606	Homo sapiens	MCM7;CHD9;GMNN;PSMD8;PSMD9;PSMD6;PSMD7;PSMD4;PSMD5;PSMD2;PSMD3;PSMD1;CCNL1;FBXO9;CDV3;TSC22D2;TAP1;PDIA4;PSMA5;PSMA6;PSMA3;PSMA4;PSMA1;PSMA2;PSME3;MCM3;UBE2V2;PSME1;PSME2;MCM5;MCM6;UBA52;PSMD12;PSMD11;ANAPC15;RPN2;PSMD14;PSMD13;RPN1;PSMA7;PSMB6;ORC4;PSMB7;PSMB4;PSMB5;UBB;PSMB2;ZNHIT3;PSMB3;ORC3;ORC2;UBC;PSMB1;PSMF1;RPS27A;CCDC12;GCA;TXNRD2;TIMM44;CRLS1;PSMB8;PSMB9;PSMC5;PSMC6;PSMC3;PSMC4;PSMC2		R-HSA-68849;R-HSA-68688;R-HSA-68611;R-HSA-68595;R-HSA-68610;R-HSA-68615;R-HSA-68825;R-HSA-68712;R-HSA-68603;R-HSA-68826;R-HSA-68637;R-HSA-176973
R-HSA-9604323	Negative regulation of NOTCH4 signaling	52	57	0.00392724	7.32495e-07	3.22298e-05	5	6	0.000472441	9606	Homo sapiens	CHD9;PSMD8;PSMD9;PSMD6;PSMD7;PSMD4;PSMD5;PSMD2;PSMD3;PSMD1;AKT1;SKP1;FBXO9;FBXW7;TSC22D2;TAP1;YWHAZ;PDIA4;RBX1;PSMA5;PSMA6;PSMA3;PSMA4;PSMA1;PSMA2;PSME3;UBE2V2;PSME1;PSME2;UBA52;PSMD12;PSMD11;ANAPC15;RPN2;PSMD14;PSMD13;RPN1;CUL1;PSMA7;PSMB6;PSMB7;PSMB4;PSMB5;UBB;PSMB2;ZNHIT3;PSMB3;UBC;PSMB1;PSMF1;RPS27A;CCDC12;TXNRD2;PSMB8;PSMB9;PSMC5;PSMC6;PSMC3;PSMC4;PSMC2;TACC3		R-HSA-9604642;R-HSA-9604675;R-HSA-9604387;R-HSA-9604629;R-HSA-9604328
R-HSA-72695	Formation of the ternary complex, and subsequently, the 43S complex	50	54	0.00372055	7.82318e-07	3.36397e-05	3	3	0.00023622	9606	Homo sapiens	NAB1;SMC3;NUDT3;RPS4X;RPS15;RPS14;ZFP36;MFSD6;RPS16;RPS19;SCML4;RPSAP58;RPS18;TMSB4X;RPS11;RPS10;RPS13;RPS12;EIF2A;RPS9;RPS7;USP4;RPS8;EIF1AX;RPS5;RPS6;RPS3A;RPSA;PDIA6;EEF1A1;XRN2;TMEM63A;VPS4A;RPS27L;TFPT;RPS15A;RPS3;RPS2;RPS27A;EIF2S2;EIF2S1;KTN1;RPS26;RPS25;RPS28;EIF3M;EIF2S3;RPS27;EIF3K;RPS29;EIF3L;EIF3I;EIF3J;EIF3G;PTPN9;EIF3H;RPS20;EIF3E;FAU;EIF3F;EIF3D;RPS21;EIF3A;EIF4G2;RPS24;RPS23		R-HSA-72691;R-HSA-72663;R-HSA-72669
R-HSA-72649	Translation initiation complex formation	55	62	0.00427174	8.269e-07	3.47298e-05	2	2	0.00015748	9606	Homo sapiens	EIF4A2;NAB1;SMC3;NUDT3;RPS4X;RPS15;RPS14;ZFP36;MFSD6;RPS16;RPS19;SCML4;RPSAP58;RPS18;TMSB4X;RPS11;RPS10;RPS13;RPS12;EIF2A;RPS9;RPS7;PRKCB;USP4;RPS8;EIF1AX;RPS5;RPS6;RPS3A;RPSA;PDIA6;EEF1A1;XRN2;PABPC1;TMEM63A;VPS4A;RPS27L;TFPT;RPS15A;RPS3;EIF4H;RPS2;RPS27A;EIF4B;EIF2S2;EIF2S1;KTN1;RPS26;RPS25;RPS28;EIF3M;EIF2S3;RPS27;EIF3K;RPS29;EIF3L;EIF3I;EIF3J;EIF3G;PTPN9;EIF3H;RPS20;EIF3E;FAU;EIF3F;EIF3D;RPS2…		R-HSA-156808;R-HSA-157849
R-HSA-174154	APC/C:Cdc20 mediated degradation of Securin	58	67	0.00461623	8.98442e-07	3.60828e-05	3	3	0.00023622	9606	Homo sapiens	CHD9;UBE2D1;TM7SF3;PSMD8;PSMD9;PSMD6;PSMD7;CDC23;PSMD4;PTTG1;PSMD5;PSMD2;CDC26;PSMD3;CDC27;PSMD1;FBXO9;ANAPC7;TSC22D2;TAP1;PDIA4;PSMA5;PSMA6;PSMA3;PSMA4;PSMA1;PSMA2;PSME3;UBE2V2;PSME1;ANAPC4;TXNIP;PSME2;ANAPC5;UBA52;PSMD12;PSMD11;ANAPC15;RPN2;PSMD14;ANAPC16;PSMD13;RPN1;ACAT2;PSMA7;ANAPC11;PSMB6;PSMB7;PSMB4;PSMB5;UBB;PSMB2;ZNHIT3;PSMB3;UBC;PSMB1;TMEM208;PSMF1;RPS27A;CCDC12;TXNRD2;PSMB8;PSMB9;PSMC5…		R-HSA-174144;R-HSA-174202;R-HSA-174121
R-HSA-68827	CDT1 association with the CDC6:ORC:origin complex	53	59	0.00406504	9.02069e-07	3.60828e-05	3	3	0.00023622	9606	Homo sapiens	CHD9;GMNN;PSMD8;PSMD9;PSMD6;PSMD7;PSMD4;PSMD5;PSMD2;PSMD3;PSMD1;FBXO9;CDV3;TSC22D2;TAP1;PDIA4;PSMA5;PSMA6;PSMA3;PSMA4;PSMA1;PSMA2;PSME3;UBE2V2;PSME1;PSME2;UBA52;PSMD12;PSMD11;ANAPC15;RPN2;PSMD14;PSMD13;RPN1;PSMA7;PSMB6;ORC4;PSMB7;PSMB4;PSMB5;UBB;PSMB2;ZNHIT3;PSMB3;ORC3;ORC2;UBC;PSMB1;PSMF1;RPS27A;CCDC12;GCA;TXNRD2;CRLS1;PSMB8;PSMB9;PSMC5;PSMC6;PSMC3;PSMC4;PSMC2		R-HSA-68825;R-HSA-68712;R-HSA-68826
R-HSA-180585	Vif-mediated degradation of APOBEC3G	51	56	0.00385834	9.75029e-07	3.90012e-05	4	4	0.000314961	9606	Homo sapiens	CHD9;PSMD8;PSMD9;PSMD6;PSMD7;PSMD4;PSMD5;PSMD2;PSMD3;PSMD1;FBXO9;TSC22D2;TAP1;PDIA4;RBX1;PSMA5;PSMA6;PSMA3;PSMA4;PSMA1;PSMA2;PSME3;UBE2V2;PSME1;PSME2;UBA52;PSMD12;PSMD11;ANAPC15;CUL5;RPN2;PSMD14;PSMD13;RPN1;PSMA7;PSMB6;PSMB7;PSMB4;PSMB5;UBB;PSMB2;ZNHIT3;PSMB3;UBC;PSMB1;PSMF1;RPS27A;EPS15;CCDC12;APOBEC3G;TXNRD2;PSMB8;PSMB9;PSMC5;PSMC6;PSMC3;PSMC4;PSMC2		R-HSA-180602;R-HSA-180603;R-HSA-180555;R-HSA-180540
R-HSA-211733	Regulation of activated PAK-2p34 by proteasome mediated degradation	47	50	0.00344495	1.1014e-06	4.29547e-05	2	2	0.00015748	9606	Homo sapiens	CHD9;PSMD8;PSMD9;PSMD6;PSMD7;PSMD4;PSMD5;PSMD2;PSMD3;PSMD1;FBXO9;TSC22D2;TAP1;PDIA4;PSMA5;PSMA6;PSMA3;PSMA4;PSMA1;PSMA2;PSME3;UBE2V2;PSME1;PSME2;UBA52;PSMD12;PSMD11;ANAPC15;RPN2;PSMD14;PSMD13;RPN1;PSMA7;PSMB6;PSMB7;PSMB4;PSMB5;UBB;PSMB2;ZNHIT3;PSMB3;UBC;PSMB1;PSMF1;RPS27A;PAK2;CCDC12;TXNRD2;PSMB8;PSMB9;PSMC5;PSMC6;PSMC3;PSMC4;PSMC2		R-HSA-211715;R-HSA-211734
R-HSA-611105	Respiratory electron transport	86	115	0.00792338	1.14057e-06	4.33415e-05	19	19	0.00149606	9606	Homo sapiens	INTS12;COX7B;NDUFA13;PIGT;NDUFA11;NDUFA12;TACO1;COX4I1;NDUFA10;ETFA;ETFB;COX6A1;ECSIT;COX7C;PTER;UQCRFS1;LGALS8;COX8A;NDUFC2;NDUFC1;SDHC;SDHD;SDHA;SDHB;COQ10B;COQ10A;UNC13D;COX6B1;COX7A2L;NDUFS8;SCO1;NDUFS7;SCO2;NDUFS6;NDUFS5;NDUFS4;TMEM126A;UQCRC1;NDUFS3;NDUFS2;NDUFS1;TMEM126B;UQCRC2;NDUFB9;NDUFB8;NDUFB7;UQCRB;NDUFB6;NDUFB10;NDUFB5;NDUFB11;NDUFB4;NDUFB3;ETFDH;NDUFB2;NEDD9;NDUFB1;UQCR11;UQCR10;CO…		R-HSA-6800870;R-HSA-6800868;R-HSA-6799203;R-HSA-6799202;R-HSA-164651;R-HSA-6788556;R-HSA-6799179;R-HSA-6788523;R-HSA-163214;R-HSA-6799178;R-HSA-169260;R-HSA-163213;R-HSA-6799191;R-HSA-5690023;R-HSA-163217;R-HSA-169270;R-HSA-6799199;R-HSA-6799197;R-HSA-6799196
R-HSA-174084	Autodegradation of Cdh1 by Cdh1:APC/C	55	63	0.00434064	1.32052e-06	5.01797e-05	2	2	0.00015748	9606	Homo sapiens	CHD9;UBE2D1;TM7SF3;PSMD8;PSMD9;PSMD6;PSMD7;CDC23;PSMD4;PSMD5;PSMD2;CDC26;PSMD3;CDC27;PSMD1;FBXO9;ANAPC7;TSC22D2;TAP1;PDIA4;PSMA5;PSMA6;PSMA3;PSMA4;PSMA1;PSMA2;PSME3;UBE2V2;PSME1;ANAPC4;TXNIP;PSME2;ANAPC5;UBA52;PSMD12;PSMD11;ANAPC15;RPN2;PSMD14;ANAPC16;PSMD13;RPN1;ACAT2;PSMA7;ANAPC11;PSMB6;PSMB7;PSMB4;PSMB5;UBB;PSMB2;ZNHIT3;PSMB3;UBC;PSMB1;TMEM208;PSMF1;RPS27A;CCDC12;TXNRD2;PSMB8;PSMB9;PSMC5;PSMC6…		R-HSA-174058;R-HSA-174057
R-HSA-8951664	Neddylation	154	241	0.0166047	1.37913e-06	5.10277e-05	31	31	0.00244094	9606	Homo sapiens	TCERG1;LRR1;KEAP1;DCAF8;DCAF5;CISD3;DCAF7;DCAF6;PSMD8;PSMD9;NUB1;PSMD6;PSMD7;PSMD4;PSMD5;PSMD2;PSMD3;PSMD1;FBXO6;FBXO7;SKP1;FBXO9;WSB1;JMJD6;XRN1;PSME3;PSME1;PSME2;UBA52;ANAPC15;RPN2;SAR1A;TARSL2;PRKDC;RPN1;DCUN1D4;DCUN1D1;COPS7A;IQGAP1;HIF1A;PRPSAP1;RIC8A;COMMD8;COMMD9;ZNHIT3;PSMF1;STAM;PUM2;WDR55;PPP5C;FBXL3;FBXL5;BMI1;PEPD;CYB561D2;PPP3CC;UBXN7;ARIH1;TPI1;ANXA2;IFNGR1;TSC22D2;COMMD2;COMMD3;COM…		R-HSA-8956040;R-HSA-8956106;R-HSA-8956234;R-HSA-8956045;R-HSA-8956099;R-HSA-8956103;R-HSA-8951751;R-HSA-8956184;R-HSA-8955289;R-HSA-8951644;R-HSA-8956050;R-HSA-8951764;R-HSA-8955285;R-HSA-8951766;R-HSA-8956200;R-HSA-8951656;R-HSA-8955241;R-HSA-8952618;R-HSA-8952620;R-HSA-8956140;R-HSA-8952044;R-HSA-8955245;R-HSA-8951661;R-HSA-8951648;R-HSA-5690808;R-HSA-8952039;R-HSA-8956025;R-HSA-8956026;R-HSA-8…
R-HSA-69002	DNA Replication Pre-Initiation	70	88	0.00606311	1.41867e-06	5.10722e-05	21	21	0.00165354	9606	Homo sapiens	MCM7;CHD9;GMNN;PSMD8;PSMD9;PSMD6;PSMD7;PSMD4;PSMD5;PSMD2;PSMD3;PSMD1;CCNL1;FBXO9;CDV3;DNAAF2;TSC22D2;TAP1;PDIA4;PSMA5;PSMA6;PSMA3;PSMA4;DBF4;PSMA1;PSMA2;PSME3;MCM3;UBE2V2;PSME1;C9orf78;PSME2;MCM5;MCM6;UBA52;PSMD12;PSMD11;ANAPC15;RPN2;PSMD14;PSMD13;RPN1;PSMA7;PSMB6;ORC4;PSMB7;PSMB4;PSMB5;UBB;PSMB2;ZNHIT3;PSMB3;ORC3;ORC2;UBC;PSMB1;PSMF1;RPS27A;CCDC12;GCA;TXNRD2;RPA1;RPA2;TIMM44;CRLS1;PSMB8;PSMB9;PO…		R-HSA-68960;R-HSA-68611;R-HSA-68610;R-HSA-68615;R-HSA-68712;R-HSA-68940;R-HSA-176973;R-HSA-68849;R-HSA-68688;R-HSA-69299;R-HSA-68595;R-HSA-68914;R-HSA-68917;R-HSA-68916;R-HSA-68919;R-HSA-68918;R-HSA-68825;R-HSA-68603;R-HSA-68954;R-HSA-68826;R-HSA-68637
R-HSA-169911	Regulation of Apoptosis	49	54	0.00372055	1.72768e-06	6.04689e-05	5	5	0.000393701	9606	Homo sapiens	CHD9;PSMD8;PSMD9;PSMD6;PSMD7;PSMD4;OPA1;PSMD5;PSMD2;PSMD3;PSMD1;FBXO9;TSC22D2;TAP1;PDIA4;PSMA5;PSMA6;PSMA3;PSMA4;PSMA1;PSMA2;PSME3;UBE2V2;PSME1;PSME2;UBA52;PSMD12;PSMD11;ANAPC15;RPN2;PSMD14;PSMD13;RPN1;OMA1;PSMA7;PSMB6;PSMB7;PSMB4;PSMB5;UBB;PSMB2;ZNHIT3;PSMB3;UBC;PSMB1;PSMF1;RPS27A;PAK2;CCDC12;TXNRD2;PSMB8;PSMB9;PSMC5;PSMC6;PSMC3;PSMC4;PSMC2		R-HSA-211715;R-HSA-211731;R-HSA-211734;R-HSA-8867344;R-HSA-211716
R-HSA-349425	Autodegradation of the E3 ubiquitin ligase COP1	49	54	0.00372055	1.72768e-06	6.04689e-05	4	5	0.000393701	9606	Homo sapiens	CHD9;PSMD8;PSMD9;PSMD6;PSMD7;PSMD4;PSMD5;PSMD2;PSMD3;PSMD1;FBXO9;TSC22D2;TAP1;PDIA4;PSMA5;PSMA6;PSMA3;PSMA4;PSMA1;PSMA2;PSME3;UBE2V2;PSME1;PSME2;UBA52;TP53;PSMD12;PSMD11;ANAPC15;RPN2;PSMD14;PSMD13;RPN1;PSMA7;PSMB6;PSMB7;PSMB4;PSMB5;UBB;PSMB2;ZNHIT3;PSMB3;UBC;PSMB1;PSMF1;RPS27A;CCDC12;TXNRD2;PSMB8;PSMB9;PSMC5;PPP5C;PSMC6;PSMC3;PSMC4;PSMC2;ATM		R-HSA-349444;R-HSA-264435;R-HSA-264444;R-HSA-264458
R-HSA-5610785	GLI3 is processed to GLI3R by the proteasome	54	62	0.00427174	1.74965e-06	6.12376e-05	5	5	0.000393701	9606	Homo sapiens	CHD9;ZFAND2B;BRK1;PSMD8;PSMD9;PSMD6;PSMD7;PSMD4;PSMD5;SNRNP70;PSMD2;PSMD3;PSMD1;PRKACB;SKP1;FBXO9;TSC22D2;TAP1;PDIA4;RBX1;PSMA5;PSMA6;PSMA3;PSMA4;PSMA1;PSMA2;PSME3;UBE2V2;PSME1;PSME2;UBA52;PSMD12;PSMD11;ANAPC15;RPN2;PSMD14;PSMD13;RPN1;CUL1;PSMA7;PSMB6;PSMB7;PSMB4;PSMB5;UBB;PSMB2;ZNHIT3;PSMB3;UBC;PSMB1;PSMF1;RPS27A;CCDC12;CSNK1A1;TXNRD2;PSMB8;PSMB9;PSMC5;PSMC6;PSMC3;PSMC4;PSMC2		R-HSA-5610720;R-HSA-5610754;R-HSA-5610722;R-HSA-5610732;R-HSA-5610746
R-HSA-68882	Mitotic Anaphase	157	248	0.017087	1.8175e-06	6.1795e-05	30	32	0.00251969	9606	Homo sapiens	TMEM183A;NUP107;SMC3;PSMD8;PSMD9;PSMD6;PSMD7;CDC23;PSMD4;PPP2R1B;PSMD5;PPP2R1A;PSMD2;CDC26;PSMD3;CDC27;RCC1;PSMD1;TMPO;FBXO9;DYNC1LI1;DYNC1LI2;COX7A2L;PSME3;ZW10;PSME1;PSME2;TXNIP;NUP98;UBA52;PRR13;ANAPC15;SEH1L;RPN2;ANAPC16;RPN1;SKA2;ANAPC11;ZNHIT3;NUP85;RAD21;DPH3;GAR1;SSR1;PSMF1;PPP1R21;NR1D1;WAPL;STAG2;RPS27;ECHDC2;NMT2;TCF25;DIS3L;TUBA1C;TUBA1B;XPO1;HINT2;TUBA1A;EMB;EMD;NDEL1;SEC13;NUDC;TUBB…		R-HSA-174144;R-HSA-2467809;R-HSA-2467811;R-HSA-9624798;R-HSA-9615901;R-HSA-9668419;R-HSA-2995389;R-HSA-2995388;R-HSA-9615937;R-HSA-2545203;R-HSA-9618378;R-HSA-9615945;R-HSA-2995376;R-HSA-9624845;R-HSA-9668405;R-HSA-9634169;R-HSA-174121;R-HSA-9668415;R-HSA-3000449;R-HSA-9667965;R-HSA-9624893;R-HSA-9624800;R-HSA-2467798;R-HSA-9668389;R-HSA-174202;R-HSA-9668395;R-HSA-9634219;R-HSA-9668335;R-HSA-9668…
R-HSA-350562	Regulation of ornithine decarboxylase (ODC)	47	51	0.00351385	1.85279e-06	6.18542e-05	4	4	0.000314961	9606	Homo sapiens	CHD9;MTMR14;PSMD8;PSMD9;PSMD6;PSMD7;PSMD4;PSMD5;PSMD2;PSMD3;PSMD1;FBXO9;TSC22D2;TAP1;PDIA4;PSMA5;PSMA6;PSMA3;PSMA4;PSMA1;PSMA2;PSME3;UBE2V2;PSME1;PSME2;PSMD12;PSMD11;ANAPC15;RPN2;PSMD14;PSMD13;RPN1;ODC1;OAZ1;OAZ2;PSMA7;PSMB6;PSMB7;PSMB4;PSMB5;PSMB2;ZNHIT3;PSMB3;PSMB1;PSMF1;ACSS1;CCDC12;TXNRD2;AZIN1;PSMB8;PSMB9;PSMC5;PSMC6;PSMC3;PSMC4;PSMC2		R-HSA-353125;R-HSA-350567;R-HSA-350578;R-HSA-350600
R-HSA-174178	APC/C:Cdh1 mediated degradation of Cdc20 and other APC/C:Cdh1 targeted proteins in late mitosis/early G1	60	72	0.00496073	1.91249e-06	6.18542e-05	4	4	0.000314961	9606	Homo sapiens	CHD9;UBE2D1;TM7SF3;PSMD8;PSMD9;PSMD6;PSMD7;CDC23;PSMD4;PTTG1;PSMD5;PSMD2;CDC26;PSMD3;CDC27;PSMD1;FBXO9;ANAPC7;TSC22D2;TAP1;PDIA4;PSMA5;PSMA6;PSMA3;PSMA4;PSMA1;PSMA2;PSME3;UBE2V2;PSME1;ANAPC4;TXNIP;PSME2;ANAPC5;UBA52;PSMD12;PSMD11;ANAPC15;RPN2;PSMD14;ANAPC16;PSMD13;RPN1;CLCN3;ACAT2;PSMA7;ANAPC11;PSMB6;PSMB7;PSMB4;PSMB5;UBB;PSMB2;SERTAD1;ZNHIT3;PSMB3;UBC;PSMB1;TMEM208;PSMF1;RPS27A;CCDC12;TXNRD2;PSM…		R-HSA-174195;R-HSA-174088;R-HSA-174105;R-HSA-188191
R-HSA-174184	Cdc20:Phospho-APC/C mediated degradation of Cyclin A	60	72	0.00496073	1.91249e-06	6.18542e-05	3	3	0.00023622	9606	Homo sapiens	TMEM183A;CHD9;UBE2D1;TM7SF3;PSMD8;PSMD9;PSMD6;PSMD7;CDC23;PSMD4;PSMD5;PSMD2;CDC26;PSMD3;CDC27;PSMD1;FBXO9;ANAPC7;TSC22D2;TAP1;PDIA4;PSMA5;PSMA6;PSMA3;PSMA4;PSMA1;PSMA2;PSME3;UBE2V2;PSME1;ANAPC4;TXNIP;PSME2;ANAPC5;UBA52;PSMD12;PSMD11;ANAPC15;RPN2;PSMD14;ANAPC16;PSMD13;RPN1;ACAT2;PSMA7;ZMPSTE24;ANAPC11;PSMB6;CLN3;PSMB7;PSMB4;PSMB5;UBB;PSMB2;ZNHIT3;PSMB3;UBC;PSMB1;TMEM208;BUB3;PSMF1;RPS27A;CCDC12;TX…		R-HSA-174171;R-HSA-174104;R-HSA-174255
R-HSA-69541	Stabilization of p53	52	59	0.00406504	1.93294e-06	6.18542e-05	14	15	0.0011811	9606	Homo sapiens	PHF20;CHD9;PSMD8;PSMD9;PSMD6;PSMD7;PSMD4;PSMD5;PSMD2;PSMD3;PSMD1;FBXO9;TSC22D2;TAP1;PDIA4;PSMA5;PSMA6;PSMA3;PSMA4;PSMA1;PSMA2;PSME3;UBE2V2;PSME1;PSME2;UBA52;TP53;PSMD12;PSMD11;ANAPC15;RPN2;PSMD14;PSMD13;RPN1;PSMA7;PSMB6;PSMB7;PSMB4;PSMB5;UBB;PSMB2;ZNHIT3;PSMB3;UBC;PSMB1;PSMF1;RPS27A;CCDC12;TXNRD2;PSMB8;PSMB9;PSMC5;PPP5C;PSMC6;PSMC3;PSMC4;PSMC2;MDM2;MDM4;ATM		R-HSA-349444;R-HSA-5633460;R-HSA-6804741;R-HSA-6804879;R-HSA-349455;R-HSA-264458;R-HSA-6793685;R-HSA-6804724;R-HSA-69685;R-HSA-349426;R-HSA-264435;R-HSA-264444;R-HSA-6804955;R-HSA-5693609
R-HSA-72702	Ribosomal scanning and start codon recognition	55	64	0.00440954	2.08008e-06	6.65625e-05	2	2	0.00015748	9606	Homo sapiens	EIF4A2;NAB1;SMC3;NUDT3;RPS4X;RPS15;RPS14;ZFP36;MFSD6;RPS16;RPS19;SCML4;RPSAP58;RPS18;TMSB4X;RPS11;RPS10;RPS13;RPS12;EIF2A;RPS9;RPS7;PRKCB;USP4;RPS8;EIF1AX;RPS5;RPS6;RPS3A;RPSA;PDIA6;EEF1A1;XRN2;TMEM63A;VPS4A;RPS27L;TFPT;RPS15A;RPS3;EIF4H;RPS2;RPS27A;MARK3;EIF4B;EIF2S2;EIF2S1;KTN1;RPS26;RPS25;RPS28;EIF3M;EIF2S3;EIF5;RPS27;EIF3K;RPS29;EIF3L;EIF3I;EIF3J;EIF3G;PTPN9;EIF3H;RPS20;EIF3E;FAU;EIF3F;EIF3D;…		R-HSA-72697;R-HSA-72621
R-HSA-2555396	Mitotic Metaphase and Anaphase	157	249	0.0171558	2.25425e-06	6.95374e-05	30	33	0.00259843	9606	Homo sapiens	TMEM183A;NUP107;SMC3;PSMD8;PSMD9;PSMD6;PSMD7;CDC23;PSMD4;PPP2R1B;PSMD5;PPP2R1A;PSMD2;CDC26;PSMD3;CDC27;RCC1;PSMD1;TMPO;FBXO9;DYNC1LI1;DYNC1LI2;COX7A2L;PSME3;ZW10;PSME1;PSME2;TXNIP;NUP98;UBA52;PRR13;ANAPC15;SEH1L;RPN2;ANAPC16;RPN1;SKA2;ANAPC11;ZNHIT3;NUP85;RAD21;DPH3;GAR1;SSR1;PSMF1;PPP1R21;NR1D1;WAPL;STAG2;RPS27;ECHDC2;NMT2;TCF25;DIS3L;TUBA1C;TUBA1B;XPO1;HINT2;TUBA1A;EMB;EMD;NDEL1;SEC13;NUDC;TUBB…		R-HSA-174144;R-HSA-2467809;R-HSA-2467811;R-HSA-9624798;R-HSA-9615901;R-HSA-9668419;R-HSA-2995389;R-HSA-2995388;R-HSA-9615937;R-HSA-2545203;R-HSA-9618378;R-HSA-9615945;R-HSA-2995376;R-HSA-9624845;R-HSA-9668405;R-HSA-9634169;R-HSA-174121;R-HSA-9668415;R-HSA-3000449;R-HSA-9667965;R-HSA-9624893;R-HSA-9624800;R-HSA-2467798;R-HSA-9668389;R-HSA-174202;R-HSA-9668395;R-HSA-9634219;R-HSA-9668335;R-HSA-9668…
R-HSA-180534	Vpu mediated degradation of CD4	48	53	0.00365165	2.29984e-06	6.95374e-05	5	5	0.000393701	9606	Homo sapiens	CHD9;PSMD8;PSMD9;PSMD6;PSMD7;PSMD4;PSMD5;PSMD2;PSMD3;PSMD1;SKP1;FBXO9;TSC22D2;TAP1;PDIA4;PSMA5;PSMA6;PSMA3;PSMA4;PSMA1;PSMA2;PSME3;UBE2V2;PSME1;PSME2;UBA52;PSMD12;PSMD11;ANAPC15;RPN2;PSMD14;PSMD13;RPN1;PSMA7;PSMB6;PSMB7;PSMB4;PSMB5;UBB;PSMB2;ZNHIT3;PSMB3;UBC;PSMB1;PSMF1;RPS27A;CCDC12;TXNRD2;PSMB8;PSMB9;PSMC5;CD4;PSMC6;PSMC3;PSMC4;PSMC2		R-HSA-180599;R-HSA-180597;R-HSA-180606;R-HSA-180591;R-HSA-180573
R-HSA-5676590	NIK-->noncanonical NF-kB signaling	53	61	0.00420284	2.31791e-06	6.95374e-05	6	9	0.000708661	9606	Homo sapiens	TCERG1;CHD9;PSMD8;PSMD9;PSMD6;PSMD7;PSMD4;PSMD5;PSMD2;PSMD3;PSMD1;SKP1;FBXO9;FBXW11;TSC22D2;TAP1;PDIA4;PSMA5;PSMA6;PSMA3;PSMA4;PSMA1;PSMA2;PSME3;UBE2V2;PSME1;PSME2;UBA52;PSMD12;PSMD11;ANAPC15;RPN2;MTFP1;SAR1A;PSMD14;PSMD13;RPN1;CUL1;PSMA7;RELB;PSMB6;PSMB7;PSMB4;PSMB5;UBB;PSMB2;ZNHIT3;PSMB3;UBC;PSMB1;PSMF1;RPS27A;CCDC12;TXNRD2;PSMB8;PSMB9;PSMC5;PSMC6;PSMC3;PSMC4;PSMC2;REL;UBA3		R-HSA-5607731;R-HSA-5607725;R-HSA-5607741;R-HSA-5607726;R-HSA-5607720;R-HSA-5607723
R-HSA-2467813	Separation of Sister Chromatids	128	194	0.0133664	2.32179e-06	6.96537e-05	7	8	0.000629921	9606	Homo sapiens	TMEM183A;NUP107;ZWILCH;UBE2D1;TM7SF3;SMC3;PSMD8;PSMD9;PPP1CC;PSMD6;PSMD7;CDC23;PSMD4;PTTG1;PPP2R1B;PSMD5;PPP2R1A;PSMD2;CDC26;PSMD3;CDC27;PSMD1;SLC25A44;FBXO9;ANAPC7;TMOD3;TAP1;NOSIP;TUBA4A;PDIA4;EEF1A1;DYNC1LI1;DYNC1LI2;CLIP1;COX7A2L;ZW10;PSME3;PSME1;UBE2V2;PSME2;ANAPC4;TXNIP;ANAPC5;NUP98;UBA52;MAD1L1;PRR13;PSMD12;ANAPC15;SEH1L;PSMD11;ANAPC16;RPN2;PSMD14;UBA6;PSMD13;RPN1;PDS5B;PDS5A;PMF1;ACAT2;AN…		R-HSA-174144;R-HSA-2467798;R-HSA-2467809;R-HSA-2545203;R-HSA-2467811;R-HSA-174202;R-HSA-174121
R-HSA-5696398	Nucleotide Excision Repair	87	119	0.00819898	2.35827e-06	7.07482e-05	36	36	0.00283465	9606	Homo sapiens	CCNH;SLC35B1;ACTB;RCBTB2;YY1;RNF115;RUVBL1;CDC27;EP300;HMGN1;PIAS3;RPS9;USP7;AQR;DNAAF2;RBX1;PIAS1;EBNA1BP2;UBE2V2;FKBP8;PPIE;ZNF830;FKBP4;UBA52;SF1;INO80E;ISYNA1;INO80D;SHMT2;XPA;WDR61;COPS7A;XPC;UAP1;ORC4;UBB;UBC;DNAJC19;HSPA9;UBE2I;XRCC1;COPS4;COPS3;COPS6;CDK7;COPS5;COPS2;UBE2N;CALR;MNAT1;COPS8;ISY1;CETN2;MRPS12;SUMO1;SUMO3;BCL7B;SUMO2;POLK;RFC5;PRMT5;LYPLA1;RFC4;PARP1;RFC1;PARP2;RFC2;ACTL6A;E…		R-HSA-109955;R-HSA-5696465;R-HSA-5696670;R-HSA-6781867;R-HSA-5696664;R-HSA-6790454;R-HSA-6782069;R-HSA-6782004;R-HSA-5689861;R-HSA-6782131;R-HSA-5696655;R-HSA-6782141;R-HSA-6782204;R-HSA-6782138;R-HSA-6781818;R-HSA-5690996;R-HSA-5690997;R-HSA-6782211;R-HSA-6782208;R-HSA-6781824;R-HSA-5691006;R-HSA-5691004;R-HSA-6781833;R-HSA-5691000;R-HSA-5691001;R-HSA-6790487;R-HSA-5690213;R-HSA-5689317;R-HSA-67…
R-HSA-5658442	Regulation of RAS by GAPs	59	71	0.00489183	2.51654e-06	7.29798e-05	5	5	0.000393701	9606	Homo sapiens	CHD9;PSMD8;PTBP1;PSMD9;PSMD6;PSMD7;PSMD4;PSMD5;PSMD2;PSMD3;PSMD1;FBXO9;TSC22D2;TAP1;PDIA4;RBX1;PSMA5;PSMA6;PSMA3;PSMA4;RASA3;PSMA1;CTDSP1;PSMA2;RASA1;PSME3;AKAP9;RASA2;UBE2V2;PSME1;PSME2;UBA52;PSMD12;NDRG3;PSMD11;ANAPC15;RPN2;PSMD14;PSMD13;RPN1;RASAL3;STK4;PSMA7;PSMB6;PSMB7;PSMB4;PSMB5;UBB;PSMB2;ZNHIT3;PSMB3;UBC;DPH3;PSMB1;PSMF1;RPS27A;VASP;CCDC12;TXNRD2;AGL;PSMB8;PSMB9;PSMC5;PSMC6;PSMC3;PSMC4;PS…		R-HSA-5658438;R-HSA-5658231;R-HSA-5658435;R-HSA-5658430;R-HSA-5658424
R-HSA-69306	DNA Replication	99	141	0.00971476	2.70412e-06	7.57154e-05	44	47	0.00370079	9606	Homo sapiens	GMNN;UBE2D1;TM7SF3;RCBTB2;PSMD8;PSMD9;PSMD6;PSMD7;CDC23;PSMD4;PSMD5;PSMD2;CDC26;PSMD3;CDC27;PSMD1;CCNL1;SKP1;FBXO9;ANAPC7;DNAAF2;TAP1;RBX1;PDIA4;EBNA1BP2;PSME3;PSME1;UBE2V2;PSME2;ANAPC4;TXNIP;ANAPC5;UBA52;RAB5B;PSMD12;ANAPC15;PSMD11;ANAPC16;RPN2;PSMD14;PSMD13;RPN1;CUL1;ACAT2;ANAPC11;ZMPSTE24;RRP7A;ORC4;UBB;ZNHIT3;ORC3;UBC;ORC2;PSMF1;SUDS3;CCDC12;TIMM44;UBE2A;CRLS1;NACA;TAB2;MCM7;CHD9;PEPD;RFC5;CD…		R-HSA-68611;R-HSA-68610;R-HSA-69127;R-HSA-69063;R-HSA-68615;R-HSA-69005;R-HSA-68940;R-HSA-69068;R-HSA-176973;R-HSA-68944;R-HSA-68688;R-HSA-69074;R-HSA-68946;R-HSA-68948;R-HSA-69140;R-HSA-69015;R-HSA-69142;R-HSA-68950;R-HSA-68825;R-HSA-69016;R-HSA-69144;R-HSA-69019;R-HSA-68954;R-HSA-68826;R-HSA-68637;R-HSA-68960;R-HSA-69152;R-HSA-68712;R-HSA-176942;R-HSA-68849;R-HSA-68913;R-HSA-69299;R-HSA-68595;R…
R-HSA-69239	Synthesis of DNA	94	132	0.00909467	2.73474e-06	7.65726e-05	23	26	0.00204724	9606	Homo sapiens	UBE2D1;TM7SF3;RCBTB2;PSMD8;PSMD9;PSMD6;PSMD7;CDC23;PSMD4;PSMD5;PSMD2;CDC26;PSMD3;CDC27;PSMD1;CCNL1;SKP1;FBXO9;ANAPC7;DNAAF2;TAP1;RBX1;PDIA4;EBNA1BP2;PSME3;PSME1;UBE2V2;PSME2;ANAPC4;TXNIP;ANAPC5;UBA52;RAB5B;PSMD12;ANAPC15;PSMD11;ANAPC16;RPN2;PSMD14;PSMD13;RPN1;CUL1;ACAT2;ANAPC11;ZMPSTE24;RRP7A;ORC4;UBB;ZNHIT3;ORC3;UBC;ORC2;PSMF1;SUDS3;CCDC12;UBE2A;CRLS1;NACA;TAB2;MCM7;CHD9;PEPD;RFC5;CDV3;RFC4;RFC1…		R-HSA-69152;R-HSA-69127;R-HSA-69063;R-HSA-176942;R-HSA-69005;R-HSA-69068;R-HSA-68913;R-HSA-68944;R-HSA-69074;R-HSA-68946;R-HSA-68948;R-HSA-69140;R-HSA-69015;R-HSA-69142;R-HSA-169461;R-HSA-68950;R-HSA-69016;R-HSA-69144;R-HSA-69019;R-HSA-69053;R-HSA-69116;R-HSA-169468;R-HSA-176956
R-HSA-179419	APC:Cdc20 mediated degradation of cell cycle proteins prior to satisfation of the cell cycle checkpoint	60	73	0.00502963	2.89715e-06	7.82232e-05	6	6	0.000472441	9606	Homo sapiens	TMEM183A;CHD9;UBE2D1;TM7SF3;PSMD8;PSMD9;PSMD6;PSMD7;CDC23;PSMD4;PSMD5;PSMD2;CDC26;PSMD3;CDC27;PSMD1;FBXO9;ANAPC7;TSC22D2;TAP1;PDIA4;PSMA5;PSMA6;PSMA3;PSMA4;PSMA1;PSMA2;PSME3;UBE2V2;PSME1;ANAPC4;TXNIP;PSME2;ANAPC5;UBA52;PSMD12;PSMD11;ANAPC15;RPN2;PSMD14;ANAPC16;PSMD13;RPN1;ACAT2;PSMA7;ZMPSTE24;ANAPC11;PSMB6;CLN3;PSMB7;PSMB4;PSMB5;UBB;PSMB2;ZNHIT3;PSMB3;UBC;PSMB1;TMEM208;BUB3;PSMF1;RPS27A;CCDC12;TX…		R-HSA-179410;R-HSA-174171;R-HSA-174104;R-HSA-179417;R-HSA-174255;R-HSA-179421
R-HSA-913531	Interferon Signaling	229	392	0.0270084	2.91848e-06	7.8799e-05	58	66	0.00519685	9606	Homo sapiens	IFITM3;EIF4A2;IFITM1;IFITM2;NUP107;EIF4A3;UBE2L6;IFI35;ICAM1;NUB1;KPNA5;OSTF1;KPNA2;TRIM21;KPNA3;B2M;TRIM22;KPNA1;EIF2A;IFNAR2;GBP5;HLA-H;NUP210;PRKCB;HLA-B;TAP1;HLA-C;NOSIP;HLA-A;LARP4B;HLA-F;HLA-E;PIAS1;SNRPG;TRIM14;NUP98;UBA52;KPNB1;PRR13;IFNAR1;SEH1L;UBA7;AAAS;SOCS3;SOCS1;UBB;NUP85;UBC;TPR;GAR1;NUP88;ATP6V1D;IP6K2;EGR1;HLA-DRB5;EIF2AK2;ISG15;ISG20;BST2;NASP;UBE2N;PIN1;XAF1;SP140L;EIF4G3;EIF4G…		R-HSA-936462;R-HSA-8985097;R-HSA-1169307;R-HSA-909725;R-HSA-909724;R-HSA-909726;R-HSA-909721;R-HSA-909720;R-HSA-909722;R-HSA-9009950;R-HSA-1015702;R-HSA-8985104;R-HSA-909719;R-HSA-909718;R-HSA-1015699;R-HSA-912685;R-HSA-912680;R-HSA-909732;R-HSA-8985123;R-HSA-1031716;R-HSA-909729;R-HSA-1031713;R-HSA-909730;R-HSA-997311;R-HSA-873917;R-HSA-997309;R-HSA-873919;R-HSA-873918;R-HSA-8985138;R-HSA-997326…
R-HSA-176409	APC/C:Cdc20 mediated degradation of mitotic proteins	61	75	0.00516742	3.31201e-06	8.94242e-05	13	13	0.00102362	9606	Homo sapiens	TMEM183A;CHD9;UBE2D1;TM7SF3;PSMD8;PSMD9;PSMD6;PSMD7;CDC23;PSMD4;PTTG1;PSMD5;PSMD2;CDC26;PSMD3;CDC27;PSMD1;FBXO9;ANAPC7;TSC22D2;TAP1;PDIA4;PSMA5;PSMA6;PSMA3;PSMA4;PSMA1;PSMA2;PSME3;UBE2V2;PSME1;ANAPC4;TXNIP;PSME2;ANAPC5;UBA52;PSMD12;PSMD11;ANAPC15;RPN2;PSMD14;ANAPC16;PSMD13;RPN1;ACAT2;PSMA7;ZMPSTE24;ANAPC11;PSMB6;CLN3;PSMB7;PSMB4;PSMB5;UBB;PSMB2;ZNHIT3;PSMB3;UBC;PSMB1;TMEM208;BUB3;PSMF1;RPS27A;CCD…		R-HSA-174144;R-HSA-174120;R-HSA-174121;R-HSA-174255;R-HSA-174157;R-HSA-179410;R-HSA-174227;R-HSA-174202;R-HSA-174171;R-HSA-174104;R-HSA-179417;R-HSA-174238;R-HSA-179421
R-HSA-5610783	Degradation of GLI2 by the proteasome	53	62	0.00427174	3.637e-06	9.45621e-05	5	5	0.000393701	9606	Homo sapiens	CHD9;BRK1;PSMD8;PSMD9;PSMD6;PSMD7;PSMD4;PSMD5;SNRNP70;PSMD2;PSMD3;PSMD1;PRKACB;SKP1;FBXO9;TSC22D2;TAP1;PDIA4;RBX1;PSMA5;PSMA6;PSMA3;PSMA4;PSMA1;PSMA2;PSME3;UBE2V2;PSME1;PSME2;UBA52;PSMD12;PSMD11;ANAPC15;RPN2;PSMD14;PSMD13;RPN1;CUL1;PSMA7;PSMB6;PSMB7;PSMB4;PSMB5;UBB;PSMB2;ZNHIT3;PSMB3;UBC;PSMB1;PSMF1;RPS27A;CCDC12;CSNK1A1;TXNRD2;PSMB8;PSMB9;PSMC5;PSMC6;PSMC3;PSMC4;PSMC2		R-HSA-5610757;R-HSA-5610717;R-HSA-5610718;R-HSA-5610745;R-HSA-5610730
R-HSA-69242	S Phase	119	179	0.0123329	3.66807e-06	9.53699e-05	50	54	0.00425197	9606	Homo sapiens	RB1;CCNH;UBE2D1;TM7SF3;SMC3;RCBTB2;PSMD8;PSMD9;PSMD6;PSMD7;CDC23;PSMD4;PSMD5;MYC;PSMD2;CDC26;PSMD3;CDC27;AKT1;PSMD1;CCNL1;SKP1;FBXO9;ANAPC7;ESCO1;DNAAF2;TAP1;RBX1;PDIA4;EBNA1BP2;PSME3;PSME1;UBE2V2;PSME2;ANAPC4;TXNIP;ANAPC5;UBA52;RAB5B;PSMD12;ANAPC15;PSMD11;ANAPC16;RPN2;PSMD14;MAX;PSMD13;RPN1;CUL1;PDS5B;PDS5A;ACAT2;ANAPC11;ZMPSTE24;RRP7A;ORC4;UBB;ZNHIT3;ORC3;RAD21;UBC;ORC2;PSMF1;SUDS3;TOR1A;CCDC12…		R-HSA-187520;R-HSA-69127;R-HSA-69005;R-HSA-187916;R-HSA-69140;R-HSA-69015;R-HSA-69142;R-HSA-69016;R-HSA-69144;R-HSA-8848414;R-HSA-2473151;R-HSA-69019;R-HSA-187545;R-HSA-187934;R-HSA-174110;R-HSA-69152;R-HSA-187552;R-HSA-176942;R-HSA-75820;R-HSA-187948;R-HSA-187949;R-HSA-75822;R-HSA-75825;R-HSA-68913;R-HSA-75824;R-HSA-8848436;R-HSA-187574;R-HSA-187575;R-HSA-187828;R-HSA-188345;R-HSA-69053;R-HSA-17…
R-HSA-75815	Ubiquitin-dependent degradation of Cyclin D	48	54	0.00372055	3.74168e-06	9.72837e-05	4	5	0.000393701	9606	Homo sapiens	CHD9;BRK1;PSMD8;PSMD9;PSMD6;PSMD7;PSMD4;PSMD5;PSMD2;PSMD3;PSMD1;FBXO9;TSC22D2;TAP1;PDIA4;PSMA5;PSMA6;PSMA3;PSMA4;PSMA1;PSMA2;PSME3;UBE2V2;PSME1;PSME2;UBA52;PSMD12;PSMD11;ANAPC15;RPN2;PSMD14;PSMD13;RPN1;PSMA7;PSMB6;PSMB7;PSMB4;PSMB5;UBB;PSMB2;ZNHIT3;PSMB3;UBC;PSMB1;PSMF1;RPS27A;CCDC12;TXNRD2;PSMB8;PSMB9;PSMC5;PSMC6;PSMC3;CDK4;PSMC4;PSMC2		R-HSA-75825;R-HSA-75824;R-HSA-75820;R-HSA-75822
R-HSA-195253	Degradation of beta-catenin by the destruction complex	70	91	0.00626981	4.29146e-06	0.000107287	20	23	0.00181102	9606	Homo sapiens	MRPS14;CHD9;BRK1;PSMD8;PSMD9;PSMD6;PSMD7;PSMD4;PPP2R1B;PSMD5;PPP2R5E;PPP2R1A;PSMD2;MYC;PSMD3;PSMD1;SKP1;FBXO9;TLE3;TSC22D2;TAP1;PPP2R5A;PPP2R5D;PPP2R5C;PDIA4;AES;RBX1;EEF1A1;PSMA5;PSMA6;PSMA3;PSMA4;PSMA1;PSMA2;PSME3;UBE2V2;PSME1;PSME2;UBA52;ARHGEF6;PSMD12;PSMD11;ANAPC15;RPN2;PSMD14;PSMD13;CTBP1;HDAC1;RPN1;TCF7;LEF1;CUL1;PSMA7;PSMB6;PPP2CA;PSMB7;PPP2CB;PSMB4;PSMB5;UBB;PSMB2;ZNHIT3;PSMB3;UBC;PSMB1;…		R-HSA-4649028;R-HSA-195300;R-HSA-2130279;R-HSA-8944352;R-HSA-195275;R-HSA-4641231;R-HSA-2130282;R-HSA-195304;R-HSA-5229348;R-HSA-4641229;R-HSA-2130286;R-HSA-5229343;R-HSA-195283;R-HSA-195251;R-HSA-195280;R-HSA-5334050;R-HSA-195318;R-HSA-195287;R-HSA-8944349;R-HSA-5246693
R-HSA-69017	CDK-mediated phosphorylation and removal of Cdc6	60	74	0.00509853	4.34023e-06	0.000108506	3	4	0.000314961	9606	Homo sapiens	CHD9;UBE2D1;TM7SF3;PSMD8;PSMD9;PSMD6;PSMD7;CDC23;PSMD4;PSMD5;PSMD2;CDC26;PSMD3;CDC27;PSMD1;FBXO9;ANAPC7;TSC22D2;TAP1;PDIA4;PSMA5;PSMA6;PSMA3;PSMA4;PSMA1;PSMA2;PSME3;UBE2V2;PSME1;ANAPC4;TXNIP;PSME2;ANAPC5;UBA52;RAB5B;PSMD12;PSMD11;ANAPC15;RPN2;PSMD14;ANAPC16;PSMD13;RPN1;ACAT2;PSMA7;ZMPSTE24;ANAPC11;PSMB6;CLN3;PSMB7;PSMB4;PSMB5;UBB;PSMB2;ZNHIT3;PSMB3;UBC;PSMB1;TMEM208;PSMF1;RPS27A;CCDC12;GCA;TXNRD2…		R-HSA-69015;R-HSA-69016;R-HSA-69005
R-HSA-983168	Antigen processing: Ubiquitination & Proteasome degradation	189	315	0.0217032	4.59123e-06	0.000114781	8	9	0.000708661	9606	Homo sapiens	LRR1;KEAP1;CBLB;UBE2L6;ENO1;CISD3;UBE2L3;PSMD8;PSMD9;PSMD6;RNF115;PSMD7;RNF114;CDC23;PSMD4;HERC1;PSMD5;PSMD2;CDC26;PSMD3;CDC27;PSMD1;FBXO6;TRIM21;FBXO7;SKP1;HERC6;FBXO9;WSB1;JMJD6;RNF126;PSME3;PSME1;PSME2;TXNIP;RBCK1;LAP3;CBLL1;UBA52;TRIM11;ANAPC13;ANAPC15;RPN2;SAR1A;TARSL2;PRKDC;RPN1;IQGAP1;UBE2J2;DEDD2;ANAPC11;UBE2J1;INPP5B;RNF213;ZNHIT3;ZNF821;PSMF1;SIAH2;LNPEP;STAM;WDR55;TBL3;FBXL3;FBXL5;FAF1…		R-HSA-983150;R-HSA-983147;R-HSA-983162;R-HSA-983157;R-HSA-983156;R-HSA-983140;R-HSA-983153;R-HSA-983152
R-HSA-176814	Activation of APC/C and APC/C:Cdc20 mediated degradation of mitotic proteins	61	76	0.00523632	4.91998e-06	0.00011808	15	15	0.0011811	9606	Homo sapiens	TMEM183A;CHD9;UBE2D1;TM7SF3;PSMD8;PSMD9;PSMD6;PSMD7;CDC23;PSMD4;PTTG1;PSMD5;PSMD2;CDC26;PSMD3;CDC27;PSMD1;FBXO9;ANAPC7;TSC22D2;TAP1;PDIA4;PSMA5;PSMA6;PSMA3;PSMA4;PSMA1;PSMA2;PSME3;UBE2V2;PSME1;ANAPC4;TXNIP;PSME2;ANAPC5;UBA52;PSMD12;PSMD11;ANAPC15;RPN2;PSMD14;ANAPC16;PSMD13;RPN1;ACAT2;PSMA7;ZMPSTE24;ANAPC11;PSMB6;CLN3;PSMB7;PSMB4;PSMB5;UBB;PSMB2;ZNHIT3;PSMB3;UBC;PSMB1;TMEM208;BUB3;PSMF1;RPS27A;CCD…		R-HSA-174144;R-HSA-174119;R-HSA-174120;R-HSA-174121;R-HSA-174255;R-HSA-174157;R-HSA-179410;R-HSA-174227;R-HSA-174132;R-HSA-174202;R-HSA-174171;R-HSA-174104;R-HSA-179417;R-HSA-174238;R-HSA-179421
R-HSA-72662	Activation of the mRNA upon binding of the cap-binding complex and eIFs, and subsequent binding to 43S	55	66	0.00454733	4.96165e-06	0.00011908	5	6	0.000472441	9606	Homo sapiens	EIF4A2;NAB1;SMC3;NUDT3;RPS4X;RPS15;RPS14;ZFP36;MFSD6;RPS16;RPS19;SCML4;RPSAP58;RPS18;TMSB4X;RPS11;RPS10;RPS13;RPS12;EIF2A;RPS9;RPS7;PRKCB;USP4;RPS8;EIF1AX;RPS5;RPS6;RPS3A;RPSA;PDIA6;EEF1A1;XRN2;PABPC1;TMEM63A;VPS4A;RPS27L;TFPT;RPS15A;RPS3;EIF4H;RPS2;RPS27A;EIF4B;EIF2S2;EIF2S1;KTN1;RPS26;RPS25;RPS28;EIF3M;EIF2S3;RPS27;EIF3K;RPS29;EIF3L;EIF3I;EIF3J;EIF3G;PTPN9;EIF3H;RPS20;EIF3E;FAU;EIF3F;EIF3D;RPS2…		R-HSA-72647;R-HSA-72631;R-HSA-156808;R-HSA-72635;R-HSA-157849
R-HSA-174113	SCF-beta-TrCP mediated degradation of Emi1	48	55	0.00378944	5.98916e-06	0.00014374	3	3	0.00023622	9606	Homo sapiens	CHD9;PSMD8;PSMD9;PSMD6;PSMD7;PSMD4;PSMD5;PSMD2;PSMD3;PSMD1;SKP1;FBXO9;TSC22D2;TAP1;PDIA4;PSMA5;PSMA6;PSMA3;PSMA4;PSMA1;PSMA2;PSME3;UBE2V2;PSME1;PSME2;UBA52;PSMD12;PSMD11;ANAPC15;RPN2;PSMD14;PSMD13;RPN1;CUL1;PSMA7;PSMB6;PSMB7;PSMB4;PSMB5;UBB;PSMB2;ZNHIT3;PSMB3;UBC;PSMB1;PSMF1;RPS27A;CCDC12;TXNRD2;PSMB8;PSMB9;PSMC5;PSMC6;PSMC3;PSMC4;PSMC2		R-HSA-174209;R-HSA-174203;R-HSA-174159
R-HSA-69580	p53-Dependent G1/S DNA damage checkpoint	57	70	0.00482293	6.54962e-06	0.000150641	21	22	0.00173228	9606	Homo sapiens	CDKN1A;CDKN1B;PHF20;CHD9;ARPC1A;PSMD8;PSMD9;PSMD6;PSMD7;PSMD4;PSMD5;PSMD2;PSMD3;PSMD1;FBXO9;TSC22D2;TAP1;PDIA4;PSMA5;PSMA6;PSMA3;PSMA4;PSMA1;PSMA2;PSME3;UBE2V2;PSME1;PSME2;UBA52;TP53;PSMD12;PSMD11;ANAPC15;RPN2;PSMD14;PSMD13;RPN1;PSMA7;ZMPSTE24;PSMB6;CLN3;PSMB7;PSMB4;PSMB5;UBB;PSMB2;ZNHIT3;PSMB3;UBC;PSMB1;PSMF1;RPS27A;CCDC12;TXNRD2;PSMB8;PSMB9;PSMC5;PPP5C;PSMC6;PSMC3;PSMC4;PSMC2;MDM2;MDM4;ATM		R-HSA-6803719;R-HSA-349444;R-HSA-5633460;R-HSA-6804741;R-HSA-6804879;R-HSA-349455;R-HSA-6803403;R-HSA-264458;R-HSA-6793685;R-HSA-6804724;R-HSA-6803411;R-HSA-69685;R-HSA-349426;R-HSA-264435;R-HSA-264444;R-HSA-69562;R-HSA-6803388;R-HSA-187934;R-HSA-6804955;R-HSA-6803801;R-HSA-5693609
R-HSA-69563	p53-Dependent G1 DNA Damage Response	57	70	0.00482293	6.54962e-06	0.000150641	21	22	0.00173228	9606	Homo sapiens	CDKN1A;CDKN1B;PHF20;CHD9;ARPC1A;PSMD8;PSMD9;PSMD6;PSMD7;PSMD4;PSMD5;PSMD2;PSMD3;PSMD1;FBXO9;TSC22D2;TAP1;PDIA4;PSMA5;PSMA6;PSMA3;PSMA4;PSMA1;PSMA2;PSME3;UBE2V2;PSME1;PSME2;UBA52;TP53;PSMD12;PSMD11;ANAPC15;RPN2;PSMD14;PSMD13;RPN1;PSMA7;ZMPSTE24;PSMB6;CLN3;PSMB7;PSMB4;PSMB5;UBB;PSMB2;ZNHIT3;PSMB3;UBC;PSMB1;PSMF1;RPS27A;CCDC12;TXNRD2;PSMB8;PSMB9;PSMC5;PPP5C;PSMC6;PSMC3;PSMC4;PSMC2;MDM2;MDM4;ATM		R-HSA-6803719;R-HSA-349444;R-HSA-5633460;R-HSA-6804741;R-HSA-6804879;R-HSA-349455;R-HSA-6803403;R-HSA-264458;R-HSA-6793685;R-HSA-6804724;R-HSA-6803411;R-HSA-69685;R-HSA-349426;R-HSA-264435;R-HSA-264444;R-HSA-69562;R-HSA-6803388;R-HSA-187934;R-HSA-6804955;R-HSA-6803801;R-HSA-5693609
R-HSA-163200	Respiratory electron transport, ATP synthesis by chemiosmotic coupling, and heat production by uncoupling proteins.	102	150	0.0103348	7.12158e-06	0.00015593	26	31	0.00244094	9606	Homo sapiens	NDUFA13;NDUFA11;NDUFA12;TACO1;NDUFA10;ATP5C1;COX6A1;LGALS8;SDHC;SDHD;SDHA;SDHB;UNC13D;ATP5J2;COX6B1;COX7A2L;SCO1;SCO2;TMEM126A;UQCRC1;TMEM126B;UQCRC2;UQCRB;NDUFB10;NDUFB11;ATP5J;ATP5I;ATP5H;ATP5O;UQCRH;ATP5L;ATP5B;STIP1;ATP5E;ATP5D;COX11;COX14;NDUFV3;CYC1;NDUFV2;NDUFV1;TRAP1;SURF1;NDUFAF6;NDUFAF7;UQCRQ;NDUFAF5;NDUFAF3;CYCS;CLPTM1L;NDUFAF1;COX20;INTS12;COX7B;PIGT;COX4I1;ETFA;ATP5G3;ETFB;ECSIT;ATP5…		R-HSA-6800870;R-HSA-6800868;R-HSA-6799203;R-HSA-166214;R-HSA-6799202;R-HSA-6788523;R-HSA-163214;R-HSA-166220;R-HSA-163213;R-HSA-163217;R-HSA-164834;R-HSA-164832;R-HSA-170026;R-HSA-164651;R-HSA-164840;R-HSA-6788556;R-HSA-6799179;R-HSA-6799178;R-HSA-169260;R-HSA-6799191;R-HSA-5690023;R-HSA-166387;R-HSA-169270;R-HSA-6799199;R-HSA-6799197;R-HSA-6799196
R-HSA-4641257	Degradation of AXIN	49	57	0.00392724	7.12929e-06	0.00015593	8	8	0.000629921	9606	Homo sapiens	CHD9;PSMD8;PSMD9;PSMD6;PSMD7;PSMD4;PSMD5;PSMD2;PSMD3;PSMD1;FBXO9;TSC22D2;TAP1;PDIA4;PSMA5;PSMA6;PSMA3;PSMA4;PSMA1;PSMA2;PSME3;UBE2V2;PSME1;PSME2;UBA52;PSMD12;PSMD11;ANAPC15;RPN2;PSMD14;PSMD13;RPN1;PSMA7;PSMB6;PSMB7;PSMB4;PSMB5;UBB;PSMB2;TNKS2;ZNHIT3;PSMB3;UBC;PSMB1;PSMF1;RPS27A;CCDC12;SMURF2;TXNRD2;PSMB8;PSMB9;RNF146;PSMC5;PSMC6;PSMC3;PSMC4;PSMC2		R-HSA-4641134;R-HSA-3640862;R-HSA-3640861;R-HSA-3640844;R-HSA-3640874;R-HSA-3640858;R-HSA-4641256;R-HSA-4641129
R-HSA-4641258	Degradation of DVL	49	57	0.00392724	7.12929e-06	0.00015593	6	7	0.000551181	9606	Homo sapiens	CHD9;PSMD8;PSMD9;PSMD6;PSMD7;PSMD4;PSMD5;PSMD2;PSMD3;PSMD1;FBXO9;TSC22D2;TAP1;PDIA4;RBX1;PSMA5;PSMA6;PSMA3;PSMA4;PSMA1;PSMA2;PSME3;UBE2V2;PSME1;PSME2;UBA52;PSMD12;PSMD11;ANAPC15;RPN2;PSMD14;PSMD13;RPN1;ADIPOR1;PSMA7;PSMB6;PSMB7;PSMB4;PSMB5;UBB;PSMB2;ZNHIT3;PSMB3;UBC;PSMB1;DVL2;PSMF1;RPS27A;CCDC12;TXNRD2;PSMB8;PSMB9;PSMC5;PSMC6;PSMC3;PSMC4;PSMC2		R-HSA-4641159;R-HSA-1504213;R-HSA-1504193;R-HSA-1504190;R-HSA-4641260;R-HSA-4641147
R-HSA-8941858	Regulation of RUNX3 expression and activity	49	57	0.00392724	7.12929e-06	0.00015593	6	9	0.000708661	9606	Homo sapiens	CHD9;PSMD8;PSMD9;PSMD6;PSMD7;PSMD4;PSMD5;PSMD2;PSMD3;PSMD1;EP300;FBXO9;TSC22D2;TAP1;PDIA4;PSMA5;PSMA6;PSMA3;PSMA4;PSMA1;PSMA2;PSME3;UBE2V2;PSME1;PSME2;UBA52;PSMD12;PSMD11;ANAPC15;CBFB;RPN2;PSMD14;PSMD13;RPN1;NDUFB1;PSMA7;PSMB6;PSMB7;PSMB4;PSMB5;UBB;PSMB2;ZNHIT3;PSMB3;UBC;PSMB1;PSMF1;RPS27A;CCDC12;SMURF2;TXNRD2;PSMB8;PSMB9;PSMC5;PSMC6;PSMC3;PSMC4;PSMC2;MDM2;B9D2		R-HSA-8952408;R-HSA-8952382;R-HSA-8865454;R-HSA-8952419;R-HSA-8952371;R-HSA-8937814
R-HSA-199991	Membrane Trafficking	359	665	0.0458178	7.14065e-06	0.00015593	193	218	0.0171654	9606	Homo sapiens	ITSN2;SCOC;TFRC;RPL31;THYN1;SLA2;TFG;NAMPT;AP1S2;AKT1;AP1S1;VPS36;CHID1;GABARAPL2;FNBP1;SYTL1;GAPVD1;DYNC1LI1;DYNC1LI2;BIN1;UBA52;VPS25;OPTN;VPS28;SAR1B;NPRL2;COPS7A;BLOC1S4;BLOC1S6;PRDX5;CYB5R4;BLOC1S1;BLOC1S3;SSR1;SNAPIN;NFATC3;LNPEP;EHD1;HNRNPC;AVL9;DENND1C;ARF3;PHF3;ARF4;ARF1;TCF25;ARPC1A;PRKAG1;CLTB;CHM;CLTA;CLINT1;TRMT112;TUBA1C;TUBA1B;MRPL40;TUBA1A;AP3S1;LDLRAP1;JAK1;NELFE;DENND2D;ANXA2;JO…		R-HSA-5229132;R-HSA-6814831;R-HSA-6814833;R-HSA-8876191;R-HSA-2316347;R-HSA-8876190;R-HSA-8854173;R-HSA-8876188;R-HSA-2316349;R-HSA-376357;R-HSA-8854182;R-HSA-8876193;R-HSA-376364;R-HSA-350769;R-HSA-376369;R-HSA-190519;R-HSA-432688;R-HSA-190520;R-HSA-8847544;R-HSA-432706;R-HSA-432707;R-HSA-8854209;R-HSA-8877760;R-HSA-8854222;R-HSA-432712;R-HSA-190541;R-HSA-8868071;R-HSA-8863463;R-HSA-8854759;R-HS…
R-HSA-187577	SCF(Skp2)-mediated degradation of p27/p21	52	62	0.00427174	7.42525e-06	0.00015593	7	7	0.000551181	9606	Homo sapiens	CDKN1A;CDKN1B;CHD9;ARPC1A;PSMD8;PSMD9;PSMD6;PSMD7;PSMD4;PSMD5;PSMD2;PSMD3;PSMD1;SKP1;FBXO9;TSC22D2;TAP1;PDIA4;PSMA5;PSMA6;PSMA3;PSMA4;PSMA1;PSMA2;PSME3;UBE2V2;PSME1;PSME2;UBA52;RAB5B;PSMD12;PSMD11;ANAPC15;RPN2;PSMD14;PSMD13;RPN1;CUL1;CLCN3;PSMA7;ZMPSTE24;PSMB6;CLN3;PSMB7;PSMB4;PSMB5;UBB;PSMB2;ZNHIT3;PSMB3;UBC;PSMB1;PSMF1;RPS27A;CCDC12;TXNRD2;PSMB8;PSMB9;PSMC5;PSMC6;PSMC3;CDK4;PSMC4;PSMC2		R-HSA-187520;R-HSA-187552;R-HSA-8848436;R-HSA-187574;R-HSA-187575;R-HSA-8848414;R-HSA-187545
R-HSA-5610780	Degradation of GLI1 by the proteasome	52	62	0.00427174	7.42525e-06	0.00015593	6	6	0.000472441	9606	Homo sapiens	CHD9;PSMD8;PSMD9;PSMD6;PSMD7;PSMD4;PSMD5;SNRNP70;PSMD2;PSMD3;PSMD1;PRKACB;SKP1;FBXO9;TSC22D2;TAP1;PDIA4;RBX1;PSMA5;PSMA6;PSMA3;PSMA4;PSMA1;PSMA2;PSME3;UBE2V2;PSME1;PSME2;UBA52;PSMD12;PSMD11;ANAPC15;RPN2;PSMD14;PSMD13;RPN1;CUL1;PSMA7;PSMB6;PSMB7;PSMB4;PSMB5;UBB;PSMB2;ZNHIT3;PSMB3;UBC;PSMB1;PSMF1;RPS27A;CCDC12;TXNRD2;PSMB8;PSMB9;ITCH;PSMC5;PSMC6;PSMC3;PSMC4;PSMC2		R-HSA-5610741;R-HSA-5610758;R-HSA-5610742;R-HSA-5610737;R-HSA-5610735;R-HSA-5610760
R-HSA-69615	G1/S DNA Damage Checkpoints	58	72	0.00496073	7.44388e-06	0.000156322	24	26	0.00204724	9606	Homo sapiens	CDKN1A;CDKN1B;PHF20;CHD9;ARPC1A;PSMD8;PSMD9;PSMD6;PSMD7;PSMD4;PSMD5;PSMD2;PSMD3;PSMD1;FBXO9;TSC22D2;TAP1;PDIA4;PSMA5;PSMA6;PSMA3;PSMA4;PSMA1;PSMA2;PSME3;UBE2V2;PSME1;PSME2;UBA52;TP53;PSMD12;PSMD11;ANAPC15;RPN2;PSMD14;PSMD13;RPN1;PSMA7;ZMPSTE24;PSMB6;CLN3;GGA1;PSMB7;PSMB4;PSMB5;UBB;PSMB2;ZNHIT3;PSMB3;UBC;PSMB1;PSMF1;RPS27A;CCDC12;TXNRD2;PSMB8;PSMB9;PSMC5;PPP5C;PSMC6;PSMC3;PSMC4;PSMC2;STT3A;MDM2;MD…		R-HSA-6803719;R-HSA-69600;R-HSA-349444;R-HSA-5633460;R-HSA-6804741;R-HSA-69604;R-HSA-6804879;R-HSA-349455;R-HSA-6803403;R-HSA-264458;R-HSA-6793685;R-HSA-6804724;R-HSA-6803411;R-HSA-69685;R-HSA-349426;R-HSA-264435;R-HSA-264444;R-HSA-69562;R-HSA-6803388;R-HSA-187934;R-HSA-6804955;R-HSA-6803801;R-HSA-5693609;R-HSA-69598
R-HSA-69601	Ubiquitin Mediated Degradation of Phosphorylated Cdc25A	47	54	0.00372055	7.94405e-06	0.000166825	3	4	0.000314961	9606	Homo sapiens	CHD9;PSMD8;PSMD9;PSMD6;PSMD7;PSMD4;PSMD5;PSMD2;PSMD3;PSMD1;FBXO9;TSC22D2;TAP1;PDIA4;PSMA5;PSMA6;PSMA3;PSMA4;PSMA1;PSMA2;PSME3;UBE2V2;PSME1;PSME2;UBA52;PSMD12;PSMD11;ANAPC15;RPN2;PSMD14;PSMD13;RPN1;PSMA7;PSMB6;GGA1;PSMB7;PSMB4;PSMB5;UBB;PSMB2;ZNHIT3;PSMB3;UBC;PSMB1;PSMF1;RPS27A;CCDC12;TXNRD2;PSMB8;PSMB9;PSMC5;PSMC6;PSMC3;PSMC4;PSMC2;STT3A		R-HSA-69600;R-HSA-69604;R-HSA-69598
R-HSA-69610	p53-Independent DNA Damage Response	47	54	0.00372055	7.94405e-06	0.000166825	3	4	0.000314961	9606	Homo sapiens	CHD9;PSMD8;PSMD9;PSMD6;PSMD7;PSMD4;PSMD5;PSMD2;PSMD3;PSMD1;FBXO9;TSC22D2;TAP1;PDIA4;PSMA5;PSMA6;PSMA3;PSMA4;PSMA1;PSMA2;PSME3;UBE2V2;PSME1;PSME2;UBA52;PSMD12;PSMD11;ANAPC15;RPN2;PSMD14;PSMD13;RPN1;PSMA7;PSMB6;GGA1;PSMB7;PSMB4;PSMB5;UBB;PSMB2;ZNHIT3;PSMB3;UBC;PSMB1;PSMF1;RPS27A;CCDC12;TXNRD2;PSMB8;PSMB9;PSMC5;PSMC6;PSMC3;PSMC4;PSMC2;STT3A		R-HSA-69600;R-HSA-69604;R-HSA-69598
R-HSA-69613	p53-Independent G1/S DNA damage checkpoint	47	54	0.00372055	7.94405e-06	0.000166825	3	4	0.000314961	9606	Homo sapiens	CHD9;PSMD8;PSMD9;PSMD6;PSMD7;PSMD4;PSMD5;PSMD2;PSMD3;PSMD1;FBXO9;TSC22D2;TAP1;PDIA4;PSMA5;PSMA6;PSMA3;PSMA4;PSMA1;PSMA2;PSME3;UBE2V2;PSME1;PSME2;UBA52;PSMD12;PSMD11;ANAPC15;RPN2;PSMD14;PSMD13;RPN1;PSMA7;PSMB6;GGA1;PSMB7;PSMB4;PSMB5;UBB;PSMB2;ZNHIT3;PSMB3;UBC;PSMB1;PSMF1;RPS27A;CCDC12;TXNRD2;PSMB8;PSMB9;PSMC5;PSMC6;PSMC3;PSMC4;PSMC2;STT3A		R-HSA-69600;R-HSA-69604;R-HSA-69598
R-HSA-159236	Transport of Mature mRNA derived from an Intron-Containing Transcript	63	81	0.00558082	8.99385e-06	0.000179877	4	4	0.000314961	9606	Homo sapiens	NUP107;NXT1;MAST3;EIF4A3;SRP54;HMGB1;CASC3;GLE1;MAGOH;NUP62;FLOT2;OSTF1;TPD52;SEC13;NUP210;NCBP2;THOC1;NOSIP;THOC2;THOC5;THOC7;CDC40;THOC6;SRRM1;MRPS9;DDX39A;NOA1;SARNP;NUP50;ZC3H11A;SRSF2;SRSF3;NUP54;SRSF4;NUP98;SRSF5;SRSF6;CFAP97;SRSF7;SLU7;NUP58;PRR13;SRSF9;FYTTD1;IDI1;DCTN5;SF3B3;SEH1L;RBM8A;POLDIP3;UBA5;SRSF1;U2AF1;AAAS;U2AF1L4;NXF1;NUP85;TIFA;TPR;GAR1;DHX38;NUP88;RAE1;SRSF11;NDUFA9;RANBP2;C…		R-HSA-75097;R-HSA-75096;R-HSA-75098;R-HSA-159101
R-HSA-5362768	Hh mutants that don't undergo autocatalytic processing are degraded by ERAD	51	61	0.00420284	9.79103e-06	0.000195821	5	6	0.000472441	9606	Homo sapiens	CHD9;PSMD8;PSMD9;PSMD6;PSMD7;PSMD4;PSMD5;PSMD2;PSMD3;PSMD1;FBXO9;TSC22D2;TAP1;PDIA4;PSMA5;PSMA6;PSMA3;PSMA4;PSMA1;PSMA2;PSME3;UBE2V2;PSME1;PSME2;UBA52;PSMD12;VCP;PSMD11;ANAPC15;RPN2;PSMD14;PSMD13;RPN1;DERL2;PSMA7;PSMB6;ERLEC1;PSMB7;PSMB4;PSMB5;UBB;OS9;PSMB2;ZNHIT3;PSMB3;UBC;PSMB1;PSMF1;RPS27A;CCDC12;TXNRD2;OXR1;PSMB8;PSMB9;PSMC5;PSMC6;PSMC3;PSMC4;PSMC2		R-HSA-5387392;R-HSA-5362450;R-HSA-5483238;R-HSA-5387386;R-HSA-5387389
R-HSA-5607761	Dectin-1 mediated noncanonical NF-kB signaling	54	66	0.00454733	9.8774e-06	0.000197548	7	9	0.000708661	9606	Homo sapiens	TCERG1;CHD9;PSMD8;PSMD9;PSMD6;PSMD7;PSMD4;PSMD5;PSMD2;PSMD3;PSMD1;SKP1;FBXO9;FBXW11;TSC22D2;TAP1;PDIA4;PSMA5;PSMA6;PSMA3;PSMA4;PSMA1;PSMA2;PSME3;UBE2V2;PSME1;PSME2;UBA52;PSMD12;PSMD11;ANAPC15;RPN2;MTFP1;SAR1A;PSMD14;PSMD13;RPN1;CUL1;RELA;PSMA7;RELB;PSMB6;PSMB7;PSMB4;PSMB5;UBB;PSMB2;ZNHIT3;PSMB3;UBC;PSMB1;PSMF1;RPS27A;CCDC12;TXNRD2;PSMB8;PSMB9;PSMC5;PSMC6;PSMC3;PSMC4;PSMC2;REL;UBA3		R-HSA-5660965;R-HSA-5607731;R-HSA-5607725;R-HSA-5607741;R-HSA-5607726;R-HSA-5607720;R-HSA-5607723
R-HSA-72202	Transport of Mature Transcript to Cytoplasm	68	90	0.00620091	1.01766e-05	0.000203531	13	13	0.00102362	9606	Homo sapiens	NUP107;NXT1;MAST3;EIF4A3;SRP54;HMGB1;CASC3;GLE1;MAGOH;NUP62;FLOT2;OSTF1;TPD52;SEC13;NUP210;NCBP2;THOC1;NOSIP;THOC2;THOC5;THOC7;CDC40;THOC6;WDR33;SRRM1;MRPS9;DDX39A;NOA1;SARNP;NUP50;ZC3H11A;SRSF2;SRSF3;NUP54;SRSF4;NUP98;SRSF5;SRSF6;CFAP97;SRSF7;SLU7;NUP58;PRR13;SRSF9;FYTTD1;IDI1;DCTN5;SLBP;SF3B3;SEH1L;RBM8A;POLDIP3;UBA5;SRSF1;U2AF1;AAAS;U2AF1L4;NXF1;FIP1L1;NUP85;TIFA;TPR;GAR1;DHX38;NUP88;RAE1;SRSF…		R-HSA-159046;R-HSA-159050;R-HSA-158441;R-HSA-158447;R-HSA-111439;R-HSA-77587;R-HSA-158481;R-HSA-158484;R-HSA-75097;R-HSA-75096;R-HSA-75098;R-HSA-77594;R-HSA-159101
R-HSA-8950505	Gene and protein expression by JAK-STAT signaling after Interleukin-12 stimulation	58	73	0.00502963	1.09774e-05	0.000216822	36	36	0.00283465	9606	Homo sapiens	PHF3;RALA;ARF1;RPLP0;CNN2;RAP1B;CDC42;HNRNPDL;CFL1;STAT4;PAK2;HSPA9;KLHDC4;ANXA2;GSTO1;SH2D3C;AIP;TALDO1;MSN;MIF;SOD2;SOD1;IFNG;HNRNPF;CAPZA1;HNRNPA2B1;TCP1;PDCD4;PSME2;SNRPA1;LCP1;PPIA;ARF5		R-HSA-8950344;R-HSA-8950218;R-HSA-8950732;R-HSA-8950415;R-HSA-9617941;R-HSA-8950721;R-HSA-8950533;R-HSA-8950213;R-HSA-8950681;R-HSA-8950426;R-HSA-8950684;R-HSA-8950173;R-HSA-8950365;R-HSA-9006431;R-HSA-8950175;R-HSA-8950623;R-HSA-8950367;R-HSA-8950480;R-HSA-8950608;R-HSA-8981073;R-HSA-8950225;R-HSA-8950292;R-HSA-8950634;R-HSA-8950314;R-HSA-8950637;R-HSA-8950190;R-HSA-8950567;R-HSA-8950328;R-HSA-8…
R-HSA-6798695	Neutrophil degranulation	268	480	0.0330715	1.14117e-05	0.000216822	10	10	0.000787402	9606	Homo sapiens	RPL31;GMFG;WDR89;CRKL;LGALS3;PSMD6;PSMD7;PNP;FTH1;PSMD2;PSMD3;GPBP1;TBC1D10C;CPNE1;EPC1;PSMD1;CPNE3;IER5;GOLGA7;B2M;CHID1;ARSA;GSTK1;HLA-H;HPCAL1;HLA-B;HLA-C;ARMC8;HLA-A;MIF;UNC13D;DYNC1LI1;POR;NEIL2;BIN2;SARNP;CSNK2B;TMEM63A;RPN2;MRPL18;RPN1;GATA3;IQGAP1;IQGAP2;PLAC8;CYB5R1;NCSTN;CYB5R4;PRDX4;CYB5R3;COMMD9;ZNHIT3;LARS;CHST12;NEU1;MLEC;LTA4H;RBM12;HMOX2;S100A11;SEC31A;GSDMD;BTF3;CTSA;ARL14EP;XRCC…		R-HSA-6798743;R-HSA-6799350;R-HSA-6798739;R-HSA-6800434;R-HSA-6798751;R-HSA-6798749;R-HSA-6798748;R-HSA-6798747;R-HSA-6800426;R-HSA-6798745
R-HSA-176408	Regulation of APC/C activators between G1/S and early anaphase	63	82	0.00564972	1.29033e-05	0.000245162	9	14	0.00110236	9606	Homo sapiens	TMEM183A;CHD9;UBE2D1;TM7SF3;PSMD8;PSMD9;PSMD6;PSMD7;CDC23;PSMD4;PSMD5;PSMD2;CDC26;PSMD3;CDC27;PSMD1;SKP1;FBXO9;ANAPC7;TSC22D2;TAP1;PDIA4;PSMA5;PSMA6;PSMA3;PSMA4;PSMA1;PSMA2;PSME3;UBE2V2;PSME1;ANAPC4;TXNIP;PSME2;ANAPC5;UBA52;RAB5B;PSMD12;PSMD11;ANAPC15;RPN2;PSMD14;ANAPC16;PSMD13;RPN1;CUL1;ACAT2;PSMA7;ZMPSTE24;ANAPC11;PSMB6;CLN3;PSMB7;PSMB4;PSMB5;UBB;PSMB2;ZNHIT3;PSMB3;UBC;PSMB1;TMEM208;BUB3;PSMF1;…		R-HSA-188371;R-HSA-174209;R-HSA-141429;R-HSA-174139;R-HSA-174203;R-HSA-174079;R-HSA-141423;R-HSA-174159;R-HSA-141437
R-HSA-1169091	Activation of NF-kappaB in B cells	57	72	0.00496073	1.43297e-05	0.000272265	10	10	0.000787402	9606	Homo sapiens	CHD9;PSMD8;PSMD9;PSMD6;PSMD7;PSMD4;PSMD5;PSMD2;PSMD3;PSMD1;MAP3K7;SKP1;FBXO9;PRKCB;FBXW11;TSC22D2;TAP1;PDIA4;PSMA5;PSMA6;PSMA3;PSMA4;PSMA1;PSMA2;PSME3;UBE2V2;PSME1;PSME2;UBA52;PSMD12;PSMD11;ANAPC15;RPN2;PSMD14;PSMD13;RPN1;CUL1;BCL10;MALT1;RELA;PSMA7;PSMB6;PSMB7;PSMB4;PSMB5;UBB;PSMB2;ZNHIT3;PSMB3;UBC;PSMB1;PSMF1;RPS27A;CCDC12;TXNRD2;TXNL1;PSMB8;PSMB9;NFKBIA;PSMC5;PSMC6;PSMC3;PSMC4;PSMC2;REL		R-HSA-1168641;R-HSA-1168640;R-HSA-1168643;R-HSA-1168642;R-HSA-1168373;R-HSA-1168644;R-HSA-1168633;R-HSA-1168635;R-HSA-1168637;R-HSA-1168638
R-HSA-5678895	Defective CFTR causes cystic fibrosis	54	67	0.00461623	1.47521e-05	0.00028029	7	7	0.000551181	9606	Homo sapiens	CHD9;PSMD8;PSMD9;PSMD6;PSMD7;PSMD4;PSMD5;PSMD2;PSMD3;PSMD1;FBXO9;ABCC1;TSC22D2;TAP1;PDIA4;PSMA5;PSMA6;PSMA3;PSMA4;PSMA1;PSMA2;PSME3;UBE2V2;PSME1;PSME2;UBA52;PSMD12;VCP;PSMD11;ANAPC15;RPN2;PSMD14;PSMD13;RPN1;DERL1;DERL2;PSMA7;PSMB6;ERLEC1;PSMB7;PSMB4;PSMB5;UBB;OS9;PSMB2;ZNHIT3;PSMB3;UBC;PSMB1;PSMF1;RPS27A;CCDC12;TXNRD2;HSPA4;OXR1;PSMB8;PSMB9;PSMC5;PSMC6;PSMC3;PSMC4;PSMC2		R-HSA-5678822;R-HSA-8866854;R-HSA-5678992;R-HSA-8866858;R-HSA-5679000;R-HSA-8866857;R-HSA-8866856
R-HSA-73856	RNA Polymerase II Transcription Termination	54	67	0.00461623	1.47521e-05	0.00028029	4	4	0.000314961	9606	Homo sapiens	EIF4A3;SRP54;HMGB1;CASC3;LSM10;PCF11;CLP1;MAGOH;PAPOLA;SNRPD3;TPD52;NCBP2;THOC1;THOC2;THOC5;THOC7;CDC40;THOC6;WDR33;SRRM1;MRPS9;DDX39A;POLG2;NOA1;SARNP;ZC3H11A;SNRPG;SRSF2;UQCRC1;SRSF3;SNRPE;SRSF4;SNRPF;SRSF5;SRSF6;CFAP97;SRSF7;SLU7;SNRPB;SRSF9;FYTTD1;IDI1;SLBP;SF3B3;RBM8A;POLDIP3;UBA5;SRSF1;CSTF2;U2AF1;U2AF1L4;ATXN3;FIP1L1;TIFA;CSTF1;DHX38;SRSF11;NDUFA9;CPSF7;CHTOP;CPSF6;CPSF3;CPSF2;RPL35A;UPF3B…		R-HSA-77586;R-HSA-72180;R-HSA-77592;R-HSA-111437
R-HSA-1168372	Downstream signaling events of B Cell Receptor (BCR)	69	93	0.00640761	1.54785e-05	0.00029347	13	14	0.00110236	9606	Homo sapiens	CHD9;PSMD8;PTBP1;PSMD9;PPP3CA;TUBA1C;PSMD6;PSMD7;PPP3CC;PSMD4;PSMD5;PSMD2;PSMD3;TMED2;PSMD1;MAP3K7;PAAF1;SKP1;FBXO9;PRKCB;FBXW11;TSC22D2;TAP1;PDIA4;PSMA5;INPP4B;PSMA6;PSMA3;PSMA4;PSMA1;PSMA2;PSME3;UBE2V2;PSME1;PSME2;UBA52;PPIA;PSMD12;PSMD11;ANAPC15;RPN2;PSMD14;PSMD13;RPN1;CUL1;BCL10;MALT1;RELA;PSMA7;PSMB6;PSMB7;PSMB4;PSMB5;UBB;PSMB2;ZNHIT3;PSMB3;UBC;PSMB1;PSMF1;RPS27A;CCDC12;TXNRD2;AGL;TXNL1;NFAT…		R-HSA-2025882;R-HSA-1168373;R-HSA-1168633;R-HSA-1168635;R-HSA-1168637;R-HSA-1168636;R-HSA-1168638;R-HSA-1168641;R-HSA-1168640;R-HSA-1168643;R-HSA-1168642;R-HSA-1168644;R-HSA-2025890
R-HSA-68886	M Phase	235	415	0.0285931	1.63039e-05	0.00029347	85	91	0.00716535	9606	Homo sapiens	RB1;TMEM183A;NUP107;SMC3;PSMD8;GOLGA2;PSMD9;PSMD6;PSMD7;CDC23;PSMD4;PPP2R1B;PSMD5;PPP2R1A;PSMD2;CDC26;PSMD3;CDC27;RCC1;PSMD1;TMPO;FBXO9;CSNK2A1;NUP210;PRKCB;CSNK2A2;CSNK1D;EML4;DYNC1LI1;DYNC1LI2;COX7A2L;PSME3;ZW10;CSNK2B;AKAP9;PSME1;PSME2;TXNIP;NUP98;UBA52;PRR13;SET;ANAPC15;SEH1L;RPN2;ANAPC16;RPN1;GATA3;AAAS;ARPP19;SKA2;ANAPC11;ZNHIT3;NUP85;RAD21;DPH3;GAR1;SSR1;NUP88;PSMF1;STAT5B;H3F3B;PPP1R21;NC…		R-HSA-2514854;R-HSA-9648017;R-HSA-375302;R-HSA-2172194;R-HSA-156682;R-HSA-1638803;R-HSA-2990880;R-HSA-2294574;R-HSA-2990882;R-HSA-9615901;R-HSA-2984226;R-HSA-2995389;R-HSA-2995388;R-HSA-9647746;R-HSA-2545203;R-HSA-2520883;R-HSA-2294580;R-HSA-380316;R-HSA-2468287;R-HSA-2995376;R-HSA-2294590;R-HSA-9624845;R-HSA-9668405;R-HSA-2172678;R-HSA-174121;R-HSA-2422927;R-HSA-9668415;R-HSA-3000449;R-HSA-52446…
R-HSA-453276	Regulation of mitotic cell cycle	67	90	0.00620091	1.83755e-05	0.000330759	33	38	0.00299213	9606	Homo sapiens	TMEM183A;CHD9;UBE2D1;TM7SF3;PSMD8;PSMD9;PSMD6;PSMD7;CDC23;PSMD4;PTTG1;PSMD5;CLP1;PSMD2;CDC26;PSMD3;CDC27;PSMD1;SKP1;FBXO9;ANAPC7;TSC22D2;TAP1;PDIA4;PSMA5;PSMA6;PSMA3;PSMA4;PSMA1;PSMA2;PSME3;UBE2V2;PSME1;ANAPC4;TXNIP;PSME2;ANAPC5;UBA52;RAB5B;PSMD12;PSMD11;ANAPC15;RPN2;PSMD14;ANAPC16;PSMD13;RPN1;CUL1;CLCN3;ACAT2;PSMA7;ZMPSTE24;ANAPC11;PSMB6;CLN3;PSMB7;PSMB4;PSMB5;UBB;PSMB2;SERTAD1;ZNHIT3;PSMB3;UBC;…		R-HSA-174144;R-HSA-174209;R-HSA-174088;R-HSA-174159;R-HSA-174157;R-HSA-179410;R-HSA-188371;R-HSA-174227;R-HSA-174224;R-HSA-174171;R-HSA-174104;R-HSA-179417;R-HSA-174105;R-HSA-174238;R-HSA-188191;R-HSA-179421;R-HSA-174119;R-HSA-174058;R-HSA-174120;R-HSA-174057;R-HSA-174121;R-HSA-174255;R-HSA-141423;R-HSA-174124;R-HSA-174195;R-HSA-174070;R-HSA-174132;R-HSA-141429;R-HSA-174202;R-HSA-174139;R-HSA-174…
R-HSA-174143	APC/C-mediated degradation of cell cycle proteins	67	90	0.00620091	1.83755e-05	0.000330759	33	38	0.00299213	9606	Homo sapiens	TMEM183A;CHD9;UBE2D1;TM7SF3;PSMD8;PSMD9;PSMD6;PSMD7;CDC23;PSMD4;PTTG1;PSMD5;CLP1;PSMD2;CDC26;PSMD3;CDC27;PSMD1;SKP1;FBXO9;ANAPC7;TSC22D2;TAP1;PDIA4;PSMA5;PSMA6;PSMA3;PSMA4;PSMA1;PSMA2;PSME3;UBE2V2;PSME1;ANAPC4;TXNIP;PSME2;ANAPC5;UBA52;RAB5B;PSMD12;PSMD11;ANAPC15;RPN2;PSMD14;ANAPC16;PSMD13;RPN1;CUL1;CLCN3;ACAT2;PSMA7;ZMPSTE24;ANAPC11;PSMB6;CLN3;PSMB7;PSMB4;PSMB5;UBB;PSMB2;SERTAD1;ZNHIT3;PSMB3;UBC;…		R-HSA-174144;R-HSA-174209;R-HSA-174088;R-HSA-174159;R-HSA-174157;R-HSA-179410;R-HSA-188371;R-HSA-174227;R-HSA-174224;R-HSA-174171;R-HSA-174104;R-HSA-179417;R-HSA-174105;R-HSA-174238;R-HSA-188191;R-HSA-179421;R-HSA-174119;R-HSA-174058;R-HSA-174120;R-HSA-174057;R-HSA-174121;R-HSA-174255;R-HSA-141423;R-HSA-174124;R-HSA-174195;R-HSA-174070;R-HSA-174132;R-HSA-141429;R-HSA-174202;R-HSA-174139;R-HSA-174…
R-HSA-5687128	MAPK6/MAPK4 signaling	76	106	0.00730329	1.84503e-05	0.000332105	36	40	0.00314961	9606	Homo sapiens	TRAM1;CHD9;HSPB1;ASH2L;PSMD8;PSMD9;PSMD6;CCND3;XPO1;PSMD7;CCND2;SEPT7;PSMD4;HENMT1;PSMD5;CLP1;SNRNP70;MYC;PSMD2;PSMD3;NIPAL3;MLX;PSMD1;RAC1;EMB;PRKACB;FBXO9;ZBP1;GLRX3;DIS3;NCOA3;TSC22D2;TAP1;PDIA4;PSMA5;PSMA6;PSMA3;PSMA4;PSMA1;PSMA2;PSME3;CDC42EP3;UBE2V2;PSME1;BLVRB;PSME2;MAPKAPK5;UBA52;PSMD12;RNASEH2A;PSMD11;ANAPC15;RPN2;PSMD14;PSMD13;RPN1;STK4;FOXO1;PSMA7;PSMB6;CDC42;DNAJB1;PSMB7;PAK1;PSMB4;PS…		R-HSA-5692754;R-HSA-5687123;R-HSA-5687120;R-HSA-5687121;R-HSA-5692764;R-HSA-5692761;R-HSA-5690245;R-HSA-5687109;R-HSA-5687105;R-HSA-389788;R-HSA-5692749;R-HSA-5690250;R-HSA-5687115;R-HSA-5687112;R-HSA-5687113;R-HSA-5687094;R-HSA-5692788;R-HSA-5687090;R-HSA-5687091;R-HSA-5687088;R-HSA-5692785;R-HSA-5687103;R-HSA-5627775;R-HSA-5687101;R-HSA-5692794;R-HSA-5687099;R-HSA-5687097;R-HSA-5692775;R-HSA-56…
R-HSA-1280218	Adaptive Immune System	512	999	0.0688301	1.95132e-05	0.000351238	248	261	0.0205512	9606	Homo sapiens	POP5;ENO1;PSMD8;PSMD9;PSMD6;RNF115;PSMD7;RNF114;PSMD4;CLP1;PSMD5;PSMD2;PSMD3;AP1S2;AKT1;AP1S1;PSMD1;PRKACB;WSB1;TSTD1;PRKCB;SIGIRR;DYNC1LI1;RNF126;DYNC1LI2;PSME3;PSME1;PSME2;ORAI1;TXNIP;PRKCQ;RBCK1;UBA52;ANAPC13;ANAPC15;RPN2;SAR1A;TARSL2;PRKDC;SAR1B;RPN1;BCL10;TAPBPL;IQGAP1;DEDD2;ANAPC11;RNF213;PRDX1;PSMF1;ICOS;BTF3;HLA-DRB5;EDEM1;NFATC3;NFATC1;LNPEP;WDR55;TBL3;REL;FERMT3;PHF3;ITK;ARF1;TCF25;CLTA…		R-HSA-199169;R-HSA-202241;R-HSA-202245;R-HSA-434700;R-HSA-202248;R-HSA-2130478;R-HSA-8863895;R-HSA-2130486;R-HSA-2317314;R-HSA-389158;R-HSA-2076220;R-HSA-8863914;R-HSA-202291;R-HSA-430135;R-HSA-2317332;R-HSA-202307;R-HSA-913996;R-HSA-8951498;R-HSA-8951499;R-HSA-8951500;R-HSA-913993;R-HSA-1112666;R-HSA-202325;R-HSA-202331;R-HSA-202328;R-HSA-6793275;R-HSA-983150;R-HSA-430183;R-HSA-8863973;R-HSA-430…
R-HSA-3700989	Transcriptional Regulation by TP53	269	486	0.0334849	1.97311e-05	0.000355159	244	259	0.0203937	9606	Homo sapiens	ATF2;TP53RK;CCNH;HNRNPR;NOC2L;RCBTB2;PPP2R1B;PPP2R1A;AKT1;PIP4K2A;PDK1;MCCC2;DAXX;GABARAPL1;CSNK2A1;CSNK2A2;HUS1;RRAGA;COX7A2L;SCO1;SCO2;CSNK2B;DDIT4;TP53;UBA52;EIF1B;RHNO1;TMEM63A;MEAF6;SHMT2;SUPT4H1;WDR61;TXN;OSGEP;GMCL1;MTMR6;ZMPSTE24;PRDX2;PRDX5;PRDX1;GAR1;PLK3;JUN;PRELID1;SURF1;GADD45A;NFATC1;PRRC2B;CCT6A;MOV10;AGO3;TDP1;AGO2;PPT1;RAD17;ATM;CALR;CDK12;GPI;CDKN1A;BTG2;COX7B;CDKN1B;BTG1;PHF20;…		R-HSA-6799462;R-HSA-6805103;R-HSA-3222072;R-HSA-6800490;R-HSA-6799466;R-HSA-6805109;R-HSA-6791285;R-HSA-6805620;R-HSA-187934;R-HSA-6791291;R-HSA-6799431;R-HSA-6805061;R-HSA-5689972;R-HSA-6805059;R-HSA-6791235;R-HSA-3341343;R-HSA-69685;R-HSA-3222020;R-HSA-6799441;R-HSA-380979;R-HSA-6798374;R-HSA-3222128;R-HSA-6798373;R-HSA-6798372;R-HSA-6805035;R-HSA-3222116;R-HSA-6799409;R-HSA-3239014;R-HSA-67994…
R-HSA-6781827	Transcription-Coupled Nucleotide Excision Repair (TC-NER)	64	85	0.00585641	2.00367e-05	0.000360661	16	16	0.00125984	9606	Homo sapiens	ISY1;CCNH;SLC35B1;MRPS12;RCBTB2;BCL7B;CDC27;EP300;POLK;HMGN1;RFC5;AQR;LYPLA1;USP7;RFC4;RFC1;RFC2;DNAAF2;ELMOD3;RBX1;DDB1;EBNA1BP2;FKBP8;PPIE;CCDC43;ZNF830;FKBP4;UBA52;ISYNA1;PCNA;SLC20A1;SHMT2;GPS1;XPA;WDR61;UAP1;COPS7A;ORC4;UBB;POLR2B;POLR2C;POLR2D;UBC;POLD2;POLR2E;EMC3;POLR2G;POLR2H;RPS27A;POLR2I;ADSS;POLR2J;POLR2K;POLR2L;DNAJC19;RPA1;XRCC1;WWP1;RPA2;GTF2H1;GTF2H3;POLE4;COPS4;CUL4A;COPS3;CDK7;C…		R-HSA-6782211;R-HSA-6782208;R-HSA-6781824;R-HSA-6781867;R-HSA-6781833;R-HSA-6782069;R-HSA-6782004;R-HSA-6782131;R-HSA-6782227;R-HSA-6782224;R-HSA-6781840;R-HSA-6782141;R-HSA-6782204;R-HSA-6782138;R-HSA-6782234;R-HSA-6781818
R-HSA-69620	Cell Cycle Checkpoints	166	279	0.0192228	2.56703e-05	0.000436395	48	56	0.00440945	9606	Homo sapiens	TMEM183A;NUP107;ZWILCH;UBE2D1;TM7SF3;RCBTB2;PSMD8;PSMD9;PPP1CC;PSMD6;PSMD7;CDC23;PSMD4;PPP2R1B;PSMD5;PPP2R1A;PSMD2;CDC26;PSMD3;CDC27;PSMD1;NBN;KPNA2;CCNL1;SLC25A44;FBXO9;ANAPC7;TMOD3;TAP1;HUS1;NOSIP;PDIA4;EEF1A1;DYNC1LI1;CLIP1;EBNA1BP2;DYNC1LI2;COX7A2L;PSME3;ZW10;PSME1;UBE2V2;PSME2;ANAPC4;TXNIP;ANAPC5;NUP98;TP53;UBA52;MAD1L1;PRR13;RHNO1;BLM;PSMD12;ANAPC15;SEH1L;PSMD11;RPN2;ANAPC16;PSMD14;UBA6;PSM…		R-HSA-5683735;R-HSA-349444;R-HSA-69891;R-HSA-6799332;R-HSA-75010;R-HSA-8852354;R-HSA-75016;R-HSA-349455;R-HSA-176264;R-HSA-264458;R-HSA-6804724;R-HSA-75028;R-HSA-6803388;R-HSA-187934;R-HSA-69598;R-HSA-6803719;R-HSA-69600;R-HSA-5633460;R-HSA-6804741;R-HSA-141409;R-HSA-69604;R-HSA-176101;R-HSA-176298;R-HSA-6804879;R-HSA-6799246;R-HSA-141422;R-HSA-6803403;R-HSA-141423;R-HSA-176175;R-HSA-6793685;R-HS…
R-HSA-6799198	Complex I biogenesis	47	57	0.00392724	2.95081e-05	0.000501637	13	13	0.00102362	9606	Homo sapiens	INTS12;NDUFA13;PIGT;NDUFA11;NDUFA12;NDUFA10;ECSIT;PTER;LGALS8;NDUFC2;NDUFC1;UNC13D;NDUFS8;NDUFS7;NDUFS6;NDUFS5;NDUFS4;TMEM126A;NDUFS3;NDUFS2;NDUFS1;TMEM126B;NDUFB9;NDUFB8;NDUFB7;NDUFB6;NDUFB10;NDUFB5;NDUFB11;NDUFB4;NDUFB3;NDUFB2;NDUFB1;STIP1;NDUFV3;NDUFV2;NDUFV1;NDUFA9;NDUFA8;NDUFA7;TIMMDC1;NDUFA6;NDUFA5;B3GAT3;NDUFA3;NDUFA2;NDUFA1;NDUFAF6;NDUFAF7;POLR3E;NDUFAF5;NDUFAB1;NDUFAF3;CLPTM1L;NDUFAF1		R-HSA-6800870;R-HSA-6800868;R-HSA-6799203;R-HSA-6799202;R-HSA-6788556;R-HSA-6799179;R-HSA-6788523;R-HSA-6799178;R-HSA-6799191;R-HSA-5690023;R-HSA-6799199;R-HSA-6799197;R-HSA-6799196
R-HSA-69206	G1/S Transition	99	150	0.0103348	2.96292e-05	0.000503696	57	61	0.00480315	9606	Homo sapiens	RB1;CCNH;GMNN;PSMD8;PSMD9;PSMD6;PSMD7;PSMD4;PPP2R1B;PSMD5;PPP2R1A;MYC;PSMD2;PSMD3;AKT1;PSMD1;CCNL1;SKP1;FBXO9;DNAAF2;TAP1;PDIA4;PSME3;PSME1;UBE2V2;PSME2;UBA52;KPNB1;RAB5B;PSMD12;ANAPC15;PSMD11;RPN2;PSMD14;MAX;PSMD13;RPN1;CUL1;ZMPSTE24;ORC4;UBB;ZNHIT3;ORC3;UBC;ORC2;PSMF1;CCDC12;TIMM44;CRLS1;PRRC2B;CDK7;NACA;CDK4;MNAT1;CDKN1A;CDKN1B;MCM7;CHD9;ARPC1A;CDV3;TSC22D2;RBL2;PSMA5;PSMA6;PSMA3;RBL1;PSMA4;DB…		R-HSA-187520;R-HSA-8961934;R-HSA-8961678;R-HSA-8961920;R-HSA-8961665;R-HSA-8962050;R-HSA-8961671;R-HSA-8961688;R-HSA-8961946;R-HSA-8848414;R-HSA-187545;R-HSA-8961961;R-HSA-187552;R-HSA-8961952;R-HSA-8961699;R-HSA-69299;R-HSA-68914;R-HSA-8848436;R-HSA-187574;R-HSA-68917;R-HSA-68916;R-HSA-187575;R-HSA-187828;R-HSA-68919;R-HSA-8961982;R-HSA-68918;R-HSA-8932400;R-HSA-8961840;R-HSA-69562;R-HSA-188345;…
R-HSA-5668541	TNFR2 non-canonical NF-kB pathway	74	104	0.0071655	2.98384e-05	0.000507252	35	43	0.00338583	9606	Homo sapiens	TCERG1;CHD9;PSMD8;PSMD9;PSMD6;PSMD7;PSMD4;PSMD5;PSMD2;PSMD3;PSMD1;TNFRSF4;SKP1;FBXO9;CAP1;FBXW11;TNFRSF18;TSC22D2;TAP1;TRAF2;VRK1;TNFRSF1B;PDIA4;TNFRSF1A;PSMA5;PSMA6;PSMA3;PSMA4;PSMA1;PSMA2;RASA1;PSME3;UBE2V2;PSME1;PSME2;TNFRSF25;LTB;UBA52;BIRC2;BIRC3;PSMD12;PSMD11;ANAPC15;RPN2;MTFP1;SAR1A;PSMD14;PSMD13;RPN1;CUL1;PSMA7;RELB;HDAC7;RAB21;PSMB6;PSMB7;PSMB4;PSMB5;UBB;PSMB2;ZNHIT3;PSMB3;UBC;PSMB1;TRPM…		R-HSA-5693012;R-HSA-5669023;R-HSA-5692315;R-HSA-5668481;R-HSA-5668417;R-HSA-5676598;R-HSA-5668534;R-HSA-5676596;R-HSA-5668404;R-HSA-5676597;R-HSA-5668789;R-HSA-5676595;R-HSA-5668467;R-HSA-5607731;R-HSA-5676592;R-HSA-5676593;R-HSA-5668414;R-HSA-5607741;R-HSA-5668543;R-HSA-5676607;R-HSA-199404;R-HSA-5668454;R-HSA-5669024;R-HSA-5607725;R-HSA-5676591;R-HSA-5675948;R-HSA-8856189;R-HSA-5607726;R-HSA-56…
R-HSA-8948751	Regulation of PTEN stability and activity	57	74	0.00509853	3.00213e-05	0.000510362	13	13	0.00102362	9606	Homo sapiens	KDM5A;CHD9;MTMR14;PTEN;PSMD8;PSMD9;PSMD6;PSMD7;PSMD4;PSMD5;PSMD2;PSMD3;PSMD1;AKT1;FBXO9;CSNK2A1;TSC22D2;CSNK2A2;TAP1;PDIA4;PSMA5;PSMA6;PSMA3;PSMA4;PSMA1;PSMA2;PSME3;CSNK2B;UBE2V2;PSME1;PSME2;UBA52;PSMD12;PSMD11;ANAPC15;RPN2;PSMD14;PSMD13;RPN1;XIAP;PSMA7;PSMB6;PSMB7;PSMB4;PSMB5;UBB;PSMB2;TNKS2;ZNHIT3;PSMB3;UBC;PSMB1;PSMF1;RPS27A;CCDC12;TXNRD2;WWP2;PSMB8;PSMB9;RNF146;PSMC5;PSMC6;PSMC3;PSMC4;MKRN1;P…		R-HSA-6807206;R-HSA-8851011;R-HSA-8850945;R-HSA-8847968;R-HSA-8948832;R-HSA-8948800;R-HSA-8847977;R-HSA-8948775;R-HSA-8850997;R-HSA-8850961;R-HSA-8850992;R-HSA-6807134;R-HSA-8948757
R-HSA-5387390	Hh mutants abrogate ligand secretion	51	64	0.00440954	3.30873e-05	0.000562484	5	7	0.000551181	9606	Homo sapiens	CHD9;PSMD8;PSMD9;PSMD6;PSMD7;PSMD4;PSMD5;PSMD2;PSMD3;PSMD1;FBXO9;TSC22D2;TAP1;PDIA4;PSMA5;PSMA6;PSMA3;PSMA4;PSMA1;PSMA2;PSME3;UBE2V2;PSME1;PSME2;UBA52;PSMD12;VCP;PSMD11;ANAPC15;RPN2;PSMD14;PSMD13;RPN1;DERL2;PSMA7;PSMB6;ERLEC1;PSMB7;PSMB4;PSMB5;UBB;OS9;PSMB2;ZNHIT3;PSMB3;UBC;PSMB1;PSMF1;RPS27A;CCDC12;TXNRD2;OXR1;PSMB8;PSMB9;PSMC5;PSMC6;PSMC3;PSMC4;PSMC2		R-HSA-5387392;R-HSA-5362450;R-HSA-5483238;R-HSA-5387386;R-HSA-5387389
R-HSA-8852276	The role of GTSE1 in G2/M progression after G2 checkpoint	62	83	0.00571862	3.3296e-05	0.000566032	7	10	0.000787402	9606	Homo sapiens	CDKN1A;HSP90AB1;TCF25;CHD9;ARPC1A;PSMD8;PSMD9;TUBA1C;PSMD6;TUBA1B;PSMD7;HINT2;TUBA1A;PSMD4;PSMD5;PSMD2;PSMD3;PSMD1;FBXO9;HSP90AA1;TUBB;TSC22D2;TAP1;TUBA4A;PDIA4;PSMA5;PSMA6;PSMA3;TUBB2A;NEIL2;PSMA4;PSMA1;PSMA2;PSME3;UBE2V2;PSME1;PSME2;MAPRE1;FKBP4;UBA52;TP53;PSMD12;PSMD11;ANAPC15;RPN2;PSMD14;PSMD13;RPN1;PSMA7;PSMB6;PSMB7;PSMB4;PSMB5;UBB;PSMB2;ZNHIT3;PSMB3;UBC;PSMB1;PSMF1;RPS27A;CCDC12;TXNRD2;TUBB…		R-HSA-8852354;R-HSA-8852306;R-HSA-8852337;R-HSA-8852351;R-HSA-8852362;R-HSA-8852298;R-HSA-8852280
R-HSA-69278	Cell Cycle, Mitotic	319	595	0.0409949	3.74828e-05	0.000599725	303	347	0.0273228	9606	Homo sapiens	RB1;TMEM183A;NUP107;CCNH;SMC3;RCBTB2;PSMD8;GOLGA2;PSMD9;PSMD6;PSMD7;CDC23;PSMD4;HENMT1;PPP2R1B;PSMD5;CLP1;PPP2R1A;PSMD2;MYC;CDC26;PSMD3;CDC27;RCC1;PSMD1;AKT1;CCNL1;TMPO;SKP1;FBXO9;CSNK2A1;NUP210;ESCO1;PRKCB;DNAAF2;CSNK2A2;CSNK1D;EML4;DYNC1LI1;DYNC1LI2;COX7A2L;NEIL2;PSME3;ZW10;CSNK2B;AKAP9;PSME1;PSME2;TXNIP;NUP98;TP53;UBA52;OPTN;PRR13;SET;ANAPC15;SEH1L;RPN2;ANAPC16;RPN1;GATA3;AAAS;ARPP19;SKA2;ANAP…		R-HSA-375302;R-HSA-2562594;R-HSA-69127;R-HSA-8961678;R-HSA-156682;R-HSA-8961665;R-HSA-174088;R-HSA-187916;R-HSA-8961671;R-HSA-8961688;R-HSA-9647746;R-HSA-2545203;R-HSA-69140;R-HSA-69142;R-HSA-69144;R-HSA-174104;R-HSA-174105;R-HSA-187934;R-HSA-174110;R-HSA-69152;R-HSA-380455;R-HSA-3000335;R-HSA-187937;R-HSA-174119;R-HSA-9018017;R-HSA-174120;R-HSA-174121;R-HSA-8961699;R-HSA-75820;R-HSA-174124;R-HSA…
R-HSA-72165	mRNA Splicing - Minor Pathway	46	56	0.00385834	3.88457e-05	0.000621531	5	5	0.000393701	9606	Homo sapiens	PDCD7;DGKA;MRPS12;DDX42;YBX1;EFTUD2;SNRPD2;SNRPD1;SNRPD3;SNRNP35;TXNL4A;TPD52;NCBP2;MIF;ZCRB1;GTF2F1;GTF2F2;PRPF6;SNRPG;SRSF2;SNRPE;SNRPF;CHMP6;SRSF6;SNRNP200;SRSF7;SNRPB;SF3B4;SF3B5;SF3B2;SF3B3;SHMT2;UBA5;SF3B6;DDX23;SRSF1;SNU13;HSD17B12;PRPF8;POLR2B;POLR2C;POLR2D;ZMAT5;POLR2E;POLR2G;POLR2H;POLR2I;SF3B1;POLR2J;POLR2K;POLR2L;ARFGEF1;ZRSR2;ATE1;WWP1;LSM2;SNRNP40		R-HSA-75079;R-HSA-75081;R-HSA-75080;R-HSA-75083;R-HSA-75082
R-HSA-6782135	Dual incision in TC-NER	53	68	0.00468513	4.13722e-05	0.000661956	6	6	0.000472441	9606	Homo sapiens	ISY1;CCNH;MRPS12;RCBTB2;BCL7B;CDC27;EP300;POLK;HMGN1;RFC5;AQR;LYPLA1;USP7;RFC4;RFC1;RFC2;DNAAF2;ELMOD3;RBX1;DDB1;EBNA1BP2;PPIE;CCDC43;ZNF830;FKBP4;UBA52;PCNA;SLC20A1;SHMT2;XPA;WDR61;UAP1;ORC4;UBB;POLR2B;POLR2C;POLR2D;UBC;POLD2;POLR2E;EMC3;POLR2G;POLR2H;RPS27A;POLR2I;POLR2J;POLR2K;POLR2L;DNAJC19;RPA1;WWP1;RPA2;GTF2H1;GTF2H3;POLE4;CUL4A;CDK7;ERCC3;ERCC1;DNAJA3;RPA3;POLE3;ERCC5;CALR;MNAT1		R-HSA-6782211;R-HSA-6782131;R-HSA-6782224;R-HSA-6782141;R-HSA-6782204;R-HSA-6782138
R-HSA-72187	mRNA 3'-end processing	47	58	0.00399614	4.43833e-05	0.000710133	3	3	0.00023622	9606	Homo sapiens	EIF4A3;SRP54;HMGB1;CASC3;PCF11;CLP1;MAGOH;PAPOLA;TPD52;NCBP2;THOC1;THOC2;THOC5;THOC7;CDC40;THOC6;WDR33;SRRM1;MRPS9;DDX39A;POLG2;NOA1;SARNP;ZC3H11A;SRSF2;UQCRC1;SRSF3;SRSF4;SRSF5;SRSF6;CFAP97;SRSF7;SLU7;SRSF9;FYTTD1;IDI1;SF3B3;RBM8A;POLDIP3;UBA5;SRSF1;CSTF2;U2AF1;U2AF1L4;ATXN3;FIP1L1;TIFA;CSTF1;DHX38;SRSF11;NDUFA9;CPSF7;CHTOP;CPSF6;CPSF3;CPSF2;RPL35A;UPF3B;NUDT21;RNPS1;GRB2;GALM;PKN1		R-HSA-8849157;R-HSA-72180;R-HSA-72185
R-HSA-1236978	Cross-presentation of soluble exogenous antigens (endosomes)	44	53	0.00365165	4.44423e-05	0.000711076	5	6	0.000472441	9606	Homo sapiens	CHD9;PSMD8;PSMD9;PSMD6;PSMD7;PSMD4;PSMD5;PSMD2;PSMD3;PSMD1;FBXO9;NCOA5;TSC22D2;TAP1;PDIA4;PSMA5;PSMA6;PSMA3;PSMA4;PSMA1;PSMA2;PSME3;UBE2V2;PSME1;PSME2;SLU7;PSMD12;PSMD11;ANAPC15;RPN2;PSMD14;PSMD13;RPN1;PSMA7;PSMB6;PSMB7;PSMB4;PSMB5;PSMB2;ZNHIT3;PSMB3;PSMB1;PSMF1;CCDC12;TXNRD2;PSMB8;PSMB9;PSMC5;PSMC6;PSMC3;PSMC4;PSMC2		R-HSA-1236970;R-HSA-1236939;R-HSA-1236955;R-HSA-1236940;R-HSA-1236941
R-HSA-162587	HIV Life Cycle	112	177	0.0121951	5.08149e-05	0.000813038	100	115	0.00905512	9606	Homo sapiens	CCNT2;NUP107;CCNT1;CCNH;GTF2B;PPAN;HNRNPR;TATDN1;PIM1;RCC1;BANF1;OSTF1;KPNA1;EIF2A;SUPT16H;NUP210;NOSIP;GTF2F1;GTF2F2;FKBP8;CHMP4A;GEMIN7;NUP98;PPIA;UBA52;EIF1B;VPS28;PRR13;ISYNA1;TSG101;SEH1L;SHMT2;SUPT4H1;WDR61;AAAS;GTF2E1;MTMR6;GTF2E2;UBB;NUP85;UBC;TPR;GAR1;NUP88;XRCC6;XRCC5;VTA1;HMGA1;NR1D1;SUPT5H;CDK9;CDK7;CHMP2B;CHMP2A;NMT1;ECHDC2;NMT2;ACO2;CALR;MNAT1;AVL9;DYRK2;MAST3;MTMR14;MRPS12;PSIP1;YB…		R-HSA-180739;R-HSA-184323;R-HSA-8951690;R-HSA-175108;R-HSA-182795;R-HSA-167181;R-HSA-175117;R-HSA-167191;R-HSA-167192;R-HSA-162590;R-HSA-167196;R-HSA-167197;R-HSA-9613490;R-HSA-167459;R-HSA-9613498;R-HSA-167468;R-HSA-167474;R-HSA-167478;R-HSA-173111;R-HSA-167477;R-HSA-173115;R-HSA-167481;R-HSA-167484;R-HSA-167234;R-HSA-175174;R-HSA-173642;R-HSA-182859;R-HSA-3149434;R-HSA-184392;R-HSA-175177;R-HSA…
R-HSA-69202	Cyclin E associated events during G1/S transition	64	88	0.00606311	5.36388e-05	0.00085822	16	20	0.0015748	9606	Homo sapiens	RB1;CDKN1A;CDKN1B;CHD9;CCNH;ARPC1A;PSMD8;PSMD9;PSMD6;PSMD7;PSMD4;PSMD5;MYC;PSMD2;PSMD3;PSMD1;AKT1;SKP1;FBXO9;TSC22D2;TAP1;PDIA4;RBL2;PSMA5;PSMA6;PSMA3;PSMA4;PSMA1;PSMA2;PSME3;UBE2V2;PSME1;PSME2;UBA52;RAB5B;PSMD12;PSMD11;ANAPC15;RPN2;PSMD14;PSMD13;MAX;RPN1;CUL1;CLCN3;PSMA7;ZMPSTE24;PSMB6;CLN3;PSMB7;PSMB4;PSMB5;UBB;RBBP4;PSMB2;ZNHIT3;PSMB3;UBC;PSMB1;E2F4;PSMF1;RPS27A;CCDC12;TXNRD2;TPRKB;TIMM44;PRRC…		R-HSA-188386;R-HSA-187520;R-HSA-187552;R-HSA-188390;R-HSA-187506;R-HSA-8848436;R-HSA-187574;R-HSA-187575;R-HSA-198613;R-HSA-187828;R-HSA-8932400;R-HSA-8848414;R-HSA-69562;R-HSA-187545;R-HSA-188345;R-HSA-188350
R-HSA-162599	Late Phase of HIV Life Cycle	104	163	0.0112305	6.78893e-05	0.00103637	64	77	0.00606299	9606	Homo sapiens	CCNT2;NUP107;CCNT1;CCNH;GTF2B;PPAN;HNRNPR;TATDN1;PIM1;RCC1;OSTF1;SUPT16H;NUP210;NOSIP;GTF2F1;GTF2F2;FKBP8;CHMP4A;GEMIN7;NUP98;PPIA;UBA52;EIF1B;VPS28;PRR13;ISYNA1;TSG101;SEH1L;SHMT2;SUPT4H1;WDR61;AAAS;GTF2E1;MTMR6;GTF2E2;UBB;NUP85;UBC;TPR;GAR1;NUP88;VTA1;SUPT5H;CDK9;CDK7;CHMP2B;CHMP2A;NMT1;ECHDC2;NMT2;ACO2;CALR;MNAT1;AVL9;DYRK2;MAST3;MTMR14;MRPS12;YBX1;PCM1;XPO1;AUH;UBE2Q2;NUP62;FLOT2;EMB;NELFCD;N…		R-HSA-180739;R-HSA-184323;R-HSA-3159227;R-HSA-167181;R-HSA-167191;R-HSA-180885;R-HSA-167192;R-HSA-167196;R-HSA-167197;R-HSA-9613490;R-HSA-167459;R-HSA-167072;R-HSA-167076;R-HSA-165028;R-HSA-167077;R-HSA-9613498;R-HSA-165034;R-HSA-167083;R-HSA-167087;R-HSA-167468;R-HSA-167084;R-HSA-167085;R-HSA-167090;R-HSA-167474;R-HSA-165043;R-HSA-167089;R-HSA-167478;R-HSA-165047;R-HSA-167477;R-HSA-167098;R-HSA-…
R-HSA-447115	Interleukin-12 family signaling	68	96	0.0066143	6.90915e-05	0.00103637	104	114	0.00897638	9606	Homo sapiens	PHF3;RALA;ARF1;RPLP0;IL27RA;CNN2;RAP1B;CDC42;HNRNPDL;CFL1;STAT4;IL12RB1;PAK2;JAK1;HSPA9;KLHDC4;ANXA2;GSTO1;STAT1;STAT3;SH2D3C;AIP;TALDO1;MSN;MIF;SOD2;SOD1;IFNG;IL23A;HNRNPF;CAPZA1;HNRNPA2B1;TCP1;CANX;PDCD4;PSME2;SNRPA1;LCP1;P4HB;UQCRC2;IL6ST;PPIA;ARF5		R-HSA-8950415;R-HSA-8984963;R-HSA-8950405;R-HSA-8984964;R-HSA-8950681;R-HSA-447252;R-HSA-8950426;R-HSA-8950684;R-HSA-8950173;R-HSA-8950175;R-HSA-8950423;R-HSA-8950441;R-HSA-8952749;R-HSA-8983983;R-HSA-8950190;R-HSA-8950181;R-HSA-8950183;R-HSA-8950456;R-HSA-8950201;R-HSA-8950716;R-HSA-8983996;R-HSA-8950718;R-HSA-8950448;R-HSA-8950453;R-HSA-8950218;R-HSA-8950732;R-HSA-8984012;R-HSA-8950733;R-HSA-89…
R-HSA-6782210	Gap-filling DNA repair synthesis and ligation in TC-NER	51	66	0.00454733	7.00324e-05	0.00105049	2	2	0.00015748	9606	Homo sapiens	ISY1;CCNH;SLC35B1;MRPS12;RCBTB2;BCL7B;CDC27;EP300;POLK;HMGN1;RFC5;AQR;LYPLA1;USP7;RFC4;RFC1;RFC2;DNAAF2;ELMOD3;RBX1;DDB1;EBNA1BP2;PPIE;CCDC43;ZNF830;FKBP4;UBA52;PCNA;SLC20A1;SHMT2;WDR61;UAP1;ORC4;UBB;POLR2B;POLR2C;POLR2D;UBC;POLD2;POLR2E;EMC3;POLR2G;POLR2H;RPS27A;POLR2I;POLR2J;POLR2K;POLR2L;DNAJC19;RPA1;XRCC1;WWP1;RPA2;GTF2H1;GTF2H3;POLE4;CUL4A;CDK7;ERCC3;DNAJA3;RPA3;POLE3;CALR;MNAT1		R-HSA-6782227;R-HSA-6782208
R-HSA-6781823	Formation of TC-NER Pre-Incision Complex	45	56	0.00385834	7.64382e-05	0.00114657	7	7	0.000551181	9606	Homo sapiens	ISY1;CCNH;MRPS12;BCL7B;EP300;HMGN1;AQR;LYPLA1;USP7;ELMOD3;RBX1;DDB1;PPIE;CCDC43;ZNF830;FKBP4;UBA52;SLC20A1;SHMT2;GPS1;XPA;WDR61;UAP1;COPS7A;UBB;POLR2B;POLR2C;POLR2D;UBC;POLR2E;EMC3;POLR2G;POLR2H;RPS27A;POLR2I;ADSS;POLR2J;POLR2K;POLR2L;DNAJC19;WWP1;GTF2H1;GTF2H3;COPS4;CUL4A;COPS3;CDK7;COPS6;COPS5;ERCC3;COPS2;CALR;MNAT1;COPS8		R-HSA-6782069;R-HSA-6782004;R-HSA-6781840;R-HSA-6781824;R-HSA-6781867;R-HSA-6781818;R-HSA-6781833
R-HSA-9020591	Interleukin-12 signaling	61	84	0.00578752	8.19347e-05	0.00122902	50	56	0.00440945	9606	Homo sapiens	PHF3;RALA;ARF1;RPLP0;CNN2;RAP1B;CDC42;HNRNPDL;CFL1;STAT4;IL12RB1;PAK2;JAK1;HSPA9;KLHDC4;ANXA2;GSTO1;SH2D3C;AIP;TALDO1;MSN;MIF;SOD2;SOD1;IFNG;HNRNPF;CAPZA1;HNRNPA2B1;TCP1;PDCD4;PSME2;SNRPA1;LCP1;P4HB;PPIA;ARF5		R-HSA-8950415;R-HSA-9617941;R-HSA-8950533;R-HSA-8950681;R-HSA-447252;R-HSA-8950426;R-HSA-8950684;R-HSA-8950173;R-HSA-8950175;R-HSA-8950292;R-HSA-8950423;R-HSA-8950057;R-HSA-8950314;R-HSA-8950190;R-HSA-8950181;R-HSA-8950567;R-HSA-8950456;R-HSA-8950328;R-HSA-8950201;R-HSA-8950586;R-HSA-8950718;R-HSA-8950448;R-HSA-8950322;R-HSA-8950581;R-HSA-8950344;R-HSA-8950218;R-HSA-8950732;R-HSA-8950721;R-HSA-89…
R-HSA-109581	Apoptosis	117	189	0.0130219	8.34951e-05	0.00125243	126	141	0.0111024	9606	Homo sapiens	PSMD8;PSMD9;PSMD6;PSMD7;FNTA;PSMD4;PSMD5;PSMD2;PSMD3;TNFSF10;AKT1;PSMD1;KPNA2;KPNA1;FBXO9;EIF2A;TAP1;VRK1;PDIA4;INPP4B;PSME3;PSME1;UBE2V2;PSME2;PRKCQ;TP53;UBA52;KPNB1;PSMD12;ANAPC15;PSMD11;RPN2;PSMD14;MAGED1;PSMD13;RPN1;LY96;OMA1;UBB;ZNHIT3;UBC;GAR1;PMAIP1;PSMF1;FADD;CCDC12;TNFRSF10B;TIMM44;PRRC2B;GGCT;STK26;NMT1;BCL2;CYCS;HNRNPC;YWHAE;YWHAB;CHD9;TRADD;HMGB2;APIP;HMGB1;ARHGAP4;CASP7;CASP8;PPP3CC;…		R-HSA-211715;R-HSA-4331331;R-HSA-211712;R-HSA-508163;R-HSA-508162;R-HSA-211206;R-HSA-211716;R-HSA-352268;R-HSA-114440;R-HSA-4331340;R-HSA-211219;R-HSA-211731;R-HSA-6804596;R-HSA-211734;R-HSA-418846;R-HSA-418845;R-HSA-418852;R-HSA-9627056;R-HSA-2562564;R-HSA-211239;R-HSA-211247;R-HSA-141367;R-HSA-9627089;R-HSA-9627350;R-HSA-212552;R-HSA-114252;R-HSA-114254;R-HSA-114256;R-HSA-114259;R-HSA-3371360;R…
R-HSA-1234176	Oxygen-dependent proline hydroxylation of Hypoxia-inducible Factor Alpha	54	72	0.00496073	9.23987e-05	0.00138598	12	12	0.000944882	9606	Homo sapiens	CHD9;UBE2D2;UBE2D3;UBE2D1;PSMD8;PSMD9;PSMD6;PSMD7;PSMD4;PSMD5;PSMD2;PSMD3;PSMD1;FBXO9;TSC22D2;TAP1;PDIA4;RBX1;PSMA5;PSMA6;PSMA3;PSMA4;PSMA1;PSMA2;PSME3;UBE2V2;PSME1;PSME2;UBA52;PSMD12;PSMD11;ANAPC15;RPN2;PSMD14;PSMD13;CUL2;RPN1;CUL1;HIF1A;ACAT2;PSMA7;PSMB6;PSMB7;PSMB4;PSMB5;UBB;PSMB2;ZNHIT3;PSMB3;UBC;PSMB1;PSMF1;RPS27A;EPS15;EGLN2;CCDC12;TXNRD2;CDK11B;PSMB8;PSMB9;PSMC5;PSMC6;PSMC3;PSMC4;PSMC2;TAB2		R-HSA-1234163;R-HSA-1234179;R-HSA-1234177;R-HSA-1234166;R-HSA-1234183;R-HSA-1234165;R-HSA-1234181;R-HSA-1234169;R-HSA-1234159;R-HSA-1234175;R-HSA-1234172;R-HSA-1234173
R-HSA-5358346	Hedgehog ligand biogenesis	54	72	0.00496073	9.23987e-05	0.00138598	8	15	0.0011811	9606	Homo sapiens	CHD9;PSMD8;PSMD9;PSMD6;PSMD7;PSMD4;PSMD5;PSMD2;CHMP1A;PSMD3;PSMD1;FBXO9;TSC22D2;TAP1;PDIA4;PSMA5;PSMA6;ADAM17;PSMA3;PSMA4;PSMA1;PSMA2;PSME3;UBE2V2;PSME1;PSME2;UBA52;PSMD12;VCP;PSMD11;ANAPC15;RPN2;PSMD14;PSMD13;RPN1;DERL2;PSMA7;PSMB6;ERLEC1;PSMB7;PSMB4;PSMB5;UBB;OS9;PSMB2;ZNHIT3;PSMB3;UBC;PSMB1;PSMF1;RPS27A;CCDC12;TXNRD2;OXR1;PSMB8;PSMB9;PSMC5;PSMC6;PSMC3;PSMC4;PSMC2;P4HB		R-HSA-5362448;R-HSA-5358336;R-HSA-5362437;R-HSA-5358340;R-HSA-5362793;R-HSA-5362441;R-HSA-5362459;R-HSA-5362412
R-HSA-69656	Cyclin A:Cdk2-associated events at S phase entry	64	90	0.00620091	9.92699e-05	0.00148905	19	19	0.00149606	9606	Homo sapiens	RB1;CDKN1A;CDKN1B;CHD9;CCNH;ARPC1A;PSMD8;PSMD9;PSMD6;PSMD7;PSMD4;PSMD5;MYC;PSMD2;PSMD3;PSMD1;AKT1;SKP1;FBXO9;TSC22D2;TAP1;PDIA4;RBL2;PSMA5;PSMA6;PSMA3;PSMA4;PSMA1;PSMA2;PSME3;UBE2V2;PSME1;PSME2;UBA52;RAB5B;PSMD12;PSMD11;ANAPC15;RPN2;PSMD14;PSMD13;MAX;RPN1;CUL1;CLCN3;PSMA7;ZMPSTE24;PSMB6;CLN3;PSMB7;PSMB4;PSMB5;UBB;RBBP4;PSMB2;ZNHIT3;PSMB3;UBC;PSMB1;E2F4;PSMF1;RPS27A;CCDC12;TXNRD2;TPRKB;TIMM44;PRRC…		R-HSA-187520;R-HSA-187552;R-HSA-174273;R-HSA-174054;R-HSA-187916;R-HSA-187948;R-HSA-187949;R-HSA-187506;R-HSA-8848436;R-HSA-187574;R-HSA-187575;R-HSA-198613;R-HSA-187828;R-HSA-174164;R-HSA-8848414;R-HSA-187545;R-HSA-188345;R-HSA-187934;R-HSA-174110
R-HSA-5696399	Global Genome Nucleotide Excision Repair (GG-NER)	65	92	0.00633871	0.000105198	0.00157797	20	20	0.0015748	9606	Homo sapiens	CCNH;CETN2;SLC35B1;ACTB;RCBTB2;YY1;RNF115;SUMO1;SUMO3;RUVBL1;CDC27;SUMO2;POLK;RFC5;PRMT5;PIAS3;RPS9;RFC4;PARP1;RFC1;PARP2;RFC2;DNAAF2;ACTL6A;ELMOD3;RAD23A;PIAS1;RBX1;DDB2;DDB1;EBNA1BP2;UBE2V2;UBA52;SF1;INO80E;PCNA;INO80D;SLC20A1;GPS1;LEF1;XPA;WDR61;COPS7A;XPC;TFPT;ORC4;CYTH2;UBB;UBC;POLD2;RPS27A;ADSS;HSPA9;UBE2I;MCRS1;RPA1;XRCC1;RPA2;GTF2H1;GTF2H3;POLE4;COPS4;CUL4A;COPS3;CDK7;COPS6;COPS5;ERCC3;XP…		R-HSA-5690996;R-HSA-109955;R-HSA-5690997;R-HSA-5696465;R-HSA-5691006;R-HSA-5696670;R-HSA-5691004;R-HSA-5691000;R-HSA-5696664;R-HSA-5691001;R-HSA-6790487;R-HSA-6790454;R-HSA-5690213;R-HSA-5689317;R-HSA-5689861;R-HSA-5690990;R-HSA-6782943;R-HSA-5690991;R-HSA-5696655;R-HSA-5690988
R-HSA-1640170	Cell Cycle	371	715	0.0492628	0.000113067	0.00169601	383	435	0.034252	9606	Homo sapiens	RB1;NUP107;SMC3;PSMD8;PSMD9;PSMD6;PSMD7;SCP2;PSMD4;HENMT1;CLP1;PSMD5;MYC;PSMD2;PSMD3;AP1S2;AKT1;PSMD1;NUP210;CSNK2A1;PRKCB;DNAAF2;CSNK2A2;HUS1;EML4;DYNC1LI1;DYNC1LI2;PSME3;PSME1;PSME2;TXNIP;NUP98;UBA52;OPTN;PRR13;RHNO1;SET;ANAPC15;SEH1L;RPN2;ANAPC16;RPN1;GATA3;AAAS;ARPP19;SKA2;ANAPC11;RRP7A;NUP85;RAD21;GAR1;SSR1;NUP88;PSMF1;ACD;H3F3B;NCAPH2;H3F3A;NR1D1;PRRC2B;PPP5C;NMT2;RAD17;CEP57;CDKN1A;CDKN1B;…		R-HSA-375302;R-HSA-2562594;R-HSA-69127;R-HSA-8961678;R-HSA-912389;R-HSA-156682;R-HSA-8961665;R-HSA-174088;R-HSA-187916;R-HSA-8961671;R-HSA-8961688;R-HSA-9647746;R-HSA-912408;R-HSA-2545203;R-HSA-69140;R-HSA-69142;R-HSA-69144;R-HSA-174104;R-HSA-174105;R-HSA-187934;R-HSA-174110;R-HSA-912429;R-HSA-69152;R-HSA-380455;R-HSA-3000335;R-HSA-187937;R-HSA-174119;R-HSA-9018017;R-HSA-174120;R-HSA-174121;R-HSA…
R-HSA-5689603	UCH proteinases	68	98	0.0067521	0.000123251	0.00172552	9	11	0.000866142	9606	Homo sapiens	CHD9;ACTB;PSMD8;YY1;PSMD9;PSMD6;PSMD7;PSMD4;H2AFJ;PSMD5;PSMD2;RUVBL1;PSMD3;PAPOLA;PSMD1;IER5;FBXO9;RPS9;ACTL6A;TSC22D2;TAP1;UCHL3;UCHL5;TGFBR1;PDIA4;TGFBR2;PSMA5;PSMA6;PSMA3;PSMA4;XRN1;PSMA1;PSMA2;PSME3;UBE2V2;PSME1;PSME2;UBA52;SF1;PSMD12;USP15;INO80E;PSMD11;INO80D;ANAPC15;RPN2;PSMD14;TARSL2;PSMD13;RPN1;NEDD8;PSMA7;PSMB6;TFPT;PSMB7;PSMB4;PSMB5;UBB;PSMB2;ZNHIT3;PSMB3;UBC;PSMB1;PSMF1;RPS27A;CCDC12;…		R-HSA-5690790;R-HSA-5690759;R-HSA-5665854;R-HSA-5689630;R-HSA-5665871;R-HSA-5690319;R-HSA-2179291;R-HSA-5689544;R-HSA-5690808
R-HSA-4608870	Asymmetric localization of PCP proteins	50	66	0.00454733	0.000129713	0.00181599	6	7	0.000551181	9606	Homo sapiens	CHD9;PSMD8;PSMD9;PSMD6;PSMD7;PSMD4;PSMD5;PSMD2;PSMD3;PSMD1;FBXO9;TSC22D2;TAP1;PDIA4;PSMA5;PSMA6;PSMA3;PSMA4;PSMA1;PSMA2;PSME3;UBE2V2;PSME1;PSME2;UBA52;PSMD12;PSMD11;ANAPC15;RPN2;PSMD14;PSMD13;RPN1;PSMA7;PSMB6;PSMB7;PSMB4;PARD6A;PSMB5;UBB;PSMB2;ZNHIT3;PSMB3;UBC;PSMB1;DVL2;PSMF1;RPS27A;CCDC12;SMURF2;TXNRD2;IDH2;PSMB8;PSMB9;PSMC5;PSMC6;PSMC3;PSMC4;PSMC2		R-HSA-4608854;R-HSA-4608855;R-HSA-4608852;R-HSA-5099886;R-HSA-4608866;R-HSA-4608825
R-HSA-69275	G2/M Transition	127	212	0.0146066	0.000162146	0.00227005	53	78	0.00614173	9606	Homo sapiens	CCNH;PSMD8;PPP1CB;PSMD9;PSMD6;PSMD7;PSMD4;PPP2R1B;PSMD5;PPP2R1A;PSMD2;PSMD3;CWC22;CDC27;PSMD1;EP300;PHLDA1;SKP1;FBXO9;FBXW11;TAP1;CSNK1D;TUBA4A;RBX1;PDIA4;NEIL2;DMTF1;PSME3;AKAP9;PSME1;UBE2V2;PSME2;FKBP4;TP53;UBA52;OPTN;ATP6V1A;RAB5B;PSMD12;NDRG3;ANAPC15;SEH1L;PSMD11;RPN2;PSMD14;TUBGCP2;PSMD13;RPN1;CUL1;ZMPSTE24;UBB;ZNHIT3;RAD21;UBC;PSMF1;IVNS1ABP;STAT5B;CCDC12;ADHFE1;CDK7;MNAT1;YWHAE;CEP57;CDKN1…		R-HSA-380294;R-HSA-8852354;R-HSA-2562594;R-HSA-170116;R-HSA-380303;R-HSA-8852362;R-HSA-380311;R-HSA-3002811;R-HSA-8853405;R-HSA-8854044;R-HSA-8854041;R-HSA-380455;R-HSA-3000335;R-HSA-8854052;R-HSA-8854051;R-HSA-8853419;R-HSA-170158;R-HSA-170156;R-HSA-8854071;R-HSA-8853429;R-HSA-3000339;R-HSA-8852280;R-HSA-8853444;R-HSA-4088309;R-HSA-4088306;R-HSA-8852298;R-HSA-4088307;R-HSA-4088305;R-HSA-3000319;…
R-HSA-453274	Mitotic G2-G2/M phases	128	214	0.0147444	0.000162887	0.00228042	55	80	0.00629921	9606	Homo sapiens	CCNH;PSMD8;PPP1CB;PSMD9;PSMD6;PSMD7;PSMD4;PPP2R1B;PSMD5;PPP2R1A;PSMD2;PSMD3;CWC22;CDC27;PSMD1;EP300;PHLDA1;SKP1;FBXO9;FBXW11;TAP1;CSNK1D;TUBA4A;RBX1;PDIA4;NEIL2;DMTF1;PSME3;AKAP9;PSME1;UBE2V2;PSME2;FKBP4;TP53;UBA52;OPTN;ATP6V1A;RAB5B;PSMD12;NDRG3;ANAPC15;SEH1L;PSMD11;RPN2;PSMD14;TUBGCP2;PSMD13;RPN1;CUL1;ZMPSTE24;UBB;ZNHIT3;RAD21;UBC;PSMF1;IVNS1ABP;STAT5B;CCDC12;ADHFE1;TIMM44;CDK7;MNAT1;YWHAE;CEP5…		R-HSA-380294;R-HSA-8852354;R-HSA-2562594;R-HSA-170116;R-HSA-380303;R-HSA-8852362;R-HSA-380311;R-HSA-3002811;R-HSA-8853405;R-HSA-8854044;R-HSA-8854041;R-HSA-380455;R-HSA-3000335;R-HSA-8854052;R-HSA-187937;R-HSA-8854051;R-HSA-8853419;R-HSA-170158;R-HSA-170156;R-HSA-8854071;R-HSA-8853429;R-HSA-187959;R-HSA-3000339;R-HSA-8852280;R-HSA-8853444;R-HSA-4088309;R-HSA-4088306;R-HSA-8852298;R-HSA-4088307;R-…
R-HSA-9013694	Signaling by NOTCH4	64	92	0.00633871	0.000178117	0.00249364	15	20	0.0015748	9606	Homo sapiens	CHD9;RBPJ;PSMD8;PSMD9;PSMD6;PSMD7;PSMD4;PSMD5;PSMD2;PSMD3;UBXN7;PSMD1;AKT1;EP300;SKP1;FBXO9;PSENEN;FBXW7;TSC22D2;ALG3;TAP1;YWHAZ;PDIA4;RBX1;ACTA2;PSMA5;PSMA6;PSMA3;PSMA4;PSMA1;PSMA2;PSME3;UBE2V2;PSME1;PSME2;UBA52;PSMD12;PSMD11;ANAPC15;RPN2;PSMD14;PSMD13;RPN1;CUL1;PSEN1;RTN4;PSMA7;PSMB6;PSMB7;NCSTN;PSMB4;PSMB5;UBB;PSMB2;ZNHIT3;PSMB3;UBC;PSMB1;PSMF1;RPS27A;CCDC12;TXNRD2;PSMB8;PSMB9;PSMC5;SNW1;PHF5A…		R-HSA-9604471;R-HSA-9013711;R-HSA-9604308;R-HSA-9604629;R-HSA-9604664;R-HSA-9604446;R-HSA-9604642;R-HSA-9604451;R-HSA-9604675;R-HSA-9604387;R-HSA-9604294;R-HSA-9604550;R-HSA-9013693;R-HSA-9604328;R-HSA-9604553
R-HSA-1234174	Cellular response to hypoxia	60	85	0.00585641	0.000192387	0.00269342	20	20	0.0015748	9606	Homo sapiens	CITED2;CHD9;UBE2D2;UBE2D3;UBE2D1;PSMD8;PSMD9;PSMD6;GOLGA5;PSMD7;PSMD4;PSMD5;PSMD2;PSMD3;PSMD1;EP300;FBXO9;TSC22D2;TAP1;PDIA4;RBX1;PSMA5;PSMA6;PSMA3;PSMA4;PSMA1;PSMA2;PSME3;UBE2V2;PSME1;TRIM13;PSME2;UBA52;PSMD12;PSMD11;ANAPC15;RPN2;PSMD14;PSMD13;CUL2;RPN1;CUL1;HIGD1A;HIF1A;ACAT2;PSMA7;PSMB6;PSMB7;PSMB4;PSMB5;UBB;PSMB2;ZNHIT3;PSMB3;UBC;PSMB1;PSMF1;RPS27A;EPS15;EGLN2;CCDC12;TXNRD2;CDK11B;PSMB8;PSMB9…		R-HSA-1234163;R-HSA-1234161;R-HSA-1234166;R-HSA-1234167;R-HSA-1234164;R-HSA-1234165;R-HSA-1235035;R-HSA-1234171;R-HSA-1234169;R-HSA-1235070;R-HSA-1234175;R-HSA-1234172;R-HSA-1234173;R-HSA-1235037;R-HSA-8932184;R-HSA-1234179;R-HSA-1234177;R-HSA-1234183;R-HSA-1234181;R-HSA-1234159
R-HSA-9020702	Interleukin-1 signaling	73	109	0.00750999	0.000199341	0.00279077	42	46	0.00362205	9606	Homo sapiens	CHD9;UBE2D1;HMGB1;ACTB;PSMD8;PSMD9;PSMD6;PSMD7;PSMD4;PSMD5;PSMD2;NKIRAS2;PSMD3;PSMD1;MAP3K7;SKP1;FBXO9;RARS2;MAP2K1;H2AFY;FBXW11;TSC22D2;TAP1;IRAK4;PDIA4;RBX1;PSMA5;PSMA6;PSMA3;PSMA4;KIF2A;PSMA1;HGS;PSMA2;PSME3;PELI1;UBE2V2;PSME1;PSME2;UBA52;SQSTM1;PSMD12;PSMD11;ANAPC15;RPN2;PSMD14;PSMD13;RPN1;MAZ;CUL1;TOB1;RELA;ACAT2;PSMA7;PSMB6;PSMB7;PSMB4;PSMB5;UBB;PSMB2;ZNHIT3;PSMB3;UBC;PSMB1;PSMF1;RPS27A;CCD…		R-HSA-727819;R-HSA-507719;R-HSA-450690;R-HSA-451649;R-HSA-446862;R-HSA-5684250;R-HSA-450187;R-HSA-450827;R-HSA-5684248;R-HSA-168140;R-HSA-446870;R-HSA-446868;R-HSA-450133;R-HSA-8948063;R-HSA-9630923;R-HSA-446684;R-HSA-446877;R-HSA-451418;R-HSA-446694;R-HSA-446692;R-HSA-209063;R-HSA-168166;R-HSA-5684275;R-HSA-209061;R-HSA-209125;R-HSA-2730894;R-HSA-5684273;R-HSA-8948015;R-HSA-446894;R-HSA-8948066;…
R-HSA-5357801	Programmed Cell Death	118	197	0.0135731	0.00027021	0.00378295	132	154	0.012126	9606	Homo sapiens	PSMD8;PSMD9;PSMD6;PSMD7;FNTA;PSMD4;PSMD5;PSMD2;PSMD3;TNFSF10;AKT1;PSMD1;KPNA2;KPNA1;FBXO9;EIF2A;TAP1;VRK1;PDIA4;INPP4B;PSME3;PSME1;UBE2V2;PSME2;PRKCQ;TP53;UBA52;KPNB1;PSMD12;ANAPC15;PSMD11;RPN2;PSMD14;MAGED1;PSMD13;RPN1;LY96;OMA1;UBB;ZNHIT3;UBC;GAR1;PMAIP1;PSMF1;FADD;CCDC12;TNFRSF10B;TIMM44;PRRC2B;GGCT;STK26;NMT1;BCL2;CYCS;HNRNPC;YWHAE;YWHAB;CHD9;TRADD;HMGB2;APIP;HMGB1;ARHGAP4;CASP7;CASP8;PPP3CC;…		R-HSA-211715;R-HSA-4331331;R-HSA-211712;R-HSA-508163;R-HSA-508162;R-HSA-211206;R-HSA-211716;R-HSA-352268;R-HSA-114440;R-HSA-4331340;R-HSA-211219;R-HSA-211731;R-HSA-6804596;R-HSA-211734;R-HSA-418846;R-HSA-418845;R-HSA-418852;R-HSA-9627056;R-HSA-2562564;R-HSA-211239;R-HSA-211247;R-HSA-141367;R-HSA-9627089;R-HSA-9627350;R-HSA-212552;R-HSA-114252;R-HSA-114254;R-HSA-114256;R-HSA-114259;R-HSA-3371360;R…
R-HSA-1280215	Cytokine Signaling in Immune system	618	1261	0.0868816	0.000271547	0.00380166	598	699	0.0550394	9606	Homo sapiens	ATF1;CYFIP2;ATF2;NUP107;ARAF;WDR83;PSMD8;PSMD9;NUB1;PSMD6;TBK1;PSMD7;PSMD4;PSMD5;MYC;PSMD2;PSMD3;AKT1;PSMD1;JUNB;GBP5;NUP210;PRKCB;SIGIRR;PSME3;PSME1;PSME2;UQCRC2;NUP98;UBA52;PRR13;ANAPC15;SEH1L;RPN2;SAR1A;CEP85L;RPN1;GATA3;IQGAP1;AAAS;HIF1A;NUP85;BLOC1S2;GAR1;NUP88;PSMF1;BRAP;JUN;HLA-DRB5;EDEM1;EIF2AK2;PRRC2C;PPP5C;EIF5;HNRNPF;TOLLIP;REL;PPT1;TNFSF8;PSMG1;PHF3;CDKN1A;ARF1;RPLP0;ARPC1A;MRPL39;CYB…		R-HSA-1369114;R-HSA-198669;R-HSA-1369115;R-HSA-203797;R-HSA-9607301;R-HSA-1168393;R-HSA-9605259;R-HSA-9607304;R-HSA-1168394;R-HSA-913424;R-HSA-6786114;R-HSA-913451;R-HSA-507937;R-HSA-6786124;R-HSA-1168445;R-HSA-8937656;R-HSA-451634;R-HSA-1168423;R-HSA-8937654;R-HSA-5672980;R-HSA-5672978;R-HSA-451649;R-HSA-6786095;R-HSA-448591;R-HSA-6786092;R-HSA-5684250;R-HSA-5684248;R-HSA-5672966;R-HSA-976991;R-…
R-HSA-9612973	Autophagy	102	166	0.0114372	0.000290964	0.00402574	102	108	0.00850394	9606	Homo sapiens	CCNH;MPG;PARK7;TOMM20;TOMM22;DCAF6;LAMP2;ATG3;GABARAPL2;GABARAPL1;RPS7;CSNK2A1;CSNK2A2;ATG13;TUBA4A;ATG12;JMJD6;EEF1A1;DYNC1LI1;RRAGA;DYNC1LI2;NEIL2;CSNK2B;VDAC1;CHMP4A;SQSTM1;UBA52;VPS28;VCP;TSG101;STRIP1;UBB;ATG101;UBC;ATG5;UVRAG;HSPA8;MTERF3;RFXANK;RHEB;ATG16L1;CHMP2B;CWF19L1;CHMP2A;PPT1;UBE2N;CCSER2;ATM;DYNLRB1;ACO2;HSP90AB1;DYRK2;NUMA1;TCF25;MTMR14;PRKAG1;YBX1;WDR45;FARS2;TUBA1C;MAP1LC3B;TUB…		R-HSA-9674131;R-HSA-9626256;R-HSA-9641111;R-HSA-9641109;R-HSA-5672017;R-HSA-5675868;R-HSA-5682012;R-HSA-5682010;R-HSA-5682011;R-HSA-9626242;R-HSA-9641089;R-HSA-5681987;R-HSA-5681999;R-HSA-5665868;R-HSA-5672012;R-HSA-9641096;R-HSA-5672010;R-HSA-9674127;R-HSA-5672011;R-HSA-5672008;R-HSA-9626253;R-HSA-9626034;R-HSA-8948139;R-HSA-9626038;R-HSA-9626039;R-HSA-5672817;R-HSA-8948143;R-HSA-5683583;R-HSA-9…
R-HSA-8939902	Regulation of RUNX2 expression and activity	58	83	0.00571862	0.000309672	0.00402574	26	32	0.00251969	9606	Homo sapiens	CHD9;BRK1;NR3C1;PSMD8;PSMD9;PSMD6;PSMD7;PSMD4;PSMD5;PSMD2;PSMD3;PSMD1;SKP1;FBXO9;FBXW7;TSC22D2;TAP1;CNPY2;PDIA4;RBX1;PSMA5;PSMA6;PSMA3;PSMA4;PSMA1;PSMA2;PSME3;UBE2V2;PSME1;PSME2;UBA52;PSMD12;PSMD11;ANAPC15;CBFB;RPN2;PSMD14;PSMD13;RPN1;CUL1;NDUFB1;CLCN3;PSMA7;PSMB6;PSMB7;PSMB4;PSMB5;UBB;PSMB2;ZNHIT3;PSMB3;UBC;PSMB1;STAT4;PSMF1;RPS27A;CCDC12;STAT1;TXNRD2;WWP1;PSMB8;PSMB9;PSMC5;PSMC6;PSMC3;PSMC4;PSM…		R-HSA-9008076;R-HSA-9008015;R-HSA-9016526;R-HSA-9007686;R-HSA-9008345;R-HSA-8939801;R-HSA-8939929;R-HSA-9008475;R-HSA-9009309;R-HSA-9008476;R-HSA-9009308;R-HSA-9008479;R-HSA-9008478;R-HSA-9009362;R-HSA-8939688;R-HSA-9009451;R-HSA-9009452;R-HSA-9008110;R-HSA-9008480;R-HSA-8939938;R-HSA-9008036;R-HSA-8939706;R-HSA-9009403;R-HSA-8939900;R-HSA-9009085;R-HSA-9007999
R-HSA-877300	Interferon gamma signaling	144	250	0.0172247	0.000326891	0.00424958	15	15	0.0011811	9606	Homo sapiens	OASL;ICAM1;TRIM8;NUB1;SUMO1;ARIH1;TRIM21;B2M;TRIM22;JAK1;HLA-DPA1;GBP5;HLA-H;NCOA5;IFNGR1;IFNGR2;HLA-B;HLA-C;HLA-A;LARP4B;HLA-F;PIAS1;HLA-E;IRF3;IFNG;OAS2;IRF1;IRF2;IRF7;TRIM14;IRF9;CD44;SP100;CAMK2D;SOCS3;CYTH2;SOCS1;GBP2;GBP1;CAMK2G;ATP6V1D;GBP4;GBP3;PTPN1;HLA-DRB5;STAT1;MBOAT7;PTPN11;PTPN6;TRIM38;SP140L;PTPN2		R-HSA-997326;R-HSA-873924;R-HSA-873927;R-HSA-1031716;R-HSA-873926;R-HSA-877281;R-HSA-873921;R-HSA-1031713;R-HSA-873922;R-HSA-873917;R-HSA-877308;R-HSA-873919;R-HSA-873918;R-HSA-877269;R-HSA-909552
R-HSA-6807070	PTEN Regulation	104	171	0.0117817	0.000361213	0.00469576	56	56	0.00440945	9606	Homo sapiens	ATF2;KDM1A;ATN1;PSMD8;PSMD9;PSMD6;PSMD7;PSMD4;PPP2R1B;PSMD5;PSMD2;PSMD3;AKT1;PSMD1;MAF1;FBXO9;MCCC2;USP7;CSNK2A1;CSNK2A2;TAP1;PDIA4;RRAGA;PSME3;CSNK2B;PSME1;UBE2V2;PSME2;TP53;UBA52;PSMD12;ANAPC15;PSMD11;RPN2;PSMD14;PSMD13;RPN1;SOCS1;UBB;ZNHIT3;UBC;PSMF1;SNX5;EGR1;JUN;CCDC12;PHC3;MOV10;AGO3;RHEB;MKRN1;AGO2;PPT1;EZH2;KDM5A;CHD9;MTMR14;PTEN;CHD4;BMI1;MLX;MLST8;CNOT6L;EED;TSC22D2;COMMD3;PSMA5;PSMA6;P…		R-HSA-8944522;R-HSA-8944650;R-HSA-2318752;R-HSA-8948621;R-HSA-8944397;R-HSA-8850945;R-HSA-8948623;R-HSA-8948612;R-HSA-8944538;R-HSA-8944026;R-HSA-8850961;R-HSA-8948757;R-HSA-8948651;R-HSA-8944684;R-HSA-8948524;R-HSA-8945709;R-HSA-6807106;R-HSA-6807105;R-HSA-8944047;R-HSA-8948641;R-HSA-6807118;R-HSA-8943780;R-HSA-8944420;R-HSA-8948775;R-HSA-8948536;R-HSA-8944569;R-HSA-6807126;R-HSA-8850997;R-HSA-8…
R-HSA-453279	Mitotic G1 phase and G1/S transition	105	173	0.0119195	0.000364066	0.00473286	94	98	0.00771654	9606	Homo sapiens	RB1;CCNH;GMNN;PSMD8;PSMD9;PSMD6;CCND3;PSMD7;CCND2;PSMD4;HENMT1;PPP2R1B;PSMD5;PPP2R1A;MYC;PSMD2;PSMD3;AKT1;PSMD1;CCNL1;SKP1;FBXO9;DNAAF2;TAP1;PDIA4;PSME3;PSME1;UBE2V2;PSME2;UBA52;KPNB1;RAB5B;PSMD12;NDRG3;ANAPC15;PSMD11;RPN2;PSMD14;MAX;PSMD13;RPN1;CUL1;ZMPSTE24;ORC4;UBB;ZNHIT3;ORC3;UBC;ORC2;PSMF1;CCDC12;TIMM44;CRLS1;PRRC2B;CDK7;NACA;CDK4;MNAT1;CDKN1A;CDKN1B;MCM7;CHD9;ARPC1A;CDV3;ATRX;TSC22D2;RBL2;P…		R-HSA-187520;R-HSA-8964492;R-HSA-1227670;R-HSA-1227671;R-HSA-8961934;R-HSA-8961678;R-HSA-8942607;R-HSA-8961920;R-HSA-8961665;R-HSA-8964482;R-HSA-8962050;R-HSA-8961671;R-HSA-8961688;R-HSA-8961946;R-HSA-1363328;R-HSA-1363331;R-HSA-8848414;R-HSA-8964498;R-HSA-187545;R-HSA-8961961;R-HSA-187552;R-HSA-8964525;R-HSA-9018017;R-HSA-8961952;R-HSA-8964513;R-HSA-8961699;R-HSA-69299;R-HSA-68914;R-HSA-8848436;…
R-HSA-9609507	Protein localization	103	170	0.0117128	0.000434991	0.00565488	51	53	0.00417323	9606	Homo sapiens	PECR;ZFAND6;UBE2D2;ECI2;UBE2D3;PREP;UBE2D1;TOMM20;TOMM22;CHCHD2;CHCHD3;SCP2;CHCHD7;FPGS;NUDT19;PSMD1;LONP2;PMPCB;PMPCA;MPV17;MLYCD;ACAA1;ARSA;GSTK1;ACOT8;PHYH;CMC2;ECH1;GNPAT;VDAC1;NUP98;UBA52;COX17;PEX11B;TARS;UBE2J2;ACAT2;TIMM50;ATP5B;UBB;GRPEL1;PITRM1;TMEM127;UBC;ANKRD10;CYC1;DNAJC19;HSPA9;COA4;FIS1;PRNP;EPHX2;TIMM44;TMEM230;CS;LSM6;PPT1;PAF1;TAB2;ACO2;LMBR1L;OLA1;HSCB;TAZ;ATP5G2;ATP5G1;PPCDC;…		R-HSA-1299475;R-HSA-9033485;R-HSA-1299478;R-HSA-1299476;R-HSA-1307803;R-HSA-1299482;R-HSA-1307802;R-HSA-1299481;R-HSA-1299480;R-HSA-1299487;R-HSA-9033478;R-HSA-1299484;R-HSA-9033240;R-HSA-9033499;R-HSA-9609860;R-HSA-9033233;R-HSA-9033232;R-HSA-9033235;R-HSA-9033491;R-HSA-9033490;R-HSA-9033236;R-HSA-9033238;R-HSA-9033514;R-HSA-1268022;R-HSA-9033516;R-HSA-9033505;R-HSA-9617595;R-HSA-1955380;R-HSA-1…
R-HSA-5610787	Hedgehog 'off' state	79	124	0.00854348	0.000484282	0.00629567	23	32	0.00251969	9606	Homo sapiens	NUMA1;TCF25;CHD9;ZFAND2B;BRK1;PSMD8;IFT52;PSMD9;TUBA1C;PSMD6;TUBA1B;PSMD7;TUBA1A;PSMD4;PSMD5;SNRNP70;PSMD2;PSMD3;PSMD1;LRRFIP1;IFT57;PRKACB;SKP1;FBXO9;RFC5;OFD1;TTC32;TUBB;TSC22D2;TAP1;ITFG1;TUBA4A;PDIA4;RBX1;PSMA5;PSMA6;PSMA3;TUBB2A;PSMA4;PSMA1;PRKAR1A;PSMA2;PSME3;UBE2V2;PSME1;PSME2;UBA52;PSMD12;PSMD11;ANAPC15;RPN2;PSMD14;PSMD13;RPN1;CUL1;ADCY7;PSMA7;TBRG4;PSMB6;PSMB7;PSMB4;PSMB5;UBB;PSMB2;ZNHIT…		R-HSA-5610741;R-HSA-5610742;R-HSA-5610737;R-HSA-5610749;R-HSA-5610717;R-HSA-5610718;R-HSA-5610745;R-HSA-5610746;R-HSA-5610757;R-HSA-5610725;R-HSA-5610727;R-HSA-5610758;R-HSA-5610726;R-HSA-5610720;R-HSA-5610754;R-HSA-5610722;R-HSA-5610733;R-HSA-5610732;R-HSA-5610767;R-HSA-5610735;R-HSA-5610766;R-HSA-5610760;R-HSA-5610730
R-HSA-422475	Axon guidance	302	584	0.040237	0.000576838	0.00749889	220	297	0.0233858	9606	Homo sapiens	RPL4;EPHB6;RPL5;RPL30;RPL3;RPL32;RPL31;RPL34;EIF4A3;SMC3;RPL8;NUDT3;ACTB;RPL6;RRP9;RPL7;PSMD8;RPS15;PSMD9;RPS14;RPS6KA3;PSMD6;PSMD7;RPS16;RPS6KA5;PSMD4;RPL18A;RPS19;RPL36AL;PSMD5;RPS18;PSMD2;OGFOD1;PSMD3;MAGOH;RPS6KA1;RPL36;PSMD1;RPL35;RPL38;RPL37;RPS11;PRKACB;PELO;RPS10;RPL39;RPS13;RPS12;FBXO9;CHID1;ATP6V0E1;CSNK2A1;RPL21;PRKCB;TYW3;RPL23;CSNK2A2;RPL22;CIRBP;ALG3;ARMC8;TIAM1;MYL6;NEIL2;BIN2;PSME…		R-HSA-525833;R-HSA-3928633;R-HSA-3928632;R-HSA-3928639;R-HSA-3928627;R-HSA-3928625;R-HSA-3928624;R-HSA-3928631;R-HSA-3928628;R-HSA-3928619;R-HSA-3928617;R-HSA-3928616;R-HSA-3928623;R-HSA-3928620;R-HSA-3928610;R-HSA-3928608;R-HSA-8986258;R-HSA-3928615;R-HSA-3928614;R-HSA-3928612;R-HSA-3928602;R-HSA-3928601;R-HSA-3928600;R-HSA-418850;R-HSA-3928607;R-HSA-3928604;R-HSA-3928595;R-HSA-392749;R-HSA-3927…
R-HSA-69481	G2/M Checkpoints	94	154	0.0106104	0.000597316	0.00776511	18	24	0.00188976	9606	Homo sapiens	RCBTB2;PSMD8;PSMD9;PSMD6;PSMD7;PSMD4;PSMD5;PSMD2;PSMD3;PSMD1;NBN;KPNA2;CCNL1;FBXO9;TAP1;HUS1;PDIA4;EBNA1BP2;PSME3;PSME1;UBE2V2;PSME2;TP53;UBA52;RHNO1;BLM;PSMD12;ANAPC15;PSMD11;RPN2;PSMD14;PSMD13;RPN1;ORC4;UBB;ZNHIT3;ORC3;UBC;ORC2;PSMF1;CCDC12;UBE2A;CRLS1;STT3A;UBE2N;RAD17;ATM;HIST1H4C;RAD9A;YWHAE;MCM7;YWHAB;CHD9;BABAM1;TMEM222;YWHAQ;SUMO1;UIMC1;DNM1L;YWHAH;RFC5;RFC4;PARP1;RFC2;TSC22D2;YWHAZ;RNF16…		R-HSA-5683735;R-HSA-69891;R-HSA-6799332;R-HSA-75010;R-HSA-8852354;R-HSA-69604;R-HSA-176101;R-HSA-176298;R-HSA-6799246;R-HSA-75016;R-HSA-176264;R-HSA-176175;R-HSA-75028;R-HSA-176116;R-HSA-8852337;R-HSA-176250;R-HSA-8852351;R-HSA-176318
R-HSA-5607764	CLEC7A (Dectin-1) signaling	76	120	0.00826788	0.000715017	0.00929522	33	45	0.00354331	9606	Homo sapiens	TCERG1;UBE2D2;UBE2D3;UBE2D1;PYCARD;PSMD8;PSMD9;PSMD6;PSMD7;PSMD4;PSMD5;PSMD2;PSMD3;PSMD1;MAP3K7;PDK1;SKP1;FBXO9;FBXW11;TAP1;PDIA4;INPP4B;PSME3;PSME1;UBE2V2;PSME2;UBA52;PSMD12;ANAPC15;PSMD11;RPN2;SAR1A;PSMD14;PSMD13;RPN1;ITPR1;CUL1;ITPR2;BCL10;ACAT2;UBB;ZNHIT3;UBC;PSMF1;CCDC12;NFATC3;NFATC1;NFKBIA;REL;UBA3;UBE2N;FBXL3;TAB2;CALM3;CALM1;CALM2;CHD9;PPP3CA;TUBA1C;CASP8;PPP3CC;PPP6R3;TMED2;PAAF1;ACTR2;…		R-HSA-2730849;R-HSA-2730872;R-HSA-74448;R-HSA-169683;R-HSA-5607751;R-HSA-169680;R-HSA-5607744;R-HSA-5607747;R-HSA-5607757;R-HSA-5660622;R-HSA-5607756;R-HSA-5607759;R-HSA-2730867;R-HSA-5607733;R-HSA-5660662;R-HSA-5607732;R-HSA-5660663;R-HSA-5607728;R-HSA-202534;R-HSA-5607731;R-HSA-2730894;R-HSA-5607741;R-HSA-5607742;R-HSA-5607737;R-HSA-5607736;R-HSA-202541;R-HSA-5660665;R-HSA-5660965;R-HSA-5607725…
R-HSA-674695	RNA Polymerase II Pre-transcription Events	59	88	0.00606311	0.000738267	0.00959747	17	17	0.00133858	9606	Homo sapiens	CCNT2;CCNT1;CCNH;GTF2B;MTMR14;MRPS12;PPAN;HNRNPR;CDC73;TATDN1;AUH;UBE2Q2;NELFCD;NELFE;LYPLA1;SUPT16H;NCBP2;ELMOD3;KCNAB2;GTF2F1;GTF2F2;HAUS1;FKBP8;UBA52;EIF1B;GTF2A2;ISYNA1;SLC20A1;SHMT2;CTR9;TAF9;SUPT4H1;WDR61;MLLT3;GTF2E1;MTMR6;IWS1;GTF2E2;POLR2B;POLR2C;POLR2D;POLR2E;LEO1;POLR2G;POLR2H;TAF9B;POLR2I;EPS15;POLR2J;POLR2K;POLR2L;TAF15;TAF12;TAF10;TAF11;EAF1;WWP1;GTF2H1;GTF2H3;SUPT5H;CDK9;CDK7;ERCC3…		R-HSA-113409;R-HSA-113411;R-HSA-113413;R-HSA-113414;R-HSA-112392;R-HSA-112395;R-HSA-112429;R-HSA-112430;R-HSA-75856;R-HSA-75891;R-HSA-112435;R-HSA-112434;R-HSA-113429;R-HSA-112437;R-HSA-112436;R-HSA-75862;R-HSA-73946
R-HSA-1428517	The citric acid (TCA) cycle and respiratory electron transport	133	233	0.0160535	0.00074834	0.00972842	52	67	0.00527559	9606	Homo sapiens	NDUFA13;NDUFA11;NDUFA12;TACO1;NDUFA10;ATP5C1;COX6A1;CNDP2;NARS;MPC1;MPC2;BSG;PDK3;LGALS8;PDK1;SDHC;SDHD;SDHA;SDHB;UNC13D;ATP5J2;COX6B1;COX7A2L;SCO1;SCO2;TMEM126A;UQCRC1;SUCLG2;VDAC1;SUCLG1;TMEM126B;UQCRC2;UQCRB;NDUFB10;NDUFB11;GLO1;ATP5J;ATP5I;ATP5H;ATP5O;UQCRH;ATP5L;ATP5B;STIP1;LDHB;LDHA;COMMD9;ATP5E;ATP5D;COX11;COX14;NDUFV3;CYC1;NDUFV2;NDUFV1;TRAP1;SURF1;PDHA1;ADHFE1;IDH2;CS;NDUFAF6;NDUFAF7;UQC…		R-HSA-6800870;R-HSA-6800868;R-HSA-6799203;R-HSA-6799202;R-HSA-204169;R-HSA-163214;R-HSA-880002;R-HSA-163213;R-HSA-6783221;R-HSA-163217;R-HSA-450975;R-HSA-450971;R-HSA-9012374;R-HSA-5694071;R-HSA-9012268;R-HSA-71849;R-HSA-170026;R-HSA-203946;R-HSA-164651;R-HSA-6788556;R-HSA-880033;R-HSA-6799179;R-HSA-6799178;R-HSA-169260;R-HSA-450984;R-HSA-6799191;R-HSA-169270;R-HSA-70967;R-HSA-6799199;R-HSA-70971…
R-HSA-1632852	Macroautophagy	91	150	0.0103348	0.000862283	0.0107851	81	87	0.00685039	9606	Homo sapiens	MPG;PARK7;TOMM20;TOMM22;DCAF6;ATG3;GABARAPL2;GABARAPL1;RPS7;CSNK2A1;CSNK2A2;ATG13;TUBA4A;ATG12;JMJD6;DYNC1LI1;RRAGA;DYNC1LI2;CSNK2B;VDAC1;CHMP4A;SQSTM1;UBA52;VCP;STRIP1;UBB;ATG101;UBC;ATG5;UVRAG;HSPA8;MTERF3;RFXANK;RHEB;ATG16L1;CHMP2B;CWF19L1;CHMP2A;PPT1;UBE2N;CCSER2;ATM;DYNLRB1;ACO2;NUMA1;TCF25;MTMR14;PRKAG1;YBX1;WDR45;FARS2;TUBA1C;MAP1LC3B;TUBA1B;MAP1LC3A;HINT2;TUBA1A;FUNDC1;RB1CC1;MLST8;ABCC1;…		R-HSA-9674131;R-HSA-9646354;R-HSA-5682388;R-HSA-5683925;R-HSA-9641111;R-HSA-9641109;R-HSA-5682896;R-HSA-5672017;R-HSA-5682385;R-HSA-5675868;R-HSA-5682012;R-HSA-5682010;R-HSA-5682011;R-HSA-9641089;R-HSA-5676229;R-HSA-5681987;R-HSA-9646347;R-HSA-5681999;R-HSA-5665868;R-HSA-5672012;R-HSA-5682893;R-HSA-9641096;R-HSA-5672010;R-HSA-9674127;R-HSA-5672011;R-HSA-5672008;R-HSA-9646348;R-HSA-5682377;R-HSA-8…
R-HSA-199977	ER to Golgi Anterograde Transport	98	164	0.0112994	0.000898756	0.0107851	38	39	0.00307087	9606	Homo sapiens	KDELR1;DGKA;TACO1;UBE2D3;THYN1;GOLGA2;TFG;HMCES;NAMPT;COG8;TRAPPC2L;COG4;COG3;COG2;COG1;CSNK1D;TUBA4A;DYNC1LI1;DYNC1LI2;TBC1D20;PREB;KDELR2;COPB2;COPA;PFKFB3;TMED10;SAR1B;COPB1;NPRL2;PRDX5;SCFD1;NAE1;SEC31A;TRAPPC2;TRAPPC3;NEK9;TRAPPC1;RHBDD2;TRAPPC4;NFATC3;TBCB;EIF2S3;CNIH1;TMEM115;GOLGB1;BRWD1;COPE;FKBP11;ARF3;PHF3;ARF4;MCFD2;ARF1;TCF25;MIA3;PPP6C;TUBA1C;ACTR1A;TUBA1B;HINT2;TUBA1A;CAPZB;PPP6R3;…		R-HSA-5694423;R-HSA-5694421;R-HSA-5694418;R-HSA-203973;R-HSA-5694417;R-HSA-6814831;R-HSA-6809006;R-HSA-5694431;R-HSA-5694428;R-HSA-203977;R-HSA-6809003;R-HSA-5694427;R-HSA-5694425;R-HSA-6809015;R-HSA-6809014;R-HSA-6809011;R-HSA-6809010;R-HSA-6814833;R-HSA-5694415;R-HSA-5694413;R-HSA-6807868;R-HSA-5694410;R-HSA-6807866;R-HSA-5694409;R-HSA-6807864;R-HSA-6807877;R-HSA-6807875;R-HSA-6807872;R-HSA-569…
R-HSA-202403	TCR signaling	89	147	0.0101282	0.0010314	0.0123768	52	52	0.00409449	9606	Homo sapiens	UBE2D2;UBE2D3;UBE2D1;PSMD8;PSMD9;PSMD6;PSMD7;PSMD4;PSMD5;PSMD2;GRAP2;PSMD3;PSMD1;MAP3K7;PDK1;SKP1;FBXO9;FBXW11;TAP1;PDIA4;PSME3;PSME1;UBE2V2;PSME2;PRKCQ;UBA52;PSMD12;ANAPC15;PSMD11;RPN2;PSMD14;PSMD13;RPN1;CUL1;BCL10;PIK3R1;ACAT2;UBB;ZNHIT3;INPP5D;UBC;PSMF1;DMAP1;PAG1;VASP;HLA-DRB5;CCDC12;EDEM1;NFKBIA;PTPRC;UBE2N;TAB2;LAT;ITK;CHD9;PTEN;DPY30;PTPN22;CD3G;CD3E;CD3D;UQCRFS1;NCK1;HLA-DPA1;ACTR2;TSC22D…		R-HSA-202241;R-HSA-202375;R-HSA-202245;R-HSA-202500;R-HSA-202248;R-HSA-202510;R-HSA-202394;R-HSA-213407;R-HSA-213406;R-HSA-199456;R-HSA-202407;R-HSA-202534;R-HSA-2730894;R-HSA-202541;R-HSA-202291;R-HSA-430135;R-HSA-202165;R-HSA-202164;R-HSA-202168;R-HSA-202174;R-HSA-202307;R-HSA-202437;R-HSA-202443;R-HSA-8855375;R-HSA-8855381;R-HSA-202453;R-HSA-202325;R-HSA-202459;R-HSA-202203;R-HSA-202331;R-HSA-…
R-HSA-5696400	Dual Incision in GG-NER	32	41	0.00282486	0.00119441	0.0143329	3	3	0.00023622	9606	Homo sapiens	PCNA;SLC20A1;XPA;WDR61;RCBTB2;ORC4;UBB;UBC;POLD2;CDC27;POLK;RPS27A;HSPA9;RFC5;PRMT5;RFC4;PARP1;RFC1;RFC2;PARP2;DNAAF2;RPA1;RPA2;ELMOD3;GTF2H1;GTF2H3;RBX1;DDB2;CUL4A;POLE4;DDB1;EBNA1BP2;ERCC3;ERCC1;DNAJA3;RPA3;POLE3;ERCC5;CALR;UBA52		R-HSA-5690213;R-HSA-5690990;R-HSA-5690988
R-HSA-5689880	Ub-specific processing proteases	118	206	0.0141932	0.00126771	0.0152125	40	40	0.00314961	9606	Homo sapiens	KEAP1;GABPB1;TOMM20;PSMD8;PSMD9;EFR3A;PSMD6;PSMD7;PSMD4;PSMD5;MYC;PSMD2;RUVBL1;PSMD3;PSMD1;MAP3K7;FBXO9;USP7;USP4;USP3;TAP1;VRK1;PDIA4;HGS;PSME3;PSME1;VDAC3;UBE2V2;FKBP8;PSME2;VDAC2;VDAC1;TP53;UBA52;EIF1B;ISYNA1;PSMD12;ANAPC15;PSMD11;RPN2;PSMD14;TARSL2;PSMD13;RPN1;GATA3;HIF1A;ANAPC11;ZMPSTE24;SNX3;UBB;ZNHIT3;ATXN7;UBC;TRPM7;PSMF1;SUDS3;RCE1;IVNS1ABP;CHTOP;SMURF2;CCDC12;SIAH2;OSBPL2;STAM;NFKBIA;CY…		R-HSA-5696534;R-HSA-6781797;R-HSA-870479;R-HSA-5690196;R-HSA-6782820;R-HSA-6782628;R-HSA-5696914;R-HSA-6781922;R-HSA-936390;R-HSA-5689950;R-HSA-5696605;R-HSA-5696600;R-HSA-6781814;R-HSA-5689539;R-HSA-5696960;R-HSA-8869456;R-HSA-5696968;R-HSA-3640872;R-HSA-5689972;R-HSA-5696564;R-HSA-6781764;R-HSA-5689973;R-HSA-5696627;R-HSA-5696947;R-HSA-5696945;R-HSA-5697009;R-HSA-870437;R-HSA-5696958;R-HSA-6781…
R-HSA-5633007	Regulation of TP53 Activity	104	178	0.012264	0.00129913	0.0155896	98	98	0.00771654	9606	Homo sapiens	TP53RK;MPG;HNRNPR;PRDM1;NOC2L;RCBTB2;PPP2R1B;PPP2R1A;AKT1;PIP4K2A;EP300;NBN;PDK1;MCCC2;SUPT16H;USP7;GABARAPL1;DAXX;CSNK2A1;CSNK2A2;HUS1;EEF1A1;EBNA1BP2;KAT6A;CSNK2B;MAPKAPK5;SRSF6;TP53;UBA52;EIF1B;RHNO1;BLM;RAB5B;MEAF6;OSGEP;GMCL1;ZMPSTE24;ORC4;SOCS1;UBB;UBC;SMYD2;PLK3;HPS1;UBE2A;CCT6A;STT3A;MDM2;RAD17;PIN1;ATM;MDM4;RAD9A;DYRK2;PHF20;MTMR14;PRKAG1;CHD4;ARHGAP4;TMEM222;ING2;AUH;UBE2Q2;MLST8;POLG;R…		R-HSA-6805103;R-HSA-3222072;R-HSA-349455;R-HSA-6805109;R-HSA-6805620;R-HSA-6811508;R-HSA-6799431;R-HSA-6805061;R-HSA-5689972;R-HSA-6805059;R-HSA-6811479;R-HSA-69685;R-HSA-3222020;R-HSA-3700992;R-HSA-3700997;R-HSA-6798374;R-HSA-3222128;R-HSA-6798373;R-HSA-6805285;R-HSA-6798372;R-HSA-6805792;R-HSA-6792491;R-HSA-6805035;R-HSA-6810410;R-HSA-6804266;R-HSA-6804276;R-HSA-3222116;R-HSA-6799409;R-HSA-3239…
R-HSA-5696394	DNA Damage Recognition in GG-NER	31	40	0.00275596	0.00156534	0.0187841	5	5	0.000393701	9606	Homo sapiens	INO80E;INO80D;CETN2;GPS1;COPS7A;XPC;ACTB;YY1;TFPT;UBB;UBC;RUVBL1;RPS27A;ADSS;HSPA9;PRMT5;RPS9;PARP1;PARP2;MCRS1;ACTL6A;RAD23A;RBX1;DDB2;COPS4;CUL4A;DDB1;COPS3;COPS6;COPS5;XPOT;COPS2;COPS8;UBA52;SF1		R-HSA-5691006;R-HSA-6782943;R-HSA-5696655;R-HSA-5691004;R-HSA-5696664
R-HSA-5696395	Formation of Incision Complex in GG-NER	35	47	0.00323825	0.00158425	0.019011	10	10	0.000787402	9606	Homo sapiens	CCNH;SLC20A1;CETN2;LEF1;XPA;WDR61;XPC;CYTH2;RNF115;UBB;SUMO1;SUMO3;UBC;SUMO2;RPS27A;HSPA9;PRMT5;PIAS3;UBE2I;PARP1;PARP2;RPA1;RPA2;ELMOD3;GTF2H1;RAD23A;GTF2H3;PIAS1;RBX1;DDB2;CUL4A;DDB1;CDK7;ERCC3;XPOT;ERCC1;RPA3;UBE2V2;UBE2N;ERCC5;CALR;MNAT1;UBA52		R-HSA-6790487;R-HSA-6790454;R-HSA-5690996;R-HSA-109955;R-HSA-5689317;R-HSA-5689861;R-HSA-5696465;R-HSA-5696670;R-HSA-5690991;R-HSA-5691000
R-HSA-73779	RNA Polymerase II Transcription Pre-Initiation And Promoter Opening	35	47	0.00323825	0.00158425	0.019011	5	5	0.000393701	9606	Homo sapiens	GTF2A2;SHMT2;CCNH;SLC20A1;GTF2B;MTMR14;MRPS12;TAF9;PPAN;WDR61;HNRNPR;GTF2E1;GTF2E2;POLR2B;UBE2Q2;POLR2C;POLR2D;POLR2E;POLR2G;POLR2H;TAF9B;POLR2I;POLR2J;POLR2K;POLR2L;TAF15;TAF12;TAF10;TAF11;WWP1;ELMOD3;GTF2H1;GTF2H3;GTF2F1;GTF2F2;CDK7;ERCC3;TAF7;TAF6;CALR;MNAT1;UBA52;EIF1B;TAF3		R-HSA-109637;R-HSA-109636;R-HSA-109639;R-HSA-75095;R-HSA-109638
R-HSA-429914	Deadenylation-dependent mRNA decay	45	65	0.00447843	0.00160154	0.0192184	10	10	0.000787402	9606	Homo sapiens	EIF4A2;ZCCHC11;CELF1;EIF4A3;NIPAL3;CNOT6L;PRKCB;DIS3;ANXA4;ANXA5;PPP2R5A;NT5C3B;DYNC1LI1;RCN2;BDH2;XRN1;PABPC1;DCP2;DDX6;ZCCHC6;WDR26;PARN;WDR61;EXOSC7;EXOSC6;EXOSC5;EXOSC4;EXOSC9;AMDHD2;EXOSC8;TIFA;EXOSC3;MTA2;DCPS;EXOSC2;EXOSC1;EIF4B;LSM1;CNOT10;LSM5;LSM4;LSM3;LSM2;CNOT4;LSM7;CNOT6;LSM6;PAN3;CNOT7;CNOT11;TDP1;CNOT2;CHMP2B;DCP1A;CNOT8;EIF4G1		R-HSA-429860;R-HSA-430021;R-HSA-429845;R-HSA-429955;R-HSA-8941312;R-HSA-5694126;R-HSA-430028;R-HSA-429978;R-HSA-429992;R-HSA-429961
R-HSA-110314	Recognition of DNA damage by PCNA-containing replication complex	25	30	0.00206697	0.00166121	0.0199345	6	6	0.000472441	9606	Homo sapiens	PCNA;WDR48;RCBTB2;GMPPB;ORC4;UBB;UBC;POLD2;CDC27;USP1;RPS27A;RFC5;RFC4;UBE2B;RFC1;RFC2;DNAAF2;RPA1;RPA2;RBX1;CUL4A;POLE4;DDB1;EBNA1BP2;DNAJA3;RPA3;POLE3;UBA52		R-HSA-5652005;R-HSA-5655466;R-HSA-5655483;R-HSA-5651992;R-HSA-5652009;R-HSA-5655481
R-HSA-4086400	PCP/CE pathway	63	99	0.006821	0.0017131	0.0205572	18	24	0.00188976	9606	Homo sapiens	CHD9;CLTB;CLTA;ARRB2;PSMD8;PSMD9;PSMD6;PSMD7;PSMD4;PSMD5;GLIPR2;PSMD2;PSMD3;RAC2;PSMD1;RAC1;AP2M1;FBXO9;CHID1;LYPLA2;PRKCB;SIGMAR1;TSC22D2;TAP1;RHOA;PDIA4;PSMA5;PSMA6;PSMA3;PSMA4;PSMA1;PSMA2;PSME3;UBE2V2;PSME1;PSME2;PFN1;UBA52;PSMD12;PSMD11;ANAPC15;RPN2;PSMD14;PSMD13;RPN1;RAP1GDS1;HSD17B4;GTF2E2;PSMA7;PSMB6;PSMB7;PSMB4;PARD6A;PSMB5;UBB;PSMB2;ZNHIT3;PSMB3;BLOC1S1;UBC;PSMB1;AP2S1;DVL2;PSMF1;RPS27A;…		R-HSA-3858491;R-HSA-3858489;R-HSA-5099886;R-HSA-4608866;R-HSA-5140747;R-HSA-3858495;R-HSA-5138441;R-HSA-3858482;R-HSA-3858480;R-HSA-5138432;R-HSA-5138433;R-HSA-4608854;R-HSA-4608855;R-HSA-3858475;R-HSA-4608852;R-HSA-5138459;R-HSA-3965450;R-HSA-4608825
R-HSA-3858494	Beta-catenin independent WNT signaling	97	166	0.0114372	0.00183119	0.0219742	42	51	0.00401575	9606	Homo sapiens	PSMD8;PSMD9;NUB1;COL4A3BP;PSMD6;PSMD7;PSMD4;PSMD5;MYC;PSMD2;PSMD3;PSMD1;MAP3K7;AP2M1;FBXO9;CHID1;PRKCB;TAP1;ACYP1;PDIA4;INPP4B;PSME3;PSME1;UBE2V2;PSME2;ANAPC4;PFN1;UBA52;PSMD12;ANAPC15;PSMD11;RPN2;PSMD14;PSMD13;RPN1;TCF7;ITPR1;ITPR2;GTF2E2;UGCG;UBB;ZNHIT3;BLOC1S1;UBC;DVL2;PSMF1;SMURF2;CCDC12;IDH2;NFATC1;MOV10;AGO3;GNB2;GNB1;AGO2;FBXL3;CALM3;GNB5;CALM1;CALM2;BTG3;CHD9;CLTB;CLTA;ARRB2;PPP3CA;TUBA1C…		R-HSA-3858491;R-HSA-3858489;R-HSA-4332358;R-HSA-5140747;R-HSA-4332359;R-HSA-3858495;R-HSA-4086392;R-HSA-4332356;R-HSA-4086393;R-HSA-5138441;R-HSA-3858482;R-HSA-4332363;R-HSA-4411402;R-HSA-3858480;R-HSA-5138432;R-HSA-5138433;R-HSA-4608854;R-HSA-4608855;R-HSA-2730872;R-HSA-3858475;R-HSA-4608852;R-HSA-169680;R-HSA-5138459;R-HSA-4420052;R-HSA-398040;R-HSA-4551451;R-HSA-8944362;R-HSA-5099886;R-HSA-460…
R-HSA-112382	Formation of RNA Pol II elongation complex	43	63	0.00434064	0.0025673	0.0308076	2	2	0.00015748	9606	Homo sapiens	CCNT2;CCNT1;CCNH;MRPS12;CDC73;TATDN1;AUH;NELFCD;NELFE;LYPLA1;SUPT16H;NCBP2;ELMOD3;KCNAB2;GTF2F1;GTF2F2;HAUS1;FKBP8;ISYNA1;SLC20A1;SHMT2;CTR9;SUPT4H1;WDR61;MLLT3;MTMR6;IWS1;POLR2B;POLR2C;POLR2D;POLR2E;LEO1;POLR2G;POLR2H;POLR2I;EPS15;POLR2J;POLR2K;POLR2L;EAF1;WWP1;GTF2H1;GTF2H3;SUPT5H;CDK9;CDK7;ERCC3;PAF1;CALR;MNAT1		R-HSA-112379;R-HSA-112381
R-HSA-8866652	Synthesis of active ubiquitin: roles of E1 and E2 enzymes	26	33	0.00227367	0.00285914	0.0317484	16	16	0.00125984	9606	Homo sapiens	UBA6;UBE2D2;UBE2D3;TCF7;UBE2D1;UBE2Z;FBXO22;ACAT2;CENPC;UBE2L3;TMEM69;INPP5B;UBB;UBE2Q2;UBC;TMEM208;RPS27A;JAK3;UBE2H;USP7;UBE2B;USP9X;UBE2E3;UBE2G1;UBE2A;UBE2G2;UCHL3;QTRT1;UBE2W;XRN1;UBE2S;UBE2T;TAB2;UBA1;PTPN6;UBE2K;UBA52		R-HSA-8852134;R-HSA-8852133;R-HSA-8852132;R-HSA-8852131;R-HSA-8865090;R-HSA-8852130;R-HSA-8852129;R-HSA-8852128;R-HSA-8853515;R-HSA-8865098;R-HSA-8853514;R-HSA-8852136;R-HSA-8852127;R-HSA-8853503;R-HSA-8865050;R-HSA-8853529
R-HSA-1268020	Mitochondrial protein import	46	69	0.00475403	0.00288622	0.0317484	14	14	0.00110236	9606	Homo sapiens	PREP;HSCB;TAZ;ATP5G2;TOMM20;ATP5G1;TOMM22;CHCHD2;CHCHD3;PPP3CC;CHCHD7;TIMM17A;PMPCB;TIMM17B;PMPCA;COA6;CMC2;TIMM23;TIMM22;VDAC1;SLC25A5;FXN;NDUFB8;TOMM40;TIMM9;ATP5A1;COX17;ZBTB43;TIMM13;TIMM10;TIMM50;HSPD1;ATP5B;SAMM50;PITRM1;GRPEL1;CYC1;DNAJC19;SLC35A2;HSPA9;COA4;MTX1;IDH3G;MTX2;TIMM44;CS;TOMM7;PPT1;ACO2;TOMM5		R-HSA-1299475;R-HSA-1268022;R-HSA-1299478;R-HSA-1299476;R-HSA-1307803;R-HSA-1299482;R-HSA-1307802;R-HSA-1955380;R-HSA-1268025;R-HSA-1299481;R-HSA-1299480;R-HSA-1299487;R-HSA-8986181;R-HSA-1299484
R-HSA-5688426	Deubiquitination	155	288	0.0198429	0.00290308	0.0319339	74	77	0.00606299	9606	Homo sapiens	RPL3;UBE2D1;KEAP1;GABPB1;TOMM20;ACTB;PSMD8;YY1;PSMD9;EFR3A;PSMD6;PSMD7;PSMD4;PSMD5;MYC;PSMD2;RUVBL1;PSMD3;PAPOLA;PSMD1;EP300;MAP3K7;IER5;FBXO9;CHID1;RPS9;USP7;USP4;USP3;TAP1;VRK1;PDIA4;XRN1;HGS;PSME3;PSME1;VDAC3;UBE2V2;FKBP8;PSME2;VDAC2;VDAC1;STAMBP;TP53;UBA52;EIF1B;SF1;VCP;INO80E;ISYNA1;PSMD12;INO80D;ANAPC15;PSMD11;RPN2;PSMD14;TARSL2;PSMD13;RPN1;GATA3;HIF1A;ACAT2;ANAPC11;ZMPSTE24;SNX3;VCPIP1;ATX…		R-HSA-6781797;R-HSA-688136;R-HSA-5690196;R-HSA-6782820;R-HSA-5688786;R-HSA-6781922;R-HSA-8869506;R-HSA-5689950;R-HSA-5688797;R-HSA-5696605;R-HSA-5690845;R-HSA-5690843;R-HSA-5696600;R-HSA-6781814;R-HSA-5689539;R-HSA-5696960;R-HSA-5665871;R-HSA-8865182;R-HSA-5690319;R-HSA-5690827;R-HSA-5689544;R-HSA-5696968;R-HSA-3640872;R-HSA-5690870;R-HSA-5689972;R-HSA-5691381;R-HSA-6781764;R-HSA-5689973;R-HSA-56…
R-HSA-3108232	SUMO E3 ligases SUMOylate target proteins	104	183	0.0126085	0.00294478	0.0323926	131	131	0.010315	9606	Homo sapiens	NUP107;ATN1;SMC5;RORA;SMC6;PARK7;SMC3;NR3C1;RNF115;CHCHD3;TRIM28;PMPCB;EP300;OSTF1;HADH;DDX17;PIAS3;DAXX;NUP210;NSMCE2;NSMCE1;NOSIP;PIAS1;EEF1A1;CLIP1;MAL;NUP98;TP53;SF1;PRR13;DNMT1;BLM;DDX5;SEH1L;L3MBTL2;CTBP1;ZBTB1;XPC;GATA3;AAAS;NUP85;RAD21;TPR;BLOC1S3;SAFB2;GAR1;NUP88;SNX5;UBE2I;CBX5;PPP1R21;PHC3;NR4A2;NFKBIA;STAG2;HNRNPK;ATG16L1;SP3;REL;MDM2;CYSTM1;ANP32B;HNRNPC;HIST1H4C;SP140L;TOP2B;ZNF131;…		R-HSA-4655431;R-HSA-4641350;R-HSA-4719436;R-HSA-4641345;R-HSA-4719424;R-HSA-4616015;R-HSA-4341070;R-HSA-4755524;R-HSA-4085296;R-HSA-4755526;R-HSA-4719448;R-HSA-3234081;R-HSA-3000383;R-HSA-3903017;R-HSA-4341072;R-HSA-4341073;R-HSA-4546385;R-HSA-4641362;R-HSA-4086059;R-HSA-3234084;R-HSA-4090408;R-HSA-4546387;R-HSA-4655440;R-HSA-4568914;R-HSA-4546386;R-HSA-4755536;R-HSA-3900194;R-HSA-4570463;R-HSA-4…
R-HSA-2408522	Selenoamino acid metabolism	103	181	0.0124707	0.00295776	0.0325354	8	33	0.00259843	9606	Homo sapiens	RPL4;RPL5;RPL30;RPL3;RPL32;RPL31;NAB1;RPL34;SMC3;RPL8;EPRS;RPL10A;RPL6;NUDT3;RPL7;RPS15;RPS14;RPS16;RPS19;RPL18A;RPS18;RPL36AL;RPL36;RPL35;RPL38;RPL37;RPS11;RPS10;RPL39;RPS13;RPS12;RPS9;ATP6V0E1;RPS7;RPL21;USP4;RPS8;TYW3;RPS5;RPL23;SECISBP2;RPS6;RPL22;SARS;RPSA;PDIA6;KARS;RPL24;VDAC2;RPL27;RPL26;RPL29;RPL28;UBA52;TMEM63A;ARHGAP12;LARS;RPL39L;EEFSEC;DARS;RPL41;ICMT;AIMP1;RPS26;AIMP2;RPS25;RPS28;RP…		R-HSA-2408532;R-HSA-2408529;R-HSA-2408546;R-HSA-2408540;R-HSA-2408509;R-HSA-2408525;R-HSA-2408526;R-HSA-5333615
R-HSA-5632684	Hedgehog 'on' state	58	92	0.00633871	0.00306545	0.03372	21	37	0.00291339	9606	Homo sapiens	CHD9;ARRB2;CDC73;PSMD8;PSMD9;PSMD6;PSMD7;PSMD4;PSMD5;PSMD2;PSMD3;ARHGDIB;PSMD1;FBXO9;TSC22D2;TAP1;ITFG1;PDIA4;RBX1;PSMA5;PSMA6;PSMA3;PSMA4;PSMA1;PSMA2;PSME3;ULK3;UBE2V2;PSME1;PSME2;UBA52;PSMD12;PSMD11;ANAPC15;RPN2;PSMD14;PSMD13;RPN1;PSMA7;PAPSS1;PSMB6;PSMB7;PSMB4;RAB11FIP1;PSMB5;UBB;PSMB2;ZNHIT3;KIF3A;PSMB3;UBC;PSMB1;SPOP;PSMF1;RPS27A;CCDC12;SMURF2;CSNK1A1;TXNRD2;RDX;PSMB8;PSMB9;ITCH;PSMC5;PSMC6;…		R-HSA-5635861;R-HSA-5633040;R-HSA-5635856;R-HSA-5635868;R-HSA-5632668;R-HSA-5632671;R-HSA-5635839;R-HSA-5632670;R-HSA-5635865;R-HSA-5635864;R-HSA-5632667;R-HSA-5635845;R-HSA-5632646;R-HSA-5632672;R-HSA-5632674;R-HSA-5635842;R-HSA-5632652;R-HSA-5610735;R-HSA-5635855;R-HSA-5635854;R-HSA-5632648
R-HSA-917729	Endosomal Sorting Complex Required For Transport (ESCRT)	27	35	0.00241146	0.00318371	0.0350208	4	4	0.000314961	9606	Homo sapiens	TSG101;DYRK2;CCNH;VPS4B;VPS4A;YBX1;IWS1;UBB;UBC;MVB12A;RPS27A;VPS36;ARFGEF1;VTA1;VPS37A;VPS37B;STAM;HGS;CHMP2B;CHMP2A;ECHDC2;CHMP3;UBAP1;CHMP4A;GEMIN7;ACO2;CHMP6;AVL9;UBA52;CHMP7;VPS25;VPS28;CHMP5		R-HSA-917693;R-HSA-917700;R-HSA-917730;R-HSA-917696
R-HSA-9675108	Nervous system development	310	620	0.0427174	0.0032259	0.0354849	229	323	0.0254331	9606	Homo sapiens	RPL4;EPHB6;RPL5;RPL30;RPL3;RPL32;RPL31;RPL34;EIF4A3;SMC3;RPL8;NUDT3;ACTB;RPL6;RRP9;RPL7;PSMD8;RPS15;PSMD9;RPS14;RPS6KA3;PSMD6;PSMD7;RPS16;RPS6KA5;PSMD4;RPL18A;RPS19;RPL36AL;PSMD5;RPS18;PSMD2;OGFOD1;PSMD3;MAGOH;RPS6KA1;RPL36;PSMD1;RPL35;RPL38;RPL37;RPS11;PRKACB;PELO;RPS10;RPL39;RPS13;RPS12;FBXO9;CHID1;ATP6V0E1;CSNK2A1;RPL21;PRKCB;TYW3;RPL23;CSNK2A2;RPL22;CIRBP;ALG3;ARMC8;TIAM1;MYL6;NEIL2;BIN2;PSME…		R-HSA-525833;R-HSA-3928633;R-HSA-3928632;R-HSA-3928639;R-HSA-3928627;R-HSA-3928625;R-HSA-3928624;R-HSA-3928631;R-HSA-3928628;R-HSA-3928619;R-HSA-3928617;R-HSA-3928616;R-HSA-3928623;R-HSA-3928620;R-HSA-3928610;R-HSA-3928608;R-HSA-8986258;R-HSA-3928615;R-HSA-3928614;R-HSA-3928612;R-HSA-3928602;R-HSA-3928601;R-HSA-3928600;R-HSA-418850;R-HSA-3928607;R-HSA-3928604;R-HSA-3928595;R-HSA-392749;R-HSA-3927…
R-HSA-391251	Protein folding	65	106	0.00730329	0.00337095	0.0370805	28	28	0.00220472	9606	Homo sapiens	BTG3;TCF25;GPR65;NAT10;DCAF7;ACTB;RRP9;TUBA1C;TUBA1B;HINT2;TUBA1A;PPP6R3;LONP2;FBXO6;CCT3;FBXW4;CCT2;FBXW5;CSNK2A1;VBP1;FBXW7;TUBB;CSNK2A2;ACYP1;TUBA4A;FBXW2;TUBB2A;HEATR5B;TCP1;CSNK2B;XRN2;ANAPC4;PFDN1;PLAA;PFDN2;PFDN4;TP53;PFDN5;HDAC3;NDUFB5;USP11;VPS4A;GNAI3;ARL2;IQGAP1;FBXO44;GNAI2;AP3M1;GNG2;GNG5;NUP85;POC1B;CCT8;CCT7;CCT5;CCT4;NOP56;KLHDC4;STAT3;TBCC;TBCB;TVP23B;TBCA;TUBB4B;SOD2;MRPL22;CCT6…		R-HSA-6814119;R-HSA-389956;R-HSA-390470;R-HSA-389955;R-HSA-8850560;R-HSA-389954;R-HSA-389964;R-HSA-6814124;R-HSA-389961;R-HSA-6814121;R-HSA-389963;R-HSA-6814120;R-HSA-389972;R-HSA-389974;R-HSA-389969;R-HSA-389970;R-HSA-8850527;R-HSA-389980;R-HSA-389976;R-HSA-389978;R-HSA-8850534;R-HSA-8850529;R-HSA-391266;R-HSA-8850539;R-HSA-6814409;R-HSA-390453;R-HSA-6814418;R-HSA-390459
R-HSA-8878159	Transcriptional regulation by RUNX3	71	118	0.00813008	0.0035356	0.0388916	40	47	0.00370079	9606	Homo sapiens	CDKN1A;CHD9;ARPC1A;TAZ;ITGAL;RBPJ;PSMD8;PSMD9;PSMD6;PSMD7;PSMD4;PSMD5;MYC;PSMD2;PSMD3;PSMD1;EP300;FBXO9;BRD2;ITGA4;TSC22D2;TAP1;PDIA4;PSMA5;PSMA6;PSMA3;PSMA4;PSMA1;PSMA2;PSME3;UBE2V2;PSME1;PSME2;UBA52;TP53;PSMD12;RNASEH2A;PSMD11;ANAPC15;CBFB;RPN2;PSMD14;PSMD13;RPN1;TCF7;LEF1;NDUFB1;RTN4;PSMA7;PSMB6;PSMB7;PSMB4;PSMB5;UBB;VPS51;PSMB2;ZNHIT3;PSMB3;UBC;PSMB1;PSMF1;RPS27A;CHTOP;CCDC12;SMURF2;TXNRD2;PS…		R-HSA-8951951;R-HSA-8952128;R-HSA-8878220;R-HSA-8951428;R-HSA-8952069;R-HSA-8952408;R-HSA-1980047;R-HSA-8949276;R-HSA-8951966;R-HSA-8949343;R-HSA-1989766;R-HSA-8952081;R-HSA-8951442;R-HSA-8878237;R-HSA-8951443;R-HSA-8937814;R-HSA-4411357;R-HSA-8949335;R-HSA-8952232;R-HSA-8951977;R-HSA-8878117;R-HSA-4411367;R-HSA-8878243;R-HSA-8878178;R-HSA-8865454;R-HSA-8952226;R-HSA-8952419;R-HSA-8878186;R-HSA-8…
R-HSA-382556	ABC-family proteins mediated transport	73	122	0.00840568	0.00357316	0.0393047	18	27	0.00212598	9606	Homo sapiens	CHD9;HSPB1;ENO1;PSMD8;PSMD9;PSMD6;PSMD7;PSMD4;PSMD5;PSMD2;NAMPT;PSMD3;PSMD1;KAT7;FBXO9;EIF2A;ABCC1;TSC22D2;TAP1;PDIA4;PSMA5;PSMA6;ELF1;PSMA3;PSMA4;KIF2A;PSMA1;PSMA2;PSME3;XRN2;MCM3;UBE2V2;PSME1;PSME2;NUP98;UBA52;PSMD12;VCP;ABCB1;PSMD11;ANAPC15;RPN2;PSMD14;PSMD13;TSR3;RPN1;CSTF2;DERL1;DERL2;PSMA7;PSMB6;ERLEC1;PSMB7;PSMB4;PSMB5;UBB;OS9;PSMB2;ZNHIT3;PSMB3;UBC;PSMB1;ANKRD10;PSMF1;RPS27A;PEX19;CCDC12;…		R-HSA-5678706;R-HSA-8866851;R-HSA-382560;R-HSA-1454928;R-HSA-8866542;R-HSA-382575;R-HSA-5227009;R-HSA-8866551;R-HSA-382613;R-HSA-1454916;R-HSA-383190;R-HSA-265783;R-HSA-8866546;R-HSA-1467457;R-HSA-5678863;R-HSA-5223317;R-HSA-5682285;R-HSA-8866553
R-HSA-202424	Downstream TCR signaling	74	124	0.00854348	0.00358899	0.0394789	24	24	0.00188976	9606	Homo sapiens	CHD9;UBE2D2;UBE2D3;PTEN;UBE2D1;DPY30;CD3G;CD3E;CD3D;PSMD8;PSMD9;PSMD6;PSMD7;PSMD4;PSMD5;PSMD2;PSMD3;PSMD1;MAP3K7;PDK1;SKP1;HLA-DPA1;FBXO9;ACTR2;FBXW11;TSC22D2;TAP1;PDIA4;PSMA5;PSMA6;PSMA3;PSMA4;PSMA1;LCK;PSMA2;PSME3;UBE2V2;PSME1;PSME2;PRKCQ;UBA52;PSMD12;PSMD11;ANAPC15;RPN2;PSMD14;PSMD13;RPN1;CUL1;PIK3R1;BCL10;MALT1;RELA;ACAT2;PSMA7;PSMB6;PSMB7;PSMB4;PSMB5;UBB;PSMB2;ZNHIT3;PSMB3;INPP5D;UBC;PSMB1;D…		R-HSA-202307;R-HSA-202466;R-HSA-199456;R-HSA-5607728;R-HSA-202534;R-HSA-202437;R-HSA-202500;R-HSA-2730894;R-HSA-202443;R-HSA-202472;R-HSA-202510;R-HSA-202222;R-HSA-202478;R-HSA-202541;R-HSA-202453;R-HSA-202164;R-HSA-202459;R-HSA-202203;R-HSA-202394;R-HSA-5607724;R-HSA-202489;R-HSA-202328;R-HSA-202365;R-HSA-202237
R-HSA-432722	Golgi Associated Vesicle Biogenesis	41	61	0.00420284	0.00408748	0.0449623	7	7	0.000551181	9606	Homo sapiens	ARF1;TFRC;USP34;THYN1;CLTA;SLA2;CLINT1;AP1G2;FTH1;AP1S2;AP1S1;CAPN1;AP3S1;TPD52;AP1B1;AP3B1;TGFBR1;DNM2;VAMP8;GAK;POC5;WDFY1;NDUFS1;VAMP2;ARF5;MCPH1;FTL;RAB5C;HSD17B4;BLOC1S4;TGOLN2;BLOC1S6;SNX1;CYB5R4;SNX2;BLOC1S1;BLOC1S3;CAMK2G;SNX5;AP1M1;SNX6;HSPA8;SNAPIN;EYA3;PUM1;AP4B1;QDPR;NECAP1;GOLGB1;PICALM		R-HSA-421831;R-HSA-429815;R-HSA-8874979;R-HSA-421836;R-HSA-434362;R-HSA-421835;R-HSA-421833
R-HSA-446652	Interleukin-1 family signaling	93	163	0.0112305	0.00422825	0.0465107	57	79	0.00622047	9606	Homo sapiens	UBE2D1;ACTB;PSMD8;PSMD9;PSMD6;TBK1;PSMD7;PSMD4;PSMD5;PSMD2;PSMD3;PSMD1;MAP3K7;SKP1;FBXO9;RARS2;MAP2K1;FBXW11;TAP1;RBX1;PDIA4;SIGIRR;HGS;PSME3;PSME1;UBE2V2;PSME2;SQSTM1;UBA52;PSMD12;ANAPC15;PSMD11;RPN2;PSMD14;PSMD13;MAZ;RPN1;CUL1;ACAT2;UBB;ZNHIT3;UBC;PSMF1;ATP6V1D;CCDC12;NFKBIA;TOLLIP;REL;MDM2;UBE2N;TAB2;MYD88;CHD9;PTPN22;HMGB1;NKIRAS2;CASP1;H2AFY;TSC22D2;IRAK4;PSMA5;PSMA6;PSMA3;PSMA4;KIF2A;PSMA1;…		R-HSA-727819;R-HSA-450690;R-HSA-446862;R-HSA-8848395;R-HSA-450187;R-HSA-450827;R-HSA-446870;R-HSA-446868;R-HSA-446877;R-HSA-448678;R-HSA-209063;R-HSA-449058;R-HSA-9008684;R-HSA-209061;R-HSA-448673;R-HSA-2730894;R-HSA-8948015;R-HSA-446894;R-HSA-446634;R-HSA-446130;R-HSA-451634;R-HSA-9012542;R-HSA-448702;R-HSA-448703;R-HSA-9009072;R-HSA-8948018;R-HSA-209087;R-HSA-445752;R-HSA-446648;R-HSA-445753;R-…
R-HSA-199992	trans-Golgi Network Vesicle Budding	51	80	0.00551192	0.00422838	0.0465122	19	19	0.00149606	9606	Homo sapiens	ARF1;TFRC;FAF1;USP34;SNAP23;CLTB;THYN1;CLTA;SLA2;CLINT1;AP1G2;GLIPR2;FTH1;AP1S2;AP1S1;CAPN1;AP3S1;MAP3K7;TPD52;AP1B1;AP3B1;TGFBR1;DNM2;VAMP8;GAK;POC5;HGS;WDFY1;DNASE2;NDUFS1;VAMP2;ARF5;MCPH1;FTL;RAB5C;RAP1GDS1;HSD17B4;IWS1;BLOC1S4;TGOLN2;BLOC1S6;SNX1;CYB5R4;SNX2;BLOC1S1;BLOC1S3;STX4;CAMK2G;SNX5;AP1M1;SNX6;HSPA8;SNAPIN;EYA3;M6PR;PUM1;AP4B1;QDPR;NECAP1;GOLGB1;CHMP2A;PICALM		R-HSA-5671702;R-HSA-376357;R-HSA-421831;R-HSA-5229132;R-HSA-432706;R-HSA-8874979;R-HSA-432707;R-HSA-376364;R-HSA-421836;R-HSA-5333658;R-HSA-421835;R-HSA-432712;R-HSA-421833;R-HSA-429815;R-HSA-350769;R-HSA-376369;R-HSA-432688;R-HSA-5229111;R-HSA-434362
R-HSA-351202	Metabolism of polyamines	51	80	0.00551192	0.00422838	0.0465122	10	17	0.00133858	9606	Homo sapiens	CHD9;MTMR14;AMD1;SAT1;PSMD8;PSMD9;PSMD6;PSMD7;PSMD4;PSMD5;PSMD2;PSMD3;PSMD1;FBXO9;TSC22D2;TAP1;PDIA4;PSMA5;PSMA6;PSMA3;PSMA4;PSMA1;MSH3;DKC1;PSMA2;PSME3;SMS;UBE2V2;PSME1;PSME2;PSMD12;PSMD11;ANAPC15;RPN2;PSMD14;PSMD13;RPN1;ODC1;OAZ1;OAZ2;PSMA7;SRM;PSMB6;PSMB7;PSMB4;PSMB5;PSMB2;ZNHIT3;PSMB3;PSMB1;PSMF1;ACSS1;CCDC12;TXNRD2;AZIN1;PSMB8;PSMB9;PSMC5;PSMC6;PSMC3;PSMC4;PSMC2		R-HSA-353125;R-HSA-350567;R-HSA-351207;R-HSA-351222;R-HSA-70692;R-HSA-350578;R-HSA-351215;R-HSA-350600;R-HSA-351208;R-HSA-351210
R-HSA-389957	Prefoldin mediated transfer of substrate to CCT/TriC	23	29	0.00199807	0.00444237	0.0487353	2	2	0.00015748	9606	Homo sapiens	CCT3;CCT2;TCF25;VBP1;TUBB;NAT10;TUBB4B;TUBA4A;ACTB;CCT6A;TUBA1C;TUBB2A;TUBA1A;TCP1;PFDN1;PFDN2;CCT8;CCT7;PFDN4;CALM2;PFDN5;CCT5;CCT4		R-HSA-389970;R-HSA-389980
R-HSA-2990846	SUMOylation	107	192	0.0132286	0.00454512	0.0487353	140	140	0.0110236	9606	Homo sapiens	NUP107;ATN1;SMC5;RORA;SMC6;PARK7;SMC3;NR3C1;RNF115;CHCHD3;TRIM28;PMPCB;EP300;OSTF1;HADH;DDX17;PIAS3;DAXX;NUP210;NSMCE2;NSMCE1;NOSIP;PIAS1;EEF1A1;CLIP1;MAL;NUP98;TP53;SF1;PRR13;DNMT1;BLM;DDX5;SEH1L;L3MBTL2;CTBP1;ZBTB1;XPC;GATA3;AAAS;NUP85;RAD21;TPR;BLOC1S3;SAFB2;GAR1;NUP88;SNX5;UBE2I;CBX5;PPP1R21;PHC3;NR4A2;NFKBIA;STAG2;HNRNPK;ATG16L1;SP3;REL;MDM2;UBA2;CYSTM1;ANP32B;HNRNPC;HIST1H4C;SP140L;SAE1;TOP…		R-HSA-4655431;R-HSA-4641350;R-HSA-4719436;R-HSA-4641345;R-HSA-4719424;R-HSA-4616015;R-HSA-4341070;R-HSA-4755524;R-HSA-4085296;R-HSA-4755526;R-HSA-4719448;R-HSA-3234081;R-HSA-3000383;R-HSA-3903017;R-HSA-4341072;R-HSA-4341073;R-HSA-4546385;R-HSA-4641362;R-HSA-4086059;R-HSA-3234084;R-HSA-4090408;R-HSA-4546387;R-HSA-4655440;R-HSA-4568914;R-HSA-4546386;R-HSA-4755536;R-HSA-3900194;R-HSA-4570463;R-HSA-4…
R-HSA-390466	Chaperonin-mediated protein folding	61	100	0.0068899	0.00487353	0.0487353	19	19	0.00149606	9606	Homo sapiens	BTG3;TCF25;GPR65;NAT10;DCAF7;ACTB;RRP9;TUBA1C;TUBA1B;HINT2;TUBA1A;PPP6R3;LONP2;FBXO6;CCT3;FBXW4;CCT2;FBXW5;CSNK2A1;VBP1;FBXW7;TUBB;CSNK2A2;ACYP1;TUBA4A;FBXW2;TUBB2A;HEATR5B;TCP1;CSNK2B;XRN2;ANAPC4;PFDN1;PLAA;PFDN2;PFDN4;TP53;PFDN5;HDAC3;NDUFB5;USP11;VPS4A;GNAI3;IQGAP1;FBXO44;GNAI2;AP3M1;GNG2;GNG5;NUP85;POC1B;CCT8;CCT7;CCT5;CCT4;NOP56;KLHDC4;STAT3;TVP23B;TUBB4B;SOD2;MRPL22;CCT6A;GNB2;GNB1;POLR3E;P…		R-HSA-6814119;R-HSA-8850534;R-HSA-390470;R-HSA-8850529;R-HSA-8850560;R-HSA-391266;R-HSA-389954;R-HSA-6814124;R-HSA-8850539;R-HSA-389961;R-HSA-6814121;R-HSA-6814409;R-HSA-6814120;R-HSA-390453;R-HSA-6814418;R-HSA-389970;R-HSA-8850527;R-HSA-389980;R-HSA-390459
R-HSA-5358351	Signaling by Hedgehog	95	168	0.011575	0.00490081	0.0490081	51	82	0.00645669	9606	Homo sapiens	PSMD8;PSMD9;PSMD6;PSMD7;PSMD4;PSMD5;PSMD2;PSMD3;ARHGDIB;PSMD1;PRKACB;SKP1;FBXO9;TAP1;TUBA4A;RBX1;PDIA4;ADAM17;PRKAR1A;PSME3;ULK3;PSME1;UBE2V2;PSME2;UBA52;VCP;PSMD12;ANAPC15;PSMD11;RPN2;PSMD14;PSMD13;RPN1;CUL1;RAB11FIP1;UBB;ZNHIT3;KIF3A;PRKAR2A;UBC;PSMF1;IVNS1ABP;SMURF2;CCDC12;RDX;GNAS;NUMA1;TCF25;CHD9;ZFAND2B;BRK1;ARRB2;CDC73;IFT52;TUBA1C;TUBA1B;TUBA1A;SNRNP70;CHMP1A;LRRFIP1;IFT57;RFC5;OFD1;TTC32…		R-HSA-5610717;R-HSA-5610718;R-HSA-5610741;R-HSA-5610742;R-HSA-5610737;R-HSA-5610749;R-HSA-5635839;R-HSA-5610745;R-HSA-5610746;R-HSA-5610725;R-HSA-5610727;R-HSA-5610726;R-HSA-5610720;R-HSA-5610722;R-HSA-5362793;R-HSA-5610733;R-HSA-5610732;R-HSA-5610735;R-HSA-5362412;R-HSA-5610730;R-HSA-5635861;R-HSA-5362448;R-HSA-5633040;R-HSA-5635856;R-HSA-5635868;R-HSA-5632668;R-HSA-5362459;R-HSA-5632671;R-HSA-5…
R-HSA-8949613	Cristae formation	24	31	0.00213587	0.00496304	0.0496304	2	2	0.00015748	9606	Homo sapiens	ATP5A1;ATP5J;ATP5C1;ATP5I;ATP5H;ATP5G3;ATP5O;ATP5G2;ATP5G1;ATP5L;ATP5B;CHCHD3;SAMM50;PHKG1;MINOS1;CHCHD6;ATP5E;ATP5D;HSPA9;MTX1;C19orf70;MTX2;IMMT;ATP5F1;ATP5J2		R-HSA-8949609;R-HSA-8949580
R-HSA-8939236	RUNX1 regulates transcription of genes involved in differentiation of HSCs	64	106	0.00730329	0.00498878	0.0498878	13	15	0.0011811	9606	Homo sapiens	CHD9;CCNH;PSMD8;PSMD9;PSMD6;CHCHD3;PSMD7;PSMD4;H2AFJ;PSMD5;PSMD2;PSMD3;PSMD1;ME2;FBXO9;RBM17;ATP6V0E1;H2AFZ;TSC22D2;TCF12;H2AFV;TAP1;COMMD4;PDIA4;PSMA5;PSMA6;PSMA3;PSMA4;PSMA1;PSMA2;PSME3;UBE2V2;PSME1;PSME2;UBA52;PSMD12;GRN;PSMD11;ANAPC15;CBFB;RPN2;PSMD14;KMT2A;PSMD13;RPN1;NDUFB1;GATA3;PSMA7;PSMB6;PSMB7;PSMB4;PSMB5;UBB;PSMB2;ZNHIT3;PSMB3;UBC;PSMB1;PSMF1;RPS27A;CCDC12;H3F3B;TXNRD2;PTGES3;H3F3A;PSM…		R-HSA-8956649;R-HSA-8956586;R-HSA-8956652;R-HSA-8956684;R-HSA-8865505;R-HSA-8956608;R-HSA-8865482;R-HSA-8956568;R-HSA-8865491;R-HSA-8956639;R-HSA-8957265;R-HSA-8956659;R-HSA-8865498
R-HSA-167172	Transcription of the HIV genome	51	81	0.00558082	0.00530995	0.0530995	47	47	0.00370079	9606	Homo sapiens	CCNT2;CCNT1;CCNH;GTF2B;MTMR14;MRPS12;PPAN;HNRNPR;PCM1;TATDN1;AUH;UBE2Q2;NELFCD;NELFE;LYPLA1;SUPT16H;NCBP2;ELMOD3;GTF2F1;GTF2F2;HAUS1;FKBP8;UBA52;EIF1B;GTF2A2;ISYNA1;RNMT;SLC20A1;SHMT2;TAF9;SUPT4H1;WDR61;GTF2E1;MTMR6;GTF2E2;POLR2B;POLR2C;POLR2D;POLR2E;POLR2G;POLR2H;TAF9B;POLR2I;EPS15;POLR2J;POLR2K;POLR2L;TAF15;RNGTT;TAF12;TAF10;TAF11;WWP1;GTF2H1;GTF2H3;SUPT5H;CDK9;CDK7;ERCC3;TAF7;TAF6;CALR;MNAT1;T…		R-HSA-167234;R-HSA-167111;R-HSA-167115;R-HSA-167113;R-HSA-167118;R-HSA-167181;R-HSA-167117;R-HSA-170706;R-HSA-170704;R-HSA-167121;R-HSA-167191;R-HSA-167130;R-HSA-167192;R-HSA-167128;R-HSA-167134;R-HSA-167196;R-HSA-167197;R-HSA-167133;R-HSA-9613490;R-HSA-167459;R-HSA-167072;R-HSA-167136;R-HSA-167076;R-HSA-167077;R-HSA-9613498;R-HSA-167147;R-HSA-167083;R-HSA-167150;R-HSA-167087;R-HSA-167148;R-HSA-1…
R-HSA-3108214	SUMOylation of DNA damage response and repair proteins	51	81	0.00558082	0.00530995	0.0530995	24	24	0.00188976	9606	Homo sapiens	NUP107;MAST3;CETN2;SMC5;SMC6;BMI1;SMC3;SUMO1;SUMO3;SUMO2;NUP62;FLOT2;OSTF1;SEC13;PARP1;NUP210;NSMCE2;NSMCE1;NOSIP;COMMD3;SMC1A;PIAS1;RNF168;NSMCE4A;NUP50;NUP54;NUP98;NUP58;PRR13;DCTN5;SP100;BLM;SEH1L;XPC;AAAS;RNF2;HDAC7;CYTH2;NUP85;RAD21;LEPROTL1;TIFA;TPR;GAR1;NUP88;RAE1;SNX5;RANBP2;UBE2I;PPP1R21;RPA1;PHC3;RSL1D1;STAG2;ZNFX1;ATG16L1;SP140L;NUP37		R-HSA-2997709;R-HSA-3000399;R-HSA-4551616;R-HSA-4551648;R-HSA-4570528;R-HSA-4551661;R-HSA-4551724;R-HSA-4568846;R-HSA-3000348;R-HSA-4551604;R-HSA-3000383;R-HSA-5228508;R-HSA-4568848;R-HSA-3000411;R-HSA-4568914;R-HSA-4570463;R-HSA-4568863;R-HSA-3108212;R-HSA-4570553;R-HSA-3000433;R-HSA-2997616;R-HSA-4551768;R-HSA-4570554;R-HSA-4551738
R-HSA-75955	RNA Polymerase II Transcription Elongation	43	66	0.00454733	0.00564474	0.0564474	8	8	0.000629921	9606	Homo sapiens	CCNT2;CCNT1;CCNH;MRPS12;CDC73;TATDN1;AUH;NELFCD;NELFE;LYPLA1;SUPT16H;NCBP2;ELMOD3;KCNAB2;GTF2F1;GTF2F2;HAUS1;FKBP8;ISYNA1;SLC20A1;SHMT2;CTR9;SUPT4H1;WDR61;MLLT3;MTMR6;IWS1;POLR2B;POLR2C;POLR2D;POLR2E;LEO1;POLR2G;POLR2H;POLR2I;EPS15;POLR2J;POLR2K;POLR2L;EAF1;WWP1;GTF2H1;GTF2H3;SUPT5H;CDK9;CDK7;ERCC3;PAF1;CALR;MNAT1		R-HSA-112385;R-HSA-113412;R-HSA-112379;R-HSA-113402;R-HSA-112381;R-HSA-112396;R-HSA-112383;R-HSA-113407
R-HSA-5619084	ABC transporter disorders	60	99	0.006821	0.00590772	0.0590772	13	22	0.00173228	9606	Homo sapiens	ABCD4;CHD9;PSMD8;PSMD9;PSMD6;PSMD7;PSMD4;PSMD5;PSMD2;PSMD3;PSMD1;FBXO9;ABCC1;TSC22D2;TAP1;PDIA4;PSMA5;PSMA6;PSMA3;PSMA4;PSMA1;PSMA2;PSME3;MCM3;UBE2V2;PSME1;PSME2;UBA52;PSMD12;VCP;ABCB1;PSMD11;ANAPC15;RPN2;PSMD14;PSMD13;RPN1;DERL1;DERL2;PSMA7;PSMB6;ERLEC1;PSMB7;PSMB4;PSMB5;UBB;OS9;PSMB2;ZNHIT3;PSMB3;UBC;PSMB1;PSMF1;RPS27A;CCDC12;TXNRD2;HSPA4;LNPEP;OXR1;LSM3;PSMB8;PSMB9;PSMC5;PSMC6;PSMC3;PSMC4;PSMC…		R-HSA-8866854;R-HSA-5678517;R-HSA-5678992;R-HSA-5678749;R-HSA-5683325;R-HSA-5679101;R-HSA-8866858;R-HSA-5679000;R-HSA-8866857;R-HSA-8866856;R-HSA-5678822;R-HSA-5682311;R-HSA-5679145
R-HSA-381119	Unfolded Protein Response (UPR)	88	155	0.0106793	0.00592996	0.0592996	80	94	0.00740157	9606	Homo sapiens	ACADVL;CELF1;ICAM2;HERPUD1;MYDGF;SERP1;SCP2;NIPAL3;LGALS9;EIF2A;TSPYL2;DIS3;ANXA5;PPP2R5A;PDIA6;DNAJC3;CREB3;ACLY;CTDSP2;DDIT3;DNAJB11;XRN2;PREB;ATP6V0D1;ATF6;DCP2;ATF4;SHC1;CEBPG;PARN;CXXC1;ADD1;HSP90B1;EXOSC7;EXOSC6;EXOSC5;EXOSC4;EXOSC9;EXOSC8;LMNA;SSR1;DNAJB9;EXOSC3;EXOSC2;EXOSC1;SEC31A;ZBTB17;KLHDC3;MBTPS1;XBP1;HSPA5;NFYC;EDEM1;ASNS;TBCB;EIF2S2;EIF2S1;YIF1A;EIF2S3;CREBRF;SRPRB;TPP1;NAA15;CALR		R-HSA-1791131;R-HSA-1791130;R-HSA-1791128;R-HSA-8953356;R-HSA-1791134;R-HSA-1791133;R-HSA-381186;R-HSA-1791123;R-HSA-1791122;R-HSA-1791121;R-HSA-1791124;R-HSA-1791114;R-HSA-1791112;R-HSA-1791118;R-HSA-381203;R-HSA-1791116;R-HSA-1791107;R-HSA-381086;R-HSA-1791108;R-HSA-1791163;R-HSA-381217;R-HSA-1791167;R-HSA-381091;R-HSA-1791164;R-HSA-1791155;R-HSA-1791154;R-HSA-1791158;R-HSA-1791157;R-HSA-179115…
R-HSA-6807878	COPI-mediated anterograde transport	64	107	0.00737219	0.00605138	0.0605138	12	12	0.000944882	9606	Homo sapiens	FKBP11;ARF3;PHF3;ARF4;ARF1;KDELR1;TCF25;TACO1;THYN1;GOLGA2;TUBA1C;ACTR1A;TUBA1B;HINT2;TUBA1A;CAPZB;HMCES;NAMPT;NFKBIZ;TMED2;ACP2;TMED7;ACP1;CAP1;TMED9;COG8;COG4;TUBB;COG3;COG2;COG1;ARFGAP3;DYNLL1;BET1L;TUBA4A;COPZ1;ARFGAP2;DYNC1LI1;DYNC1LI2;TUBB2A;IFT43;PIGK;KDELR2;PRMT9;ARF5;DCTN6;RAB1A;DCTN5;COPB2;COPA;TMED10;DCTN2;DCTN4;RAB1B;NPRL2;COPB1;USO1;TSR3;DCTN3;CD59;CD55;DYNC1H1;NEK9;RHBDD2;NFATC3;TBC…		R-HSA-6809015;R-HSA-6809014;R-HSA-6807877;R-HSA-6809011;R-HSA-6807875;R-HSA-6809010;R-HSA-6807872;R-HSA-6809006;R-HSA-6807868;R-HSA-6809003;R-HSA-6807866;R-HSA-6807864
R-HSA-3371556	Cellular response to heat stress	78	135	0.00930136	0.00613525	0.0613525	29	29	0.00228346	9606	Homo sapiens	YWHAE;ZCCHC10;HSP90AB1;NUP107;MAST3;DOCK8;HSPB1;BRK1;CBLB;CCAR2;NUB1;MAEA;NUP62;MLST8;DHX15;FLOT2;EP300;OSTF1;SEC13;HSP90AA1;NUP210;HSBP1;NOSIP;SIRT1;EEF1A1;DNAJC2;NEIL2;DNAJC7;NUP50;NUP54;NUP98;FKBP4;NUP58;PRR13;CCDC84;DCTN5;VCP;CAMK2D;SEH1L;RPS19BP1;MRPL18;AAAS;HSPA14;DEDD2;DNAJB1;HSPH1;BAG5;DNAJB6;UBB;BAG3;NUP85;BAG1;TIFA;HSF1;TPR;GAR1;FOPNL;NUP88;SLC25A20;RAE1;CAMK2G;RANBP2;HSPA9;HSPA8;HSPA5;…		R-HSA-5324632;R-HSA-5082369;R-HSA-4793925;R-HSA-3371518;R-HSA-3371582;R-HSA-3371554;R-HSA-4793819;R-HSA-3371435;R-HSA-5324617;R-HSA-5252041;R-HSA-5082391;R-HSA-3371567;R-HSA-5082384;R-HSA-5082387;R-HSA-3371537;R-HSA-5251955;R-HSA-5082409;R-HSA-5251959;R-HSA-5082405;R-HSA-5333051;R-HSA-3371586;R-HSA-3371591;R-HSA-3371527;R-HSA-5251942;R-HSA-3371467;R-HSA-3371531;R-HSA-5082356;R-HSA-4793911;R-HSA-5…
R-HSA-6806003	Regulation of TP53 Expression and Degradation	32	46	0.00316935	0.00639907	0.0639907	35	35	0.00275591	9606	Homo sapiens	RAB5B;RNF34;PHF20;PRDM1;ZMPSTE24;PPP2CA;CLN3;PPP2CB;UBB;PPP2R1B;PPP2R1A;UBC;MLST8;AKT1;RFFL;RPS27A;PDK1;ACTR2;DAXX;USP7;ATP13A1;HPS1;PPP2R5C;CCT6A;CCNG1;MDM2;MDM4;ATM;SGK1;UBA52;TP53		R-HSA-6792871;R-HSA-198599;R-HSA-6804194;R-HSA-6804193;R-HSA-3222072;R-HSA-349455;R-HSA-6792491;R-HSA-3215295;R-HSA-6804724;R-HSA-6791409;R-HSA-6793661;R-HSA-5633460;R-HSA-6804998;R-HSA-6804741;R-HSA-5689972;R-HSA-6795460;R-HSA-6804996;R-HSA-6793666;R-HSA-6804879;R-HSA-6804942;R-HSA-6793685;R-HSA-6795667;R-HSA-6795473;R-HSA-349426;R-HSA-6792863;R-HSA-3700992;R-HSA-6804191;R-HSA-6805022;R-HSA-6804…
R-HSA-68877	Mitotic Prometaphase	115	211	0.0145377	0.00643883	0.0643883	20	20	0.0015748	9606	Homo sapiens	TMEM183A;NUP107;ZWILCH;SMC3;PPP1CC;PPP2R1B;PPP2R1A;CWC22;CDC27;SLC25A44;CAST;CSNK2A1;TMOD3;CSNK2A2;NOSIP;CSNK1D;TUBA4A;EML4;EEF1A1;DYNC1LI1;DYNC1LI2;CLIP1;COX7A2L;DMTF1;ZW10;AKAP9;CSNK2B;NUP98;MAD1L1;PRR13;SEH1L;TUBGCP2;UBA6;PDS5B;PDS5A;PMF1;SKA2;NUP85;RAD21;DPH3;SSR1;IVNS1ABP;STAT5B;NEK9;TOR1A;PPP1R21;EPHX2;ADHFE1;NEK7;WAPL;EIF2S3;STAG2;RPS27;ATG16L1;MNAT1;YWHAE;CEP57;NUMA1;MRPS14;TCF25;CETN2;DI…		R-HSA-2468293;R-HSA-2514854;R-HSA-9648114;R-HSA-9648017;R-HSA-375302;R-HSA-2545253;R-HSA-156682;R-HSA-1638803;R-HSA-9648089;R-HSA-2466068;R-HSA-2529015;R-HSA-9647746;R-HSA-2484822;R-HSA-2520883;R-HSA-2467794;R-HSA-380316;R-HSA-380508;R-HSA-2468287;R-HSA-2529020;R-HSA-1638821
R-HSA-6811442	Intra-Golgi and retrograde Golgi-to-ER traffic	118	218	0.01502	0.00712125	0.0712125	45	48	0.00377953	9606	Homo sapiens	SCOC;SYS1;KDELR1;THYN1;GCC2;SAT1;PNN;GOLGA4;C2orf68;GOLGA5;APMAP;KIF5B;HMCES;NAMPT;KIFAP3;COG8;COG4;COG3;COG2;COG1;TUBA4A;DYNC1LI1;DYNC1LI2;POR;ZW10;SPECC1L;KDELR2;KMT2E;COPB2;COPA;TMED10;COPB1;CUL2;ARL1;KLC1;TGOLN2;ATXN3;KIF3A;MAN2A1;SSR1;RAB6A;NEK9;UBE2H;HSPA5;RHBDD2;EPHX2;SURF4;NFATC3;M6PR;XRCC1;TBCB;EHD1;FUBP3;COPE;FKBP11;ARF3;PHF3;ARF4;ARF1;TCF25;USE1;TUBA1C;ACTR1A;TUBA1B;HINT2;TUBA1A;CAPZB;…		R-HSA-6811431;R-HSA-8849350;R-HSA-6811429;R-HSA-6811428;R-HSA-8849348;R-HSA-6811427;R-HSA-8847875;R-HSA-6811426;R-HSA-6811425;R-HSA-8847887;R-HSA-8847883;R-HSA-8849353;R-HSA-6811433;R-HSA-8847880;R-HSA-8847638;R-HSA-8847637;R-HSA-8849748;R-HSA-8847635;R-HSA-6814086;R-HSA-8848484;R-HSA-6814671;R-HSA-6814094;R-HSA-6814670;R-HSA-6814091;R-HSA-6814090;R-HSA-6814088;R-HSA-6811415;R-HSA-6811414;R-HSA-6…
R-HSA-449147	Signaling by Interleukins	314	639	0.0440265	0.00727983	0.0727983	420	490	0.0385827	9606	Homo sapiens	ATF1;ATF2;ACTB;ICAM1;CRKL;IL27RA;PSMD8;PSMD9;RPS6KA3;PSMD6;TBK1;PSMD7;RPS6KA5;PSMD4;PPP2R1B;PSMD5;PPP2R1A;PSMD2;MYC;PSMD3;RPS6KA1;PSMD1;AKT1;LGALS9;JUNB;SKP1;FBXO9;TALDO1;MIF;SIGIRR;IL23A;PSME3;PSME1;PSME2;UQCRC2;TP53;UBA52;ANAPC15;RPN2;RPN1;STXBP2;CEP85L;GATA3;PIK3R1;HIF1A;ZNHIT3;INPP5D;BLOC1S2;PSMF1;STAT5A;STAT5B;JUN;EDEM1;HNRNPF;TOLLIP;REL;PSMG1;GRB2;CYSTM1;PHF3;CDKN1A;ARF1;RPLP0;ARPC1A;NKAP;C…		R-HSA-198669;R-HSA-203797;R-HSA-913424;R-HSA-6786114;R-HSA-913451;R-HSA-507937;R-HSA-6786124;R-HSA-8937656;R-HSA-451634;R-HSA-8937654;R-HSA-451649;R-HSA-6786095;R-HSA-448591;R-HSA-6786092;R-HSA-5684250;R-HSA-5684248;R-HSA-6786101;R-HSA-6786097;R-HSA-6786096;R-HSA-198746;R-HSA-6786110;R-HSA-9630923;R-HSA-6784006;R-HSA-6786050;R-HSA-5684275;R-HSA-5684273;R-HSA-198756;R-HSA-6786058;R-HSA-6785047;R-H…
R-HSA-167162	RNA Polymerase II HIV Promoter Escape	35	52	0.00358275	0.00731635	0.0731635	9	9	0.000708661	9606	Homo sapiens	GTF2A2;SHMT2;CCNH;SLC20A1;GTF2B;MTMR14;MRPS12;TAF9;PPAN;WDR61;HNRNPR;GTF2E1;GTF2E2;POLR2B;UBE2Q2;POLR2C;POLR2D;POLR2E;POLR2G;POLR2H;TAF9B;POLR2I;POLR2J;POLR2K;POLR2L;TAF15;TAF12;TAF10;TAF11;WWP1;ELMOD3;GTF2H1;GTF2H3;GTF2F1;GTF2F2;CDK7;ERCC3;TAF7;TAF6;CALR;MNAT1;UBA52;EIF1B;TAF3		R-HSA-167474;R-HSA-9613490;R-HSA-167136;R-HSA-167121;R-HSA-9613498;R-HSA-167115;R-HSA-167113;R-HSA-167468;R-HSA-167117
R-HSA-167161	HIV Transcription Initiation	35	52	0.00358275	0.00731635	0.0731635	4	4	0.000314961	9606	Homo sapiens	GTF2A2;SHMT2;CCNH;SLC20A1;GTF2B;MTMR14;MRPS12;TAF9;PPAN;WDR61;HNRNPR;GTF2E1;GTF2E2;POLR2B;UBE2Q2;POLR2C;POLR2D;POLR2E;POLR2G;POLR2H;TAF9B;POLR2I;POLR2J;POLR2K;POLR2L;TAF15;TAF12;TAF10;TAF11;WWP1;ELMOD3;GTF2H1;GTF2H3;GTF2F1;GTF2F2;CDK7;ERCC3;TAF7;TAF6;CALR;MNAT1;UBA52;EIF1B;TAF3		R-HSA-167477;R-HSA-167130;R-HSA-167134;R-HSA-167118
R-HSA-75953	RNA Polymerase II Transcription Initiation	35	52	0.00358275	0.00731635	0.0731635	3	3	0.00023622	9606	Homo sapiens	GTF2A2;SHMT2;CCNH;SLC20A1;GTF2B;MTMR14;MRPS12;TAF9;PPAN;WDR61;HNRNPR;GTF2E1;GTF2E2;POLR2B;UBE2Q2;POLR2C;POLR2D;POLR2E;POLR2G;POLR2H;TAF9B;POLR2I;POLR2J;POLR2K;POLR2L;TAF15;TAF12;TAF10;TAF11;WWP1;ELMOD3;GTF2H1;GTF2H3;GTF2F1;GTF2F2;CDK7;ERCC3;TAF7;TAF6;CALR;MNAT1;UBA52;EIF1B;TAF3		R-HSA-75861;R-HSA-75864;R-HSA-75866
R-HSA-936440	Negative regulators of DDX58/IFIH1 signaling	26	36	0.00248036	0.00835598	0.0772633	12	13	0.00102362	9606	Homo sapiens	UBA7;CALCOCO2;UBE2D2;UBE2D3;NLRC5;TNFAIP3;UBE2D1;UBE2L6;ACAT2;TBK1;UBB;RNF216;UBC;PCBP2;RPS27A;IKBKE;ATG5;CAP1;ISG15;ATG12;CYLD;ITCH;RNF125;IRF3;TAX1BP1;PIN1;TAB2;UBE2K;UBA52		R-HSA-936462;R-HSA-990526;R-HSA-937343;R-HSA-936412;R-HSA-936380;R-HSA-936381;R-HSA-936378;R-HSA-936475;R-HSA-937337;R-HSA-936390;R-HSA-936563;R-HSA-990528
R-HSA-4551638	SUMOylation of chromatin organization proteins	40	62	0.00427174	0.00853751	0.0772633	15	15	0.0011811	9606	Homo sapiens	SETD2;NUP107;MAST3;BMI1;CHCHD3;SUMO1;SUMO3;SUMO2;NUP62;FLOT2;OSTF1;HADH;RBM17;SEC13;NUP210;NOSIP;COMMD3;COMMD4;PIAS1;NUP50;NUP54;NUP98;NUP58;PRR13;DCTN5;HDAC2;SEH1L;L3MBTL2;SATB1;HDAC1;GATA3;AAAS;RNF2;CYTH2;NUP85;TIFA;TPR;GAR1;NUP88;RAE1;SNX5;RANBP2;SUZ12;UBE2I;CBX5;PTGES3;PHC3;SLC25A38;ZNFX1;CYSTM1;HIST1H4C;METAP1;NUP37;R3HDM2		R-HSA-4551655;R-HSA-6804485;R-HSA-4570496;R-HSA-8956365;R-HSA-4615872;R-HSA-4615905;R-HSA-4615873;R-HSA-4616015;R-HSA-4551727;R-HSA-4570485;R-HSA-4615987;R-HSA-4615889;R-HSA-4615839;R-HSA-4615900;R-HSA-4615933
R-HSA-6804756	Regulation of TP53 Activity through Phosphorylation	57	95	0.0065454	0.00858482	0.0772633	26	26	0.00204724	9606	Homo sapiens	DYRK2;TP53RK;MPG;MTMR14;PRKAG1;HNRNPR;NOC2L;RCBTB2;TMEM222;AUH;UBE2Q2;NBN;RFC5;SUPT16H;RFC4;CSNK2A1;RFC2;CSNK2A2;HUS1;EBNA1BP2;CSNK2B;MAPKAPK5;UBA52;EIF1B;TP53;RHNO1;RAB5B;PRKAA1;USP15;BLM;TAF9;GMCL1;ZMPSTE24;CLN3;GGA1;ORC4;UBB;UBC;SLC25A20;TAF9B;RPS27A;PLK3;TAF15;TAF12;TAF10;TAF11;RPA1;RPA2;UBE2A;HIPK1;RAD50;RPA3;STT3A;MDM2;TAF7;RAD17;PIN1;TAF6;MDM4;ATM;TAF3;METAP1;RAD9A		R-HSA-6805479;R-HSA-6798374;R-HSA-3222128;R-HSA-6798373;R-HSA-6805285;R-HSA-6799332;R-HSA-6798372;R-HSA-3222006;R-HSA-6805103;R-HSA-6805035;R-HSA-6805109;R-HSA-6799409;R-HSA-3239014;R-HSA-6799431;R-HSA-6805126;R-HSA-6805061;R-HSA-3215251;R-HSA-6805059;R-HSA-6805122;R-HSA-6799246;R-HSA-6805399;R-HSA-69685;R-HSA-3222020;R-HSA-6805470;R-HSA-6805276;R-HSA-5693609
R-HSA-77075	RNA Pol II CTD phosphorylation and interaction with CE	22	29	0.00199807	0.00858694	0.0772825	5	5	0.000393701	9606	Homo sapiens	SHMT2;CCNH;RNMT;SLC20A1;MRPS12;WDR61;PCM1;POLR2B;POLR2C;POLR2D;POLR2E;POLR2G;POLR2H;POLR2I;POLR2J;POLR2K;POLR2L;RNGTT;WWP1;ELMOD3;GTF2H1;GTF2H3;GTF2F1;SUPT5H;GTF2F2;CDK7;ERCC3;CALR;MNAT1		R-HSA-77073;R-HSA-113430;R-HSA-77069;R-HSA-77068;R-HSA-77071
R-HSA-167160	RNA Pol II CTD phosphorylation and interaction with CE during HIV infection	22	29	0.00199807	0.00858694	0.0772825	5	5	0.000393701	9606	Homo sapiens	SHMT2;CCNH;RNMT;SLC20A1;MRPS12;WDR61;PCM1;POLR2B;POLR2C;POLR2D;POLR2E;POLR2G;POLR2H;POLR2I;POLR2J;POLR2K;POLR2L;RNGTT;WWP1;ELMOD3;GTF2H1;GTF2H3;GTF2F1;SUPT5H;GTF2F2;CDK7;ERCC3;CALR;MNAT1		R-HSA-167153;R-HSA-167111;R-HSA-167098;R-HSA-167128;R-HSA-167133
R-HSA-164952	The role of Nef in HIV-1 replication and disease pathogenesis	22	29	0.00199807	0.00858694	0.0772825	19	20	0.0015748	9606	Homo sapiens	ARF1;RPN2;FBXO21;GTF2E2;AP1G2;AP2S1;AP1S2;UQCRFS1;ATP6V1H;AP1S1;FYN;RAC1;B2M;PAK2;AP2M1;AP1M1;AP1B1;HLA-A;QDPR;CD4;LCK;ELMO1;WDFY1;CD28;CD247;DOCK2;ARF5;MCPH1		R-HSA-182243;R-HSA-182279;R-HSA-182186;R-HSA-182286;R-HSA-200879;R-HSA-167630;R-HSA-167566;R-HSA-164943;R-HSA-167597;R-HSA-200908;R-HSA-167601;R-HSA-167537;R-HSA-167633;R-HSA-182198;R-HSA-182263;R-HSA-167637;R-HSA-182171;R-HSA-200954;R-HSA-200952
R-HSA-450385	Butyrate Response Factor 1 (BRF1) binds and destabilizes mRNA	16	19	0.00130908	0.009382	0.084438	6	6	0.000472441	9606	Homo sapiens	YWHAB;CELF1;DIS3;ANXA5;PPP2R5A;ZFP36L1;EXOSC7;EXOSC6;EXOSC5;EXOSC4;XRN1;EXOSC9;NIPAL3;EXOSC8;AKT1;DCP1A;EXOSC3;EXOSC2;DCP2;EXOSC1		R-HSA-450406;R-HSA-482788;R-HSA-450517;R-HSA-450490;R-HSA-450474;R-HSA-450488
R-HSA-450513	Tristetraprolin (TTP, ZFP36) binds and destabilizes mRNA	16	19	0.00130908	0.009382	0.084438	4	4	0.000314961	9606	Homo sapiens	YWHAB;CELF1;DIS3;ANXA5;PPP2R5A;ZFP36L1;EXOSC7;EXOSC6;ZFP36;EXOSC5;EXOSC4;XRN1;TTC5;EXOSC9;NIPAL3;EXOSC8;TNPO1;DCP1A;EXOSC3;EXOSC2;DCP2;EXOSC1		R-HSA-450400;R-HSA-450431;R-HSA-450463;R-HSA-450394
R-HSA-73776	RNA Polymerase II Promoter Escape	35	53	0.00365165	0.00955076	0.0859569	7	7	0.000551181	9606	Homo sapiens	GTF2A2;SHMT2;CCNH;SLC20A1;GTF2B;MTMR14;MRPS12;TAF9;PPAN;WDR61;HNRNPR;GTF2E1;GTF2E2;POLR2B;UBE2Q2;POLR2C;POLR2D;POLR2E;POLR2G;POLR2H;TAF9B;POLR2I;POLR2J;POLR2K;POLR2L;TAF15;TAF12;TAF10;TAF11;WWP1;ELMOD3;GTF2H1;GTF2H3;GTF2F1;GTF2F2;CDK7;ERCC3;TAF7;TAF6;CALR;MNAT1;UBA52;EIF1B;TAF3		R-HSA-75873;R-HSA-111264;R-HSA-76576;R-HSA-9613494;R-HSA-75850;R-HSA-9613497;R-HSA-75869
R-HSA-9615710	Late endosomal microautophagy	25	35	0.00241146	0.0108129	0.0973158	3	3	0.00023622	9606	Homo sapiens	TSG101;DYRK2;CCNH;YBX1;PARK7;IWS1;UBB;UBC;MVB12A;RAC1;RPS27A;ARFGEF1;HSPA8;ABCC1;VPS37A;VPS37B;CHMP2B;CHMP2A;CHMP3;PLIN3;UBAP1;PLIN2;CHMP4A;VIM;ACO2;CHMP6;UBA52;CHMP7;VPS28;CHMP5		R-HSA-9631065;R-HSA-9615721;R-HSA-9631068
R-HSA-5675221	Negative regulation of MAPK pathway	31	46	0.00316935	0.0108399	0.0975593	11	12	0.000944882	9606	Homo sapiens	SLC25A1;YWHAB;ZFAND2A;ARAF;PEBP1;UBE3A;DUSP16;PPP2CA;PTBP1;PPP2CB;DUSP10;UBB;PPP2R1B;PPP2R5E;PPP2R1A;SVBP;UBC;RPS27A;MARK3;BRAP;DUSP5;MAP2K1;DUSP2;MAP2K2;DUSP1;AGL;PPP2R5A;PPP2R5D;PPP2R5C;EEF1A1;PPP5C;EIF5;PPT1;KRAS;EIF3E;RAF1;UBA52		R-HSA-5674022;R-HSA-5675431;R-HSA-5674018;R-HSA-5674019;R-HSA-5675376;R-HSA-5674496;R-HSA-5674140;R-HSA-5675373;R-HSA-5675194;R-HSA-5675433;R-HSA-5675417
R-HSA-6803529	FGFR2 alternative splicing	21	28	0.00192917	0.0112781	0.101503	4	4	0.000314961	9606	Homo sapiens	TIA1;NCBP2;FUS;SHMT2;MRPS12;WWP1;GTF2F1;GTF2F2;TIAL1;PTBP1;HNRNPM;POLR2B;HNRNPH1;POLR2C;HNRNPF;POLR2D;POLR2E;POLR2G;POLR2H;POLR2I;HNRNPA1;POLR2J;POLR2K;POLR2L		R-HSA-6803527;R-HSA-6803523;R-HSA-6803838;R-HSA-6803836
R-HSA-167152	Formation of HIV elongation complex in the absence of HIV Tat	33	50	0.00344495	0.0116333	0.1047	2	2	0.00015748	9606	Homo sapiens	ISYNA1;CCNT2;CCNT1;SHMT2;CCNH;SLC20A1;MRPS12;SUPT4H1;WDR61;MTMR6;TATDN1;AUH;POLR2B;POLR2C;POLR2D;POLR2E;POLR2G;POLR2H;NELFCD;POLR2I;POLR2J;EPS15;POLR2K;POLR2L;NELFE;LYPLA1;SUPT16H;NCBP2;WWP1;ELMOD3;GTF2H1;GTF2H3;GTF2F1;SUPT5H;GTF2F2;HAUS1;CDK9;CDK7;ERCC3;FKBP8;CALR;MNAT1		R-HSA-167077;R-HSA-167084
R-HSA-176187	Activation of ATR in response to replication stress	27	39	0.00268706	0.0120965	0.108868	9	9	0.000708661	9606	Homo sapiens	MCM7;RCBTB2;ORC4;GGA1;ORC3;ORC2;SLC25A20;CCNL1;RFC5;RFC4;PARP1;GCA;RFC2;RPA1;RPA2;HUS1;CRLS1;EBNA1BP2;DBF4;RPA3;STT3A;MCM3;C9orf78;RAD17;FOSB;MCM5;MCM6;METAP1;RAD9A		R-HSA-75010;R-HSA-69604;R-HSA-176116;R-HSA-176101;R-HSA-176298;R-HSA-176250;R-HSA-176264;R-HSA-176318;R-HSA-176175
R-HSA-4085377	SUMOylation of SUMOylation proteins	27	39	0.00268706	0.0120965	0.108868	5	5	0.000393701	9606	Homo sapiens	DCTN5;NUP107;SEH1L;MAST3;AAAS;SUMO1;NUP85;TPR;SUMO2;NUP62;TIFA;GAR1;FLOT2;NUP88;OSTF1;RAE1;RANBP2;SEC13;UBE2I;NUP210;NOSIP;TOPORS;ZNFX1;NUP50;NUP54;NUP98;NUP58;PRR13;NUP37		R-HSA-4551649;R-HSA-4551683;R-HSA-3968362;R-HSA-4085350;R-HSA-4551679
R-HSA-1169408	ISG15 antiviral mechanism	50	83	0.00571862	0.0122123	0.109911	16	16	0.00125984	9606	Homo sapiens	EIF4A2;NUP107;MAST3;EIF4A3;UBE2L6;NUP62;FLOT2;KPNA5;OSTF1;ARIH1;KPNA2;KPNA3;KPNA1;JAK1;EIF2A;SEC13;NUP210;PRKCB;NOSIP;IRF3;NUP50;NUP54;NUP98;EIF4E2;UBA52;NUP58;KPNB1;PRR13;DCTN5;SEH1L;UBA7;AAAS;UBB;NUP85;TIFA;UBC;TPR;STAT4;GAR1;NUP88;RPS27A;RAE1;RANBP2;TRMT10B;STAT1;MX2;MX1;EIF2AK2;ISG15;ZNFX1;MARS;UBE2N;PIN1;EIF4G3;EIF4G2;NUP37;EIF4G1		R-HSA-1678841;R-HSA-936462;R-HSA-1169395;R-HSA-1678843;R-HSA-1169394;R-HSA-1678842;R-HSA-1169397;R-HSA-1169399;R-HSA-1169398;R-HSA-1176059;R-HSA-1169403;R-HSA-1169307;R-HSA-1169402;R-HSA-1169405;R-HSA-1169404;R-HSA-1169406
R-HSA-6804757	Regulation of TP53 Degradation	29	43	0.00296266	0.0132191	0.118972	30	30	0.0023622	9606	Homo sapiens	RAB5B;RNF34;PHF20;ZMPSTE24;PPP2CA;CLN3;PPP2CB;UBB;PPP2R1B;PPP2R1A;UBC;MLST8;AKT1;RFFL;RPS27A;PDK1;ACTR2;DAXX;USP7;ATP13A1;HPS1;PPP2R5C;CCT6A;CCNG1;MDM2;MDM4;ATM;SGK1;UBA52;TP53		R-HSA-6792871;R-HSA-198599;R-HSA-3222072;R-HSA-349455;R-HSA-6792491;R-HSA-3215295;R-HSA-6804724;R-HSA-6791409;R-HSA-6793661;R-HSA-5633460;R-HSA-6804998;R-HSA-6804741;R-HSA-5689972;R-HSA-6795460;R-HSA-6804996;R-HSA-6793666;R-HSA-6804879;R-HSA-6804942;R-HSA-6793685;R-HSA-6795667;R-HSA-6795473;R-HSA-349426;R-HSA-6792863;R-HSA-3700992;R-HSA-6805022;R-HSA-6804955;R-HSA-6795290;R-HSA-3700997;R-HSA-6804…
R-HSA-381183	ATF6 (ATF6-alpha) activates chaperone genes	13	15	0.00103348	0.0145124	0.130612	5	5	0.000393701	9606	Homo sapiens	XBP1;HSPA5;NFYC;DDIT3;LGALS9;CALR;NAA15;ATF6;ATF4;HSP90B1		R-HSA-1791163;R-HSA-1791082;R-HSA-1791150;R-HSA-1791107;R-HSA-1791121
R-HSA-167200	Formation of HIV-1 elongation complex containing HIV-1 Tat	32	49	0.00337605	0.0146187	0.131568	5	5	0.000393701	9606	Homo sapiens	ISYNA1;CCNT1;SHMT2;CCNH;SLC20A1;MRPS12;SUPT4H1;WDR61;MTMR6;TATDN1;AUH;POLR2B;POLR2C;POLR2D;POLR2E;POLR2G;POLR2H;NELFCD;POLR2I;POLR2J;EPS15;POLR2K;POLR2L;NELFE;LYPLA1;SUPT16H;NCBP2;WWP1;ELMOD3;GTF2H1;GTF2H3;GTF2F1;SUPT5H;GTF2F2;HAUS1;CDK9;CDK7;ERCC3;FKBP8;CALR;MNAT1		R-HSA-170706;R-HSA-167234;R-HSA-170704;R-HSA-167191;R-HSA-167196
R-HSA-69618	Mitotic Spindle Checkpoint	63	110	0.00757889	0.0147555	0.132799	7	7	0.000551181	9606	Homo sapiens	TMEM183A;NUP107;ZWILCH;UBE2D1;TM7SF3;PPP1CC;MFSD6;XPO1;CDC23;PPP2R1B;PPP2R5E;PPP2R1A;CDC26;CDC27;EMB;SLC25A44;NDEL1;SEC13;NUDC;ANAPC7;TMOD3;NOSIP;PPP2R5A;PPP2R5D;PPP2R5C;DYNLL1;EEF1A1;PSMA6;DYNC1LI1;CLIP1;COX7A2L;DYNC1LI2;KIF2A;ZW10;ANAPC4;TXNIP;ANAPC5;NUP98;DOCK2;MAPRE1;PRMT9;MAD1L1;ITGB3BP;PRR13;ALDH9A1;PAFAH1B1;DCTN5;SEH1L;ANAPC15;ANAPC16;UBA6;PMF1;ACAT2;SKA2;CENPC;ANAPC11;PPP2CA;NXF1;PPP2CB;N…		R-HSA-141409;R-HSA-141431;R-HSA-141429;R-HSA-141422;R-HSA-141423;R-HSA-141439;R-HSA-141437
R-HSA-5696397	Gap-filling DNA repair synthesis and ligation in GG-NER	20	27	0.00186027	0.0147953	0.133158	2	2	0.00015748	9606	Homo sapiens	RFC5;PCNA;RFC4;RFC1;RFC2;DNAAF2;SLC35B1;RPA1;XRCC1;RPA2;RCBTB2;POLE4;ORC4;EBNA1BP2;UBB;DNAJA3;RPA3;UBC;CDC27;POLE3;POLD2;POLK;RPS27A;UBA52		R-HSA-5690997;R-HSA-5691001
R-HSA-1169410	Antiviral mechanism by IFN-stimulated genes	55	94	0.00647651	0.0149719	0.134747	23	31	0.00244094	9606	Homo sapiens	EIF4A2;NUP107;MAST3;EIF4A3;UBE2L6;OASL;NUP62;FLOT2;KPNA5;OSTF1;ARIH1;KPNA2;KPNA3;KPNA1;JAK1;EIF2A;SEC13;NUP210;PRKCB;NOSIP;IRF3;OAS2;NUP50;SNRPG;NUP54;NUP98;EIF4E2;UBA52;NUP58;KPNB1;PRR13;DCTN5;SEH1L;UBA7;AAAS;UBB;NUP85;TIFA;UBC;TPR;STAT4;GAR1;FLNA;NUP88;RPS27A;RAE1;RANBP2;TRMT10B;STAT1;MX2;MX1;EIF2AK2;ISG15;ZNFX1;MARS;UBE2N;PIN1;ABCE1;EIF4G3;EIF4G2;NUP37;EIF4G1		R-HSA-1678841;R-HSA-936462;R-HSA-8985097;R-HSA-1169395;R-HSA-1678843;R-HSA-1169394;R-HSA-1678842;R-HSA-1169397;R-HSA-1169399;R-HSA-1169398;R-HSA-8985153;R-HSA-1176059;R-HSA-8985123;R-HSA-1169403;R-HSA-1169307;R-HSA-1169402;R-HSA-1169405;R-HSA-1169404;R-HSA-1169406;R-HSA-9009950;R-HSA-8985201;R-HSA-8985104;R-HSA-8985138
R-HSA-76042	RNA Polymerase II Transcription Initiation And Promoter Clearance	35	55	0.00378944	0.0157109	0.141398	11	11	0.000866142	9606	Homo sapiens	GTF2A2;SHMT2;CCNH;SLC20A1;GTF2B;MTMR14;MRPS12;TAF9;PPAN;WDR61;HNRNPR;GTF2E1;GTF2E2;POLR2B;UBE2Q2;POLR2C;POLR2D;POLR2E;POLR2G;POLR2H;TAF9B;POLR2I;POLR2J;POLR2K;POLR2L;TAF15;TAF12;TAF10;TAF11;WWP1;ELMOD3;GTF2H1;GTF2H3;GTF2F1;GTF2F2;CDK7;ERCC3;TAF7;TAF6;CALR;MNAT1;UBA52;EIF1B;TAF3		R-HSA-75873;R-HSA-111264;R-HSA-76576;R-HSA-75861;R-HSA-9613494;R-HSA-75864;R-HSA-75866;R-HSA-75850;R-HSA-9613497;R-HSA-75949;R-HSA-75869
R-HSA-390471	Association of TriC/CCT with target proteins during biosynthesis	27	40	0.00275596	0.0161441	0.142797	2	2	0.00015748	9606	Homo sapiens	HDAC3;USP11;NAT10;IQGAP1;FBXO44;DCAF7;AP3M1;PPP6R3;LONP2;FBXO6;CCT8;CCT7;CCT5;CCT4;NOP56;CCT3;FBXW4;CCT2;KLHDC4;FBXW5;FBXW7;STAT3;TVP23B;SOD2;FBXW2;MRPL22;CCT6A;HEATR5B;TCP1;XRN2;TAF7;PLAA;FBXL3;LAMTOR2;FBXL5;CALM2;TP53		R-HSA-390470;R-HSA-391266
R-HSA-5205685	Pink/Parkin Mediated Mitophagy	17	22	0.00151578	0.0162564	0.142797	5	8	0.000629921	9606	Homo sapiens	TOMM40;MTERF3;STAU1;RFXANK;TOMM20;ATG12;TOMM22;JMJD6;MAP1LC3B;MAP1LC3A;UBB;UBC;TOMM7;MFN2;VDAC1;DYNLRB1;RPS27A;UBA52;SQSTM1;TOMM5;ATG5		R-HSA-5205663;R-HSA-5205661;R-HSA-5205673;R-HSA-5205682;R-HSA-5205649
R-HSA-381033	ATF6 (ATF6-alpha) activates chaperones	14	17	0.00117128	0.0170507	0.142797	10	10	0.000787402	9606	Homo sapiens	MBTPS1;XBP1;HSPA5;NFYC;DDIT3;LGALS9;CALR;NAA15;ATF6;ATF4;HSP90B1		R-HSA-1791163;R-HSA-1791082;R-HSA-381158;R-HSA-420818;R-HSA-1791150;R-HSA-381026;R-HSA-381186;R-HSA-1791107;R-HSA-1791121;R-HSA-381135
R-HSA-168276	NS1 Mediated Effects on Host Pathways	30	46	0.00316935	0.0178497	0.142797	3	6	0.000472441	9606	Homo sapiens	DCTN5;NUP107;SEH1L;MAST3;AAAS;NUP85;TPR;NUP62;TIFA;GAR1;FLOT2;NUP88;KPNA5;OSTF1;KPNA2;KPNA3;RAE1;KPNA1;EIF2A;RANBP2;SEC13;TRMT10B;NUP210;NOSIP;EIF2AK2;ISG15;ZNFX1;NUP50;NUP54;NUP98;NUP58;KPNB1;PRR13;NUP37		R-HSA-168896;R-HSA-1176059;R-HSA-6791035
R-HSA-73762	RNA Polymerase I Transcription Initiation	32	50	0.00344495	0.0187557	0.150046	6	6	0.000472441	9606	Homo sapiens	HDAC2;RRN3;TFRC;CCNH;HDAC1;SLC20A1;WDR61;CHD4;TAF1D;ZNRD1;SOCS1;RBBP4;PPP2R1B;POLR2E;UBTF;RBBP7;POLR2H;MTA2;MTA3;POLR2K;POLR2L;MCCC2;OSBPL9;CAST;RPA1;WWP1;RPA2;ELMOD3;GTF2H1;TUBE1;GTF2H3;ACTA2;SLC25A38;CDK7;ERCC3;RAB14;POLR1C;POLR1D;CALR;MNAT1;METAP1;DCP2		R-HSA-73729;R-HSA-73865;R-HSA-73736;R-HSA-73739;R-HSA-73757;R-HSA-73758
R-HSA-73894	DNA Repair	184	368	0.0253548	0.0192991	0.154393	271	327	0.025748	9606	Homo sapiens	CCNH;SLC35B1;POP4;UBE2L6;ACTB;RCBTB2;ALKBH3;RNF115;ALKBH5;PPP4R2;CDC27;AP1S2;AQR;ATP6V0E1;SMARCC2;DNAAF2;TINF2;HUS1;NEIL2;SUCLG1;ZNF830;TP53;UBA52;SF1;RHNO1;TMEM63A;STXBP3;PRKDC;SHMT2;XPA;XPC;WDR61;COPS7A;GATA3;CDKN2AIP;ZMPSTE24;PPP4C;ZNHIT1;SYNGR2;ACD;XRCC6;XRCC5;SMARCA5;XRCC1;LNPEP;PPP5C;TDP2;TDP1;PPT1;RAD17;ATM;CYSTM1;CALR;HIST1H4C;WDR48;OGG1;CETN2;MRPS12;BABAM1;UIMC1;REV3L;PRMT5;LYPLA1;PARP1;…		R-HSA-6785126;R-HSA-5656148;R-HSA-5656158;R-HSA-5685341;R-HSA-5693533;R-HSA-6786155;R-HSA-5683801;R-HSA-5685318;R-HSA-5685319;R-HSA-6786166;R-HSA-3785768;R-HSA-6782069;R-HSA-5687360;R-HSA-5685838;R-HSA-6786171;R-HSA-5686900;R-HSA-5690996;R-HSA-5690997;R-HSA-5691006;R-HSA-5693566;R-HSA-5686398;R-HSA-5693564;R-HSA-5691004;R-HSA-9629372;R-HSA-5691000;R-HSA-9629373;R-HSA-5693561;R-HSA-5691001;R-HSA-5…
R-HSA-110312	Translesion synthesis by REV1	15	19	0.00130908	0.0194108	0.155286	5	5	0.000393701	9606	Homo sapiens	RFC5;PCNA;RFC4;RFC1;RFC2;RPA1;RPA2;RCBTB2;MAD2L2;ORC4;EBNA1BP2;ZNHIT1;UBB;DNAJA3;RPA3;UBC;REV3L;RPS27A;UBA52		R-HSA-5652151;R-HSA-110307;R-HSA-110322;R-HSA-110308;R-HSA-110311
R-HSA-389958	Cooperation of Prefoldin and TriC/CCT in actin and tubulin folding	25	37	0.00254926	0.0197492	0.157994	6	6	0.000472441	9606	Homo sapiens	TCF25;NAT10;ACTB;TUBA1C;TUBA1B;HINT2;TUBA1A;CCT8;CCT7;CCT5;CCT4;CCT3;CCT2;VBP1;TUBB;TUBB4B;TUBA4A;CCT6A;TUBB2A;TCP1;PFDN1;PFDN2;PFDN4;CALM2;PFDN5		R-HSA-390453;R-HSA-389970;R-HSA-389954;R-HSA-389980;R-HSA-389961;R-HSA-390459
R-HSA-167158	Formation of the HIV-1 Early Elongation Complex	25	37	0.00254926	0.0197492	0.157994	5	5	0.000393701	9606	Homo sapiens	SHMT2;CCNH;SLC20A1;MRPS12;SUPT4H1;WDR61;MTMR6;TATDN1;POLR2B;POLR2C;POLR2D;POLR2E;POLR2G;POLR2H;NELFCD;POLR2I;POLR2J;POLR2K;POLR2L;NELFE;NCBP2;WWP1;ELMOD3;GTF2H1;GTF2H3;GTF2F1;SUPT5H;GTF2F2;HAUS1;CDK7;ERCC3;CALR;MNAT1		R-HSA-167072;R-HSA-167089;R-HSA-167478;R-HSA-167083;R-HSA-167085
R-HSA-113418	Formation of the Early Elongation Complex	25	37	0.00254926	0.0197492	0.157994	3	3	0.00023622	9606	Homo sapiens	SHMT2;CCNH;SLC20A1;MRPS12;SUPT4H1;WDR61;MTMR6;TATDN1;POLR2B;POLR2C;POLR2D;POLR2E;POLR2G;POLR2H;NELFCD;POLR2I;POLR2J;POLR2K;POLR2L;NELFE;NCBP2;WWP1;ELMOD3;GTF2H1;GTF2H3;GTF2F1;SUPT5H;GTF2F2;HAUS1;CDK7;ERCC3;CALR;MNAT1		R-HSA-113402;R-HSA-112383;R-HSA-113407
R-HSA-2173788	Downregulation of TGF-beta receptor signaling	20	28	0.00192917	0.0207616	0.166093	28	28	0.00220472	9606	Homo sapiens	PPP1R15A;USP15;SMURF2;TARSL2;TMOD3;SIRT7;UCHL5;TGFBR1;TGFBR2;PPP1CA;PPP1CB;PPP1CC;COX7A2L;XPO1;UBB;UBC;STRAP;STUB1;EMB;B9D2;RPS27A;UBA52;SLC39A1;KPNB1		R-HSA-178178;R-HSA-2176417;R-HSA-2176416;R-HSA-2128994;R-HSA-2187368;R-HSA-173512;R-HSA-2167917;R-HSA-2187375;R-HSA-178189;R-HSA-2167924;R-HSA-2187382;R-HSA-2176445;R-HSA-178208;R-HSA-173542;R-HSA-178215;R-HSA-2176452;R-HSA-2167876;R-HSA-178218;R-HSA-2187401;R-HSA-173483;R-HSA-2127562;R-HSA-2187405;R-HSA-2169046;R-HSA-2179291;R-HSA-2187355;R-HSA-2169050;R-HSA-2179293;R-HSA-2187358
R-HSA-180746	Nuclear import of Rev protein	27	41	0.00282486	0.0212019	0.169616	7	7	0.000551181	9606	Homo sapiens	DCTN5;NUP107;SEH1L;MAST3;AAAS;NUP85;TPR;NUP62;TIFA;GAR1;PIM1;RCC1;FLOT2;NUP88;OSTF1;RAE1;RANBP2;SEC13;NPM1;NUP210;NOSIP;ZNFX1;NUP50;NMT2;NUP54;NUP98;NUP58;RAN;KPNB1;PRR13;NUP37		R-HSA-180736;R-HSA-180710;R-HSA-180725;R-HSA-180709;R-HSA-180728;R-HSA-180687;R-HSA-180732
R-HSA-8852135	Protein ubiquitination	49	84	0.00578752	0.0215051	0.172041	32	32	0.00251969	9606	Homo sapiens	UBE2D2;UBE2D3;UBE2D1;UBE2Z;FBXO22;CDC73;UBE2L3;GMPPB;UBE2Q2;JAK3;USP7;UBE2E3;HLA-B;PEX2;HLA-A;UCHL3;QTRT1;RRAGA;XRN1;WAC;UBE2V2;UBA52;VCP;PCNA;UBA6;PRKDC;CTR9;TCF7;LEF1;DERL1;WDR61;BCL10;UBE2J2;ACAT2;CENPC;TMEM69;INPP5B;UBB;UBC;LEO1;TMEM208;RPS27A;UBE2H;UBE2B;USP9X;UBE2G1;UBE2A;UBE2G2;UBE2W;UBE2S;UBE2T;UBE2N;PAF1;RNF181;TAB2;UBA1;PTPN6;UBE2K		R-HSA-8865090;R-HSA-8938829;R-HSA-8943040;R-HSA-8943041;R-HSA-8853515;R-HSA-8865098;R-HSA-8853514;R-HSA-8939335;R-HSA-8953946;R-HSA-8943003;R-HSA-8943007;R-HSA-8852127;R-HSA-8938770;R-HSA-8942099;R-HSA-8942101;R-HSA-8865050;R-HSA-8938773;R-HSA-8853529;R-HSA-8943080;R-HSA-8852134;R-HSA-8852133;R-HSA-8943083;R-HSA-8852132;R-HSA-8852131;R-HSA-8852130;R-HSA-8852129;R-HSA-8852128;R-HSA-8852136;R-HSA-8…
R-HSA-5675482	Regulation of necroptotic cell death	16	21	0.00144688	0.021581	0.172648	5	5	0.000393701	9606	Homo sapiens	TRADD;XIAP;TNFRSF10B;VRK1;TRAF2;CFLAR;CASP8;UBB;UBC;TNFSF10;FAS;FADD;RPS27A;UBA52;BIRC2;BIRC3		R-HSA-3465429;R-HSA-5357828;R-HSA-5675456;R-HSA-5675470;R-HSA-2672196
R-HSA-5655862	Translesion synthesis by POLK	16	21	0.00144688	0.021581	0.172648	3	3	0.00023622	9606	Homo sapiens	RFC5;PCNA;RFC4;RFC1;RFC2;RPA1;RPA2;RCBTB2;MAD2L2;ORC4;EBNA1BP2;ZNHIT1;UBB;DNAJA3;RPA3;UBC;REV3L;POLK;RPS27A;UBA52		R-HSA-5655892;R-HSA-5655965;R-HSA-5655835
R-HSA-159234	Transport of Mature mRNAs Derived from Intronless Transcripts	30	47	0.00323825	0.0229075	0.18326	9	9	0.000708661	9606	Homo sapiens	DCTN5;SLBP;NUP107;SEH1L;MAST3;AAAS;NXF1;FIP1L1;NUP85;TPR;NUP62;TIFA;GAR1;FLOT2;NUP88;OSTF1;RAE1;RANBP2;SEC13;NUP210;NCBP2;CPSF3;CPSF2;NOSIP;WDR33;ZNFX1;NUP50;NUP54;NUP98;NUP58;PRR13;NUP37		R-HSA-77587;R-HSA-158481;R-HSA-159046;R-HSA-158484;R-HSA-159050;R-HSA-158441;R-HSA-77594;R-HSA-158447;R-HSA-111439
R-HSA-877312	Regulation of IFNG signaling	13	16	0.00110238	0.0230117	0.184094	4	4	0.000314961	9606	Homo sapiens	PTPN1;CAMK2D;STAT1;IFNGR1;IFNGR2;PTPN11;PIAS1;SOCS3;CYTH2;SOCS1;IFNG;SUMO1;PTPN6;ARIH1;ATP6V1D;PTPN2;JAK1		R-HSA-877308;R-HSA-997326;R-HSA-877269;R-HSA-877281
R-HSA-4570464	SUMOylation of RNA binding proteins	32	51	0.00351385	0.0237731	0.190185	4	4	0.000314961	9606	Homo sapiens	DCTN5;NUP107;SEH1L;MAST3;BMI1;AAAS;RNF2;SUMO1;NUP85;TPR;SUMO2;NUP62;TIFA;GAR1;FLOT2;NUP88;OSTF1;RAE1;SNX5;RANBP2;SEC13;NOP58;UBE2I;NUP210;NOSIP;COMMD3;PPP2R5C;PHC3;ZNFX1;HNRNPK;NUP50;NUP54;NUP98;HNRNPC;NUP58;PRR13;NUP37		R-HSA-4570499;R-HSA-4570467;R-HSA-4570493;R-HSA-4570489
R-HSA-73893	DNA Damage Bypass	35	57	0.00392724	0.024732	0.197856	34	34	0.00267717	9606	Homo sapiens	VCP;PCNA;WDR48;UBA7;USP10;UBE2L6;RCHY1;RCBTB2;GMPPB;ORC4;ZNHIT1;UBB;UBC;POLD2;CDC27;REV3L;USP1;POLK;RPS27A;RFC5;RFC4;UBE2B;RFC1;RFC2;DNAAF2;RPA1;RPA2;ISG15;RBX1;MAD2L2;CUL4A;POLE4;DDB1;EBNA1BP2;DNAJA3;RPA3;POLE3;KXD1;UBA52		R-HSA-5655892;R-HSA-5656148;R-HSA-5653780;R-HSA-5653840;R-HSA-5656158;R-HSA-5655965;R-HSA-5653786;R-HSA-5655835;R-HSA-5651992;R-HSA-5655193;R-HSA-5653766;R-HSA-5655170;R-HSA-5653838;R-HSA-5654989;R-HSA-5654986;R-HSA-5653770;R-HSA-5654985;R-HSA-5652151;R-HSA-110307;R-HSA-110308;R-HSA-110311;R-HSA-5653756;R-HSA-110317;R-HSA-5653754;R-HSA-110316;R-HSA-5655483;R-HSA-110319;R-HSA-5655481;R-HSA-5655142…
R-HSA-2173789	TGF-beta receptor signaling activates SMADs	24	36	0.00248036	0.0251441	0.201152	39	39	0.00307087	9606	Homo sapiens	PPP1R15A;TCERG1;USP15;TARSL2;NEDD8;PPP1CB;PPP1CC;XPO1;UBB;UBC;EMB;RPS27A;SLC39A1;CHTOP;SMURF2;TMOD3;SIRT7;UCHL5;TGFBR1;TGFBR2;PPP1CA;FKBP1A;COX7A2L;STRAP;STUB1;B9D2;UBA52;KPNB1		R-HSA-178178;R-HSA-2176417;R-HSA-2176416;R-HSA-2128994;R-HSA-2187368;R-HSA-4332235;R-HSA-173512;R-HSA-2167917;R-HSA-4332236;R-HSA-2187375;R-HSA-178189;R-HSA-177107;R-HSA-170835;R-HSA-2167924;R-HSA-2187382;R-HSA-170843;R-HSA-170846;R-HSA-2176445;R-HSA-170847;R-HSA-170844;R-HSA-170850;R-HSA-178208;R-HSA-173542;R-HSA-178215;R-HSA-2176452;R-HSA-2167876;R-HSA-178218;R-HSA-2187401;R-HSA-173483;R-HSA-21…
R-HSA-9663891	Selective autophagy	51	89	0.00613201	0.0255208	0.204167	42	48	0.00377953	9606	Homo sapiens	TCF25;MPG;PRKAG1;PARK7;TOMM20;TOMM22;TUBA1C;MAP1LC3B;TUBA1B;MAP1LC3A;HINT2;TUBA1A;FUNDC1;ABCC1;HSP90AA1;CSNK2A1;TUBB;CSNK2A2;DYNLL1;TUBA4A;ATG12;JMJD6;DYNC1LI1;DYNC1LI2;TUBB2A;CSNK2B;PLIN3;PLIN2;VDAC1;UBA52;PRMT9;SQSTM1;CCDC90B;VCP;TOMM40;STAU1;STRIP1;UBB;HSF1;UBC;MFN2;RPS27A;ATG5;DYNC1H1;HSPA8;MTERF3;RFXANK;TUBB4B;NBR1;TOMM7;UBE2N;ATM;DYNLRB1;VIM;TOMM5		R-HSA-9674131;R-HSA-9646354;R-HSA-9664850;R-HSA-9646679;R-HSA-9641111;R-HSA-9664855;R-HSA-9641109;R-HSA-9613530;R-HSA-9664862;R-HSA-9646685;R-HSA-8948039;R-HSA-5205663;R-HSA-9641089;R-HSA-5205661;R-HSA-9646347;R-HSA-8959571;R-HSA-9613513;R-HSA-9641096;R-HSA-9674127;R-HSA-8959573;R-HSA-5205649;R-HSA-9646348;R-HSA-9664883;R-HSA-9664881;R-HSA-9664880;R-HSA-8948139;R-HSA-9646390;R-HSA-5205673;R-HSA-8…
R-HSA-380270	Recruitment of mitotic centrosome proteins and complexes	47	81	0.00558082	0.025791	0.206328	3	3	0.00023622	9606	Homo sapiens	YWHAE;CEP57;MRPS14;CETN2;PCM1;ACTR1A;TUBA1A;SNRNP70;PPP2R1A;CWC22;CDC27;CNTRL;OFD1;EIF5B;HSP90AA1;ACTR6;TUBB;CSNK1D;HAUS6;TUBG1;DYNLL1;TUBA4A;HAUS1;MZT2B;MZT2A;DMTF1;AKAP9;MAPRE1;SFI1;SDCCAG8;PAFAH1B1;USP14;SEH1L;DCTN2;TUBGCP2;SSNA1;DCTN3;NXF1;HAUS8;GPAT4;RAD21;STX2;IVNS1ABP;STAT5B;DYNC1H1;NDE1;ADHFE1;TUBB4B;CDK11B;MZT1;TM9SF2;NEDD1;DRG1;MNAT1		R-HSA-380311;R-HSA-380455;R-HSA-380283
R-HSA-5663220	RHO GTPases Activate Formins	80	149	0.010266	0.0266186	0.208491	25	27	0.00212598	9606	Homo sapiens	ITGB1;TMEM183A;NUP107;TCF25;ZWILCH;ACTB;ACTG1;PPP1CC;TUBA1C;MFSD6;TUBA1B;XPO1;HINT2;TUBA1A;PPP2R1B;PPP2R5E;PPP2R1A;NIPAL3;RAC1;EMB;SLC25A44;NDEL1;CHID1;LYPLA2;SEC13;NUDC;TMOD3;TUBB;NOSIP;PPP2R5A;PPP2R5D;PPP2R5C;RHOC;DYNLL1;TUBA4A;RHOA;RHOB;EEF1A1;DYNC1LI1;CLIP1;COX7A2L;DYNC1LI2;TUBB2A;KIF2A;ZW10;MAL;EVL;NUP98;DOCK2;MAPRE1;PFN1;PRMT9;MAD1L1;ITGB3BP;PRR13;ALDH9A1;PAFAH1B1;DCTN5;SEH1L;UBA6;PMF1;SKA2…		R-HSA-5665686;R-HSA-5666070;R-HSA-5665751;R-HSA-5665748;R-HSA-3858489;R-HSA-3858495;R-HSA-5665809;R-HSA-5666001;R-HSA-5666129;R-HSA-5666008;R-HSA-5665989;R-HSA-5663232;R-HSA-5666049;R-HSA-5665998;R-HSA-5665999;R-HSA-5665802;R-HSA-5666160;R-HSA-5665982;R-HSA-5666046;R-HSA-5665727;R-HSA-5665659;R-HSA-5666169;R-HSA-5665767;R-HSA-5665761;R-HSA-203070
R-HSA-159230	Transport of the SLBP Dependant Mature mRNA	26	40	0.00275596	0.0267462	0.208491	3	3	0.00023622	9606	Homo sapiens	DCTN5;SLBP;NUP107;SEH1L;MAST3;AAAS;NXF1;NUP85;TPR;NUP62;TIFA;GAR1;FLOT2;NUP88;OSTF1;RAE1;RANBP2;SEC13;NUP210;NCBP2;NOSIP;ZNFX1;NUP50;NUP54;NUP98;NUP58;PRR13;NUP37		R-HSA-77587;R-HSA-159046;R-HSA-159050
R-HSA-5689877	Josephin domain DUBs	11	13	0.000895687	0.0269315	0.208491	6	6	0.000472441	9606	Homo sapiens	ATXN3;VCP;RPL3;XPOT;UBB;UBC;RAD23A;JOSD2;JOSD1;RPS27A;UBA52		R-HSA-5689111;R-HSA-5688837;R-HSA-5688834;R-HSA-5688786;R-HSA-5688797;R-HSA-5689085
R-HSA-381042	PERK regulates gene expression	27	42	0.00289376	0.0274226	0.208491	10	11	0.000866142	9606	Homo sapiens	CELF1;CEBPG;PARN;HERPUD1;EXOSC7;EXOSC6;EXOSC5;EXOSC4;EXOSC9;EXOSC8;NIPAL3;EXOSC3;EXOSC2;EXOSC1;EIF2A;HSPA5;DIS3;NFYC;ANXA5;ASNS;PPP2R5A;EIF2S2;EIF2S1;EIF2S3;DDIT3;XRN2;NAA15;ATF6;DCP2;ATF4		R-HSA-381111;R-HSA-517731;R-HSA-1791118;R-HSA-1791180;R-HSA-1791107;R-HSA-1791056;R-HSA-381086;R-HSA-1791095;R-HSA-381128;R-HSA-1791173
R-HSA-948021	Transport to the Golgi and subsequent modification	113	219	0.0150889	0.0275304	0.208491	50	60	0.00472441	9606	Homo sapiens	KDELR1;DGKA;TACO1;UBE2D3;THYN1;GOLGA2;RNF114;TFG;HMCES;NAMPT;ST6GAL1;COG8;TRAPPC2L;COG4;COG3;COG2;COG1;CSNK1D;TUBA4A;DYNC1LI1;DYNC1LI2;TBC1D20;PREB;KDELR2;COPB2;COPA;PFKFB3;TMED10;GGNBP2;SAR1B;COPB1;NPRL2;PRDX5;SCFD1;MAN2A1;SSR1;NAE1;SEC31A;TRAPPC2;TRAPPC3;NEK9;TRAPPC1;RHBDD2;TRAPPC4;NFATC3;TBCB;EIF2S3;CNIH1;TMEM115;GOLGB1;BRWD1;COPE;FKBP11;ARF3;PHF3;GPI;B4GALT3;ARF4;MCFD2;ARF1;B4GALT1;TCF25;MIA3…		R-HSA-5694423;R-HSA-5694421;R-HSA-5694418;R-HSA-5694417;R-HSA-6814831;R-HSA-5694431;R-HSA-5694428;R-HSA-5694427;R-HSA-5694425;R-HSA-964737;R-HSA-975902;R-HSA-975903;R-HSA-6814833;R-HSA-5694415;R-HSA-947991;R-HSA-5694413;R-HSA-5694410;R-HSA-5694409;R-HSA-975919;R-HSA-6807877;R-HSA-6807875;R-HSA-6807872;R-HSA-964768;R-HSA-5694439;R-HSA-5694436;R-HSA-5694435;R-HSA-5694433;R-HSA-5694446;R-HSA-1022133…
R-HSA-3899300	SUMOylation of transcription cofactors	28	44	0.00303156	0.0280239	0.208491	27	27	0.00212598	9606	Homo sapiens	ZNF131;DDX5;ZNF350;CTBP1;ZBTB1;PARK7;BMI1;RNF2;CYTH2;PCM1;RNF115;ING2;TRIM28;SUMO1;SIN3A;SUMO3;SUMO2;SAFB2;EP300;SNX5;DDX17;CD53;NCOA1;PIAS3;CASP8AP2;DAXX;NPM1;UBE2I;MBD1;COMMD3;SAFB;PHC3;TOPORS;PIAS1;EEF1A1;PHF5A;MAL;PTPN9		R-HSA-4085372;R-HSA-3108203;R-HSA-3296126;R-HSA-4090288;R-HSA-4085296;R-HSA-4090284;R-HSA-3903017;R-HSA-4085994;R-HSA-4086059;R-HSA-4085992;R-HSA-3900194;R-HSA-4085347;R-HSA-3900070;R-HSA-3108209;R-HSA-3899291;R-HSA-5228521;R-HSA-4086036;R-HSA-3900177;R-HSA-3927824;R-HSA-3927959;R-HSA-4085331;R-HSA-3900047;R-HSA-3927886;R-HSA-4086088;R-HSA-4085318;R-HSA-4086083;R-HSA-3782535
R-HSA-159231	Transport of Mature mRNA Derived from an Intronless Transcript	29	46	0.00316935	0.0285556	0.208491	3	3	0.00023622	9606	Homo sapiens	DCTN5;NUP107;SEH1L;MAST3;AAAS;NXF1;FIP1L1;NUP85;TPR;NUP62;TIFA;GAR1;FLOT2;NUP88;OSTF1;RAE1;RANBP2;SEC13;NUP210;NCBP2;CPSF3;CPSF2;NOSIP;WDR33;ZNFX1;NUP50;NUP54;NUP98;NUP58;PRR13;NUP37		R-HSA-158441;R-HSA-77594;R-HSA-158447
R-HSA-177243	Interactions of Rev with host cellular proteins	29	46	0.00316935	0.0285556	0.208491	14	16	0.00125984	9606	Homo sapiens	DCTN5;NUP107;SEH1L;MAST3;AAAS;XPO1;NUP85;TPR;NUP62;TIFA;GAR1;PIM1;RCC1;FLOT2;NUP88;OSTF1;EMB;RAE1;RANBP2;RANBP1;SEC13;NPM1;NUP210;NOSIP;ZNFX1;NUP50;NMT2;NUP54;NUP98;NUP58;RAN;KPNB1;PRR13;NUP37		R-HSA-180739;R-HSA-180736;R-HSA-180710;R-HSA-165028;R-HSA-180709;R-HSA-165034;R-HSA-180687;R-HSA-165043;R-HSA-165047;R-HSA-180885;R-HSA-180725;R-HSA-180728;R-HSA-165055;R-HSA-180732
R-HSA-5656121	Translesion synthesis by POLI	15	20	0.00137798	0.0286284	0.208491	3	3	0.00023622	9606	Homo sapiens	RFC5;PCNA;RFC4;RFC1;RFC2;RPA1;RPA2;RCBTB2;MAD2L2;ORC4;EBNA1BP2;ZNHIT1;UBB;DNAJA3;RPA3;UBC;REV3L;RPS27A;UBA52		R-HSA-5656148;R-HSA-5656158;R-HSA-5656105
R-HSA-4615885	SUMOylation of DNA replication proteins	31	50	0.00344495	0.0294312	0.208491	8	8	0.000629921	9606	Homo sapiens	DCTN5;TOP2B;NUP107;SEH1L;PCNA;MAST3;AAAS;RNF115;SERTAD1;SUMO1;NUP85;SUMO3;TPR;SUMO2;NUP62;TIFA;GAR1;FLOT2;NUP88;OSTF1;RAE1;RANBP2;PIAS3;SEC13;UBE2I;NUP210;NOSIP;CLIP1;ZNFX1;NUP50;NUP54;NUP98;NUP58;PRR13;NUP37		R-HSA-4615910;R-HSA-4641350;R-HSA-5228525;R-HSA-4641362;R-HSA-4641345;R-HSA-4641342;R-HSA-4655404;R-HSA-4655355
R-HSA-5205647	Mitophagy	21	31	0.00213587	0.0297335	0.208491	11	15	0.0011811	9606	Homo sapiens	TOMM40;STAU1;TOMM20;TOMM22;STRIP1;MAP1LC3B;MAP1LC3A;UBB;FUNDC1;UBC;MFN2;RPS27A;ATG5;MTERF3;CSNK2A1;CSNK2A2;RFXANK;ATG12;JMJD6;CSNK2B;TOMM7;VDAC1;DYNLRB1;UBA52;SQSTM1;TOMM5		R-HSA-5205663;R-HSA-5205661;R-HSA-8948139;R-HSA-5205673;R-HSA-8948143;R-HSA-8948146;R-HSA-8959571;R-HSA-8959573;R-HSA-5205682;R-HSA-5205649;R-HSA-8948039
R-HSA-167169	HIV Transcription Elongation	32	52	0.00358275	0.0297844	0.208491	15	15	0.0011811	9606	Homo sapiens	ISYNA1;CCNT1;SHMT2;CCNH;SLC20A1;MRPS12;SUPT4H1;WDR61;MTMR6;TATDN1;AUH;POLR2B;POLR2C;POLR2D;POLR2E;POLR2G;POLR2H;NELFCD;POLR2I;POLR2J;EPS15;POLR2K;POLR2L;NELFE;LYPLA1;SUPT16H;NCBP2;WWP1;ELMOD3;GTF2H1;GTF2H3;GTF2F1;SUPT5H;GTF2F2;HAUS1;CDK9;CDK7;ERCC3;FKBP8;CALR;MNAT1		R-HSA-167234;R-HSA-167072;R-HSA-167147;R-HSA-167083;R-HSA-167087;R-HSA-167181;R-HSA-167085;R-HSA-170706;R-HSA-170704;R-HSA-167089;R-HSA-167478;R-HSA-167191;R-HSA-167192;R-HSA-167196;R-HSA-167197
R-HSA-167246	Tat-mediated elongation of the HIV-1 transcript	32	52	0.00358275	0.0297844	0.208491	8	8	0.000629921	9606	Homo sapiens	ISYNA1;CCNT1;SHMT2;CCNH;SLC20A1;MRPS12;SUPT4H1;WDR61;MTMR6;TATDN1;AUH;POLR2B;POLR2C;POLR2D;POLR2E;POLR2G;POLR2H;NELFCD;POLR2I;POLR2J;EPS15;POLR2K;POLR2L;NELFE;LYPLA1;SUPT16H;NCBP2;WWP1;ELMOD3;GTF2H1;GTF2H3;GTF2F1;SUPT5H;GTF2F2;HAUS1;CDK9;CDK7;ERCC3;FKBP8;CALR;MNAT1		R-HSA-170706;R-HSA-167234;R-HSA-170704;R-HSA-167191;R-HSA-167192;R-HSA-167196;R-HSA-167197;R-HSA-167181
R-HSA-597592	Post-translational protein modification	728	1592	0.109687	0.0298886	0.20922	449	525	0.0413386	9606	Homo sapiens	NUP107;PSMD8;PSMD9;PSMD6;PSMD7;PSMD4;PSMD5;PSMD2;PSMD3;PSMD1;SUPT20H;CHID1;DAXX;TYW3;SCAMP2;PSME3;PSME1;PSME2;CFAP97;SF1;TSTA3;SET;SAR1A;SAR1B;TARSL2;NPRL2;COPS7A;GATA3;IQGAP1;AAAS;PRPSAP1;PSMF1;PMM1;NCAPH2;EDEM1;EDEM2;MRPL22;ARF3;PIGS;ARF4;ARF1;PIGT;MTMR14;PIGP;TUBA1C;TUBA1B;TUBA1A;TMEM43;IKBKE;JAK3;NELFE;ACTL6A;JOSD2;JOSD1;DYNLL1;SUMF2;LRRC41;DDB2;PSMA5;DDB1;PHF20L1;PIGB;PSMA6;PSMA3;PSMA4;PSMA1…		R-HSA-8956040;R-HSA-688136;R-HSA-8956045;R-HSA-162821;R-HSA-6814831;R-HSA-159752;R-HSA-5696605;R-HSA-4755524;R-HSA-5696600;R-HSA-4755526;R-HSA-975902;R-HSA-975903;R-HSA-548890;R-HSA-3000383;R-HSA-159761;R-HSA-162836;R-HSA-6814833;R-HSA-4755536;R-HSA-8855711;R-HSA-5665871;R-HSA-8956050;R-HSA-4551768;R-HSA-975919;R-HSA-8850594;R-HSA-5696627;R-HSA-159783;R-HSA-870437;R-HSA-3000348;R-HSA-159795;R-HSA…
R-HSA-2470946	Cohesin Loading onto Chromatin	9	10	0.00068899	0.0307362	0.215154	2	2	0.00015748	9606	Homo sapiens	TOR1A;PPP1R21;DIS3L;PDS5B;PDS5A;SMC3;SMC1A;WAPL;RSL1D1;NIPBL;STAG2;ATG16L1;RAD21		R-HSA-2470935;R-HSA-2468040
R-HSA-164938	Nef-mediates down modulation of cell surface receptors by recruiting them to clathrin adapters	16	22	0.00151578	0.031002	0.217014	15	15	0.0011811	9606	Homo sapiens	ARF1;RPN2;AP1B1;HLA-A;GTF2E2;QDPR;CD4;AP1G2;LCK;AP2S1;AP1S2;WDFY1;CD28;UQCRFS1;AP1S1;ATP6V1H;B2M;AP2M1;ARF5;MCPH1;AP1M1		R-HSA-182243;R-HSA-182279;R-HSA-182186;R-HSA-182286;R-HSA-200879;R-HSA-167630;R-HSA-167566;R-HSA-167597;R-HSA-167601;R-HSA-167537;R-HSA-167633;R-HSA-182198;R-HSA-182263;R-HSA-167637;R-HSA-182171
R-HSA-194441	Metabolism of non-coding RNA	39	66	0.00454733	0.0310372	0.21726	6	6	0.000472441	9606	Homo sapiens	DCTN5;NUP107;SEH1L;TMEM167A;MAST3;DGKA;PHAX;AAAS;SNRPD2;NUP85;SNRPD1;TGS1;TPR;NUP62;TIFA;GAR1;FLOT2;NUP88;OSTF1;SNRPD3;RAE1;RANBP2;PRMT5;SEC13;NUP210;NCBP2;IMP3;NOSIP;SNUPN;WDR77;ZNFX1;NUP50;CLNS1A;GLOD4;SNRPG;TMEM106B;SNRPE;NUP54;SNRPF;NUP98;GEMIN7;NUP58;PRR13;SNRPB;NUP37		R-HSA-191763;R-HSA-191825;R-HSA-191830;R-HSA-191786;R-HSA-191784;R-HSA-191790
R-HSA-191859	snRNP Assembly	39	66	0.00454733	0.0310372	0.21726	6	6	0.000472441	9606	Homo sapiens	DCTN5;NUP107;SEH1L;TMEM167A;MAST3;DGKA;PHAX;AAAS;SNRPD2;NUP85;SNRPD1;TGS1;TPR;NUP62;TIFA;GAR1;FLOT2;NUP88;OSTF1;SNRPD3;RAE1;RANBP2;PRMT5;SEC13;NUP210;NCBP2;IMP3;NOSIP;SNUPN;WDR77;ZNFX1;NUP50;CLNS1A;GLOD4;SNRPG;TMEM106B;SNRPE;NUP54;SNRPF;NUP98;GEMIN7;NUP58;PRR13;SNRPB;NUP37		R-HSA-191763;R-HSA-191825;R-HSA-191830;R-HSA-191786;R-HSA-191784;R-HSA-191790
R-HSA-8873719	RAB geranylgeranylation	40	68	0.00468513	0.0310792	0.217554	5	5	0.000393701	9606	Homo sapiens	COPB2;RAB1A;RAB5B;RAB5C;PFKFB3;WDR45B;RAB1B;ARPC1A;CUL2;CHM;RAB22A;ABHD12;RAB21;RAB29;C6orf203;RAB6A;RAB8A;RAB8B;RAB2A;RAB2B;RAB4B;ARRDC3;RAB27A;RABGGTB;RABGGTA;RAB11A;RAB11B;RAB10;NELL2;PTP4A2;HSH2D;RAB14;RAB37;THAP7;SHKBP1;RAB35;RAB18;RAB9A;PPIL3;TOX;SLC25A5;CFAP97;RAB5A;RAB7A		R-HSA-8870469;R-HSA-8870466;R-HSA-8870465;R-HSA-8870461;R-HSA-8870457
R-HSA-6784531	tRNA processing in the nucleus	41	70	0.00482293	0.0310945	0.217661	7	7	0.000551181	9606	Homo sapiens	DCTN5;POP5;NUP107;SEH1L;POP7;MAST3;TSEN15;DDX1;POP4;RPP30;RTCB;CSTF2;AAAS;TSEN54;CLP1;NUP85;TPR;NUP62;TIFA;GAR1;FLOT2;NUP88;OSTF1;RPP14;C2orf49;RAE1;RPP38;RANBP2;SEC13;NUP210;ELAC2;NOSIP;NFATC1;TRNT1;SCAMP2;POR;ZNFX1;XPOT;POLG2;NUP50;UQCRC1;NUP54;NUP98;ERGIC3;NUP58;RAN;PRR13;NUP37		R-HSA-6785478;R-HSA-5696807;R-HSA-5696816;R-HSA-5696815;R-HSA-5696813;R-HSA-6783483;R-HSA-5696810
R-HSA-72086	mRNA Capping	23	35	0.00241146	0.0319267	0.223487	11	11	0.000866142	9606	Homo sapiens	SHMT2;CCNH;RNMT;SLC20A1;MRPS12;WDR61;PCM1;POLR2B;POLR2C;POLR2D;POLR2E;POLR2G;POLR2H;POLR2I;POLR2J;POLR2K;POLR2L;RNGTT;NCBP2;WWP1;ELMOD3;GTF2H1;GTF2H3;GTF2F1;SUPT5H;GTF2F2;CDK7;ERCC3;CALR;MNAT1		R-HSA-77073;R-HSA-77090;R-HSA-77077;R-HSA-77095;R-HSA-77078;R-HSA-77094;R-HSA-77081;R-HSA-77083;R-HSA-77069;R-HSA-77085;R-HSA-77068
R-HSA-5656169	Termination of translesion DNA synthesis	23	35	0.00241146	0.0319267	0.223487	9	9	0.000708661	9606	Homo sapiens	PCNA;UBA7;USP10;UBE2L6;RCBTB2;ORC4;UBB;UBC;POLD2;CDC27;POLK;RPS27A;RFC5;RFC4;RFC1;RFC2;DNAAF2;RPA1;RPA2;ISG15;POLE4;EBNA1BP2;DNAJA3;RPA3;POLE3;UBA52		R-HSA-5653766;R-HSA-5653780;R-HSA-5653840;R-HSA-5653838;R-HSA-5653756;R-HSA-5653786;R-HSA-5653770;R-HSA-5653754;R-HSA-5655193
R-HSA-8856828	Clathrin-mediated endocytosis	85	161	0.0110927	0.0321321	0.224924	31	34	0.00267717	9606	Homo sapiens	ITSN2;TFRC;RPL31;DGKA;SLA2;ACTB;ACTG1;NFU1;RPS6KA1;CAPN1;AP2M1;FNBP1;GAPVD1;HGS;BIN1;UBA52;COPB2;RAB5B;PFKFB3;RAB5C;CCDC25;COPS7A;RASAL3;GTF2E2;TGOLN2;CYB5R4;UBB;UBC;PACSIN2;DVL2;DMAP1;HSPA8;TOR1A;PPP1R21;M6PR;ARPC4;ARPC5;STAM;SRPK1;COPS4;COPS3;COPS6;COPS5;FUBP3;ARPC2;ARPC3;COPS2;GRB2;COPS8;IL7R;RAB5A;PICALM;ARF3;SH3KBP1;ARPC1A;CLTB;CLTA;CD3G;ARRB2;PEPD;CD3D;MRPL40;TUBA1A;GLIPR2;LDLRAP1;ACTR3;ACT…		R-HSA-8868230;R-HSA-8868236;R-HSA-8862280;R-HSA-8866269;R-HSA-8867613;R-HSA-8871196;R-HSA-8871194;R-HSA-8871193;R-HSA-8868071;R-HSA-8866279;R-HSA-8863463;R-HSA-8863718;R-HSA-8866277;R-HSA-8866275;R-HSA-8863471;R-HSA-8863727;R-HSA-8856813;R-HSA-8867756;R-HSA-8868651;R-HSA-8863723;R-HSA-8866283;R-HSA-8867754;R-HSA-8863721;R-HSA-8868648;R-HSA-8856808;R-HSA-8868072;R-HSA-8868661;R-HSA-8868660;R-HSA-8…
R-HSA-3371453	Regulation of HSF1-mediated heat shock response	62	113	0.00778559	0.0322921	0.226044	14	14	0.00110236	9606	Homo sapiens	YWHAE;ZCCHC10;NUP107;MAST3;HSPB1;BRK1;CCAR2;MAEA;NUP62;DHX15;FLOT2;OSTF1;SEC13;NUP210;HSBP1;NOSIP;SIRT1;DNAJC2;DNAJC7;NUP50;NUP54;NUP98;FKBP4;NUP58;PRR13;CCDC84;DCTN5;SEH1L;RPS19BP1;MRPL18;AAAS;HSPA14;DEDD2;DNAJB1;HSPH1;BAG5;DNAJB6;UBB;BAG3;NUP85;BAG1;TIFA;HSF1;TPR;GAR1;FOPNL;NUP88;SLC25A20;RAE1;RANBP2;HSPA9;HSPA8;HSPA5;ST13;HSPA4;RPA1;RPA2;ZNFX1;RPA3;ATM;NAA15;METAP1;HSPA1A;NUP37		R-HSA-3371537;R-HSA-5251955;R-HSA-5251959;R-HSA-5333051;R-HSA-4793925;R-HSA-3371518;R-HSA-5251942;R-HSA-3371435;R-HSA-3371467;R-HSA-3371531;R-HSA-5252041;R-HSA-3371567;R-HSA-4793911;R-HSA-5252079
R-HSA-5673000	RAF activation	24	37	0.00254926	0.0328393	0.229875	10	10	0.000787402	9606	Homo sapiens	CAMK2D;YWHAB;ARAF;PHB;PPP2CA;PTBP1;PPP2CB;NUB1;PPP2R1B;PPP2R5E;PPP2R1A;MARK3;CAMK2G;BRAP;MAP2K1;MAP2K2;AGL;PPP2R5A;PPP2R5D;PPP2R5C;EEF1A1;EIF5;ESYT2;KRAS;EIF3E;CALM3;CALM1;RAF1;CALM2		R-HSA-5672950;R-HSA-5672966;R-HSA-5672951;R-HSA-5672948;R-HSA-5672960;R-HSA-5672961;R-HSA-5672958;R-HSA-5672957;R-HSA-5672954;R-HSA-5672969
R-HSA-162588	Budding and maturation of HIV virion	24	37	0.00254926	0.0328393	0.229875	3	3	0.00023622	9606	Homo sapiens	TSG101;DYRK2;CCNH;VPS4B;VPS4A;YBX1;IWS1;UBB;UBC;MVB12A;RPS27A;ARFGEF1;PDCD6IP;VTA1;VPS37A;VPS37B;CHMP2B;CHMP2A;ECHDC2;CHMP3;UBAP1;CHMP4A;GEMIN7;ACO2;CHMP6;AVL9;UBA52;CHMP7;PPIA;VPS28;CHMP5		R-HSA-3159232;R-HSA-3159227;R-HSA-3139027
R-HSA-159227	Transport of the SLBP independent Mature mRNA	25	39	0.00268706	0.0336427	0.235499	3	3	0.00023622	9606	Homo sapiens	DCTN5;NUP107;SEH1L;MAST3;AAAS;NXF1;NUP85;TPR;NUP62;TIFA;GAR1;FLOT2;NUP88;OSTF1;RAE1;RANBP2;SEC13;NUP210;NCBP2;NOSIP;ZNFX1;NUP50;NUP54;NUP98;NUP58;PRR13;NUP37		R-HSA-158481;R-HSA-158484;R-HSA-111439
R-HSA-3232142	SUMOylation of ubiquitinylation proteins	27	43	0.00296266	0.0349587	0.244711	3	3	0.00023622	9606	Homo sapiens	DCTN5;NUP107;SEH1L;MAST3;AAAS;CYTH2;SUMO1;NUP85;TPR;NUP62;TIFA;GAR1;FLOT2;NUP88;OSTF1;RAE1;RANBP2;SEC13;UBE2I;NUP210;NOSIP;PIAS1;ZNFX1;NUP50;MDM2;NUP54;NUP98;NUP58;PRR13;NUP37		R-HSA-5228523;R-HSA-4551721;R-HSA-3000434
R-HSA-176033	Interactions of Vpr with host cellular proteins	29	47	0.00323825	0.0359402	0.251581	3	4	0.000314961	9606	Homo sapiens	DCTN5;NUP107;SEH1L;MAST3;PSIP1;AAAS;NUP85;TPR;NUP62;TIFA;GAR1;FLOT2;BANF1;NUP88;OSTF1;RAE1;KPNA1;EIF2A;RANBP2;SEC13;NUP210;HMGA1;NOSIP;NR1D1;ZNFX1;NUP50;NUP54;NUP98;SLC25A5;NUP58;PRR13;NUP37		R-HSA-180627;R-HSA-180905;R-HSA-180622
R-HSA-170834	Signaling by TGF-beta Receptor Complex	48	85	0.00585641	0.036171	0.253197	81	82	0.00645669	9606	Homo sapiens	TCERG1;CCNT2;CCNT1;UBE2D3;UBE2D1;CCNC;TAZ;F11R;PPP1CB;PPP1CC;XPO1;MYC;EMB;JUNB;SLC39A1;CHID1;TGIF2;PARP1;TMOD3;SIRT7;UCHL5;TGFBR1;RHOA;TGFBR2;COX7A2L;NCOR1;RBL1;STRAP;UBA52;KPNB1;PPP1R15A;USP15;TARSL2;HDAC1;NEDD8;ACAT2;PARD6A;UBB;UBC;E2F4;RPS27A;SKIL;CHTOP;SMURF2;USP9X;TPRKB;PRRC2B;PPP1CA;FKBP1A;CDK9;SNW1;STUB1;TAB2;B9D2		R-HSA-178178;R-HSA-2186785;R-HSA-2176417;R-HSA-2176416;R-HSA-2160931;R-HSA-2160932;R-HSA-2187303;R-HSA-2160935;R-HSA-870538;R-HSA-4332235;R-HSA-2187309;R-HSA-4332236;R-HSA-178189;R-HSA-2187325;R-HSA-209055;R-HSA-2176445;R-HSA-178208;R-HSA-2134532;R-HSA-178215;R-HSA-178218;R-HSA-870437;R-HSA-2187401;R-HSA-173483;R-HSA-173481;R-HSA-2187405;R-HSA-2186767;R-HSA-173488;R-HSA-2186643;R-HSA-2186771;R-HS…
R-HSA-380287	Centrosome maturation	47	83	0.00571862	0.0363844	0.254691	6	6	0.000472441	9606	Homo sapiens	YWHAE;CEP57;MRPS14;CETN2;PCM1;ACTR1A;TUBA1A;SNRNP70;PPP2R1A;CWC22;CDC27;CNTRL;OFD1;EIF5B;HSP90AA1;ACTR6;TUBB;CSNK1D;HAUS6;TUBG1;DYNLL1;TUBA4A;HAUS1;MZT2B;MZT2A;DMTF1;AKAP9;MAPRE1;SFI1;SDCCAG8;PAFAH1B1;USP14;SEH1L;DCTN2;TUBGCP2;SSNA1;DCTN3;NXF1;HAUS8;GPAT4;RAD21;STX2;IVNS1ABP;STAT5B;DYNC1H1;NDE1;ADHFE1;TUBB4B;CDK11B;MZT1;TM9SF2;NEDD1;DRG1;MNAT1		R-HSA-380311;R-HSA-380455;R-HSA-380294;R-HSA-380272;R-HSA-380303;R-HSA-380283
R-HSA-75067	Processing of Capped Intronless Pre-mRNA	19	28	0.00192917	0.0366192	0.256334	10	10	0.000787402	9606	Homo sapiens	SLBP;CPSF7;CPSF6;NCBP2;CPSF3;CPSF2;CSTF2;RPL35A;WDR33;LSM10;NUDT21;ATXN3;FIP1L1;POLG2;CLP1;PCF11;UQCRC1;CSTF1;SNRPG;PAPOLA;SNRPE;SNRPF;SNRPD3;SNRPB		R-HSA-77585;R-HSA-77584;R-HSA-77586;R-HSA-77589;R-HSA-77591;R-HSA-77590;R-HSA-77593;R-HSA-77592;R-HSA-111437;R-HSA-111438
R-HSA-6790901	rRNA modification in the nucleus and cytosol	41	71	0.00489183	0.0373238	0.261266	8	8	0.000629921	9606	Homo sapiens	DDX49;WDR3;TSR3;NOP2;NAT10;SNU13;THUMPD1;PWP2;GSPT1;PITPNC1;WDR43;RRP9;RRP7A;TFPT;RPS14;TRMT112;FBL;EMG1;TMSB4X;GAR1;DHX37;RPS2;UTP14A;DCAF13;NOP56;NOP58;NOP14;RPS9;UTP6;RPS7;PNO1;IMP3;DIMT1;KRR1;RPS6;WDR75;IMP4;UTP18;KTN1;FOSL2;TBL3;DKC1;NHP2;MPHOSPH10;PTPN9;NOL11;NOP10		R-HSA-6790982;R-HSA-6790994;R-HSA-6790944;R-HSA-8868783;R-HSA-6790907;R-HSA-6790987;R-HSA-6790906;R-HSA-6790905
R-HSA-9639288	Amino acids regulate mTORC1	36	61	0.00420284	0.0374569	0.262198	12	12	0.000944882	9606	Homo sapiens	ATP6V1A;ZCCHC7;SEC23A;SEH1L;MYCBP;RPN2;NPRL2;TCIRG1;PITPNC1;SESN1;CXCR3;GPBP1;SESN2;CDC27;MLST8;ATP6V1H;ATP6V1E1;ATP6V0E2;ATP6V1D;ATP6V1F;SEC13;ATP6V0B;ATP6V1G1;ATP6V0E1;MIOS;ATP13A1;USB1;ITFG2;OXR1;KLHL20;COPS3;MORF4L1;RRAGA;VAPA;RHEB;NACA;PPT1;ATP6V1B2;CDK10;SERINC1;LAMTOR2;RPL26;LAMTOR1;LAMTOR4;ATP6V0D1;LAMTOR3;LAMTOR5		R-HSA-9640195;R-HSA-9657619;R-HSA-9640167;R-HSA-9639287;R-HSA-9639286;R-HSA-9646468;R-HSA-9645608;R-HSA-9640168;R-HSA-9640175;R-HSA-9645598;R-HSA-9640254;R-HSA-9640237
R-HSA-5357956	TNFR1-induced NFkappaB signaling pathway	20	30	0.00206697	0.0380618	0.263748	5	5	0.000393701	9606	Homo sapiens	TRADD;TNFAIP3;XIAP;UBE2D1;ACAT2;SHARPIN;UBB;UBC;RPS27A;MAP3K7;IVNS1ABP;USP4;VRK1;TRAF2;TRMT1;TRAF1;TNFRSF1A;KBTBD3;CYLD;TAB2;NDUFS1;RBCK1;UBA52;IRF9;BIRC2;BIRC3		R-HSA-5357776;R-HSA-5357904;R-HSA-5357860;R-HSA-5357780;R-HSA-5357757
R-HSA-9007101	Rab regulation of trafficking	69	129	0.00888797	0.0393031	0.263748	32	35	0.00275591	9606	Homo sapiens	DENND1C;YWHAE;ARF3;COX7B;GDI1;UBE2D3;GDI2;NKAP;CHM;SAT1;ABHD12;TRMT112;MAP1LC3B;RINL;TBC1D10C;AKT1;RAB8A;TBC1D10A;POLG;JAK1;RAB8B;CHID1;DENND2D;GABARAPL2;TRAPPC2L;ARRDC3;RPS6;SYTL1;GAPVD1;RHOA;TRAPPC6A;HSH2D;RABEP1;TBC1D20;TRAPPC6B;RAB35;SLC25A5;OPTN;ARF6;RAB7A;RAB1A;COPB2;RAB5B;RAB5C;PFKFB3;RAB1B;TYMS;RAB21;GGA2;AMN1;GGA1;GGA3;TBC1D13;TBC1D14;C6orf203;NAE1;RAB6A;TBC1D15;TRAPPC2;TRAPPC3;TRAPPC1;T…		R-HSA-8876615;R-HSA-8933452;R-HSA-8854209;R-HSA-8877760;R-HSA-8854222;R-HSA-8877451;R-HSA-8933446;R-HSA-8876616;R-HSA-8854293;R-HSA-8854612;R-HSA-8854290;R-HSA-8876191;R-HSA-8854303;R-HSA-8876190;R-HSA-8854173;R-HSA-8876188;R-HSA-8854759;R-HSA-8876454;R-HSA-8854182;R-HSA-8876837;R-HSA-8877475;R-HSA-8876193;R-HSA-8854255;R-HSA-8877998;R-HSA-8877612;R-HSA-8875318;R-HSA-8877813;R-HSA-8877311;R-HSA-8…
R-HSA-2132295	MHC class II antigen presentation	78	148	0.0101971	0.0397187	0.263748	25	26	0.00204724	9606	Homo sapiens	SLC25A1;PHF3;ARF1;TCF25;CLTA;UBE3A;CTSS;TUBA1C;ACTR1A;TUBA1B;HINT2;ACTR1B;TUBA1A;CAPZB;AP1G2;CTSL;GLIPR2;KIF5B;AP1S2;CTSH;AP1S1;ACP2;KIFAP3;CTSD;ACP1;CTSC;AP2M1;CTSB;HLA-DPA1;CAP1;SEC13;ANXA2;TUBB;AP1B1;TAP1;NME4;KIF22;DYNLL1;ITFG1;TUBA4A;DNM2;SIGIRR;DYNC1LI1;DYNC1LI2;TUBB2A;KIF2A;CANX;WDFY1;PRMT9;ERGIC2;ARF5;MCPH1;RAB7A;DCTN6;DCTN5;RNASEH2B;SEC23A;DCTN2;TUBGCP2;SAR1B;DCTN4;RAB1B;DCTN3;KLC1;GTF2E…		R-HSA-2130336;R-HSA-8951498;R-HSA-8951500;R-HSA-2130725;R-HSA-2130731;R-HSA-2130349;R-HSA-2130478;R-HSA-2213235;R-HSA-2213236;R-HSA-2130486;R-HSA-2213239;R-HSA-2213241;R-HSA-2213243;R-HSA-8856157;R-HSA-2130619;R-HSA-2213244;R-HSA-2213246;R-HSA-2213248;R-HSA-2130500;R-HSA-2130504;R-HSA-2130378;R-HSA-2130640;R-HSA-2130641;R-HSA-2130706;R-HSA-2130393
R-HSA-380994	ATF4 activates genes in response to endoplasmic reticulum stress	22	34	0.00234257	0.0404198	0.263748	7	7	0.000551181	9606	Homo sapiens	CELF1;DIS3;NFYC;CEBPG;ANXA5;PARN;ASNS;PPP2R5A;HERPUD1;EXOSC7;EXOSC6;EXOSC5;EXOSC4;EXOSC9;DDIT3;EXOSC8;NIPAL3;EXOSC3;EXOSC2;ATF6;EXOSC1;DCP2;ATF4		R-HSA-517731;R-HSA-1791118;R-HSA-1791180;R-HSA-1791107;R-HSA-1791056;R-HSA-1791095;R-HSA-1791173
R-HSA-141424	Amplification of signal from the kinetochores	52	94	0.00647651	0.0410771	0.263748	4	4	0.000314961	9606	Homo sapiens	TMEM183A;NUP107;ZWILCH;PPP1CC;MFSD6;XPO1;PPP2R1B;PPP2R5E;PPP2R1A;EMB;SLC25A44;NDEL1;SEC13;NUDC;TMOD3;NOSIP;PPP2R5A;PPP2R5D;PPP2R5C;DYNLL1;EEF1A1;DYNC1LI1;CLIP1;COX7A2L;DYNC1LI2;KIF2A;ZW10;NUP98;DOCK2;MAPRE1;PRMT9;MAD1L1;ITGB3BP;PRR13;ALDH9A1;PAFAH1B1;DCTN5;SEH1L;UBA6;PMF1;SKA2;CENPC;PPP2CA;NXF1;PPP2CB;NUP85;GPAT4;RAD21;DPH3;SSR1;BUB3;RANBP2;CENPT;DYNC1H1;NDE1;EPHX2;EIF2S3;RPS27;CENPK;TACC3;EIF3E;…		R-HSA-141409;R-HSA-141431;R-HSA-141422;R-HSA-141439
R-HSA-141444	Amplification of signal from unattached kinetochores via a MAD2 inhibitory signal	52	94	0.00647651	0.0410771	0.263748	4	4	0.000314961	9606	Homo sapiens	TMEM183A;NUP107;ZWILCH;PPP1CC;MFSD6;XPO1;PPP2R1B;PPP2R5E;PPP2R1A;EMB;SLC25A44;NDEL1;SEC13;NUDC;TMOD3;NOSIP;PPP2R5A;PPP2R5D;PPP2R5C;DYNLL1;EEF1A1;DYNC1LI1;CLIP1;COX7A2L;DYNC1LI2;KIF2A;ZW10;NUP98;DOCK2;MAPRE1;PRMT9;MAD1L1;ITGB3BP;PRR13;ALDH9A1;PAFAH1B1;DCTN5;SEH1L;UBA6;PMF1;SKA2;CENPC;PPP2CA;NXF1;PPP2CB;NUP85;GPAT4;RAD21;DPH3;SSR1;BUB3;RANBP2;CENPT;DYNC1H1;NDE1;EPHX2;EIF2S3;RPS27;CENPK;TACC3;EIF3E;…		R-HSA-141409;R-HSA-141431;R-HSA-141422;R-HSA-141439
R-HSA-9648025	EML4 and NUDC in mitotic spindle formation	65	121	0.00833678	0.0412388	0.263748	5	5	0.000393701	9606	Homo sapiens	TMEM183A;NUP107;TCF25;ZWILCH;PPP1CC;TUBA1C;MFSD6;TUBA1B;XPO1;HINT2;TUBA1A;PPP2R1B;PPP2R5E;PPP2R1A;EMB;SLC25A44;NDEL1;SEC13;NUDC;TMOD3;TUBB;NOSIP;PPP2R5A;PPP2R5D;PPP2R5C;DYNLL1;TUBA4A;EML4;EEF1A1;DYNC1LI1;CLIP1;COX7A2L;DYNC1LI2;TUBB2A;KIF2A;ZW10;NUP98;DOCK2;MAPRE1;PRMT9;MAD1L1;ITGB3BP;PRR13;ALDH9A1;PAFAH1B1;DCTN5;SEH1L;UBA6;PMF1;SKA2;CENPC;PPP2CA;NXF1;PPP2CB;NUP85;GPAT4;RAD21;DPH3;SSR1;BUB3;DCAF11…		R-HSA-9648114;R-HSA-9647746;R-HSA-9648017;R-HSA-156682;R-HSA-9648089
R-HSA-68962	Activation of the pre-replicative complex	23	36	0.00248036	0.0413691	0.263748	9	9	0.000708661	9606	Homo sapiens	CDV3;MCM7;GCA;DNAAF2;GMNN;RPA1;RPA2;CRLS1;POLE4;ORC4;DBF4;NACA;ORC3;RPA3;POLE3;ORC2;MCM3;FOSB;C9orf78;MCM5;MCM6;CCNL1		R-HSA-68960;R-HSA-69299;R-HSA-68914;R-HSA-68917;R-HSA-68916;R-HSA-68919;R-HSA-68918;R-HSA-68954;R-HSA-68940
R-HSA-5619107	Defective TPR may confer susceptibility towards thyroid papillary carcinoma (TPC)	23	36	0.00248036	0.0413691	0.263748	1	1	7.87402e-05	9606	Homo sapiens	DCTN5;NUP107;SEH1L;MAST3;AAAS;NUP85;TPR;NUP62;TIFA;GAR1;FLOT2;NUP88;OSTF1;RAE1;RANBP2;SEC13;NUP210;NOSIP;ZNFX1;NUP50;NUP54;NUP98;NUP58;PRR13;NUP37		R-HSA-5661474
R-HSA-2565942	Regulation of PLK1 Activity at G2/M Transition	51	92	0.00633871	0.0414389	0.263748	9	12	0.000944882	9606	Homo sapiens	YWHAE;CEP57;MRPS14;CETN2;PPP1CB;PCM1;ACTR1A;TUBA1A;SNRNP70;PPP2R1A;CDC27;CNTRL;RAB8A;SKP1;OFD1;EIF5B;HSP90AA1;PPP1R12A;FBXW11;TUBB;CSNK1D;HAUS6;TUBG1;DYNLL1;TUBA4A;HAUS1;HSH2D;DMTF1;AKAP9;MAPRE1;UBA52;SFI1;OPTN;SDCCAG8;PAFAH1B1;USP14;SEH1L;DCTN2;SSNA1;DCTN3;CUL1;NXF1;UBB;SERTAD1;HAUS8;GPAT4;RAD21;UBC;RPS27A;STX2;IVNS1ABP;DYNC1H1;NDE1;TUBB4B;TM9SF2;NEDD1;DRG1;MNAT1		R-HSA-3000319;R-HSA-3000335;R-HSA-2562594;R-HSA-3002811;R-HSA-2562526;R-HSA-2574845;R-HSA-3000310;R-HSA-3000339;R-HSA-2574840
R-HSA-2995410	Nuclear Envelope (NE) Reassembly	49	88	0.00606311	0.0421396	0.263748	23	24	0.00188976	9606	Homo sapiens	NUP107;TCF25;YBX1;TUBA1C;TUBA1B;HINT2;TUBA1A;SUMO1;PPP2R1A;NUP62;PIM1;TOM1;RCC1;BANF1;OSTF1;TNPO1;LBR;EMD;TMPO;SEC13;IST1;TUBB;ATRX;NOSIP;VRK1;VRK2;TUBA4A;TUBB2A;CHMP3;NUP54;CHMP4A;NUP98;CHMP6;CHMP7;NUP58;KPNB1;PRR13;CHMP5;DCTN5;NDRG3;SEH1L;VPS4A;IWS1;PPP2CA;NUP85;TIFA;LMNA;GAR1;ARFGEF1;UBE2I;NR1D1;TUBB4B;ZNFX1;CHMP2B;CHMP2A;NMT2;ECHDC2;ACO2;RAN;NUP37		R-HSA-9668405;R-HSA-9634169;R-HSA-9668415;R-HSA-9624798;R-HSA-3000449;R-HSA-9667965;R-HSA-9615901;R-HSA-9624893;R-HSA-9668419;R-HSA-2995389;R-HSA-2995388;R-HSA-9624800;R-HSA-9615937;R-HSA-9668389;R-HSA-9668395;R-HSA-9634219;R-HSA-9618378;R-HSA-9615945;R-HSA-9668335;R-HSA-9668398;R-HSA-2995376;R-HSA-9624876;R-HSA-9624845
R-HSA-8856825	Cargo recognition for clathrin-mediated endocytosis	62	115	0.00792338	0.0427156	0.263748	12	14	0.00110236	9606	Homo sapiens	ITSN2;TFRC;SH3KBP1;DGKA;CLTB;CLTA;CD3G;ARRB2;PEPD;CD3D;NFU1;MRPL40;TUBA1A;GLIPR2;RPS6KA1;LDLRAP1;AP2M1;RNASET2;VAMP8;HGS;VAMP4;ALDOA;UBA52;VAMP2;VAMP3;PFKFB3;CCDC25;GPS1;RAP1GDS1;NEDD8;COPS7A;PDHB;RASAL3;MFF;GTF2E2;TGOLN2;CYB5R4;TCOF1;FCHO1;UBB;UBC;AP2S1;DVL2;UBQLN1;PTK2B;DMAP1;RPS27A;ADSS;EPS15;CAMK2G;UBQLN2;KDM4A;TOR1A;PPP1R21;EYA3;M6PR;STAM;COPS4;COPS3;NECAP2;COPS6;CD4;NECAP1;COPS5;FUBP3;COPS2…		R-HSA-8866279;R-HSA-8863463;R-HSA-8863718;R-HSA-8866277;R-HSA-8866275;R-HSA-8863471;R-HSA-8863727;R-HSA-8866269;R-HSA-8867613;R-HSA-8863723;R-HSA-8866283;R-HSA-8863721
R-HSA-167287	HIV elongation arrest and recovery	25	40	0.00275596	0.042881	0.263748	3	3	0.00023622	9606	Homo sapiens	ISYNA1;CCNT2;CCNT1;SHMT2;MRPS12;SUPT4H1;MTMR6;TATDN1;AUH;POLR2B;POLR2C;POLR2D;POLR2E;POLR2G;POLR2H;NELFCD;POLR2I;POLR2J;EPS15;POLR2K;POLR2L;NELFE;LYPLA1;SUPT16H;WWP1;GTF2F1;SUPT5H;GTF2F2;HAUS1;CDK9;FKBP8		R-HSA-167284;R-HSA-167288;R-HSA-167481
R-HSA-167290	Pausing and recovery of HIV elongation	25	40	0.00275596	0.042881	0.263748	2	2	0.00015748	9606	Homo sapiens	ISYNA1;CCNT2;CCNT1;SHMT2;MRPS12;SUPT4H1;MTMR6;TATDN1;AUH;POLR2B;POLR2C;POLR2D;POLR2E;POLR2G;POLR2H;NELFCD;POLR2I;POLR2J;EPS15;POLR2K;POLR2L;NELFE;LYPLA1;SUPT16H;WWP1;GTF2F1;SUPT5H;GTF2F2;HAUS1;CDK9;FKBP8		R-HSA-167282;R-HSA-167292
R-HSA-180910	Vpr-mediated nuclear import of PICs	27	44	0.00303156	0.043958	0.263748	2	2	0.00015748	9606	Homo sapiens	DCTN5;NUP107;SEH1L;MAST3;PSIP1;AAAS;NUP85;TPR;NUP62;TIFA;GAR1;FLOT2;BANF1;NUP88;OSTF1;RAE1;KPNA1;EIF2A;RANBP2;SEC13;NUP210;HMGA1;NOSIP;NR1D1;ZNFX1;NUP50;NUP54;NUP98;NUP58;PRR13;NUP37		R-HSA-180627;R-HSA-180622
R-HSA-165054	Rev-mediated nuclear export of HIV RNA	27	44	0.00303156	0.043958	0.263748	8	10	0.000787402	9606	Homo sapiens	DCTN5;NUP107;SEH1L;MAST3;AAAS;XPO1;NUP85;TPR;NUP62;TIFA;GAR1;PIM1;RCC1;FLOT2;NUP88;OSTF1;EMB;RAE1;RANBP2;RANBP1;SEC13;NUP210;NOSIP;ZNFX1;NUP50;NMT2;NUP54;NUP98;NUP58;RAN;PRR13;NUP37		R-HSA-165043;R-HSA-180739;R-HSA-165047;R-HSA-165028;R-HSA-180885;R-HSA-165034;R-HSA-165055;R-HSA-180687
R-HSA-5685942	HDR through Homologous Recombination (HRR)	41	72	0.00496073	0.0444633	0.26678	19	19	0.00149606	9606	Homo sapiens	MUS81;BLM;PCNA;POP4;SRRT;NLRC3;RCBTB2;ORC4;TMEM222;NPEPPS;GGA1;UBB;UBC;POLD2;CDC27;AP1S2;POLK;NBN;SLC25A20;RFFL;RPS27A;RFC5;RFC4;RFC1;RFC2;DNAAF2;RPA1;RPA2;HUS1;CNOT10;UBE2A;POLE4;EBNA1BP2;RAD50;RAD51C;DNAJA3;RPA3;POLE3;STT3A;TMEM106B;RAD17;ATM;UBA52;METAP1;RHNO1;RAD9A		R-HSA-5693620;R-HSA-5693589;R-HSA-5686483;R-HSA-5693584;R-HSA-5686398;R-HSA-5686430;R-HSA-5685341;R-HSA-5685242;R-HSA-5693593;R-HSA-5693561;R-HSA-5685318;R-HSA-5685319;R-HSA-5686469;R-HSA-5693539;R-HSA-5685230;R-HSA-5685838;R-HSA-5686410;R-HSA-5686475;R-HSA-5686440
R-HSA-179409	APC-Cdc20 mediated degradation of Nek2A	17	25	0.00172247	0.0452399	0.27144	3	3	0.00023622	9606	Homo sapiens	ANAPC15;TMEM183A;ANAPC7;ANAPC16;UBE2D1;TM7SF3;ACAT2;ANAPC11;PSMA6;CDC23;UBB;CDC26;UBC;CDC27;TMEM208;ANAPC4;TXNIP;TAB2;ANAPC5;BUB3;RPS27A;UBA52;MAD2L1		R-HSA-179410;R-HSA-179417;R-HSA-179421
R-HSA-8983432	Interleukin-15 signaling	12	16	0.00110238	0.0464577	0.278746	17	17	0.00133858	9606	Homo sapiens	STAT5A;STAT5B;CLDND1;SHC1;IL15;CEP85L;STAT3;IL2RG;NARS2;IL2RB;GRB2;JAK3;JAK1		R-HSA-8983371;R-HSA-8983307;R-HSA-8983309;R-HSA-8983373;R-HSA-8983374;R-HSA-8983425;R-HSA-8983424;R-HSA-8983299;R-HSA-8983394;R-HSA-8983298;R-HSA-9009700;R-HSA-8983300;R-HSA-8983335;R-HSA-8983384;R-HSA-8983379;R-HSA-8983378;R-HSA-449115
R-HSA-8949215	Mitochondrial calcium ion transport	18	27	0.00186027	0.0470391	0.282235	10	10	0.000787402	9606	Homo sapiens	STOML2;EIF4A3;ZBTB43;SPG7;PHB;SLC8B1;PHB2;PARL;ANAPC11;LETM1;SMDT1;ELF2;PRDX1;VDAC3;VDAC2;PMPCB;YME1L1;VDAC1;PMPCA;MICU2;MICU1		R-HSA-8949688;R-HSA-8949145;R-HSA-8949178;R-HSA-8949659;R-HSA-8949661;R-HSA-8949649;R-HSA-8949668;R-HSA-8953461;R-HSA-8949687;R-HSA-8949703
R-HSA-167242	Abortive elongation of HIV-1 transcript in the absence of Tat	18	27	0.00186027	0.0470391	0.282235	2	2	0.00015748	9606	Homo sapiens	NCBP2;SHMT2;MRPS12;SUPT4H1;WWP1;GTF2F1;SUPT5H;GTF2F2;MTMR6;HAUS1;TATDN1;POLR2B;POLR2C;POLR2D;POLR2E;POLR2G;POLR2H;NELFCD;POLR2I;POLR2J;POLR2K;POLR2L;NELFE		R-HSA-167147;R-HSA-167087
R-HSA-380320	Recruitment of NuMA to mitotic centrosomes	53	97	0.0066832	0.0471819	0.283091	2	2	0.00015748	9606	Homo sapiens	YWHAE;CEP57;NUMA1;MRPS14;TCF25;CETN2;TUBA1C;PCM1;ACTR1A;TUBA1B;HINT2;TUBA1A;SNRNP70;PPP2R1A;CWC22;CDC27;CNTRL;OFD1;EIF5B;HSP90AA1;ACTR6;TUBB;CSNK1D;HAUS6;TUBG1;DYNLL1;TUBA4A;HAUS1;MZT2B;MZT2A;TUBB2A;DMTF1;AKAP9;MAPRE1;SFI1;SDCCAG8;PAFAH1B1;USP14;SEH1L;DCTN2;TUBGCP2;SSNA1;DCTN3;NXF1;HAUS8;GPAT4;RAD21;STX2;IVNS1ABP;STAT5B;DYNC1H1;NDE1;ADHFE1;TUBB4B;MZT1;TM9SF2;NEDD1;DRG1;MNAT1		R-HSA-380316;R-HSA-380508
R-HSA-4755510	SUMOylation of immune response proteins	9	11	0.000757889	0.0504154	0.302493	5	5	0.000393701	9606	Homo sapiens	NFKBIA;PIAS3;RNF115;UBE2I;SUMO1;SUMO3;SUMO2;REL;IKBKE;TOPORS;RELA		R-HSA-4656914;R-HSA-4755536;R-HSA-4755411;R-HSA-4755478;R-HSA-4755479
R-HSA-8856688	Golgi-to-ER retrograde transport	77	148	0.0101971	0.0509582	0.305749	17	18	0.00141732	9606	Homo sapiens	FKBP11;ARF3;PHF3;ARF4;ARF1;KDELR1;TCF25;THYN1;USE1;TUBA1C;ACTR1A;TUBA1B;HINT2;TUBA1A;CAPZB;APMAP;PPP2R5E;KIF5B;HMCES;NAMPT;NFKBIZ;TMED2;ACP2;TMED7;KIFAP3;ACP1;CAP1;TMED9;TUBB;KIF22;ARFGAP3;DYNLL1;ITFG1;TUBA4A;COPZ1;COMMD4;ARFGAP2;DYNC1LI1;POR;DYNC1LI2;TUBB2A;IFT43;KIF2A;ZW10;PIGK;KDELR2;SEC22B;PRMT9;PAFAH1B3;ARF5;PAFAH1B2;PAFAH1B1;DCTN6;KMT2E;RAB1A;DCTN5;COPB2;COPA;NBAS;TMED10;DCTN2;DCTN4;RAB1B;C…		R-HSA-8849350;R-HSA-8848484;R-HSA-8849348;R-HSA-6811427;R-HSA-6811426;R-HSA-6811425;R-HSA-8849353;R-HSA-6811415;R-HSA-6811414;R-HSA-6811412;R-HSA-6811411;R-HSA-6811423;R-HSA-6811422;R-HSA-6811418;R-HSA-6811417;R-HSA-8850041;R-HSA-8850040
R-HSA-73863	RNA Polymerase I Transcription Termination	21	33	0.00227367	0.0510073	0.306044	3	4	0.000314961	9606	Homo sapiens	TFRC;CCNH;SLC20A1;WDR61;TAF1D;ZNRD1;POLR2E;UBTF;POLR2H;LLPH;POLR2K;POLR2L;OSBPL9;CAST;RPA1;WWP1;RPA2;ELMOD3;GTF2H1;GTF2H3;HIPK1;ACTA2;CDK7;ERCC3;RAB14;POLR1C;POLR1D;CALR;MNAT1		R-HSA-74993;R-HSA-74992;R-HSA-74994
R-HSA-1834949	Cytosolic sensors of pathogen-associated DNA	43	77	0.00530522	0.0517909	0.310745	43	48	0.00377953	9606	Homo sapiens	PRKDC;DHX9;LEF1;NLRC3;DDX41;RELA;TBK1;UBB;IFI16;NKIRAS2;DHX36;UBC;POLR2E;EP300;ACP2;STAT6;POLR2H;LRRFIP1;RPS27A;TRIM21;SEC23B;POLR2K;POLR2L;RARS2;OSBPL9;ZBP1;XRCC6;XRCC5;POLR3GL;TXNL1;WWP1;TMEM173;NFKBIA;MRPS9;TXLNA;PHF5A;IRF3;POLR3C;POLR3E;POLR1C;REL;POLR1D;IRF7;TRIM13;CTNNB1;UBA52;MYD88		R-HSA-3249392;R-HSA-1810457;R-HSA-2396007;R-HSA-3134954;R-HSA-3134953;R-HSA-2396002;R-HSA-3134822;R-HSA-3134821;R-HSA-3134883;R-HSA-168910;R-HSA-3134946;R-HSA-2396009;R-HSA-1964496;R-HSA-168140;R-HSA-1606345;R-HSA-9604480;R-HSA-3249379;R-HSA-3244643;R-HSA-2032396;R-HSA-3249378;R-HSA-9604487;R-HSA-3134904;R-HSA-8948703;R-HSA-3134901;R-HSA-1591234;R-HSA-3249386;R-HSA-1834951;R-HSA-3134962;R-HSA-196…
R-HSA-9006925	Intracellular signaling by second messengers	176	363	0.0250103	0.0519389	0.311633	114	114	0.00897638	9606	Homo sapiens	ATF2;RPL3;PSMD8;PSMD9;NUB1;PSMD6;PSMD7;PSMD4;PPP2R1B;PSMD5;PPP2R1A;PSMD2;PSMD3;PSMD1;AKT1;PIP4K2A;PRKACB;PDK1;FBXO9;MCCC2;CSNK2A1;CSNK2A2;RRAGA;PPA1;PRKAR1A;PSME3;CSNK2B;PSME1;PSME2;TRIB3;TP53;UBA52;ANAPC15;RPN2;RPN1;PIK3R1;ZNHIT3;BLOC1S1;PRKAR2A;PCBP2;PIP5K1A;ZNF821;PSMF1;ICOS;SNX5;EGR1;JUN;EDEM1;PHC3;MOV10;AGO3;AGO2;PPT1;CD28;GRB2;FBXL3;CALM3;CALM1;CALM2;EZH2;CDKN1A;CDKN1B;MTMR14;ARPC1A;BMI1;MR…		R-HSA-9618834;R-HSA-8944522;R-HSA-199425;R-HSA-167686;R-HSA-8948621;R-HSA-8948623;R-HSA-8948612;R-HSA-199443;R-HSA-8944538;R-HSA-8944026;R-HSA-6811504;R-HSA-1675776;R-HSA-2317314;R-HSA-8948651;R-HSA-199456;R-HSA-2219524;R-HSA-9619127;R-HSA-6807106;R-HSA-6807105;R-HSA-9619125;R-HSA-8951727;R-HSA-8944047;R-HSA-111913;R-HSA-8948641;R-HSA-111912;R-HSA-6807118;R-HSA-111915;R-HSA-1676082;R-HSA-8943780;…
R-HSA-168164	Toll Like Receptor 3 (TLR3) Cascade	55	102	0.0070277	0.0531435	0.318861	50	61	0.00480315	9606	Homo sapiens	ATF1;ATF2;UBE2D2;UBE2D3;UBE2D1;HMGB1;RPS6KA3;TBK1;RPS6KA5;CASP8;PPP2R1B;PPP2R1A;NKIRAS2;RPS6KA1;CWC22;MLX;IKBKE;MAP3K7;SKP1;MAP2K3;CAP1;RARS2;MAP2K1;H2AFY;FBXW11;TRAF2;PPP2R5D;FOS;VRK3;CREB1;MAPKAPK3;KIF2A;IRF3;SBDS;IRF7;UBA52;BIRC2;BIRC3;PRPS1;CUL1;TOB1;TANK;RELA;ACAT2;PPP2CA;PPP2CB;UBB;SVBP;EXOSC8;UBC;FADD;RPS27A;JUN;TXNL1;NFKBIA;TNIP2;REL;UBE2N;TAB2;BLMH		R-HSA-177671;R-HSA-9013889;R-HSA-9013895;R-HSA-9628444;R-HSA-198669;R-HSA-450325;R-HSA-199959;R-HSA-203797;R-HSA-177690;R-HSA-450333;R-HSA-177692;R-HSA-450337;R-HSA-450222;R-HSA-450346;R-HSA-451634;R-HSA-451649;R-HSA-168136;R-HSA-5684250;R-HSA-5684248;R-HSA-168140;R-HSA-9014342;R-HSA-847070;R-HSA-9013979;R-HSA-9013978;R-HSA-199895;R-HSA-450259;R-HSA-450257;R-HSA-198746;R-HSA-9630923;R-HSA-9013974…
R-HSA-167243	Tat-mediated HIV elongation arrest and recovery	24	39	0.00268706	0.0533514	0.320109	3	3	0.00023622	9606	Homo sapiens	ISYNA1;CCNT1;SHMT2;MRPS12;SUPT4H1;MTMR6;TATDN1;AUH;POLR2B;POLR2C;POLR2D;POLR2E;POLR2G;POLR2H;NELFCD;POLR2I;POLR2J;EPS15;POLR2K;POLR2L;NELFE;LYPLA1;SUPT16H;WWP1;GTF2F1;SUPT5H;GTF2F2;HAUS1;CDK9;FKBP8		R-HSA-167090;R-HSA-167459;R-HSA-167148
R-HSA-167238	Pausing and recovery of Tat-mediated HIV elongation	24	39	0.00268706	0.0533514	0.320109	2	2	0.00015748	9606	Homo sapiens	ISYNA1;CCNT1;SHMT2;MRPS12;SUPT4H1;MTMR6;TATDN1;AUH;POLR2B;POLR2C;POLR2D;POLR2E;POLR2G;POLR2H;NELFCD;POLR2I;POLR2J;EPS15;POLR2K;POLR2L;NELFE;LYPLA1;SUPT16H;WWP1;GTF2F1;SUPT5H;GTF2F2;HAUS1;CDK9;FKBP8		R-HSA-167076;R-HSA-167150
R-HSA-450604	KSRP (KHSRP) binds and destabilizes mRNA	14	20	0.00137798	0.0534148	0.320489	3	5	0.000393701	9606	Homo sapiens	CELF1;DIS3;ANXA5;PARN;PPP2R5A;YWHAZ;EXOSC7;EXOSC6;EXOSC5;EXOSC4;EXOSC9;NIPAL3;EXOSC8;AKT1;EXOSC3;EXOSC2;DCP2;EXOSC1		R-HSA-450422;R-HSA-450499;R-HSA-450620
R-HSA-6814122	Cooperation of PDCL (PhLP1) and TRiC/CCT in G-protein beta folding	27	45	0.00310045	0.0545578	0.327347	11	11	0.000866142	9606	Homo sapiens	BTG3;NDUFB5;GPR65;VPS4A;GNAI3;NAT10;RRP9;GNAI2;GNG2;GNG5;NUP85;POC1B;CCT8;CCT7;CCT5;CCT4;CCT3;CCT2;CSNK2A1;CSNK2A2;ACYP1;CCT6A;GNB2;TCP1;GNB1;POLR3E;CSNK2B;PDCL;ANAPC4;GNB5;CALM2;FERMT3		R-HSA-6814119;R-HSA-8850534;R-HSA-6814418;R-HSA-8850529;R-HSA-8850560;R-HSA-8850527;R-HSA-6814124;R-HSA-8850539;R-HSA-6814121;R-HSA-6814409;R-HSA-6814120
R-HSA-2500257	Resolution of Sister Chromatid Cohesion	70	134	0.00923247	0.056255	0.33753	8	8	0.000629921	9606	Homo sapiens	TMEM183A;NUP107;TCF25;ZWILCH;DIS3L;SMC3;PPP1CC;TUBA1C;MFSD6;TUBA1B;XPO1;HINT2;TUBA1A;PPP2R1B;PPP2R5E;PPP2R1A;EMB;SLC25A44;NDEL1;SEC13;NUDC;TMOD3;TUBB;NOSIP;PPP2R5A;PPP2R5D;PPP2R5C;DYNLL1;SMC1A;TUBA4A;EEF1A1;DYNC1LI1;CLIP1;COX7A2L;DYNC1LI2;TUBB2A;KIF2A;ZW10;NUP98;DOCK2;MAPRE1;PRMT9;MAD1L1;ITGB3BP;PRR13;ALDH9A1;PAFAH1B1;DCTN5;SEH1L;UBA6;PDS5B;PDS5A;PMF1;SKA2;CENPC;PPP2CA;NXF1;PPP2CB;NUP85;GPAT4;RAD…		R-HSA-2468293;R-HSA-2466068;R-HSA-2484822;R-HSA-2545253;R-HSA-2467794;R-HSA-1638803;R-HSA-2468287;R-HSA-1638821
R-HSA-390450	Folding of actin by CCT/TriC	10	13	0.000895687	0.0568407	0.341044	2	2	0.00015748	9606	Homo sapiens	CCT6A;CCT3;CCT2;TCP1;NAT10;CCT8;CCT7;CALM2;CCT5;ACTB;CCT4		R-HSA-390453;R-HSA-390459
R-HSA-140342	Apoptosis induced DNA fragmentation	10	13	0.000895687	0.0568407	0.341044	9	12	0.000944882	9606	Homo sapiens	SERP1;CASP3;TSC22D2;HMGB2;HIST1H1D;HIST1H1E;HMGB1;KPNB1;KPNA1;HIST1H1C;EIF2A		R-HSA-211219;R-HSA-211186;R-HSA-211191;R-HSA-211239;R-HSA-211190;R-HSA-211206;R-HSA-266204;R-HSA-9029667;R-HSA-211247
R-HSA-110320	Translesion Synthesis by POLH	16	24	0.00165358	0.0583566	0.35014	8	8	0.000629921	9606	Homo sapiens	RFC5;VCP;PCNA;RFC4;RFC1;RFC2;RPA1;RPA2;RCHY1;RCBTB2;ORC4;EBNA1BP2;UBB;DNAJA3;RPA3;UBC;KXD1;RPS27A;UBA52		R-HSA-5655142;R-HSA-5655170;R-HSA-5654989;R-HSA-5654986;R-HSA-110317;R-HSA-110316;R-HSA-110319;R-HSA-5654985
R-HSA-166166	MyD88-independent TLR4 cascade	57	107	0.00737219	0.0592952	0.355771	56	60	0.00472441	9606	Homo sapiens	ATF1;ATF2;UBE2D2;UBE2D3;UBE2D1;HMGB1;RPS6KA3;TBK1;RPS6KA5;CASP8;PPP2R1B;PPP2R1A;NKIRAS2;RPS6KA1;CWC22;MLX;IKBKE;MAP3K7;SKP1;MAP2K3;CAP1;RARS2;MAP2K1;H2AFY;FBXW11;TRAF2;PPP2R5D;FOS;VRK3;CREB1;MAPKAPK3;KIF2A;IRF3;SBDS;IRF7;UBA52;BIRC2;BIRC3;PRPS1;CAMK2D;CUL1;LY96;TOB1;TANK;RELA;ACAT2;PPP2CA;PPP2CB;UBB;SVBP;EXOSC8;UBC;FADD;RPS27A;ATP6V1D;JUN;TXNL1;PTPN11;NFKBIA;TNIP2;REL;UBE2N;TAB2;BLMH		R-HSA-177671;R-HSA-198669;R-HSA-450325;R-HSA-199959;R-HSA-5362500;R-HSA-203797;R-HSA-936985;R-HSA-450333;R-HSA-166175;R-HSA-2562564;R-HSA-450337;R-HSA-450222;R-HSA-450346;R-HSA-450358;R-HSA-451634;R-HSA-2213017;R-HSA-2569057;R-HSA-451649;R-HSA-2562541;R-HSA-168136;R-HSA-937029;R-HSA-5684250;R-HSA-5684248;R-HSA-168140;R-HSA-168915;R-HSA-199895;R-HSA-450257;R-HSA-198746;R-HSA-9630923;R-HSA-2201338;…
R-HSA-937061	TRIF(TICAM1)-mediated TLR4 signaling	57	107	0.00737219	0.0592952	0.355771	54	58	0.00456693	9606	Homo sapiens	ATF1;ATF2;UBE2D2;UBE2D3;UBE2D1;HMGB1;RPS6KA3;TBK1;RPS6KA5;CASP8;PPP2R1B;PPP2R1A;NKIRAS2;RPS6KA1;CWC22;MLX;IKBKE;MAP3K7;SKP1;MAP2K3;CAP1;RARS2;MAP2K1;H2AFY;FBXW11;TRAF2;PPP2R5D;FOS;VRK3;CREB1;MAPKAPK3;KIF2A;IRF3;SBDS;IRF7;UBA52;BIRC2;BIRC3;PRPS1;CAMK2D;CUL1;LY96;TOB1;TANK;RELA;ACAT2;PPP2CA;PPP2CB;UBB;SVBP;EXOSC8;UBC;FADD;RPS27A;ATP6V1D;JUN;TXNL1;PTPN11;NFKBIA;TNIP2;REL;UBE2N;TAB2;BLMH		R-HSA-177671;R-HSA-198669;R-HSA-450325;R-HSA-199959;R-HSA-5362500;R-HSA-203797;R-HSA-936985;R-HSA-450333;R-HSA-2562564;R-HSA-450337;R-HSA-450222;R-HSA-450346;R-HSA-450358;R-HSA-451634;R-HSA-2213017;R-HSA-2569057;R-HSA-451649;R-HSA-2562541;R-HSA-168136;R-HSA-937029;R-HSA-5684250;R-HSA-5684248;R-HSA-168140;R-HSA-168915;R-HSA-199895;R-HSA-450257;R-HSA-198746;R-HSA-9630923;R-HSA-2201338;R-HSA-168921;…
R-HSA-75158	TRAIL signaling	7	8	0.000551192	0.0593353	0.356012	6	6	0.000472441	9606	Homo sapiens	CASP8;TNFSF10;ELMO2;TNFRSF10B;FADD;CFLAR;DCP2		R-HSA-141139;R-HSA-75187;R-HSA-141316;R-HSA-75238;R-HSA-5635741;R-HSA-75146
R-HSA-429947	Deadenylation of mRNA	18	28	0.00192917	0.0618053	0.370832	4	4	0.000314961	9606	Homo sapiens	EIF4A2;ZCCHC6;ZCCHC11;WDR26;CNOT6L;PRKCB;EIF4A3;PARN;CNOT10;CNOT4;CNOT6;PAN3;RCN2;CNOT7;BDH2;CNOT11;TDP1;CNOT2;TIFA;PABPC1;CNOT8;EIF4B;EIF4G1		R-HSA-430021;R-HSA-429955;R-HSA-8941312;R-HSA-429992
R-HSA-5339716	Misspliced GSK3beta mutants stabilize beta-catenin	11	15	0.00103348	0.0620988	0.372593	1	1	7.87402e-05	9606	Homo sapiens	CSNK1A1;BRK1;PPP2R5A;PPP2R5D;PPP2R5C;EEF1A1;PPP2CA;PPP2CB;PPP2R1B;PPP2R5E;PPP2R1A;CTNNB1;EIF3E		R-HSA-5339713
R-HSA-8943724	Regulation of PTEN gene transcription	39	70	0.00482293	0.0628463	0.375395	15	15	0.0011811	9606	Homo sapiens	ATF2;HDAC2;SEC23A;HDAC3;MYCBP;KDM1A;HDAC1;ATN1;PTEN;CHD4;BMI1;RNF2;HDAC7;SOCS1;RBBP4;PPP2R1B;MLX;RPS3;MLST8;RBBP7;MAF1;MTA2;MTA3;SNX5;MCCC2;SUZ12;EGR1;JUN;ATP13A1;EED;COMMD3;TUBE1;PHC3;SLC25A38;RRAGA;REST;RHEB;PPT1;LAMTOR2;LAMTOR1;LAMTOR4;TP53;LAMTOR3;METAP1;EZH2;LAMTOR5		R-HSA-8944104;R-HSA-8944457;R-HSA-8943817;R-HSA-6807077;R-HSA-8944397;R-HSA-8944078;R-HSA-8944047;R-HSA-8944099;R-HSA-8943811;R-HSA-8943780;R-HSA-8944420;R-HSA-8944454;R-HSA-8944026;R-HSA-8943728;R-HSA-5632939
R-HSA-3371497	HSP90 chaperone cycle for steroid hormone receptors (SHR)	39	70	0.00482293	0.0628463	0.375395	12	12	0.000944882	9606	Homo sapiens	DCTN6;PHF3;DCTN5;HSP90AB1;DCTN2;TCF25;DCTN4;DCTN3;NR3C1;STIP1;TUBA1C;DNAJB1;TUBA1B;ACTR1A;HINT2;TUBA1A;CAPZB;ACP2;ACP1;CAP1;HSPA8;DYNC1H1;HSP90AA1;TUBB;PTGES3;RFX3;TBCB;TUBB4B;DYNLL1;TUBA4A;DNAJA1;DYNC1LI1;DYNC1LI2;TUBB2A;NEIL2;CAPZA1;DNAJA2;CAPZA2;FKBP4;PRMT9;ACTR10;HSPA1A;FKBP5		R-HSA-5618085;R-HSA-5618080;R-HSA-3371590;R-HSA-5618099;R-HSA-5618098;R-HSA-5618093;R-HSA-5618110;R-HSA-3371503;R-HSA-5618073;R-HSA-5618105;R-HSA-3371422;R-HSA-5618107
R-HSA-389960	Formation of tubulin folding intermediates by CCT/TriC	19	30	0.00206697	0.0630927	0.375395	2	2	0.00015748	9606	Homo sapiens	CCT3;CCT2;TCF25;TUBB;NAT10;TUBB4B;TUBA4A;CCT6A;TUBA1C;TUBA1B;HINT2;TUBB2A;TUBA1A;TCP1;CCT8;CCT7;CALM2;CCT5;CCT4		R-HSA-389954;R-HSA-389961
R-HSA-1852241	Organelle biogenesis and maintenance	162	335	0.0230812	0.0637272	0.375395	76	86	0.00677165	9606	Homo sapiens	ATF2;CRTC2;CRTC3;MPG;ATP5C1;GABPB1;CHCHD3;PPP2R1A;CHCHD6;CDC27;NIPAL3;PDK3;KIFAP3;ANKRD13A;CSNK1D;CNPY2;POLRMT;TUBA4A;ATP5J2;POLG2;DMTF1;TBL1XR1;AKAP9;HAT1;PFKFB3;SEH1L;FBF1;ATP5J;ATP5I;ATP5H;ATP5O;ATP5L;ATP5B;ATXN3;KIF3A;ATP5E;RAD21;TCTEX1D2;TPR;ATP5D;TBC1D14;NPHP3;CYC1;IVNS1ABP;HSPA9;KLHDC4;UBE2H;RHBDD2;TMEM50B;IDH2;NR1D1;BBIP1;IFT20;GLUD1;CYCS;CALM3;DYNLRB1;GRAP;MNAT1;HIST1H4C;CALM1;CALM2;YWHA…		R-HSA-5623508;R-HSA-5688276;R-HSA-5625424;R-HSA-5625426;R-HSA-5623519;R-HSA-5623513;R-HSA-5624133;R-HSA-5624132;R-HSA-5624129;R-HSA-5624131;R-HSA-5624130;R-HSA-5625421;R-HSA-2466367;R-HSA-8940309;R-HSA-5625416;R-HSA-5626699;R-HSA-5624949;R-HSA-5626228;R-HSA-1592249;R-HSA-5624948;R-HSA-1592250;R-HSA-5624951;R-HSA-1592251;R-HSA-1592252;R-HSA-5626227;R-HSA-1592240;R-HSA-5638014;R-HSA-111912;R-HSA-15…
R-HSA-168256	Immune System	1255	2823	0.194502	0.0654801	0.375395	1305	1598	0.125827	9606	Homo sapiens	ATF1;ATF2;POP5;NUP107;GMFG;ARAF;PSMD8;PSMD9;PSMD6;TBK1;PSMD7;PSMD4;PSMD5;PSMD2;PSMD3;GPBP1;AKT1;PSMD1;PRKACB;CHID1;GBP5;GSTK1;TSTD1;HPCAL1;SIGIRR;MTHFD2;PSME3;PSME1;PSME2;ORAI1;TXNIP;RBCK1;UQCRC2;SAR1A;SAR1B;TARSL2;MRPL18;CEP85L;GATA3;IQGAP1;TAPBPL;AAAS;IQGAP2;DEDD2;CYB5R1;CYB5R4;RNF213;CYB5R3;RNF216;PRKAR2A;PSMF1;LTA4H;ATG5;JUN;HLA-DRB5;EDEM1;EIF2AK2;LNPEP;TBL3;EIF5;PSMG1;FERMT3;ARHGAP9;ARF1;HEX…		R-HSA-741386;R-HSA-688136;R-HSA-1810457;R-HSA-688137;R-HSA-198669;R-HSA-8863895;R-HSA-9607301;R-HSA-741395;R-HSA-9605259;R-HSA-9607304;R-HSA-913424;R-HSA-389158;R-HSA-913451;R-HSA-507937;R-HSA-741411;R-HSA-8863914;R-HSA-167983;R-HSA-8937656;R-HSA-430135;R-HSA-1296421;R-HSA-8937654;R-HSA-6803545;R-HSA-5672980;R-HSA-5672978;R-HSA-448591;R-HSA-5672966;R-HSA-976991;R-HSA-5672965;R-HSA-5672960;R-HSA-5…
R-HSA-76046	RNA Polymerase III Transcription Initiation	22	36	0.00248036	0.065634	0.375395	13	13	0.00102362	9606	Homo sapiens	GTF3C2;GTF3C3;GTF3C5;GTF3C6;SNAPC5;SNAPC2;POLR2E;ACP2;STAT6;POLR2H;SEC23B;POLR2K;POLR2L;OSBPL9;ZNF143;BRF2;POLR3GL;GTF3A;WWP1;TXLNA;POLR3C;DNAJB11;POLR3E;POLR1C;POLR1D;BDP1		R-HSA-83723;R-HSA-83788;R-HSA-83791;R-HSA-83790;R-HSA-83793;R-HSA-76052;R-HSA-112150;R-HSA-76054;R-HSA-112152;R-HSA-76056;R-HSA-83803;R-HSA-83805;R-HSA-76060
R-HSA-75153	Apoptotic execution phase	31	54	0.00372055	0.0662595	0.375395	53	57	0.00448819	9606	Homo sapiens	ROCK1;SATB1;HMGB2;HMGB1;TYMS;ADD1;CASP7;CASP8;SERP1;FNTA;CASP6;CASP3;LMNA;TIFA;GAR1;HIST1H1D;HIST1H1E;DNM1L;PAK2;KPNA1;HIST1H1C;EIF2A;BCAP31;DBNL;PARP1;MBOAT7;TSC22D2;GGCT;STK26;CTNNB1;NUP54;PRKCQ;VIM;HNRNPC;KPNB1;BIRC2		R-HSA-351877;R-HSA-201603;R-HSA-351876;R-HSA-211712;R-HSA-211206;R-HSA-201611;R-HSA-352268;R-HSA-201608;R-HSA-211219;R-HSA-351894;R-HSA-201622;R-HSA-351901;R-HSA-201631;R-HSA-201630;R-HSA-201629;R-HSA-201628;R-HSA-201634;R-HSA-264871;R-HSA-201639;R-HSA-211239;R-HSA-264865;R-HSA-202917;R-HSA-201637;R-HSA-201636;R-HSA-9029667;R-HSA-201640;R-HSA-351913;R-HSA-211247;R-HSA-9029690;R-HSA-202939;R-HSA-9…
R-HSA-1059683	Interleukin-6 signaling	12	17	0.00117128	0.0663942	0.375395	19	19	0.00149606	9606	Homo sapiens	SOCS3;CAMK2D;STAT1;STAT3;STAT4;NKAP;PTPN11;ARIH1;IL6ST;IL6R;ATP6V1D;JAK1		R-HSA-1112690;R-HSA-1112755;R-HSA-1067667;R-HSA-1112565;R-HSA-1112727;R-HSA-1067640;R-HSA-1112602;R-HSA-1112538;R-HSA-1112604;R-HSA-1067676;R-HSA-1112510;R-HSA-1067646;R-HSA-1112703;R-HSA-1112514;R-HSA-1067651;R-HSA-1112708;R-HSA-1067688;R-HSA-1067659;R-HSA-1112587
R-HSA-8949664	Processing of SMDT1	12	17	0.00117128	0.0663942	0.375395	5	5	0.000393701	9606	Homo sapiens	STOML2;EIF4A3;ZBTB43;SPG7;PHB;PHB2;PARL;SMDT1;PMPCB;YME1L1;PMPCA;MICU2;MICU1		R-HSA-8949659;R-HSA-8949661;R-HSA-8949649;R-HSA-8949668;R-HSA-8953461
R-HSA-174490	Membrane binding and targetting of GAG proteins	12	17	0.00117128	0.0663942	0.375395	4	4	0.000314961	9606	Homo sapiens	TSG101;DYRK2;CCNH;VPS37A;VPS37B;UBB;UBC;NMT1;MVB12A;NMT2;UBAP1;RPS27A;UBA52;VPS28		R-HSA-184323;R-HSA-3149434;R-HSA-184392;R-HSA-184269
R-HSA-6796648	TP53 Regulates Transcription of DNA Repair Genes	48	89	0.00613201	0.0664003	0.375395	17	17	0.00133858	9606	Homo sapiens	ATF2;CCNT2;CCNT1;CCNH;MRPS12;TATDN1;AUH;ME2;NELFCD;NELFE;LYPLA1;SUPT16H;USP4;ELMOD3;FOS;GTF2F1;GTF2F2;DDB2;HAUS1;FKBP8;TP53;ISYNA1;TMEM63A;SLC20A1;SHMT2;SUPT4H1;WDR61;MTMR6;POLR2B;POLR2C;POLR2D;POLR2E;POLR2G;POLR2H;SLC25A20;RFFL;POLR2I;EPS15;POLR2J;POLR2K;POLR2L;JUN;WWP1;GTF2H1;GTF2H3;TTC39C;SUPT5H;CDK9;CDK7;ERCC3;ATM;CALR;CDK12;MNAT1;METAP1		R-HSA-6796647;R-HSA-6797606;R-HSA-6806405;R-HSA-6797090;R-HSA-6806413;R-HSA-6806412;R-HSA-6797100;R-HSA-6796649;R-HSA-6806408;R-HSA-6806423;R-HSA-6806419;R-HSA-6806417;R-HSA-6797712;R-HSA-6797616;R-HSA-6806394;R-HSA-6806425;R-HSA-6806392
R-HSA-168638	NOD1/2 Signaling Pathway	24	40	0.00275596	0.0664875	0.375395	16	18	0.00141732	9606	Homo sapiens	TNFAIP3;UBE2D1;DPY30;HSD17B12;ACAT2;CASP8;UBB;UBC;CASP4;CWC22;CASP1;CASP2;RPS27A;AAMP;MAP3K7;H2AFY;TXNL1;MAPK13;CYLD;ITCH;KIF2A;UBE2N;TAB2;UBA52;BIRC2;BIRC3		R-HSA-727819;R-HSA-741386;R-HSA-688136;R-HSA-688137;R-HSA-706479;R-HSA-622415;R-HSA-741411;R-HSA-1247960;R-HSA-622310;R-HSA-168400;R-HSA-9676160;R-HSA-688985;R-HSA-168405;R-HSA-741395;R-HSA-168184;R-HSA-622420
R-HSA-3301854	Nuclear Pore Complex (NPC) Disassembly	25	42	0.00289376	0.0667218	0.375395	2	2	0.00015748	9606	Homo sapiens	DCTN5;NUP107;SEH1L;MAST3;AAAS;NUP85;TPR;NUP62;TIFA;GAR1;FLOT2;NUP88;OSTF1;RAE1;RANBP2;NEK9;SEC13;NUP210;NEK7;NOSIP;ZNFX1;NUP50;NUP54;NUP98;NUP58;PRR13;NUP37		R-HSA-2990880;R-HSA-2990882
R-HSA-110313	Translesion synthesis by Y family DNA polymerases bypasses lesions on DNA template	28	48	0.00330715	0.0668272	0.375395	28	28	0.00220472	9606	Homo sapiens	VCP;PCNA;UBA7;USP10;UBE2L6;RCHY1;RCBTB2;ORC4;ZNHIT1;UBB;UBC;POLD2;CDC27;REV3L;POLK;RPS27A;RFC5;RFC4;RFC1;RFC2;DNAAF2;RPA1;RPA2;ISG15;MAD2L2;POLE4;EBNA1BP2;DNAJA3;RPA3;POLE3;KXD1;UBA52		R-HSA-5655892;R-HSA-5656148;R-HSA-5653780;R-HSA-5653840;R-HSA-5656158;R-HSA-5655965;R-HSA-5653786;R-HSA-5655835;R-HSA-5655193;R-HSA-5653766;R-HSA-5655170;R-HSA-5653838;R-HSA-5654989;R-HSA-5654986;R-HSA-5653770;R-HSA-5654985;R-HSA-5652151;R-HSA-110307;R-HSA-110308;R-HSA-110311;R-HSA-5653756;R-HSA-110317;R-HSA-5653754;R-HSA-110316;R-HSA-110319;R-HSA-5655142;R-HSA-110322;R-HSA-5656105
R-HSA-69236	G1 Phase	28	48	0.00330715	0.0668272	0.375395	14	14	0.00110236	9606	Homo sapiens	RB1;CDKN1A;CDKN1B;NDRG3;CCNH;ARPC1A;CUL1;CLCN3;PPP2CA;PPP2CB;CCND3;CCND2;UBB;HENMT1;PPP2R1B;PPP2R1A;UBC;E2F4;RPS27A;SKP1;CDKN2D;CDKN2C;ATRX;TPRKB;TIMM44;PRRC2B;RBL2;CDK7;RBL1;CDK4;MNAT1;UBA52		R-HSA-182594;R-HSA-8942607;R-HSA-9018017;R-HSA-69227;R-HSA-8941895;R-HSA-8941915;R-HSA-1363328;R-HSA-1363331;R-HSA-1363276;R-HSA-8942803;R-HSA-1226094;R-HSA-8942836;R-HSA-1226095;R-HSA-1363274
R-HSA-69231	Cyclin D associated events in G1	28	48	0.00330715	0.0668272	0.375395	14	14	0.00110236	9606	Homo sapiens	RB1;CDKN1A;CDKN1B;NDRG3;CCNH;ARPC1A;CUL1;CLCN3;PPP2CA;PPP2CB;CCND3;CCND2;UBB;HENMT1;PPP2R1B;PPP2R1A;UBC;E2F4;RPS27A;SKP1;CDKN2D;CDKN2C;ATRX;TPRKB;TIMM44;PRRC2B;RBL2;CDK7;RBL1;CDK4;MNAT1;UBA52		R-HSA-182594;R-HSA-8942607;R-HSA-9018017;R-HSA-69227;R-HSA-8941895;R-HSA-8941915;R-HSA-1363328;R-HSA-1363331;R-HSA-1363276;R-HSA-8942803;R-HSA-1226094;R-HSA-8942836;R-HSA-1226095;R-HSA-1363274
R-HSA-1592230	Mitochondrial biogenesis	66	127	0.00875017	0.0669994	0.375395	34	36	0.00283465	9606	Homo sapiens	ATF2;CRTC2;CRTC3;ALAS1;MPG;CHD9;PRKAG1;ATP5C1;ATP5G3;GABPB1;TFB1M;ATP5G2;ATP5G1;CHCHD3;CHCHD6;PDK3;NCOA1;C19orf70;SSR3;CNPY2;TFB2M;POLRMT;ATP5F1;ATP5J2;CREB1;NCOR1;POLG2;TBL1XR1;EXOC2;PRPS1;HDAC3;ATP5A1;ATP5J;ATP5I;ATP5H;HSD17B12;ATP5O;ATP5L;ATP5B;SAMM50;PHKG1;MINOS1;ATP5E;TGS1;ATP5D;CYC1;HSPA9;KLHDC4;MTX1;MTX2;RHBDD2;TMEM50B;IDH2;IMMT;NR1D1;SOD2;GLUD1;PHF5A;CAMK4;CYCS;ESYT2;CALM3;SSBP1;CALM1;CAL…		R-HSA-5688276;R-HSA-8949580;R-HSA-1368140;R-HSA-2466367;R-HSA-8940309;R-HSA-8949609;R-HSA-1592249;R-HSA-1592250;R-HSA-1592251;R-HSA-1592252;R-HSA-2466369;R-HSA-2466370;R-HSA-1592240;R-HSA-111912;R-HSA-1592241;R-HSA-1592243;R-HSA-1605428;R-HSA-1592244;R-HSA-1592245;R-HSA-1592246;R-HSA-1592247;R-HSA-5688294;R-HSA-1592232;R-HSA-1592233;R-HSA-2466391;R-HSA-1592234;R-HSA-1592235;R-HSA-1592236;R-HSA-15…
R-HSA-8876725	Protein methylation	13	19	0.00130908	0.0698959	0.375395	9	9	0.000708661	9606	Homo sapiens	HSPA8;VCP;PRMT3;HSD17B12;ETFB;METTL21A;EEF2;CAMKMT;EEF1A1;MKLN1;BCL7B;PDCD4;FAM53B;ESYT2;EIF3E;CALM3;CIR1;RPS2;CALM1;CALM2;NUP58		R-HSA-8879123;R-HSA-8932221;R-HSA-8932413;R-HSA-6786205;R-HSA-8931858;R-HSA-8932243;R-HSA-8932275;R-HSA-8932276;R-HSA-8931974
R-HSA-1445148	Translocation of SLC2A4 (GLUT4) to the plasma membrane	43	79	0.00544302	0.07042	0.375395	13	15	0.0011811	9606	Homo sapiens	YWHAE;YWHAB;TCF25;MPG;SNAP23;PRKAG1;ACTB;ACTG1;TUBA1C;TUBA1B;HINT2;TUBA1A;YWHAQ;AKT1;RAC1;KPNA2;KIFAP3;RAB8A;YWHAH;TUBB;YWHAZ;ITFG1;TUBA4A;TUBB2A;TBC1D4;MYH9;VAMP2;EXOC2;EXOC1;RALA;DHX8;STXBP3;KIF3A;TBC1D14;STX4;CAMK2G;UBE2H;BCL11B;ASPSCR1;MYO5A;LNPEP;TUBB4B;RAB11A;RAB10;RAB14;ESYT2;CALM3;CALM1;CALM2		R-HSA-1445143;R-HSA-2316352;R-HSA-1458485;R-HSA-1445149;R-HSA-1449597;R-HSA-2255342;R-HSA-2255343;R-HSA-1445144;R-HSA-1449574;R-HSA-1454689;R-HSA-2316347;R-HSA-1454699;R-HSA-2316349
R-HSA-195721	Signaling by WNT	160	332	0.0228745	0.0704956	0.375395	131	157	0.0123622	9606	Homo sapiens	VPS29;CLSTN1;FBXO21;GABPB1;PSMD8;PSMD9;NUB1;COL4A3BP;PSMD6;CHCHD3;PSMD7;PSMD4;PPP2R1B;PSMD5;PPP2R1A;MYC;PSMD2;RUVBL1;PSMD3;AKT1;PSMD1;EP300;VPS35;MAP3K7;AP2M1;SKP1;FBXO9;CHID1;TLE3;GSTK1;CSNK2A1;PRKCB;CSNK2A2;TAP1;ACYP1;RBX1;PDIA4;EEF1A1;PYGO2;INPP4B;PSME3;SLC9A8;CSNK2B;PSME1;UBE2V2;PSME2;ANAPC4;PFN1;UBA52;PSMD12;ANAPC15;PSMD11;RPN2;PSMD14;CTBP1;PSMD13;RPN1;TCF7;ITPR1;CUL1;ITPR2;VPS26A;GATA3;ADIP…		R-HSA-3769401;R-HSA-3858491;R-HSA-4649028;R-HSA-3858489;R-HSA-4332358;R-HSA-3322422;R-HSA-4332359;R-HSA-3858495;R-HSA-4332356;R-HSA-3769393;R-HSA-3858482;R-HSA-4332363;R-HSA-3769392;R-HSA-3322427;R-HSA-3322424;R-HSA-3858480;R-HSA-3769394;R-HSA-3322431;R-HSA-3322429;R-HSA-4608854;R-HSA-4608855;R-HSA-3858475;R-HSA-4608852;R-HSA-3238691;R-HSA-3769391;R-HSA-3238694;R-HSA-3640874;R-HSA-5665608;R-HSA-3…
R-HSA-204005	COPII-mediated vesicle transport	42	77	0.00530522	0.0712167	0.375395	16	16	0.00125984	9606	Homo sapiens	MCFD2;DGKA;UBE2D3;THYN1;GOLGA2;PPP6C;TFG;PPP6R3;TMED2;CTSC;NELFE;SEC13;TRAPPC2L;ANXA2;CSNK1D;NME4;JOSD1;TRAPPC6A;IFT43;TBC1D20;TRAPPC6B;PREB;SEC22B;ERGIC2;SEC22C;RAB1A;SEC23A;TMED10;PFKFB3;STX17;SAR1B;RAB1B;USO1;LMAN1;SCFD1;PRDX5;RNF138;LMAN2;CD59;NAE1;SEC31A;TRAPPC2;TRAPPC3;NEK9;SEC24B;TRAPPC1;TRAPPC4;NFATC3;EIF2S3;CNIH1;SHKBP1;ASB6;SEC24C;BET1		R-HSA-5694423;R-HSA-5694421;R-HSA-5694418;R-HSA-203973;R-HSA-5694417;R-HSA-6814831;R-HSA-5694527;R-HSA-203977;R-HSA-204008;R-HSA-5694522;R-HSA-5694425;R-HSA-5694439;R-HSA-6814833;R-HSA-5694446;R-HSA-5694441;R-HSA-5694409
R-HSA-380284	Loss of proteins required for interphase microtubule organization from the centrosome	39	71	0.00489183	0.0735661	0.375395	3	3	0.00023622	9606	Homo sapiens	YWHAE;CEP57;USP14;SEH1L;DCTN2;MRPS14;SSNA1;CETN2;DCTN3;NXF1;PCM1;ACTR1A;TUBA1A;HAUS8;GPAT4;SNRNP70;PPP2R1A;RAD21;CDC27;CNTRL;STX2;IVNS1ABP;OFD1;EIF5B;DYNC1H1;HSP90AA1;TUBB;NDE1;CSNK1D;HAUS6;TUBB4B;TUBG1;DYNLL1;TUBA4A;HAUS1;TM9SF2;NEDD1;DMTF1;AKAP9;DRG1;MAPRE1;MNAT1;SFI1;SDCCAG8;PAFAH1B1		R-HSA-380294;R-HSA-380272;R-HSA-380303
R-HSA-380259	Loss of Nlp from mitotic centrosomes	39	71	0.00489183	0.0735661	0.375395	2	2	0.00015748	9606	Homo sapiens	YWHAE;CEP57;USP14;SEH1L;DCTN2;MRPS14;SSNA1;CETN2;DCTN3;NXF1;PCM1;ACTR1A;TUBA1A;HAUS8;GPAT4;SNRNP70;PPP2R1A;RAD21;CDC27;CNTRL;STX2;IVNS1ABP;OFD1;EIF5B;DYNC1H1;HSP90AA1;TUBB;NDE1;CSNK1D;HAUS6;TUBB4B;TUBG1;DYNLL1;TUBA4A;HAUS1;TM9SF2;NEDD1;DMTF1;AKAP9;DRG1;MAPRE1;MNAT1;SFI1;SDCCAG8;PAFAH1B1		R-HSA-380272;R-HSA-380303
R-HSA-9613829	Chaperone Mediated Autophagy	15	23	0.00158468	0.0750407	0.375395	19	19	0.00149606	9606	Homo sapiens	HSPA8;ABCC1;HSP90AA1;HSP90AB1;PARK7;EEF1A1;NEIL2;UBB;UBC;LAMP2;PLIN3;PLIN2;VIM;RAC1;RPS27A;UBA52		R-HSA-9626034;R-HSA-9626067;R-HSA-9626256;R-HSA-9626038;R-HSA-9626039;R-HSA-9626235;R-HSA-9622840;R-HSA-9624158;R-HSA-9626046;R-HSA-9626242;R-HSA-9625188;R-HSA-9626276;R-HSA-9620197;R-HSA-9615721;R-HSA-9622831;R-HSA-9626060;R-HSA-9625196;R-HSA-9625197;R-HSA-9626253
R-HSA-5651801	PCNA-Dependent Long Patch Base Excision Repair	15	23	0.00158468	0.0750407	0.375395	6	6	0.000472441	9606	Homo sapiens	RFC5;PCNA;RFC4;RFC1;RFC2;DNAAF2;RPA1;RPA2;RCBTB2;POLE4;ORC4;EBNA1BP2;APEX1;DNAJA3;RPA3;CDC27;POLE3;POLD2		R-HSA-110368;R-HSA-110371;R-HSA-5651809;R-HSA-110363;R-HSA-5651805;R-HSA-110364
R-HSA-174048	APC/C:Cdc20 mediated degradation of Cyclin B	15	23	0.00158468	0.0750407	0.375395	3	3	0.00023622	9606	Homo sapiens	ANAPC15;ANAPC7;ANAPC16;UBE2D1;TM7SF3;ACAT2;ANAPC11;PSMA6;CDC23;UBB;CDC26;UBC;CDC27;TMEM208;ANAPC4;TXNIP;TAB2;ANAPC5;RPS27A;UBA52		R-HSA-174227;R-HSA-174120;R-HSA-174157
R-HSA-163210	Formation of ATP by chemiosmotic coupling	15	23	0.00158468	0.0750407	0.375395	3	3	0.00023622	9606	Homo sapiens	ATP5A1;ATP5C1;ATP5J;ATP5I;ATP5G3;ATP5H;ATP5O;ATP5G2;ATP5F1;ATP5G1;ATP5L;ATP5J2;ATP5B;PHKG1;ATP5E;ATP5D		R-HSA-164834;R-HSA-164832;R-HSA-164840
R-HSA-9033241	Peroxisomal protein import	37	67	0.00461623	0.0750791	0.375395	24	26	0.00204724	9606	Homo sapiens	LMBR1L;PECR;ZFAND6;UBE2D2;UBE2D3;ECI2;OLA1;UBE2D1;PPCDC;SCP2;NUDT19;PSMD1;LONP2;MPV17;MLYCD;ACAA1;GSTK1;ACOT8;PHYH;USP48;ECH1;PEX2;NME4;PEX1;GNPAT;IRF2;CAT;AGPS;POT1;UBA52;KIZ;GTF3C3;HSD17B4;TARS;ACAT2;UBB;TMEM127;UBC;RPS27A;NPM1;SEMA4D;USP9X;EPHX2;TMEM230;DHRS4;LSM6;PAF1;TAB2;OCIAD2		R-HSA-9033514;R-HSA-9033485;R-HSA-9033516;R-HSA-9033505;R-HSA-9033506;R-HSA-9033509;R-HSA-9033478;R-HSA-9033529;R-HSA-9033240;R-HSA-8953946;R-HSA-9033499;R-HSA-9033530;R-HSA-9033533;R-HSA-8953917;R-HSA-9033233;R-HSA-9033232;R-HSA-9033235;R-HSA-9033491;R-HSA-9033490;R-HSA-9033236;R-HSA-9033524;R-HSA-9033527;R-HSA-9033238;R-HSA-9033526
R-HSA-2980766	Nuclear Envelope Breakdown	36	65	0.00447843	0.0758124	0.379062	13	13	0.00102362	9606	Homo sapiens	DCTN5;NUP107;SEH1L;MAST3;NUCKS1;AAAS;NUP85;TPR;LMNA;NUP62;TIFA;GAR1;FLOT2;BANF1;NUP88;OSTF1;RAE1;EMD;TMPO;OSBPL9;RANBP2;NEK9;SEC13;NUP210;PRKCB;NEK7;NOSIP;VRK1;VRK2;NR1D1;ZNFX1;NUP50;CNEP1R1;NUP54;NUP98;LPIN1;NUP58;PRR13;NUP37		R-HSA-5229194;R-HSA-5195402;R-HSA-5221130;R-HSA-2993898;R-HSA-5223304;R-HSA-2990880;R-HSA-5244669;R-HSA-2990882;R-HSA-4419948;R-HSA-2984258;R-HSA-2984226;R-HSA-2984220;R-HSA-2980720
R-HSA-6807004	Negative regulation of MET activity	16	25	0.00172247	0.0768839	0.384419	9	10	0.000787402	9606	Homo sapiens	PTPN1;SH3KBP1;CCDC25;EYA3;EDEM2;STAM;GABPB1;TUBA1A;UBB;HGS;UBC;LRIG1;GRB2;RPS27A;UBA52;EPS15;PTPN2		R-HSA-8875431;R-HSA-8875443;R-HSA-6807027;R-HSA-8875490;R-HSA-8875183;R-HSA-8875374;R-HSA-8874685;R-HSA-8875451;R-HSA-8875482
R-HSA-9020958	Interleukin-21 signaling	9	12	0.000826788	0.0769598	0.384799	5	5	0.000393701	9606	Homo sapiens	STAT5A;STAT5B;STAT1;STAT3;IL21R;STAT4;IL2RG;JAK3;JAK1		R-HSA-9006873;R-HSA-9006844;R-HSA-9005980;R-HSA-9006850;R-HSA-9006870
R-HSA-176974	Unwinding of DNA	9	12	0.000826788	0.0769598	0.384799	4	4	0.000314961	9606	Homo sapiens	RRP7A;GINS2;MCM7;MCM3;FOSB;MCM5;MCM6;CCNL1;PEPD;CRLS1		R-HSA-169461;R-HSA-176942;R-HSA-169468;R-HSA-176956
R-HSA-5625970	RHO GTPases activate KTN1	9	12	0.000826788	0.0769598	0.384799	2	2	0.00015748	9606	Homo sapiens	CDC42;CHID1;RAB1B;KIF5B;CYP20A1;RHOG;XRCC1;RAC1;KLC1;RHOA;KTN1		R-HSA-5625959;R-HSA-5672083
R-HSA-166208	mTORC1-mediated signalling	17	27	0.00186027	0.0783433	0.391717	6	7	0.000551181	9606	Homo sapiens	SEC23A;GPX1;MYCBP;YWHAB;PRKCB;ATP13A1;RPS6;DCAF6;RRAGA;RHEB;MLST8;PPT1;LAMTOR2;LAMTOR1;LAMTOR4;LAMTOR3;MYO1F;EIF4B;EIF4G1;LAMTOR5		R-HSA-165777;R-HSA-165718;R-HSA-165766;R-HSA-165758;R-HSA-165726;R-HSA-165692
R-HSA-8854214	TBC/RABGAPs	28	49	0.00337605	0.0806336	0.403168	12	14	0.00110236	9606	Homo sapiens	ARF3;RAB5B;RAB5C;TYMS;GGA2;GGA1;MAP1LC3B;GGA3;TBC1D10C;TBC1D13;TBC1D14;RAB6A;RAB8A;TBC1D10A;TBC1D15;POLG;RAB8B;GABARAPL2;SYTL1;RAB11A;RAB11B;HSH2D;RABEP1;TBC1D20;RAB35;PPIL3;SLC25A5;RAB5A;OPTN;ARF6;RAB7A		R-HSA-8854759;R-HSA-8854182;R-HSA-8854293;R-HSA-8854612;R-HSA-8854290;R-HSA-8854209;R-HSA-8854303;R-HSA-8854255;R-HSA-8854222;R-HSA-8854173;R-HSA-8854588;R-HSA-8854329
R-HSA-381070	IRE1alpha activates chaperones	53	101	0.0069588	0.0809435	0.404717	52	53	0.00417323	9606	Homo sapiens	ACADVL;SHC1;CXXC1;ICAM2;ADD1;MYDGF;SERP1;SCP2;LMNA;SSR1;DNAJB9;SEC31A;TSPYL2;ZBTB17;KLHDC3;XBP1;HSPA5;DIS3;EDEM1;TBCB;PDIA6;YIF1A;DNAJC3;ACLY;CTDSP2;DNAJB11;SRPRB;TPP1;PREB;NAA15;ATP6V0D1		R-HSA-1791131;R-HSA-1791130;R-HSA-1791128;R-HSA-8953356;R-HSA-1791134;R-HSA-1791133;R-HSA-1791123;R-HSA-1791122;R-HSA-1791124;R-HSA-1791114;R-HSA-1791112;R-HSA-381203;R-HSA-1791116;R-HSA-1791108;R-HSA-381217;R-HSA-1791167;R-HSA-381091;R-HSA-1791164;R-HSA-1791155;R-HSA-1791154;R-HSA-1791158;R-HSA-1791157;R-HSA-1791156;R-HSA-381109;R-HSA-1791144;R-HSA-1791139;R-HSA-1791138;R-HSA-1791137;R-HSA-17911…
R-HSA-432720	Lysosome Vesicle Biogenesis	25	43	0.00296266	0.0815766	0.407883	8	8	0.000629921	9606	Homo sapiens	ARF1;FAF1;USP34;RAP1GDS1;CLTB;HSD17B4;CLTA;IWS1;AP1G2;GLIPR2;BLOC1S1;AP1S2;AP1S1;CAPN1;MAP3K7;CAMK2G;AP1M1;HSPA8;EYA3;AP1B1;M6PR;AP4B1;DNM2;VAMP8;QDPR;HGS;WDFY1;CHMP2A;DNASE2;VAMP2;ARF5;MCPH1		R-HSA-5671702;R-HSA-5229132;R-HSA-432706;R-HSA-432707;R-HSA-432688;R-HSA-5229111;R-HSA-5333658;R-HSA-432712
R-HSA-5357905	Regulation of TNFR1 signaling	23	39	0.00268706	0.0817407	0.408703	14	14	0.00110236	9606	Homo sapiens	CALCOCO2;TRADD;SPPL2A;TNFAIP3;XIAP;SHARPIN;CASP8;UBB;UBC;RPS27A;IVNS1ABP;USP4;IMP3;TXNL1;VRK1;TRAF2;TRMT1;IMP4;TRAF1;TNFRSF1A;KBTBD3;CYLD;TAX1BP1;NDUFS1;RBCK1;UBA52;IRF9;BIRC2;BIRC3		R-HSA-5634228;R-HSA-5693108;R-HSA-5357845;R-HSA-5626962;R-HSA-5693055;R-HSA-2672196;R-HSA-5692550;R-HSA-5357828;R-HSA-5357831;R-HSA-5634221;R-HSA-5357928;R-HSA-8863101;R-HSA-5661517;R-HSA-5626953
R-HSA-9020558	Interleukin-2 signaling	10	14	0.000964586	0.0829452	0.414726	18	18	0.00141732	9606	Homo sapiens	STAT5A;STAT5B;SHC1;LCK;IL2RA;IL2RB;UQCRFS1;PTK2B;IL2RG;JAK3;JAK1		R-HSA-451942;R-HSA-450054;R-HSA-452102;R-HSA-919404;R-HSA-452100;R-HSA-508292;R-HSA-508451;R-HSA-508513;R-HSA-507937;R-HSA-452097;R-HSA-450063;R-HSA-452108;R-HSA-450027;R-HSA-451895;R-HSA-451900;R-HSA-452122;R-HSA-508282;R-HSA-452091
R-HSA-9013973	TICAM1-dependent activation of IRF3/IRF7	10	14	0.000964586	0.0829452	0.414726	9	9	0.000708661	9606	Homo sapiens	CAP1;TBK1;UBB;IRF3;UBC;IRF7;TRAF2;RPS27A;IKBKE;UBA52;TANK		R-HSA-9013992;R-HSA-9013979;R-HSA-9013978;R-HSA-177671;R-HSA-168933;R-HSA-9013985;R-HSA-9013986;R-HSA-9013974;R-HSA-9013990
R-HSA-5467340	AXIN missense mutants destabilize the destruction complex	10	14	0.000964586	0.0829452	0.414726	1	1	7.87402e-05	9606	Homo sapiens	EEF1A1;PPP2CA;PPP2CB;PPP2R1B;PPP2R5E;PPP2R1A;CSNK1A1;BRK1;PPP2R5A;PPP2R5D;EIF3E;PPP2R5C		R-HSA-4839734
R-HSA-5467348	Truncations of AMER1 destabilize the destruction complex	10	14	0.000964586	0.0829452	0.414726	1	1	7.87402e-05	9606	Homo sapiens	EEF1A1;PPP2CA;PPP2CB;PPP2R1B;PPP2R5E;PPP2R1A;CSNK1A1;BRK1;PPP2R5A;PPP2R5D;EIF3E;PPP2R5C		R-HSA-4839746
R-HSA-5467337	APC truncation mutants have impaired AXIN binding	10	14	0.000964586	0.0829452	0.414726	1	1	7.87402e-05	9606	Homo sapiens	EEF1A1;PPP2CA;PPP2CB;PPP2R1B;PPP2R5E;PPP2R1A;CSNK1A1;BRK1;PPP2R5A;PPP2R5D;EIF3E;PPP2R5C		R-HSA-4791278
R-HSA-4839744	truncated APC mutants destabilize the destruction complex	10	14	0.000964586	0.0829452	0.414726	1	2	0.00015748	9606	Homo sapiens	EEF1A1;PPP2CA;PPP2CB;PPP2R1B;PPP2R5E;PPP2R1A;CSNK1A1;BRK1;PPP2R5A;PPP2R5D;EIF3E;PPP2R5C		R-HSA-4791278
R-HSA-3134963	DEx/H-box helicases activate type I IFN and inflammatory cytokines production	6	7	0.000482293	0.0832247	0.416124	5	5	0.000393701	9606	Homo sapiens	DHX9;DHX36;REL;IRF7;RELA;MYD88		R-HSA-9604480;R-HSA-9604487;R-HSA-3134954;R-HSA-3134953;R-HSA-3134962
R-HSA-3065678	SUMO is transferred from E1 to E2 (UBE2I, UBC9)	6	7	0.000482293	0.0832247	0.416124	3	3	0.00023622	9606	Homo sapiens	UBE2I;SUMO1;SUMO3;SUMO2;UBA2;SAE1		R-HSA-2993790;R-HSA-2993769;R-HSA-2993780
R-HSA-166016	Toll Like Receptor 4 (TLR4) Cascade	73	144	0.00992146	0.0837313	0.418657	86	95	0.00748031	9606	Homo sapiens	ATF1;ATF2;UBE2D2;UBE2D3;ITGB2;UBE2D1;HMGB1;ECSIT;RPS6KA3;TBK1;RPS6KA5;CASP8;PPP2R1B;PPP2R1A;NKIRAS2;RPS6KA1;CWC22;MLX;IKBKE;MAP3K7;SKP1;MAP2K3;CAP1;RARS2;RFC5;MAP2K1;H2AFY;FBXW11;TRAF2;PPP2R5D;FOS;IRAK4;VRK3;DNM2;SIGIRR;CREB1;PSMA4;MAPKAPK3;KIF2A;IRF3;SBDS;IRF7;PELI1;MAL;UBA52;BIRC2;BIRC3;PRPS1;CAMK2D;MAZ;CUL1;LY96;TOB1;TANK;RELA;ACAT2;PPP2CA;PPP2CB;SOCS1;UBB;PRKAR2A;SVBP;EXOSC8;PSAP;UBC;FADD;RPS…		R-HSA-177671;R-HSA-166286;R-HSA-936960;R-HSA-166284;R-HSA-198669;R-HSA-936991;R-HSA-2559414;R-HSA-450325;R-HSA-199959;R-HSA-936986;R-HSA-5362500;R-HSA-203797;R-HSA-936985;R-HSA-166168;R-HSA-450333;R-HSA-166041;R-HSA-166175;R-HSA-2562564;R-HSA-450337;R-HSA-450222;R-HSA-450346;R-HSA-937022;R-HSA-450358;R-HSA-451634;R-HSA-2213017;R-HSA-166072;R-HSA-166082;R-HSA-937034;R-HSA-2201316;R-HSA-2569057;R-H…
R-HSA-8854518	AURKA Activation by TPX2	40	74	0.00509853	0.0844659	0.42233	2	2	0.00015748	9606	Homo sapiens	YWHAE;CEP57;USP14;SEH1L;DCTN2;MRPS14;SSNA1;CETN2;DCTN3;NXF1;PCM1;ACTR1A;TUBA1A;SERTAD1;HAUS8;GPAT4;SNRNP70;PPP2R1A;RAD21;CDC27;CNTRL;STX2;IVNS1ABP;OFD1;EIF5B;DYNC1H1;HSP90AA1;TUBB;NDE1;CSNK1D;HAUS6;TUBB4B;TUBG1;DYNLL1;TUBA4A;HAUS1;TM9SF2;NEDD1;DMTF1;AKAP9;DRG1;MAPRE1;MNAT1;SFI1;SDCCAG8;PAFAH1B1		R-HSA-8853405;R-HSA-8853419
R-HSA-4839743	phosphorylation site mutants of CTNNB1 are not targeted to the proteasome by the destruction complex	11	16	0.00110238	0.0876035	0.438018	4	4	0.000314961	9606	Homo sapiens	CSNK1A1;BRK1;PPP2R5A;PPP2R5D;PPP2R5C;EEF1A1;PPP2CA;PPP2CB;PPP2R1B;PPP2R5E;PPP2R1A;CTNNB1;EIF3E		R-HSA-4827388;R-HSA-4839635;R-HSA-4839634;R-HSA-4839638
R-HSA-5358752	T41 mutants of beta-catenin aren't phosphorylated	11	16	0.00110238	0.0876035	0.438018	1	1	7.87402e-05	9606	Homo sapiens	CSNK1A1;BRK1;PPP2R5A;PPP2R5D;PPP2R5C;EEF1A1;PPP2CA;PPP2CB;PPP2R1B;PPP2R5E;PPP2R1A;CTNNB1;EIF3E		R-HSA-4839638
R-HSA-5358751	S45 mutants of beta-catenin aren't phosphorylated	11	16	0.00110238	0.0876035	0.438018	1	1	7.87402e-05	9606	Homo sapiens	CSNK1A1;BRK1;PPP2R5A;PPP2R5D;PPP2R5C;EEF1A1;PPP2CA;PPP2CB;PPP2R1B;PPP2R5E;PPP2R1A;CTNNB1;EIF3E		R-HSA-4827388
R-HSA-5358747	S33 mutants of beta-catenin aren't phosphorylated	11	16	0.00110238	0.0876035	0.438018	1	1	7.87402e-05	9606	Homo sapiens	CSNK1A1;BRK1;PPP2R5A;PPP2R5D;PPP2R5C;EEF1A1;PPP2CA;PPP2CB;PPP2R1B;PPP2R5E;PPP2R1A;CTNNB1;EIF3E		R-HSA-4839634
R-HSA-5358749	S37 mutants of beta-catenin aren't phosphorylated	11	16	0.00110238	0.0876035	0.438018	1	1	7.87402e-05	9606	Homo sapiens	CSNK1A1;BRK1;PPP2R5A;PPP2R5D;PPP2R5C;EEF1A1;PPP2CA;PPP2CB;PPP2R1B;PPP2R5E;PPP2R1A;CTNNB1;EIF3E		R-HSA-4839635
R-HSA-4839726	Chromatin organization	124	256	0.0176381	0.0900931	0.450466	70	84	0.00661417	9606	Homo sapiens	ATF2;SMARCB1;KDM1A;TMEM41B;JADE1;ARID4A;ARID4B;YEATS4;ACTB;EFR3A;CHCHD3;PPP2R1B;RUVBL1;FAM53C;EPC1;KAT8;PDK3;EP300;KAT7;SUPT20H;ARID2;IER5;MCCC2;GABARAPL1;KDM2A;SMARCC2;ARID5B;KCTD5;SUPT7L;JMJD6;WDR77;MORF4L1;BRMS1;KAT6B;TBL1XR1;MORF4L2;KAT6A;HAT1;EIF1B;SF1;KMT2E;ENY2;MEAF6;KMT2A;KMT2C;GATA3;SOCS1;ATXN7;SMYD2;SMYD3;SUDS3;DMAP1;HSPA9;DR1;SETDB2;SMARCA2;TADA2A;ZZZ3;CDK4;TADA3;REL;CYSTM1;PSMG1;HIST1…		R-HSA-5159245;R-HSA-5205824;R-HSA-5144542;R-HSA-5661126;R-HSA-5651654;R-HSA-5661124;R-HSA-5661125;R-HSA-5661122;R-HSA-8879123;R-HSA-5661123;R-HSA-5661120;R-HSA-5661121;R-HSA-5159250;R-HSA-4722133;R-HSA-5651657;R-HSA-3215406;R-HSA-5205867;R-HSA-5216234;R-HSA-3215385;R-HSA-3321883;R-HSA-5205861;R-HSA-5638141;R-HSA-3215391;R-HSA-3697920;R-HSA-3318415;R-HSA-4827383;R-HSA-4827382;R-HSA-3318413;R-HSA-8…
[truncated: 1,684 more rows]
