# Supplementary material for: Analysis of Tumor-Infiltrating T-Cell Transcriptomes Reveal a Unique Genetic Signature across Different Types of Cancer
Source: Int J Mol Sci. 2022 Sep 21;23(19):11065. doi: 10.3390/ijms231911065 (PMC9569723; doi:10.3390/ijms231911065)
Supplement: Supplementary file 1 [file ijms-23-11065-s001.zip › Table S5-CD8M-scRNA_annotations.xlsx]

## Sheet: BiologicalProcess
GO biological process complete	Homo sapiens - REFLIST (20851)	CD8M (1536)	CD8M (expected)	CD8M (over/under)	CD8M (fold Enrichment)	CD8M (raw P-value)	CD8M (FDR)
cellular response to arsenite ion (GO:1903843)	5	5	0.37	+	13.57	0.000284	0.00647
response to arsenite ion (GO:1903842)	5	5	0.37	+	13.57	0.000284	0.00646
SRP-dependent cotranslational protein targeting to membrane (GO:0006614)	96	84	7.07	+	11.88	2.14e-49	1.17e-46
cotranslational protein targeting to membrane (GO:0006613)	101	88	7.44	+	11.83	1.32e-51	9.58e-49
ribosomal small subunit export from nucleus (GO:0000056)	7	6	0.52	+	11.64	0.000116	0.0029
mitochondrial acetyl-CoA biosynthetic process from pyruvate (GO:0061732)	6	5	0.44	+	11.31	0.000492	0.0105
positive regulation of intrinsic apoptotic signaling pathway by p53 class mediator (GO:1902255)	5	4	0.37	+	10.86	0.0021	0.0368
protein targeting to ER (GO:0045047)	110	88	8.1	+	10.86	1.68e-49	9.89e-47
regulation of ubiquitin-specific protease activity (GO:2000152)	5	4	0.37	+	10.86	0.0021	0.0367
establishment of protein localization to endoplasmic reticulum (GO:0072599)	114	89	8.4	+	10.6	1.93e-49	1.1e-46
nuclear-transcribed mRNA catabolic process, nonsense-mediated decay (GO:0000184)	120	88	8.84	+	9.95	2.49e-47	1.13e-44
viral transcription (GO:0019083)	115	84	8.47	+	9.92	4e-45	1.55e-42
viral gene expression (GO:0019080)	132	90	9.72	+	9.26	1.65e-46	7.11e-44
protein localization to endoplasmic reticulum (GO:0070972)	138	94	10.17	+	9.25	1.63e-48	7.87e-46
translational initiation (GO:0006413)	143	96	10.53	+	9.11	3.96e-49	2.04e-46
establishment of integrated proviral latency (GO:0075713)	8	5	0.59	+	8.48	0.00122	0.0227
acetyl-CoA biosynthetic process from pyruvate (GO:0006086)	8	5	0.59	+	8.48	0.00122	0.0227
cytoplasmic translation (GO:0002181)	73	45	5.38	+	8.37	1.5e-22	2.23e-20
mitochondrial electron transport, ubiquinol to cytochrome c (GO:0006122)	15	9	1.1	+	8.14	1.67e-05	0.000505
proteasomal ubiquitin-independent protein catabolic process (GO:0010499)	23	13	1.69	+	7.67	3.69e-07	1.51e-05
late endosome to vacuole transport via multivesicular body sorting pathway (GO:0032511)	9	5	0.66	+	7.54	0.00179	0.0318
positive regulation of protein localization to Cajal body (GO:1904871)	9	5	0.66	+	7.54	0.00179	0.0318
regulation of protein localization to Cajal body (GO:1904869)	9	5	0.66	+	7.54	0.00179	0.0318
ribosomal large subunit export from nucleus (GO:0000055)	9	5	0.66	+	7.54	0.00179	0.0317
nuclear-transcribed mRNA catabolic process (GO:0000956)	197	109	14.51	+	7.51	1.46e-49	8.91e-47
mitochondrial electron transport, cytochrome c to oxygen (GO:0006123)	20	11	1.47	+	7.47	3.6e-06	0.000123
aerobic electron transport chain (GO:0019646)	20	11	1.47	+	7.47	3.6e-06	0.000123
protein targeting to membrane (GO:0006612)	177	96	13.04	+	7.36	3.6e-43	1.27e-40
ATP synthesis coupled electron transport (GO:0042773)	89	48	6.56	+	7.32	4.22e-22	6.11e-20
mitochondrial ATP synthesis coupled electron transport (GO:0042775)	88	47	6.48	+	7.25	1.55e-21	2.23e-19
ribosome localization (GO:0033750)	15	8	1.1	+	7.24	9.31e-05	0.00239
ribosomal subunit export from nucleus (GO:0000054)	15	8	1.1	+	7.24	9.31e-05	0.00238
mitochondrial electron transport, NADH to ubiquinone (GO:0006120)	49	26	3.61	+	7.2	1.72e-12	1.39e-10
ribosomal small subunit assembly (GO:0000028)	19	10	1.4	+	7.14	1.34e-05	0.000414
nucleotide-excision repair, DNA damage recognition (GO:0000715)	23	12	1.69	+	7.08	1.97e-06	7.08e-05
mRNA catabolic process (GO:0006402)	216	111	15.91	+	6.98	4.69e-48	2.19e-45
formation of cytoplasmic translation initiation complex (GO:0001732)	16	8	1.18	+	6.79	0.000131	0.00323
rRNA-containing ribonucleoprotein complex export from nucleus (GO:0071428)	16	8	1.18	+	6.79	0.000131	0.00322
establishment of viral latency (GO:0019043)	10	5	0.74	+	6.79	0.00254	0.0433
viral latency (GO:0019042)	12	6	0.88	+	6.79	0.000935	0.0182
positive regulation of establishment of protein localization to telomere (GO:1904851)	10	5	0.74	+	6.79	0.00254	0.0433
regulation of RNA binding (GO:1905214)	12	6	0.88	+	6.79	0.000935	0.0182
negative regulation of ubiquitin protein ligase activity (GO:1904667)	10	5	0.74	+	6.79	0.00254	0.0432
oxidative phosphorylation (GO:0006119)	114	56	8.4	+	6.67	4.94e-24	7.63e-22
cellular response to arsenic-containing substance (GO:0071243)	21	10	1.55	+	6.46	2.62e-05	0.000766
mitochondrial ATP synthesis coupled proton transport (GO:0042776)	21	10	1.55	+	6.46	2.62e-05	0.000764
positive regulation of nuclear-transcribed mRNA catabolic process, deadenylation-dependent decay (GO:1900153)	19	9	1.4	+	6.43	6.88e-05	0.00183
positive regulation of telomerase RNA localization to Cajal body (GO:1904874)	15	7	1.1	+	6.33	0.000481	0.0103
RNA catabolic process (GO:0006401)	251	116	18.49	+	6.27	1.41e-46	6.24e-44
positive regulation of nuclear-transcribed mRNA poly(A) tail shortening (GO:0060213)	13	6	0.96	+	6.27	0.00129	0.0238
protein neddylation (GO:0045116)	13	6	0.96	+	6.27	0.00129	0.0238
negative regulation of RNA splicing (GO:0033119)	26	12	1.92	+	6.27	5.28e-06	0.000176
respiratory electron transport chain (GO:0022904)	109	50	8.03	+	6.23	1.33e-20	1.81e-18
error-free translesion synthesis (GO:0070987)	20	9	1.47	+	6.11	9.37e-05	0.00239
error-prone translesion synthesis (GO:0042276)	20	9	1.47	+	6.11	9.37e-05	0.00239
late endosome to vacuole transport (GO:0045324)	18	8	1.33	+	6.03	0.000246	0.00569
regulation of telomerase RNA localization to Cajal body (GO:1904872)	18	8	1.33	+	6.03	0.000246	0.00568
nucleotide-excision repair, DNA gap filling (GO:0006297)	23	10	1.69	+	5.9	4.82e-05	0.00134
regulation of nuclear-transcribed mRNA catabolic process, deadenylation-dependent decay (GO:1900151)	21	9	1.55	+	5.82	0.000126	0.00311
response to arsenic-containing substance (GO:0046685)	35	15	2.58	+	5.82	7.48e-07	2.91e-05
negative regulation of translational initiation (GO:0045947)	19	8	1.4	+	5.72	0.000329	0.00738
NADH dehydrogenase complex assembly (GO:0010257)	65	27	4.79	+	5.64	5.43e-11	3.6e-09
mitochondrial respiratory chain complex I assembly (GO:0032981)	65	27	4.79	+	5.64	5.43e-11	3.59e-09
ribosomal large subunit assembly (GO:0000027)	29	12	2.14	+	5.62	1.27e-05	0.000395
negative regulation of ubiquitin-protein transferase activity (GO:0051444)	17	7	1.25	+	5.59	0.000865	0.0172
nucleotide-excision repair, DNA incision, 5'-to lesion (GO:0006296)	37	15	2.73	+	5.5	1.31e-06	4.86e-05
regulation of nuclear-transcribed mRNA poly(A) tail shortening (GO:0060211)	15	6	1.1	+	5.43	0.00229	0.0396
regulation of cellular amino acid metabolic process (GO:0006521)	65	26	4.79	+	5.43	2.37e-10	1.4e-08
regulation of transcription of nucleolar large rRNA by RNA polymerase I (GO:1901836)	15	6	1.1	+	5.43	0.00229	0.0396
barbed-end actin filament capping (GO:0051016)	15	6	1.1	+	5.43	0.00229	0.0395
regulation of protein localization to chromosome, telomeric region (GO:1904814)	15	6	1.1	+	5.43	0.00229	0.0395
ATP synthesis coupled proton transport (GO:0015986)	25	10	1.84	+	5.43	8.43e-05	0.0022
energy coupled proton transport, down electrochemical gradient (GO:0015985)	25	10	1.84	+	5.43	8.43e-05	0.0022
translation (GO:0006412)	389	155	28.66	+	5.41	1.9e-55	1.78e-52
regulation of transcription from RNA polymerase II promoter in response to hypoxia (GO:0061418)	78	31	5.75	+	5.4	5.17e-12	3.96e-10
cellular response to interleukin-12 (GO:0071349)	48	19	3.54	+	5.37	7.01e-08	3.13e-06
DNA damage response, detection of DNA damage (GO:0042769)	38	15	2.8	+	5.36	1.71e-06	6.22e-05
cytoplasmic translational initiation (GO:0002183)	28	11	2.06	+	5.33	4.27e-05	0.00119
interleukin-12-mediated signaling pathway (GO:0035722)	46	18	3.39	+	5.31	1.77e-07	7.47e-06
ribosome assembly (GO:0042255)	64	25	4.71	+	5.3	7.78e-10	4.39e-08
3'-UTR-mediated mRNA destabilization (GO:0061158)	18	7	1.33	+	5.28	0.00113	0.0213
response to interleukin-12 (GO:0070671)	49	19	3.61	+	5.26	9.11e-08	3.99e-06
regulation of intrinsic apoptotic signaling pathway by p53 class mediator (GO:1902253)	31	12	2.28	+	5.25	2.17e-05	0.000644
negative regulation of mRNA processing (GO:0050686)	31	12	2.28	+	5.25	2.17e-05	0.000643
S phase (GO:0051320)	65	25	4.79	+	5.22	1.01e-09	5.55e-08
mitotic S phase (GO:0000084)	65	25	4.79	+	5.22	1.01e-09	5.53e-08
protein-DNA complex disassembly (GO:0032986)	21	8	1.55	+	5.17	0.000563	0.0118
G1 phase (GO:0051318)	21	8	1.55	+	5.17	0.000563	0.0118
mitotic G1 phase (GO:0000080)	21	8	1.55	+	5.17	0.000563	0.0118
mitotic interphase (GO:0051329)	79	30	5.82	+	5.16	2.83e-11	1.95e-09
interphase (GO:0051325)	79	30	5.82	+	5.16	2.83e-11	1.94e-09
nucleotide-excision repair, preincision complex assembly (GO:0006294)	29	11	2.14	+	5.15	5.53e-05	0.00151
regulation of mRNA 3'-end processing (GO:0031440)	29	11	2.14	+	5.15	5.53e-05	0.00151
establishment of protein localization to membrane (GO:0090150)	289	109	21.29	+	5.12	2.66e-37	6.05e-35
peptide biosynthetic process (GO:0043043)	415	156	30.57	+	5.1	3.89e-53	3.26e-50
nucleotide-excision repair, DNA incision (GO:0033683)	40	15	2.95	+	5.09	2.85e-06	9.96e-05
aerobic respiration (GO:0009060)	78	29	5.75	+	5.05	9.07e-11	5.73e-09
ATP biosynthetic process (GO:0006754)	35	13	2.58	+	5.04	1.42e-05	0.000434
cellular respiration (GO:0045333)	159	59	11.71	+	5.04	2.01e-20	2.68e-18
regulation of oxidative stress-induced intrinsic apoptotic signaling pathway (GO:1902175)	27	10	1.99	+	5.03	0.000141	0.00345
substantia nigra development (GO:0021762)	46	17	3.39	+	5.02	7.42e-07	2.89e-05
protein targeting (GO:0006605)	371	137	27.33	+	5.01	6.25e-46	2.55e-43
ATP metabolic process (GO:0046034)	202	74	14.88	+	4.97	5.11e-25	8.05e-23
nucleotide-excision repair, DNA duplex unwinding (GO:0000717)	22	8	1.62	+	4.94	0.000722	0.0147
negative regulation of mRNA splicing, via spliceosome (GO:0048025)	22	8	1.62	+	4.94	0.000722	0.0146
purine nucleoside triphosphate biosynthetic process (GO:0009145)	47	17	3.46	+	4.91	9.46e-07	3.59e-05
glycolytic process through glucose-6-phosphate (GO:0061620)	28	10	2.06	+	4.85	0.00018	0.00427
glycolytic process through fructose-6-phosphate (GO:0061615)	28	10	2.06	+	4.85	0.00018	0.00427
mitochondrial respiratory chain complex assembly (GO:0033108)	98	35	7.22	+	4.85	2.68e-12	2.09e-10
antigen processing and presentation of exogenous peptide antigen via MHC class I, TAP-dependent (GO:0002479)	76	27	5.6	+	4.82	9.06e-10	5.04e-08
tricarboxylic acid cycle (GO:0006099)	34	12	2.5	+	4.79	4.54e-05	0.00126
endoplasmic reticulum mannose trimming (GO:1904380)	20	7	1.47	+	4.75	0.00185	0.0326
positive regulation of signal transduction by p53 class mediator (GO:1901798)	23	8	1.69	+	4.72	0.000915	0.0179
purine ribonucleoside triphosphate biosynthetic process (GO:0009206)	46	16	3.39	+	4.72	2.98e-06	0.000103
global genome nucleotide-excision repair (GO:0070911)	26	9	1.92	+	4.7	0.000454	0.00973
protein K11-linked ubiquitination (GO:0070979)	29	10	2.14	+	4.68	0.000227	0.00532
transcription-coupled nucleotide-excision repair (GO:0006283)	73	25	5.38	+	4.65	6.92e-09	3.49e-07
virion assembly (GO:0019068)	38	13	2.8	+	4.64	2.88e-05	0.000828
mitochondrial translational elongation (GO:0070125)	88	30	6.48	+	4.63	2.42e-10	1.43e-08
antigen processing and presentation of exogenous peptide antigen via MHC class I (GO:0042590)	80	27	5.89	+	4.58	2.26e-09	1.21e-07
inner mitochondrial membrane organization (GO:0007007)	45	15	3.31	+	4.52	9.21e-06	0.000297
positive regulation of telomerase activity (GO:0051973)	36	12	2.65	+	4.52	7.15e-05	0.0019
regulation of cellular amine metabolic process (GO:0033238)	84	28	6.19	+	4.52	1.44e-09	7.83e-08
postreplication repair (GO:0006301)	51	17	3.76	+	4.52	2.37e-06	8.38e-05
exonucleolytic catabolism of deadenylated mRNA (GO:0043928)	33	11	2.43	+	4.52	0.000142	0.00347
ribosomal large subunit biogenesis (GO:0042273)	75	25	5.52	+	4.52	1.08e-08	5.29e-07
NADH regeneration (GO:0006735)	27	9	1.99	+	4.52	0.000569	0.0119
endosome transport via multivesicular body sorting pathway (GO:0032509)	27	9	1.99	+	4.52	0.000569	0.0119
glucose catabolic process to pyruvate (GO:0061718)	27	9	1.99	+	4.52	0.000569	0.0119
canonical glycolysis (GO:0061621)	27	9	1.99	+	4.52	0.000569	0.0118
nucleobase-containing compound catabolic process (GO:0034655)	377	125	27.77	+	4.5	5.07e-38	1.24e-35
anaphase-promoting complex-dependent catabolic process (GO:0031145)	82	27	6.04	+	4.47	3.51e-09	1.82e-07
regulation of hematopoietic stem cell differentiation (GO:1902036)	73	24	5.38	+	4.46	2.63e-08	1.23e-06
ribonucleoside triphosphate biosynthetic process (GO:0009201)	52	17	3.83	+	4.44	2.95e-06	0.000102
positive regulation of telomere maintenance via telomere lengthening (GO:1904358)	37	12	2.73	+	4.4	8.89e-05	0.0023
interleukin-1-mediated signaling pathway (GO:0070498)	96	31	7.07	+	4.38	3.68e-10	2.14e-08
translational elongation (GO:0006414)	124	40	9.13	+	4.38	1.1e-12	9.03e-11
cristae formation (GO:0042407)	31	10	2.28	+	4.38	0.000353	0.0078
aggrephagy (GO:0035973)	28	9	2.06	+	4.36	0.000707	0.0144
ribonucleoprotein complex subunit organization (GO:0071826)	193	62	14.22	+	4.36	7.91e-19	9.84e-17
regulation of protein sumoylation (GO:0033233)	25	8	1.84	+	4.34	0.00142	0.0259
positive regulation of telomere maintenance (GO:0032206)	50	16	3.68	+	4.34	7.18e-06	0.000236
establishment of protein localization to organelle (GO:0072594)	450	144	33.15	+	4.34	2.73e-42	8.68e-40
negative regulation of G2/M transition of mitotic cell cycle (GO:0010972)	91	29	6.7	+	4.33	1.73e-09	9.31e-08
peptide metabolic process (GO:0006518)	537	171	39.56	+	4.32	4.91e-50	3.26e-47
regulation of sister chromatid cohesion (GO:0007063)	22	7	1.62	+	4.32	0.00289	0.0485
amide biosynthetic process (GO:0043604)	538	171	39.63	+	4.31	6.07e-50	3.86e-47
ribonucleoprotein complex assembly (GO:0022618)	186	59	13.7	+	4.31	9.05e-18	1.08e-15
regulation of telomere maintenance (GO:0032204)	82	26	6.04	+	4.3	1.29e-08	6.3e-07
regulation of transcription from RNA polymerase II promoter in response to stress (GO:0043618)	120	38	8.84	+	4.3	6.35e-12	4.79e-10
nuclear-transcribed mRNA catabolic process, deadenylation-dependent decay (GO:0000288)	60	19	4.42	+	4.3	1.16e-06	4.36e-05
ER-nucleus signaling pathway (GO:0006984)	38	12	2.8	+	4.29	0.00011	0.00275
NADH metabolic process (GO:0006734)	38	12	2.8	+	4.29	0.00011	0.00274
mitochondrial translational termination (GO:0070126)	89	28	6.56	+	4.27	4.16e-09	2.14e-07
nuclear-transcribed mRNA catabolic process, exonucleolytic (GO:0000291)	35	11	2.58	+	4.27	0.000218	0.00513
regulation of mRNA stability (GO:0043488)	182	57	13.41	+	4.25	5.24e-17	6.09e-15
electron transport chain (GO:0022900)	179	56	13.19	+	4.25	1.03e-16	1.17e-14
positive regulation of DNA-templated transcription, initiation (GO:2000144)	32	10	2.36	+	4.24	0.000435	0.00933
regulation of DNA-templated transcription in response to stress (GO:0043620)	126	39	9.28	+	4.2	6e-12	4.54e-10
translational termination (GO:0006415)	97	30	7.15	+	4.2	1.64e-09	8.84e-08
negative regulation of proteasomal ubiquitin-dependent protein catabolic process (GO:0032435)	36	11	2.65	+	4.15	0.000267	0.00611
regulation of alternative mRNA splicing, via spliceosome (GO:0000381)	69	21	5.08	+	4.13	5.55e-07	2.2e-05
regulation of mRNA catabolic process (GO:0061013)	204	62	15.03	+	4.13	7.44e-18	8.91e-16
regulation of cellular response to heat (GO:1900034)	79	24	5.82	+	4.12	9.06e-08	3.98e-06
mRNA cis splicing, via spliceosome (GO:0045292)	33	10	2.43	+	4.11	0.000532	0.0113
positive regulation of mRNA processing (GO:0050685)	33	10	2.43	+	4.11	0.000532	0.0113
mRNA metabolic process (GO:0016071)	697	211	51.34	+	4.11	5.86e-59	7.17e-56
RNA phosphodiester bond hydrolysis, exonucleolytic (GO:0090503)	43	13	3.17	+	4.1	8.29e-05	0.00217
energy derivation by oxidation of organic compounds (GO:0015980)	229	69	16.87	+	4.09	1.48e-19	1.9e-17
negative regulation of cell cycle G2/M phase transition (GO:1902750)	103	31	7.59	+	4.09	1.52e-09	8.24e-08
response to X-ray (GO:0010165)	30	9	2.21	+	4.07	0.00106	0.0203
positive regulation of intrinsic apoptotic signaling pathway (GO:2001244)	60	18	4.42	+	4.07	4.17e-06	0.000141
intracellular protein transmembrane transport (GO:0065002)	50	15	3.68	+	4.07	2.6e-05	0.000761
transcription elongation from RNA polymerase I promoter (GO:0006362)	30	9	2.21	+	4.07	0.00106	0.0203
protein N-linked glycosylation via asparagine (GO:0018279)	30	9	2.21	+	4.07	0.00106	0.0203
autophagosome maturation (GO:0097352)	30	9	2.21	+	4.07	0.00106	0.0203
positive regulation of mRNA catabolic process (GO:0061014)	50	15	3.68	+	4.07	2.6e-05	0.000759
regulation of RNA stability (GO:0043487)	191	57	14.07	+	4.05	3.13e-16	3.46e-14
tRNA transport (GO:0051031)	37	11	2.73	+	4.04	0.000325	0.0073
nucleoside triphosphate biosynthetic process (GO:0009142)	64	19	4.71	+	4.03	2.58e-06	9.1e-05
NIK/NF-kappaB signaling (GO:0038061)	81	24	5.97	+	4.02	1.34e-07	5.78e-06
intracellular transport of virus (GO:0075733)	54	16	3.98	+	4.02	1.6e-05	0.000485
positive regulation of protein insertion into mitochondrial membrane involved in apoptotic signaling pathway (GO:1900740)	27	8	1.99	+	4.02	0.00214	0.0373
regulation of protein insertion into mitochondrial membrane involved in apoptotic signaling pathway (GO:1900739)	27	8	1.99	+	4.02	0.00214	0.0372
pyruvate metabolic process (GO:0006090)	71	21	5.23	+	4.02	8.19e-07	3.17e-05
purine ribonucleoside triphosphate metabolic process (GO:0009205)	61	18	4.49	+	4.01	5.05e-06	0.000169
regulation of mRNA metabolic process (GO:1903311)	333	98	24.53	+	4	1.23e-26	1.95e-24
positive regulation of telomere maintenance via telomerase (GO:0032212)	34	10	2.5	+	3.99	0.000647	0.0133
cholesterol biosynthetic process (GO:0006695)	41	12	3.02	+	3.97	0.000199	0.00472
translesion synthesis (GO:0019985)	41	12	3.02	+	3.97	0.000199	0.00471
positive regulation of mRNA metabolic process (GO:1903313)	82	24	6.04	+	3.97	1.62e-07	6.86e-06
heterocycle catabolic process (GO:0046700)	434	127	31.97	+	3.97	4.31e-34	8.58e-32
cellular nitrogen compound catabolic process (GO:0044270)	435	127	32.04	+	3.96	5.21e-34	1.02e-31
protein export from nucleus (GO:0006611)	151	44	11.12	+	3.96	1.49e-12	1.22e-10
ribonucleoprotein complex export from nucleus (GO:0071426)	127	37	9.36	+	3.95	8.86e-11	5.62e-09
regulation of hematopoietic progenitor cell differentiation (GO:1901532)	86	25	6.34	+	3.95	1e-07	4.37e-06
regulation of oxidative phosphorylation (GO:0002082)	31	9	2.28	+	3.94	0.00129	0.0238
mRNA splice site selection (GO:0006376)	31	9	2.28	+	3.94	0.00129	0.0238
termination of RNA polymerase I transcription (GO:0006363)	31	9	2.28	+	3.94	0.00129	0.0238
peptidyl-asparagine modification (GO:0018196)	31	9	2.28	+	3.94	0.00129	0.0237
glucose catabolic process (GO:0006007)	31	9	2.28	+	3.94	0.00129	0.0237
purine nucleoside triphosphate metabolic process (GO:0009144)	69	20	5.08	+	3.93	1.93e-06	6.96e-05
transcription initiation from RNA polymerase I promoter (GO:0006361)	38	11	2.8	+	3.93	0.000394	0.00853
ribonucleoprotein complex localization (GO:0071166)	128	37	9.43	+	3.92	1.07e-10	6.69e-09
aromatic compound catabolic process (GO:0019439)	450	130	33.15	+	3.92	2.05e-34	4.18e-32
protein transmembrane transport (GO:0071806)	59	17	4.35	+	3.91	1.19e-05	0.000374
'de novo' protein folding (GO:0006458)	42	12	3.09	+	3.88	0.00024	0.00559
regulation of DNA-templated transcription, initiation (GO:2000142)	42	12	3.09	+	3.88	0.00024	0.00559
glycolytic process (GO:0006096)	42	12	3.09	+	3.88	0.00024	0.00558
regulation of protein export from nucleus (GO:0046825)	42	12	3.09	+	3.88	0.00024	0.00557
regulation of telomere maintenance via telomere lengthening (GO:1904356)	63	18	4.64	+	3.88	7.35e-06	0.00024
protein transmembrane import into intracellular organelle (GO:0044743)	35	10	2.58	+	3.88	0.000781	0.0157
response to epidermal growth factor (GO:0070849)	49	14	3.61	+	3.88	7.46e-05	0.00197
cytochrome complex assembly (GO:0017004)	35	10	2.58	+	3.88	0.000781	0.0157
regulation of mRNA processing (GO:0050684)	144	41	10.61	+	3.87	1.58e-11	1.13e-09
regulation of translational initiation (GO:0006446)	81	23	5.97	+	3.85	4.56e-07	1.82e-05
ribonucleoside triphosphate metabolic process (GO:0009199)	67	19	4.94	+	3.85	4.53e-06	0.000152
gluconeogenesis (GO:0006094)	46	13	3.39	+	3.84	0.000147	0.00354
ribosomal small subunit biogenesis (GO:0042274)	71	20	5.23	+	3.82	2.79e-06	9.76e-05
RNA export from nucleus (GO:0006405)	135	38	9.94	+	3.82	1.14e-10	7.14e-09
chaperone cofactor-dependent protein refolding (GO:0051085)	32	9	2.36	+	3.82	0.00155	0.0279
mRNA destabilization (GO:0061157)	32	9	2.36	+	3.82	0.00155	0.0279
transport of virus (GO:0046794)	57	16	4.2	+	3.81	2.8e-05	0.000806
regulation of telomerase activity (GO:0051972)	50	14	3.68	+	3.8	8.95e-05	0.00232
negative regulation of ubiquitin-dependent protein catabolic process (GO:2000059)	50	14	3.68	+	3.8	8.95e-05	0.00231
negative regulation of translation (GO:0017148)	136	38	10.02	+	3.79	1.37e-10	8.41e-09
regulation of cholesterol biosynthetic process (GO:0045540)	43	12	3.17	+	3.79	0.000288	0.00653
ATP generation from ADP (GO:0006757)	43	12	3.17	+	3.79	0.000288	0.00652
regulation of sterol biosynthetic process (GO:0106118)	43	12	3.17	+	3.79	0.000288	0.00651
nuclear export (GO:0051168)	165	46	12.15	+	3.78	1.71e-12	1.39e-10
positive regulation of viral genome replication (GO:0045070)	36	10	2.65	+	3.77	0.000938	0.0182
ribonucleoprotein complex biogenesis (GO:0022613)	426	118	31.38	+	3.76	6.72e-30	1.16e-27
negative regulation of protein ubiquitination (GO:0031397)	76	21	5.6	+	3.75	2.05e-06	7.34e-05
regulation of mRNA splicing, via spliceosome (GO:0048024)	105	29	7.73	+	3.75	2.53e-08	1.19e-06
mRNA 3'-end processing (GO:0031124)	87	24	6.41	+	3.74	4.02e-07	1.63e-05
multi-organism localization (GO:1902579)	58	16	4.27	+	3.74	3.35e-05	0.000954
multi-organism transport (GO:0044766)	58	16	4.27	+	3.74	3.35e-05	0.000952
viral process (GO:0016032)	792	218	58.34	+	3.74	4.78e-55	4.22e-52
regulation of RNA splicing (GO:0043484)	142	39	10.46	+	3.73	1.2e-10	7.48e-09
mitochondrial translation (GO:0032543)	113	31	8.32	+	3.72	9.62e-09	4.79e-07
mRNA splicing, via spliceosome (GO:0000398)	299	82	22.03	+	3.72	7.51e-21	1.05e-18
RNA splicing, via transesterification reactions with bulged adenosine as nucleophile (GO:0000377)	299	82	22.03	+	3.72	7.51e-21	1.04e-18
negative regulation of mRNA metabolic process (GO:1903312)	84	23	6.19	+	3.72	7.78e-07	3.01e-05
mRNA export from nucleus (GO:0006406)	110	30	8.1	+	3.7	1.86e-08	8.87e-07
mRNA-containing ribonucleoprotein complex export from nucleus (GO:0071427)	110	30	8.1	+	3.7	1.86e-08	8.84e-07
secondary alcohol biosynthetic process (GO:1902653)	44	12	3.24	+	3.7	0.000344	0.00764
antigen processing and presentation of peptide antigen via MHC class I (GO:0002474)	103	28	7.59	+	3.69	5.8e-08	2.62e-06
ribosome biogenesis (GO:0042254)	298	81	21.95	+	3.69	2.07e-20	2.74e-18
RNA splicing, via transesterification reactions (GO:0000375)	302	82	22.25	+	3.69	1.26e-20	1.73e-18
protein targeting to mitochondrion (GO:0006626)	59	16	4.35	+	3.68	3.99e-05	0.00112
positive regulation of mitochondrial outer membrane permeabilization involved in apoptotic signaling pathway (GO:1901030)	37	10	2.73	+	3.67	0.00112	0.0211
nucleotide phosphorylation (GO:0046939)	63	17	4.64	+	3.66	2.44e-05	0.000719
protein-containing complex disassembly (GO:0032984)	227	61	16.72	+	3.65	1.7e-15	1.78e-13
organic cyclic compound catabolic process (GO:1901361)	484	130	35.65	+	3.65	9.15e-32	1.64e-29
negative regulation of cellular amide metabolic process (GO:0034249)	153	41	11.27	+	3.64	7.67e-11	4.94e-09
spliceosomal complex assembly (GO:0000245)	56	15	4.13	+	3.64	7.76e-05	0.00203
cellular response to epidermal growth factor stimulus (GO:0071364)	45	12	3.31	+	3.62	0.000409	0.00883
nucleotide-excision repair (GO:0006289)	109	29	8.03	+	3.61	5.02e-08	2.29e-06
hexose biosynthetic process (GO:0019319)	49	13	3.61	+	3.6	0.000248	0.00571
sterol biosynthetic process (GO:0016126)	49	13	3.61	+	3.6	0.000248	0.0057
multivesicular body sorting pathway (GO:0071985)	34	9	2.5	+	3.59	0.00221	0.0385
tRNA-containing ribonucleoprotein complex export from nucleus (GO:0071431)	34	9	2.5	+	3.59	0.00221	0.0384
tRNA export from nucleus (GO:0006409)	34	9	2.5	+	3.59	0.00221	0.0384
negative regulation of protein modification by small protein conjugation or removal (GO:1903321)	87	23	6.41	+	3.59	1.3e-06	4.84e-05
negative regulation of proteasomal protein catabolic process (GO:1901799)	57	15	4.2	+	3.57	9.19e-05	0.00236
ncRNA export from nucleus (GO:0097064)	38	10	2.8	+	3.57	0.00133	0.0243
symbiotic process (GO:0044403)	884	232	65.12	+	3.56	1.33e-55	1.32e-52
nucleoside diphosphate phosphorylation (GO:0006165)	61	16	4.49	+	3.56	5.6e-05	0.00153
transcription by RNA polymerase I (GO:0006360)	42	11	3.09	+	3.56	0.0008	0.016
negative regulation of intracellular protein transport (GO:0090317)	42	11	3.09	+	3.56	0.0008	0.016
maintenance of protein localization in organelle (GO:0072595)	42	11	3.09	+	3.56	0.0008	0.016
SCF-dependent proteasomal ubiquitin-dependent protein catabolic process (GO:0031146)	96	25	7.07	+	3.54	5.78e-07	2.28e-05
negative regulation of mitotic cell cycle phase transition (GO:1901991)	219	57	16.13	+	3.53	4.52e-14	4.25e-12
Wnt signaling pathway, planar cell polarity pathway (GO:0060071)	97	25	7.15	+	3.5	6.8e-07	2.67e-05
neural nucleus development (GO:0048857)	66	17	4.86	+	3.5	4.03e-05	0.00113
positive regulation of DNA biosynthetic process (GO:2000573)	70	18	5.16	+	3.49	2.46e-05	0.000724
regulation of transcription by RNA polymerase I (GO:0006356)	35	9	2.58	+	3.49	0.00261	0.0443
RNA destabilization (GO:0050779)	35	9	2.58	+	3.49	0.00261	0.0443
regulation of stem cell differentiation (GO:2000736)	117	30	8.62	+	3.48	5.96e-08	2.69e-06
hydrogen peroxide metabolic process (GO:0042743)	39	10	2.87	+	3.48	0.00157	0.0281
platelet aggregation (GO:0070527)	43	11	3.17	+	3.47	0.000944	0.0183
regulation of mitochondrial outer membrane permeabilization involved in apoptotic signaling pathway (GO:1901028)	47	12	3.46	+	3.47	0.00057	0.0118
gene silencing by miRNA (GO:0035195)	47	12	3.46	+	3.47	0.00057	0.0118
ADP metabolic process (GO:0046031)	51	13	3.76	+	3.46	0.000345	0.00765
rRNA processing (GO:0006364)	216	55	15.91	+	3.46	2.68e-13	2.35e-11
regulation of telomere maintenance via telomerase (GO:0032210)	55	14	4.05	+	3.46	0.00021	0.00494
monosaccharide biosynthetic process (GO:0046364)	55	14	4.05	+	3.46	0.00021	0.00493
mitochondrial membrane organization (GO:0007006)	130	33	9.58	+	3.45	1.63e-08	7.86e-07
cell redox homeostasis (GO:0045454)	79	20	5.82	+	3.44	1.08e-05	0.000342
regulation of ATP metabolic process (GO:1903578)	123	31	9.06	+	3.42	5.03e-08	2.29e-06
posttranscriptional regulation of gene expression (GO:0010608)	544	137	40.07	+	3.42	5.09e-31	9.01e-29
regulation of intrinsic apoptotic signaling pathway (GO:2001242)	163	41	12.01	+	3.41	3.9e-10	2.25e-08
negative regulation of cell cycle phase transition (GO:1901988)	235	59	17.31	+	3.41	6.1e-14	5.61e-12
response to gamma radiation (GO:0010332)	56	14	4.13	+	3.39	0.000246	0.00568
response to amino acid starvation (GO:1990928)	80	20	5.89	+	3.39	1.26e-05	0.000394
mitochondrial transmembrane transport (GO:1990542)	96	24	7.07	+	3.39	1.78e-06	6.45e-05
cellular amide metabolic process (GO:0043603)	797	199	58.71	+	3.39	1.11e-44	4.2e-42
RNA splicing (GO:0008380)	400	99	29.47	+	3.36	3.65e-22	5.34e-20
nucleoside triphosphate metabolic process (GO:0009141)	93	23	6.85	+	3.36	3.39e-06	0.000116
negative regulation of proteolysis involved in cellular protein catabolic process (GO:1903051)	73	18	5.38	+	3.35	3.95e-05	0.00111
regulation of establishment of protein localization to mitochondrion (GO:1903747)	73	18	5.38	+	3.35	3.95e-05	0.00111
cellular protein complex disassembly (GO:0043624)	138	34	10.17	+	3.34	1.86e-08	8.84e-07
cellular iron ion homeostasis (GO:0006879)	65	16	4.79	+	3.34	0.000106	0.00267
posttranscriptional gene silencing by RNA (GO:0035194)	57	14	4.2	+	3.33	0.000287	0.00651
regulation of ubiquitin-protein transferase activity (GO:0051438)	53	13	3.9	+	3.33	0.000473	0.0101
negative regulation of response to oxidative stress (GO:1902883)	49	12	3.61	+	3.32	0.000781	0.0157
protein localization to organelle (GO:0033365)	765	187	56.35	+	3.32	7.68e-41	2.15e-38
NAD metabolic process (GO:0019674)	45	11	3.31	+	3.32	0.00129	0.0238
negative regulation of cellular protein catabolic process (GO:1903363)	86	21	6.34	+	3.31	1.05e-05	0.000334
mitotic G1/S transition checkpoint (GO:0044819)	66	16	4.86	+	3.29	0.000124	0.00307
mitotic G1 DNA damage checkpoint (GO:0031571)	66	16	4.86	+	3.29	0.000124	0.00307
posttranscriptional gene silencing (GO:0016441)	58	14	4.27	+	3.28	0.000334	0.00746
protein localization to membrane (GO:0072657)	514	124	37.86	+	3.27	1.11e-26	1.78e-24
rRNA metabolic process (GO:0016072)	228	55	16.8	+	3.27	1.69e-12	1.38e-10
regulation of translation (GO:0006417)	374	90	27.55	+	3.27	1.44e-19	1.87e-17
protein localization to mitochondrion (GO:0070585)	79	19	5.82	+	3.26	3.27e-05	0.000931
positive regulation of extrinsic apoptotic signaling pathway (GO:2001238)	50	12	3.68	+	3.26	0.000909	0.0178
mitochondrial gene expression (GO:0140053)	142	34	10.46	+	3.25	3.38e-08	1.57e-06
negative regulation of oxidative stress-induced cell death (GO:1903202)	46	11	3.39	+	3.25	0.00151	0.0272
negative regulation of cellular response to oxidative stress (GO:1900408)	46	11	3.39	+	3.25	0.00151	0.0272
regulation of DNA biosynthetic process (GO:2000278)	113	27	8.32	+	3.24	8.78e-07	3.37e-05
regulation of oxidative stress-induced cell death (GO:1903201)	67	16	4.94	+	3.24	0.000143	0.00349
G1 DNA damage checkpoint (GO:0044783)	67	16	4.94	+	3.24	0.000143	0.00348
RNA 3'-end processing (GO:0031123)	139	33	10.24	+	3.22	6.36e-08	2.86e-06
signal transduction involved in mitotic G1 DNA damage checkpoint (GO:0072431)	59	14	4.35	+	3.22	0.000387	0.00848
signal transduction involved in mitotic cell cycle checkpoint (GO:0072413)	59	14	4.35	+	3.22	0.000387	0.00847
signal transduction involved in mitotic DNA integrity checkpoint (GO:1902403)	59	14	4.35	+	3.22	0.000387	0.00846
signal transduction involved in mitotic DNA damage checkpoint (GO:1902402)	59	14	4.35	+	3.22	0.000387	0.00845
intracellular signal transduction involved in G1 DNA damage checkpoint (GO:1902400)	59	14	4.35	+	3.22	0.000387	0.00844
double-strand break repair via nonhomologous end joining (GO:0006303)	59	14	4.35	+	3.22	0.000387	0.00842
chaperone-mediated protein folding (GO:0061077)	59	14	4.35	+	3.22	0.000387	0.00841
regulation of protein modification by small protein conjugation or removal (GO:1903320)	236	56	17.39	+	3.22	1.86e-12	1.5e-10
anaphase (GO:0051322)	156	37	11.49	+	3.22	1.06e-08	5.2e-07
mitotic anaphase (GO:0000090)	156	37	11.49	+	3.22	1.06e-08	5.19e-07
cellular macromolecule catabolic process (GO:0044265)	912	216	67.18	+	3.22	1.75e-45	6.96e-43
protein folding (GO:0006457)	224	53	16.5	+	3.21	8.01e-12	5.96e-10
regulation of cellular amide metabolic process (GO:0034248)	427	101	31.46	+	3.21	2.31e-21	3.26e-19
establishment of protein localization to mitochondrion (GO:0072655)	72	17	5.3	+	3.21	0.000101	0.00256
tumor necrosis factor-mediated signaling pathway (GO:0033209)	123	29	9.06	+	3.2	4.44e-07	1.78e-05
DNA geometric change (GO:0032392)	115	27	8.47	+	3.19	1.17e-06	4.39e-05
intracellular protein transport (GO:0006886)	1002	235	73.81	+	3.18	5.09e-49	2.53e-46
positive regulation of gene expression, epigenetic (GO:0045815)	64	15	4.71	+	3.18	0.000273	0.00622
cellular response to amino acid starvation (GO:0034198)	77	18	5.67	+	3.17	7.15e-05	0.0019
midbrain development (GO:0030901)	90	21	6.63	+	3.17	1.89e-05	0.000567
mRNA transport (GO:0051028)	159	37	11.71	+	3.16	1.62e-08	7.87e-07
RNA transport (GO:0050658)	202	47	14.88	+	3.16	1.96e-10	1.19e-08
nucleic acid transport (GO:0050657)	202	47	14.88	+	3.16	1.96e-10	1.18e-08
selective autophagy (GO:0061912)	43	10	3.17	+	3.16	0.0029	0.0486
DNA synthesis involved in DNA repair (GO:0000731)	52	12	3.83	+	3.13	0.00122	0.0227
RNA stabilization (GO:0043489)	52	12	3.83	+	3.13	0.00122	0.0227
establishment of RNA localization (GO:0051236)	204	47	15.03	+	3.13	2.59e-10	1.52e-08
positive regulation of apoptotic signaling pathway (GO:2001235)	178	41	13.11	+	3.13	3.57e-09	1.84e-07
nuclear transport (GO:0051169)	270	62	19.89	+	3.12	4.16e-13	3.6e-11
mitochondrion organization (GO:0007005)	440	101	32.41	+	3.12	1.47e-20	1.98e-18
generation of precursor metabolites and energy (GO:0006091)	414	95	30.5	+	3.12	2.16e-19	2.75e-17
M phase (GO:0000279)	170	39	12.52	+	3.11	9.39e-09	4.7e-07
mitotic M phase (GO:0000087)	170	39	12.52	+	3.11	9.39e-09	4.68e-07
regulation of cell cycle G2/M phase transition (GO:1902749)	214	49	15.76	+	3.11	1.3e-10	8.05e-09
regulation of G2/M transition of mitotic cell cycle (GO:0010389)	197	45	14.51	+	3.1	7.83e-10	4.4e-08
DNA-templated transcription, termination (GO:0006353)	79	18	5.82	+	3.09	9.49e-05	0.00241
mitochondrial transport (GO:0006839)	224	51	16.5	+	3.09	6.51e-11	4.25e-09
protein sumoylation (GO:0016925)	66	15	4.86	+	3.09	0.000362	0.00797
RNA localization (GO:0006403)	225	51	16.57	+	3.08	7.47e-11	4.83e-09
mRNA processing (GO:0006397)	477	108	35.14	+	3.07	1.59e-21	2.27e-19
nucleocytoplasmic transport (GO:0006913)	267	60	19.67	+	3.05	2.17e-12	1.73e-10
negative regulation of intrinsic apoptotic signaling pathway (GO:2001243)	98	22	7.22	+	3.05	2.03e-05	0.000605
DNA duplex unwinding (GO:0032508)	107	24	7.88	+	3.04	8.8e-06	0.000285
negative regulation of G1/S transition of mitotic cell cycle (GO:2000134)	107	24	7.88	+	3.04	8.8e-06	0.000284
DNA damage response, signal transduction by p53 class mediator resulting in cell cycle arrest (GO:0006977)	58	13	4.27	+	3.04	0.000977	0.0189
positive regulation of establishment of protein localization to mitochondrion (GO:1903749)	58	13	4.27	+	3.04	0.000977	0.0189
cellular response to hypoxia (GO:0071456)	192	43	14.14	+	3.04	3.09e-09	1.61e-07
negative regulation of cell cycle process (GO:0010948)	326	73	24.01	+	3.04	1.02e-14	1.03e-12
regulation of protein ubiquitination (GO:0031396)	206	46	15.18	+	3.03	9.53e-10	5.28e-08
regulation of establishment of planar polarity (GO:0090175)	112	25	8.25	+	3.03	6.2e-06	0.000205
response to unfolded protein (GO:0006986)	166	37	12.23	+	3.03	4.24e-08	1.94e-06
positive regulation of translation (GO:0045727)	135	30	9.94	+	3.02	8.28e-07	3.19e-05
regulation of posttranscriptional gene silencing (GO:0060147)	90	20	6.63	+	3.02	5.37e-05	0.00148
regulation of carbohydrate catabolic process (GO:0043470)	90	20	6.63	+	3.02	5.37e-05	0.00148
purine ribonucleoside diphosphate metabolic process (GO:0009179)	63	14	4.64	+	3.02	0.000681	0.014
purine nucleoside diphosphate metabolic process (GO:0009135)	63	14	4.64	+	3.02	0.000681	0.014
regulation of gene silencing by RNA (GO:0060966)	90	20	6.63	+	3.02	5.37e-05	0.00148
antigen processing and presentation of exogenous peptide antigen (GO:0002478)	176	39	12.97	+	3.01	2.12e-08	9.96e-07
stimulatory C-type lectin receptor signaling pathway (GO:0002223)	113	25	8.32	+	3	7.08e-06	0.000233
gene silencing by RNA (GO:0031047)	86	19	6.34	+	3	8.74e-05	0.00227
tRNA aminoacylation for protein translation (GO:0006418)	50	11	3.68	+	2.99	0.00265	0.0448
telomere organization (GO:0032200)	100	22	7.37	+	2.99	2.65e-05	0.00077
iron ion homeostasis (GO:0055072)	82	18	6.04	+	2.98	0.000142	0.00347
negative regulation of mitotic cell cycle (GO:0045930)	310	68	22.84	+	2.98	1.96e-13	1.76e-11
negative regulation of RNA catabolic process (GO:1902369)	64	14	4.71	+	2.97	0.000778	0.0157
antigen processing and presentation of exogenous antigen (GO:0019884)	183	40	13.48	+	2.97	1.94e-08	9.16e-07
regulation of gene silencing by miRNA (GO:0060964)	87	19	6.41	+	2.96	9.98e-05	0.00252
negative regulation of cell cycle G1/S phase transition (GO:1902807)	110	24	8.1	+	2.96	1.31e-05	0.000406
negative regulation of protein catabolic process (GO:0042177)	133	29	9.8	+	2.96	1.74e-06	6.33e-05
cellular response to decreased oxygen levels (GO:0036294)	202	44	14.88	+	2.96	4.21e-09	2.15e-07
nucleoside diphosphate metabolic process (GO:0009132)	83	18	6.11	+	2.94	0.000162	0.00389
activation of innate immune response (GO:0002218)	143	31	10.53	+	2.94	8.64e-07	3.32e-05
telomere maintenance (GO:0000723)	97	21	7.15	+	2.94	4.9e-05	0.00136
macromolecule catabolic process (GO:0009057)	1054	228	77.64	+	2.94	1.55e-42	5.02e-40
biological phase (GO:0044848)	269	58	19.82	+	2.93	2.11e-11	1.49e-09
mitotic cell cycle phase (GO:0098763)	269	58	19.82	+	2.93	2.11e-11	1.49e-09
cell cycle phase (GO:0022403)	269	58	19.82	+	2.93	2.11e-11	1.48e-09
innate immune response activating cell surface receptor signaling pathway (GO:0002220)	116	25	8.55	+	2.93	1.05e-05	0.000333
non-recombinational repair (GO:0000726)	65	14	4.79	+	2.92	0.000887	0.0175
ribonucleoside diphosphate metabolic process (GO:0009185)	65	14	4.79	+	2.92	0.000887	0.0175
purine ribonucleotide biosynthetic process (GO:0009152)	149	32	10.98	+	2.92	6.91e-07	2.71e-05
cellular response to oxygen levels (GO:0071453)	219	47	16.13	+	2.91	1.9e-09	1.02e-07
regulation of cholesterol metabolic process (GO:0090181)	56	12	4.13	+	2.91	0.0021	0.0367
innate immune response-activating signal transduction (GO:0002758)	117	25	8.62	+	2.9	1.19e-05	0.000374
protein modification by small protein removal (GO:0070646)	295	63	21.73	+	2.9	4.12e-12	3.16e-10
DNA-templated transcription, elongation (GO:0006354)	89	19	6.56	+	2.9	0.000129	0.00318
viral life cycle (GO:0019058)	216	46	15.91	+	2.89	3.47e-09	1.81e-07
protein stabilization (GO:0050821)	188	40	13.85	+	2.89	3.67e-08	1.7e-06
positive regulation of protein modification by small protein conjugation or removal (GO:1903322)	141	30	10.39	+	2.89	1.8e-06	6.49e-05
cellular response to heat (GO:0034605)	66	14	4.86	+	2.88	0.00101	0.0194
cell aging (GO:0007569)	66	14	4.86	+	2.88	0.00101	0.0194
regulation of glycolytic process (GO:0006110)	81	17	5.97	+	2.85	0.00034	0.00759
negative regulation of intracellular transport (GO:0032387)	62	13	4.57	+	2.85	0.00165	0.0295
RNA processing (GO:0006396)	874	183	64.38	+	2.84	2.18e-32	3.99e-30
positive regulation of response to DNA damage stimulus (GO:2001022)	106	22	7.81	+	2.82	5.67e-05	0.00154
purine nucleotide biosynthetic process (GO:0006164)	159	33	11.71	+	2.82	9.03e-07	3.45e-05
endoplasmic reticulum unfolded protein response (GO:0030968)	106	22	7.81	+	2.82	5.67e-05	0.00154
cellular protein-containing complex assembly (GO:0034622)	800	166	58.93	+	2.82	7.85e-29	1.33e-26
response to topologically incorrect protein (GO:0035966)	188	39	13.85	+	2.82	9.65e-08	4.22e-06
non-canonical Wnt signaling pathway (GO:0035567)	135	28	9.94	+	2.82	5.96e-06	0.000199
protein localization to nucleus (GO:0034504)	169	35	12.45	+	2.81	4.46e-07	1.78e-05
signal transduction involved in DNA damage checkpoint (GO:0072422)	73	15	5.38	+	2.79	0.000898	0.0176
signal transduction involved in DNA integrity checkpoint (GO:0072401)	73	15	5.38	+	2.79	0.000898	0.0176
regulation of mitotic cell cycle phase transition (GO:1901990)	419	86	30.87	+	2.79	3.6e-15	3.74e-13
regulation of nucleocytoplasmic transport (GO:0046822)	117	24	8.62	+	2.78	3.14e-05	0.000899
antigen processing and presentation of peptide antigen (GO:0048002)	195	40	14.36	+	2.78	1.37e-07	5.91e-06
cellular response to interleukin-1 (GO:0071347)	176	36	12.97	+	2.78	3.98e-07	1.62e-05
ribonucleotide biosynthetic process (GO:0009260)	162	33	11.93	+	2.77	1.29e-06	4.83e-05
positive regulation of chromosome organization (GO:2001252)	187	38	13.78	+	2.76	3.25e-07	1.35e-05
signal transduction involved in cell cycle checkpoint (GO:0072395)	74	15	5.45	+	2.75	0.00101	0.0195
regulation of mitochondrial membrane permeability (GO:0046902)	74	15	5.45	+	2.75	0.00101	0.0194
maintenance of protein location in cell (GO:0032507)	79	16	5.82	+	2.75	0.000704	0.0144
maintenance of location in cell (GO:0051651)	99	20	7.29	+	2.74	0.000166	0.00398
positive regulation of neuron death (GO:1901216)	99	20	7.29	+	2.74	0.000166	0.00397
nucleobase-containing compound transport (GO:0015931)	248	50	18.27	+	2.74	4.14e-09	2.13e-07
regulation of gene silencing (GO:0060968)	129	26	9.5	+	2.74	1.95e-05	0.000583
protein deubiquitination (GO:0016579)	278	56	20.48	+	2.73	4.71e-10	2.71e-08
ribose phosphate biosynthetic process (GO:0046390)	169	34	12.45	+	2.73	1.65e-06	6.06e-05
positive regulation of DNA metabolic process (GO:0051054)	199	40	14.66	+	2.73	1.76e-07	7.42e-06
gene expression (GO:0010467)	2038	408	150.13	+	2.72	2.21e-71	8.78e-68
regulation of membrane permeability (GO:0090559)	85	17	6.26	+	2.71	0.000551	0.0116
regulation of cellular response to oxidative stress (GO:1900407)	80	16	5.89	+	2.71	0.000792	0.0159
intracellular transport (GO:0046907)	1536	307	113.15	+	2.71	7.99e-52	6.06e-49
regulation of generation of precursor metabolites and energy (GO:0043467)	161	32	11.86	+	2.7	3.96e-06	0.000134
purine-containing compound biosynthetic process (GO:0072522)	172	34	12.67	+	2.68	2.02e-06	7.25e-05
positive regulation of type I interferon production (GO:0032481)	81	16	5.97	+	2.68	0.000889	0.0175
DNA damage response, signal transduction by p53 class mediator (GO:0030330)	81	16	5.97	+	2.68	0.000889	0.0175
cellular response to UV (GO:0034644)	81	16	5.97	+	2.68	0.000889	0.0175
positive regulation of cellular amide metabolic process (GO:0034250)	162	32	11.93	+	2.68	4.24e-06	0.000143
regulation of G1/S transition of mitotic cell cycle (GO:2000045)	157	31	11.57	+	2.68	6.15e-06	0.000204
positive regulation of DNA repair (GO:0045739)	71	14	5.23	+	2.68	0.00185	0.0326
proton transmembrane transport (GO:1902600)	142	28	10.46	+	2.68	1.89e-05	0.000567
response to cadmium ion (GO:0046686)	66	13	4.86	+	2.67	0.00267	0.045
regulation of proteasomal ubiquitin-dependent protein catabolic process (GO:0032434)	127	25	9.36	+	2.67	5.89e-05	0.00159
proteasome-mediated ubiquitin-dependent protein catabolic process (GO:0043161)	322	63	23.72	+	2.66	1.3e-10	8.04e-09
regulation of cell cycle phase transition (GO:1901987)	456	89	33.59	+	2.65	2.28e-14	2.19e-12
positive regulation of protein localization to nucleus (GO:1900182)	82	16	6.04	+	2.65	0.000996	0.0192
regulation of purine nucleotide metabolic process (GO:1900542)	118	23	8.69	+	2.65	0.000133	0.00325
regulation of apoptotic signaling pathway (GO:2001233)	406	79	29.91	+	2.64	5.52e-13	4.72e-11
lysosomal transport (GO:0007041)	103	20	7.59	+	2.64	0.000418	0.009
response to interleukin-1 (GO:0070555)	201	39	14.81	+	2.63	4.66e-07	1.86e-05
cellular response to unfolded protein (GO:0034620)	129	25	9.5	+	2.63	6.61e-05	0.00177
regulation of ubiquitin-dependent protein catabolic process (GO:2000058)	155	30	11.42	+	2.63	1.11e-05	0.000351
regulation of gene expression, epigenetic (GO:0040029)	249	48	18.34	+	2.62	3.86e-08	1.78e-06
regulation of protein targeting (GO:1903533)	83	16	6.11	+	2.62	0.00111	0.0211
RNA metabolic process (GO:0016070)	1701	327	125.31	+	2.61	3.37e-52	2.68e-49
antigen processing and presentation (GO:0019882)	224	43	16.5	+	2.61	1.51e-07	6.43e-06
regulation of nucleotide metabolic process (GO:0006140)	120	23	8.84	+	2.6	0.000149	0.0036
import into nucleus (GO:0051170)	120	23	8.84	+	2.6	0.000149	0.00359
positive regulation of protein ubiquitination (GO:0031398)	120	23	8.84	+	2.6	0.000149	0.00359
proteasomal protein catabolic process (GO:0010498)	345	66	25.41	+	2.6	8.74e-11	5.56e-09
regulation of response to oxidative stress (GO:1902882)	89	17	6.56	+	2.59	0.00139	0.0253
neutrophil degranulation (GO:0043312)	482	92	35.51	+	2.59	1.76e-14	1.73e-12
positive regulation of canonical Wnt signaling pathway (GO:0090263)	147	28	10.83	+	2.59	2.72e-05	0.000789
regulation of protein stability (GO:0031647)	294	56	21.66	+	2.59	2.89e-09	1.51e-07
vacuolar transport (GO:0007034)	142	27	10.46	+	2.58	3.92e-05	0.00111
cellular nitrogen compound biosynthetic process (GO:0044271)	1671	317	123.1	+	2.58	3.56e-49	1.89e-46
neutrophil activation involved in immune response (GO:0002283)	486	92	35.8	+	2.57	3.76e-14	3.58e-12
regulation of mitochondrial membrane potential (GO:0051881)	74	14	5.45	+	2.57	0.00258	0.0439
regulation of stress fiber assembly (GO:0051492)	90	17	6.63	+	2.56	0.00145	0.0264
protein import (GO:0017038)	159	30	11.71	+	2.56	1.57e-05	0.000475
negative regulation of cellular protein localization (GO:1903828)	117	22	8.62	+	2.55	0.000248	0.0057
cellular component disassembly (GO:0022411)	394	74	29.02	+	2.55	1.42e-11	1.03e-09
macroautophagy (GO:0016236)	176	33	12.97	+	2.55	6.44e-06	0.000213
protein transport (GO:0015031)	1525	285	112.34	+	2.54	6.64e-43	2.2e-40
neutrophil mediated immunity (GO:0002446)	493	92	36.32	+	2.53	6.03e-14	5.58e-12
negative regulation of apoptotic signaling pathway (GO:2001234)	231	43	17.02	+	2.53	3.71e-07	1.51e-05
granulocyte activation (GO:0036230)	500	93	36.83	+	2.52	4.97e-14	4.66e-12
neutrophil activation (GO:0042119)	495	92	36.46	+	2.52	7.14e-14	6.53e-12
protein-containing complex subunit organization (GO:0043933)	1524	283	112.27	+	2.52	4.56e-42	1.42e-39
gene silencing (GO:0016458)	167	31	12.3	+	2.52	1.45e-05	0.000441
mitotic DNA integrity checkpoint (GO:0044774)	108	20	7.96	+	2.51	0.000558	0.0117
ncRNA processing (GO:0034470)	384	71	28.29	+	2.51	6.47e-11	4.24e-09
peroxisome organization (GO:0007031)	87	16	6.41	+	2.5	0.00236	0.0407
peptide transport (GO:0015833)	1556	286	114.62	+	2.5	7.55e-42	2.31e-39
regulation of cellular ketone metabolic process (GO:0010565)	185	34	13.63	+	2.49	9.27e-06	0.000298
vesicle budding from membrane (GO:0006900)	98	18	7.22	+	2.49	0.00118	0.0221
protein polyubiquitination (GO:0000209)	305	56	22.47	+	2.49	1.02e-08	5.05e-07
Fc receptor signaling pathway (GO:0038093)	240	44	17.68	+	2.49	3.56e-07	1.46e-05
T cell receptor signaling pathway (GO:0050852)	180	33	13.26	+	2.49	1.34e-05	0.000413
cellular protein localization (GO:0034613)	1636	299	120.52	+	2.48	1.72e-43	6.35e-41
regulation of proteolysis involved in cellular protein catabolic process (GO:1903050)	219	40	16.13	+	2.48	1.37e-06	5.05e-05
leukocyte degranulation (GO:0043299)	504	92	37.13	+	2.48	2.03e-13	1.82e-11
cellular macromolecule localization (GO:0070727)	1644	300	121.11	+	2.48	2.31e-43	8.36e-41
negative regulation of protein-containing complex assembly (GO:0031333)	137	25	10.09	+	2.48	0.000124	0.00307
cellular response to topologically incorrect protein (GO:0035967)	148	27	10.9	+	2.48	6.61e-05	0.00177
regulation of signal transduction by p53 class mediator (GO:1901796)	181	33	13.33	+	2.47	1.41e-05	0.000432
negative regulation of canonical Wnt signaling pathway (GO:0090090)	187	34	13.78	+	2.47	1.04e-05	0.00033
regulation of proteasomal protein catabolic process (GO:0061136)	187	34	13.78	+	2.47	1.04e-05	0.00033
signal transduction by p53 class mediator (GO:0072331)	121	22	8.91	+	2.47	0.000336	0.00751
regulation of cellular protein catabolic process (GO:1903362)	253	46	18.64	+	2.47	3.54e-07	1.46e-05
regulation of steroid biosynthetic process (GO:0050810)	88	16	6.48	+	2.47	0.0025	0.0427
G2/M transition of mitotic cell cycle (GO:0000086)	138	25	10.17	+	2.46	0.000135	0.00331
positive regulation of viral process (GO:0048524)	105	19	7.73	+	2.46	0.000933	0.0182
signal transduction in response to DNA damage (GO:0042770)	105	19	7.73	+	2.46	0.000933	0.0182
amide transport (GO:0042886)	1590	287	117.13	+	2.45	1.02e-40	2.75e-38
regulation of intracellular protein transport (GO:0033157)	244	44	17.97	+	2.45	7.64e-07	2.96e-05
mitotic DNA damage checkpoint (GO:0044773)	100	18	7.37	+	2.44	0.00135	0.0247
ERAD pathway (GO:0036503)	89	16	6.56	+	2.44	0.00266	0.0449
negative regulation of cell cycle (GO:0045786)	573	103	42.21	+	2.44	1.49e-14	1.48e-12
myeloid cell activation involved in immune response (GO:0002275)	518	93	38.16	+	2.44	4.2e-13	3.61e-11
myeloid leukocyte mediated immunity (GO:0002444)	514	92	37.86	+	2.43	6.33e-13	5.38e-11
cellular response to antibiotic (GO:0071236)	123	22	9.06	+	2.43	0.000397	0.00859
establishment of protein localization (GO:0045184)	1617	289	119.12	+	2.43	3.59e-40	9.51e-38
organonitrogen compound biosynthetic process (GO:1901566)	1410	252	103.87	+	2.43	9.4e-35	1.94e-32
nucleic acid metabolic process (GO:0090304)	2301	411	169.5	+	2.42	1.48e-59	1.96e-56
cell cycle G2/M phase transition (GO:0044839)	140	25	10.31	+	2.42	0.000256	0.00586
regulation of protein localization to nucleus (GO:1900180)	129	23	9.5	+	2.42	0.000302	0.00681
cytokinesis (GO:0000910)	118	21	8.69	+	2.42	0.00057	0.0118
regulation of cellular catabolic process (GO:0031329)	844	150	62.17	+	2.41	2.89e-20	3.8e-18
endoplasmic reticulum to Golgi vesicle-mediated transport (GO:0006888)	197	35	14.51	+	2.41	1.03e-05	0.000328
regulation of chromosome segregation (GO:0051983)	107	19	7.88	+	2.41	0.00109	0.0206
ncRNA metabolic process (GO:0034660)	477	84	35.14	+	2.39	1.33e-11	9.72e-10
protein-containing complex assembly (GO:0065003)	1280	225	94.29	+	2.39	5.15e-30	9e-28
regulation of cell cycle G1/S phase transition (GO:1902806)	177	31	13.04	+	2.38	4.26e-05	0.00119
response to endoplasmic reticulum stress (GO:0034976)	258	45	19.01	+	2.37	9.07e-07	3.45e-05
cellular transition metal ion homeostasis (GO:0046916)	109	19	8.03	+	2.37	0.00127	0.0236
negative regulation of chromosome organization (GO:2001251)	138	24	10.17	+	2.36	0.000416	0.00896
regulation of mitochondrion organization (GO:0010821)	190	33	14	+	2.36	2.64e-05	0.000769
cytoskeleton-dependent cytokinesis (GO:0061640)	98	17	7.22	+	2.35	0.00244	0.0419
Fc-epsilon receptor signaling pathway (GO:0038095)	173	30	12.74	+	2.35	6.54e-05	0.00175
regulation of catabolic process (GO:0009894)	1007	174	74.18	+	2.35	1.9e-22	2.79e-20
regulation of cell cycle arrest (GO:0071156)	110	19	8.1	+	2.34	0.00138	0.0252
cellular macromolecule biosynthetic process (GO:0034645)	1722	297	126.85	+	2.34	8.13e-39	2.05e-36
protein-containing complex localization (GO:0031503)	261	45	19.23	+	2.34	1.75e-06	6.34e-05
response to ionizing radiation (GO:0010212)	145	25	10.68	+	2.34	0.000321	0.00721
double-strand break repair (GO:0006302)	186	32	13.7	+	2.34	4.07e-05	0.00114
regulation of actomyosin structure organization (GO:0110020)	99	17	7.29	+	2.33	0.00263	0.0445
regulation of chromosome organization (GO:0033044)	364	62	26.81	+	2.31	1.8e-08	8.66e-07
positive regulation of Wnt signaling pathway (GO:0030177)	182	31	13.41	+	2.31	9.34e-05	0.00239
cellular response to oxidative stress (GO:0034599)	241	41	17.75	+	2.31	4.61e-06	0.000155
regulation of small molecule metabolic process (GO:0062012)	442	75	32.56	+	2.3	6.18e-10	3.52e-08
regulation of response to DNA damage stimulus (GO:2001020)	224	38	16.5	+	2.3	1.14e-05	0.000358
glucose metabolic process (GO:0006006)	118	20	8.69	+	2.3	0.00179	0.0318
positive regulation of mitochondrion organization (GO:0010822)	118	20	8.69	+	2.3	0.00179	0.0318
nucleobase-containing compound metabolic process (GO:0006139)	2813	475	207.22	+	2.29	1.31e-63	2.61e-60
regulation of cell cycle process (GO:0010564)	765	129	56.35	+	2.29	4.45e-16	4.82e-14
ubiquitin-dependent protein catabolic process (GO:0006511)	528	89	38.9	+	2.29	2.34e-11	1.63e-09
macromolecule biosynthetic process (GO:0009059)	1781	300	131.2	+	2.29	1.28e-37	2.99e-35
response to hydrogen peroxide (GO:0042542)	119	20	8.77	+	2.28	0.00186	0.0327
positive regulation of intracellular protein transport (GO:0090316)	161	27	11.86	+	2.28	0.000235	0.00548
negative regulation of gene expression (GO:0010629)	1766	296	130.09	+	2.28	1.21e-36	2.64e-34
positive regulation of innate immune response (GO:0045089)	209	35	15.4	+	2.27	3.24e-05	0.000924
protein-DNA complex subunit organization (GO:0071824)	251	42	18.49	+	2.27	6.18e-06	0.000205
modification-dependent macromolecule catabolic process (GO:0043632)	545	91	40.15	+	2.27	2.66e-11	1.84e-09
negative regulation of catabolic process (GO:0009895)	312	52	22.98	+	2.26	5.2e-07	2.06e-05
cellular response to starvation (GO:0009267)	180	30	13.26	+	2.26	0.00015	0.0036
transition metal ion homeostasis (GO:0055076)	132	22	9.72	+	2.26	0.00105	0.0202
modification-dependent protein catabolic process (GO:0019941)	534	89	39.34	+	2.26	5.22e-11	3.49e-09
regulation of DNA metabolic process (GO:0051052)	361	60	26.59	+	2.26	7.94e-08	3.51e-06
negative regulation of cellular catabolic process (GO:0031330)	254	42	18.71	+	2.24	7.28e-06	0.000239
positive regulation of response to biotic stimulus (GO:0002833)	248	41	18.27	+	2.24	9.72e-06	0.000311
response to hypoxia (GO:0001666)	345	57	25.41	+	2.24	2.16e-07	9.07e-06
cellular nitrogen compound metabolic process (GO:0034641)	3465	572	255.25	+	2.24	1.36e-76	7.2e-73
leukocyte activation involved in immune response (GO:0002366)	618	102	45.53	+	2.24	2.12e-12	1.7e-10
DNA repair (GO:0006281)	515	85	37.94	+	2.24	2.18e-10	1.31e-08
myeloid leukocyte activation (GO:0002274)	582	96	42.87	+	2.24	1.28e-11	9.39e-10
response to oxygen levels (GO:0070482)	382	63	28.14	+	2.24	3.93e-08	1.81e-06
response to decreased oxygen levels (GO:0036293)	358	59	26.37	+	2.24	1.23e-07	5.37e-06
cellular catabolic process (GO:0044248)	1805	297	132.97	+	2.23	1.89e-35	4e-33
cell activation involved in immune response (GO:0002263)	622	102	45.82	+	2.23	4e-12	3.09e-10
cellular response to tumor necrosis factor (GO:0071356)	244	40	17.97	+	2.23	1.45e-05	0.000442
nucleotide biosynthetic process (GO:0009165)	244	40	17.97	+	2.23	1.45e-05	0.000441
positive regulation of binding (GO:0051099)	177	29	13.04	+	2.22	0.000234	0.00548
cellular response to chemical stress (GO:0062197)	287	47	21.14	+	2.22	2.94e-06	0.000102
regulation of mitotic cell cycle (GO:0007346)	684	112	50.39	+	2.22	3.27e-13	2.86e-11
response to starvation (GO:0042594)	226	37	16.65	+	2.22	3.52e-05	0.000999
positive regulation of intracellular transport (GO:0032388)	214	35	15.76	+	2.22	6.53e-05	0.00176
nitrogen compound transport (GO:0071705)	1860	304	137.02	+	2.22	8.58e-36	1.85e-33
post-translational protein modification (GO:0043687)	361	59	26.59	+	2.22	1.46e-07	6.23e-06
heterocycle metabolic process (GO:0046483)	2998	489	220.85	+	2.21	1.1e-61	1.94e-58
negative regulation of binding (GO:0051100)	172	28	12.67	+	2.21	0.000332	0.00743
cell-cell signaling by wnt (GO:0198738)	351	57	25.86	+	2.2	2.89e-07	1.2e-05
Wnt signaling pathway (GO:0016055)	351	57	25.86	+	2.2	2.89e-07	1.2e-05
negative regulation of transferase activity (GO:0051348)	290	47	21.36	+	2.2	3.42e-06	0.000117
response to UV (GO:0009411)	142	23	10.46	+	2.2	0.00102	0.0196
proteolysis involved in cellular protein catabolic process (GO:0051603)	593	96	43.68	+	2.2	3.31e-11	2.24e-09
maintenance of location (GO:0051235)	173	28	12.74	+	2.2	0.000349	0.00773
purine ribonucleotide metabolic process (GO:0009150)	309	50	22.76	+	2.2	2.34e-06	8.29e-05
organic substance catabolic process (GO:1901575)	1763	285	129.87	+	2.19	8.02e-33	1.52e-30
regulation of protein catabolic process (GO:0042176)	397	64	29.25	+	2.19	6.74e-08	3.02e-06
cellular localization (GO:0051641)	2422	390	178.42	+	2.19	5.06e-46	2.12e-43
DNA conformation change (GO:0071103)	292	47	21.51	+	2.18	3.85e-06	0.000131
regulation of intracellular transport (GO:0032386)	361	58	26.59	+	2.18	3.95e-07	1.61e-05
nucleoside phosphate biosynthetic process (GO:1901293)	249	40	18.34	+	2.18	2.91e-05	0.000834
cellular aromatic compound metabolic process (GO:0006725)	3045	489	224.31	+	2.18	1.31e-59	1.9e-56
regulation of binding (GO:0051098)	374	60	27.55	+	2.18	2.25e-07	9.4e-06
cellular protein catabolic process (GO:0044257)	624	100	45.97	+	2.18	2.09e-11	1.49e-09
purine nucleotide metabolic process (GO:0006163)	331	53	24.38	+	2.17	1.12e-06	4.24e-05
RNA phosphodiester bond hydrolysis (GO:0090501)	163	26	12.01	+	2.17	0.000698	0.0143
protein-DNA complex assembly (GO:0065004)	207	33	15.25	+	2.16	0.000146	0.00353
regulation of morphogenesis of an epithelium (GO:1905330)	182	29	13.41	+	2.16	0.000312	0.00702
mitotic cell cycle checkpoint (GO:0007093)	157	25	11.57	+	2.16	0.000942	0.0183
negative regulation of Wnt signaling pathway (GO:0030178)	220	35	16.21	+	2.16	8.52e-05	0.00222
regulation of DNA binding (GO:0051101)	126	20	9.28	+	2.15	0.00272	0.0458
regulation of cysteine-type endopeptidase activity involved in apoptotic process (GO:0043281)	221	35	16.28	+	2.15	9.01e-05	0.00232
regulation of extrinsic apoptotic signaling pathway (GO:2001236)	158	25	11.64	+	2.15	0.000987	0.0191
DNA recombination (GO:0006310)	222	35	16.35	+	2.14	9.54e-05	0.00242
regulation of cellular protein localization (GO:1903827)	559	88	41.18	+	2.14	6.51e-10	3.69e-08
ribonucleotide metabolic process (GO:0009259)	324	51	23.87	+	2.14	2.62e-06	9.18e-05
positive regulation of cellular protein localization (GO:1903829)	337	53	24.83	+	2.13	2.21e-06	7.86e-05
protein localization (GO:0008104)	2201	346	162.14	+	2.13	3.56e-38	8.84e-36
chromatin assembly or disassembly (GO:0006333)	154	24	11.34	+	2.12	0.00146	0.0266
ribose phosphate metabolic process (GO:0019693)	334	52	24.6	+	2.11	3.32e-06	0.000115
regulation of cellular response to stress (GO:0080135)	739	115	54.44	+	2.11	2.4e-12	1.89e-10
response to tumor necrosis factor (GO:0034612)	270	42	19.89	+	2.11	3.59e-05	0.00102
organic cyclic compound metabolic process (GO:1901360)	3277	509	241.4	+	2.11	1.6e-58	1.82e-55
regulation of cysteine-type endopeptidase activity (GO:2000116)	245	38	18.05	+	2.11	7.2e-05	0.00191
cellular response to stress (GO:0033554)	1761	272	129.73	+	2.1	2.24e-28	3.72e-26
interspecies interaction between organisms (GO:0044419)	1997	308	147.11	+	2.09	2.76e-32	4.98e-30
positive regulation of organelle organization (GO:0010638)	636	98	46.85	+	2.09	2.32e-10	1.38e-08
regulated exocytosis (GO:0045055)	696	107	51.27	+	2.09	3.06e-11	2.08e-09
catabolic process (GO:0009056)	2078	319	153.08	+	2.08	3.06e-33	5.95e-31
protein catabolic process (GO:0030163)	686	105	50.53	+	2.08	5.95e-11	3.91e-09
protein modification by small protein conjugation (GO:0032446)	778	119	57.31	+	2.08	2.9e-12	2.25e-10
positive regulation of cellular protein catabolic process (GO:1903364)	144	22	10.61	+	2.07	0.0029	0.0486
positive regulation of endopeptidase activity (GO:0010950)	177	27	13.04	+	2.07	0.00112	0.0211
establishment or maintenance of cell polarity (GO:0007163)	204	31	15.03	+	2.06	0.000603	0.0124
nucleosome organization (GO:0034728)	158	24	11.64	+	2.06	0.00181	0.032
regulation of cell cycle (GO:0051726)	1239	188	91.27	+	2.06	1.39e-18	1.71e-16
positive regulation of cell death (GO:0010942)	712	108	52.45	+	2.06	4.97e-11	3.34e-09
oxidation-reduction process (GO:0055114)	963	146	70.94	+	2.06	1.67e-14	1.65e-12
response to oxidative stress (GO:0006979)	390	59	28.73	+	2.05	1.68e-06	6.13e-05
regulation of canonical Wnt signaling pathway (GO:0060828)	293	44	21.58	+	2.04	4.47e-05	0.00125
negative regulation of protein modification process (GO:0031400)	606	91	44.64	+	2.04	2.78e-09	1.47e-07
Golgi vesicle transport (GO:0048193)	396	59	29.17	+	2.02	2.17e-06	7.74e-05
cellular component biogenesis (GO:0044085)	2551	380	187.92	+	2.02	9.66e-38	2.29e-35
cellular biosynthetic process (GO:0044249)	2782	414	204.94	+	2.02	1.47e-41	4.33e-39
protein modification by small protein conjugation or removal (GO:0070647)	988	147	72.78	+	2.02	5.43e-14	5.06e-12
response to reactive oxygen species (GO:0000302)	195	29	14.36	+	2.02	0.00119	0.0222
positive regulation of programmed cell death (GO:0043068)	660	98	48.62	+	2.02	1.21e-09	6.61e-08
cellular response to DNA damage stimulus (GO:0006974)	783	116	57.68	+	2.01	3.51e-11	2.37e-09
mitotic cell cycle phase transition (GO:0044772)	277	41	20.41	+	2.01	0.000115	0.00286
regulation of microtubule cytoskeleton organization (GO:0070507)	196	29	14.44	+	2.01	0.00122	0.0227
positive regulation of peptidase activity (GO:0010952)	196	29	14.44	+	2.01	0.00122	0.0226
purine-containing compound metabolic process (GO:0072521)	366	54	26.96	+	2	8.72e-06	0.000283
negative regulation of cellular protein metabolic process (GO:0032269)	1051	155	77.42	+	2	1.83e-14	1.78e-12
nucleotide metabolic process (GO:0009117)	441	65	32.49	+	2	1.11e-06	4.19e-05
cell cycle phase transition (GO:0044770)	285	42	20.99	+	2	9.13e-05	0.00235
tRNA metabolic process (GO:0006399)	190	28	14	+	2	0.00165	0.0295
mitotic prometaphase (GO:0000236)	170	25	12.52	+	2	0.00244	0.042
positive regulation of proteolysis (GO:0045862)	361	53	26.59	+	1.99	1.2e-05	0.000375
positive regulation of apoptotic process (GO:0043065)	654	96	48.18	+	1.99	2.7e-09	1.43e-07
negative regulation of protein metabolic process (GO:0051248)	1121	164	82.58	+	1.99	4.7e-15	4.86e-13
negative regulation of macromolecule metabolic process (GO:0010605)	2700	395	198.9	+	1.99	8.33e-38	2.01e-35
organic substance biosynthetic process (GO:1901576)	2886	422	212.6	+	1.98	8.37e-41	2.3e-38
regulation of innate immune response (GO:0045088)	301	44	22.17	+	1.98	8.86e-05	0.0023
biosynthetic process (GO:0009058)	2964	432	218.34	+	1.98	1.62e-41	4.68e-39
DNA metabolic process (GO:0006259)	750	109	55.25	+	1.97	3.62e-10	2.11e-08
mitotic cell cycle (GO:0000278)	731	106	53.85	+	1.97	8.12e-10	4.55e-08
nucleoside phosphate metabolic process (GO:0006753)	449	65	33.08	+	1.97	2.12e-06	7.57e-05
nucleic acid phosphodiester bond hydrolysis (GO:0090305)	305	44	22.47	+	1.96	9.87e-05	0.0025
mitotic cell cycle process (GO:1903047)	653	94	48.1	+	1.95	9.78e-09	4.85e-07
leukocyte activation (GO:0045321)	917	132	67.55	+	1.95	7.94e-12	5.93e-10
negative regulation of organelle organization (GO:0010639)	396	57	29.17	+	1.95	8.36e-06	0.000272
macromolecule localization (GO:0033036)	2538	364	186.96	+	1.95	6.99e-33	1.34e-30
protein ubiquitination (GO:0016567)	698	100	51.42	+	1.94	4.93e-09	2.51e-07
cell division (GO:0051301)	503	72	37.05	+	1.94	6.43e-07	2.53e-05
negative regulation of protein kinase activity (GO:0006469)	231	33	17.02	+	1.94	0.000818	0.0163
protein maturation (GO:0051604)	224	32	16.5	+	1.94	0.00105	0.0201
organic substance transport (GO:0071702)	2220	317	163.54	+	1.94	6.47e-28	1.06e-25
regulation of cellular localization (GO:0060341)	820	117	60.41	+	1.94	2.21e-10	1.32e-08
response to antibiotic (GO:0046677)	316	45	23.28	+	1.93	0.000129	0.00318
positive regulation of cellular catabolic process (GO:0031331)	375	53	27.62	+	1.92	2.78e-05	0.000804
negative regulation of metabolic process (GO:0009892)	2960	418	218.05	+	1.92	5.06e-37	1.13e-34
cellular response to toxic substance (GO:0097237)	220	31	16.21	+	1.91	0.00148	0.0269
regulation of viral process (GO:0050792)	207	29	15.25	+	1.9	0.00254	0.0432
autophagy (GO:0006914)	286	40	21.07	+	1.9	0.000354	0.00782
process utilizing autophagic mechanism (GO:0061919)	286	40	21.07	+	1.9	0.000354	0.00781
negative regulation of intracellular signal transduction (GO:1902532)	508	71	37.42	+	1.9	1.69e-06	6.17e-05
regulation of protein binding (GO:0043393)	215	30	15.84	+	1.89	0.00203	0.0356
negative regulation of kinase activity (GO:0033673)	251	35	18.49	+	1.89	0.00086	0.0171
cellular component assembly (GO:0022607)	2320	323	170.9	+	1.89	9.57e-27	1.55e-24
regulation of symbiosis, encompassing mutualism through parasitism (GO:0043903)	223	31	16.43	+	1.89	0.00166	0.0296
cellular response to nutrient levels (GO:0031669)	259	36	19.08	+	1.89	0.000707	0.0144
leukocyte mediated immunity (GO:0002443)	760	105	55.99	+	1.88	9.03e-09	4.53e-07
chromosome organization (GO:0051276)	1051	145	77.42	+	1.87	1.24e-11	9.11e-10
cellular response to extracellular stimulus (GO:0031668)	290	40	21.36	+	1.87	0.000411	0.00886
cell cycle (GO:0007049)	1359	187	100.11	+	1.87	9.29e-15	9.47e-13
exocytosis (GO:0006887)	785	108	57.83	+	1.87	6.74e-09	3.42e-07
negative regulation of apoptotic process (GO:0043066)	904	124	66.59	+	1.86	5.98e-10	3.42e-08
regulation of apoptotic process (GO:0042981)	1558	213	114.77	+	1.86	2e-16	2.22e-14
regulation of actin filament organization (GO:0110053)	278	38	20.48	+	1.86	0.000699	0.0143
regulation of Wnt signaling pathway (GO:0030111)	374	51	27.55	+	1.85	9.31e-05	0.00238
aging (GO:0007568)	279	38	20.55	+	1.85	0.000725	0.0147
cellular response to cytokine stimulus (GO:0071345)	1031	140	75.95	+	1.84	9.17e-11	5.77e-09
negative regulation of programmed cell death (GO:0043069)	921	125	67.85	+	1.84	8.58e-10	4.79e-08
chromatin organization (GO:0006325)	694	94	51.12	+	1.84	1.29e-07	5.58e-06
regulation of programmed cell death (GO:0043067)	1580	214	116.39	+	1.84	3.23e-16	3.54e-14
cell activation (GO:0001775)	1064	144	78.38	+	1.84	5.3e-11	3.53e-09
cell surface receptor signaling pathway involved in cell-cell signaling (GO:1905114)	422	57	31.09	+	1.83	4.92e-05	0.00136
regulation of protein-containing complex assembly (GO:0043254)	452	61	33.3	+	1.83	2.75e-05	0.000795
nucleobase-containing compound biosynthetic process (GO:0034654)	1115	150	82.14	+	1.83	2.91e-11	1.99e-09
cellular protein metabolic process (GO:0044267)	3700	497	272.56	+	1.82	4.34e-40	1.13e-37
regulation of microtubule-based process (GO:0032886)	231	31	17.02	+	1.82	0.00291	0.0487
cell cycle process (GO:0022402)	1037	139	76.39	+	1.82	2.23e-10	1.33e-08
peptidyl-lysine modification (GO:0018205)	306	41	22.54	+	1.82	0.000795	0.0159
phosphorylation (GO:0016310)	1301	174	95.84	+	1.82	8.36e-13	7e-11
regulation of cell death (GO:0010941)	1707	228	125.75	+	1.81	1.33e-16	1.51e-14
heterocycle biosynthetic process (GO:0018130)	1188	158	87.51	+	1.81	1.63e-11	1.17e-09
response to cytokine (GO:0034097)	1121	149	82.58	+	1.8	7.11e-11	4.62e-09
apoptotic signaling pathway (GO:0097190)	286	38	21.07	+	1.8	0.0012	0.0224
organelle organization (GO:0006996)	3455	459	254.51	+	1.8	2.55e-35	5.33e-33
response to inorganic substance (GO:0010035)	542	72	39.93	+	1.8	7.4e-06	0.000241
positive regulation of catabolic process (GO:0009896)	445	59	32.78	+	1.8	5.38e-05	0.00148
negative regulation of cell death (GO:0060548)	1013	134	74.62	+	1.8	9.83e-10	5.43e-08
cellular response to external stimulus (GO:0071496)	363	48	26.74	+	1.8	0.000342	0.00761
positive regulation of protein-containing complex assembly (GO:0031334)	250	33	18.42	+	1.79	0.00282	0.0475
regulation of response to biotic stimulus (GO:0002831)	404	53	29.76	+	1.78	0.000167	0.00398
regulation of organelle organization (GO:0033043)	1320	173	97.24	+	1.78	5.23e-12	3.98e-10
negative regulation of biosynthetic process (GO:0009890)	1596	208	117.57	+	1.77	3.18e-14	3.05e-12
aromatic compound biosynthetic process (GO:0019438)	1197	156	88.18	+	1.77	8.64e-11	5.52e-09
regulation of cytoskeleton organization (GO:0051493)	562	73	41.4	+	1.76	1.45e-05	0.000442
negative regulation of protein phosphorylation (GO:0001933)	409	53	30.13	+	1.76	0.000253	0.00579
organic cyclic compound biosynthetic process (GO:1901362)	1338	173	98.56	+	1.76	1.46e-11	1.06e-09
cellular macromolecule metabolic process (GO:0044260)	5073	655	373.71	+	1.75	1.87e-51	1.3e-48
negative regulation of phosphorylation (GO:0042326)	450	58	33.15	+	1.75	0.000124	0.00308
establishment of organelle localization (GO:0051656)	388	50	28.58	+	1.75	0.000379	0.00832
negative regulation of macromolecule biosynthetic process (GO:0010558)	1508	194	111.09	+	1.75	9.1e-13	7.58e-11
negative regulation of cellular component organization (GO:0051129)	723	93	53.26	+	1.75	1.33e-06	4.93e-05
negative regulation of phosphate metabolic process (GO:0045936)	569	73	41.92	+	1.74	2.3e-05	0.000679
response to radiation (GO:0009314)	437	56	32.19	+	1.74	0.000199	0.00471
negative regulation of phosphorus metabolic process (GO:0010563)	570	73	41.99	+	1.74	2.34e-05	0.000691
cellular metabolic process (GO:0044237)	7664	981	564.57	+	1.74	2.73e-95	4.35e-91
regulation of hemopoiesis (GO:1903706)	461	59	33.96	+	1.74	0.000143	0.00348
negative regulation of cellular macromolecule biosynthetic process (GO:2000113)	1425	182	104.97	+	1.73	9.33e-12	6.91e-10
MAPK cascade (GO:0000165)	368	47	27.11	+	1.73	0.000774	0.0156
negative regulation of cellular biosynthetic process (GO:0031327)	1567	200	115.43	+	1.73	7.55e-13	6.36e-11
regulation of response to stress (GO:0080134)	1452	185	106.96	+	1.73	6.95e-12	5.22e-10
nucleobase-containing small molecule metabolic process (GO:0055086)	534	68	39.34	+	1.73	5.4e-05	0.00148
vesicle organization (GO:0016050)	307	39	22.62	+	1.72	0.00246	0.0422
organophosphate biosynthetic process (GO:0090407)	537	68	39.56	+	1.72	5.76e-05	0.00156
immune effector process (GO:0002252)	1079	136	79.49	+	1.71	1.18e-08	5.74e-07
membrane organization (GO:0061024)	857	108	63.13	+	1.71	4.42e-07	1.78e-05
regulation of autophagy (GO:0010506)	334	42	24.6	+	1.71	0.00187	0.0329
macromolecule metabolic process (GO:0043170)	6173	774	454.74	+	1.7	3.57e-60	5.68e-57
regulation of proteolysis (GO:0030162)	734	92	54.07	+	1.7	4.37e-06	0.000147
response to nutrient levels (GO:0031667)	535	67	39.41	+	1.7	0.000108	0.00272
positive regulation of defense response (GO:0031349)	368	46	27.11	+	1.7	0.00115	0.0215
response to extracellular stimulus (GO:0009991)	568	71	41.84	+	1.7	6.34e-05	0.00171
transcription, DNA-templated (GO:0006351)	664	83	48.91	+	1.7	1.26e-05	0.000392
nucleic acid-templated transcription (GO:0097659)	665	83	48.99	+	1.69	1.72e-05	0.000518
signal transduction by protein phosphorylation (GO:0023014)	393	49	28.95	+	1.69	0.000837	0.0166
response to abiotic stimulus (GO:0009628)	1164	145	85.75	+	1.69	7.11e-09	3.58e-07
negative regulation of nitrogen compound metabolic process (GO:0051172)	2404	299	177.09	+	1.69	6.2e-18	7.48e-16
positive regulation of establishment of protein localization (GO:1904951)	475	59	34.99	+	1.69	0.000344	0.00764
negative regulation of RNA metabolic process (GO:0051253)	1378	171	101.51	+	1.68	3.11e-10	1.82e-08
regulation of cellular component size (GO:0032535)	388	48	28.58	+	1.68	0.0011	0.0208
nitrogen compound metabolic process (GO:0006807)	7000	865	515.66	+	1.68	7.5e-69	2.39e-65
cofactor metabolic process (GO:0051186)	438	54	32.27	+	1.67	0.000582	0.012
organelle localization (GO:0051640)	602	74	44.35	+	1.67	7.25e-05	0.00192
negative regulation of nucleobase-containing compound metabolic process (GO:0045934)	1482	182	109.17	+	1.67	1.64e-10	1e-08
RNA biosynthetic process (GO:0032774)	677	83	49.87	+	1.66	2.79e-05	0.000804
histone modification (GO:0016570)	359	44	26.45	+	1.66	0.00264	0.0447
transcription by RNA polymerase II (GO:0006366)	506	62	37.27	+	1.66	0.000279	0.00635
cytokine-mediated signaling pathway (GO:0019221)	694	85	51.12	+	1.66	2.52e-05	0.000739
protein metabolic process (GO:0019538)	4282	524	315.44	+	1.66	1.75e-32	3.25e-30
regulation of gene expression (GO:0010468)	4494	549	331.05	+	1.66	2.75e-34	5.54e-32
response to organonitrogen compound (GO:0010243)	1010	123	74.4	+	1.65	3.43e-07	1.42e-05
regulation of cellular protein metabolic process (GO:0032268)	2660	323	195.95	+	1.65	4.73e-18	5.75e-16
regulation of protein metabolic process (GO:0051246)	2833	344	208.69	+	1.65	2.9e-19	3.67e-17
regulation of actin filament-based process (GO:0032970)	404	49	29.76	+	1.65	0.0018	0.0319
response to metal ion (GO:0010038)	372	45	27.4	+	1.64	0.00236	0.0407
metabolic process (GO:0008152)	8414	1015	619.82	+	1.64	1.77e-85	1.41e-81
organonitrogen compound catabolic process (GO:1901565)	1064	128	78.38	+	1.63	3.51e-07	1.45e-05
negative regulation of cellular metabolic process (GO:0031324)	2603	312	191.75	+	1.63	1.35e-16	1.52e-14
primary metabolic process (GO:0044238)	7463	894	549.77	+	1.63	4.06e-66	9.22e-63
regulation of transferase activity (GO:0051338)	1024	122	75.43	+	1.62	1.04e-06	3.93e-05
secretion by cell (GO:0032940)	999	119	73.59	+	1.62	1.44e-06	5.29e-05
phosphate-containing compound metabolic process (GO:0006796)	2143	255	157.87	+	1.62	3.58e-13	3.12e-11
phosphorus metabolic process (GO:0006793)	2170	258	159.85	+	1.61	2.58e-13	2.28e-11
proteolysis (GO:0006508)	1280	152	94.29	+	1.61	5.47e-08	2.48e-06
organonitrogen compound metabolic process (GO:1901564)	5299	629	390.35	+	1.61	2.45e-37	5.65e-35
organelle assembly (GO:0070925)	727	86	53.55	+	1.61	6.85e-05	0.00183
cellular component organization or biogenesis (GO:0071840)	5772	682	425.2	+	1.6	3.26e-41	9.26e-39
negative regulation of signal transduction (GO:0009968)	1278	151	94.14	+	1.6	7.35e-08	3.26e-06
organic substance metabolic process (GO:0071704)	7841	926	577.61	+	1.6	5.02e-67	1.33e-63
response to nitrogen compound (GO:1901698)	1093	129	80.52	+	1.6	8.79e-07	3.36e-05
transport (GO:0006810)	4542	536	334.59	+	1.6	1.31e-29	2.24e-27
negative regulation of biological process (GO:0048519)	5388	635	396.91	+	1.6	6.02e-37	1.33e-34
positive regulation of cellular component organization (GO:0051130)	1240	146	91.35	+	1.6	1.6e-07	6.81e-06
establishment of localization (GO:0051234)	4672	543	344.17	+	1.58	1.83e-28	3.07e-26
apoptotic process (GO:0006915)	907	105	66.81	+	1.57	1.87e-05	0.000562
negative regulation of catalytic activity (GO:0043086)	821	95	60.48	+	1.57	5.68e-05	0.00154
negative regulation of nucleic acid-templated transcription (GO:1903507)	1282	148	94.44	+	1.57	4.32e-07	1.74e-05
negative regulation of RNA biosynthetic process (GO:1902679)	1284	148	94.59	+	1.56	4.4e-07	1.77e-05
response to toxic substance (GO:0009636)	521	60	38.38	+	1.56	0.00151	0.0272
cellular response to organic cyclic compound (GO:0071407)	549	63	40.44	+	1.56	0.00148	0.0268
export from cell (GO:0140352)	1046	120	77.05	+	1.56	7.33e-06	0.00024
regulation of establishment of protein localization (GO:0070201)	777	89	57.24	+	1.55	0.000151	0.00361
regulation of macromolecule metabolic process (GO:0060255)	6204	710	457.02	+	1.55	5.94e-39	1.52e-36
negative regulation of transcription by RNA polymerase II (GO:0000122)	886	101	65.27	+	1.55	6e-05	0.00162
cellular component organization (GO:0016043)	5581	636	411.13	+	1.55	1.1e-32	2.07e-30
positive regulation of nucleobase-containing compound metabolic process (GO:0045935)	1911	217	140.77	+	1.54	1.32e-09	7.18e-08
regulation of metabolic process (GO:0019222)	6755	764	497.61	+	1.54	1.36e-41	4.08e-39
negative regulation of transcription, DNA-templated (GO:0045892)	1229	139	90.53	+	1.54	2.46e-06	8.68e-05
response to organic substance (GO:0010033)	3025	342	222.84	+	1.53	5.88e-15	6.04e-13
response to organic cyclic compound (GO:0014070)	929	105	68.44	+	1.53	5.13e-05	0.00142
regulation of protein localization (GO:0032880)	1054	119	77.64	+	1.53	1.77e-05	0.000532
vesicle-mediated transport (GO:0016192)	1939	218	142.84	+	1.53	2.83e-09	1.49e-07
negative regulation of molecular function (GO:0044092)	1178	132	86.78	+	1.52	7.82e-06	0.000255
secretion (GO:0046903)	1116	125	82.21	+	1.52	1.35e-05	0.000415
regulation of cellular component biogenesis (GO:0044087)	960	107	70.72	+	1.51	6.76e-05	0.0018
positive regulation of macromolecule metabolic process (GO:0010604)	3404	379	250.76	+	1.51	8.52e-16	9.04e-14
negative regulation of response to stimulus (GO:0048585)	1656	184	121.99	+	1.51	1.37e-07	5.91e-06
positive regulation of gene expression (GO:0010628)	2032	225	149.69	+	1.5	4.61e-09	2.35e-07
organophosphate metabolic process (GO:0019637)	877	97	64.6	+	1.5	0.000209	0.00492
cellular response to organic substance (GO:0071310)	2396	265	176.5	+	1.5	1.55e-10	9.48e-09
positive regulation of macromolecule biosynthetic process (GO:0010557)	1931	213	142.25	+	1.5	1.75e-08	8.44e-07
positive regulation of metabolic process (GO:0009893)	3702	406	272.71	+	1.49	5.44e-16	5.81e-14
negative regulation of cell communication (GO:0010648)	1423	156	104.83	+	1.49	3.08e-06	0.000107
negative regulation of signaling (GO:0023057)	1427	156	105.12	+	1.48	3.23e-06	0.000111
regulation of intracellular signal transduction (GO:1902531)	1794	196	132.16	+	1.48	1.4e-07	5.99e-06
regulation of cellular component organization (GO:0051128)	2518	275	185.49	+	1.48	2.18e-10	1.31e-08
regulation of macromolecule biosynthetic process (GO:0010556)	4076	445	300.26	+	1.48	1.79e-17	2.11e-15
peptidyl-amino acid modification (GO:0018193)	873	95	64.31	+	1.48	0.000426	0.00915
regulation of biosynthetic process (GO:0009889)	4301	467	316.84	+	1.47	4.47e-18	5.47e-16
regulation of cellular macromolecule biosynthetic process (GO:2000112)	3937	427	290.02	+	1.47	3.66e-16	3.99e-14
positive regulation of nitrogen compound metabolic process (GO:0051173)	3229	349	237.87	+	1.47	9.49e-13	7.86e-11
positive regulation of biosynthetic process (GO:0009891)	2055	222	151.38	+	1.47	4.11e-08	1.89e-06
positive regulation of cellular metabolic process (GO:0031325)	3394	366	250.02	+	1.46	2.56e-13	2.28e-11
positive regulation of cellular biosynthetic process (GO:0031328)	2023	218	149.03	+	1.46	6.93e-08	3.1e-06
cellular response to chemical stimulus (GO:0070887)	2956	318	217.76	+	1.46	2.32e-11	1.62e-09
regulation of cellular biosynthetic process (GO:0031326)	4222	454	311.02	+	1.46	8.07e-17	9.24e-15
regulation of nucleobase-containing compound metabolic process (GO:0019219)	4067	437	299.6	+	1.46	4.9e-16	5.27e-14
negative regulation of cellular process (GO:0048523)	4799	514	353.52	+	1.45	3.21e-19	4.03e-17
positive regulation of RNA metabolic process (GO:0051254)	1746	187	128.62	+	1.45	1.14e-06	4.29e-05
positive regulation of cellular protein metabolic process (GO:0032270)	1618	173	119.19	+	1.45	3.39e-06	0.000117
regulation of protein transport (GO:0051223)	730	78	53.78	+	1.45	0.00224	0.0387
localization (GO:0051179)	5778	615	425.64	+	1.44	1.41e-23	2.16e-21
regulation of transcription by RNA polymerase II (GO:0006357)	2276	242	167.66	+	1.44	3.01e-08	1.41e-06
regulation of protein kinase activity (GO:0045859)	800	85	58.93	+	1.44	0.00174	0.031
cell death (GO:0008219)	1073	114	79.04	+	1.44	0.000244	0.00565
regulation of RNA metabolic process (GO:0051252)	3812	404	280.81	+	1.44	1.04e-13	9.41e-12
programmed cell death (GO:0012501)	1038	110	76.46	+	1.44	0.000387	0.00849
positive regulation of protein metabolic process (GO:0051247)	1727	183	127.22	+	1.44	2.62e-06	9.19e-05
carboxylic acid metabolic process (GO:0019752)	879	93	64.75	+	1.44	0.00114	0.0214
response to stress (GO:0006950)	3620	383	266.67	+	1.44	7.49e-13	6.34e-11
regulation of protein modification process (GO:0031399)	1871	197	137.83	+	1.43	1.52e-06	5.58e-05
regulation of nitrogen compound metabolic process (GO:0051171)	5881	619	433.23	+	1.43	1.37e-22	2.06e-20
regulation of cellular metabolic process (GO:0031323)	6272	660	462.03	+	1.43	1.01e-24	1.57e-22
regulation of primary metabolic process (GO:0080090)	6064	637	446.71	+	1.43	2.43e-23	3.68e-21
positive regulation of intracellular signal transduction (GO:1902533)	1032	107	76.02	+	1.41	0.000906	0.0177
regulation of catalytic activity (GO:0050790)	2385	247	175.69	+	1.41	1.72e-07	7.27e-06
response to hormone (GO:0009725)	920	95	67.77	+	1.4	0.00222	0.0385
cellular protein modification process (GO:0006464)	3076	317	226.6	+	1.4	2.61e-09	1.39e-07
protein modification process (GO:0036211)	3076	317	226.6	+	1.4	2.61e-09	1.38e-07
macromolecule modification (GO:0043412)	3296	339	242.8	+	1.4	6.25e-10	3.55e-08
regulation of phosphate metabolic process (GO:0019220)	1822	187	134.22	+	1.39	1.3e-05	0.000405
regulation of phosphorus metabolic process (GO:0051174)	1823	187	134.29	+	1.39	1.31e-05	0.000406
positive regulation of cellular process (GO:0048522)	5520	564	406.63	+	1.39	2.42e-17	2.83e-15
regulation of phosphorylation (GO:0042325)	1627	165	119.85	+	1.38	7.74e-05	0.00203
response to endogenous stimulus (GO:0009719)	1506	152	110.94	+	1.37	0.00022	0.00517
regulation of molecular function (GO:0065009)	3063	309	225.64	+	1.37	3.35e-08	1.56e-06
positive regulation of nucleic acid-templated transcription (GO:1903508)	1656	167	121.99	+	1.37	0.000106	0.00267
positive regulation of signal transduction (GO:0009967)	1706	172	125.67	+	1.37	7.32e-05	0.00193
positive regulation of RNA biosynthetic process (GO:1902680)	1657	167	122.06	+	1.37	0.000106	0.00267
small molecule metabolic process (GO:0044281)	1717	172	126.48	+	1.36	0.000113	0.00281
cytoskeleton organization (GO:0007010)	1179	118	86.85	+	1.36	0.0015	0.0272
positive regulation of biological process (GO:0048518)	6249	621	460.34	+	1.35	5.62e-17	6.48e-15
regulation of nucleic acid-templated transcription (GO:1903506)	3546	351	261.22	+	1.34	1.83e-08	8.76e-07
regulation of RNA biosynthetic process (GO:2001141)	3551	351	261.59	+	1.34	1.88e-08	8.92e-07
cellular response to endogenous stimulus (GO:0071495)	1221	120	89.95	+	1.33	0.00258	0.0438
regulation of hydrolase activity (GO:0051336)	1293	127	95.25	+	1.33	0.00195	0.0343
positive regulation of transcription, DNA-templated (GO:0045893)	1558	153	114.77	+	1.33	0.000588	0.0121
regulation of transcription, DNA-templated (GO:0006355)	3480	341	256.36	+	1.33	8.63e-08	3.8e-06
response to oxygen-containing compound (GO:1901700)	1603	157	118.09	+	1.33	0.000573	0.0119
positive regulation of molecular function (GO:0044093)	1823	178	134.29	+	1.33	0.000293	0.0066
regulation of signal transduction (GO:0009966)	3151	301	232.12	+	1.3	5.43e-06	0.000181
positive regulation of signaling (GO:0023056)	1944	183	143.21	+	1.28	0.00115	0.0217
positive regulation of cell communication (GO:0010647)	1936	182	142.62	+	1.28	0.00132	0.0242
regulation of biological quality (GO:0065008)	4112	386	302.91	+	1.27	7.13e-07	2.79e-05
response to chemical (GO:0042221)	4501	421	331.57	+	1.27	2.22e-07	9.28e-06
cellular process (GO:0009987)	14623	1350	1077.21	+	1.25	8.48e-58	9e-55
positive regulation of response to stimulus (GO:0048584)	2453	226	180.7	+	1.25	0.000826	0.0165
regulation of response to stimulus (GO:0048583)	4329	393	318.9	+	1.23	1.19e-05	0.000374
immune system process (GO:0002376)	2769	249	203.98	+	1.22	0.00149	0.027
regulation of developmental process (GO:0050793)	2631	235	193.81	+	1.21	0.00298	0.0499
regulation of cell communication (GO:0010646)	3633	320	267.63	+	1.2	0.00087	0.0172
regulation of signaling (GO:0023051)	3673	322	270.57	+	1.19	0.00116	0.0218
regulation of biological process (GO:0050789)	11795	1023	868.88	+	1.18	9.65e-15	9.78e-13
biological regulation (GO:0065007)	12491	1058	920.16	+	1.15	2.21e-12	1.74e-10
regulation of cellular process (GO:0050794)	11077	925	815.99	+	1.13	7.13e-08	3.17e-06
biological_process (GO:0008150)	17794	1479	1310.8	+	1.13	5.7e-43	1.97e-40
response to stimulus (GO:0050896)	8544	701	629.4	+	1.11	0.000391	0.00848
multicellular organismal process (GO:0032501)	7015	459	516.76	-	0.89	0.00246	0.0422
animal organ morphogenesis (GO:0009887)	970	46	71.46	-	0.64	0.00182	0.0322
system process (GO:0003008)	1980	77	145.86	-	0.53	3.87e-10	2.24e-08
pattern specification process (GO:0007389)	432	15	31.82	-	0.47	0.00172	0.0308
humoral immune response (GO:0006959)	371	12	27.33	-	0.44	0.00208	0.0365
synaptic signaling (GO:0099536)	470	15	34.62	-	0.43	0.000366	0.00805
trans-synaptic signaling (GO:0099537)	445	14	32.78	-	0.43	0.000505	0.0107
nervous system process (GO:0050877)	1399	44	103.06	-	0.43	7.72e-11	4.95e-09
epidermis development (GO:0008544)	419	13	30.87	-	0.42	0.000695	0.0142
chemical synaptic transmission (GO:0007268)	426	13	31.38	-	0.41	0.000535	0.0113
anterograde trans-synaptic signaling (GO:0098916)	426	13	31.38	-	0.41	0.000535	0.0113
adaptive immune response (GO:0002250)	614	18	45.23	-	0.4	9.68e-06	0.000311
skin development (GO:0043588)	380	11	27.99	-	0.39	0.000553	0.0117
detection of stimulus (GO:0051606)	702	20	51.71	-	0.39	1.34e-06	4.95e-05
positive regulation of cytosolic calcium ion concentration (GO:0007204)	298	8	21.95	-	0.36	0.00134	0.0246
second-messenger-mediated signaling (GO:0019932)	337	9	24.83	-	0.36	0.000563	0.0118
G protein-coupled receptor signaling pathway, coupled to cyclic nucleotide second messenger (GO:0007187)	249	6	18.34	-	0.33	0.00247	0.0422
sensory perception (GO:0007600)	977	22	71.97	-	0.31	1.55e-11	1.11e-09
keratinocyte differentiation (GO:0030216)	268	6	19.74	-	0.3	0.000695	0.0142
cell-cell adhesion via plasma-membrane adhesion molecules (GO:0098742)	256	5	18.86	-	0.27	0.000473	0.0101
adenylate cyclase-modulating G protein-coupled receptor signaling pathway (GO:0007188)	214	4	15.76	-	0.25	0.0011	0.0208
defense response to bacterium (GO:0042742)	338	6	24.9	-	0.24	2.07e-05	0.000616
G protein-coupled receptor signaling pathway (GO:0007186)	1322	22	97.39	-	0.23	7.59e-20	9.9e-18
keratinization (GO:0031424)	226	3	16.65	-	0.18	0.000175	0.00417
potassium ion transmembrane transport (GO:0071805)	159	2	11.71	-	0.17	0.00151	0.0272
humoral immune response mediated by circulating immunoglobulin (GO:0002455)	166	2	12.23	-	0.16	0.00107	0.0203
cartilage development (GO:0051216)	172	2	12.67	-	0.16	0.000748	0.0151
cyclic-nucleotide-mediated signaling (GO:0019935)	172	2	12.67	-	0.16	0.000748	0.0151
limb development (GO:0060173)	181	2	13.33	-	0.15	0.000554	0.0117
appendage development (GO:0048736)	181	2	13.33	-	0.15	0.000554	0.0117
B cell receptor signaling pathway (GO:0050853)	128	1	9.43	-	0.11	0.00235	0.0405
regulation of humoral immune response (GO:0002920)	136	1	10.02	-	0.1	0.00107	0.0203
complement activation, classical pathway (GO:0006958)	161	1	11.86	-	0.08	0.000239	0.00557
complement activation (GO:0006956)	176	1	12.97	-	0.08	7.52e-05	0.00198
sensory perception of smell (GO:0007608)	468	2	34.48	-	0.06	2.19e-12	1.73e-10
detection of chemical stimulus (GO:0009593)	519	2	38.23	-	0.05	1.04e-13	9.41e-12
sensory perception of chemical stimulus (GO:0007606)	540	2	39.78	-	0.05	2.05e-14	1.99e-12
detection of stimulus involved in sensory perception (GO:0050906)	545	2	40.15	-	0.05	1.36e-14	1.36e-12
phagocytosis, recognition (GO:0006910)	106	0	7.81	-	< 0.01	0.000828	0.0165
detection of chemical stimulus involved in sensory perception of smell (GO:0050911)	439	0	32.34	-	< 0.01	4.02e-14	3.8e-12
detection of chemical stimulus involved in sensory perception (GO:0050907)	483	0	35.58	-	< 0.01	1.53e-15	1.61e-13

## Sheet: CellularComponent
GO cellular component complete	Homo sapiens - REFLIST (20851)	CD8M (1536)	CD8M (expected)	CD8M (over/under)	CD8M (fold Enrichment)	CD8M (raw P-value)	CD8M (FDR)
transcription factor AP-1 complex (GO:0035976)	4	4	0.29	+	13.57	0.00123	0.0122
GAIT complex (GO:0097452)	4	4	0.29	+	13.57	0.00123	0.0121
signal recognition particle, endoplasmic reticulum targeting (GO:0005786)	6	5	0.44	+	11.31	0.000492	0.00587
cytosolic large ribosomal subunit (GO:0022625)	58	48	4.27	+	11.23	5.5e-28	3.15e-26
polysomal ribosome (GO:0042788)	34	27	2.5	+	10.78	4.96e-16	1.91e-14
cytosolic ribosome (GO:0022626)	107	80	7.88	+	10.15	1.49e-43	1.36e-41
proteasome core complex, beta-subunit complex (GO:0019774)	11	8	0.81	+	9.87	1.84e-05	0.000295
cytosolic small ribosomal subunit (GO:0022627)	46	33	3.39	+	9.74	2.43e-18	1.06e-16
eukaryotic translation initiation factor 3 complex, eIF3m (GO:0071541)	7	5	0.52	+	9.7	0.000795	0.00857
Ragulator complex (GO:0071986)	6	4	0.44	+	9.05	0.00331	0.0273
signal recognition particle (GO:0048500)	9	6	0.66	+	9.05	0.000301	0.0039
CRD-mediated mRNA stability complex (GO:0070937)	6	4	0.44	+	9.05	0.00331	0.0272
cytoplasmic side of rough endoplasmic reticulum membrane (GO:0098556)	6	4	0.44	+	9.05	0.00331	0.0271
F-actin capping protein complex (GO:0008290)	8	5	0.59	+	8.48	0.00122	0.0122
proteasome core complex, alpha-subunit complex (GO:0019773)	8	5	0.59	+	8.48	0.00122	0.0121
proteasome core complex (GO:0005839)	21	13	1.55	+	8.4	1.68e-07	3.41e-06
small ribosomal subunit (GO:0015935)	75	44	5.52	+	7.96	1.89e-21	8.82e-20
PTW/PP1 phosphatase complex (GO:0072357)	7	4	0.52	+	7.76	0.00493	0.0376
ubiquitin conjugating enzyme complex (GO:0031371)	9	5	0.66	+	7.54	0.00179	0.0165
ribosomal subunit (GO:0044391)	190	105	14	+	7.5	9.97e-48	9.99e-46
mitochondrial proton-transporting ATP synthase complex, coupling factor F(o) (GO:0000276)	11	6	0.81	+	7.4	0.000661	0.00749
Arp2/3 protein complex (GO:0005885)	11	6	0.81	+	7.4	0.000661	0.00745
eukaryotic 48S preinitiation complex (GO:0033290)	15	8	1.1	+	7.24	9.31e-05	0.00133
large ribosomal subunit (GO:0015934)	118	62	8.69	+	7.13	1.09e-27	6.07e-26
respiratory chain complex III (GO:0045275)	14	7	1.03	+	6.79	0.000349	0.00434
translation preinitiation complex (GO:0070993)	18	9	1.33	+	6.79	4.97e-05	0.000733
mitochondrial respiratory chain complex III (GO:0005750)	14	7	1.03	+	6.79	0.000349	0.00432
respiratory chain complex I (GO:0045271)	50	25	3.68	+	6.79	1.24e-11	3.78e-10
NADH dehydrogenase complex (GO:0030964)	50	25	3.68	+	6.79	1.24e-11	3.73e-10
mitochondrial respiratory chain complex I (GO:0005747)	50	25	3.68	+	6.79	1.24e-11	3.67e-10
ribosome (GO:0005840)	240	116	17.68	+	6.56	4.16e-48	4.39e-46
respiratory chain complex (GO:0098803)	85	41	6.26	+	6.55	9.59e-18	4.01e-16
polysome (GO:0005844)	74	35	5.45	+	6.42	3.74e-15	1.42e-13
eukaryotic 43S preinitiation complex (GO:0016282)	17	8	1.25	+	6.39	0.000181	0.00242
respirasome (GO:0070469)	101	47	7.44	+	6.32	1.21e-19	5.37e-18
proton-transporting ATP synthase complex, coupling factor F(o) (GO:0045263)	13	6	0.96	+	6.27	0.00129	0.0126
mitochondrial respiratory chain complex IV (GO:0005751)	13	6	0.96	+	6.27	0.00129	0.0125
RNA polymerase I complex (GO:0005736)	13	6	0.96	+	6.27	0.00129	0.0125
mitochondrial respirasome (GO:0005746)	90	41	6.63	+	6.18	4.63e-17	1.82e-15
chaperonin-containing T-complex (GO:0005832)	11	5	0.81	+	6.17	0.00348	0.0281
aminoacyl-tRNA synthetase multienzyme complex (GO:0017101)	11	5	0.81	+	6.17	0.00348	0.028
respiratory chain complex IV (GO:0045277)	20	9	1.47	+	6.11	9.37e-05	0.00133
cytochrome complex (GO:0070069)	34	15	2.5	+	5.99	5.59e-07	1.09e-05
eukaryotic translation initiation factor 3 complex (GO:0005852)	16	7	1.18	+	5.94	0.000651	0.00742
U12-type spliceosomal complex (GO:0005689)	26	11	1.92	+	5.74	2.48e-05	0.000394
catalytic step 1 spliceosome (GO:0071012)	12	5	0.88	+	5.66	0.00466	0.0363
U2-type catalytic step 1 spliceosome (GO:0071006)	12	5	0.88	+	5.66	0.00466	0.0362
cytoplasmic side of endoplasmic reticulum membrane (GO:0098554)	17	7	1.25	+	5.59	0.000865	0.00923
mitochondrial proton-transporting ATP synthase complex (GO:0005753)	22	9	1.62	+	5.55	0.000166	0.00227
inner mitochondrial membrane protein complex (GO:0098800)	136	54	10.02	+	5.39	7.22e-20	3.29e-18
organellar small ribosomal subunit (GO:0000314)	28	11	2.06	+	5.33	4.27e-05	0.000649
mitochondrial small ribosomal subunit (GO:0005763)	28	11	2.06	+	5.33	4.27e-05	0.000644
proton-transporting ATP synthase complex (GO:0045259)	23	9	1.69	+	5.31	0.000218	0.00287
COPI-coated vesicle membrane (GO:0030663)	18	7	1.33	+	5.28	0.00113	0.0115
COPI vesicle coat (GO:0030126)	13	5	0.96	+	5.22	0.00609	0.045
oligosaccharyltransferase complex (GO:0008250)	13	5	0.96	+	5.22	0.00609	0.0449
proteasome complex (GO:0000502)	65	25	4.79	+	5.22	1.01e-09	2.63e-08
U1 snRNP (GO:0005685)	21	8	1.55	+	5.17	0.000563	0.0066
exon-exon junction complex (GO:0035145)	21	8	1.55	+	5.17	0.000563	0.00656
rough endoplasmic reticulum membrane (GO:0030867)	29	11	2.14	+	5.15	5.53e-05	0.000809
endopeptidase complex (GO:1905369)	66	25	4.86	+	5.14	1.3e-09	3.3e-08
nuclear exosome (RNase complex) (GO:0000176)	16	6	1.18	+	5.09	0.00296	0.0253
catalytic step 2 spliceosome (GO:0071013)	86	32	6.34	+	5.05	9.61e-12	2.96e-10
U4/U6 x U5 tri-snRNP complex (GO:0046540)	33	12	2.43	+	4.94	3.58e-05	0.00056
proteasome regulatory particle (GO:0005838)	22	8	1.62	+	4.94	0.000722	0.00795
oxidoreductase complex (GO:1990204)	114	41	8.4	+	4.88	3.03e-14	1.08e-12
COPI-coated vesicle (GO:0030137)	28	10	2.06	+	4.85	0.00018	0.00242
CCR4-NOT complex (GO:0030014)	17	6	1.25	+	4.79	0.00378	0.0301
spliceosomal tri-snRNP complex (GO:0097526)	34	12	2.5	+	4.79	4.54e-05	0.000679
telomerase holoenzyme complex (GO:0005697)	20	7	1.47	+	4.75	0.00185	0.017
proton-transporting two-sector ATPase complex, proton-transporting domain (GO:0033177)	23	8	1.69	+	4.72	0.000915	0.00955
chaperone complex (GO:0101031)	23	8	1.69	+	4.72	0.000915	0.0095
precatalytic spliceosome (GO:0071011)	52	18	3.83	+	4.7	7.69e-07	1.48e-05
ribonucleoprotein complex (GO:1990904)	700	239	51.57	+	4.63	1.59e-75	2.66e-73
U2-type precatalytic spliceosome (GO:0071005)	50	17	3.68	+	4.62	1.9e-06	3.56e-05
peptidase complex (GO:1905368)	92	31	6.78	+	4.57	1.55e-10	4.25e-09
perinuclear endoplasmic reticulum (GO:0097038)	21	7	1.55	+	4.52	0.00233	0.0207
mitochondrial protein complex (GO:0098798)	266	87	19.6	+	4.44	2.26e-26	1.11e-24
exosome (RNase complex) (GO:0000178)	25	8	1.84	+	4.34	0.00142	0.0136
proteasome accessory complex (GO:0022624)	25	8	1.84	+	4.34	0.00142	0.0135
U2 snRNP (GO:0005686)	22	7	1.62	+	4.32	0.00289	0.025
small nucleolar ribonucleoprotein complex (GO:0005732)	22	7	1.62	+	4.32	0.00289	0.0249
RNA polymerase III complex (GO:0005666)	19	6	1.4	+	4.29	0.0059	0.0438
melanosome (GO:0042470)	105	33	7.73	+	4.27	1.8e-10	4.88e-09
pigment granule (GO:0048770)	105	33	7.73	+	4.27	1.8e-10	4.81e-09
spliceosomal complex (GO:0005681)	193	60	14.22	+	4.22	1.05e-17	4.29e-16
U2-type spliceosomal complex (GO:0005684)	94	29	6.92	+	4.19	3.2e-09	7.55e-08
exoribonuclease complex (GO:1905354)	26	8	1.92	+	4.18	0.00175	0.0162
spliceosomal snRNP complex (GO:0097525)	62	19	4.57	+	4.16	1.75e-06	3.3e-05
U2-type catalytic step 2 spliceosome (GO:0071007)	30	9	2.21	+	4.07	0.00106	0.0108
ficolin-1-rich granule (GO:0101002)	124	37	9.13	+	4.05	5.01e-11	1.43e-09
ficolin-1-rich granule lumen (GO:1904813)	124	37	9.13	+	4.05	5.01e-11	1.41e-09
small nuclear ribonucleoprotein complex (GO:0030532)	68	20	5.01	+	3.99	1.6e-06	3.06e-05
organellar ribosome (GO:0000313)	89	26	6.56	+	3.97	5.15e-08	1.11e-06
mitochondrial ribosome (GO:0005761)	89	26	6.56	+	3.97	5.15e-08	1.1e-06
rough endoplasmic reticulum (GO:0005791)	86	25	6.34	+	3.95	1e-07	2.09e-06
proton-transporting two-sector ATPase complex (GO:0016469)	52	15	3.83	+	3.92	3.8e-05	0.000591
cytoplasmic stress granule (GO:0010494)	68	19	5.01	+	3.79	5.43e-06	9.63e-05
focal adhesion (GO:0005925)	409	111	30.13	+	3.68	1.54e-27	7.91e-26
Sm-like protein family complex (GO:0120114)	78	21	5.75	+	3.65	2.91e-06	5.35e-05
cell-substrate junction (GO:0030055)	416	111	30.64	+	3.62	5.11e-27	2.56e-25
mitochondrial inner membrane (GO:0005743)	483	126	35.58	+	3.54	8.69e-30	5.28e-28
integral component of mitochondrial inner membrane (GO:0031305)	50	13	3.68	+	3.53	0.000293	0.00384
intrinsic component of mitochondrial inner membrane (GO:0031304)	50	13	3.68	+	3.53	0.000293	0.00382
organelle envelope lumen (GO:0031970)	90	23	6.63	+	3.47	2.12e-06	3.93e-05
host cellular component (GO:0018995)	75	19	5.52	+	3.44	1.77e-05	0.000288
host cell (GO:0043657)	75	19	5.52	+	3.44	1.77e-05	0.000286
mitochondrial intermembrane space (GO:0005758)	80	20	5.89	+	3.39	1.26e-05	0.00021
azurophil granule lumen (GO:0035578)	90	22	6.63	+	3.32	6.45e-06	0.000111
organellar large ribosomal subunit (GO:0000315)	58	14	4.27	+	3.28	0.000334	0.00421
mitochondrial large ribosomal subunit (GO:0005762)	58	14	4.27	+	3.28	0.000334	0.00418
organelle inner membrane (GO:0019866)	545	130	40.15	+	3.24	1.51e-27	7.96e-26
nuclear heterochromatin (GO:0005720)	38	9	2.8	+	3.22	0.00417	0.033
nuclear ubiquitin ligase complex (GO:0000152)	43	10	3.17	+	3.16	0.0029	0.0249
vesicle coat (GO:0030120)	52	12	3.83	+	3.13	0.00122	0.0122
DNA repair complex (GO:1990391)	40	9	2.95	+	3.05	0.00557	0.0415
nuclear chromosome, telomeric region (GO:0000784)	112	25	8.25	+	3.03	6.2e-06	0.000108
heterochromatin (GO:0000792)	81	18	5.97	+	3.02	0.000125	0.00172
cytoplasmic ribonucleoprotein granule (GO:0036464)	223	48	16.43	+	2.92	1.18e-09	3.03e-08
ribonucleoprotein granule (GO:0035770)	233	50	17.16	+	2.91	5.84e-10	1.54e-08
Cajal body (GO:0015030)	56	12	4.13	+	2.91	0.0021	0.019
azurophil granule (GO:0042582)	154	33	11.34	+	2.91	4.86e-07	9.65e-06
primary lysosome (GO:0005766)	154	33	11.34	+	2.91	4.86e-07	9.56e-06
mitochondrial envelope (GO:0005740)	761	163	56.06	+	2.91	8.36e-30	5.24e-28
site of double-strand break (GO:0035861)	61	13	4.49	+	2.89	0.00145	0.0137
mitochondrial membrane (GO:0031966)	719	153	52.97	+	2.89	1.33e-27	7.22e-26
PML body (GO:0016605)	100	21	7.37	+	2.85	7.17e-05	0.00103
replication fork (GO:0005657)	72	15	5.3	+	2.83	0.000795	0.00861
chromosome, telomeric region (GO:0000781)	147	30	10.83	+	2.77	3.73e-06	6.74e-05
transcriptional repressor complex (GO:0017053)	84	17	6.19	+	2.75	0.00049	0.00588
catalytic complex (GO:1902494)	1382	277	101.81	+	2.72	1.94e-46	1.85e-44
integral component of mitochondrial membrane (GO:0032592)	80	16	5.89	+	2.71	0.000792	0.00863
intrinsic component of mitochondrial membrane (GO:0098573)	81	16	5.97	+	2.68	0.000889	0.00943
site of DNA damage (GO:0090734)	81	16	5.97	+	2.68	0.000889	0.00938
P-body (GO:0000932)	87	17	6.41	+	2.65	0.000693	0.00772
nucleolus (GO:0005730)	935	182	68.88	+	2.64	8.93e-29	5.26e-27
envelope (GO:0031975)	1216	231	89.58	+	2.58	2.66e-35	1.84e-33
organelle envelope (GO:0031967)	1216	231	89.58	+	2.58	2.66e-35	1.78e-33
protein acetyltransferase complex (GO:0031248)	96	18	7.07	+	2.55	0.00104	0.0107
acetyltransferase complex (GO:1902493)	96	18	7.07	+	2.55	0.00104	0.0107
secretory granule lumen (GO:0034774)	320	59	23.57	+	2.5	3.45e-09	8.05e-08
chromosomal region (GO:0098687)	339	62	24.97	+	2.48	1.6e-09	3.87e-08
cytoplasmic vesicle lumen (GO:0060205)	324	59	23.87	+	2.47	4.66e-09	1.07e-07
nuclear speck (GO:0016607)	403	73	29.69	+	2.46	8.55e-11	2.38e-09
vesicle lumen (GO:0031983)	326	59	24.01	+	2.46	5.5e-09	1.25e-07
mitochondrial matrix (GO:0005759)	476	86	35.06	+	2.45	2.05e-12	6.52e-11
chromosome, centromeric region (GO:0000775)	196	35	14.44	+	2.42	9.52e-06	0.00016
nuclear pore (GO:0005643)	91	16	6.7	+	2.39	0.00304	0.0257
extracellular exosome (GO:0070062)	2098	368	154.55	+	2.38	7.78e-51	9.74e-49
mitochondrion (GO:0005739)	1622	284	119.49	+	2.38	4.52e-38	3.63e-36
endoplasmic reticulum-Golgi intermediate compartment (GO:0005793)	132	23	9.72	+	2.37	0.000574	0.00662
membrane coat (GO:0030117)	92	16	6.78	+	2.36	0.00327	0.0274
coated membrane (GO:0048475)	92	16	6.78	+	2.36	0.00327	0.0273
extracellular vesicle (GO:1903561)	2119	368	156.1	+	2.36	7.27e-50	8.57e-48
extracellular organelle (GO:0043230)	2124	368	156.47	+	2.35	1.05e-49	1.17e-47
neuron projection cytoplasm (GO:0120111)	87	15	6.41	+	2.34	0.00472	0.0363
ATPase complex (GO:1904949)	88	15	6.48	+	2.31	0.00507	0.0385
Golgi-associated vesicle membrane (GO:0030660)	112	19	8.25	+	2.3	0.00248	0.0218
kinetochore (GO:0000776)	136	23	10.02	+	2.3	0.000697	0.00772
vacuolar lumen (GO:0005775)	172	28	12.67	+	2.21	0.000332	0.00421
integral component of endoplasmic reticulum membrane (GO:0030176)	162	26	11.93	+	2.18	0.000666	0.00746
protein-DNA complex (GO:0032993)	175	28	12.89	+	2.17	0.00039	0.00477
transferase complex (GO:1990234)	790	126	58.2	+	2.17	4.58e-14	1.61e-12
intrinsic component of endoplasmic reticulum membrane (GO:0031227)	170	27	12.52	+	2.16	0.00055	0.00649
ruffle (GO:0001726)	177	28	13.04	+	2.15	0.000439	0.00534
nuclear DNA-directed RNA polymerase complex (GO:0055029)	114	18	8.4	+	2.14	0.00488	0.0373
nuclear periphery (GO:0034399)	133	21	9.8	+	2.14	0.00329	0.0273
ubiquitin ligase complex (GO:0000151)	292	46	21.51	+	2.14	9.99e-06	0.000167
nuclear body (GO:0016604)	795	125	58.56	+	2.13	1.51e-13	5.12e-12
anchoring junction (GO:0070161)	828	130	61	+	2.13	5.88e-14	2.03e-12
DNA-directed RNA polymerase complex (GO:0000428)	115	18	8.47	+	2.12	0.00516	0.039
cytoplasmic side of membrane (GO:0098562)	182	28	13.41	+	2.09	0.000798	0.00856
late endosome membrane (GO:0031902)	137	21	10.09	+	2.08	0.00374	0.0299
tertiary granule (GO:0070820)	164	25	12.08	+	2.07	0.002	0.0182
nuclear envelope (GO:0005635)	479	73	35.29	+	2.07	7.88e-08	1.66e-06
coated vesicle membrane (GO:0030662)	178	27	13.11	+	2.06	0.00116	0.0117
nucleoplasm (GO:0005654)	3975	595	292.82	+	2.03	8.04e-66	1.15e-63
Golgi-associated vesicle (GO:0005798)	182	27	13.41	+	2.01	0.00138	0.0133
microbody (GO:0042579)	142	21	10.46	+	2.01	0.0047	0.0364
peroxisome (GO:0005777)	142	21	10.46	+	2.01	0.0047	0.0362
cullin-RING ubiquitin ligase complex (GO:0031461)	165	24	12.15	+	1.97	0.00339	0.0277
protein-containing complex (GO:0032991)	5505	798	405.53	+	1.97	2.29e-92	6.56e-90
cytosol (GO:0005829)	5210	742	383.8	+	1.93	1.58e-79	3.96e-77
secretory granule (GO:0030141)	846	117	62.32	+	1.88	1.35e-09	3.38e-08
midbody (GO:0030496)	181	25	13.33	+	1.87	0.00516	0.0389
nuclear lumen (GO:0031981)	4746	655	349.62	+	1.87	1.02e-61	1.36e-59
endoplasmic reticulum (GO:0005783)	1441	196	106.15	+	1.85	6.04e-15	2.24e-13
nuclear membrane (GO:0031965)	303	41	22.32	+	1.84	0.000526	0.00624
spindle (GO:0005819)	363	49	26.74	+	1.83	0.000163	0.00224
organelle lumen (GO:0043233)	5861	789	431.75	+	1.83	1e-75	2.23e-73
intracellular organelle lumen (GO:0070013)	5861	789	431.75	+	1.83	1e-75	2.01e-73
membrane-enclosed lumen (GO:0031974)	5861	789	431.75	+	1.83	1e-75	1.83e-73
integral component of organelle membrane (GO:0031301)	375	50	27.62	+	1.81	0.000201	0.00267
coated vesicle (GO:0030135)	294	39	21.66	+	1.8	0.000984	0.0102
perinuclear region of cytoplasm (GO:0048471)	735	97	54.14	+	1.79	2.65e-07	5.31e-06
secretory granule membrane (GO:0030667)	303	39	22.32	+	1.75	0.00168	0.0157
late endosome (GO:0005770)	272	35	20.04	+	1.75	0.00294	0.0252
intrinsic component of organelle membrane (GO:0031300)	406	52	29.91	+	1.74	0.000349	0.0043
nuclear outer membrane-endoplasmic reticulum membrane network (GO:0042175)	1114	142	82.06	+	1.73	2.52e-09	6.01e-08
vesicle (GO:0031982)	3886	495	286.26	+	1.73	3.15e-34	2.04e-32
endoplasmic reticulum membrane (GO:0005789)	1092	138	80.44	+	1.72	7.26e-09	1.6e-07
transferase complex, transferring phosphorus-containing groups (GO:0061695)	262	33	19.3	+	1.71	0.00518	0.0389
cell cortex (GO:0005938)	327	41	24.09	+	1.7	0.00236	0.0209
cell leading edge (GO:0031252)	423	53	31.16	+	1.7	0.000466	0.00563
secretory vesicle (GO:0099503)	1015	125	74.77	+	1.67	1.43e-07	2.95e-06
nucleus (GO:0005634)	7504	919	552.79	+	1.66	2.47e-74	3.81e-72
vacuole (GO:0005773)	805	98	59.3	+	1.65	5.92e-06	0.000104
membrane protein complex (GO:0098796)	1308	159	96.35	+	1.65	6.29e-09	1.42e-07
vacuolar membrane (GO:0005774)	428	52	31.53	+	1.65	0.00129	0.0125
organelle membrane (GO:0031090)	3561	431	262.32	+	1.64	1.31e-24	6.28e-23
lytic vacuole (GO:0000323)	704	85	51.86	+	1.64	3.89e-05	0.0006
lysosome (GO:0005764)	704	85	51.86	+	1.64	3.89e-05	0.000596
intracellular non-membrane-bounded organelle (GO:0043232)	4939	593	363.83	+	1.63	7.25e-36	5.38e-34
membrane region (GO:0098589)	342	41	25.19	+	1.63	0.00556	0.0416
non-membrane-bounded organelle (GO:0043228)	4948	593	364.5	+	1.63	1.19e-35	8.5e-34
lytic vacuole membrane (GO:0098852)	372	44	27.4	+	1.61	0.0043	0.0338
lysosomal membrane (GO:0005765)	372	44	27.4	+	1.61	0.0043	0.0337
intracellular membrane-bounded organelle (GO:0043231)	10894	1272	802.51	+	1.59	9.37e-131	6.26e-128
extracellular space (GO:0005615)	3349	382	246.71	+	1.55	2.01e-17	8.04e-16
endosome membrane (GO:0010008)	492	56	36.24	+	1.55	0.00267	0.0234
cytoplasm (GO:0005737)	11488	1261	846.27	+	1.49	1.12e-103	3.75e-101
membrane-bounded organelle (GO:0043227)	12598	1379	928.04	+	1.49	1.9e-138	3.82e-135
cytoplasmic vesicle (GO:0031410)	2386	259	175.77	+	1.47	1.49e-09	3.7e-08
intracellular vesicle (GO:0097708)	2389	259	175.99	+	1.47	1.55e-09	3.78e-08
intracellular organelle (GO:0043229)	12687	1367	934.59	+	1.46	1e-126	4.02e-124
endomembrane system (GO:0012505)	4570	490	336.65	+	1.46	3.3e-18	1.41e-16
microtubule cytoskeleton (GO:0015630)	1250	134	92.08	+	1.46	4.58e-05	0.00068
supramolecular complex (GO:0099080)	1318	141	97.09	+	1.45	2.81e-05	0.000444
whole membrane (GO:0098805)	1712	180	126.12	+	1.43	4.8e-06	8.59e-05
organelle (GO:0043226)	13720	1420	1010.69	+	1.4	4.27e-128	2.14e-125
endosome (GO:0005768)	947	97	69.76	+	1.39	0.0021	0.019
cell junction (GO:0030054)	2103	212	154.92	+	1.37	9.04e-06	0.000154
intracellular (GO:0005622)	14483	1460	1066.9	+	1.37	1.56e-133	1.57e-130
chromosome (GO:0005694)	1716	172	126.41	+	1.36	0.000112	0.00157
cell (GO:0005623)	1117	110	82.28	+	1.34	0.00364	0.0292
extracellular region (GO:0005576)	4380	420	322.66	+	1.3	1.34e-08	2.92e-07
bounding membrane of organelle (GO:0098588)	2111	195	155.51	+	1.25	0.00173	0.0161
membrane (GO:0016020)	9856	833	726.05	+	1.15	1.55e-07	3.17e-06
cellular anatomical entity (GO:0110165)	18633	1505	1372.61	+	1.1	1.44e-37	1.11e-35
cellular_component (GO:0005575)	18824	1514	1386.68	+	1.09	4.37e-39	3.65e-37
integral component of membrane (GO:0016021)	5768	304	424.9	-	0.72	5.77e-12	1.81e-10
cell periphery (GO:0071944)	5882	306	433.3	-	0.71	5.86e-13	1.93e-11
intrinsic component of membrane (GO:0031224)	5921	308	436.17	-	0.71	4.27e-13	1.43e-11
plasma membrane (GO:0005886)	5752	290	423.72	-	0.68	2.02e-14	7.37e-13
plasma membrane region (GO:0098590)	1206	60	88.84	-	0.68	0.00161	0.0151
cell surface (GO:0009986)	946	42	69.69	-	0.6	0.000616	0.00706
plasma membrane protein complex (GO:0098797)	702	27	51.71	-	0.52	0.000325	0.00417
cilium (GO:0005929)	644	24	47.44	-	0.51	0.000328	0.00419
synaptic membrane (GO:0097060)	398	14	29.32	-	0.48	0.00305	0.0257
integral component of plasma membrane (GO:0005887)	1637	54	120.59	-	0.45	1.43e-11	4.14e-10
intrinsic component of plasma membrane (GO:0031226)	1713	55	126.19	-	0.44	1.13e-12	3.66e-11
collagen-containing extracellular matrix (GO:0062023)	409	13	30.13	-	0.43	0.000891	0.00935
transporter complex (GO:1990351)	336	10	24.75	-	0.4	0.00174	0.0161
extracellular matrix (GO:0031012)	536	14	39.48	-	0.35	7.45e-06	0.000128
external side of plasma membrane (GO:0009897)	429	11	31.6	-	0.35	5.53e-05	0.000804
cation channel complex (GO:0034703)	224	5	16.5	-	0.3	0.00229	0.0205
transmembrane transporter complex (GO:1902495)	328	7	24.16	-	0.29	0.000115	0.0016
ion channel complex (GO:0034702)	305	6	22.47	-	0.27	0.000104	0.00146
intermediate filament (GO:0005882)	226	4	16.65	-	0.24	0.000569	0.00659
intrinsic component of synaptic membrane (GO:0099240)	173	3	12.74	-	0.24	0.00382	0.0303
plasma membrane signaling receptor complex (GO:0098802)	316	5	23.28	-	0.21	1.73e-05	0.000284
receptor complex (GO:0043235)	527	8	38.82	-	0.21	6.52e-09	1.45e-07
photoreceptor cell cilium (GO:0097733)	120	1	8.84	-	0.11	0.0033	0.0274
integral component of postsynaptic membrane (GO:0099055)	123	1	9.06	-	0.11	0.00348	0.0282
9+0 non-motile cilium (GO:0097731)	124	1	9.13	-	0.11	0.00226	0.0203
intrinsic component of postsynaptic membrane (GO:0098936)	129	1	9.5	-	0.11	0.00241	0.0213
T cell receptor complex (GO:0042101)	141	1	10.39	-	0.1	0.000732	0.00802
anchored component of membrane (GO:0031225)	169	1	12.45	-	0.08	0.000171	0.00232
immunoglobulin complex (GO:0019814)	185	0	13.63	-	< 0.01	2.98e-06	5.43e-05
photoreceptor outer segment (GO:0001750)	92	0	6.78	-	< 0.01	0.00286	0.0249
immunoglobulin complex, circulating (GO:0042571)	94	0	6.92	-	< 0.01	0.00303	0.0257

## Sheet: MolecularFunction
GO molecular function complete	Homo sapiens - REFLIST (20851)	CD8M (1536)	CD8M (expected)	CD8M (over/under)	CD8M (fold Enrichment)	CD8M (raw P-value)	CD8M (FDR)
thioredoxin peroxidase activity (GO:0008379)	5	5	0.37	+	13.57	0.000284	0.0124
protein tag (GO:0031386)	8	7	0.59	+	11.88	2.78e-05	0.00182
peroxiredoxin activity (GO:0051920)	8	7	0.59	+	11.88	2.78e-05	0.0018
NEDD8 transferase activity (GO:0019788)	6	5	0.44	+	11.31	0.000492	0.0198
7S RNA binding (GO:0008312)	7	5	0.52	+	9.7	0.000795	0.0293
oxidoreductase activity, acting on diphenols and related substances as donors, cytochrome as acceptor (GO:0016681)	8	5	0.59	+	8.48	0.00122	0.0394
ubiquinol-cytochrome-c reductase activity (GO:0008121)	8	5	0.59	+	8.48	0.00122	0.0391
structural constituent of ribosome (GO:0003735)	169	102	12.45	+	8.19	5.22e-49	4.93e-46
threonine-type peptidase activity (GO:0070003)	22	13	1.62	+	8.02	2.51e-07	2.42e-05
threonine-type endopeptidase activity (GO:0004298)	22	13	1.62	+	8.02	2.51e-07	2.37e-05
5S rRNA binding (GO:0008097)	11	6	0.81	+	7.4	0.000661	0.0256
mRNA 5'-UTR binding (GO:0048027)	25	13	1.84	+	7.06	7.59e-07	6.63e-05
NADH dehydrogenase activity (GO:0003954)	46	23	3.39	+	6.79	8.2e-11	1.49e-08
NADH dehydrogenase (quinone) activity (GO:0050136)	46	23	3.39	+	6.79	8.2e-11	1.43e-08
S100 protein binding (GO:0044548)	14	7	1.03	+	6.79	0.000349	0.0147
NADH dehydrogenase (ubiquinone) activity (GO:0008137)	46	23	3.39	+	6.79	8.2e-11	1.38e-08
ubiquitin-specific protease binding (GO:1990381)	18	8	1.33	+	6.03	0.000246	0.011
oxidoreductase activity, acting on a heme group of donors, oxygen as acceptor (GO:0016676)	25	10	1.84	+	5.43	8.43e-05	0.00468
cytochrome-c oxidase activity (GO:0004129)	25	10	1.84	+	5.43	8.43e-05	0.00462
heme-copper terminal oxidase activity (GO:0015002)	25	10	1.84	+	5.43	8.43e-05	0.00457
oxidoreductase activity, acting on NAD(P)H, quinone or similar compound as acceptor (GO:0016655)	61	24	4.49	+	5.34	1.51e-09	2.3e-07
RNA polymerase II general transcription initiation factor binding (GO:0001091)	18	7	1.33	+	5.28	0.00113	0.0376
DNA polymerase binding (GO:0070182)	18	7	1.33	+	5.28	0.00113	0.0373
oxidoreductase activity, acting on a heme group of donors (GO:0016675)	26	10	1.92	+	5.22	0.00011	0.00562
protein transmembrane transporter activity (GO:0008320)	19	7	1.4	+	5	0.00146	0.0444
rRNA binding (GO:0019843)	63	23	4.64	+	4.96	1.04e-08	1.44e-06
proton-transporting ATP synthase activity, rotational mechanism (GO:0046933)	22	8	1.62	+	4.94	0.000722	0.0272
NF-kappaB binding (GO:0051059)	31	11	2.28	+	4.82	9.02e-05	0.00478
mRNA 3'-UTR binding (GO:0003730)	93	32	6.85	+	4.67	5.05e-11	9.93e-09
protein transporter activity (GO:0140318)	24	8	1.77	+	4.52	0.00115	0.0373
translation initiation factor activity (GO:0003743)	52	17	3.83	+	4.44	2.95e-06	0.000217
nucleosomal DNA binding (GO:0031492)	40	13	2.95	+	4.41	4.48e-05	0.00278
translation elongation factor activity (GO:0003746)	25	8	1.84	+	4.34	0.00142	0.0439
ubiquitin-like protein conjugating enzyme activity (GO:0061650)	43	13	3.17	+	4.1	8.29e-05	0.00471
oxidoreductase activity, acting on NAD(P)H (GO:0016651)	109	32	8.03	+	3.99	1.39e-09	2.19e-07
ubiquitin conjugating enzyme activity (GO:0061631)	41	12	3.02	+	3.97	0.000199	0.00921
mRNA binding (GO:0003729)	273	79	20.11	+	3.93	2.59e-21	7.65e-19
translation factor activity, RNA binding (GO:0008135)	91	26	6.7	+	3.88	7.47e-08	8.01e-06
3'-5'-exoribonuclease activity (GO:0000175)	35	10	2.58	+	3.88	0.000781	0.029
disordered domain specific binding (GO:0097718)	39	11	2.87	+	3.83	0.000474	0.0193
telomeric DNA binding (GO:0042162)	36	10	2.65	+	3.77	0.000938	0.0333
general transcription initiation factor binding (GO:0140296)	40	11	2.95	+	3.73	0.000567	0.0225
unfolded protein binding (GO:0051082)	128	35	9.43	+	3.71	1.17e-09	1.91e-07
translation regulator activity, nucleic acid binding (GO:0090079)	114	31	8.4	+	3.69	1.14e-08	1.54e-06
cadherin binding (GO:0045296)	321	87	23.65	+	3.68	9.1e-22	2.86e-19
pre-mRNA binding (GO:0036002)	37	10	2.73	+	3.67	0.00112	0.0377
exoribonuclease activity, producing 5'-phosphomonoesters (GO:0016896)	37	10	2.73	+	3.67	0.00112	0.0374
electron transfer activity (GO:0009055)	110	29	8.1	+	3.58	5.94e-08	6.67e-06
ubiquitin protein ligase binding (GO:0031625)	295	76	21.73	+	3.5	4.14e-18	1.08e-15
exoribonuclease activity (GO:0004532)	39	10	2.87	+	3.48	0.00157	0.0471
RNA binding (GO:0003723)	1676	428	123.46	+	3.47	7.5e-105	3.54e-101
nucleosome binding (GO:0031491)	67	17	4.94	+	3.44	4.73e-05	0.0029
ubiquitin-like protein ligase binding (GO:0044389)	311	78	22.91	+	3.4	5.51e-18	1.37e-15
ribonucleoprotein complex binding (GO:0043021)	136	34	10.02	+	3.39	1.37e-08	1.79e-06
phosphotransferase activity, phosphate group as acceptor (GO:0016776)	61	15	4.49	+	3.34	0.000174	0.00823
core promoter binding (GO:0001047)	45	11	3.31	+	3.32	0.00129	0.0407
translation regulator activity (GO:0045182)	147	35	10.83	+	3.23	2.41e-08	2.99e-06
repressing transcription factor binding (GO:0070491)	73	17	5.38	+	3.16	0.000117	0.00587
protein N-terminus binding (GO:0047485)	110	25	8.1	+	3.09	4.72e-06	0.000333
ubiquitin binding (GO:0043130)	77	17	5.67	+	3	0.000203	0.00931
ubiquitin-like protein binding (GO:0032182)	97	21	7.15	+	2.94	4.9e-05	0.00297
double-stranded RNA binding (GO:0003725)	74	16	5.45	+	2.94	0.000378	0.0158
ribosome binding (GO:0043022)	61	13	4.49	+	2.89	0.00145	0.0445
single-stranded RNA binding (GO:0003727)	83	17	6.11	+	2.78	0.000435	0.0178
single-stranded DNA binding (GO:0003697)	118	24	8.69	+	2.76	3.54e-05	0.00225
protease binding (GO:0002020)	133	27	9.8	+	2.76	1.22e-05	0.000832
chaperone binding (GO:0051087)	104	21	7.66	+	2.74	0.000116	0.00589
carbon-oxygen lyase activity (GO:0016835)	75	15	5.52	+	2.71	0.00114	0.0374
structural molecule activity (GO:0005198)	706	138	52.01	+	2.65	5.72e-22	2.08e-19
steroid hormone receptor binding (GO:0035258)	94	18	6.92	+	2.6	0.000944	0.033
nuclear receptor binding (GO:0016922)	115	22	8.47	+	2.6	0.000217	0.00984
cell adhesion molecule binding (GO:0050839)	501	95	36.91	+	2.57	1.22e-14	2.75e-12
DNA-dependent ATPase activity (GO:0008094)	114	21	8.4	+	2.5	0.000415	0.0172
chromatin DNA binding (GO:0031490)	109	20	8.03	+	2.49	0.0006	0.0236
helicase activity (GO:0004386)	159	29	11.71	+	2.48	5.63e-05	0.00336
RNA polymerase II-specific DNA-binding transcription factor binding (GO:0061629)	287	52	21.14	+	2.46	4.92e-08	5.67e-06
proton transmembrane transporter activity (GO:0015078)	133	24	9.8	+	2.45	0.000193	0.00904
DNA-binding transcription factor binding (GO:0140297)	369	65	27.18	+	2.39	2.36e-09	3.48e-07
N-acyltransferase activity (GO:0016410)	116	20	8.55	+	2.34	0.00105	0.0356
nuclear hormone receptor binding (GO:0035257)	158	25	11.64	+	2.15	0.000987	0.0342
GTPase activity (GO:0003924)	332	52	24.46	+	2.13	3.09e-06	0.000224
transcription factor binding (GO:0008134)	689	105	50.76	+	2.07	6.84e-11	1.29e-08
lyase activity (GO:0016829)	198	30	14.59	+	2.06	0.00054	0.0216
protein kinase regulator activity (GO:0019887)	185	28	13.63	+	2.05	0.000904	0.0326
kinase regulator activity (GO:0019207)	214	31	15.76	+	1.97	0.00087	0.0316
transcription coactivator activity (GO:0003713)	340	49	25.05	+	1.96	4.11e-05	0.00258
catalytic activity, acting on RNA (GO:0140098)	392	56	28.88	+	1.94	1.68e-05	0.00112
protein C-terminus binding (GO:0008022)	204	29	15.03	+	1.93	0.00165	0.0486
ATPase activity, coupled (GO:0042623)	293	41	21.58	+	1.9	0.00028	0.0123
enzyme binding (GO:0019899)	2259	316	166.41	+	1.9	2.31e-26	9.91e-24
protein domain specific binding (GO:0019904)	710	99	52.3	+	1.89	1.6e-08	2.05e-06
nucleic acid binding (GO:0003676)	4107	565	302.54	+	1.87	3.01e-50	3.55e-47
transcription corepressor activity (GO:0003714)	249	34	18.34	+	1.85	0.0013	0.0408
nucleoside binding (GO:0001882)	397	54	29.25	+	1.85	6.56e-05	0.00387
ribonucleoside binding (GO:0032549)	390	53	28.73	+	1.84	8.35e-05	0.00469
protein-containing complex binding (GO:0044877)	1252	170	92.23	+	1.84	4.96e-13	1.02e-10
GTP binding (GO:0005525)	383	52	28.21	+	1.84	0.000107	0.00556
transcription coregulator activity (GO:0003712)	604	82	44.49	+	1.84	1.04e-06	8.21e-05
oxidoreductase activity (GO:0016491)	769	104	56.65	+	1.84	3.4e-08	4.12e-06
purine ribonucleoside binding (GO:0032550)	387	52	28.51	+	1.82	0.000118	0.00587
protein kinase binding (GO:0019901)	667	89	49.13	+	1.81	5.23e-07	4.74e-05
purine nucleoside binding (GO:0001883)	390	52	28.73	+	1.81	0.00013	0.00627
nucleoside-triphosphatase activity (GO:0017111)	820	107	60.41	+	1.77	1.23e-07	1.29e-05
kinase binding (GO:0019900)	755	98	55.62	+	1.76	5.28e-07	4.7e-05
guanyl nucleotide binding (GO:0019001)	404	52	29.76	+	1.75	0.000334	0.0143
guanyl ribonucleotide binding (GO:0032561)	404	52	29.76	+	1.75	0.000334	0.0142
pyrophosphatase activity (GO:0016462)	873	111	64.31	+	1.73	2e-07	2.05e-05
hydrolase activity, acting on acid anhydrides, in phosphorus-containing anhydrides (GO:0016818)	877	111	64.6	+	1.72	2.2e-07	2.21e-05
hydrolase activity, acting on acid anhydrides (GO:0016817)	877	111	64.6	+	1.72	2.2e-07	2.16e-05
chromatin binding (GO:0003682)	566	70	41.69	+	1.68	8.75e-05	0.00469
heterocyclic compound binding (GO:1901363)	6060	721	446.41	+	1.62	9.3e-46	5.48e-43
organic cyclic compound binding (GO:0097159)	6147	725	452.82	+	1.6	1.08e-44	5.65e-42
identical protein binding (GO:0042802)	1866	209	137.46	+	1.52	8.09e-09	1.16e-06
nucleoside phosphate binding (GO:1901265)	2184	233	160.89	+	1.45	4.5e-08	5.31e-06
nucleotide binding (GO:0000166)	2183	232	160.81	+	1.44	7.11e-08	7.8e-06
enzyme regulator activity (GO:0030234)	1065	113	78.45	+	1.44	0.00029	0.0126
purine ribonucleoside triphosphate binding (GO:0035639)	1859	196	136.94	+	1.43	1.43e-06	0.000111
purine nucleotide binding (GO:0017076)	1938	204	142.76	+	1.43	9.04e-07	7.48e-05
purine ribonucleotide binding (GO:0032555)	1925	201	141.81	+	1.42	2.04e-06	0.000155
ribonucleotide binding (GO:0032553)	1941	202	142.98	+	1.41	2.23e-06	0.000167
protein binding (GO:0005515)	12129	1261	893.49	+	1.41	7.48e-84	1.77e-80
catalytic activity (GO:0003824)	5829	583	429.4	+	1.36	3.4e-16	8.03e-14
hydrolase activity (GO:0016787)	2555	253	188.22	+	1.34	3.47e-06	0.000248
small molecule binding (GO:0036094)	2583	254	190.28	+	1.33	5.61e-06	0.00039
adenyl nucleotide binding (GO:0030554)	1581	155	116.47	+	1.33	0.000632	0.0246
adenyl ribonucleotide binding (GO:0032559)	1570	152	115.65	+	1.31	0.00123	0.0393
carbohydrate derivative binding (GO:0097367)	2283	218	168.18	+	1.3	0.000156	0.00742
transferase activity (GO:0016740)	2363	218	174.07	+	1.25	0.000922	0.0329
binding (GO:0005488)	15295	1388	1126.71	+	1.23	9.66e-59	1.52e-55
molecular_function (GO:0003674)	17653	1480	1300.42	+	1.14	1.94e-47	1.52e-44
ion channel activity (GO:0005216)	441	13	32.49	-	0.4	0.000229	0.0103
cation channel activity (GO:0005261)	344	10	25.34	-	0.39	0.00133	0.0414
channel activity (GO:0015267)	484	14	35.65	-	0.39	9.99e-05	0.00524
passive transmembrane transporter activity (GO:0022803)	485	14	35.73	-	0.39	7.37e-05	0.00429
receptor regulator activity (GO:0030545)	538	12	39.63	-	0.3	8.36e-07	7.04e-05
secondary active transmembrane transporter activity (GO:0015291)	239	5	17.61	-	0.28	0.00125	0.0396
receptor ligand activity (GO:0048018)	487	10	35.88	-	0.28	9.54e-07	7.76e-05
signaling receptor activator activity (GO:0030546)	492	10	36.24	-	0.28	1e-06	8e-05
molecular transducer activity (GO:0060089)	1531	27	112.78	-	0.24	6.44e-22	2.17e-19
signaling receptor activity (GO:0038023)	1522	26	112.12	-	0.23	2.75e-22	1.08e-19
metal ion transmembrane transporter activity (GO:0046873)	439	7	32.34	-	0.22	3.32e-07	3.07e-05
serine-type peptidase activity (GO:0008236)	192	3	14.14	-	0.21	0.000942	0.0332
hydrolase activity, acting on acid phosphorus-nitrogen bonds (GO:0016825)	197	3	14.51	-	0.21	0.000995	0.0343
serine hydrolase activity (GO:0017171)	197	3	14.51	-	0.21	0.000995	0.034
voltage-gated ion channel activity (GO:0005244)	198	3	14.59	-	0.21	0.000669	0.0257
voltage-gated channel activity (GO:0022832)	199	3	14.66	-	0.2	0.000671	0.0255
potassium ion transmembrane transporter activity (GO:0015079)	159	2	11.71	-	0.17	0.00151	0.0457
growth factor activity (GO:0008083)	163	2	12.01	-	0.17	0.0016	0.0476
serine-type endopeptidase activity (GO:0004252)	170	2	12.52	-	0.16	0.00074	0.0277
gated channel activity (GO:0022836)	342	4	25.19	-	0.16	8.36e-07	7.17e-05
transmembrane signaling receptor activity (GO:0004888)	1305	11	96.13	-	0.11	9.33e-28	4.4e-25
calcium ion transmembrane transporter activity (GO:0015085)	134	1	9.87	-	0.1	0.00163	0.0482
G protein-coupled receptor activity (GO:0004930)	884	6	65.12	-	0.09	2.19e-20	6.09e-18
voltage-gated cation channel activity (GO:0022843)	141	0	10.39	-	< 0.01	7.44e-05	0.00428
ligand-gated channel activity (GO:0022834)	139	0	10.24	-	< 0.01	0.000121	0.00596
ligand-gated ion channel activity (GO:0015276)	139	0	10.24	-	< 0.01	0.000121	0.00589
olfactory receptor activity (GO:0004984)	439	0	32.34	-	< 0.01	4.02e-14	8.61e-12
ligand-gated cation channel activity (GO:0099094)	106	0	7.81	-	< 0.01	0.000828	0.0303
extracellular matrix structural constituent (GO:0005201)	165	0	12.15	-	< 0.01	1.53e-05	0.00103

## Sheet: Reactome
Pathway identifier	Pathway name	#Entities found	#Entities total	Entities ratio	Entities pValue	Entities FDR	#Reactions found	#Reactions total	Reactions ratio	Species identifier	Species name	Submitted entities found	Mapped entities	Found reaction identifiers
R-HSA-156902	Peptide chain elongation	87	97	0.0066832	1.11022e-16	5.77316e-15	5	5	0.000393701	9606	Homo sapiens	RPL4;RPL5;RPL30;RPL3;RPL32;RPL31;RPLP1;RPL34;RPLP0;ARHGAP1;RPL10A;SMC3;RPL8;RPL6;RPL7;RPS4X;RPS15;RPS14;RPL7A;RPS16;RPS19;RPSAP58;RPL18A;RPS18;RUVBL2;TMSB4X;RPL36;RPLP2;RPL35;RPL38;RPL37;RPS11;RPS10;RPL39;RPS13;RPS12;ATP6V0E1;RPS7;RPL21;RPS8;RPS5;RPL23;RPS6;RPL22;RPL13A;RPS3A;RPSA;PDIA6;EEF1A1;RPL37A;RPL24;VDAC2;RPL27;RPL26;RPL29;UBA52;RPL28;RPL10;RPL12;RPL11;RPL36A;RPS27L;POLD3;RPS15A;ORMDL2;RPL…		R-HSA-156930;R-HSA-156915;R-HSA-156912;R-HSA-156923;R-HSA-156907
R-HSA-72689	Formation of a pool of free 40S subunits	94	106	0.00730329	1.11022e-16	5.77316e-15	2	2	0.00015748	9606	Homo sapiens	RPL4;RPL5;RPL30;RPL3;RPL32;RPL31;RPL34;SMC3;RPL8;RPL10A;RPL6;RPL7;RPS15;RPS14;ZFP36;RPS16;RPS19;RPL18A;RPS18;RUVBL2;RPL36;RPL35;RPL38;RPL37;RPS11;RPS10;RPL39;RPS13;RPS12;ATP6V0E1;RPS7;RPL21;RPS8;EIF1AX;RPS5;RPL23;RPS6;RPL22;RPSA;PDIA6;EEF1A1;RPL24;VDAC2;RPL27;RPL26;RPL29;RPL28;UBA52;RPL41;RPS26;RPS25;RPS28;RPS27;RPS29;RPL27A;RPS20;RPS21;EIF4G2;RPS24;RPS23;RPLP1;RPLP0;ARHGAP1;RPS4X;RPL7A;RPSAP58;T…		R-HSA-72673;R-HSA-72676
R-HSA-156842	Eukaryotic Translation Elongation	89	102	0.0070277	1.11022e-16	5.77316e-15	9	9	0.000708661	9606	Homo sapiens	RPL4;RPL5;RPL30;RPL3;RPL32;RPL31;RPLP1;RPL34;RPLP0;ARHGAP1;RPL10A;SMC3;RPL8;RPL6;RPL7;RPS4X;RPS15;EEF1B2;RPS14;RPL7A;RPS16;RPS19;RPSAP58;RPL18A;RPS18;RUVBL2;TMSB4X;RPL36;RPLP2;RPL35;RPL38;RPL37;RPS11;RPS10;RPL39;RPS13;RPS12;ATP6V0E1;RPS7;RPL21;RPS8;RPS5;RPL23;RPS6;RPL22;RPL13A;RPS3A;RPSA;PDIA6;EEF1A1;EEF1D;RPL37A;RPL24;VDAC2;RPL27;RPL26;RPL29;UBA52;RPL28;RPL10;RPL12;RPL11;RPL36A;RPS27L;POLD3;RPS1…		R-HSA-156930;R-HSA-156915;R-HSA-156912;R-HSA-156913;R-HSA-156923;R-HSA-156907;R-HSA-156910;R-HSA-156908;R-HSA-156909
R-HSA-975956	Nonsense Mediated Decay (NMD) independent of the Exon Junction Complex (EJC)	88	101	0.0069588	1.11022e-16	5.77316e-15	1	1	7.87402e-05	9606	Homo sapiens	RPL4;RPL5;RPL30;RPL3;RPL32;RPL31;RPLP1;RPL34;RPLP0;ARHGAP1;RPL10A;SMC3;RPL8;RPL6;RPL7;RPS4X;RPS15;RPS14;RPL7A;RPS16;RPS19;RPSAP58;RPL18A;RPS18;RUVBL2;TMSB4X;RPL36;RPLP2;RPL35;RPL38;RPL37;RPS11;RPS10;RPL39;RPS13;RPS12;ATP6V0E1;RPS7;RPL21;NCBP1;RPS8;RPS5;RPL23;RPS6;RPL22;RPL13A;RPS3A;RPSA;PDIA6;RPL37A;RPL24;VDAC2;RPL27;PABPC1;RPL26;RPL29;UBA52;RPL28;RPL10;RPL12;RPL11;RPL36A;RPS27L;GSPT1;POLD3;RPS15…		R-HSA-927789
R-HSA-1799339	SRP-dependent cotranslational protein targeting to membrane	100	119	0.00819898	1.11022e-16	5.77316e-15	5	5	0.000393701	9606	Homo sapiens	RPL4;RPL5;SRP19;RPL30;RPL3;RPL32;RPL31;RPL34;SMC3;RPL8;SRP14;RPL10A;RPL6;RPL7;RPS15;RPS14;RPS16;RPS19;RPL18A;RPS18;RUVBL2;RPL36;RPL35;RPL38;RPL37;RPS11;RPS10;RPL39;RPS13;RPS12;ATP6V0E1;RPS7;RPL21;RPS8;RPS5;RPL23;RPS6;RPL22;RPSA;MFSD11;PDIA6;RPL24;VDAC2;RPL27;RPL26;RPL29;RPL28;UBA52;RPN2;SSR1;RPL41;RPS26;RPS25;RPS28;RPS27;RPS29;RPL27A;SRPRB;RPS20;RPS21;RPS24;RPS23;TRAM1;RPLP1;RPLP0;ARHGAP1;SRP54;R…		R-HSA-1799326;R-HSA-1799330;R-HSA-1799329;R-HSA-1799335;R-HSA-1799332
R-HSA-9633012	Response of EIF2AK4 (GCN2) to amino acid deficiency	94	115	0.00792338	1.11022e-16	5.77316e-15	16	16	0.00125984	9606	Homo sapiens	RPL4;RPL5;RPL30;RPL3;RPL32;RPL31;RPL34;RPLP1;RPLP0;ARHGAP1;SMC3;RPL8;RPL10A;RPL6;RPL7;RPS4X;RPS15;RPL7A;RPS14;RPS16;RPSAP58;RPS19;RPL18A;RPS18;RUVBL2;TMSB4X;RPL36;RPL35;RPLP2;RPL38;RPL37;RPS11;RPS10;RPL39;RPS13;RPS12;EIF2A;ATP6V0E1;RPS7;RPL21;RPS8;RPS5;RPL23;RPS6;RPL22;RPL13A;RPSA;RPS3A;PDIA6;DDIT3;RPL37A;XRN2;RPL24;VDAC2;RPL27;RPL26;RPL29;RPL28;UBA52;ATF3;ATF4;RPL10;RPL12;RPL11;RPL36A;RPS27L;POL…		R-HSA-9633008;R-HSA-9635927;R-HSA-9635892;R-HSA-9644926;R-HSA-381128;R-HSA-9635804;R-HSA-9650722;R-HSA-9635936;R-HSA-1791118;R-HSA-9635915;R-HSA-9635912;R-HSA-9633742;R-HSA-9635918;R-HSA-9634669;R-HSA-1791173;R-HSA-9633005
R-HSA-72706	GTP hydrolysis and joining of the 60S ribosomal subunit	98	120	0.00826788	1.11022e-16	5.77316e-15	3	3	0.00023622	9606	Homo sapiens	RPL4;EIF4A2;RPL5;RPL30;RPL3;RPL32;RPL31;RPL34;SMC3;RPL8;RPL10A;RPL6;RPL7;RPS15;RPS14;ZFP36;RPS16;RPS19;RPL18A;RPS18;RUVBL2;RPL36;RPL35;RPL38;RPL37;RPS11;RPS10;RPL39;RPS13;RPS12;EIF2A;ATP6V0E1;RPS7;RPL21;RPS8;EIF1AX;RPS5;RPL23;RPS6;RPL22;RPSA;PDIA6;EEF1A1;XRN2;RPL24;VDAC2;RPL27;RPL26;RPL29;RPL28;UBA52;MARK3;RPL41;EIF2S1;RPS26;RPS25;RPS28;EIF2S3;EIF5;RPS27;RPS29;RPL27A;RPS20;RPS21;EIF4G2;RPS24;RPS2…		R-HSA-72672;R-HSA-72619;R-HSA-72671
R-HSA-156827	L13a-mediated translational silencing of Ceruloplasmin expression	98	120	0.00826788	1.11022e-16	5.77316e-15	3	3	0.00023622	9606	Homo sapiens	RPL4;EIF4A2;RPL5;RPL30;RPL3;RPL32;RPL31;RPL34;SMC3;RPL8;RPL10A;RPL6;RPL7;RPS15;RPS14;ZFP36;RPS16;RPS19;RPL18A;RPS18;RUVBL2;RPL36;RPL35;RPL38;RPL37;RPS11;RPS10;RPL39;RPS13;RPS12;EIF2A;ATP6V0E1;RPS7;RPL21;RPS8;EIF1AX;RPS5;RPL23;RPS6;RPL22;RPSA;PDIA6;EEF1A1;XRN2;RPL24;VDAC2;RPL27;RPL26;RPL29;RPL28;UBA52;RPL41;EIF2S1;RPS26;RPS25;RPS28;EIF2S3;RPS27;RPS29;RPL27A;RPS20;RPS21;EIF4G2;RPS24;RPS23;RPLP1;RPL…		R-HSA-156832;R-HSA-156823;R-HSA-156826
R-HSA-72695	Formation of the ternary complex, and subsequently, the 43S complex	44	54	0.00372055	1.11022e-16	5.77316e-15	3	3	0.00023622	9606	Homo sapiens	SMC3;RPS4X;RPS15;RPS14;ZFP36;RPS16;RPS19;RPSAP58;RPS18;TMSB4X;RPS11;RPS10;RPS13;RPS12;EIF2A;RPS7;RPS8;EIF1AX;RPS5;RPS6;RPS3A;RPSA;PDIA6;EEF1A1;XRN2;RPS27L;RPS15A;RPS3;RPS2;RPS27A;EIF2S1;RPS26;RPS25;RPS28;EIF2S3;RPS27;EIF3K;RPS29;EIF3I;EIF3H;RPS20;EIF3E;FAU;EIF3F;EIF3D;RPS21;EIF3A;EIF4G2;RPS24;RPS23		R-HSA-72691;R-HSA-72663;R-HSA-72669
R-HSA-927802	Nonsense-Mediated Decay (NMD)	98	124	0.00854348	1.11022e-16	5.77316e-15	6	6	0.000472441	9606	Homo sapiens	RPL4;RPL5;RPL30;RPL3;RPL32;ARL6IP1;RPL31;RPL34;EIF4A3;CASC3;SMC3;RPL8;RPL10A;RPL6;RPL7;RPS15;RPS14;RPS16;RPS19;RPL18A;RPS18;PPP2R1A;RUVBL2;RPL36;RPL35;RPL38;RPL37;RPS11;RPS10;RPL39;RPS13;RPS12;ATP6V0E1;RPS7;RPL21;RPS8;RPS5;RPL23;RPS6;RPL22;RPSA;PDIA6;RPL24;VDAC2;RPL27;RPL26;RPL29;RPL28;UBA52;RBM8A;GSPT1;RPL41;MAGOHB;RPS26;RPS25;RPS28;RPS27;RPS29;RPL27A;RPS20;RNPS1;RPS21;RPS24;RPS23;RPLP1;RPLP0;AR…		R-HSA-927836;R-HSA-927789;R-HSA-927832;R-HSA-927830;R-HSA-927813;R-HSA-927889
R-HSA-975957	Nonsense Mediated Decay (NMD) enhanced by the Exon Junction Complex (EJC)	98	124	0.00854348	1.11022e-16	5.77316e-15	5	5	0.000393701	9606	Homo sapiens	RPL4;RPL5;RPL30;RPL3;RPL32;ARL6IP1;RPL31;RPL34;EIF4A3;CASC3;SMC3;RPL8;RPL10A;RPL6;RPL7;RPS15;RPS14;RPS16;RPS19;RPL18A;RPS18;PPP2R1A;RUVBL2;RPL36;RPL35;RPL38;RPL37;RPS11;RPS10;RPL39;RPS13;RPS12;ATP6V0E1;RPS7;RPL21;RPS8;RPS5;RPL23;RPS6;RPL22;RPSA;PDIA6;RPL24;VDAC2;RPL27;RPL26;RPL29;RPL28;UBA52;RBM8A;GSPT1;RPL41;MAGOHB;RPS26;RPS25;RPS28;RPS27;RPS29;RPL27A;RPS20;RNPS1;RPS21;RPS24;RPS23;RPLP1;RPLP0;AR…		R-HSA-927836;R-HSA-927832;R-HSA-927830;R-HSA-927813;R-HSA-927889
R-HSA-192823	Viral mRNA Translation	86	114	0.00785449	1.11022e-16	5.77316e-15	2	2	0.00015748	9606	Homo sapiens	RPL4;RPL5;RPL30;RPL3;RPL32;RPL31;RPLP1;RPL34;RPLP0;ARHGAP1;RPL10A;SMC3;RPL8;RPL6;RPL7;RPS4X;RPS15;RPS14;RPL7A;RPS16;RPS19;RPSAP58;RPL18A;RPS18;RUVBL2;TMSB4X;RPL36;RPLP2;RPL35;RPL38;RPL37;RPS11;RPS10;RPL39;RPS13;RPS12;ATP6V0E1;RPS7;RPL21;RPS8;RPS5;RPL23;RPS6;RPL22;RPL13A;RPS3A;RPSA;PDIA6;DNAJC3;RPL37A;RPL24;VDAC2;RPL27;RPL26;RPL29;UBA52;RPL28;RPL10;RPL12;RPL11;RPL36A;RPS27L;POLD3;RPS15A;ORMDL2;RPL…		R-HSA-192704;R-HSA-192841
R-HSA-72649	Translation initiation complex formation	46	62	0.00427174	1.11022e-16	5.77316e-15	2	2	0.00015748	9606	Homo sapiens	EIF4A2;SMC3;RPS4X;RPS15;RPS14;ZFP36;RPS16;RPS19;RPSAP58;RPS18;TMSB4X;RPS11;RPS10;RPS13;RPS12;EIF2A;RPS7;RPS8;EIF1AX;RPS5;RPS6;RPS3A;RPSA;PDIA6;EEF1A1;XRN2;PABPC1;RPS27L;RPS15A;RPS3;RPS2;RPS27A;EIF2S1;RPS26;RPS25;RPS28;EIF2S3;RPS27;EIF3K;RPS29;EIF3I;EIF3H;RPS20;EIF3E;FAU;EIF3F;EIF3D;RPS21;EIF3A;EIF4G2;RPS24;RPS23		R-HSA-156808;R-HSA-157849
R-HSA-72702	Ribosomal scanning and start codon recognition	46	64	0.00440954	1.11022e-16	5.77316e-15	2	2	0.00015748	9606	Homo sapiens	EIF4A2;SMC3;RPS4X;RPS15;RPS14;ZFP36;RPS16;RPS19;RPSAP58;RPS18;TMSB4X;RPS11;RPS10;RPS13;RPS12;EIF2A;RPS7;RPS8;EIF1AX;RPS5;RPS6;RPS3A;RPSA;PDIA6;EEF1A1;XRN2;RPS27L;RPS15A;RPS3;RPS2;RPS27A;MARK3;EIF2S1;RPS26;RPS25;RPS28;EIF2S3;EIF5;RPS27;EIF3K;RPS29;EIF3I;EIF3H;RPS20;EIF3E;FAU;EIF3F;EIF3D;RPS21;EIF3A;EIF4G2;RPS24;RPS23		R-HSA-72697;R-HSA-72621
R-HSA-6791226	Major pathway of rRNA processing in the nucleolus and cytosol	102	189	0.0130219	1.11022e-16	5.77316e-15	7	7	0.000551181	9606	Homo sapiens	LTV1;RPL4;RPL5;RPL30;RPL3;RPL32;RPL31;RPL34;SMC3;RPL8;RPL10A;RPL6;RPL7;RPS15;RPS14;RPS16;RPS19;RPL18A;RPS18;RUVBL2;NIPAL3;RPL36;RPL35;RPL38;RPL37;RPS11;RPS10;RPL39;RPS13;RPS12;ATP6V0E1;RPS7;RPL21;RPS8;RPS5;RPL23;RPS6;RPL22;RPSA;PDIA6;NCL;XRN2;RPL24;VDAC2;RPL27;RPL26;RPL29;RPL28;UBA52;RPL41;RPS26;RPS25;RPS28;RPS27;RPS29;RPL27A;RPS20;RPS21;RPS24;RPS23;RPLP1;RPLP0;ARHGAP1;RPS4X;RPL7A;RPSAP58;TMSB4X;…		R-HSA-6791223;R-HSA-6791222;R-HSA-6791221;R-HSA-6791219;R-HSA-6791218;R-HSA-6791228;R-HSA-6791227
R-HSA-72613	Eukaryotic Translation Initiation	99	130	0.00895687	1.11022e-16	5.77316e-15	20	21	0.00165354	9606	Homo sapiens	RPL4;EIF4A2;RPL5;RPL30;RPL3;RPL32;RPL31;RPL34;SMC3;RPL8;RPL10A;RPL6;RPL7;RPS15;RPS14;ZFP36;RPS16;RPS19;RPL18A;RPS18;RUVBL2;RPL36;RPL35;RPL38;RPL37;RPS11;RPS10;RPL39;RPS13;RPS12;EIF2A;ATP6V0E1;RPS7;RPL21;RPS8;EIF1AX;RPS5;RPL23;RPS6;RPL22;RPSA;PDIA6;EEF1A1;XRN2;RPL24;VDAC2;RPL27;RPL26;RPL29;RPL28;UBA52;MARK3;RPL41;EIF2S1;RPS26;RPS25;RPS28;EIF2S3;EIF5;RPS27;RPS29;RPL27A;RPS20;RPS21;EIF4G2;RPS24;RPS2…		R-HSA-72673;R-HSA-72672;R-HSA-156832;R-HSA-72676;R-HSA-72647;R-HSA-72619;R-HSA-156808;R-HSA-72621;R-HSA-72691;R-HSA-72722;R-HSA-156823;R-HSA-72663;R-HSA-72631;R-HSA-156826;R-HSA-72697;R-HSA-72635;R-HSA-157849;R-HSA-72669;R-HSA-72671;R-HSA-72670
R-HSA-72737	Cap-dependent Translation Initiation	99	130	0.00895687	1.11022e-16	5.77316e-15	17	18	0.00141732	9606	Homo sapiens	RPL4;EIF4A2;RPL5;RPL30;RPL3;RPL32;RPL31;RPL34;SMC3;RPL8;RPL10A;RPL6;RPL7;RPS15;RPS14;ZFP36;RPS16;RPS19;RPL18A;RPS18;RUVBL2;RPL36;RPL35;RPL38;RPL37;RPS11;RPS10;RPL39;RPS13;RPS12;EIF2A;ATP6V0E1;RPS7;RPL21;RPS8;EIF1AX;RPS5;RPL23;RPS6;RPL22;RPSA;PDIA6;EEF1A1;XRN2;RPL24;VDAC2;RPL27;RPL26;RPL29;RPL28;UBA52;MARK3;RPL41;EIF2S1;RPS26;RPS25;RPS28;EIF2S3;EIF5;RPS27;RPS29;RPL27A;RPS20;RPS21;EIF4G2;RPS24;RPS2…		R-HSA-72673;R-HSA-72672;R-HSA-72676;R-HSA-72647;R-HSA-72619;R-HSA-156808;R-HSA-72621;R-HSA-72691;R-HSA-72722;R-HSA-72663;R-HSA-72631;R-HSA-72697;R-HSA-72635;R-HSA-157849;R-HSA-72669;R-HSA-72671;R-HSA-72670
R-HSA-1236974	ER-Phagosome pathway	83	165	0.0113683	1.11022e-16	5.77316e-15	9	10	0.000787402	9606	Homo sapiens	POP5;PSMD11;PSMD14;RPN2;CHD9;PSMB10;PSMA7;PSMD8;PSMB6;PSMB7;PSMB4;PSMD7;PSMB5;UBB;PSMD4;PSMB2;PSMB3;SEC61G;UBC;PSMB1;PSMD1;SEC61B;RPS27A;FBXO9;PDIA3;HLA-B;HLA-C;VAMP8;PSMA6;PSMA3;PSMA4;PSMA2;PSMC2;UBE2V2;CALR;SEC22B;UBA52		R-HSA-8863895;R-HSA-1236947;R-HSA-8863973;R-HSA-8951595;R-HSA-8863858;R-HSA-1236935;R-HSA-1236965;R-HSA-1236971;R-HSA-8863914
R-HSA-72662	Activation of the mRNA upon binding of the cap-binding complex and eIFs, and subsequent binding to 43S	46	66	0.00454733	1.11022e-16	5.77316e-15	5	6	0.000472441	9606	Homo sapiens	EIF4A2;SMC3;RPS4X;RPS15;RPS14;ZFP36;RPS16;RPS19;RPSAP58;RPS18;TMSB4X;RPS11;RPS10;RPS13;RPS12;EIF2A;RPS7;RPS8;EIF1AX;RPS5;RPS6;RPS3A;RPSA;PDIA6;EEF1A1;XRN2;PABPC1;RPS27L;RPS15A;RPS3;RPS2;RPS27A;EIF2S1;RPS26;RPS25;RPS28;EIF2S3;RPS27;EIF3K;RPS29;EIF3I;EIF3H;RPS20;EIF3E;FAU;EIF3F;EIF3D;RPS21;EIF3A;EIF4G2;RPS24;RPS23		R-HSA-72647;R-HSA-72631;R-HSA-156808;R-HSA-72635;R-HSA-157849
R-HSA-1236975	Antigen processing-Cross presentation	87	187	0.0128841	1.11022e-16	5.77316e-15	19	23	0.00181102	9606	Homo sapiens	POP5;PSMD11;PSMD14;RPN2;CHD9;PSMB10;PSMA7;PSMD8;PSMB6;PSMB7;PSMB4;PSMD7;PSMB5;UBB;PSMD4;PSMB2;PSMB3;SEC61G;UBC;PSMB1;PSMD1;UBAP2L;SEC61B;RPS27A;FBXO9;PDIA3;HLA-B;HLA-C;CYBA;VAMP8;PSMA6;PSMA3;PSMA4;PSMA2;PSMC2;UBE2V2;CALR;SEC22B;UBA52;SLU7;PNPLA2		R-HSA-1236947;R-HSA-8863973;R-HSA-8951595;R-HSA-1236954;R-HSA-1236955;R-HSA-8863914;R-HSA-1236956;R-HSA-8863895;R-HSA-8863858;R-HSA-1236935;R-HSA-1236967;R-HSA-1236964;R-HSA-1236965;R-HSA-1236970;R-HSA-1236971;R-HSA-1236939;R-HSA-1236943;R-HSA-1236940;R-HSA-1236941
R-HSA-72764	Eukaryotic Translation Termination	87	106	0.00730329	1.11022e-16	5.77316e-15	4	5	0.000393701	9606	Homo sapiens	RPL4;RPL5;RPL30;RPL3;RPL32;RPL31;RPLP1;RPL34;RPLP0;ARHGAP1;RPL10A;SMC3;RPL8;RPL6;RPL7;RPS4X;RPS15;RPS14;RPL7A;TRMT112;RPS16;RPS19;RPSAP58;RPL18A;RPS18;RUVBL2;TMSB4X;RPL36;RPLP2;RPL35;RPL38;RPL37;RPS11;RPS10;RPL39;RPS13;RPS12;ATP6V0E1;RPS7;RPL21;RPS8;RPS5;RPL23;RPS6;RPL22;RPL13A;RPS3A;RPSA;PDIA6;RPL37A;RPL24;VDAC2;RPL27;RPL26;RPL29;UBA52;RPL28;RPL10;RPL12;RPL11;RPL36A;RPS27L;GSPT1;POLD3;RPS15A;ORM…		R-HSA-141671;R-HSA-141691;R-HSA-141673;R-HSA-6800138
R-HSA-8868773	rRNA processing in the nucleus and cytosol	105	207	0.0142621	1.11022e-16	5.77316e-15	12	15	0.0011811	9606	Homo sapiens	LTV1;RPL4;RPL5;RPL30;RPL3;RPL32;RPL31;RPL34;THUMPD1;SMC3;RPL8;RPL10A;RPL6;RPL7;RPS15;RPS14;RPS16;RPS19;RPL18A;RPS18;RUVBL2;NIPAL3;RPL36;RPL35;RPL38;RPL37;RPS11;RPS10;RPL39;RPS13;RPS12;ATP6V0E1;RPS7;RPL21;RPS8;RPS5;RPL23;RPS6;RPL22;RPSA;PDIA6;NCL;XRN2;RPL24;VDAC2;RPL27;RPL26;RPL29;RPL28;UBA52;GSPT1;RPL41;RPS26;RPS25;RPS28;RPS27;RPS29;RPL27A;RPS20;RPS21;NOP10;RPS24;RPS23;RPLP1;RPLP0;ARHGAP1;RPS4X;R…		R-HSA-6791223;R-HSA-6791222;R-HSA-6790982;R-HSA-6791221;R-HSA-6791219;R-HSA-6791218;R-HSA-6791228;R-HSA-6791227;R-HSA-6790907;R-HSA-6790987;R-HSA-6790906;R-HSA-6790905
R-HSA-2262752	Cellular responses to stress	246	690	0.0475403	1.11022e-16	5.77316e-15	174	227	0.017874	9606	Homo sapiens	RPL4;RPL5;RPL30;RPL3;RPL32;RPL31;RPL34;SMC3;RPL8;RPL6;RPL7;PSMD8;RPS15;RPS14;PSMD7;RPS16;PSMD4;RPL18A;RPS19;RPS18;RPL36;PSMD1;RPL35;RPL38;RPL37;RPS11;RPS10;RPL39;RPS13;RPS12;FBXO9;EIF2A;ATP6V1G1;ATP6V0E1;RPL21;RPL23;RPL22;TINF2;MFSD11;DYNC1LI2;DDIT3;XRN2;TRIM13;RPL24;VDAC2;RPL27;RPL26;ATP6V0D1;RPL29;TP53;RPL28;UBA52;ATF3;ASF1A;ATF4;SEH1L;RPN2;ANAPC16;TXN;ANAPC11;PRDX3;PRDX2;PRDX5;HSPH1;NUP85;PRDX…		R-HSA-3790137;R-HSA-3228469;R-HSA-5324632;R-HSA-3790130;R-HSA-4793925;R-HSA-3371582;R-HSA-1234179;R-HSA-3371554;R-HSA-3785768;R-HSA-450325;R-HSA-1234177;R-HSA-9653894;R-HSA-1234183;R-HSA-9653893;R-HSA-9646468;R-HSA-5324617;R-HSA-450333;R-HSA-187934;R-HSA-3222546;R-HSA-5251955;R-HSA-8951723;R-HSA-5251959;R-HSA-5682044;R-HSA-3786258;R-HSA-3341343;R-HSA-5682020;R-HSA-5693540;R-HSA-3222533;R-HSA-5682…
R-HSA-8953897	Cellular responses to external stimuli	249	708	0.0487805	1.11022e-16	5.77316e-15	178	258	0.020315	9606	Homo sapiens	RPL4;RPL5;RPL30;RPL3;RPL32;RPL31;RPL34;MT1X;SMC3;RPL8;RPL6;RPL7;PSMD8;RPS15;RPS14;PSMD7;RPS16;PSMD4;RPL18A;RPS19;RPS18;RPL36;PSMD1;RPL35;RPL38;RPL37;RPS11;RPS10;RPL39;RPS13;RPS12;FBXO9;EIF2A;ATP6V1G1;ATP6V0E1;RPL21;RPL23;RPL22;TINF2;MFSD11;DYNC1LI2;DDIT3;XRN2;TRIM13;RPL24;VDAC2;RPL27;RPL26;ATP6V0D1;RPL29;TP53;RPL28;UBA52;ATF3;ASF1A;ATF4;SEH1L;RPN2;ANAPC16;TXN;ANAPC11;PRDX3;PRDX2;PRDX5;HSPH1;NUP85…		R-HSA-3790137;R-HSA-5660503;R-HSA-3228469;R-HSA-5324632;R-HSA-3790130;R-HSA-4793925;R-HSA-3371582;R-HSA-1234179;R-HSA-3371554;R-HSA-3785768;R-HSA-450325;R-HSA-1234177;R-HSA-9653894;R-HSA-1234183;R-HSA-9653893;R-HSA-9646468;R-HSA-5324617;R-HSA-450333;R-HSA-187934;R-HSA-3222546;R-HSA-5251955;R-HSA-8951723;R-HSA-5251959;R-HSA-5682044;R-HSA-3786258;R-HSA-3341343;R-HSA-5682020;R-HSA-5693540;R-HSA-3222…
R-HSA-72766	Translation	163	339	0.0233568	1.11022e-16	5.77316e-15	68	99	0.00779528	9606	Homo sapiens	RPL4;EIF4A2;RPL5;SRP19;RPL30;RPL3;RPL32;RPL31;RPL34;SMC3;RPL8;EPRS;SRP14;RPL10A;RPL6;RPL7;RPS15;EEF1B2;RPS14;ZFP36;RPS16;RPS19;RPL18A;RPS18;RUVBL2;RPL36;RPL35;RPL38;RPL37;RPS11;CHCHD1;RPS10;RPL39;RPS13;RPS12;EIF2A;ATP6V0E1;RPS7;RPL21;RPS8;EIF1AX;RPS5;RPL23;RPS6;RPL22;RPSA;MFSD11;TMEM170A;PDIA6;TUFM;MRPS18C;EEF1A1;PPA2;KARS;PPA1;XRN2;RPL24;VDAC2;RPL27;RPL26;RPL29;AURKAIP1;RPL28;UBA52;RPN2;SAR1A;TA…		R-HSA-156930;R-HSA-1799326;R-HSA-5368279;R-HSA-156808;R-HSA-72722;R-HSA-156823;R-HSA-449937;R-HSA-156826;R-HSA-157849;R-HSA-156832;R-HSA-72619;R-HSA-72621;R-HSA-5419261;R-HSA-71732;R-HSA-72631;R-HSA-1799330;R-HSA-1799329;R-HSA-72635;R-HSA-1799335;R-HSA-1799332;R-HSA-5389842;R-HSA-379974;R-HSA-5419281;R-HSA-72647;R-HSA-5389845;R-HSA-5389848;R-HSA-379982;R-HSA-5389849;R-HSA-380233;R-HSA-379848;R-HS…
R-HSA-8953854	Metabolism of RNA	267	782	0.053879	1.11022e-16	5.77316e-15	123	187	0.0147244	9606	Homo sapiens	LTV1;RPL4;EIF4A2;RPL5;POP5;RPL30;POP7;RPL3;RPL32;ARL6IP1;CCNH;RPL31;POP4;RPL34;EIF4A3;HNRNPU;HNRNPR;THUMPD1;SMC3;RPL8;EPRS;ACTB;RPL6;RPL7;PSMD8;RPS15;RPS14;PSMD7;RPS16;PSMD4;RPL18A;RPS19;SNRPD2;RPS18;PPP2R1A;MYC;NIPAL3;RPL36;PSMD1;RPL35;RPL38;RPL37;SNRPD3;RPS11;RPS10;RPL39;RPS13;SEC63;RPS12;FBXO9;SRRM2;ATP6V0E1;RPL21;RPL23;RPL22;MIF;SRRM1;DDX39A;SARNP;XRN2;UQCRC1;RPL24;VDAC2;RPL27;RPL26;RPL29;RPL…		R-HSA-77069;R-HSA-77068;R-HSA-428296;R-HSA-77073;R-HSA-77585;R-HSA-191763;R-HSA-77584;R-HSA-77587;R-HSA-450580;R-HSA-158481;R-HSA-429845;R-HSA-77586;R-HSA-77077;R-HSA-77589;R-HSA-77591;R-HSA-158484;R-HSA-77078;R-HSA-77590;R-HSA-77081;R-HSA-77593;R-HSA-77592;R-HSA-77083;R-HSA-77594;R-HSA-77085;R-HSA-6790982;R-HSA-429860;R-HSA-927789;R-HSA-77090;R-HSA-450595;R-HSA-72231;R-HSA-77095;R-HSA-77094;R-HS…
R-HSA-72312	rRNA processing	106	245	0.0168803	1.11022e-16	5.77316e-15	13	21	0.00165354	9606	Homo sapiens	LTV1;RPL4;RPL5;RPL30;RPL3;RPL32;RPL31;RPL34;THUMPD1;SMC3;RPL8;RPL10A;RPL6;RPL7;RPS15;RPS14;RPS16;RPS19;RPL18A;RPS18;RUVBL2;NIPAL3;RPL36;RPL35;RPL38;RPL37;RPS11;RPS10;RPL39;RPS13;RPS12;PDIA3;ATP6V0E1;RPS7;RPL21;RPS8;RPS5;RPL23;RPS6;RPL22;RPSA;PDIA6;NCL;XRN2;RPL24;VDAC2;RPL27;RPL26;RPL29;RPL28;UBA52;GSPT1;RPL41;RPS26;RPS25;RPS28;RPS27;RPS29;RPL27A;RPS20;RPS21;NOP10;RPS24;RPS23;RPLP1;RPLP0;ARHGAP1;R…		R-HSA-6790982;R-HSA-6790987;R-HSA-6791223;R-HSA-6791222;R-HSA-6791221;R-HSA-6791219;R-HSA-6791218;R-HSA-6791228;R-HSA-6791227;R-HSA-6790907;R-HSA-6790906;R-HSA-6785722;R-HSA-6790905
R-HSA-392499	Metabolism of proteins	537	2354	0.162188	1.11022e-16	5.77316e-15	548	891	0.0701575	9606	Homo sapiens	RPL4;RPL5;RPL30;RPL3;TES;RPL32;RPL31;RPL34;THYN1;SMC3;RPL8;EPRS;DCAF5;RPL6;RPL7;TPGS2;PSMD8;PCMT1;PSMD7;SCP2;TFG;PSMD4;MYC;RPL36;PSMD1;RPL35;RPL38;RPL37;RPL39;DDX17;DAXX;WSB2;RPL21;RPL23;RPL22;DYNC1LI2;DDIT3;RPL24;RPL27;RPL26;RPL29;RPL28;UBA52;ATF3;ATF4;TSTA3;SET;SEH1L;RPN2;SAR1A;CTBP1;PRKDC;MRPL14;WDR61;COPS7A;BCL10;IQGAP1;MRPL13;ANAPC11;PRDX5;NCSTN;NUP85;RAD21;SSR1;NUP88;BARD1;RPL41;H3F3B;MRPL2…		R-HSA-8956040;R-HSA-5686359;R-HSA-688136;R-HSA-8956045;R-HSA-5660752;R-HSA-8850560;R-HSA-5660753;R-HSA-6814831;R-HSA-5696605;R-HSA-4755524;R-HSA-5696600;R-HSA-4755526;R-HSA-975903;R-HSA-548890;R-HSA-3000383;R-HSA-72722;R-HSA-162836;R-HSA-6814833;R-HSA-4755536;R-HSA-5665871;R-HSA-8956050;R-HSA-2022403;R-HSA-4551768;R-HSA-975919;R-HSA-5696627;R-HSA-8850594;R-HSA-159783;R-HSA-870437;R-HSA-3000348;R-…
R-HSA-168273	Influenza Viral RNA Transcription and Replication	101	175	0.0120573	1.11022e-16	5.77316e-15	6	14	0.00110236	9606	Homo sapiens	RPL4;RPL5;RPL30;RPL3;RPL32;RPL31;RPL34;SMC3;RPL8;RPL10A;RPL6;RPL7;RPS15;RPS14;RPS16;RPS19;RPL18A;RPS18;RUVBL2;RPL36;RPL35;RPL38;RPL37;RPS11;RPS10;RPL39;RPS13;RPS12;ATP6V0E1;RPS7;RPL21;RPS8;RPS5;RPL23;RPS6;RPL22;NOSIP;RPSA;PDIA6;RPL24;VDAC2;RPL27;RPL26;RPL29;RPL28;UBA52;SEH1L;SHMT2;NUP85;TPR;NUP88;RPL41;RPS26;RPS25;RPS28;RPS27;RPS29;RPL27A;RPS20;RPS21;RPS24;RPS23;RPLP1;RPLP0;ARHGAP1;RPS4X;RPL7A;RP…		R-HSA-192627;R-HSA-192704;R-HSA-168326;R-HSA-192841;R-HSA-192830;R-HSA-192925
R-HSA-422475	Axon guidance	179	584	0.040237	1.11022e-16	5.77316e-15	115	297	0.0233858	9606	Homo sapiens	RPL4;RPL5;RPL30;RPL3;RPL32;RPL31;RPL34;EIF4A3;PEBP1;CASC3;SMC3;RPL8;RPL10A;ACTB;RPL6;RPL7;ACTG1;RPS15;PSMD8;RPS14;RPS16;PSMD7;RPS19;PSMD4;RPL18A;RPS18;RUVBL2;CFL1;RPL36;RPL35;PSMD1;RPL38;RPL37;RPS11;RPS10;RPL39;RPS13;RPS12;FBXO9;ATP6V0E1;RPS7;RPL21;RPS8;RPS5;RPL23;RPS6;RPL22;ADAM10;RPSA;PDIA6;TUBA4A;RBX1;MYL6;UBE2V2;RPL24;VDAC2;RPL27;RPL26;RPL29;EZR;PFN1;RPL28;UBA52;PSMD11;RPN2;DHX8;RBM8A;PSMD14;…		R-HSA-3928633;R-HSA-3928632;R-HSA-3928639;R-HSA-419087;R-HSA-3928625;R-HSA-3928631;R-HSA-3928628;R-HSA-3928619;R-HSA-3928616;R-HSA-451347;R-HSA-3928620;R-HSA-3928608;R-HSA-593685;R-HSA-3928614;R-HSA-3928612;R-HSA-451366;R-HSA-3928602;R-HSA-3928601;R-HSA-418850;R-HSA-3928607;R-HSA-3928604;R-HSA-109862;R-HSA-3928595;R-HSA-392749;R-HSA-434990;R-HSA-392748;R-HSA-416559;R-HSA-392751;R-HSA-3928592;R-HS…
R-HSA-9675108	Nervous system development	181	620	0.0427174	1.11022e-16	5.77316e-15	121	323	0.0254331	9606	Homo sapiens	RPL4;RPL5;RPL30;RPL3;RPL32;RPL31;RPL34;EIF4A3;PEBP1;CASC3;SMC3;RPL8;RPL10A;ACTB;RPL6;RPL7;ACTG1;RPS15;PSMD8;RPS14;RPS16;PSMD7;RPS19;PSMD4;RPL18A;RPS18;RUVBL2;CFL1;RPL36;RPL35;PSMD1;RPL38;RPL37;RPS11;RPS10;RPL39;RPS13;RPS12;FBXO9;ATP6V0E1;RPS7;RPL21;RPS8;RPS5;RPL23;RPS6;RPL22;ADAM10;RPSA;PDIA6;TUBA4A;RBX1;MYL6;UBE2V2;RPL24;VDAC2;RPL27;RPL26;RPL29;EZR;PFN1;RPL28;UBA52;PSMD11;RPN2;DHX8;RBM8A;PSMD14;…		R-HSA-3928633;R-HSA-3928632;R-HSA-3928639;R-HSA-419087;R-HSA-3928625;R-HSA-3928631;R-HSA-3928628;R-HSA-3928619;R-HSA-3928616;R-HSA-451347;R-HSA-3928620;R-HSA-3928608;R-HSA-593685;R-HSA-3928614;R-HSA-3928612;R-HSA-451366;R-HSA-3928602;R-HSA-3928601;R-HSA-418850;R-HSA-3928607;R-HSA-3928604;R-HSA-109862;R-HSA-3928595;R-HSA-392749;R-HSA-434990;R-HSA-392748;R-HSA-416559;R-HSA-392751;R-HSA-3928592;R-HS…
R-HSA-9010553	Regulation of expression of SLITs and ROBOs	123	183	0.0126085	1.11022e-16	5.77316e-15	7	20	0.0015748	9606	Homo sapiens	RPL4;RPL5;RPL30;RPL3;RPL32;RPL31;RPL34;EIF4A3;CASC3;SMC3;RPL8;RPL10A;RPL6;RPL7;RPS15;PSMD8;RPS14;RPS16;PSMD7;RPS19;PSMD4;RPL18A;RPS18;RUVBL2;RPL36;RPL35;PSMD1;RPL38;RPL37;RPS11;RPS10;RPL39;RPS13;RPS12;FBXO9;ATP6V0E1;RPS7;RPL21;RPS8;RPS5;RPL23;RPS6;RPL22;RPSA;PDIA6;RBX1;UBE2V2;RPL24;VDAC2;RPL27;RPL26;RPL29;RPL28;UBA52;PSMD11;RPN2;RBM8A;PSMD14;CUL1;GSPT1;UBB;UBC;RPL41;MAGOHB;RPS26;RPS25;RPS28;RPS27…		R-HSA-9011289;R-HSA-9010872;R-HSA-9014652;R-HSA-9011313;R-HSA-8986083;R-HSA-9014610;R-HSA-9011300
R-HSA-376176	Signaling by ROBO receptors	131	235	0.0161913	1.11022e-16	5.77316e-15	18	60	0.00472441	9606	Homo sapiens	RPL4;RPL5;RPL30;RPL3;RPL32;RPL31;RPL34;EIF4A3;CASC3;SMC3;RPL8;RPL10A;RPL6;RPL7;RPS15;PSMD8;RPS14;RPS16;PSMD7;RPS19;PSMD4;RPL18A;RPS18;RUVBL2;RPL36;RPL35;PSMD1;RPL38;RPL37;RPS11;RPS10;RPL39;RPS13;RPS12;FBXO9;ATP6V0E1;RPS7;RPL21;RPS8;RPS5;RPL23;RPS6;RPL22;RPSA;PDIA6;RBX1;UBE2V2;RPL24;VDAC2;RPL27;RPL26;RPL29;PFN1;RPL28;UBA52;PSMD11;RPN2;RBM8A;PSMD14;CUL1;GSPT1;UBB;UBC;RPL41;GOT1;MAGOHB;RPS26;RPS25;R…		R-HSA-428518;R-HSA-428515;R-HSA-8986083;R-HSA-428522;R-HSA-9011300;R-HSA-9011289;R-HSA-428534;R-HSA-9010872;R-HSA-428535;R-HSA-428533;R-HSA-428885;R-HSA-8985594;R-HSA-9014652;R-HSA-428531;R-HSA-9011313;R-HSA-428511;R-HSA-9014610;R-HSA-8985812
R-HSA-168255	Influenza Infection	107	199	0.0137109	1.11022e-16	5.77316e-15	17	59	0.00464567	9606	Homo sapiens	RPL4;RPL5;RPL30;RPL3;RPL32;RPL31;RPL34;SMC3;RPL8;RPL10A;RPL6;RPL7;RPS15;RPS14;RPS16;RPS19;RPL18A;RPS18;RUVBL2;RPL36;RPL35;RPL38;RPL37;RPS11;RPS10;RPL39;RPS13;RPS12;EIF2A;ATP6V0E1;RPS7;RPL21;RPS8;RPS5;RPL23;RPS6;RPL22;NOSIP;RPSA;PDIA6;RPL24;VDAC2;RPL27;RPL26;RPL29;RPL28;UBA52;SEH1L;SHMT2;NUP85;TPR;NUP88;RPL41;RPS26;RPS25;RPS28;RPS27;RPS29;RPL27A;RPS20;CALR;RPS21;RPS24;RPS23;RPLP1;RPLP0;ARHGAP1;RPS…		R-HSA-192704;R-HSA-169921;R-HSA-168326;R-HSA-1176059;R-HSA-192841;R-HSA-168297;R-HSA-168878;R-HSA-192627;R-HSA-168880;R-HSA-168337;R-HSA-168310;R-HSA-168857;R-HSA-6791035;R-HSA-192830;R-HSA-192925;R-HSA-168317;R-HSA-168285
R-HSA-2408557	Selenocysteine synthesis	85	113	0.00778559	1.11022e-16	5.77316e-15	2	7	0.000551181	9606	Homo sapiens	RPL4;RPL5;RPL30;RPL3;RPL32;RPL31;RPLP1;RPL34;RPLP0;ARHGAP1;RPL10A;SMC3;RPL8;RPL6;RPL7;RPS4X;RPS15;RPS14;RPL7A;RPS16;RPS19;RPSAP58;RPL18A;RPS18;RUVBL2;TMSB4X;RPL36;RPLP2;RPL35;RPL38;RPL37;RPS11;RPS10;RPL39;RPS13;RPS12;ATP6V0E1;RPS7;RPL21;RPS8;RPS5;RPL23;RPS6;RPL22;RPL13A;RPS3A;RPSA;PDIA6;RPL37A;RPL24;VDAC2;RPL27;RPL26;RPL29;UBA52;RPL28;RPL10;RPL12;RPL11;RPL36A;RPS27L;POLD3;RPS15A;ORMDL2;RPL14;RPS3…		R-HSA-2408529;R-HSA-5333615
R-HSA-2408522	Selenoamino acid metabolism	91	181	0.0124707	1.11022e-16	5.77316e-15	5	33	0.00259843	9606	Homo sapiens	RPL4;RPL5;RPL30;RPL3;RPL32;RPL31;RPLP1;RPL34;RPLP0;ARHGAP1;RPL10A;SMC3;RPL8;EPRS;RPL6;RPL7;RPS4X;RPS15;RPS14;RPL7A;RPS16;RPS19;RPSAP58;RPL18A;RPS18;RUVBL2;TMSB4X;RPL36;RPLP2;RPL35;RPL38;RPL37;RPS11;RPS10;RPL39;RPS13;RPS12;ATP6V0E1;RPS7;RPL21;RPS8;RPS5;RPL23;RPS6;RPL22;RPL13A;RPS3A;RPSA;PDIA6;KARS;RPL37A;RPL24;VDAC2;RPL27;RPL26;RPL29;EEF1E1;UBA52;RPL28;RPL10;RPL12;RPL11;RPL36A;RPS27L;PAPSS1;POLD3;…		R-HSA-2408529;R-HSA-2408546;R-HSA-2408540;R-HSA-2408525;R-HSA-5333615
R-HSA-1236977	Endosomal/Vacuolar pathway	49	82	0.00564972	2.10942e-15	1.07581e-13	3	4	0.000314961	9606	Homo sapiens	HLA-B;HLA-C		R-HSA-1236964;R-HSA-1236954;R-HSA-1236943
R-HSA-983169	Class I MHC mediated antigen processing & presentation	142	465	0.032038	8.10463e-15	4.05231e-13	41	48	0.00377953	9606	Homo sapiens	POP5;UBE2D4;CHD9;ENO1;COX6A1;FBXO21;UBE2L3;DHTKD1;PSMD8;PSMD7;PSMD4;AP1G1;SEC61G;RNF19A;PSMD1;UBAP2L;SEC61B;SKP1;CTSB;FBXO9;PDIA3;TPI1;ANXA2;IFNGR1;HLA-B;HLA-C;CYBA;RPS3A;CDKAL1;CNPY2;PTBP2;RBX1;VAMP8;DPM2;PSMA6;PSMA3;PSMA4;PSMA2;SRSF2;UBE2V2;ANAPC5;BIRC6;LAP3;SEC22B;UBA52;SLU7;ATP6V1A;ANAPC13;PSMD11;RPN2;SAR1A;PSMD14;PRKDC;CUL1;TIMM13;TWF1;IQGAP1;RNF7;RNF4;HDAC8;ACAT2;PSMB10;PSMA7;ANAPC11;UBE2J1…		R-HSA-1236947;R-HSA-8951499;R-HSA-203979;R-HSA-1236954;R-HSA-1236955;R-HSA-983427;R-HSA-983426;R-HSA-983425;R-HSA-1236956;R-HSA-983424;R-HSA-8863895;R-HSA-1236935;R-HSA-1236939;R-HSA-1236943;R-HSA-1236940;R-HSA-1236941;R-HSA-983150;R-HSA-8863973;R-HSA-8951595;R-HSA-983148;R-HSA-983147;R-HSA-983146;R-HSA-983145;R-HSA-983142;R-HSA-983140;R-HSA-983138;R-HSA-8863914;R-HSA-983422;R-HSA-983421;R-HSA-98…
R-HSA-983170	Antigen Presentation: Folding, assembly and peptide loading of class I MHC	54	102	0.0070277	1.02141e-14	4.90274e-13	14	16	0.00125984	9606	Homo sapiens	BCAP31;PDIA3;ANXA2;HLA-B;HLA-C;TWF1;CALR		R-HSA-8951499;R-HSA-983148;R-HSA-983146;R-HSA-983145;R-HSA-203979;R-HSA-983142;R-HSA-983427;R-HSA-983426;R-HSA-983138;R-HSA-983425;R-HSA-983424;R-HSA-983422;R-HSA-983421;R-HSA-983161
R-HSA-163200	Respiratory electron transport, ATP synthesis by chemiosmotic coupling, and heat production by uncoupling proteins.	67	150	0.0103348	1.9984e-14	9.39249e-13	19	31	0.00244094	9606	Homo sapiens	COX7B;NDUFA13;NDUFA11;NDUFA12;COX4I1;NDUFA10;ATP5C1;ATP5G3;COX6A1;ATP5G2;COX7C;COX8A;NDUFC1;SDHC;SDHD;ATP5F1;COQ10B;ATP5J2;COX6B1;COX7A2L;NDUFS7;NDUFS6;NDUFS5;UQCRC1;NDUFS3;TMEM126B;UQCRC2;NDUFB9;NDUFB8;NDUFB7;UQCRB;NDUFB10;NDUFB5;NDUFB11;NDUFB4;ATP5A1;NDUFB3;ETFDH;NDUFB2;ATP5J;NEDD9;NDUFB1;ATP5I;UQCR11;ATP5H;UQCR10;COX5B;ATP5O;UQCRH;ATP5L;ATP5B;STIP1;ATP5E;COX14;CYC1;TRAP1;NDUFA6;NDUFA5;NDUFA4;N…		R-HSA-164834;R-HSA-6800870;R-HSA-164832;R-HSA-6800868;R-HSA-6799203;R-HSA-6799202;R-HSA-164651;R-HSA-164840;R-HSA-163214;R-HSA-6799179;R-HSA-6788523;R-HSA-6799178;R-HSA-163213;R-HSA-6799191;R-HSA-163217;R-HSA-169270;R-HSA-6799199;R-HSA-6799197;R-HSA-6799196
R-HSA-1428517	The citric acid (TCA) cycle and respiratory electron transport	86	233	0.0160535	1.5965e-13	7.3439e-12	39	67	0.00527559	9606	Homo sapiens	COX7B;NDUFA13;NDUFA11;NDUFA12;COX4I1;NDUFA10;ATP5C1;ATP5G3;COX6A1;ATP5G2;COX7C;N4BP2L2;MPC1;MPC2;BSG;PDK3;ME2;COX8A;PDHX;NDUFC1;SDHC;SDHD;ATP5F1;COQ10B;ATP5J2;COX6B1;COX7A2L;NDUFS7;NDUFS6;NDUFS5;UQCRC1;NDUFS3;TMEM126B;UQCRC2;DLD;BIRC2;NDUFB9;FH;NDUFB8;NDUFB7;UQCRB;NDUFB10;NDUFB5;NDUFB11;GLO1;NDUFB4;ATP5A1;NDUFB3;ETFDH;NDUFB2;ATP5J;NEDD9;NDUFB1;ATP5I;UQCR11;ATP5H;UQCR10;SRI;COX5B;ATP5O;UQCRH;ATP5L…		R-HSA-6800870;R-HSA-70979;R-HSA-6800868;R-HSA-6799203;R-HSA-6799202;R-HSA-70982;R-HSA-204169;R-HSA-163214;R-HSA-6788523;R-HSA-163213;R-HSA-163217;R-HSA-70994;R-HSA-70997;R-HSA-450975;R-HSA-451033;R-HSA-164834;R-HSA-5694071;R-HSA-164832;R-HSA-71397;R-HSA-9012268;R-HSA-71783;R-HSA-71401;R-HSA-71849;R-HSA-164651;R-HSA-203946;R-HSA-164840;R-HSA-6799179;R-HSA-6799178;R-HSA-373867;R-HSA-70510;R-HSA-679…
R-HSA-72203	Processing of Capped Intron-Containing Pre-mRNA	91	256	0.0176381	2.46914e-13	1.11111e-11	32	32	0.00251969	9606	Homo sapiens	ISY1;TXNL4B;EIF4A3;SRP54;HNRNPU;PPWD1;HNRNPR;HMGB1;CASC3;YBX1;USP39;CWC27;EFTUD2;TUBA1C;HINT1;SNRPD2;DHX15;PAPOLA;SNRPD3;RBM5;SEC63;TPD52;SRRM2;NCBP1;NOSIP;PRPF40A;PLRG1;THOC2;MIF;WBP11;THOC7;SRRM1;MRPS9;DDX39A;HNRNPH1;SARNP;NUP50;PRPF3;SNRPG;SRSF2;UQCRC1;SRSF3;SNRPA1;PLIN2;SNRPE;NUP54;HNRNPH2;SNRNP25;SRSF6;SNRPC;SLU7;SRSF9;SF3B4;SF3B5;IDI1;DCTN5;DDX5;SF3B3;SEH1L;RBM8A;SHMT2;PRCC;SRRT;PUF60;NUP85…		R-HSA-8849157;R-HSA-72130;R-HSA-159046;R-HSA-75079;R-HSA-159050;R-HSA-75081;R-HSA-75080;R-HSA-72139;R-HSA-75083;R-HSA-75082;R-HSA-72143;R-HSA-111439;R-HSA-77587;R-HSA-158481;R-HSA-158484;R-HSA-75097;R-HSA-75096;R-HSA-75098;R-HSA-77594;R-HSA-72095;R-HSA-72160;R-HSA-72231;R-HSA-72103;R-HSA-72107;R-HSA-158441;R-HSA-158447;R-HSA-72180;R-HSA-156661;R-HSA-72185;R-HSA-72124;R-HSA-72127;R-HSA-159101
R-HSA-611105	Respiratory electron transport	53	115	0.00792338	3.28182e-12	1.444e-10	16	19	0.00149606	9606	Homo sapiens	COX7B;NDUFA13;NDUFA11;NDUFA12;COX4I1;NDUFA10;COX6A1;COX7C;COX8A;NDUFC1;SDHC;SDHD;COQ10B;COX6B1;COX7A2L;NDUFS7;NDUFS6;NDUFS5;UQCRC1;NDUFS3;TMEM126B;UQCRC2;NDUFB9;NDUFB8;NDUFB7;UQCRB;NDUFB10;NDUFB5;NDUFB11;NDUFB4;NDUFB3;ETFDH;NDUFB2;NEDD9;NDUFB1;UQCR11;UQCR10;COX5B;UQCRH;STIP1;COX14;CYC1;TRAP1;NDUFA6;NDUFA5;NDUFA4;NDUFA3;NDUFA1;COX6C;UQCRQ;NDUFAB1;NDUFAF3;CYCS;COX20		R-HSA-6800870;R-HSA-6800868;R-HSA-6799203;R-HSA-6799202;R-HSA-164651;R-HSA-163214;R-HSA-6799179;R-HSA-6788523;R-HSA-6799178;R-HSA-163213;R-HSA-6799191;R-HSA-163217;R-HSA-169270;R-HSA-6799199;R-HSA-6799197;R-HSA-6799196
R-HSA-72163	mRNA Splicing - Major Pathway	70	185	0.0127463	9.80827e-12	4.21755e-10	9	9	0.000708661	9606	Homo sapiens	ISY1;TXNL4B;EIF4A3;SRP54;HNRNPU;PPWD1;HNRNPR;HMGB1;CASC3;YBX1;USP39;CWC27;EFTUD2;TUBA1C;HINT1;SNRPD2;DHX15;PAPOLA;SNRPD3;RBM5;TPD52;SRRM2;NCBP1;PRPF40A;PLRG1;MIF;WBP11;SRRM1;HNRNPH1;PRPF3;SNRPG;SRSF2;UQCRC1;SRSF3;SNRPA1;PLIN2;SNRPE;HNRNPH2;SRSF6;SNRPC;SLU7;SRSF9;SF3B4;SF3B5;IDI1;DDX5;SF3B3;RBM8A;SHMT2;PRCC;SRRT;PUF60;PCBP2;HNRNPA1;POLR2K;SRSF11;POLR2L;CPSF7;PRPF38A;FUS;RPL35A;MAGOHB;LSM3;U2SURP;L…		R-HSA-72160;R-HSA-72130;R-HSA-72231;R-HSA-156661;R-HSA-72139;R-HSA-72107;R-HSA-72124;R-HSA-72143;R-HSA-72127
R-HSA-72172	mRNA Splicing	72	196	0.0135042	1.83952e-11	7.72597e-10	14	14	0.00110236	9606	Homo sapiens	ISY1;TXNL4B;EIF4A3;SRP54;HNRNPU;PPWD1;HNRNPR;HMGB1;CASC3;YBX1;USP39;CWC27;EFTUD2;TUBA1C;HINT1;SNRPD2;DHX15;PAPOLA;SNRPD3;RBM5;TPD52;SRRM2;NCBP1;PRPF40A;PLRG1;MIF;WBP11;SRRM1;HNRNPH1;PRPF3;SNRPG;SRSF2;UQCRC1;SRSF3;SNRPA1;PLIN2;SNRPE;HNRNPH2;SNRNP25;SRSF6;SNRPC;SLU7;SRSF9;SF3B4;SF3B5;IDI1;DDX5;SF3B3;RBM8A;SHMT2;PRCC;SRRT;PUF60;ZMAT5;PCBP2;HNRNPA1;POLR2K;SRSF11;POLR2L;CPSF7;PRPF38A;FUS;RPL35A;MAGOHB…		R-HSA-72160;R-HSA-72130;R-HSA-72231;R-HSA-75079;R-HSA-75081;R-HSA-75080;R-HSA-72139;R-HSA-72107;R-HSA-75083;R-HSA-75082;R-HSA-72143;R-HSA-156661;R-HSA-72124;R-HSA-72127
R-HSA-162906	HIV Infection	84	262	0.0180515	2.93486e-10	1.18819e-08	127	158	0.0124409	9606	Homo sapiens	ARF1;CHD9;CCNH;HNRNPR;YBX1;FBXO21;DHTKD1;PSMD8;XPO1;PSMD7;PSMD4;AP1G1;PSMD1;BANF1;RAC1;SKP1;NELFE;FBXO9;EIF2A;LYPLA1;PDCD6IP;TBP;NCBP1;NOSIP;RBX1;PSMA6;PSMA3;PSMA4;CD8B;PSMA2;NUP50;UBE2V2;CHMP3;NUP54;SLC25A5;UBA52;PPIA;VPS28;ARF5;DCTN5;GTF2A2;SEH1L;PSMD11;RPN2;PSMD14;SHMT2;TAF9;WDR61;PSMB10;PSMA7;PSMB6;PSMB7;PSMB4;PSMB5;UBB;PSMB2;NUP85;PSMB3;UBC;TPR;PSMB1;AP2S1;NUP88;RPS27A;RAE1;POLR2K;POLR2L;RAN…		R-HSA-180739;R-HSA-184323;R-HSA-8951690;R-HSA-180736;R-HSA-182279;R-HSA-175108;R-HSA-182795;R-HSA-182286;R-HSA-175117;R-HSA-167181;R-HSA-167191;R-HSA-167192;R-HSA-162590;R-HSA-167196;R-HSA-167197;R-HSA-9613490;R-HSA-167459;R-HSA-9613498;R-HSA-167468;R-HSA-167474;R-HSA-167478;R-HSA-173111;R-HSA-167477;R-HSA-173115;R-HSA-167481;R-HSA-167484;R-HSA-180540;R-HSA-175174;R-HSA-173642;R-HSA-182859;R-HSA-…
R-HSA-1640170	Cell Cycle	176	715	0.0492628	2.97047e-10	1.18819e-08	314	435	0.034252	9606	Homo sapiens	CCNH;ZWILCH;NUCKS1;SMC3;PSMD8;PPP1CB;CCND3;PSMD7;SCP2;PSMD4;PPP2R1A;MYC;RUVBL2;PSMD1;BANF1;NBN;CCNL1;PHLDA1;SKP1;FBXO9;RAB2A;CAST;PIAS4;IST1;TINF2;NOSIP;VRK2;TUBA4A;RBX1;EEF1A1;DYNC1LI2;COX7A2L;DMTF1;UBE2V2;ANAPC5;TP53;UBA52;ATP6V1A;SET;SEH1L;PSMD11;ANAPC16;RPN2;PSMD14;CUL1;BRCC3;RPF2;ARPP19;PMF1;GSPT1;ACAT2;ANAPC11;UBB;NUP85;RAD21;UBC;TPR;SSR1;NUP88;IVNS1ABP;BARD1;H3F3B;UBE2A;EIF2S3;RPS27;CDK6;N…		R-HSA-375302;R-HSA-69127;R-HSA-156682;R-HSA-912389;R-HSA-8961665;R-HSA-174088;R-HSA-187916;R-HSA-912408;R-HSA-2545203;R-HSA-69140;R-HSA-69142;R-HSA-69144;R-HSA-174104;R-HSA-174105;R-HSA-187934;R-HSA-912429;R-HSA-69152;R-HSA-380455;R-HSA-3000335;R-HSA-174119;R-HSA-9018017;R-HSA-174120;R-HSA-174121;R-HSA-75820;R-HSA-176175;R-HSA-187949;R-HSA-75825;R-HSA-75824;R-HSA-2470935;R-HSA-69685;R-HSA-174132;…
R-HSA-450531	Regulation of mRNA stability by proteins that bind AU-rich elements	43	93	0.00640761	3.15039e-10	1.22865e-08	18	26	0.00204724	9606	Homo sapiens	PSMD11;SET;PSMD14;RPN2;CHD9;YWHAB;PARN;HSPB1;PSMB10;PSMA7;ZFP36L1;PSMD8;PSMB6;EXOSC6;PSMB7;PSMB4;ZFP36;XPO1;PSMD7;PSMB5;UBB;PSMD4;PSMB2;PSMB3;UBC;PSMB1;EXOSC8;NIPAL3;PSMD1;EXOSC3;RPS27A;EXOSC1;FBXO9;DIS3;YWHAZ;PSMA6;PSMA3;PSMA4;PSMA2;PSMC2;UBE2V2;HNRNPD;PABPC1;UBA52		R-HSA-450406;R-HSA-482788;R-HSA-450466;R-HSA-450434;R-HSA-450595;R-HSA-450400;R-HSA-450474;R-HSA-450422;R-HSA-450551;R-HSA-450580;R-HSA-450517;R-HSA-450387;R-HSA-450431;R-HSA-450463;R-HSA-450620;R-HSA-450394;R-HSA-450490;R-HSA-450488
R-HSA-8852276	The role of GTSE1 in G2/M progression after G2 checkpoint	40	83	0.00571862	4.05064e-10	1.53924e-08	7	10	0.000787402	9606	Homo sapiens	CDKN1A;PSMD11;HSP90AB1;PSMD14;RPN2;CHD9;TCF25;PSMB10;PSMA7;PSMD8;PSMB6;PSMB7;TUBA1C;PSMB4;TUBA1B;PSMD7;PSMB5;TUBA1A;UBB;PSMD4;PSMB2;PSMB3;UBC;PSMB1;PSMD1;RPS27A;FBXO9;HSP90AA1;TUBB;TUBA4A;PSMA6;PSMA3;TUBB2A;PSMA4;PSMA2;PSMC2;UBE2V2;MAPRE1;UBA52;TP53		R-HSA-8852354;R-HSA-8852306;R-HSA-8852337;R-HSA-8852351;R-HSA-8852362;R-HSA-8852298;R-HSA-8852280
R-HSA-68882	Mitotic Anaphase	80	248	0.017087	5.91051e-10	2.246e-08	27	32	0.00251969	9606	Homo sapiens	TCF25;ZWILCH;CHD9;YBX1;SMC3;PSMD8;TUBA1C;TUBA1B;XPO1;PSMD7;TUBA1A;PSMD4;SUMO1;PPP2R1A;PSMD1;BANF1;FBXO9;NUDC;IST1;TUBB;NOSIP;VRK2;PPP2R5C;DYNLL1;TUBA4A;SIRT2;EEF1A1;PSMA6;COX7A2L;PSMA3;DYNC1LI2;TUBB2A;PSMA4;PSMA2;UBE2V2;CHMP3;ANAPC5;NUP54;MAPRE1;UBA52;ALDH9A1;PAFAH1B1;DCTN5;SEH1L;PSMD11;RPN2;PSMD14;ANAPC16;HDAC8;PMF1;ACAT2;PSMB10;PSMA7;ANAPC11;PSMB6;PSMB7;PSMB4;PSMB5;UBB;PSMB2;NUP85;PSMB3;RAD21;U…		R-HSA-174144;R-HSA-2467809;R-HSA-2467811;R-HSA-9615901;R-HSA-9668419;R-HSA-2995389;R-HSA-2995388;R-HSA-9615937;R-HSA-2545203;R-HSA-9618378;R-HSA-9615945;R-HSA-2995376;R-HSA-9624845;R-HSA-9667952;R-HSA-9668405;R-HSA-9634169;R-HSA-174121;R-HSA-9668415;R-HSA-3000449;R-HSA-9667965;R-HSA-9624893;R-HSA-9668389;R-HSA-174202;R-HSA-9668395;R-HSA-9634219;R-HSA-9668398;R-HSA-9624876
R-HSA-162909	Host Interactions of HIV factors	57	150	0.0103348	6.84459e-10	2.5325e-08	36	54	0.00425197	9606	Homo sapiens	ARF1;CHD9;FBXO21;PSMD8;XPO1;PSMD7;PSMD4;AP1G1;PSMD1;BANF1;RAC1;SKP1;FBXO9;EIF2A;NOSIP;RBX1;PSMA6;PSMA3;PSMA4;CD8B;PSMA2;NUP50;UBE2V2;NUP54;SLC25A5;UBA52;PPIA;ARF5;DCTN5;SEH1L;PSMD11;RPN2;PSMD14;PSMB10;PSMA7;PSMB6;PSMB7;PSMB4;PSMB5;UBB;PSMB2;NUP85;PSMB3;UBC;TPR;PSMB1;AP2S1;NUP88;RPS27A;RAE1;RANBP1;NPM1;HMGA1;KLHL7;PSMC2;NUPL2;RAN		R-HSA-180739;R-HSA-180736;R-HSA-182279;R-HSA-180555;R-HSA-182286;R-HSA-180622;R-HSA-180687;R-HSA-180627;R-HSA-180630;R-HSA-180885;R-HSA-180634;R-HSA-182171;R-HSA-180632;R-HSA-180573;R-HSA-180710;R-HSA-165028;R-HSA-182186;R-HSA-165034;R-HSA-180905;R-HSA-200879;R-HSA-167597;R-HSA-165043;R-HSA-167601;R-HSA-167537;R-HSA-182198;R-HSA-182263;R-HSA-165047;R-HSA-180599;R-HSA-180725;R-HSA-180597;R-HSA-180…
R-HSA-2555396	Mitotic Metaphase and Anaphase	80	249	0.0171558	7.05998e-10	2.54159e-08	27	33	0.00259843	9606	Homo sapiens	TCF25;ZWILCH;CHD9;YBX1;SMC3;PSMD8;TUBA1C;TUBA1B;XPO1;PSMD7;TUBA1A;PSMD4;SUMO1;PPP2R1A;PSMD1;BANF1;FBXO9;NUDC;IST1;TUBB;NOSIP;VRK2;PPP2R5C;DYNLL1;TUBA4A;SIRT2;EEF1A1;PSMA6;COX7A2L;PSMA3;DYNC1LI2;TUBB2A;PSMA4;PSMA2;UBE2V2;CHMP3;ANAPC5;NUP54;MAPRE1;UBA52;ALDH9A1;PAFAH1B1;DCTN5;SEH1L;PSMD11;RPN2;PSMD14;ANAPC16;HDAC8;PMF1;ACAT2;PSMB10;PSMA7;ANAPC11;PSMB6;PSMB7;PSMB4;PSMB5;UBB;PSMB2;NUP85;PSMB3;RAD21;U…		R-HSA-174144;R-HSA-2467809;R-HSA-2467811;R-HSA-9615901;R-HSA-9668419;R-HSA-2995389;R-HSA-2995388;R-HSA-9615937;R-HSA-2545203;R-HSA-9618378;R-HSA-9615945;R-HSA-2995376;R-HSA-9624845;R-HSA-9667952;R-HSA-9668405;R-HSA-9634169;R-HSA-174121;R-HSA-9668415;R-HSA-3000449;R-HSA-9667965;R-HSA-9624893;R-HSA-9668389;R-HSA-174202;R-HSA-9668395;R-HSA-9634219;R-HSA-9668398;R-HSA-9624876
R-HSA-69278	Cell Cycle, Mitotic	151	595	0.0409949	8.18461e-10	2.86461e-08	239	347	0.0273228	9606	Homo sapiens	CCNH;ZWILCH;NUCKS1;SMC3;PSMD8;PPP1CB;CCND3;PSMD7;PSMD4;PPP2R1A;MYC;PSMD1;BANF1;CCNL1;PHLDA1;SKP1;FBXO9;RAB2A;CAST;IST1;NOSIP;VRK2;TUBA4A;RBX1;EEF1A1;DYNC1LI2;COX7A2L;DMTF1;UBE2V2;ANAPC5;TP53;UBA52;ATP6V1A;SET;SEH1L;PSMD11;ANAPC16;RPN2;PSMD14;CUL1;ARPP19;PMF1;ACAT2;ANAPC11;UBB;NUP85;RAD21;UBC;TPR;SSR1;NUP88;IVNS1ABP;H3F3B;UBE2A;EIF2S3;RPS27;CDK6;NACA;CHMP2B;ECHDC2;TAB2;ACO2;HIST1H4C;YWHAE;GSK3B;CD…		R-HSA-375302;R-HSA-69127;R-HSA-156682;R-HSA-8961665;R-HSA-174088;R-HSA-187916;R-HSA-2545203;R-HSA-69140;R-HSA-69142;R-HSA-69144;R-HSA-174104;R-HSA-174105;R-HSA-187934;R-HSA-69152;R-HSA-380455;R-HSA-3000335;R-HSA-174119;R-HSA-9018017;R-HSA-174120;R-HSA-174121;R-HSA-75820;R-HSA-187949;R-HSA-75825;R-HSA-75824;R-HSA-2470935;R-HSA-174132;R-HSA-174139;R-HSA-3000339;R-HSA-2245218;R-HSA-174144;R-HSA-2545…
R-HSA-8854050	FBXL7 down-regulates AURKA during mitotic entry and in early mitosis	31	55	0.00378944	1.05107e-09	3.67875e-08	6	6	0.000472441	9606	Homo sapiens	ATP6V1A;PSMD11;PSMD14;RPN2;CHD9;CUL1;PSMB10;PSMA7;PSMD8;PSMB6;PSMB7;PSMB4;PSMD7;PSMB5;UBB;PSMD4;PSMB2;PSMB3;UBC;PSMB1;PSMD1;RPS27A;SKP1;FBXO9;RBX1;PSMA6;PSMA3;PSMA4;PSMA2;PSMC2;UBE2V2;UBA52		R-HSA-8854071;R-HSA-8854052;R-HSA-8854051;R-HSA-8854044;R-HSA-8854041;R-HSA-8853496
R-HSA-450408	AUF1 (hnRNP D0) binds and destabilizes mRNA	31	56	0.00385834	1.59298e-09	5.34764e-08	4	4	0.000314961	9606	Homo sapiens	PSMD11;PSMD14;RPN2;CHD9;HSPB1;PSMB10;PSMA7;PSMD8;PSMB6;PSMB7;PSMB4;PSMD7;PSMB5;UBB;PSMD4;PSMB2;PSMB3;UBC;PSMB1;PSMD1;RPS27A;FBXO9;PSMA6;PSMA3;PSMA4;PSMA2;PSMC2;UBE2V2;HNRNPD;PABPC1;UBA52		R-HSA-450551;R-HSA-450580;R-HSA-450466;R-HSA-450434
R-HSA-8950505	Gene and protein expression by JAK-STAT signaling after Interleukin-12 stimulation	36	73	0.00502963	1.64834e-09	5.34764e-08	18	36	0.00283465	9606	Homo sapiens	HSPA9;ARF1;ANXA2;GSTO1;RPLP0;TALDO1;MIF;SOD1;CNN2;CDC42;HNRNPF;CAPZA1;HNRNPA2B1;CFL1;TCP1;PDCD4;SNRPA1;PPIA;ARF5		R-HSA-8950634;R-HSA-8950314;R-HSA-8950732;R-HSA-8950637;R-HSA-8950415;R-HSA-8950721;R-HSA-8950328;R-HSA-8950173;R-HSA-8950718;R-HSA-8950175;R-HSA-8950367;R-HSA-8950480;R-HSA-8950608;R-HSA-8950322;R-HSA-8950771;R-HSA-8950292;R-HSA-8950581;R-HSA-8950389
R-HSA-195253	Degradation of beta-catenin by the destruction complex	41	91	0.00626981	1.66404e-09	5.34764e-08	20	23	0.00181102	9606	Homo sapiens	GSK3B;PSMD11;PSMD14;RPN2;CTBP1;CHD9;MRPS14;CUL1;BRK1;PSMB10;PSMA7;PSMD8;PSMB6;PSMB7;PSMB4;PSMD7;PSMB5;UBB;PSMD4;PSMB2;PSMB3;PPP2R1A;MYC;UBC;PSMB1;PSMD1;RPS27A;SKP1;FBXO9;TLE3;CSNK1A1;PPP2R5C;RBX1;EEF1A1;PSMA6;PSMA3;PSMA4;PSMA2;PSMC2;UBE2V2;CTNNB1;EIF3E;UBA52		R-HSA-4649028;R-HSA-195300;R-HSA-2130279;R-HSA-8944352;R-HSA-195275;R-HSA-4641231;R-HSA-2130282;R-HSA-195304;R-HSA-5229348;R-HSA-4641229;R-HSA-2130286;R-HSA-5229343;R-HSA-195283;R-HSA-195251;R-HSA-195280;R-HSA-5334050;R-HSA-195318;R-HSA-195287;R-HSA-5246693;R-HSA-8944349
R-HSA-68886	M Phase	114	415	0.0285931	1.67114e-09	5.34764e-08	74	91	0.00716535	9606	Homo sapiens	ZWILCH;NUCKS1;SMC3;PSMD8;PSMD7;PSMD4;PPP2R1A;PSMD1;BANF1;FBXO9;RAB2A;CAST;IST1;NOSIP;VRK2;TUBA4A;EEF1A1;DYNC1LI2;COX7A2L;DMTF1;UBE2V2;ANAPC5;UBA52;SET;SEH1L;PSMD11;ANAPC16;RPN2;PSMD14;ARPP19;PMF1;ACAT2;ANAPC11;UBB;NUP85;RAD21;UBC;TPR;SSR1;NUP88;IVNS1ABP;H3F3B;EIF2S3;RPS27;CHMP2B;ECHDC2;TAB2;ACO2;HIST1H4C;YWHAE;MRPS14;TCF25;CHD9;CETN2;YBX1;TUBA1C;TUBA1B;XPO1;TUBA1A;SUMO1;ENSA;NUDC;HSP90AA1;H2AFZ;T…		R-HSA-2514854;R-HSA-9648017;R-HSA-375302;R-HSA-2172194;R-HSA-156682;R-HSA-1638803;R-HSA-2990880;R-HSA-2294574;R-HSA-2990882;R-HSA-9615901;R-HSA-2995389;R-HSA-2995388;R-HSA-2520883;R-HSA-2545203;R-HSA-2294580;R-HSA-380316;R-HSA-2468287;R-HSA-2995376;R-HSA-2294590;R-HSA-9624845;R-HSA-9668405;R-HSA-2172678;R-HSA-174121;R-HSA-2422927;R-HSA-9668415;R-HSA-3000449;R-HSA-5244669;R-HSA-2168079;R-HSA-44199…
R-HSA-69580	p53-Dependent G1/S DNA damage checkpoint	35	70	0.00482293	1.95369e-09	6.05643e-08	20	22	0.00173228	9606	Homo sapiens	CDKN1A;PSMD11;CDKN1B;PSMD14;RPN2;CHD9;PHF20;PSMB10;PSMA7;PSMD8;PSMB6;PSMB7;PSMB4;PSMD7;PSMB5;UBB;PSMD4;PSMB2;PSMB3;UBC;PSMB1;PSMD1;RPS27A;FBXO9;PSMA6;PSMA3;PSMA4;PSMA2;PSMC2;MDM2;UBE2V2;MDM4;UBA52;TP53		R-HSA-6803719;R-HSA-5633460;R-HSA-6804741;R-HSA-6804879;R-HSA-349455;R-HSA-6803403;R-HSA-264458;R-HSA-6793685;R-HSA-6804724;R-HSA-6803411;R-HSA-69685;R-HSA-349426;R-HSA-264435;R-HSA-264444;R-HSA-69562;R-HSA-6803388;R-HSA-187934;R-HSA-6804955;R-HSA-6803801;R-HSA-5693609
R-HSA-69563	p53-Dependent G1 DNA Damage Response	35	70	0.00482293	1.95369e-09	6.05643e-08	20	22	0.00173228	9606	Homo sapiens	CDKN1A;PSMD11;CDKN1B;PSMD14;RPN2;CHD9;PHF20;PSMB10;PSMA7;PSMD8;PSMB6;PSMB7;PSMB4;PSMD7;PSMB5;UBB;PSMD4;PSMB2;PSMB3;UBC;PSMB1;PSMD1;RPS27A;FBXO9;PSMA6;PSMA3;PSMA4;PSMA2;PSMC2;MDM2;UBE2V2;MDM4;UBA52;TP53		R-HSA-6803719;R-HSA-5633460;R-HSA-6804741;R-HSA-6804879;R-HSA-349455;R-HSA-6803403;R-HSA-264458;R-HSA-6793685;R-HSA-6804724;R-HSA-6803411;R-HSA-69685;R-HSA-349426;R-HSA-264435;R-HSA-264444;R-HSA-69562;R-HSA-6803388;R-HSA-187934;R-HSA-6804955;R-HSA-6803801;R-HSA-5693609
R-HSA-2467813	Separation of Sister Chromatids	66	194	0.0133664	2.52588e-09	7.83024e-08	6	8	0.000629921	9606	Homo sapiens	TCF25;ZWILCH;CHD9;SMC3;PSMD8;TUBA1C;TUBA1B;XPO1;PSMD7;TUBA1A;PSMD4;PPP2R1A;PSMD1;FBXO9;NUDC;TUBB;NOSIP;PPP2R5C;DYNLL1;TUBA4A;EEF1A1;PSMA6;COX7A2L;PSMA3;DYNC1LI2;TUBB2A;PSMA4;PSMA2;UBE2V2;ANAPC5;MAPRE1;UBA52;ALDH9A1;PAFAH1B1;DCTN5;SEH1L;PSMD11;RPN2;PSMD14;ANAPC16;HDAC8;PMF1;ACAT2;PSMB10;PSMA7;ANAPC11;PSMB6;PSMB7;PSMB4;PSMB5;UBB;PSMB2;NUP85;PSMB3;RAD21;UBC;PSMB1;SSR1;RPS27A;CLASP1;RSL1D1;EIF2S3;RPS…		R-HSA-174144;R-HSA-2467809;R-HSA-2545203;R-HSA-2467811;R-HSA-174202;R-HSA-174121
R-HSA-69275	G2/M Transition	70	212	0.0146066	2.76884e-09	8.30652e-08	42	78	0.00614173	9606	Homo sapiens	YWHAE;CDKN1A;HSP90AB1;MRPS14;TCF25;CHD9;CCNH;CETN2;PSMD8;PPP1CB;TUBA1C;TUBA1B;XPO1;PSMD7;TUBA1A;PSMD4;PPP2R1A;PSMD1;PHLDA1;SKP1;FBXO9;HSP90AA1;PPP1R12A;TUBB;DYNLL1;TUBA4A;RBX1;PSMA6;PSMA3;TUBB2A;PSMA4;DMTF1;NME7;PSMA2;TBC1D7;UBE2V2;MAPRE1;UBA52;TP53;PAFAH1B1;ATP6V1A;USP14;SEH1L;PSMD11;RPN2;PSMD14;LIN37;DCTN3;CUL1;PSMB10;PSMA7;PSMB6;PSMB7;PSMB4;PSMB5;UBB;RBBP4;PSMB2;PSMB3;HAUS7;RAD21;UBC;PSMB1;RPS…		R-HSA-380294;R-HSA-8853444;R-HSA-8852354;R-HSA-380303;R-HSA-4088309;R-HSA-4088306;R-HSA-8852362;R-HSA-4088307;R-HSA-8852298;R-HSA-4088305;R-HSA-3000319;R-HSA-380311;R-HSA-4088298;R-HSA-4088299;R-HSA-8852306;R-HSA-3002811;R-HSA-8853405;R-HSA-2574845;R-HSA-170072;R-HSA-8854044;R-HSA-3000310;R-HSA-8854041;R-HSA-170076;R-HSA-2574840;R-HSA-380455;R-HSA-3000335;R-HSA-8854052;R-HSA-8854051;R-HSA-170087;…
R-HSA-69615	G1/S DNA Damage Checkpoints	35	72	0.00496073	3.93348e-09	1.16126e-07	22	26	0.00204724	9606	Homo sapiens	CDKN1A;PSMD11;CDKN1B;PSMD14;RPN2;CHD9;PHF20;PSMB10;PSMA7;PSMD8;PSMB6;PSMB7;PSMB4;PSMD7;PSMB5;UBB;PSMD4;PSMB2;PSMB3;UBC;PSMB1;PSMD1;RPS27A;FBXO9;PSMA6;PSMA3;PSMA4;PSMA2;PSMC2;MDM2;UBE2V2;MDM4;UBA52;TP53		R-HSA-6803719;R-HSA-69600;R-HSA-5633460;R-HSA-6804741;R-HSA-6804879;R-HSA-349455;R-HSA-6803403;R-HSA-264458;R-HSA-6793685;R-HSA-6804724;R-HSA-6803411;R-HSA-69685;R-HSA-349426;R-HSA-264435;R-HSA-264444;R-HSA-69562;R-HSA-6803388;R-HSA-187934;R-HSA-6804955;R-HSA-6803801;R-HSA-69598;R-HSA-5693609
R-HSA-453274	Mitotic G2-G2/M phases	70	214	0.0147444	4.00434e-09	1.16126e-07	42	80	0.00629921	9606	Homo sapiens	YWHAE;CDKN1A;HSP90AB1;MRPS14;TCF25;CHD9;CCNH;CETN2;PSMD8;PPP1CB;TUBA1C;TUBA1B;XPO1;PSMD7;TUBA1A;PSMD4;PPP2R1A;PSMD1;PHLDA1;SKP1;FBXO9;HSP90AA1;PPP1R12A;TUBB;DYNLL1;TUBA4A;RBX1;PSMA6;PSMA3;TUBB2A;PSMA4;DMTF1;NME7;PSMA2;TBC1D7;UBE2V2;MAPRE1;UBA52;TP53;PAFAH1B1;ATP6V1A;USP14;SEH1L;PSMD11;RPN2;PSMD14;LIN37;DCTN3;CUL1;PSMB10;PSMA7;PSMB6;PSMB7;PSMB4;PSMB5;UBB;RBBP4;PSMB2;PSMB3;HAUS7;RAD21;UBC;PSMB1;RPS…		R-HSA-380294;R-HSA-8853444;R-HSA-8852354;R-HSA-380303;R-HSA-4088309;R-HSA-4088306;R-HSA-8852362;R-HSA-4088307;R-HSA-8852298;R-HSA-4088305;R-HSA-3000319;R-HSA-380311;R-HSA-4088298;R-HSA-4088299;R-HSA-8852306;R-HSA-3002811;R-HSA-8853405;R-HSA-2574845;R-HSA-170072;R-HSA-8854044;R-HSA-3000310;R-HSA-8854041;R-HSA-170076;R-HSA-2574840;R-HSA-380455;R-HSA-3000335;R-HSA-8854052;R-HSA-8854051;R-HSA-170087;…
R-HSA-5610785	GLI3 is processed to GLI3R by the proteasome	32	62	0.00427174	4.52787e-09	1.2678e-07	4	5	0.000393701	9606	Homo sapiens	GSK3B;PSMD11;PSMD14;RPN2;CHD9;CUL1;BRK1;PSMB10;PSMA7;PSMD8;PSMB6;PSMB7;PSMB4;PSMD7;PSMB5;UBB;PSMD4;PSMB2;PSMB3;UBC;PSMB1;PSMD1;RPS27A;SKP1;FBXO9;CSNK1A1;RBX1;PSMA6;PSMA3;PSMA4;PSMA2;PSMC2;UBE2V2;UBA52		R-HSA-5610754;R-HSA-5610722;R-HSA-5610732;R-HSA-5610746
R-HSA-5610783	Degradation of GLI2 by the proteasome	32	62	0.00427174	4.52787e-09	1.2678e-07	4	5	0.000393701	9606	Homo sapiens	GSK3B;PSMD11;PSMD14;RPN2;CHD9;CUL1;BRK1;PSMB10;PSMA7;PSMD8;PSMB6;PSMB7;PSMB4;PSMD7;PSMB5;UBB;PSMD4;PSMB2;PSMB3;UBC;PSMB1;PSMD1;RPS27A;SKP1;FBXO9;CSNK1A1;RBX1;PSMA6;PSMA3;PSMA4;PSMA2;PSMC2;UBE2V2;UBA52		R-HSA-5610757;R-HSA-5610718;R-HSA-5610745;R-HSA-5610730
R-HSA-69620	Cell Cycle Checkpoints	84	279	0.0192228	4.96827e-09	1.39111e-07	41	56	0.00440945	9606	Homo sapiens	YWHAE;CDKN1A;CDKN1B;MCM7;YWHAB;ZWILCH;PHF20;CHD9;PSMD8;XPO1;PSMD7;PSMD4;YWHAQ;SUMO1;PPP2R1A;PSMD1;NBN;CCNL1;YWHAH;FBXO9;PIAS4;NUDC;RFC4;PARP1;NOSIP;PPP2R5C;DYNLL1;YWHAZ;RNF168;EEF1A1;PSMA6;COX7A2L;PSMA3;DYNC1LI2;PSMA4;PSMA2;UBE2V2;ANAPC5;MAPRE1;UBA52;TP53;ALDH9A1;PAFAH1B1;DCTN5;SEH1L;PSMD11;RPN2;PSMD14;ANAPC16;BRCC3;PMF1;ACAT2;PSMB10;PSMA7;ANAPC11;PSMB6;PSMB7;PSMB4;PSMB5;UBB;PSMB2;NUP85;PSMB3;RAD…		R-HSA-5683735;R-HSA-69891;R-HSA-6799332;R-HSA-8852354;R-HSA-75016;R-HSA-349455;R-HSA-176264;R-HSA-264458;R-HSA-6804724;R-HSA-6803388;R-HSA-187934;R-HSA-69598;R-HSA-6803719;R-HSA-69600;R-HSA-5633460;R-HSA-6804741;R-HSA-141409;R-HSA-176101;R-HSA-176298;R-HSA-6804879;R-HSA-6799246;R-HSA-141422;R-HSA-6803403;R-HSA-141423;R-HSA-176175;R-HSA-6793685;R-HSA-6803411;R-HSA-69685;R-HSA-141431;R-HSA-8852337;…
R-HSA-69541	Stabilization of p53	31	59	0.00406504	5.23397e-09	1.46551e-07	13	15	0.0011811	9606	Homo sapiens	PSMD11;PSMD14;RPN2;CHD9;PHF20;PSMB10;PSMA7;PSMD8;PSMB6;PSMB7;PSMB4;PSMD7;PSMB5;UBB;PSMD4;PSMB2;PSMB3;UBC;PSMB1;PSMD1;RPS27A;FBXO9;PSMA6;PSMA3;PSMA4;PSMA2;PSMC2;MDM2;UBE2V2;MDM4;UBA52;TP53		R-HSA-5633460;R-HSA-6804741;R-HSA-6804879;R-HSA-349455;R-HSA-264458;R-HSA-6793685;R-HSA-6804724;R-HSA-69685;R-HSA-349426;R-HSA-264435;R-HSA-264444;R-HSA-6804955;R-HSA-5693609
R-HSA-5676590	NIK-->noncanonical NF-kB signaling	31	61	0.00420284	1.10592e-08	2.98599e-07	3	9	0.000708661	9606	Homo sapiens	TCERG1;PSMD11;SAR1A;PSMD14;RPN2;CHD9;CUL1;PSMB10;PSMA7;PSMD8;PSMB6;PSMB7;PSMB4;PSMD7;PSMB5;UBB;PSMD4;PSMB2;PSMB3;UBC;PSMB1;PSMD1;RPS27A;SKP1;FBXO9;PSMA6;PSMA3;PSMA4;PSMA2;PSMC2;UBA3;UBE2V2;UBA52		R-HSA-5607731;R-HSA-5607725;R-HSA-5607723
R-HSA-174113	SCF-beta-TrCP mediated degradation of Emi1	29	55	0.00378944	1.4887e-08	4.01948e-07	3	3	0.00023622	9606	Homo sapiens	PSMD11;PSMD14;RPN2;CHD9;CUL1;PSMB10;PSMA7;PSMD8;PSMB6;PSMB7;PSMB4;PSMD7;PSMB5;UBB;PSMD4;PSMB2;PSMB3;UBC;PSMB1;PSMD1;RPS27A;SKP1;FBXO9;PSMA6;PSMA3;PSMA4;PSMA2;PSMC2;UBE2V2;UBA52		R-HSA-174209;R-HSA-174203;R-HSA-174159
R-HSA-69242	S Phase	60	179	0.0123329	2.18979e-08	5.69346e-07	42	54	0.00425197	9606	Homo sapiens	GSK3B;CDKN1A;CDKN1B;MCM7;CHD9;CCNH;BRK1;SMC3;CKS1B;PSMD8;PSMD7;PSMD4;MYC;PSMD1;CCNL1;SKP1;FBXO9;RFC4;RFC1;RBX1;PSMA6;PSMA3;PSMA4;PSMA2;UBE2V2;ANAPC5;UBA52;PCNA;PSMD11;RPN2;PSMD14;LIN37;ANAPC16;CUL1;ACAT2;PSMB10;PSMA7;ANAPC11;PSMB6;POLD3;PSMB7;PSMB4;PSMB5;UBB;RBBP4;PSMB2;PSMB3;RAD21;UBC;POLD2;PSMB1;RPS27A;GINS2;TPRKB;RPA2;UBE2A;RSL1D1;NACA;DNAJA3;PSMC2;FOSB;TAB2		R-HSA-187520;R-HSA-69063;R-HSA-69127;R-HSA-69068;R-HSA-187916;R-HSA-68944;R-HSA-68946;R-HSA-69074;R-HSA-68948;R-HSA-69140;R-HSA-69015;R-HSA-198613;R-HSA-68950;R-HSA-69142;R-HSA-8848414;R-HSA-69016;R-HSA-69144;R-HSA-69019;R-HSA-2473151;R-HSA-187545;R-HSA-187934;R-HSA-69152;R-HSA-187552;R-HSA-2468039;R-HSA-2473152;R-HSA-176942;R-HSA-2468041;R-HSA-75820;R-HSA-187949;R-HSA-187506;R-HSA-75825;R-HSA-68…
R-HSA-180534	Vpu mediated degradation of CD4	28	53	0.00365165	2.51133e-08	6.52947e-07	3	5	0.000393701	9606	Homo sapiens	PSMD11;PSMD14;RPN2;CHD9;PSMB10;PSMA7;PSMD8;PSMB6;PSMB7;PSMB4;PSMD7;PSMB5;UBB;PSMD4;PSMB2;PSMB3;UBC;PSMB1;PSMD1;RPS27A;SKP1;FBXO9;PSMA6;PSMA3;PSMA4;PSMA2;PSMC2;UBE2V2;UBA52		R-HSA-180599;R-HSA-180597;R-HSA-180573
R-HSA-174154	APC/C:Cdc20 mediated degradation of Securin	32	67	0.00461623	2.65337e-08	6.89875e-07	3	3	0.00023622	9606	Homo sapiens	PSMD11;PSMD14;RPN2;ANAPC16;CHD9;ACAT2;PSMB10;PSMA7;ANAPC11;PSMD8;PSMB6;PSMB7;PSMB4;PSMD7;PSMB5;UBB;PSMD4;PSMB2;PSMB3;UBC;PSMB1;PSMD1;RPS27A;FBXO9;PSMA6;PSMA3;PSMA4;PSMA2;PSMC2;UBE2V2;ANAPC5;TAB2;UBA52		R-HSA-174144;R-HSA-174202;R-HSA-174121
R-HSA-211733	Regulation of activated PAK-2p34 by proteasome mediated degradation	27	50	0.00344495	2.86141e-08	7.15352e-07	2	2	0.00015748	9606	Homo sapiens	PSMD11;PSMD14;RPN2;CHD9;PSMB10;PSMA7;PSMD8;PSMB6;PSMB7;PSMB4;PSMD7;PSMB5;UBB;PSMD4;PSMB2;PSMB3;UBC;PSMB1;PSMD1;RPS27A;FBXO9;PSMA6;PSMA3;PSMA4;PSMA2;PSMC2;UBE2V2;UBA52		R-HSA-211715;R-HSA-211734
R-HSA-9604323	Negative regulation of NOTCH4 signaling	29	57	0.00392724	3.15504e-08	7.88759e-07	3	6	0.000472441	9606	Homo sapiens	PSMD11;PSMD14;RPN2;CHD9;CUL1;PSMB10;PSMA7;PSMD8;PSMB6;PSMB7;PSMB4;PSMD7;PSMB5;UBB;PSMD4;PSMB2;PSMB3;UBC;PSMB1;PSMD1;RPS27A;SKP1;FBXO9;YWHAZ;RBX1;PSMA6;PSMA3;PSMA4;PSMA2;PSMC2;UBE2V2;UBA52		R-HSA-9604642;R-HSA-9604387;R-HSA-9604629
R-HSA-75815	Ubiquitin-dependent degradation of Cyclin D	28	54	0.00372055	3.67659e-08	8.82382e-07	3	5	0.000393701	9606	Homo sapiens	GSK3B;PSMD11;PSMD14;RPN2;CHD9;BRK1;PSMB10;PSMA7;PSMD8;PSMB6;PSMB7;PSMB4;PSMD7;PSMB5;UBB;PSMD4;PSMB2;PSMB3;UBC;PSMB1;PSMD1;RPS27A;FBXO9;PSMA6;PSMA3;PSMA4;PSMA2;PSMC2;UBE2V2;UBA52		R-HSA-75825;R-HSA-75824;R-HSA-75820
R-HSA-349425	Autodegradation of the E3 ubiquitin ligase COP1	28	54	0.00372055	3.67659e-08	8.82382e-07	3	5	0.000393701	9606	Homo sapiens	PSMD11;PSMD14;RPN2;CHD9;PSMB10;PSMA7;PSMD8;PSMB6;PSMB7;PSMB4;PSMD7;PSMB5;UBB;PSMD4;PSMB2;PSMB3;UBC;PSMB1;PSMD1;RPS27A;FBXO9;PSMA6;PSMA3;PSMA4;PSMA2;PSMC2;UBE2V2;UBA52;TP53		R-HSA-264435;R-HSA-264444;R-HSA-264458
R-HSA-9020591	Interleukin-12 signaling	36	84	0.00578752	5.34479e-08	1.18666e-06	18	56	0.00440945	9606	Homo sapiens	HSPA9;ARF1;ANXA2;GSTO1;RPLP0;TALDO1;MIF;SOD1;CNN2;CDC42;HNRNPF;CAPZA1;HNRNPA2B1;CFL1;TCP1;PDCD4;SNRPA1;PPIA;ARF5		R-HSA-8950634;R-HSA-8950314;R-HSA-8950732;R-HSA-8950637;R-HSA-8950415;R-HSA-8950721;R-HSA-8950328;R-HSA-8950173;R-HSA-8950718;R-HSA-8950175;R-HSA-8950367;R-HSA-8950480;R-HSA-8950608;R-HSA-8950322;R-HSA-8950771;R-HSA-8950292;R-HSA-8950581;R-HSA-8950389
R-HSA-69239	Synthesis of DNA	48	132	0.00909467	5.35757e-08	1.18666e-06	21	26	0.00204724	9606	Homo sapiens	MCM7;CHD9;PSMD8;PSMD7;PSMD4;PSMD1;CCNL1;SKP1;FBXO9;RFC4;RFC1;RBX1;PSMA6;PSMA3;PSMA4;PSMA2;UBE2V2;ANAPC5;UBA52;PCNA;PSMD11;RPN2;PSMD14;ANAPC16;CUL1;ACAT2;PSMB10;PSMA7;ANAPC11;PSMB6;POLD3;PSMB7;PSMB4;PSMB5;UBB;PSMB2;PSMB3;UBC;POLD2;PSMB1;RPS27A;GINS2;RPA2;UBE2A;NACA;DNAJA3;PSMC2;FOSB;TAB2		R-HSA-69152;R-HSA-69063;R-HSA-69127;R-HSA-176942;R-HSA-69068;R-HSA-68913;R-HSA-68944;R-HSA-68946;R-HSA-69074;R-HSA-68948;R-HSA-69140;R-HSA-69015;R-HSA-68950;R-HSA-69142;R-HSA-69016;R-HSA-69144;R-HSA-69019;R-HSA-69053;R-HSA-69116;R-HSA-169468;R-HSA-176956
R-HSA-187577	SCF(Skp2)-mediated degradation of p27/p21	30	62	0.00427174	5.3939e-08	1.18666e-06	7	7	0.000551181	9606	Homo sapiens	CDKN1A;PSMD11;CDKN1B;PSMD14;RPN2;CHD9;CUL1;PSMB10;PSMA7;CKS1B;PSMD8;PSMB6;PSMB7;PSMB4;PSMD7;PSMB5;UBB;PSMD4;PSMB2;PSMB3;UBC;PSMB1;PSMD1;RPS27A;SKP1;FBXO9;PSMA6;PSMA3;PSMA4;PSMA2;PSMC2;UBE2V2;UBA52		R-HSA-187520;R-HSA-187552;R-HSA-8848436;R-HSA-187574;R-HSA-187575;R-HSA-8848414;R-HSA-187545
R-HSA-5610780	Degradation of GLI1 by the proteasome	30	62	0.00427174	5.3939e-08	1.18666e-06	3	6	0.000472441	9606	Homo sapiens	PSMD11;PSMD14;RPN2;CHD9;CUL1;PSMB10;PSMA7;PSMD8;PSMB6;PSMB7;PSMB4;PSMD7;PSMB5;UBB;PSMD4;PSMB2;PSMB3;UBC;PSMB1;PSMD1;RPS27A;SKP1;FBXO9;RBX1;PSMA6;PSMA3;PSMA4;PSMA2;PSMC2;UBE2V2;UBA52		R-HSA-5610758;R-HSA-5610742;R-HSA-5610760
R-HSA-5607761	Dectin-1 mediated noncanonical NF-kB signaling	31	66	0.00454733	6.23402e-08	1.37148e-06	3	9	0.000708661	9606	Homo sapiens	TCERG1;PSMD11;SAR1A;PSMD14;RPN2;CHD9;CUL1;PSMB10;PSMA7;PSMD8;PSMB6;PSMB7;PSMB4;PSMD7;PSMB5;UBB;PSMD4;PSMB2;PSMB3;UBC;PSMB1;PSMD1;RPS27A;SKP1;FBXO9;PSMA6;PSMA3;PSMA4;PSMA2;PSMC2;UBA3;UBE2V2;UBA52		R-HSA-5607731;R-HSA-5607725;R-HSA-5607723
R-HSA-174084	Autodegradation of Cdh1 by Cdh1:APC/C	30	63	0.00434064	7.56013e-08	1.66323e-06	2	2	0.00015748	9606	Homo sapiens	PSMD11;PSMD14;RPN2;ANAPC16;CHD9;ACAT2;PSMB10;PSMA7;ANAPC11;PSMD8;PSMB6;PSMB7;PSMB4;PSMD7;PSMB5;UBB;PSMD4;PSMB2;PSMB3;UBC;PSMB1;PSMD1;RPS27A;FBXO9;PSMA6;PSMA3;PSMA4;PSMA2;PSMC2;UBE2V2;ANAPC5;TAB2;UBA52		R-HSA-174058;R-HSA-174057
R-HSA-180585	Vif-mediated degradation of APOBEC3G	28	56	0.00385834	7.65963e-08	1.68512e-06	3	4	0.000314961	9606	Homo sapiens	PSMD11;PSMD14;RPN2;CHD9;PSMB10;PSMA7;PSMD8;PSMB6;PSMB7;PSMB4;PSMD7;PSMB5;UBB;PSMD4;PSMB2;PSMB3;UBC;PSMB1;PSMD1;RPS27A;FBXO9;RBX1;PSMA6;PSMA3;PSMA4;PSMA2;PSMC2;UBE2V2;UBA52		R-HSA-180603;R-HSA-180555;R-HSA-180540
R-HSA-4641258	Degradation of DVL	28	57	0.00392724	1.09074e-07	2.29056e-06	5	7	0.000551181	9606	Homo sapiens	PSMD11;PSMD14;RPN2;CHD9;PSMB10;PSMA7;PSMD8;PSMB6;PSMB7;PSMB4;PSMD7;PSMB5;UBB;PSMD4;PSMB2;PSMB3;UBC;PSMB1;PSMD1;RPS27A;FBXO9;RBX1;PSMA6;PSMA3;PSMA4;PSMA2;PSMC2;UBE2V2;UBA52		R-HSA-4641159;R-HSA-1504213;R-HSA-1504193;R-HSA-1504190;R-HSA-4641260
R-HSA-69613	p53-Independent G1/S DNA damage checkpoint	27	54	0.00372055	1.29519e-07	2.59038e-06	2	4	0.000314961	9606	Homo sapiens	PSMD11;PSMD14;RPN2;CHD9;PSMB10;PSMA7;PSMD8;PSMB6;PSMB7;PSMB4;PSMD7;PSMB5;UBB;PSMD4;PSMB2;PSMB3;UBC;PSMB1;PSMD1;RPS27A;FBXO9;PSMA6;PSMA3;PSMA4;PSMA2;PSMC2;UBE2V2;UBA52		R-HSA-69600;R-HSA-69598
R-HSA-69610	p53-Independent DNA Damage Response	27	54	0.00372055	1.29519e-07	2.59038e-06	2	4	0.000314961	9606	Homo sapiens	PSMD11;PSMD14;RPN2;CHD9;PSMB10;PSMA7;PSMD8;PSMB6;PSMB7;PSMB4;PSMD7;PSMB5;UBB;PSMD4;PSMB2;PSMB3;UBC;PSMB1;PSMD1;RPS27A;FBXO9;PSMA6;PSMA3;PSMA4;PSMA2;PSMC2;UBE2V2;UBA52		R-HSA-69600;R-HSA-69598
R-HSA-69601	Ubiquitin Mediated Degradation of Phosphorylated Cdc25A	27	54	0.00372055	1.29519e-07	2.59038e-06	2	4	0.000314961	9606	Homo sapiens	PSMD11;PSMD14;RPN2;CHD9;PSMB10;PSMA7;PSMD8;PSMB6;PSMB7;PSMB4;PSMD7;PSMB5;UBB;PSMD4;PSMB2;PSMB3;UBC;PSMB1;PSMD1;RPS27A;FBXO9;PSMA6;PSMA3;PSMA4;PSMA2;PSMC2;UBE2V2;UBA52		R-HSA-69600;R-HSA-69598
R-HSA-169911	Regulation of Apoptosis	27	54	0.00372055	1.29519e-07	2.59038e-06	2	5	0.000393701	9606	Homo sapiens	PSMD11;PSMD14;RPN2;CHD9;PSMB10;PSMA7;PSMD8;PSMB6;PSMB7;PSMB4;PSMD7;PSMB5;UBB;PSMD4;PSMB2;PSMB3;UBC;PSMB1;PSMD1;RPS27A;FBXO9;PSMA6;PSMA3;PSMA4;PSMA2;PSMC2;UBE2V2;UBA52		R-HSA-211715;R-HSA-211734
R-HSA-174178	APC/C:Cdh1 mediated degradation of Cdc20 and other APC/C:Cdh1 targeted proteins in late mitosis/early G1	32	72	0.00496073	1.30127e-07	2.60254e-06	4	4	0.000314961	9606	Homo sapiens	PSMD11;PSMD14;RPN2;ANAPC16;CHD9;ACAT2;PSMB10;PSMA7;ANAPC11;PSMD8;PSMB6;PSMB7;PSMB4;PSMD7;PSMB5;UBB;PSMD4;PSMB2;PSMB3;UBC;PSMB1;PSMD1;RPS27A;FBXO9;PSMA6;PSMA3;PSMA4;PSMA2;PSMC2;UBE2V2;ANAPC5;TAB2;UBA52		R-HSA-174195;R-HSA-174088;R-HSA-174105;R-HSA-188191
R-HSA-174184	Cdc20:Phospho-APC/C mediated degradation of Cyclin A	32	72	0.00496073	1.30127e-07	2.60254e-06	3	3	0.00023622	9606	Homo sapiens	PSMD11;PSMD14;RPN2;ANAPC16;CHD9;ACAT2;PSMB10;PSMA7;ANAPC11;PSMD8;PSMB6;PSMB7;PSMB4;PSMD7;PSMB5;UBB;PSMD4;PSMB2;PSMB3;UBC;PSMB1;PSMD1;RPS27A;FBXO9;PSMA6;PSMA3;PSMA4;PSMA2;PSMC2;UBE2V2;ANAPC5;TAB2;UBA52		R-HSA-174171;R-HSA-174104;R-HSA-174255
R-HSA-5610787	Hedgehog 'off' state	45	124	0.00854348	1.45117e-07	2.89524e-06	18	32	0.00251969	9606	Homo sapiens	GSK3B;PSMD11;PSMD14;RPN2;CHD9;TCF25;CUL1;BRK1;PSMB10;PSMA7;TBRG4;PSMD8;PSMB6;PSMB7;TUBA1C;PSMB4;TUBA1B;PSMD7;PSMB5;TUBA1A;UBB;PSMD4;PSMB2;PSMB3;UBC;PSMB1;CTNNA1;PSMD1;RPS27A;SKP1;FBXO9;IVNS1ABP;CSNK1A1;TUBB;TUBA4A;RBX1;PSMA6;PSMA3;TUBB2A;PSMA4;PSMA2;PSMC2;GNAS;UBE2V2;UBA52		R-HSA-5610742;R-HSA-5610749;R-HSA-5610718;R-HSA-5610745;R-HSA-5610746;R-HSA-5610757;R-HSA-5610725;R-HSA-5610727;R-HSA-5610758;R-HSA-5610726;R-HSA-5610754;R-HSA-5610722;R-HSA-5610733;R-HSA-5610732;R-HSA-5610767;R-HSA-5610766;R-HSA-5610760;R-HSA-5610730
R-HSA-69306	DNA Replication	49	141	0.00971476	1.47107e-07	2.89524e-06	32	47	0.00370079	9606	Homo sapiens	MCM7;CHD9;PSMD8;PSMD7;PSMD4;PSMD1;CCNL1;SKP1;FBXO9;RFC4;RFC1;RBX1;PSMA6;PSMA3;PSMA4;PSMA2;UBE2V2;ANAPC5;UBA52;PCNA;PSMD11;RPN2;PSMD14;ANAPC16;CUL1;ACAT2;PSMB10;PSMA7;ANAPC11;PSMB6;POLD3;PSMB7;PSMB4;PSMB5;UBB;PSMB2;PSMB3;UBC;POLD2;PSMB1;RPS27A;GINS2;RPA2;UBE2A;NACA;DNAJA3;PSMC2;FOSB;TAB2		R-HSA-69063;R-HSA-69127;R-HSA-68940;R-HSA-69068;R-HSA-68944;R-HSA-68946;R-HSA-69074;R-HSA-68948;R-HSA-69140;R-HSA-69015;R-HSA-68950;R-HSA-69142;R-HSA-68825;R-HSA-69016;R-HSA-69144;R-HSA-69019;R-HSA-68954;R-HSA-68960;R-HSA-69152;R-HSA-68712;R-HSA-176942;R-HSA-68849;R-HSA-68913;R-HSA-68914;R-HSA-68917;R-HSA-68916;R-HSA-68919;R-HSA-68918;R-HSA-69053;R-HSA-69116;R-HSA-169468;R-HSA-176956
R-HSA-350562	Regulation of ornithine decarboxylase (ODC)	26	51	0.00351385	1.52381e-07	2.89524e-06	4	4	0.000314961	9606	Homo sapiens	PSMD11;PSMD14;RPN2;CHD9;ODC1;OAZ1;PSMB10;PSMA7;PSMD8;PSMB6;PSMB7;PSMB4;PSMD7;PSMB5;PSMD4;PSMB2;PSMB3;PSMB1;PSMD1;FBXO9;AZIN1;PSMA6;PSMA3;PSMA4;PSMA2;PSMC2;UBE2V2		R-HSA-353125;R-HSA-350567;R-HSA-350578;R-HSA-350600
R-HSA-69052	Switching of origins to a post-replicative state	37	92	0.00633871	1.64436e-07	3.12428e-06	6	9	0.000708661	9606	Homo sapiens	PSMD11;PSMD14;MCM7;RPN2;ANAPC16;CHD9;CUL1;ACAT2;PSMB10;PSMA7;ANAPC11;PSMD8;PSMB6;PSMB7;PSMB4;PSMD7;PSMB5;UBB;PSMD4;PSMB2;PSMB3;UBC;PSMB1;PSMD1;CCNL1;RPS27A;SKP1;FBXO9;RBX1;PSMA6;PSMA3;PSMA4;PSMA2;PSMC2;UBE2V2;ANAPC5;TAB2;UBA52		R-HSA-68944;R-HSA-68946;R-HSA-68948;R-HSA-69015;R-HSA-69016;R-HSA-69019
R-HSA-179419	APC:Cdc20 mediated degradation of cell cycle proteins prior to satisfation of the cell cycle checkpoint	32	73	0.00502963	1.75452e-07	3.15814e-06	6	6	0.000472441	9606	Homo sapiens	PSMD11;PSMD14;RPN2;ANAPC16;CHD9;ACAT2;PSMB10;PSMA7;ANAPC11;PSMD8;PSMB6;PSMB7;PSMB4;PSMD7;PSMB5;UBB;PSMD4;PSMB2;PSMB3;UBC;PSMB1;PSMD1;RPS27A;FBXO9;PSMA6;PSMA3;PSMA4;PSMA2;PSMC2;UBE2V2;ANAPC5;TAB2;UBA52		R-HSA-179410;R-HSA-174171;R-HSA-174104;R-HSA-179417;R-HSA-174255;R-HSA-179421
R-HSA-68949	Orc1 removal from chromatin	32	73	0.00502963	1.75452e-07	3.15814e-06	3	4	0.000314961	9606	Homo sapiens	PSMD11;PSMD14;MCM7;RPN2;CHD9;CUL1;PSMB10;PSMA7;PSMD8;PSMB6;PSMB7;PSMB4;PSMD7;PSMB5;UBB;PSMD4;PSMB2;PSMB3;UBC;PSMB1;PSMD1;CCNL1;RPS27A;SKP1;FBXO9;RBX1;PSMA6;PSMA3;PSMA4;PSMA2;PSMC2;UBE2V2;UBA52		R-HSA-68944;R-HSA-68946;R-HSA-68948
R-HSA-159236	Transport of Mature mRNA derived from an Intron-Containing Transcript	34	81	0.00558082	1.97178e-07	3.54921e-06	4	4	0.000314961	9606	Homo sapiens	IDI1;DCTN5;SF3B3;SEH1L;RBM8A;EIF4A3;SRP54;HMGB1;CASC3;NUP85;TPR;NUP88;RAE1;SRSF11;SEC63;TPD52;NCBP1;NOSIP;THOC2;MAGOHB;THOC7;SRRM1;MRPS9;DDX39A;SARNP;NUP50;KLHL7;SRSF2;SRSF3;NDUFAF3;NUP54;RNPS1;SRSF6;NUPL2;SLU7;SRSF9		R-HSA-75097;R-HSA-75096;R-HSA-75098;R-HSA-159101
R-HSA-69017	CDK-mediated phosphorylation and removal of Cdc6	32	74	0.00509853	2.35155e-07	4.23279e-06	2	4	0.000314961	9606	Homo sapiens	PSMD11;PSMD14;RPN2;ANAPC16;CHD9;ACAT2;PSMB10;PSMA7;ANAPC11;PSMD8;PSMB6;PSMB7;PSMB4;PSMD7;PSMB5;UBB;PSMD4;PSMB2;PSMB3;UBC;PSMB1;PSMD1;RPS27A;FBXO9;PSMA6;PSMA3;PSMA4;PSMA2;PSMC2;UBE2V2;ANAPC5;TAB2;UBA52		R-HSA-69015;R-HSA-69016
R-HSA-176408	Regulation of APC/C activators between G1/S and early anaphase	34	82	0.00564972	2.59461e-07	4.52338e-06	7	14	0.00110236	9606	Homo sapiens	PSMD11;PSMD14;RPN2;ANAPC16;CHD9;CUL1;ACAT2;PSMB10;PSMA7;ANAPC11;PSMD8;PSMB6;PSMB7;PSMB4;PSMD7;PSMB5;UBB;PSMD4;PSMB2;PSMB3;UBC;PSMB1;PSMD1;RPS27A;SKP1;FBXO9;PSMA6;PSMA3;PSMA4;PSMA2;PSMC2;UBE2V2;ANAPC5;TAB2;UBA52		R-HSA-188371;R-HSA-174209;R-HSA-174139;R-HSA-174203;R-HSA-174079;R-HSA-141423;R-HSA-174159
R-HSA-5687128	MAPK6/MAPK4 signaling	40	106	0.00730329	2.66081e-07	4.52338e-06	22	40	0.00314961	9606	Homo sapiens	TRAM1;PSMD11;PSMD14;RPN2;CHD9;HSPB1;PSMB10;PSMA7;PSMD8;PSMB6;CDC42;PSMB7;DNAJB1;PSMB4;CCND3;XPO1;PSMD7;PSMB5;SEPT7;UBB;PSMD4;PSMB2;PSMB3;MYC;UBC;PSMB1;NIPAL3;PSMD1;RAC1;RPS27A;FBXO9;JUN;DIS3;PSMA6;PSMA3;PSMA4;PSMA2;PSMC2;UBE2V2;BLVRB;UBA52		R-HSA-5692788;R-HSA-5687090;R-HSA-5687123;R-HSA-5687088;R-HSA-5687121;R-HSA-5687103;R-HSA-5692764;R-HSA-5627775;R-HSA-5687099;R-HSA-5692761;R-HSA-5687097;R-HSA-5692775;R-HSA-5690245;R-HSA-5687109;R-HSA-5692770;R-HSA-389788;R-HSA-5690250;R-HSA-5687115;R-HSA-5687083;R-HSA-5687112;R-HSA-5687113;R-HSA-5687081
R-HSA-5678895	Defective CFTR causes cystic fibrosis	30	67	0.00461623	2.71226e-07	4.61084e-06	4	7	0.000551181	9606	Homo sapiens	VCP;PSMD11;PSMD14;RPN2;CHD9;DERL1;PSMB10;PSMA7;PSMD8;PSMB6;PSMB7;PSMB4;PSMD7;PSMB5;UBB;PSMD4;PSMB2;PSMB3;UBC;PSMB1;PSMD1;RPS27A;FBXO9;ERLIN1;PSMA6;PSMA3;PSMA4;PSMA2;PSMC2;UBE2V2;UBA52		R-HSA-8866854;R-HSA-8866858;R-HSA-8866857;R-HSA-8866856
R-HSA-5696398	Nucleotide Excision Repair	43	119	0.00819898	3.03364e-07	5.15719e-06	36	36	0.00283465	9606	Homo sapiens	ISY1;PCNA;SHMT2;CCNH;CETN2;SLC35B1;GPS1;XPA;COPS7A;WDR61;ACTB;POLD3;UBB;SUMO1;SUMO3;UBC;POLD2;SUMO2;RPS27A;POLR2K;POLR2L;HMGN1;HSPA9;DNAJC19;LYPLA1;USP7;RFC4;PARP1;RFC1;PARP2;MCRS1;RPA2;RBX1;COPS3;NR4A1;COPS6;ERCC1;DNAJA3;UBE2V2;UBE2N;TCEA1;ERCC5;CALR;UBA52		R-HSA-109955;R-HSA-5696465;R-HSA-5696670;R-HSA-6781867;R-HSA-5696664;R-HSA-6790454;R-HSA-6782069;R-HSA-6782004;R-HSA-5689861;R-HSA-6782131;R-HSA-5696655;R-HSA-6782141;R-HSA-6782204;R-HSA-6782138;R-HSA-6781818;R-HSA-5690996;R-HSA-5690997;R-HSA-6782211;R-HSA-6781824;R-HSA-6782208;R-HSA-5691006;R-HSA-5691004;R-HSA-6781833;R-HSA-5691000;R-HSA-5691001;R-HSA-6790487;R-HSA-5690213;R-HSA-5689317;R-HSA-67…
R-HSA-176409	APC/C:Cdc20 mediated degradation of mitotic proteins	32	75	0.00516742	3.13346e-07	5.32688e-06	13	13	0.00102362	9606	Homo sapiens	PSMD11;PSMD14;RPN2;ANAPC16;CHD9;ACAT2;PSMB10;PSMA7;ANAPC11;PSMD8;PSMB6;PSMB7;PSMB4;PSMD7;PSMB5;UBB;PSMD4;PSMB2;PSMB3;UBC;PSMB1;PSMD1;RPS27A;FBXO9;PSMA6;PSMA3;PSMA4;PSMA2;PSMC2;UBE2V2;ANAPC5;TAB2;UBA52		R-HSA-174144;R-HSA-174120;R-HSA-174121;R-HSA-174255;R-HSA-174157;R-HSA-179410;R-HSA-174227;R-HSA-174202;R-HSA-174171;R-HSA-174104;R-HSA-179417;R-HSA-174238;R-HSA-179421
R-HSA-8939902	Regulation of RUNX2 expression and activity	34	83	0.00571862	3.39704e-07	5.77496e-06	22	32	0.00251969	9606	Homo sapiens	GSK3B;PSMD11;PSMD14;CBFB;RPN2;CHD9;CUL1;BRK1;NDUFB1;PSMB10;PSMA7;PSMD8;PSMB6;PSMB7;PSMB4;PSMD7;PSMB5;UBB;PSMD4;PSMB2;PSMB3;UBC;PSMB1;PSMD1;RPS27A;SKP1;FBXO9;CNPY2;RBX1;PSMA6;PSMA3;PSMA4;PSMA2;PSMC2;UBE2V2;UBA52		R-HSA-8939688;R-HSA-9009451;R-HSA-9009452;R-HSA-9008076;R-HSA-9016526;R-HSA-9008110;R-HSA-9008480;R-HSA-8939938;R-HSA-9007686;R-HSA-9008345;R-HSA-8939801;R-HSA-8939929;R-HSA-9008475;R-HSA-8939706;R-HSA-9009403;R-HSA-8939900;R-HSA-9009085;R-HSA-9008476;R-HSA-9009308;R-HSA-9008479;R-HSA-9008478;R-HSA-9009362
R-HSA-8941858	Regulation of RUNX3 expression and activity	27	57	0.00392724	3.64313e-07	6.19333e-06	5	9	0.000708661	9606	Homo sapiens	PSMD11;PSMD14;CBFB;RPN2;CHD9;NDUFB1;PSMB10;PSMA7;PSMD8;PSMB6;PSMB7;PSMB4;PSMD7;PSMB5;UBB;PSMD4;PSMB2;PSMB3;UBC;PSMB1;PSMD1;RPS27A;FBXO9;PSMA6;PSMA3;PSMA4;PSMA2;PSMC2;MDM2;UBE2V2;UBA52		R-HSA-8952408;R-HSA-8952382;R-HSA-8865454;R-HSA-8952371;R-HSA-8952419
R-HSA-4641257	Degradation of AXIN	27	57	0.00392724	3.64313e-07	6.19333e-06	4	8	0.000629921	9606	Homo sapiens	PSMD11;PSMD14;RPN2;CHD9;PSMB10;PSMA7;PSMD8;PSMB6;PSMB7;PSMB4;PSMD7;PSMB5;UBB;PSMD4;PSMB2;PSMB3;UBC;PSMB1;PSMD1;RPS27A;FBXO9;PSMA6;PSMA3;PSMA4;PSMA2;PSMC2;UBE2V2;UBA52		R-HSA-3640861;R-HSA-3640874;R-HSA-4641256;R-HSA-4641129
R-HSA-5362768	Hh mutants that don't undergo autocatalytic processing are degraded by ERAD	28	61	0.00420284	4.12807e-07	6.60492e-06	4	6	0.000472441	9606	Homo sapiens	VCP;PSMD11;PSMD14;RPN2;CHD9;PSMB10;PSMA7;PSMD8;PSMB6;PSMB7;PSMB4;PSMD7;PSMB5;UBB;PSMD4;PSMB2;PSMB3;UBC;PSMB1;PSMD1;RPS27A;FBXO9;PSMA6;PSMA3;PSMA4;PSMA2;PSMC2;UBE2V2;UBA52		R-HSA-5387392;R-HSA-5483238;R-HSA-5387386;R-HSA-5387389
R-HSA-176814	Activation of APC/C and APC/C:Cdc20 mediated degradation of mitotic proteins	32	76	0.00523632	4.1518e-07	6.64287e-06	15	15	0.0011811	9606	Homo sapiens	PSMD11;PSMD14;RPN2;ANAPC16;CHD9;ACAT2;PSMB10;PSMA7;ANAPC11;PSMD8;PSMB6;PSMB7;PSMB4;PSMD7;PSMB5;UBB;PSMD4;PSMB2;PSMB3;UBC;PSMB1;PSMD1;RPS27A;FBXO9;PSMA6;PSMA3;PSMA4;PSMA2;PSMC2;UBE2V2;ANAPC5;TAB2;UBA52		R-HSA-174144;R-HSA-174119;R-HSA-174120;R-HSA-174121;R-HSA-174255;R-HSA-174157;R-HSA-179410;R-HSA-174227;R-HSA-174132;R-HSA-174202;R-HSA-174171;R-HSA-174104;R-HSA-179417;R-HSA-174238;R-HSA-179421
R-HSA-447115	Interleukin-12 family signaling	37	96	0.0066143	4.48347e-07	7.17355e-06	20	114	0.00897638	9606	Homo sapiens	HSPA9;ARF1;ANXA2;GSTO1;RPLP0;TALDO1;MIF;SOD1;CNN2;CDC42;HNRNPF;CAPZA1;HNRNPA2B1;CFL1;TCP1;PDCD4;SNRPA1;UQCRC2;PPIA;ARF5		R-HSA-8950634;R-HSA-8950314;R-HSA-8950732;R-HSA-8950637;R-HSA-8950415;R-HSA-8984014;R-HSA-8950721;R-HSA-8950328;R-HSA-8950173;R-HSA-8950718;R-HSA-8950175;R-HSA-8950367;R-HSA-8950480;R-HSA-8950608;R-HSA-8950322;R-HSA-8950771;R-HSA-8950292;R-HSA-8950581;R-HSA-8950389;R-HSA-8984023
R-HSA-69202	Cyclin E associated events during G1/S transition	35	88	0.00606311	4.48849e-07	7.18158e-06	14	20	0.0015748	9606	Homo sapiens	CDKN1A;PSMD11;CDKN1B;PSMD14;LIN37;RPN2;CHD9;CCNH;CUL1;PSMB10;PSMA7;CKS1B;PSMD8;PSMB6;PSMB7;PSMB4;PSMD7;PSMB5;UBB;RBBP4;PSMD4;PSMB2;PSMB3;MYC;UBC;PSMB1;PSMD1;RPS27A;SKP1;FBXO9;TPRKB;PSMA6;PSMA3;PSMA4;PSMA2;PSMC2;UBE2V2;UBA52		R-HSA-187520;R-HSA-187552;R-HSA-187506;R-HSA-8848436;R-HSA-187574;R-HSA-187575;R-HSA-187828;R-HSA-198613;R-HSA-8932400;R-HSA-8848414;R-HSA-69562;R-HSA-187545;R-HSA-188345;R-HSA-188350
R-HSA-71291	Metabolism of amino acids and derivatives	151	662	0.0456111	5.26072e-07	8.41716e-06	53	285	0.0224409	9606	Homo sapiens	RPL4;RPL5;RPL30;RPL3;RPL32;RPL31;RPL34;SMC3;RPL8;EPRS;RPL10A;SAT1;RPL6;TXN2;RPL7;RPS15;PSMD8;RPS14;RPS16;PSMD7;RPS19;PSMD4;RPL18A;RPS18;RUVBL2;BSG;RPL36;RPL35;PSMD1;PMPCB;RPL38;CPNE3;RPL37;RPS11;RPS10;RPL39;RPS13;RPS12;FBXO9;PDIA3;PDHX;ATP6V0E1;RPS7;RPL21;TSTD1;RPS8;RPS5;RPL23;SACM1L;RPS6;RPL22;MCCC1;RPSA;PDIA6;KARS;ETHE1;UBE2V2;RPL24;VDAC2;RPL27;RPL26;RPL29;RPL28;UBA52;PSMD11;RPN2;PSMD14;SHMT1;O…		R-HSA-209924;R-HSA-5693148;R-HSA-70666;R-HSA-350600;R-HSA-508040;R-HSA-6793590;R-HSA-508308;R-HSA-5694018;R-HSA-508179;R-HSA-1614605;R-HSA-6792572;R-HSA-6783939;R-HSA-70692;R-HSA-888614;R-HSA-70573;R-HSA-70577;R-HSA-6797653;R-HSA-70581;R-HSA-70837;R-HSA-5693153;R-HSA-70713;R-HSA-389821;R-HSA-5333615;R-HSA-209859;R-HSA-70592;R-HSA-452036;R-HSA-70724;R-HSA-2408546;R-HSA-389826;R-HSA-5693977;R-HSA-7…
R-HSA-9020702	Interleukin-1 signaling	40	109	0.00750999	5.28937e-07	8.46299e-06	28	46	0.00362205	9606	Homo sapiens	PSMD11;PSMD14;RPN2;CHD9;MAZ;CUL1;HMGB1;TOB1;ACAT2;PSMB10;ACTB;PSMA7;PSMD8;PSMB6;PSMB7;PSMB4;PSMD7;PSMB5;UBB;PSMD4;PSMB2;PSMB3;NKIRAS2;UBC;PSMB1;PSMD1;RPS27A;SKP1;FBXO9;H2AFY;RBX1;PSMA6;PSMA3;PSMA4;PSMA2;TOLLIP;PSMC2;MDM2;UBE2V2;UBE2N;TAB2;UBA52		R-HSA-727819;R-HSA-507719;R-HSA-451649;R-HSA-446862;R-HSA-5684250;R-HSA-450187;R-HSA-5684248;R-HSA-168140;R-HSA-446870;R-HSA-446868;R-HSA-8948063;R-HSA-446684;R-HSA-446877;R-HSA-451418;R-HSA-446694;R-HSA-446692;R-HSA-209063;R-HSA-168166;R-HSA-209061;R-HSA-209125;R-HSA-5684273;R-HSA-8948015;R-HSA-446894;R-HSA-8948066;R-HSA-446701;R-HSA-446634;R-HSA-168184;R-HSA-8948018
R-HSA-1234174	Cellular response to hypoxia	34	85	0.00585641	5.73866e-07	9.18186e-06	15	20	0.0015748	9606	Homo sapiens	PSMD11;PSMD14;RPN2;CHD9;CUL1;HIGD1A;ACAT2;PSMB10;PSMA7;PSMD8;PSMB6;PSMB7;PSMB4;PSMD7;PSMB5;UBB;PSMD4;PSMB2;PSMB3;UBC;PSMB1;PSMD1;RPS27A;FBXO9;ARNT;RBX1;PSMA6;PSMA3;PSMA4;PSMA2;PSMC2;UBE2V2;TRIM13;TAB2;UBA52		R-HSA-1234163;R-HSA-1234167;R-HSA-1235035;R-HSA-1234171;R-HSA-1234169;R-HSA-1235070;R-HSA-1234175;R-HSA-1234172;R-HSA-1235037;R-HSA-1234173;R-HSA-8932184;R-HSA-1234179;R-HSA-1234177;R-HSA-1234183;R-HSA-1234159
R-HSA-68827	CDT1 association with the CDC6:ORC:origin complex	27	59	0.00406504	6.9616e-07	1.04424e-05	2	3	0.00023622	9606	Homo sapiens	PSMD11;PSMD14;RPN2;CHD9;PSMB10;PSMA7;PSMD8;PSMB6;PSMB7;PSMB4;PSMD7;PSMB5;UBB;PSMD4;PSMB2;PSMB3;UBC;PSMB1;PSMD1;RPS27A;FBXO9;PSMA6;PSMA3;PSMA4;PSMA2;PSMC2;UBE2V2;UBA52		R-HSA-68825;R-HSA-68712
R-HSA-69656	Cyclin A:Cdk2-associated events at S phase entry	35	90	0.00620091	7.40905e-07	1.11136e-05	14	19	0.00149606	9606	Homo sapiens	CDKN1A;PSMD11;CDKN1B;PSMD14;LIN37;RPN2;CHD9;CCNH;CUL1;PSMB10;PSMA7;CKS1B;PSMD8;PSMB6;PSMB7;PSMB4;PSMD7;PSMB5;UBB;RBBP4;PSMD4;PSMB2;PSMB3;MYC;UBC;PSMB1;PSMD1;RPS27A;SKP1;FBXO9;TPRKB;PSMA6;PSMA3;PSMA4;PSMA2;PSMC2;UBE2V2;UBA52		R-HSA-187520;R-HSA-187552;R-HSA-187916;R-HSA-187949;R-HSA-187506;R-HSA-8848436;R-HSA-187574;R-HSA-187575;R-HSA-198613;R-HSA-187828;R-HSA-8848414;R-HSA-187545;R-HSA-188345;R-HSA-187934
R-HSA-69481	G2/M Checkpoints	50	154	0.0106104	7.72822e-07	1.15923e-05	14	24	0.00188976	9606	Homo sapiens	YWHAE;MCM7;YWHAB;CHD9;PSMD8;PSMD7;PSMD4;YWHAQ;SUMO1;PSMD1;NBN;CCNL1;YWHAH;FBXO9;PIAS4;RFC4;PARP1;YWHAZ;RNF168;PSMA6;PSMA3;PSMA4;PSMA2;UBE2V2;UBA52;TP53;PSMD11;RPN2;PSMD14;BRCC3;PSMB10;PSMA7;PSMB6;PSMB7;PSMB4;PSMB5;UBB;PSMB2;PSMB3;UBC;PSMB1;RPS27A;BARD1;RPA2;UBE2A;PSMC2;UBE2N;FOSB;HIST1H4C		R-HSA-5683735;R-HSA-69891;R-HSA-6799332;R-HSA-8852354;R-HSA-176101;R-HSA-176298;R-HSA-6799246;R-HSA-75016;R-HSA-176264;R-HSA-176175;R-HSA-8852337;R-HSA-176250;R-HSA-8852351;R-HSA-176318
R-HSA-6798695	Neutrophil degranulation	116	480	0.0330715	8.30152e-07	1.24523e-05	10	10	0.000787402	9606	Homo sapiens	RPL31;SRP14;LGALS3;PSMD7;FTH1;LAMP2;CPNE1;PSMD1;CPNE3;CAPN1;GOLGA7;GYG1;GSTK1;USP7;IST1;HLA-B;HLA-C;ADAM10;CYBA;MIF;LARP4B;ILF2;EEF1A1;DMTF1;SARNP;S100A6;UBE2V2;PPIA;FTL;DNMT1;VCP;PSMD11;RPN2;PSMD14;IQGAP1;CNN2;CYB5R1;NCSTN;PRDX4;LARP1;CYB5R3;DPP7;PSAP;S100A11;HMOX2;BTF3;XRCC6;TRAPPC1;XRCC5;PA2G4;EEF2;PRDX6;WNK1;TOLLIP;UBA3;DEGS1;NIT2;GPI;HSP90AB1;B4GALT1;TCF25;HEXB;GDI2;HMGB1;ATIC;TUBA1A;CSRP1;R…		R-HSA-6798743;R-HSA-6799350;R-HSA-6798739;R-HSA-6800434;R-HSA-6798751;R-HSA-6798749;R-HSA-6798748;R-HSA-6798747;R-HSA-6800426;R-HSA-6798745
R-HSA-5387390	Hh mutants abrogate ligand secretion	28	64	0.00440954	1.03438e-06	1.55157e-05	4	7	0.000551181	9606	Homo sapiens	VCP;PSMD11;PSMD14;RPN2;CHD9;PSMB10;PSMA7;PSMD8;PSMB6;PSMB7;PSMB4;PSMD7;PSMB5;UBB;PSMD4;PSMB2;PSMB3;UBC;PSMB1;PSMD1;RPS27A;FBXO9;PSMA6;PSMA3;PSMA4;PSMA2;PSMC2;UBE2V2;UBA52		R-HSA-5387392;R-HSA-5483238;R-HSA-5387386;R-HSA-5387389
R-HSA-68867	Assembly of the pre-replicative complex	29	68	0.00468513	1.10228e-06	1.64398e-05	3	12	0.000944882	9606	Homo sapiens	PSMD11;PSMD14;MCM7;RPN2;CHD9;PSMB10;PSMA7;PSMD8;PSMB6;PSMB7;PSMB4;PSMD7;PSMB5;UBB;PSMD4;PSMB2;PSMB3;UBC;PSMB1;PSMD1;CCNL1;RPS27A;FBXO9;PSMA6;PSMA3;PSMA4;PSMA2;PSMC2;UBE2V2;UBA52		R-HSA-68849;R-HSA-68825;R-HSA-68712
R-HSA-1234176	Oxygen-dependent proline hydroxylation of Hypoxia-inducible Factor Alpha	30	72	0.00496073	1.15437e-06	1.64398e-05	9	12	0.000944882	9606	Homo sapiens	PSMD11;PSMD14;RPN2;CHD9;CUL1;ACAT2;PSMB10;PSMA7;PSMD8;PSMB6;PSMB7;PSMB4;PSMD7;PSMB5;UBB;PSMD4;PSMB2;PSMB3;UBC;PSMB1;PSMD1;RPS27A;FBXO9;RBX1;PSMA6;PSMA3;PSMA4;PSMA2;PSMC2;UBE2V2;TAB2;UBA52		R-HSA-1234163;R-HSA-1234179;R-HSA-1234177;R-HSA-1234183;R-HSA-1234169;R-HSA-1234159;R-HSA-1234175;R-HSA-1234172;R-HSA-1234173
R-HSA-1169091	Activation of NF-kappaB in B cells	30	72	0.00496073	1.15437e-06	1.64398e-05	6	10	0.000787402	9606	Homo sapiens	PSMD11;PSMD14;RPN2;CHD9;CUL1;BCL10;PSMB10;PSMA7;PSMD8;PSMB6;PSMB7;PSMB4;PSMD7;PSMB5;UBB;PSMD4;PSMB2;PSMB3;UBC;PSMB1;PSMD1;RPS27A;SKP1;FBXO9;PSMA6;PSMA3;PSMA4;PSMA2;PSMC2;UBE2V2;UBA52		R-HSA-1168641;R-HSA-1168640;R-HSA-1168643;R-HSA-1168642;R-HSA-1168644;R-HSA-1168637
R-HSA-6799198	Complex I biogenesis	26	57	0.00392724	1.17427e-06	1.64398e-05	11	13	0.00102362	9606	Homo sapiens	NDUFB9;NDUFA13;NDUFB8;NDUFB7;NDUFB10;NDUFA11;NDUFB5;NDUFB11;NDUFA12;NDUFB4;NDUFB3;NDUFA10;NDUFB2;NDUFB1;STIP1;NDUFA6;NDUFA5;NDUFA3;NDUFA1;NDUFC1;NDUFS7;NDUFS6;NDUFS5;NDUFAB1;NDUFS3;NDUFAF3;TMEM126B		R-HSA-6799191;R-HSA-6800870;R-HSA-6800868;R-HSA-6799203;R-HSA-6799202;R-HSA-6799199;R-HSA-6799197;R-HSA-6799196;R-HSA-6799179;R-HSA-6788523;R-HSA-6799178
R-HSA-5696399	Global Genome Nucleotide Excision Repair (GG-NER)	35	92	0.00633871	1.20216e-06	1.68302e-05	20	20	0.0015748	9606	Homo sapiens	PCNA;CCNH;CETN2;SLC35B1;GPS1;XPA;COPS7A;WDR61;ACTB;POLD3;UBB;SUMO1;SUMO3;UBC;POLD2;SUMO2;RPS27A;HSPA9;RFC4;PARP1;RFC1;PARP2;MCRS1;RPA2;RBX1;COPS3;NR4A1;COPS6;ERCC1;DNAJA3;UBE2V2;UBE2N;ERCC5;CALR;UBA52		R-HSA-5690996;R-HSA-109955;R-HSA-5690997;R-HSA-5696465;R-HSA-5691006;R-HSA-5696670;R-HSA-5691004;R-HSA-5691000;R-HSA-5696664;R-HSA-5691001;R-HSA-6790487;R-HSA-6790454;R-HSA-5690213;R-HSA-5689317;R-HSA-5689861;R-HSA-5690990;R-HSA-6782943;R-HSA-5690991;R-HSA-5696655;R-HSA-5690988
R-HSA-909733	Interferon alpha/beta signaling	56	184	0.0126774	1.24037e-06	1.73652e-05	17	20	0.0015748	9606	Homo sapiens	EGR1;STAT2;HLA-B;HLA-C;ADAR		R-HSA-912680;R-HSA-909732;R-HSA-909729;R-HSA-997314;R-HSA-909730;R-HSA-997311;R-HSA-909725;R-HSA-909724;R-HSA-997309;R-HSA-909726;R-HSA-909721;R-HSA-909720;R-HSA-909722;R-HSA-1015702;R-HSA-909719;R-HSA-909718;R-HSA-1015699
R-HSA-1168372	Downstream signaling events of B Cell Receptor (BCR)	35	93	0.00640761	1.52183e-06	2.13056e-05	8	14	0.00110236	9606	Homo sapiens	PSMD11;PSMD14;RPN2;CHD9;CUL1;BCL10;PSMB10;PSMA7;PSMD8;PSMB6;PSMB7;TUBA1C;PPP3CA;PSMB4;PSMD7;PSMB5;UBB;PSMD4;PSMB2;PSMB3;UBC;PSMB1;TMED2;PSMD1;RPS27A;SKP1;FBXO9;FKBP1A;PSMA6;PSMA3;PSMA4;PSMA2;PSMC2;UBE2V2;ESYT2;CALM1;UBA52;CALM2;PPIA		R-HSA-1168641;R-HSA-1168640;R-HSA-1168643;R-HSA-1168642;R-HSA-2025882;R-HSA-1168644;R-HSA-1168637;R-HSA-2025890
R-HSA-6781827	Transcription-Coupled Nucleotide Excision Repair (TC-NER)	33	85	0.00585641	1.56476e-06	2.19067e-05	16	16	0.00125984	9606	Homo sapiens	ISY1;PCNA;SHMT2;CCNH;SLC35B1;GPS1;XPA;COPS7A;WDR61;POLD3;UBB;UBC;POLD2;RPS27A;POLR2K;POLR2L;HMGN1;DNAJC19;LYPLA1;USP7;RFC4;RFC1;RPA2;RBX1;COPS3;NR4A1;COPS6;ERCC1;DNAJA3;TCEA1;ERCC5;CALR;UBA52		R-HSA-6782211;R-HSA-6781824;R-HSA-6782208;R-HSA-6781867;R-HSA-6781833;R-HSA-6782069;R-HSA-6782004;R-HSA-6782131;R-HSA-6782227;R-HSA-6782224;R-HSA-6781840;R-HSA-6782141;R-HSA-6782204;R-HSA-6782138;R-HSA-6781818;R-HSA-6782234
R-HSA-5689603	UCH proteinases	36	98	0.0067521	1.86081e-06	2.60514e-05	10	11	0.000866142	9606	Homo sapiens	PSMD11;PSMD14;RPN2;CHD9;NEDD8;PSMB10;ACTB;PSMA7;PSMD8;PSMB6;PSMB7;PSMB4;PSMD7;PSMB5;UBB;PSMD4;PSMB2;PSMB3;UBC;PSMB1;PAPOLA;PSMD1;RPS27A;FBXO9;BARD1;MCRS1;ADRM1;UCHL3;UCHL5;PSMA6;PSMA3;PSMA4;PSMA2;PSMC2;UBE2V2;UBA52;OGT		R-HSA-5690790;R-HSA-5690759;R-HSA-5689649;R-HSA-5665854;R-HSA-5689630;R-HSA-5665871;R-HSA-5690319;R-HSA-2179291;R-HSA-5689544;R-HSA-5690808
R-HSA-72202	Transport of Mature Transcript to Cytoplasm	34	90	0.00620091	1.96483e-06	2.75077e-05	13	13	0.00102362	9606	Homo sapiens	IDI1;DCTN5;SF3B3;SEH1L;RBM8A;EIF4A3;SRP54;HMGB1;CASC3;NUP85;TPR;NUP88;RAE1;SRSF11;SEC63;TPD52;NCBP1;NOSIP;THOC2;MAGOHB;THOC7;SRRM1;MRPS9;DDX39A;SARNP;NUP50;KLHL7;SRSF2;SRSF3;NDUFAF3;NUP54;RNPS1;SRSF6;NUPL2;SLU7;SRSF9		R-HSA-159046;R-HSA-159050;R-HSA-158441;R-HSA-158447;R-HSA-111439;R-HSA-77587;R-HSA-158481;R-HSA-158484;R-HSA-75097;R-HSA-75096;R-HSA-75098;R-HSA-77594;R-HSA-159101
R-HSA-453276	Regulation of mitotic cell cycle	34	90	0.00620091	1.96483e-06	2.75077e-05	30	38	0.00299213	9606	Homo sapiens	PSMD11;PSMD14;RPN2;ANAPC16;CHD9;CUL1;ACAT2;PSMB10;PSMA7;ANAPC11;PSMD8;PSMB6;PSMB7;PSMB4;PSMD7;PSMB5;UBB;PSMD4;PSMB2;PSMB3;UBC;PSMB1;PSMD1;RPS27A;SKP1;FBXO9;PSMA6;PSMA3;PSMA4;PSMA2;PSMC2;UBE2V2;ANAPC5;TAB2;UBA52		R-HSA-174144;R-HSA-174209;R-HSA-174088;R-HSA-174159;R-HSA-174157;R-HSA-179410;R-HSA-188371;R-HSA-174227;R-HSA-174224;R-HSA-174171;R-HSA-174104;R-HSA-179417;R-HSA-174105;R-HSA-174238;R-HSA-188191;R-HSA-179421;R-HSA-174119;R-HSA-174058;R-HSA-174120;R-HSA-174057;R-HSA-174121;R-HSA-174255;R-HSA-141423;R-HSA-174195;R-HSA-174070;R-HSA-174132;R-HSA-174202;R-HSA-174139;R-HSA-174203;R-HSA-174079
R-HSA-174143	APC/C-mediated degradation of cell cycle proteins	34	90	0.00620091	1.96483e-06	2.75077e-05	30	38	0.00299213	9606	Homo sapiens	PSMD11;PSMD14;RPN2;ANAPC16;CHD9;CUL1;ACAT2;PSMB10;PSMA7;ANAPC11;PSMD8;PSMB6;PSMB7;PSMB4;PSMD7;PSMB5;UBB;PSMD4;PSMB2;PSMB3;UBC;PSMB1;PSMD1;RPS27A;SKP1;FBXO9;PSMA6;PSMA3;PSMA4;PSMA2;PSMC2;UBE2V2;ANAPC5;TAB2;UBA52		R-HSA-174144;R-HSA-174209;R-HSA-174088;R-HSA-174159;R-HSA-174157;R-HSA-179410;R-HSA-188371;R-HSA-174227;R-HSA-174224;R-HSA-174171;R-HSA-174104;R-HSA-179417;R-HSA-174105;R-HSA-174238;R-HSA-188191;R-HSA-179421;R-HSA-174119;R-HSA-174058;R-HSA-174120;R-HSA-174057;R-HSA-174121;R-HSA-174255;R-HSA-141423;R-HSA-174195;R-HSA-174070;R-HSA-174132;R-HSA-174202;R-HSA-174139;R-HSA-174203;R-HSA-174079
R-HSA-73856	RNA Polymerase II Transcription Termination	28	67	0.00461623	2.43789e-06	3.16926e-05	4	4	0.000314961	9606	Homo sapiens	IDI1;SF3B3;RBM8A;EIF4A3;SRP54;HMGB1;CASC3;PAPOLA;SNRPD3;SRSF11;SEC63;TPD52;CPSF7;NCBP1;RPL35A;THOC2;MAGOHB;THOC7;SRRM1;MRPS9;DDX39A;SARNP;SNRPG;SRSF2;UQCRC1;SRSF3;SNRPE;RNPS1;SRSF6;SLU7;SRSF9		R-HSA-77586;R-HSA-72180;R-HSA-77592;R-HSA-111437
R-HSA-5658442	Regulation of RAS by GAPs	29	71	0.00489183	2.51844e-06	3.27397e-05	5	5	0.000393701	9606	Homo sapiens	PSMD11;PSMD14;RPN2;CHD9;PSMB10;PSMA7;PSMD8;PSMB6;PSMB7;PSMB4;PSMD7;PSMB5;UBB;PSMD4;PSMB2;PSMB3;UBC;PSMB1;PSMD1;RPS27A;FBXO9;RBX1;PSMA6;PSMA3;PSMA4;PSMA2;PSMC2;UBE2V2;UBA52		R-HSA-5658438;R-HSA-5658231;R-HSA-5658435;R-HSA-5658430;R-HSA-5658424
R-HSA-8951664	Neddylation	67	241	0.0166047	2.51974e-06	3.27566e-05	31	31	0.00244094	9606	Homo sapiens	TCERG1;CHD9;FBXO21;DCAF5;DDA1;DHTKD1;PSMD8;PSMD7;PSMD4;PSMD1;SKP1;FBXO9;TPI1;WSB2;ANXA2;IFNGR1;COMMD1;UCHL3;COMMD6;COMMD4;RBX1;PSMA6;PSMA3;PSMA4;PSMA2;UBE2V2;UBA52;ATP6V1A;PSMD11;RPN2;SAR1A;PSMD14;PRKDC;GPS1;CUL1;NEDD8;COPS7A;IQGAP1;RNF7;HDAC8;ACAT2;PSMB10;PSMA7;PAPSS1;PSMB6;PSMB7;PSMB4;CAND1;PSMB5;UBB;PSMB2;RBBP5;PSMB3;UBC;PSMB1;NAE1;RPS27A;ZC3H15;DCAF13;UBE2F;PUM2;KLHL9;NR4A1;COPS3;COPS6;PSMC2;…		R-HSA-8956040;R-HSA-8956106;R-HSA-8956234;R-HSA-8956045;R-HSA-8956099;R-HSA-8956103;R-HSA-8951751;R-HSA-8956184;R-HSA-8955289;R-HSA-8951644;R-HSA-8956050;R-HSA-8951764;R-HSA-8955285;R-HSA-8951766;R-HSA-8956200;R-HSA-8951656;R-HSA-8955241;R-HSA-8952618;R-HSA-8952044;R-HSA-8952620;R-HSA-8956140;R-HSA-8955245;R-HSA-8951661;R-HSA-8951648;R-HSA-5690808;R-HSA-8952039;R-HSA-8956025;R-HSA-8956026;R-HSA-8…
R-HSA-199991	Membrane Trafficking	148	665	0.0458178	2.53559e-06	3.29626e-05	171	218	0.0171654	9606	Homo sapiens	ITSN2;CCNH;RPL31;GOLIM4;THYN1;GCC2;SAT1;ACTB;ACTG1;GOLGA4;TFG;FTH1;CAPN1;VPS36;TPD52;GABARAPL2;TRAPPC2L;FNBP1;RPS6;ARRDC3;COG2;TUBA4A;RINT1;DYNC1LI2;TBC1D24;KDELR2;UBA52;VPS28;FTL;COPB2;COPA;TMED10;STXBP3;DHX8;CCDC25;ARL1;TWF1;COPS7A;TGOLN2;PRDX5;LARP1;UBB;UBC;SSR1;NAE1;TBC1D15;SNAPIN;TRAPPC1;DENND4A;RHBDD2;HPS1;ERLIN1;M6PR;ARPC4;TBCB;PUM1;AP4B1;COPS3;COPS6;EIF2S3;ARPC3;CHMP2B;ECHDC2;HNRNPC;ACO2;…		R-HSA-8868230;R-HSA-1445143;R-HSA-5229132;R-HSA-6814831;R-HSA-8868236;R-HSA-1445149;R-HSA-8877451;R-HSA-6814833;R-HSA-8876191;R-HSA-2316347;R-HSA-8876190;R-HSA-8854173;R-HSA-8876188;R-HSA-2316349;R-HSA-8876454;R-HSA-6807877;R-HSA-6807875;R-HSA-8877475;R-HSA-8876193;R-HSA-6807872;R-HSA-8877998;R-HSA-376364;R-HSA-8867756;R-HSA-8867754;R-HSA-350769;R-HSA-190519;R-HSA-432688;R-HSA-190520;R-HSA-884754…
R-HSA-9013694	Signaling by NOTCH4	34	92	0.00633871	3.12003e-06	4.05604e-05	14	20	0.0015748	9606	Homo sapiens	PSMD11;PSMD14;RPN2;CHD9;CUL1;RBPJ;PSMB10;PSMA7;RTN4;PSMD8;PSMB6;PSMB7;NCSTN;PSMB4;PSMD7;PSMB5;UBB;PSMD4;PSMB2;PSMB3;UBC;PSMB1;PSMD1;RPS27A;SKP1;FBXO9;PSENEN;ADAM10;YWHAZ;RBX1;PSMA6;PSMA3;PSMA4;PSMA2;PSMC2;UBE2V2;UBA52		R-HSA-9604471;R-HSA-9013711;R-HSA-9604308;R-HSA-9604629;R-HSA-9604664;R-HSA-9604446;R-HSA-9604642;R-HSA-9604451;R-HSA-9604387;R-HSA-9604294;R-HSA-9604550;R-HSA-9013693;R-HSA-9604264;R-HSA-9604553
R-HSA-69002	DNA Replication Pre-Initiation	33	88	0.00606311	3.20703e-06	4.16914e-05	11	21	0.00165354	9606	Homo sapiens	PSMD11;PSMD14;MCM7;RPN2;CHD9;PSMB10;PSMA7;PSMD8;PSMB6;PSMB7;PSMB4;PSMD7;PSMB5;UBB;PSMD4;PSMB2;PSMB3;UBC;PSMB1;PSMD1;CCNL1;RPS27A;FBXO9;RPA2;PSMA6;PSMA3;PSMA4;NACA;PSMA2;PSMC2;UBE2V2;FOSB;UBA52		R-HSA-68849;R-HSA-68960;R-HSA-68914;R-HSA-68917;R-HSA-68916;R-HSA-68919;R-HSA-68918;R-HSA-68825;R-HSA-68712;R-HSA-68954;R-HSA-68940
R-HSA-1236978	Cross-presentation of soluble exogenous antigens (endosomes)	24	53	0.00365165	3.34373e-06	4.34684e-05	5	6	0.000472441	9606	Homo sapiens	PSMD11;PSMD14;RPN2;CHD9;PSMB10;PSMA7;PSMD8;PSMB6;PSMB7;PSMB4;PSMD7;PSMB5;PSMD4;PSMB2;PSMB3;PSMB1;PSMD1;FBXO9;PSMA6;PSMA3;PSMA4;PSMA2;PSMC2;UBE2V2;SLU7		R-HSA-1236970;R-HSA-1236955;R-HSA-1236939;R-HSA-1236940;R-HSA-1236941
R-HSA-5663205	Infectious disease	237	1174	0.0808874	3.48766e-06	4.53396e-05	247	494	0.0388976	9606	Homo sapiens	RPL4;RPL5;RPL30;RPL3;RPL32;CCNH;RPL31;RPL34;HNRNPR;ENO1;SMC3;RPL8;ACTB;RPL6;RPL7;PSMD8;RPS15;RPS14;PSMD7;RPS16;PSMD4;RPL18A;RPS19;RPS18;RPL36;PSMD1;RPL35;RPL38;RPL37;SNRPD3;RPS11;RPS10;RPL39;VPS36;RPS13;SKP1;RPS12;FBXO9;EIF2A;WDR83OS;DAXX;ATP6V0E1;RPL21;RPL23;RPL22;DYNC1LI2;RPL24;VDAC2;RPL27;RPL26;RPL29;RPL28;UBA52;VPS28;SEH1L;RPN2;DHX8;SHMT2;WDR61;TXN;NUP85;BLOC1S2;NUP88;TRAP1;JUN;XRCC6;RPL41;XR…		R-HSA-180739;R-HSA-184323;R-HSA-180736;R-HSA-182279;R-HSA-175108;R-HSA-182795;R-HSA-182286;R-HSA-175117;R-HSA-5211224;R-HSA-9613490;R-HSA-167459;R-HSA-9613498;R-HSA-9610942;R-HSA-167468;R-HSA-167474;R-HSA-167478;R-HSA-173111;R-HSA-167477;R-HSA-173115;R-HSA-167481;R-HSA-167484;R-HSA-175174;R-HSA-173642;R-HSA-182859;R-HSA-3149434;R-HSA-184392;R-HSA-175177;R-HSA-9610954;R-HSA-8876255;R-HSA-182876;R-…
R-HSA-72187	mRNA 3'-end processing	25	58	0.00399614	4.89335e-06	6.36136e-05	3	3	0.00023622	9606	Homo sapiens	IDI1;SF3B3;RBM8A;EIF4A3;SRP54;HMGB1;CASC3;PAPOLA;SRSF11;SEC63;TPD52;CPSF7;NCBP1;RPL35A;THOC2;MAGOHB;THOC7;SRRM1;MRPS9;DDX39A;SARNP;SRSF2;UQCRC1;SRSF3;RNPS1;SRSF6;SLU7;SRSF9		R-HSA-8849157;R-HSA-72180;R-HSA-72185
R-HSA-4608870	Asymmetric localization of PCP proteins	27	66	0.00454733	5.33241e-06	6.39889e-05	2	7	0.000551181	9606	Homo sapiens	PSMD11;PSMD14;RPN2;CHD9;PSMB10;PSMA7;PSMD8;PSMB6;PSMB7;PSMB4;PSMD7;PSMB5;UBB;PSMD4;PSMB2;PSMB3;UBC;PSMB1;PSMD1;RPS27A;FBXO9;PSMA6;PSMA3;PSMA4;PSMA2;PSMC2;UBE2V2;UBA52		R-HSA-4608855;R-HSA-4608852
R-HSA-8948751	Regulation of PTEN stability and activity	29	74	0.00509853	5.4653e-06	6.55836e-05	13	13	0.00102362	9606	Homo sapiens	PSMD11;PSMD14;RPN2;CHD9;PTEN;PSMB10;PSMA7;PSMD8;PSMB6;PSMB7;PSMB4;PSMD7;PSMB5;UBB;PSMD4;PSMB2;PSMB3;UBC;PSMB1;PSMD1;RPS27A;FBXO9;PSMA6;PSMA3;PSMA4;PSMA2;MKRN1;PSMC2;UBE2V2;UBA52		R-HSA-6807206;R-HSA-8851011;R-HSA-8850945;R-HSA-8847968;R-HSA-8948832;R-HSA-8948800;R-HSA-8847977;R-HSA-8948775;R-HSA-8850997;R-HSA-8850961;R-HSA-8850992;R-HSA-6807134;R-HSA-8948757
R-HSA-4086400	PCP/CE pathway	35	99	0.006821	5.77286e-06	6.92743e-05	9	24	0.00188976	9606	Homo sapiens	PSMD11;PSMD14;RPN2;CHD9;RAP1GDS1;CLTB;PSMB10;PSMA7;PSMD8;PSMB6;PSMB7;PSMB4;PSMD7;PSMB5;UBB;PSMD4;PSMB2;PSMB3;GLIPR2;UBC;PSMB1;RAC2;AP2S1;PSMD1;RAC1;RPS27A;FBXO9;LYPLA2;SIGMAR1;RHOA;PSMA6;PSMA3;PSMA4;PSMA2;PSMC2;UBE2V2;PFN1;UBA52		R-HSA-4608855;R-HSA-3858475;R-HSA-4608852;R-HSA-5138459;R-HSA-5140747;R-HSA-3858495;R-HSA-3965450;R-HSA-5138432;R-HSA-5138433
R-HSA-9612973	Autophagy	50	166	0.0114372	5.88641e-06	7.06369e-05	88	108	0.00850394	9606	Homo sapiens	HSP90AB1;TCF25;CCNH;PRKAG1;PARK7;YBX1;TOMM20;TUBA1C;MAP1LC3B;TUBA1B;TUBA1A;RB1CC1;LAMP2;RAC1;GABARAPL2;GABARAPL1;HSP90AA1;RPS7;TUBB;DYNLL1;TUBA4A;ATG12;EEF1A1;DYNC1LI2;TUBB2A;CHMP3;PLIN2;UBA52;VPS28;PRKAA1;VCP;MYCBP;STAU1;UBB;UBC;RPS27A;PCNT;CORO2A;RHEB;CHMP2B;TOMM7;UBE2N;LAMTOR2;DYNLRB1;LAMTOR1;ACO2;LAMTOR4;TOMM5;LAMTOR5		R-HSA-9646354;R-HSA-9639698;R-HSA-5682388;R-HSA-9626256;R-HSA-5683925;R-HSA-9641111;R-HSA-5682896;R-HSA-9641109;R-HSA-5672017;R-HSA-5682385;R-HSA-5682012;R-HSA-5675868;R-HSA-5682010;R-HSA-5682011;R-HSA-9626242;R-HSA-9641089;R-HSA-5681987;R-HSA-9646347;R-HSA-5681999;R-HSA-5665868;R-HSA-5672012;R-HSA-5682893;R-HSA-9641096;R-HSA-5672010;R-HSA-9674127;R-HSA-5672011;R-HSA-5672008;R-HSA-9646348;R-HSA-5…
R-HSA-5696400	Dual Incision in GG-NER	20	41	0.00282486	7.39893e-06	8.87872e-05	3	3	0.00023622	9606	Homo sapiens	HSPA9;PCNA;RFC4;PARP1;RFC1;PARP2;XPA;RPA2;WDR61;RBX1;POLD3;NR4A1;UBB;ERCC1;DNAJA3;UBC;POLD2;ERCC5;CALR;RPS27A;UBA52		R-HSA-5690213;R-HSA-5690990;R-HSA-5690988
R-HSA-8949613	Cristae formation	17	31	0.00213587	8.06257e-06	9.67508e-05	2	2	0.00015748	9606	Homo sapiens	HSPA9;APOOL;ATP5A1;ATP5C1;ATP5J;ATP5I;ATP5G3;ATP5H;ATP5O;ATP5G2;ATP5F1;ATP5L;ATP5J2;ATP5B;TMEM11;ATP5E		R-HSA-8949609;R-HSA-8949580
R-HSA-1280218	Adaptive Immune System	204	999	0.0688301	8.87217e-06	0.000106466	153	261	0.0205512	9606	Homo sapiens	POP5;UBE2D4;ENO1;FBXO21;COX6A1;UBE2L3;PSMD8;PSMD7;RPS19;PSMD4;PPP2R1A;RNF19A;PSMD1;UBAP2L;GYG1;SKP1;FBXO9;PDIA3;TSTD1;HLA-B;HLA-C;CDKAL1;CYBA;CNPY2;TUBA4A;RBX1;EEF1A1;DPM2;DYNC1LI2;CD8B;SRSF2;UBE2V2;ANAPC5;LAP3;PPIA;UBA52;ATP6V1A;ANAPC13;PSMD11;RPN2;SAR1A;PSMD14;PRKDC;CUL1;TWF1;BCL10;IQGAP1;ACAT2;ANAPC11;UBE2J1;UBB;INPP5D;PRDX1;UBC;TPR;UBE2F;BTF3;UBE2B;HPS1;ERLIN1;TBCB;UBE2A;SMARCA4;UBE2W;MKRN1;U…		R-HSA-199169;R-HSA-2130725;R-HSA-202245;R-HSA-202500;R-HSA-2130731;R-HSA-202248;R-HSA-202510;R-HSA-2130478;R-HSA-1168641;R-HSA-8863895;R-HSA-1168640;R-HSA-1168643;R-HSA-1168642;R-HSA-1168644;R-HSA-2130486;R-HSA-5690702;R-HSA-5690701;R-HSA-198941;R-HSA-2317314;R-HSA-5690740;R-HSA-199456;R-HSA-202534;R-HSA-198955;R-HSA-8863914;R-HSA-198958;R-HSA-202291;R-HSA-5685607;R-HSA-2130706;R-HSA-5696356;R-HS…
R-HSA-199977	ER to Golgi Anterograde Transport	49	164	0.0112994	8.91995e-06	0.000107039	35	39	0.00307087	9606	Homo sapiens	ARF3;COPB2;ARF4;RAB1A;DCTN5;ARF1;COPA;TMED10;STX17;TCF25;DCTN3;THYN1;TWF1;MIA3;TUBA1C;LMAN1;PRDX5;TUBA1B;TUBA1A;TFG;CAPZB;TMED3;TMED2;NAE1;ACP1;NELFE;TRAPPC1;TRAPPC2L;ANXA2;RHBDD2;TUBB;COG2;TBCB;DYNLL1;TUBA4A;TRAPPC6A;DYNC1LI2;TUBB2A;EIF2S3;CAPZA1;CAPZA2;KDELR2;COPG1;SEC22B;BRWD1;ACTR10;COPE;ARF5		R-HSA-5694423;R-HSA-5694421;R-HSA-5694418;R-HSA-203973;R-HSA-5694417;R-HSA-6814831;R-HSA-6809006;R-HSA-5694431;R-HSA-5694428;R-HSA-6809003;R-HSA-5694427;R-HSA-5694425;R-HSA-6809015;R-HSA-6809014;R-HSA-6809011;R-HSA-6809010;R-HSA-6814833;R-HSA-5694415;R-HSA-5694413;R-HSA-6807868;R-HSA-5694410;R-HSA-6807866;R-HSA-5694409;R-HSA-6807864;R-HSA-6807877;R-HSA-6807875;R-HSA-6807872;R-HSA-5694527;R-HSA-20…
R-HSA-6782135	Dual incision in TC-NER	27	68	0.00468513	8.99817e-06	0.000107978	6	6	0.000472441	9606	Homo sapiens	ISY1;PCNA;SHMT2;CCNH;XPA;WDR61;POLD3;UBB;UBC;POLD2;RPS27A;POLR2K;POLR2L;HMGN1;DNAJC19;LYPLA1;USP7;RFC4;RFC1;RPA2;RBX1;NR4A1;ERCC1;DNAJA3;TCEA1;ERCC5;CALR;UBA52		R-HSA-6782211;R-HSA-6782131;R-HSA-6782224;R-HSA-6782141;R-HSA-6782204;R-HSA-6782138
R-HSA-5358346	Hedgehog ligand biogenesis	28	72	0.00496073	9.00966e-06	0.000108116	4	15	0.0011811	9606	Homo sapiens	VCP;PSMD11;PSMD14;RPN2;CHD9;PSMB10;PSMA7;PSMD8;PSMB6;PSMB7;PSMB4;PSMD7;PSMB5;UBB;PSMD4;PSMB2;PSMB3;UBC;PSMB1;PSMD1;RPS27A;FBXO9;PSMA6;PSMA3;PSMA4;PSMA2;PSMC2;UBE2V2;UBA52		R-HSA-5362448;R-HSA-5362441;R-HSA-5362459;R-HSA-5362412
R-HSA-5607764	CLEC7A (Dectin-1) signaling	39	120	0.00826788	1.17037e-05	0.000140444	21	45	0.00354331	9606	Homo sapiens	TCERG1;PSMD11;SAR1A;PSMD14;RPN2;CHD9;CUL1;BCL10;ACAT2;PSMB10;PSMA7;PSMD8;PSMB6;PSMB7;TUBA1C;PPP3CA;PSMB4;PSMD7;PSMB5;UBB;PSMD4;PSMB2;PSMB3;UBC;PSMB1;TMED2;PSMD1;RPS27A;SKP1;FBXO9;ACTR2;PSMA6;PSMA3;PSMA4;PSMA2;PSMC2;UBA3;UBE2V2;UBE2N;ESYT2;TAB2;CALM1;UBA52;CALM2		R-HSA-5607733;R-HSA-5607732;R-HSA-5607728;R-HSA-202534;R-HSA-5607731;R-HSA-2730849;R-HSA-5607742;R-HSA-5607737;R-HSA-5607736;R-HSA-2730872;R-HSA-74448;R-HSA-5607751;R-HSA-5607744;R-HSA-5607747;R-HSA-5607757;R-HSA-5607725;R-HSA-5607756;R-HSA-5607724;R-HSA-5607759;R-HSA-2730867;R-HSA-5607723
R-HSA-983168	Antigen processing: Ubiquitination & Proteasome degradation	79	315	0.0217032	1.3369e-05	0.000147059	8	9	0.000708661	9606	Homo sapiens	UBE2D4;CHD9;ENO1;COX6A1;FBXO21;UBE2L3;DHTKD1;PSMD8;PSMD7;PSMD4;AP1G1;RNF19A;PSMD1;SKP1;CTSB;FBXO9;TPI1;ANXA2;IFNGR1;RPS3A;CDKAL1;CNPY2;PTBP2;RBX1;DPM2;PSMA6;PSMA3;PSMA4;PSMA2;SRSF2;UBE2V2;ANAPC5;BIRC6;LAP3;UBA52;ATP6V1A;ANAPC13;PSMD11;RPN2;SAR1A;PSMD14;PRKDC;CUL1;TIMM13;IQGAP1;RNF7;RNF4;HDAC8;ACAT2;PSMB10;PSMA7;ANAPC11;UBE2J1;PSMB6;PSMB7;PSMB4;PSMB5;UBB;PSMB2;PSMB3;UBC;PSMB1;PGGT1B;RPS27A;PMS1;UB…		R-HSA-983150;R-HSA-983147;R-HSA-983162;R-HSA-983157;R-HSA-983156;R-HSA-983140;R-HSA-983153;R-HSA-983152
R-HSA-389957	Prefoldin mediated transfer of substrate to CCT/TriC	16	29	0.00199807	1.36617e-05	0.000150279	2	2	0.00015748	9606	Homo sapiens	CCT3;TCF25;TUBB;TUBA4A;ACTB;CCT6A;TUBA1C;TUBB2A;TUBA1A;TCP1;PFDN2;CCT7;CALM2;PFDN5;CCT4		R-HSA-389970;R-HSA-389980
R-HSA-195258	RHO GTPase Effectors	81	326	0.0224611	1.43941e-05	0.000158336	93	112	0.0088189	9606	Homo sapiens	YWHAE;ITGB1;CDKN1B;TXNL4B;YWHAB;TCF25;ZWILCH;RPL31;ARPC1B;BRK1;ACTB;ACTG1;PPP1CB;TUBA1C;TUBA1B;XPO1;TUBA1A;YWHAQ;PPP2R1A;NIPAL3;CFL1;RAC2;RAC1;NCK1;YWHAH;ACTR3;LYPLA2;ACTR2;NUDC;PPP1R12A;RPS7;H2AFZ;TUBB;NOSIP;CYBA;PPP2R5C;RHOC;DYNLL1;YWHAZ;TUBA4A;RHOA;COMMD4;RHOB;EEF1A1;COX7A2L;MYL6;DYNC1LI2;TUBB2A;S100A6;MYH9;RPL26;MAPRE1;PFN1;ALDH9A1;PAFAH1B1;SF3B5;DCTN5;SEH1L;DHX8;IQGAP1;PMF1;MYL12A;MYL12B;CDC…		R-HSA-5665751;R-HSA-5665748;R-HSA-2029469;R-HSA-2029466;R-HSA-5623632;R-HSA-5668947;R-HSA-3858495;R-HSA-2029465;R-HSA-5666001;R-HSA-5666129;R-HSA-419087;R-HSA-75016;R-HSA-5671772;R-HSA-5667037;R-HSA-419083;R-HSA-2029456;R-HSA-5625797;R-HSA-5625796;R-HSA-5668932;R-HSA-5623622;R-HSA-5665989;R-HSA-5627072;R-HSA-5667008;R-HSA-2197691;R-HSA-2197690;R-HSA-3928608;R-HSA-8981931;R-HSA-5668978;R-HSA-56236…
R-HSA-597592	Post-translational protein modification	303	1592	0.109687	1.52632e-05	0.000167895	380	525	0.0413386	9606	Homo sapiens	RPL5;TCERG1;RPL3;THYN1;SMC3;DCAF5;ACTB;UBE2L3;TPGS2;PSMD8;RPS14;C1GALT1C1;PSMD7;PSMD4;TFG;MYC;PSMD1;RPL37;SKP1;FBXO9;DDX17;ALG8;DAXX;ALG6;WSB2;MCCC1;ARRDC3;RPL22;COG2;HLA-B;NSMCE1;DYNC1LI2;VDAC3;TRIM13;VDAC2;KDELR2;TP53;UBA52;TSTA3;SET;SEH1L;RPN2;SAR1A;PRKDC;CTBP1;TWF1;WDR61;COPS7A;IQGAP1;BRCC3;BCL10;ANAPC11;TGOLN2;PRDX5;NUP85;DPH2;RAD21;SSR1;NUP88;BARD1;EAF1;PHC3;PUM2;CYLD;HNRNPK;CALU;HNRNPC;CAL…		R-HSA-8956040;R-HSA-4641350;R-HSA-688136;R-HSA-1614362;R-HSA-8956045;R-HSA-8869506;R-HSA-4641345;R-HSA-5689950;R-HSA-6814831;R-HSA-5696605;R-HSA-4755524;R-HSA-8931974;R-HSA-5696600;R-HSA-4755526;R-HSA-4085296;R-HSA-975903;R-HSA-548890;R-HSA-3000383;R-HSA-3903017;R-HSA-4641362;R-HSA-162836;R-HSA-6814833;R-HSA-4090408;R-HSA-8852127;R-HSA-1614336;R-HSA-4755536;R-HSA-5665871;R-HSA-8956050;R-HSA-45517…
R-HSA-5668541	TNFR2 non-canonical NF-kB pathway	35	104	0.0071655	1.58949e-05	0.000174843	16	43	0.00338583	9606	Homo sapiens	TCERG1;PSMD11;SAR1A;PSMD14;RPN2;CHD9;CUL1;PSMB10;PSMA7;PSMD8;PSMB6;RAB21;PSMB7;PSMB4;PSMD7;PSMB5;UBB;PSMD4;PSMB2;PSMB3;UBC;PSMB1;PSMD1;RPS27A;SKP1;FBXO9;TRAF2;PSMA6;PSMA3;PSMA4;PSMA2;PSMC2;UBA3;UBE2V2;UBA52;BIRC2		R-HSA-5676598;R-HSA-5668534;R-HSA-5676596;R-HSA-5676597;R-HSA-5676595;R-HSA-5607731;R-HSA-5676593;R-HSA-5668414;R-HSA-5668543;R-HSA-5668454;R-HSA-5668417;R-HSA-5668481;R-HSA-5607725;R-HSA-5675948;R-HSA-5668520;R-HSA-5607723
R-HSA-3700989	Transcriptional Regulation by TP53	111	486	0.0334849	1.60424e-05	0.000176466	223	259	0.0203937	9606	Homo sapiens	CCNH;HNRNPR;SRP14;COX6A1;PPP2R1A;PIP4K2A;NBN;USP7;GABARAPL1;DAXX;COX6B1;EEF1A1;COX7A2L;DDIT4;SRSF6;TP53;UBA52;ATF3;SHMT2;WDR61;TXN;OSGEP;PRDX2;PRDX5;UBB;PRDX1;UBC;TP53BP2;COX14;FANCI;BARD1;JUN;HPS1;UBE2A;CCT6A;CNOT7;RHEB;CNOT2;MDM2;CYCS;MDM4;CALR;CNOT8;COX20;YWHAE;GPI;COX7B;CDKN1A;BTG2;CDKN1B;BTG1;YWHAB;PHF20;COX4I1;PTEN;PRKAG1;CHD4;COX7C;DHTKD1;YWHAQ;CASP2;ME2;NELFE;YWHAH;COX8A;ACTR2;LYPLA1;TBP;…		R-HSA-6799462;R-HSA-6805103;R-HSA-3222072;R-HSA-6805109;R-HSA-6791285;R-HSA-6805620;R-HSA-187934;R-HSA-6791291;R-HSA-6799431;R-HSA-5689972;R-HSA-6805059;R-HSA-3341343;R-HSA-69685;R-HSA-3222020;R-HSA-380979;R-HSA-6799441;R-HSA-6798374;R-HSA-3222128;R-HSA-6798373;R-HSA-6805035;R-HSA-3222116;R-HSA-6799409;R-HSA-3239014;R-HSA-6799418;R-HSA-6799416;R-HSA-6801415;R-HSA-6804998;R-HSA-6804996;R-HSA-68003…
R-HSA-163210	Formation of ATP by chemiosmotic coupling	14	23	0.00158468	1.60914e-05	0.000177005	3	3	0.00023622	9606	Homo sapiens	ATP5A1;ATP5C1;ATP5J;ATP5I;ATP5G3;ATP5H;ATP5O;ATP5G2;ATP5F1;ATP5L;ATP5J2;ATP5B;ATP5E		R-HSA-164834;R-HSA-164832;R-HSA-164840
R-HSA-5696395	Formation of Incision Complex in GG-NER	21	47	0.00323825	1.61063e-05	0.00017717	10	10	0.000787402	9606	Homo sapiens	HSPA9;PARP1;CCNH;PARP2;CETN2;XPA;RPA2;WDR61;RBX1;NR4A1;UBB;SUMO1;SUMO3;ERCC1;SUMO2;UBC;UBE2V2;UBE2N;ERCC5;CALR;RPS27A;UBA52		R-HSA-6790487;R-HSA-6790454;R-HSA-5690996;R-HSA-109955;R-HSA-5689317;R-HSA-5689861;R-HSA-5696465;R-HSA-5696670;R-HSA-5690991;R-HSA-5691000
R-HSA-5358351	Signaling by Hedgehog	49	168	0.011575	1.6381e-05	0.000180191	36	82	0.00645669	9606	Homo sapiens	GSK3B;TCF25;CHD9;BRK1;CDC73;PSMD8;TUBA1C;TUBA1B;PSMD7;TUBA1A;PSMD4;ARHGDIB;PSMD1;SKP1;FBXO9;TUBB;TUBA4A;RBX1;PSMA6;PSMA3;TUBB2A;PSMA4;PSMA2;UBE2V2;UBA52;VCP;PSMD11;RPN2;PSMD14;CUL1;PSMB10;PSMA7;PAPSS1;TBRG4;PSMB6;PSMB7;PSMB4;PSMB5;UBB;PSMB2;PSMB3;UBC;PSMB1;CTNNA1;RPS27A;IVNS1ABP;CSNK1A1;PSMC2;GNAS		R-HSA-5362448;R-HSA-5633040;R-HSA-5635856;R-HSA-5632668;R-HSA-5635868;R-HSA-5632671;R-HSA-5362459;R-HSA-5610718;R-HSA-5632670;R-HSA-5635864;R-HSA-5635845;R-HSA-5610757;R-HSA-5610758;R-HSA-5610754;R-HSA-5362441;R-HSA-5632652;R-HSA-5610767;R-HSA-5635855;R-HSA-5635854;R-HSA-5610766;R-HSA-5610760;R-HSA-5632648;R-HSA-5610742;R-HSA-5610749;R-HSA-5610745;R-HSA-5610746;R-HSA-5610725;R-HSA-5610727;R-HSA-5…
R-HSA-382556	ABC-family proteins mediated transport	39	122	0.00840568	1.67653e-05	0.000184418	10	27	0.00212598	9606	Homo sapiens	VCP;PSMD11;PSMD14;RPN2;CHD9;USP33;DERL1;HSPB1;ENO1;PSMB10;PSMA7;PSMD8;PSMB6;PSMB7;PSMB4;PSMD7;PSMB5;UBB;PSMD4;PSMB2;PSMB3;UBC;PSMB1;PSMD1;RPS27A;GTF2I;FBXO9;EIF2A;ERLIN1;EIF2S1;LSM3;PSMA6;ELF1;PSMA3;EIF2S3;PSMA4;PEX3;PSMA2;XRN2;PSMC2;UBE2V2;UBA52		R-HSA-8866551;R-HSA-382613;R-HSA-1454916;R-HSA-8866546;R-HSA-382560;R-HSA-1467457;R-HSA-8866542;R-HSA-5682285;R-HSA-8866553;R-HSA-5227009
R-HSA-69206	G1/S Transition	45	150	0.0103348	1.83915e-05	0.000202306	30	61	0.00480315	9606	Homo sapiens	CDKN1A;PSMD11;CDKN1B;PCNA;PSMD14;LIN37;MCM7;RPN2;CHD9;CCNH;CUL1;PSMB10;PSMA7;CKS1B;PSMD8;PSMB6;PSMB7;PSMB4;PSMD7;PSMB5;UBB;RBBP4;PSMD4;PSMB2;PSMB3;PPP2R1A;MYC;UBC;PSMB1;PSMD1;CCNL1;RPS27A;SKP1;FBXO9;PBDC1;TPRKB;RPA2;PSMA6;PSMA3;PSMA4;NACA;PSMA2;PSMC2;UBE2V2;FOSB;UBA52		R-HSA-187520;R-HSA-8961934;R-HSA-8961665;R-HSA-68940;R-HSA-198613;R-HSA-8848414;R-HSA-68954;R-HSA-187545;R-HSA-8961619;R-HSA-113503;R-HSA-68960;R-HSA-113504;R-HSA-187552;R-HSA-187506;R-HSA-68914;R-HSA-8848436;R-HSA-8961915;R-HSA-68917;R-HSA-187574;R-HSA-68916;R-HSA-187575;R-HSA-68919;R-HSA-187828;R-HSA-8961982;R-HSA-68918;R-HSA-8932400;R-HSA-69562;R-HSA-188345;R-HSA-8961651;R-HSA-188350
R-HSA-5632684	Hedgehog 'on' state	32	92	0.00633871	1.92959e-05	0.000212254	14	37	0.00291339	9606	Homo sapiens	PSMD11;PSMD14;RPN2;CHD9;PSMB10;CDC73;PSMA7;PAPSS1;PSMD8;PSMB6;PSMB7;PSMB4;PSMD7;PSMB5;UBB;PSMD4;PSMB2;PSMB3;UBC;PSMB1;ARHGDIB;PSMD1;RPS27A;FBXO9;CSNK1A1;RBX1;PSMA6;PSMA3;PSMA4;PSMA2;PSMC2;UBE2V2;UBA52		R-HSA-5633040;R-HSA-5635856;R-HSA-5632668;R-HSA-5635868;R-HSA-5632671;R-HSA-5632670;R-HSA-5635864;R-HSA-5635845;R-HSA-5632672;R-HSA-5632674;R-HSA-5632652;R-HSA-5635855;R-HSA-5635854;R-HSA-5632648
R-HSA-109581	Apoptosis	53	189	0.0130219	2.14356e-05	0.000235792	49	141	0.0111024	9606	Homo sapiens	YWHAE;YWHAB;CHD9;HMGB1;PSMD8;PSMD7;PSMD4;YWHAQ;CSRP1;TNFSF10;PSMD1;YWHAH;FBXO9;EIF2A;PARP1;TRAF2;DYNLL1;YWHAZ;PSMA6;PSMA3;PSMA4;PSMA2;UBE2V2;NUP54;UBA52;TP53;BIRC2;PSMD11;RPN2;PSMD14;ADD1;PSMB10;PSMA7;PSMB6;PSMB7;PSMB4;PSMB5;UBB;PSMB2;PSMB3;UBC;LMNA;PSMB1;TP53BP2;MAPK1;RIPK1;RPS27A;BCAP31;NAA10;GGCT;PSMC2;NMT1;CYCS;CTNNB1;HNRNPC		R-HSA-211715;R-HSA-139906;R-HSA-4331331;R-HSA-211206;R-HSA-114440;R-HSA-352268;R-HSA-201608;R-HSA-139913;R-HSA-139918;R-HSA-4331340;R-HSA-351894;R-HSA-6804596;R-HSA-211734;R-HSA-201629;R-HSA-9627056;R-HSA-264871;R-HSA-2562564;R-HSA-264865;R-HSA-9029667;R-HSA-211247;R-HSA-351913;R-HSA-139952;R-HSA-9029690;R-HSA-140214;R-HSA-141367;R-HSA-114361;R-HSA-9627089;R-HSA-351936;R-HSA-351948;R-HSA-6804652;…
R-HSA-9609507	Protein localization	49	170	0.0117128	2.19692e-05	0.000237681	45	53	0.00417323	9606	Homo sapiens	ZFAND6;ATP5G2;TOMM20;CHCHD2;SCP2;SEC61G;NUDT19;TIMM17A;PSMD1;LONP2;PMPCB;MPV17;SEC61B;COA6;GSTK1;CMC2;TIMM23;PEX2;GNPAT;PEX3;SLC25A5;UBA52;FH;NDUFB8;ATP5A1;TIMM13;TARS;TIMM10;ACAT2;TIMM50;HSPD1;ATP5B;UBB;UBC;CYC1;RPS27A;ATAD1;DNAJC19;HSPA9;COA4;NPM1;CORO2A;PEX13;TMEM230;CS;TOMM7;TAB2;OCIAD2;ACO2;TOMM5		R-HSA-1299475;R-HSA-9033485;R-HSA-1299478;R-HSA-1299476;R-HSA-9603797;R-HSA-1307803;R-HSA-1299482;R-HSA-1307802;R-HSA-1299481;R-HSA-1299480;R-HSA-9603801;R-HSA-1299487;R-HSA-8986181;R-HSA-9603804;R-HSA-9033478;R-HSA-1299484;R-HSA-9033240;R-HSA-8953946;R-HSA-9033499;R-HSA-9609921;R-HSA-9609860;R-HSA-9033233;R-HSA-9610442;R-HSA-9033232;R-HSA-9603784;R-HSA-9033235;R-HSA-9033491;R-HSA-9033236;R-HSA-9…
R-HSA-8939236	RUNX1 regulates transcription of genes involved in differentiation of HSCs	35	106	0.00730329	2.32949e-05	0.000237681	13	15	0.0011811	9606	Homo sapiens	PSMD11;PSMD14;CBFB;RPN2;CHD9;CCNH;NDUFB1;PSMB10;PSMA7;PSMD8;PSMB6;PSMB7;PSMB4;PSMD7;PSMB5;UBB;PSMD4;PSMB2;PSMB3;UBC;PSMB1;PSMD1;ME2;RPS27A;FBXO9;ATP6V0E1;H3F3B;H2AFZ;PTGES3;COMMD4;CLK1;PSMA6;PSMA3;PSMA4;PSMA2;PSMC2;UBE2V2;HIST1H4C;UBA52;GALK1		R-HSA-8956649;R-HSA-8956586;R-HSA-8956652;R-HSA-8956684;R-HSA-8865505;R-HSA-8956608;R-HSA-8865482;R-HSA-8956568;R-HSA-8865491;R-HSA-8956639;R-HSA-8957265;R-HSA-8956659;R-HSA-8865498
R-HSA-202424	Downstream TCR signaling	39	124	0.00854348	2.37681e-05	0.000237681	19	24	0.00188976	9606	Homo sapiens	PSMD11;PSMD14;RPN2;CHD9;CUL1;PTEN;DPY30;BCL10;ACAT2;PSMB10;PSMA7;PSMD8;PSMB6;PSMB7;PSMB4;PSMD7;PSMB5;UBB;PSMD4;PSMB2;PSMB3;INPP5D;UBC;PSMB1;PSMD1;RPS27A;SKP1;FBXO9;ACTR2;PSMA6;PSMA3;PSMA4;PSMA2;PSMC2;UBE2V2;UBE2N;TAB2;UBA52;HLA-DQB1		R-HSA-202307;R-HSA-202466;R-HSA-199456;R-HSA-5607728;R-HSA-202534;R-HSA-202437;R-HSA-202500;R-HSA-202443;R-HSA-202472;R-HSA-202510;R-HSA-202222;R-HSA-202478;R-HSA-202453;R-HSA-202164;R-HSA-202459;R-HSA-202394;R-HSA-5607724;R-HSA-202489;R-HSA-202237
R-HSA-6781823	Formation of TC-NER Pre-Incision Complex	23	56	0.00385834	2.40241e-05	0.000240241	7	7	0.000551181	9606	Homo sapiens	ISY1;DNAJC19;LYPLA1;USP7;CCNH;SHMT2;GPS1;XPA;WDR61;COPS7A;RBX1;COPS3;NR4A1;COPS6;UBB;UBC;TCEA1;CALR;RPS27A;UBA52;POLR2K;POLR2L;HMGN1		R-HSA-6782069;R-HSA-6782004;R-HSA-6781840;R-HSA-6781824;R-HSA-6781867;R-HSA-6781818;R-HSA-6781833
R-HSA-6807070	PTEN Regulation	49	171	0.0117817	2.53778e-05	0.000253778	56	56	0.00440945	9606	Homo sapiens	HDAC5;MYCBP;PSMD11;RPN2;PSMD14;CHD9;PTEN;CHD4;PSMB10;PSMA7;PSMD8;PSMB6;PSMB7;PSMB4;PSMD7;PSMB5;PSMD4;UBB;RBBP4;PSMB2;PSMB3;UBC;PSMB1;RPS3;MAPK1;PSMD1;RPS27A;FBXO9;EGR1;JUN;USP7;PHC3;GATAD2A;PSMA6;PSMA3;PSMA4;RHEB;PSMA2;MKRN1;PSMC2;UBE2V2;BLVRB;LAMTOR2;LAMTOR1;LAMTOR4;UBA52;TP53;LAMTOR5		R-HSA-8944650;R-HSA-8944522;R-HSA-2318752;R-HSA-8948621;R-HSA-8944397;R-HSA-8850945;R-HSA-8948623;R-HSA-8948612;R-HSA-8944538;R-HSA-8944026;R-HSA-8850961;R-HSA-8948757;R-HSA-8948651;R-HSA-8944684;R-HSA-8948524;R-HSA-8945709;R-HSA-6807106;R-HSA-6807105;R-HSA-8944047;R-HSA-8948641;R-HSA-6807118;R-HSA-8943780;R-HSA-8944420;R-HSA-8948775;R-HSA-8948536;R-HSA-8944569;R-HSA-6807126;R-HSA-8850997;R-HSA-8…
R-HSA-5389840	Mitochondrial translation elongation	32	94	0.00647651	2.89148e-05	0.000289148	8	8	0.000629921	9606	Homo sapiens	GFM1;MRPS16;MRPS36;MRPS14;MRPS33;MRPS10;MRPL36;MRPL14;MRPL13;MRPL32;MRPL55;MRPL3;MRPL40;TMEM205;MRPL9;RPS27A;CHCHD1;MRPS28;MRPS24;MRPS25;RPL23;MRPS23;MRPS21;MRPL23;MRPS6;MRPL24;TMEM170A;MRPL43;TUFM;MRPS18C;MRPL52;MRPS9;MRPL51;WNK1;AURKAIP1		R-HSA-5389842;R-HSA-5389857;R-HSA-5419268;R-HSA-5419269;R-HSA-5389845;R-HSA-5389848;R-HSA-5419279;R-HSA-5419261
R-HSA-1268020	Mitochondrial protein import	26	69	0.00475403	3.09751e-05	0.000309751	13	14	0.00110236	9606	Homo sapiens	FH;NDUFB8;ATP5A1;TIMM13;TIMM10;ATP5G2;TOMM20;TIMM50;HSPD1;ATP5B;CHCHD2;TIMM17A;PMPCB;CYC1;COA6;HSPA9;COA4;DNAJC19;CMC2;TIMM23;CORO2A;CS;TOMM7;ACO2;SLC25A5;TOMM5		R-HSA-1299475;R-HSA-1268022;R-HSA-1299478;R-HSA-1299476;R-HSA-1307803;R-HSA-1299482;R-HSA-1307802;R-HSA-1955380;R-HSA-1299481;R-HSA-1299480;R-HSA-1299487;R-HSA-8986181;R-HSA-1299484
R-HSA-5357801	Programmed Cell Death	54	197	0.0135731	3.26386e-05	0.000326386	61	154	0.012126	9606	Homo sapiens	YWHAE;YWHAB;CHD9;HMGB1;PSMD8;PSMD7;PSMD4;YWHAQ;CSRP1;TNFSF10;PSMD1;YWHAH;FBXO9;EIF2A;PARP1;TRAF2;DYNLL1;YWHAZ;PSMA6;PSMA3;PSMA4;PSMA2;UBE2V2;NUP54;UBA52;TP53;BIRC2;PSMD11;RPN2;PSMD14;ADD1;PSMB10;PSMA7;PSMB6;PSMB7;PSMB4;PSMB5;UBB;PSMB2;PSMB3;UBC;LMNA;PSMB1;TP53BP2;MAPK1;RIPK1;RPS27A;BCAP31;NAA10;GGCT;PSMC2;NMT1;CYCS;CTNNB1;HNRNPC		R-HSA-211715;R-HSA-139906;R-HSA-4331331;R-HSA-5218891;R-HSA-211206;R-HSA-114440;R-HSA-352268;R-HSA-201608;R-HSA-139913;R-HSA-139918;R-HSA-4331340;R-HSA-351894;R-HSA-6804596;R-HSA-5218906;R-HSA-211734;R-HSA-5675456;R-HSA-5218905;R-HSA-5675470;R-HSA-201629;R-HSA-9627056;R-HSA-264871;R-HSA-2562564;R-HSA-264865;R-HSA-9029667;R-HSA-211247;R-HSA-351913;R-HSA-139952;R-HSA-9029690;R-HSA-140214;R-HSA-1413…
R-HSA-1632852	Macroautophagy	44	150	0.0103348	3.77752e-05	0.000377752	67	87	0.00685039	9606	Homo sapiens	VCP;PRKAA1;MYCBP;STAU1;TCF25;PRKAG1;YBX1;PARK7;TOMM20;TUBA1C;MAP1LC3B;TUBA1B;TUBA1A;UBB;RB1CC1;UBC;PCNT;RPS27A;GABARAPL2;GABARAPL1;HSP90AA1;RPS7;TUBB;DYNLL1;CORO2A;TUBA4A;ATG12;DYNC1LI2;TUBB2A;RHEB;CHMP2B;TOMM7;UBE2N;CHMP3;PLIN2;LAMTOR2;DYNLRB1;LAMTOR1;ACO2;LAMTOR4;UBA52;TOMM5;LAMTOR5		R-HSA-9646354;R-HSA-9639698;R-HSA-5682388;R-HSA-5683925;R-HSA-9641111;R-HSA-5682896;R-HSA-9641109;R-HSA-5672017;R-HSA-5682385;R-HSA-5682012;R-HSA-5675868;R-HSA-5682010;R-HSA-5682011;R-HSA-9641089;R-HSA-5681987;R-HSA-9646347;R-HSA-5681999;R-HSA-5665868;R-HSA-5672012;R-HSA-5682893;R-HSA-9641096;R-HSA-5672010;R-HSA-9674127;R-HSA-5672011;R-HSA-5672008;R-HSA-9646348;R-HSA-5682377;R-HSA-9640114;R-HSA-9…
R-HSA-3371497	HSP90 chaperone cycle for steroid hormone receptors (SHR)	26	70	0.00482293	3.91095e-05	0.000391095	12	12	0.000944882	9606	Homo sapiens	DCTN5;GSK3B;HSP90AB1;TCF25;DCTN3;STIP1;TUBA1C;DNAJB1;TUBA1B;TUBA1A;CAPZB;ACP1;HSP90AA1;TUBB;PTGES3;TBCB;DYNLL1;TUBA4A;DNAJA1;DYNC1LI2;TUBB2A;CAPZA1;DNAJA2;CAPZA2;ACTR10		R-HSA-5618085;R-HSA-5618080;R-HSA-3371590;R-HSA-5618099;R-HSA-5618098;R-HSA-5618093;R-HSA-5618110;R-HSA-3371503;R-HSA-5618073;R-HSA-5618105;R-HSA-3371422;R-HSA-5618107
R-HSA-6782210	Gap-filling DNA repair synthesis and ligation in TC-NER	25	66	0.00454733	4.00768e-05	0.000400768	2	2	0.00015748	9606	Homo sapiens	ISY1;PCNA;SHMT2;CCNH;SLC35B1;WDR61;POLD3;UBB;UBC;POLD2;RPS27A;POLR2K;POLR2L;HMGN1;DNAJC19;LYPLA1;USP7;RFC4;RFC1;RPA2;RBX1;NR4A1;DNAJA3;TCEA1;CALR;UBA52		R-HSA-6782227;R-HSA-6782208
R-HSA-8852135	Protein ubiquitination	29	84	0.00578752	5.23996e-05	0.000523996	32	32	0.00251969	9606	Homo sapiens	VCP;PCNA;PRKDC;DERL1;WDR61;BCL10;ACAT2;CDC73;UBE2L3;UBB;UBC;LEO1;RPS27A;USP7;UBE2B;HLA-B;PEX2;CDKAL1;UBE2A;UCHL3;PEX13;RNF40;UBE2W;UBE2T;UBE2V2;UBE2N;TAB2;BIRC6;UBA1;UBA52		R-HSA-8938829;R-HSA-8865090;R-HSA-8943040;R-HSA-8943041;R-HSA-8853515;R-HSA-8865098;R-HSA-8853514;R-HSA-8939335;R-HSA-8953946;R-HSA-8943003;R-HSA-8943007;R-HSA-8852127;R-HSA-8938770;R-HSA-8942099;R-HSA-8942101;R-HSA-8938773;R-HSA-8865050;R-HSA-8853529;R-HSA-8943080;R-HSA-8852134;R-HSA-8852133;R-HSA-8943083;R-HSA-8852132;R-HSA-8852131;R-HSA-8852130;R-HSA-8852129;R-HSA-8852128;R-HSA-8852136;R-HSA-8…
R-HSA-5368287	Mitochondrial translation	33	102	0.0070277	5.73125e-05	0.000573125	16	17	0.00133858	9606	Homo sapiens	GFM1;MRPS16;MRPS36;MRPS14;MRPS33;MRPS10;MRPL36;MRPL14;MTIF3;MRPL13;MRPL32;MRPL55;MRPL3;MRPL40;TMEM205;MRPL9;RPS27A;CHCHD1;MRPS28;MRPS24;MRPS25;RPL23;MRPS23;MRPS21;MRPL23;MRPS6;MRPL24;TMEM170A;MRPL43;TUFM;MRPS18C;MRPL52;MRPS9;MRPL51;WNK1;AURKAIP1		R-HSA-5389842;R-HSA-5419281;R-HSA-5368279;R-HSA-5389845;R-HSA-5389848;R-HSA-5389849;R-HSA-5419261;R-HSA-5419264;R-HSA-5389857;R-HSA-5419271;R-HSA-5419268;R-HSA-5419269;R-HSA-5419273;R-HSA-5419279;R-HSA-5389839;R-HSA-5419277
R-HSA-162587	HIV Life Cycle	49	177	0.0121951	5.82745e-05	0.000582745	99	115	0.00905512	9606	Homo sapiens	DCTN5;GTF2A2;SEH1L;SHMT2;CCNH;TAF9;WDR61;HNRNPR;YBX1;DHTKD1;XPO1;UBB;NUP85;UBC;TPR;BANF1;NUP88;RPS27A;RAE1;POLR2K;POLR2L;NELFE;EIF2A;RANBP1;LYPLA1;XRCC6;PDCD6IP;TBP;NCBP1;XRCC5;HMGA1;NOSIP;NUP50;KLHL7;CHMP2B;NMT1;ECHDC2;CHMP3;TCEA1;NUP54;ACO2;CALR;NUPL2;UBA52;PPIA;VPS28;RAN		R-HSA-180739;R-HSA-184323;R-HSA-8951690;R-HSA-175108;R-HSA-182795;R-HSA-175117;R-HSA-167181;R-HSA-167191;R-HSA-167192;R-HSA-162590;R-HSA-167196;R-HSA-167197;R-HSA-9613490;R-HSA-167459;R-HSA-9613498;R-HSA-167468;R-HSA-167474;R-HSA-167478;R-HSA-173111;R-HSA-167477;R-HSA-173115;R-HSA-167481;R-HSA-167484;R-HSA-175174;R-HSA-173642;R-HSA-182859;R-HSA-3149434;R-HSA-184392;R-HSA-175177;R-HSA-182876;R-HSA…
R-HSA-5628897	TP53 Regulates Metabolic Genes	38	125	0.00861237	6.02326e-05	0.000602326	27	34	0.00267717	9606	Homo sapiens	YWHAE;GPI;COX7B;PRKAA1;MYCBP;YWHAB;COX4I1;PRKAG1;PTEN;TXN;COX6A1;COX5B;COX7C;PRDX2;PRDX5;YWHAQ;PRDX1;COX14;YWHAH;COX8A;NDUFA4;COX6C;YWHAZ;COX6B1;COX7A2L;RHEB;DDIT4;BLVRB;CYCS;LAMTOR2;LAMTOR1;LAMTOR4;TP53;COX20;LAMTOR5		R-HSA-2318752;R-HSA-5632914;R-HSA-5632732;R-HSA-5632924;R-HSA-70475;R-HSA-5631903;R-HSA-163214;R-HSA-5631941;R-HSA-5629189;R-HSA-2321904;R-HSA-5629187;R-HSA-5632386;R-HSA-5631885;R-HSA-5632393;R-HSA-5632759;R-HSA-5632887;R-HSA-5632892;R-HSA-5632766;R-HSA-3341343;R-HSA-73646;R-HSA-5628901;R-HSA-5632993;R-HSA-380979;R-HSA-5628899;R-HSA-5632738;R-HSA-380927;R-HSA-5632939
R-HSA-6807878	COPI-mediated anterograde transport	34	107	0.00737219	6.28573e-05	0.000628573	12	12	0.000944882	9606	Homo sapiens	ARF3;COPB2;ARF4;RAB1A;DCTN5;ARF1;COPA;TMED10;TCF25;DCTN3;THYN1;TUBA1C;TUBA1B;TUBA1A;CAPZB;TMED3;TMED2;ACP1;RHBDD2;TUBB;COG2;TBCB;DYNLL1;TUBA4A;DYNC1LI2;TUBB2A;CAPZA1;CAPZA2;KDELR2;COPG1;BRWD1;ACTR10;COPE;ARF5		R-HSA-6809015;R-HSA-6809014;R-HSA-6807877;R-HSA-6807875;R-HSA-6809011;R-HSA-6809010;R-HSA-6807872;R-HSA-6809006;R-HSA-6807868;R-HSA-6809003;R-HSA-6807866;R-HSA-6807864
R-HSA-389958	Cooperation of Prefoldin and TriC/CCT in actin and tubulin folding	17	37	0.00254926	7.10447e-05	0.000704761	6	6	0.000472441	9606	Homo sapiens	CCT3;TCF25;TUBB;TUBA4A;ACTB;CCT6A;TUBA1C;TUBA1B;TUBB2A;TUBA1A;TCP1;PFDN2;CCT7;CALM2;PFDN5;CCT4		R-HSA-390453;R-HSA-389970;R-HSA-389954;R-HSA-389980;R-HSA-389961;R-HSA-390459
R-HSA-5619084	ABC transporter disorders	32	99	0.006821	7.47456e-05	0.000704761	6	22	0.00173228	9606	Homo sapiens	VCP;PSMD11;PSMD14;RPN2;CHD9;DERL1;PSMB10;PSMA7;PSMD8;PSMB6;PSMB7;PSMB4;PSMD7;PSMB5;UBB;PSMD4;PSMB2;PSMB3;UBC;PSMB1;PSMD1;RPS27A;FBXO9;ERLIN1;LSM3;PSMA6;PSMA3;PSMA4;PSMA2;PSMC2;UBE2V2;EIF3H;UBA52		R-HSA-8866854;R-HSA-5682311;R-HSA-5678517;R-HSA-8866858;R-HSA-8866857;R-HSA-8866856
R-HSA-381119	Unfolded Protein Response (UPR)	44	155	0.0106793	7.83067e-05	0.000704761	25	94	0.00740157	9606	Homo sapiens	PARN;ADD1;HERPUD1;HSP90B1;EXOSC6;SCP2;LMNA;EXOSC8;NIPAL3;SSR1;EXOSC3;EXOSC1;EIF2A;KLHDC3;NFYB;DIS3;NFYC;TBCB;EIF2S1;PDIA6;YIF1A;DNAJC3;EIF2S3;DDIT3;XRN2;SRPRB;CALR;ATP6V0D1;ATF3;ATF4		R-HSA-1791131;R-HSA-1791130;R-HSA-1791128;R-HSA-1791121;R-HSA-1791056;R-HSA-1791184;R-HSA-381128;R-HSA-1791060;R-HSA-1791177;R-HSA-1791118;R-HSA-1791180;R-HSA-1791107;R-HSA-1791169;R-HSA-1791173;R-HSA-1791163;R-HSA-517731;R-HSA-1791164;R-HSA-1791095;R-HSA-1791157;R-HSA-1791092;R-HSA-1791082;R-HSA-381111;R-HSA-1791150;R-HSA-1791143;R-HSA-1791076
R-HSA-5368286	Mitochondrial translation initiation	31	96	0.0066143	9.75096e-05	0.000877586	3	4	0.000314961	9606	Homo sapiens	MRPS16;MRPS36;MRPS14;MRPS33;MRPS10;MRPL36;MRPL14;MTIF3;MRPL13;MRPL32;MRPL55;MRPL3;MRPL40;TMEM205;MRPL9;RPS27A;CHCHD1;MRPS28;MRPS24;MRPS25;RPL23;MRPS23;MRPS21;MRPL23;MRPS6;MRPL24;TMEM170A;MRPL43;MRPS18C;MRPL52;MRPS9;MRPL51;WNK1;AURKAIP1		R-HSA-5368279;R-HSA-5389849;R-HSA-5389839
R-HSA-5689880	Ub-specific processing proteases	54	206	0.0141932	0.000100332	0.000902984	38	40	0.00314961	9606	Homo sapiens	CHD9;USP33;PTEN;TOMM20;PSMD8;PSMD7;PSMD4;MYC;PSMD1;FBXO9;USP7;PARP1;TRAF2;PSMA6;PSMA3;PSMA4;PSMA2;VDAC3;UBE2V2;VDAC2;UBA52;TP53;BIRC2;USP14;PSMD11;USP16;RPN2;PSMD14;WDR20;HDAC8;PSMB10;PSMA7;ANAPC11;PSMB6;PSMB7;PSMB4;PSMB5;UBB;PSMB2;PSMB3;KIAA1324;UBC;PSMB1;RIPK1;RPS27A;IVNS1ABP;USP22;ADRM1;CORO2A;CYLD;PSMC2;MDM2;CALU;MDM4		R-HSA-5696534;R-HSA-6781797;R-HSA-870479;R-HSA-5690196;R-HSA-6782820;R-HSA-6782628;R-HSA-5696914;R-HSA-936390;R-HSA-5689950;R-HSA-5696605;R-HSA-5696600;R-HSA-6781814;R-HSA-5689539;R-HSA-5696960;R-HSA-8869456;R-HSA-5696968;R-HSA-3640872;R-HSA-5689972;R-HSA-5696564;R-HSA-5689973;R-HSA-6781764;R-HSA-5696627;R-HSA-5696947;R-HSA-5696945;R-HSA-5697009;R-HSA-5696958;R-HSA-870437;R-HSA-6781897;R-HSA-6783…
R-HSA-5688426	Deubiquitination	70	288	0.0198429	0.000100881	0.000907929	69	77	0.00606299	9606	Homo sapiens	RPL3;CHD9;USP33;PTEN;DPY30;TOMM20;ACTB;PSMD8;PSMD7;PSMD4;MYC;PAPOLA;PSMD1;FBXO9;USP7;PARP1;TRAF2;UCHL3;UCHL5;RHOA;PSMA6;PSMA3;PSMA4;PSMA2;VDAC3;UBE2V2;CHMP3;VDAC2;UBA52;TP53;BIRC2;USP14;VCP;PSMD11;USP16;RPN2;PSMD14;WDR20;NEDD8;BRCC3;HDAC8;ACAT2;PSMB10;PSMA7;ANAPC11;PSMB6;PSMB7;PSMB4;PSMB5;UBB;PSMB2;PSMB3;KIAA1324;UBC;PSMB1;RIPK1;RPS27A;IVNS1ABP;BARD1;USP22;MCRS1;ADRM1;CORO2A;CYLD;PSMC2;MDM2;UBE2N…		R-HSA-6781797;R-HSA-688136;R-HSA-5690196;R-HSA-6782820;R-HSA-8869506;R-HSA-5689950;R-HSA-5688797;R-HSA-5696605;R-HSA-5690843;R-HSA-5696600;R-HSA-6781814;R-HSA-5689539;R-HSA-5696960;R-HSA-5665871;R-HSA-8865182;R-HSA-5690319;R-HSA-5690827;R-HSA-5689544;R-HSA-5696968;R-HSA-3640872;R-HSA-5690870;R-HSA-5689972;R-HSA-5689973;R-HSA-6781764;R-HSA-5691381;R-HSA-5696627;R-HSA-5697009;R-HSA-870437;R-HSA-678…
R-HSA-381042	PERK regulates gene expression	18	42	0.00289376	0.000104626	0.000941638	9	11	0.000866142	9606	Homo sapiens	NFYB;DIS3;NFYC;PARN;EIF2S1;HERPUD1;EXOSC6;EIF2S3;DDIT3;XRN2;NIPAL3;EXOSC8;EXOSC3;ATF3;EXOSC1;ATF4;EIF2A		R-HSA-381111;R-HSA-517731;R-HSA-1791118;R-HSA-1791180;R-HSA-1791107;R-HSA-1791056;R-HSA-1791095;R-HSA-381128;R-HSA-1791173
R-HSA-453279	Mitotic G1 phase and G1/S transition	47	173	0.0119195	0.000124427	0.00111984	65	98	0.00771654	9606	Homo sapiens	CDKN1A;CDKN1B;PCNA;PSMD11;RPN2;PSMD14;LIN37;MCM7;CHD9;CCNH;CUL1;PSMB10;PSMA7;CKS1B;PSMD8;PSMB6;PSMB7;CCND3;PSMB4;PSMD7;PSMB5;PSMD4;UBB;RBBP4;PSMB2;PSMB3;PPP2R1A;MYC;UBC;PSMB1;PSMD1;CCNL1;RPS27A;SKP1;FBXO9;PBDC1;TPRKB;RPA2;PSMA6;PSMA3;CDK6;PSMA4;NACA;PSMA2;PSMC2;UBE2V2;FOSB;UBA52		R-HSA-187520;R-HSA-8964492;R-HSA-1227670;R-HSA-1227671;R-HSA-8961934;R-HSA-8942607;R-HSA-8961665;R-HSA-8964482;R-HSA-1363328;R-HSA-1363331;R-HSA-8848414;R-HSA-8964498;R-HSA-187545;R-HSA-187552;R-HSA-8964525;R-HSA-9018017;R-HSA-8964513;R-HSA-68914;R-HSA-8848436;R-HSA-68917;R-HSA-187574;R-HSA-68916;R-HSA-187575;R-HSA-68919;R-HSA-187828;R-HSA-8961982;R-HSA-68918;R-HSA-8932400;R-HSA-69562;R-HSA-89645…
R-HSA-351202	Metabolism of polyamines	27	80	0.00551192	0.00013324	0.00119916	7	17	0.00133858	9606	Homo sapiens	PSMD11;PSMD14;RPN2;CHD9;ODC1;SAT1;OAZ1;PSMB10;PSMA7;PSMD8;PSMB6;PSMB7;PSMB4;PSMD7;PSMB5;PSMD4;PSMB2;PSMB3;PSMB1;PSMD1;FBXO9;AZIN1;PSMA6;PSMA3;PSMA4;PSMA2;PSMC2;UBE2V2		R-HSA-353125;R-HSA-350567;R-HSA-351207;R-HSA-70692;R-HSA-350578;R-HSA-350600;R-HSA-351208
R-HSA-9663891	Selective autophagy	29	89	0.00613201	0.000138334	0.00124501	30	48	0.00377953	9606	Homo sapiens	VCP;STAU1;TCF25;PRKAG1;PARK7;TOMM20;TUBA1C;MAP1LC3B;TUBA1B;TUBA1A;UBB;UBC;PCNT;RPS27A;HSP90AA1;TUBB;DYNLL1;CORO2A;TUBA4A;ATG12;DYNC1LI2;TUBB2A;TOMM7;UBE2N;PLIN2;DYNLRB1;UBA52;TOMM5		R-HSA-9646354;R-HSA-9639698;R-HSA-9646679;R-HSA-9664855;R-HSA-9641111;R-HSA-9641109;R-HSA-9613530;R-HSA-9646685;R-HSA-5205663;R-HSA-5205661;R-HSA-9641089;R-HSA-9646347;R-HSA-8959571;R-HSA-9641096;R-HSA-9613513;R-HSA-9674127;R-HSA-8959573;R-HSA-5205649;R-HSA-9646348;R-HSA-9640114;R-HSA-9664880;R-HSA-9646390;R-HSA-9613565;R-HSA-9664867;R-HSA-9613666;R-HSA-9640480;R-HSA-9641127;R-HSA-9613352;R-HSA-9…
R-HSA-9646399	Aggrephagy	19	47	0.00323825	0.000143071	0.00128764	15	15	0.0011811	9606	Homo sapiens	VCP;HSP90AA1;TCF25;TUBB;PARK7;DYNLL1;TUBA4A;TUBA1C;TUBA1B;DYNC1LI2;TUBB2A;TUBA1A;UBB;UBC;UBE2N;RPS27A;PCNT;UBA52		R-HSA-9646354;R-HSA-9640114;R-HSA-9639698;R-HSA-9646679;R-HSA-9641111;R-HSA-9646390;R-HSA-9641109;R-HSA-9646685;R-HSA-9641089;R-HSA-9640480;R-HSA-9641127;R-HSA-9646347;R-HSA-9641096;R-HSA-9646383;R-HSA-9646348
R-HSA-5419276	Mitochondrial translation termination	30	94	0.00647651	0.000152286	0.00137058	5	5	0.000393701	9606	Homo sapiens	MRPS16;MRPS36;MRPS14;MRPS33;MRPS10;MRPL36;MRPL14;MRPL13;MRPL32;MRPL55;MRPL3;MRPL40;TMEM205;MRPL9;RPS27A;CHCHD1;MRPS28;MRPS24;MRPS25;RPL23;MRPS23;MRPS21;MRPL23;MRPS6;MRPL24;TMEM170A;MRPL43;MRPS18C;MRPL52;MRPS9;MRPL51;WNK1;AURKAIP1		R-HSA-5419264;R-HSA-5419281;R-HSA-5419271;R-HSA-5419273;R-HSA-5419277
R-HSA-5626467	RHO GTPases activate IQGAPs	16	36	0.00248036	0.000165355	0.0014882	5	5	0.000393701	9606	Homo sapiens	TCF25;TUBB;IQGAP1;TUBA4A;ACTB;ACTG1;CDC42;TUBA1C;TUBA1B;TUBB2A;TUBA1A;CTNNA1;CTNNB1;ESYT2;RAC1;CALM1;CALM2		R-HSA-5626549;R-HSA-5626469;R-HSA-5672304;R-HSA-5626507;R-HSA-5672329
R-HSA-5205685	Pink/Parkin Mediated Mitophagy	12	22	0.00151578	0.000173005	0.00155705	4	8	0.000629921	9606	Homo sapiens	MAP1LC3B;UBB;STAU1;UBC;TOMM7;DYNLRB1;RPS27A;CORO2A;UBA52;TOMM20;ATG12;TOMM5		R-HSA-5205663;R-HSA-5205661;R-HSA-5205682;R-HSA-5205649
R-HSA-8878159	Transcriptional regulation by RUNX3	35	118	0.00813008	0.000180913	0.00162822	34	47	0.00370079	9606	Homo sapiens	CDKN1A;PSMD11;PSMD14;CBFB;RPN2;CHD9;NDUFB1;RBPJ;PSMB10;PSMA7;RTN4;PSMD8;PSMB6;PSMB7;PSMB4;PSMD7;PSMB5;UBB;PSMD4;PSMB2;PSMB3;MYC;UBC;PSMB1;PSMD1;RPS27A;FBXO9;PSMA6;PSMA3;PSMA4;PSMA2;PSMC2;MDM2;UBE2V2;CTNNB1;UBA52;TP53		R-HSA-8951951;R-HSA-8952128;R-HSA-8878220;R-HSA-8951428;R-HSA-8952069;R-HSA-8952408;R-HSA-1980047;R-HSA-8949276;R-HSA-8951966;R-HSA-8949343;R-HSA-8952081;R-HSA-8951442;R-HSA-8878237;R-HSA-8951443;R-HSA-4411357;R-HSA-8949335;R-HSA-8951977;R-HSA-4411367;R-HSA-8878243;R-HSA-8878178;R-HSA-8865454;R-HSA-8952419;R-HSA-8952101;R-HSA-8878186;R-HSA-8951910;R-HSA-8952058;R-HSA-8952442;R-HSA-8878130;R-HSA-8…
R-HSA-8878166	Transcriptional regulation by RUNX2	41	147	0.0101282	0.000192003	0.00172803	52	84	0.00661417	9606	Homo sapiens	GSK3B;CDKN1A;PSMD11;PSMD14;CBFB;RPN2;CHD9;CUL1;BRK1;NDUFB1;RPF2;PSMB10;PSMA7;PSMD8;PSMB6;RBM4;PSMB7;LGALS3;PSMB4;PSMD7;PSMB5;UBB;PSMD4;PSMB2;PSMB3;UBC;PSMB1;MAPK1;PSMD1;RPS27A;SKP1;FBXO9;CNPY2;RBX1;PSMA6;PSMA3;PSMA4;PSMA2;PSMC2;UBE2V2;UBA52		R-HSA-8937864;R-HSA-8937869;R-HSA-8938382;R-HSA-9009282;R-HSA-8938371;R-HSA-8939801;R-HSA-8939929;R-HSA-9008412;R-HSA-9009308;R-HSA-8865425;R-HSA-8939667;R-HSA-8939670;R-HSA-8939688;R-HSA-9009451;R-HSA-9009452;R-HSA-8939938;R-HSA-8939833;R-HSA-9009208;R-HSA-8939706;R-HSA-8939963;R-HSA-9009085;R-HSA-8878257;R-HSA-9008433;R-HSA-8878013;R-HSA-8939829;R-HSA-8878266;R-HSA-9008822;R-HSA-8878023;R-HSA-9…
R-HSA-2990846	SUMOylation	50	192	0.0132286	0.000205761	0.00185185	140	140	0.0110236	9606	Homo sapiens	GSK3B;TOP2B;ZNF131;CETN2;PARK7;SMC3;SUMO1;SUMO3;SUMO2;PMPCB;DDX17;PIAS4;DAXX;PARP1;NSMCE1;NOSIP;PPP2R5C;SAFB;SENP2;COMMD4;RNF168;EEF1A1;NUP50;NUP54;TP53;DCTN5;DNMT1;DDX5;SEH1L;PCNA;CTBP1;ABLIM1;NUP85;RAD21;LEPROTL1;TPR;NUP88;RAE1;CASP8AP2;RWDD3;NOP58;NPM1;CBX5;PTGES3;PHC3;NR4A2;RSL1D1;HNRNPK;KLHL7;MDM2;ANP32B;HNRNPC;NUPL2;HIST1H4C		R-HSA-4655431;R-HSA-4641350;R-HSA-4719436;R-HSA-4641345;R-HSA-4719424;R-HSA-4616015;R-HSA-4341070;R-HSA-4755524;R-HSA-4755526;R-HSA-4085296;R-HSA-3234081;R-HSA-4719448;R-HSA-3000383;R-HSA-3903017;R-HSA-4341072;R-HSA-4341073;R-HSA-4641362;R-HSA-4546385;R-HSA-4086059;R-HSA-3234084;R-HSA-4546387;R-HSA-4090408;R-HSA-4655440;R-HSA-4546386;R-HSA-4568914;R-HSA-4755536;R-HSA-3900194;R-HSA-4570463;R-HSA-4…
R-HSA-8866652	Synthesis of active ubiquitin: roles of E1 and E2 enzymes	15	33	0.00227367	0.000206038	0.00185434	16	16	0.00125984	9606	Homo sapiens	USP7;UBE2B;CDKAL1;UBE2A;UCHL3;ACAT2;UBE2L3;UBE2W;UBB;UBE2T;UBC;TAB2;BIRC6;UBA1;RPS27A;UBA52		R-HSA-8852134;R-HSA-8852133;R-HSA-8852132;R-HSA-8852131;R-HSA-8852130;R-HSA-8865090;R-HSA-8852129;R-HSA-8852128;R-HSA-8853515;R-HSA-8865098;R-HSA-8853514;R-HSA-8852136;R-HSA-8852127;R-HSA-8853503;R-HSA-8865050;R-HSA-8853529
R-HSA-8866654	E3 ubiquitin ligases ubiquitinate target proteins	22	61	0.00420284	0.000220106	0.00198096	16	16	0.00125984	9606	Homo sapiens	VCP;PCNA;UBE2B;PRKDC;HLA-B;DERL1;WDR61;PEX2;UBE2A;BCL10;PEX13;ACAT2;RNF40;CDC73;UBE2L3;UBB;UBC;LEO1;UBE2V2;UBE2N;TAB2;RPS27A;UBA52		R-HSA-8943080;R-HSA-8943083;R-HSA-8938829;R-HSA-8943040;R-HSA-8943041;R-HSA-8939335;R-HSA-8953946;R-HSA-8939323;R-HSA-8943003;R-HSA-8953917;R-HSA-8943007;R-HSA-8938815;R-HSA-8938770;R-HSA-8942099;R-HSA-8942101;R-HSA-8938773
R-HSA-162599	Late Phase of HIV Life Cycle	44	163	0.0112305	0.000229116	0.00203707	63	77	0.00606299	9606	Homo sapiens	DCTN5;GTF2A2;SEH1L;SHMT2;CCNH;TAF9;WDR61;HNRNPR;YBX1;DHTKD1;XPO1;UBB;NUP85;UBC;TPR;NUP88;RPS27A;RAE1;POLR2K;POLR2L;NELFE;RANBP1;LYPLA1;PDCD6IP;TBP;NCBP1;NOSIP;NUP50;KLHL7;CHMP2B;NMT1;ECHDC2;CHMP3;TCEA1;NUP54;ACO2;CALR;NUPL2;UBA52;PPIA;VPS28;RAN		R-HSA-180739;R-HSA-184323;R-HSA-3159227;R-HSA-167181;R-HSA-167191;R-HSA-180885;R-HSA-167192;R-HSA-167196;R-HSA-167197;R-HSA-9613490;R-HSA-167459;R-HSA-167072;R-HSA-167076;R-HSA-165028;R-HSA-167077;R-HSA-9613498;R-HSA-165034;R-HSA-167083;R-HSA-167087;R-HSA-167468;R-HSA-167084;R-HSA-167085;R-HSA-167474;R-HSA-167090;R-HSA-165043;R-HSA-167089;R-HSA-167478;R-HSA-165047;R-HSA-167477;R-HSA-167098;R-HSA-…
R-HSA-3108232	SUMO E3 ligases SUMOylate target proteins	48	183	0.0126085	0.000232612	0.00203707	131	131	0.010315	9606	Homo sapiens	GSK3B;TOP2B;ZNF131;CETN2;PARK7;SMC3;SUMO1;SUMO3;SUMO2;PMPCB;DDX17;PIAS4;DAXX;PARP1;NSMCE1;NOSIP;PPP2R5C;SAFB;COMMD4;RNF168;EEF1A1;NUP50;NUP54;TP53;DCTN5;DNMT1;DDX5;SEH1L;PCNA;CTBP1;ABLIM1;NUP85;RAD21;LEPROTL1;TPR;NUP88;RAE1;CASP8AP2;NOP58;NPM1;CBX5;PTGES3;PHC3;NR4A2;RSL1D1;HNRNPK;KLHL7;MDM2;ANP32B;HNRNPC;NUPL2;HIST1H4C		R-HSA-4655431;R-HSA-4641350;R-HSA-4719436;R-HSA-4641345;R-HSA-4719424;R-HSA-4616015;R-HSA-4341070;R-HSA-4755524;R-HSA-4755526;R-HSA-4085296;R-HSA-3234081;R-HSA-4719448;R-HSA-3000383;R-HSA-3903017;R-HSA-4341072;R-HSA-4341073;R-HSA-4641362;R-HSA-4546385;R-HSA-4086059;R-HSA-3234084;R-HSA-4546387;R-HSA-4090408;R-HSA-4655440;R-HSA-4546386;R-HSA-4568914;R-HSA-4755536;R-HSA-3900194;R-HSA-4570463;R-HSA-4…
R-HSA-2565942	Regulation of PLK1 Activity at G2/M Transition	29	92	0.00633871	0.000237003	0.00203707	7	12	0.000944882	9606	Homo sapiens	YWHAE;USP14;SEH1L;MRPS14;CETN2;DCTN3;CUL1;PPP1CB;TUBA1A;UBB;PPP2R1A;HAUS7;RAD21;UBC;PCNT;RPS27A;CLASP1;SKP1;IVNS1ABP;HSP90AA1;PPP1R12A;TUBB;DYNLL1;TUBA4A;DMTF1;MAPRE1;UBA52;PAFAH1B1		R-HSA-3000319;R-HSA-3000335;R-HSA-3002811;R-HSA-2574845;R-HSA-3000310;R-HSA-3000339;R-HSA-2574840
R-HSA-5663220	RHO GTPases Activate Formins	41	149	0.010266	0.000251398	0.00203707	21	27	0.00212598	9606	Homo sapiens	ITGB1;DCTN5;SEH1L;TCF25;ZWILCH;PMF1;ACTB;ACTG1;CDC42;TUBA1C;TUBA1B;XPO1;TUBA1A;NUP85;PPP2R1A;RAD21;NIPAL3;SSR1;RAC1;CLASP1;LYPLA2;NUDC;TUBB;NOSIP;PPP2R5C;RHOC;DYNLL1;TUBA4A;RHOA;RHOB;EEF1A1;COX7A2L;DYNC1LI2;TUBB2A;EIF2S3;RPS27;EIF3E;MAPRE1;PFN1;ALDH9A1;PAFAH1B1		R-HSA-5665686;R-HSA-5666070;R-HSA-5665751;R-HSA-5665748;R-HSA-3858495;R-HSA-5666160;R-HSA-5665809;R-HSA-5666001;R-HSA-5666129;R-HSA-5665982;R-HSA-5666046;R-HSA-5665727;R-HSA-5665659;R-HSA-5666169;R-HSA-5665767;R-HSA-5665989;R-HSA-5663232;R-HSA-5666049;R-HSA-5665761;R-HSA-5665802;R-HSA-203070
R-HSA-389960	Formation of tubulin folding intermediates by CCT/TriC	14	30	0.00206697	0.000254634	0.00203707	2	2	0.00015748	9606	Homo sapiens	CCT3;TCF25;TUBB;TUBA4A;CCT6A;TUBA1C;TUBA1B;TUBB2A;TUBA1A;TCP1;CCT7;CALM2;CCT4		R-HSA-389954;R-HSA-389961
R-HSA-110314	Recognition of DNA damage by PCNA-containing replication complex	14	30	0.00206697	0.000254634	0.00203707	5	6	0.000472441	9606	Homo sapiens	PCNA;RFC4;UBE2B;RFC1;RPA2;RBX1;POLD3;NR4A1;UBB;DNAJA3;UBC;POLD2;RPS27A;UBA52		R-HSA-5652005;R-HSA-5655466;R-HSA-5651992;R-HSA-5655481;R-HSA-5652009
R-HSA-9613829	Chaperone Mediated Autophagy	12	23	0.00158468	0.000257636	0.00206109	19	19	0.00149606	9606	Homo sapiens	EEF1A1;HSP90AA1;HSP90AB1;UBB;LAMP2;UBC;PLIN2;RAC1;PARK7;RPS27A;PCNT;UBA52		R-HSA-9626034;R-HSA-9626067;R-HSA-9626256;R-HSA-9626038;R-HSA-9626039;R-HSA-9626235;R-HSA-9622840;R-HSA-9626046;R-HSA-9624158;R-HSA-9626242;R-HSA-9626276;R-HSA-9625188;R-HSA-9620197;R-HSA-9615721;R-HSA-9622831;R-HSA-9626060;R-HSA-9625196;R-HSA-9626253;R-HSA-9625197
R-HSA-380994	ATF4 activates genes in response to endoplasmic reticulum stress	15	34	0.00234257	0.000281136	0.00224909	7	7	0.000551181	9606	Homo sapiens	NFYB;DIS3;NFYC;PARN;HERPUD1;EXOSC6;DDIT3;NIPAL3;EXOSC8;EXOSC3;ATF3;EXOSC1;ATF4		R-HSA-517731;R-HSA-1791118;R-HSA-1791180;R-HSA-1791107;R-HSA-1791056;R-HSA-1791095;R-HSA-1791173
R-HSA-913531	Interferon Signaling	87	392	0.0270084	0.000313541	0.00250832	36	66	0.00519685	9606	Homo sapiens	EIF4A2;DCTN5;SEH1L;EIF4A3;ADAR;UBB;SUMO1;NUP85;UBC;TPR;NUP88;RPS27A;RAE1;EIF2A;EGR1;IFNGR1;STAT2;HLA-B;HLA-C;NOSIP;LARP4B;NUP50;KLHL7;SNRPG;TRIM35;UBE2N;NUP54;NUPL2;UBA52;EIF4G2;HLA-DQB1		R-HSA-873924;R-HSA-873927;R-HSA-1169307;R-HSA-873926;R-HSA-873921;R-HSA-997314;R-HSA-873922;R-HSA-909725;R-HSA-909724;R-HSA-909726;R-HSA-909721;R-HSA-909720;R-HSA-9009950;R-HSA-909722;R-HSA-877269;R-HSA-1015702;R-HSA-909719;R-HSA-909718;R-HSA-1015699;R-HSA-1678842;R-HSA-912680;R-HSA-909732;R-HSA-1176059;R-HSA-8985123;R-HSA-1031716;R-HSA-1169402;R-HSA-909729;R-HSA-877281;R-HSA-1031713;R-HSA-909730…
R-HSA-202403	TCR signaling	40	147	0.0101282	0.00036777	0.00294216	34	52	0.00409449	9606	Homo sapiens	PSMD11;PSMD14;RPN2;CHD9;CUL1;PTEN;DPY30;BCL10;ACAT2;PSMB10;PSMA7;PSMD8;PSMB6;PSMB7;PSMB4;PSMD7;PSMB5;UBB;PSMD4;PSMB2;PSMB3;INPP5D;UBC;PSMB1;PSMD1;RPS27A;SKP1;NCK1;FBXO9;ACTR2;PSMA6;PSMA3;PSMA4;PSMA2;PSMC2;UBE2V2;UBE2N;TAB2;UBA52;HLA-DQB1		R-HSA-202307;R-HSA-202437;R-HSA-202245;R-HSA-202500;R-HSA-202443;R-HSA-202248;R-HSA-202510;R-HSA-8855381;R-HSA-202453;R-HSA-202459;R-HSA-202394;R-HSA-202466;R-HSA-430183;R-HSA-430180;R-HSA-199456;R-HSA-5607728;R-HSA-202534;R-HSA-202214;R-HSA-430190;R-HSA-202472;R-HSA-202216;R-HSA-202344;R-HSA-202222;R-HSA-202478;R-HSA-8852200;R-HSA-202291;R-HSA-202165;R-HSA-202164;R-HSA-5607724;R-HSA-202489;R-HSA…
R-HSA-877300	Interferon gamma signaling	60	250	0.0172247	0.000412989	0.00330391	13	15	0.0011811	9606	Homo sapiens	SUMO1;IFNGR1;HLA-B;TRIM35;HLA-C;LARP4B;HLA-DQB1		R-HSA-873924;R-HSA-873927;R-HSA-1031716;R-HSA-873926;R-HSA-873921;R-HSA-877281;R-HSA-1031713;R-HSA-873922;R-HSA-877308;R-HSA-873919;R-HSA-873918;R-HSA-877269;R-HSA-909552
R-HSA-1266738	Developmental Biology	232	1241	0.0855037	0.000446037	0.0035683	237	537	0.0422835	9606	Homo sapiens	RPL4;EIF4A2;RPL5;RPL30;RPL3;CCNI;RPL32;RPL31;RPL34;EIF4A3;CCNC;RBPJ;SMC3;RPL8;ACTB;RPL6;RPL7;PSMD8;RPS15;RPS14;PSMD7;RPS16;PSMD4;RPL18A;RPS19;CAPNS1;RPS18;MYC;RPL36;PDK3;PSMD1;RPL35;RPL38;RPL37;RPS11;RPS10;RPL39;RPS13;RPS12;FBXO9;ATP6V0E1;RPL21;RPL23;RPL22;MYL6;RPL24;VDAC2;RPL27;RPL26;EZR;RPL29;PFN1;RPL28;UBA52;RPN2;DHX8;SHMT2;GSPT1;MYL12A;MYL12B;NCSTN;LARP1;JUN;RPL41;H3F3B;ERLIN1;MAGOHB;SMARCA4;…		R-HSA-6806629;R-HSA-3928633;R-HSA-3928632;R-HSA-3928639;R-HSA-9618582;R-HSA-9618586;R-HSA-3928625;R-HSA-9618584;R-HSA-3928631;R-HSA-3928628;R-HSA-3928619;R-HSA-3928616;R-HSA-3928620;R-HSA-8942224;R-HSA-9634442;R-HSA-3928608;R-HSA-3928614;R-HSA-9634445;R-HSA-3928612;R-HSA-3928602;R-HSA-6805573;R-HSA-3928601;R-HSA-418850;R-HSA-3928607;R-HSA-3928604;R-HSA-3928595;R-HSA-392749;R-HSA-392748;R-HSA-3927…
R-HSA-5696394	DNA Damage Recognition in GG-NER	16	40	0.00275596	0.000515018	0.00412014	5	5	0.000393701	9606	Homo sapiens	HSPA9;PARP1;PARP2;MCRS1;GPS1;CETN2;COPS7A;ACTB;RBX1;COPS3;NR4A1;COPS6;UBB;UBC;RPS27A;UBA52		R-HSA-5691006;R-HSA-6782943;R-HSA-5696655;R-HSA-5691004;R-HSA-5696664
R-HSA-381183	ATF6 (ATF6-alpha) activates chaperone genes	9	15	0.00103348	0.000557242	0.00445794	5	5	0.000393701	9606	Homo sapiens	NFYB;DDIT3;NFYC;CALR;HSP90B1;ATF4		R-HSA-1791163;R-HSA-1791082;R-HSA-1791150;R-HSA-1791107;R-HSA-1791121
R-HSA-2995410	Nuclear Envelope (NE) Reassembly	27	88	0.00606311	0.00056746	0.00453968	21	24	0.00188976	9606	Homo sapiens	DCTN5;SEH1L;TCF25;YBX1;TUBA1C;TUBA1B;TUBA1A;SUMO1;NUP85;PPP2R1A;LMNA;BANF1;IST1;TUBB;NOSIP;VRK2;TUBA4A;SIRT2;TUBB2A;CHMP2B;ECHDC2;CHMP3;NUP54;ACO2;RAN		R-HSA-9667952;R-HSA-9668405;R-HSA-9634169;R-HSA-9668415;R-HSA-3000449;R-HSA-9667965;R-HSA-9615901;R-HSA-9624893;R-HSA-9668419;R-HSA-2995389;R-HSA-2995388;R-HSA-9615937;R-HSA-9668389;R-HSA-9668395;R-HSA-9634219;R-HSA-9618378;R-HSA-9615945;R-HSA-9668398;R-HSA-2995376;R-HSA-9624876;R-HSA-9624845
R-HSA-5663213	RHO GTPases Activate WASPs and WAVEs	16	41	0.00282486	0.000666578	0.00533263	10	10	0.000787402	9606	Homo sapiens	ACTR3;ACTR2;SF3B5;TXNL4B;TCF25;RPL31;ARPC1B;BRK1;ARPC4;ACTB;ACTG1;CDC42;ARPC3;ORMDL2;ABI1;MAPK1;RAC1;NCK1		R-HSA-2130194;R-HSA-2029469;R-HSA-2197698;R-HSA-2029466;R-HSA-442592;R-HSA-2029465;R-HSA-2197691;R-HSA-2197690;R-HSA-442586;R-HSA-2029473
R-HSA-948021	Transport to the Golgi and subsequent modification	53	219	0.0150889	0.000721435	0.00577148	42	60	0.00472441	9606	Homo sapiens	ARF3;GPI;ARF4;ARF1;B4GALT1;TCF25;THYN1;MIA3;CHD2;TUBA1C;TUBA1B;TUBA1A;TFG;CAPZB;TMED3;TMED2;ACP1;NELFE;TRAPPC2L;ANXA2;TUBB;COG2;DYNLL1;TUBA4A;TRAPPC6A;DYNC1LI2;TUBB2A;KDELR2;SEC22B;ARF5;RAB1A;DCTN5;COPB2;COPA;TMED10;STX17;DCTN3;TWF1;LMAN1;PRDX5;SSR1;NAE1;TRAPPC1;RHBDD2;TBCB;EIF2S3;CAPZA1;CAPZA2;COPG1;BRWD1;ACTR10;COPE		R-HSA-5694423;R-HSA-5694421;R-HSA-5694418;R-HSA-203973;R-HSA-5694417;R-HSA-6814831;R-HSA-6809006;R-HSA-5694431;R-HSA-5694428;R-HSA-6809003;R-HSA-5694427;R-HSA-5694425;R-HSA-964737;R-HSA-6809015;R-HSA-964830;R-HSA-975903;R-HSA-6809014;R-HSA-6809011;R-HSA-6809010;R-HSA-6814833;R-HSA-964825;R-HSA-947991;R-HSA-5694415;R-HSA-5694413;R-HSA-6807868;R-HSA-5694410;R-HSA-6807866;R-HSA-5694409;R-HSA-6807864…
R-HSA-110312	Translesion synthesis by REV1	10	19	0.00130908	0.000763725	0.0061098	5	5	0.000393701	9606	Homo sapiens	MAD2L2;PCNA;RFC4;UBB;RFC1;DNAJA3;UBC;RPA2;RPS27A;UBA52		R-HSA-5652151;R-HSA-110307;R-HSA-110322;R-HSA-110308;R-HSA-110311
R-HSA-6806003	Regulation of TP53 Expression and Degradation	17	46	0.00316935	0.000831849	0.00665479	35	35	0.00275591	9606	Homo sapiens	ACTR2;DAXX;USP7;PHF20;HPS1;PPP2R5C;CCT6A;UBB;PPP2R1A;UBC;MDM2;MDM4;RPS27A;TP53;UBA52		R-HSA-6792871;R-HSA-198599;R-HSA-6804194;R-HSA-6804193;R-HSA-3222072;R-HSA-349455;R-HSA-6792491;R-HSA-3215295;R-HSA-6804724;R-HSA-6791409;R-HSA-6793661;R-HSA-5633460;R-HSA-6804998;R-HSA-5689972;R-HSA-6804741;R-HSA-6795460;R-HSA-6804996;R-HSA-6793666;R-HSA-6804879;R-HSA-6804942;R-HSA-6793685;R-HSA-6795667;R-HSA-6795473;R-HSA-349426;R-HSA-6792863;R-HSA-3700992;R-HSA-6804191;R-HSA-6805022;R-HSA-6804…
R-HSA-3371556	Cellular response to heat stress	36	135	0.00930136	0.000988113	0.0079049	23	29	0.00228346	9606	Homo sapiens	YWHAE;DCTN5;GSK3B;VCP;HSP90AB1;SEH1L;RPS19BP1;HSPB1;BRK1;DNAJB1;BAG4;HSPH1;BAG5;DNAJB6;UBB;NUP85;TPR;BAG1;DHX15;MAPK1;NUP88;RAE1;HSPA9;HSP90AA1;ST13;HSBP1;PTGES3;RPA2;NOSIP;EEF1A1;DNAJC2;NUP50;KLHL7;NUP54;NUPL2		R-HSA-5251955;R-HSA-5082409;R-HSA-5251959;R-HSA-5324632;R-HSA-5333051;R-HSA-5082369;R-HSA-4793925;R-HSA-3371518;R-HSA-3371582;R-HSA-3371554;R-HSA-3371586;R-HSA-4793819;R-HSA-3371591;R-HSA-3371527;R-HSA-5251942;R-HSA-3371435;R-HSA-3371467;R-HSA-5324617;R-HSA-3371531;R-HSA-5252041;R-HSA-5082356;R-HSA-5082384;R-HSA-5252079
R-HSA-5696397	Gap-filling DNA repair synthesis and ligation in GG-NER	12	27	0.00186027	0.00102921	0.00823367	2	2	0.00015748	9606	Homo sapiens	POLD3;PCNA;RFC4;UBB;RFC1;SLC35B1;DNAJA3;POLD2;UBC;RPA2;RPS27A;UBA52		R-HSA-5690997;R-HSA-5691001
R-HSA-3858494	Beta-catenin independent WNT signaling	42	166	0.0114372	0.00108305	0.00866441	25	51	0.00401575	9606	Homo sapiens	PSMD11;PSMD14;RPN2;CHD9;RAP1GDS1;CLTB;PSMB10;PSMA7;PSMD8;PSMB6;PSMB7;TUBA1C;PPP3CA;PSMB4;PSMD7;PSMB5;UBB;GNG5;PSMD4;PSMB2;PSMB3;GLIPR2;MYC;UBC;PSMB1;RAC2;AP2S1;PSMD1;RAC1;RPS27A;FBXO9;LYPLA2;SIGMAR1;RHOA;PSMA6;PSMA3;PSMA4;PSMA2;PSMC2;UBE2V2;CTNNB1;BLVRB;ESYT2;CALM1;PFN1;UBA52;CALM2		R-HSA-4332358;R-HSA-5140747;R-HSA-4332359;R-HSA-3858495;R-HSA-4332363;R-HSA-5138432;R-HSA-5138433;R-HSA-2730872;R-HSA-4608855;R-HSA-3858475;R-HSA-4608852;R-HSA-5138459;R-HSA-4551451;R-HSA-398040;R-HSA-8944362;R-HSA-4411365;R-HSA-4518575;R-HSA-4551465;R-HSA-4411383;R-HSA-3965450;R-HSA-398193;R-HSA-3965444;R-HSA-3965447;R-HSA-4518585;R-HSA-3965441
R-HSA-6804757	Regulation of TP53 Degradation	16	43	0.00296266	0.00108607	0.00868853	30	30	0.0023622	9606	Homo sapiens	ACTR2;DAXX;USP7;PHF20;HPS1;PPP2R5C;CCT6A;UBB;PPP2R1A;UBC;MDM2;MDM4;RPS27A;TP53;UBA52		R-HSA-6792871;R-HSA-198599;R-HSA-3222072;R-HSA-349455;R-HSA-6792491;R-HSA-3215295;R-HSA-6804724;R-HSA-6791409;R-HSA-6793661;R-HSA-5633460;R-HSA-6804998;R-HSA-5689972;R-HSA-6804741;R-HSA-6795460;R-HSA-6804996;R-HSA-6793666;R-HSA-6804879;R-HSA-6804942;R-HSA-6793685;R-HSA-6795667;R-HSA-6795473;R-HSA-349426;R-HSA-6792863;R-HSA-3700992;R-HSA-6805022;R-HSA-6804955;R-HSA-6795290;R-HSA-3700997;R-HSA-6804…
R-HSA-9615710	Late endosomal microautophagy	14	35	0.00241146	0.00111588	0.00892708	3	3	0.00023622	9606	Homo sapiens	CCNH;YBX1;PARK7;UBB;UBC;CHMP2B;CHMP3;PLIN2;RAC1;ACO2;RPS27A;PCNT;UBA52;VPS28		R-HSA-9631065;R-HSA-9615721;R-HSA-9631068
R-HSA-5656121	Translesion synthesis by POLI	10	20	0.00137798	0.00111708	0.00893665	3	3	0.00023622	9606	Homo sapiens	MAD2L2;PCNA;RFC4;UBB;RFC1;DNAJA3;UBC;RPA2;RPS27A;UBA52		R-HSA-5656148;R-HSA-5656158;R-HSA-5656105
R-HSA-380320	Recruitment of NuMA to mitotic centrosomes	28	97	0.0066832	0.00111974	0.0089579	2	2	0.00015748	9606	Homo sapiens	YWHAE;USP14;SEH1L;MRPS14;TCF25;CETN2;DCTN3;TUBA1C;TUBA1B;TUBA1A;PPP2R1A;HAUS7;RAD21;PCNT;CLASP1;IVNS1ABP;HSP90AA1;TUBB;DYNLL1;TUBA4A;TUBB2A;DMTF1;NME7;TBC1D7;MAPRE1;PAFAH1B1		R-HSA-380316;R-HSA-380508
R-HSA-72165	mRNA Splicing - Minor Pathway	19	56	0.00385834	0.0011486	0.00918876	5	5	0.000393701	9606	Homo sapiens	SF3B4;TPD52;SF3B5;TXNL4B;SF3B3;NCBP1;SHMT2;YBX1;MIF;LSM2;EFTUD2;SNRPD2;ZMAT5;SNRPG;SRSF2;SNRPE;SNRNP25;SNRPD3;SRSF6;POLR2K;POLR2L		R-HSA-75079;R-HSA-75081;R-HSA-75080;R-HSA-75083;R-HSA-75082
R-HSA-381033	ATF6 (ATF6-alpha) activates chaperones	9	17	0.00117128	0.00132137	0.010571	5	10	0.000787402	9606	Homo sapiens	NFYB;DDIT3;NFYC;CALR;HSP90B1;ATF4		R-HSA-1791163;R-HSA-1791082;R-HSA-1791150;R-HSA-1791107;R-HSA-1791121
R-HSA-194315	Signaling by Rho GTPases	95	457	0.0314868	0.00132438	0.0105951	98	117	0.0092126	9606	Homo sapiens	TXNL4B;RPL31;ZWILCH;ZFAND5;CCNC;ACTB;NUBP1;ACTG1;PPP1CB;PPP2R1A;CFL1;NIPAL3;ARHGDIB;RPS7;NOSIP;CYBA;LARP4B;TUBA4A;EEF1A1;MYL6;DYNC1LI2;COX7A2L;S100A6;RPL26;PFN1;SEH1L;DHX8;IQGAP1;PMF1;MYL12A;GSPT1;MYL12B;NUP85;RAD21;SSR1;KCNN4;H3F3B;ARPC4;EIF2S3;RPS27;ARPC3;NF2;HIST1H4C;CALM1;CALM2;NOP10;YWHAE;ITGB1;CDKN1B;YWHAB;TCF25;ARPC1B;GDI2;ARHGAP1;BRK1;TMEM189;TUBA1C;TUBA1B;XPO1;TUBA1A;YWHAQ;RAC2;RAC1;NCK1…		R-HSA-5623632;R-HSA-5668947;R-HSA-3858495;R-HSA-5666129;R-HSA-419087;R-HSA-75016;R-HSA-5671772;R-HSA-419083;R-HSA-5668932;R-HSA-5623622;R-HSA-3928608;R-HSA-8981931;R-HSA-194854;R-HSA-5668978;R-HSA-5623667;R-HSA-5666160;R-HSA-5672304;R-HSA-5668735;R-HSA-5627775;R-HSA-5665659;R-HSA-5668731;R-HSA-5666169;R-HSA-8981926;R-HSA-5626469;R-HSA-2130194;R-HSA-5625959;R-HSA-5668718;R-HSA-6798174;R-HSA-566871…
R-HSA-8856688	Golgi-to-ER retrograde transport	38	148	0.0101971	0.00141193	0.01073	14	18	0.00141732	9606	Homo sapiens	ARF3;COPB2;ARF4;RAB1A;DCTN5;ARF1;COPA;TMED10;TCF25;DCTN3;THYN1;TUBA1C;TUBA1B;TUBA1A;CAPZB;TMED3;TMED2;ACP1;TUBB;ERLIN1;TBCB;DYNLL1;TUBA4A;COMMD4;RINT1;DYNC1LI2;TUBB2A;CAPZA1;CYP20A1;CAPZA2;KDELR2;COPG1;SEC22B;ACTR10;COPE;ARF5;PAFAH1B2;PAFAH1B1		R-HSA-8849350;R-HSA-8848484;R-HSA-6811427;R-HSA-6811426;R-HSA-6811425;R-HSA-8849353;R-HSA-6811415;R-HSA-6811414;R-HSA-6811412;R-HSA-6811411;R-HSA-6811423;R-HSA-6811422;R-HSA-6811418;R-HSA-6811417
R-HSA-73894	DNA Repair	79	368	0.0253548	0.00141742	0.01073	239	327	0.025748	9606	Homo sapiens	ISY1;TPMT;CCNH;CETN2;SLC35B1;POP4;RPL10A;ACTB;SUMO1;SUMO3;SUMO2;NBN;ME2;KDM6A;HMGN1;PIAS4;LYPLA1;USP7;ATP6V0E1;SMARCC2;RFC4;PARP1;RFC1;H2AFZ;PARP2;TINF2;SIRT6;COMMD4;RBX1;RNF168;RAD51C;UBE2V2;TMEM106B;UBA52;TP53;VCP;PCNA;STXBP3;SHMT2;PRKDC;GPS1;SRRT;XPA;WDR61;COPS7A;BRCC3;RPF2;RNF4;POLD3;UBB;UBC;POLD2;RPS27A;PMS1;POLR2K;POLR2L;FANCI;DNAJC19;BARD1;HSPA9;XRCC6;UBE2B;XRCC5;ASCC1;EYA3;PTGES3;MCRS1;RP…		R-HSA-6785126;R-HSA-5656148;R-HSA-5656158;R-HSA-5685341;R-HSA-5693533;R-HSA-6786155;R-HSA-5683801;R-HSA-5685318;R-HSA-6786166;R-HSA-3785768;R-HSA-5685319;R-HSA-6782069;R-HSA-5687360;R-HSA-5685838;R-HSA-6786171;R-HSA-5690996;R-HSA-5686900;R-HSA-5690997;R-HSA-5691006;R-HSA-5693566;R-HSA-5686398;R-HSA-5693564;R-HSA-5691004;R-HSA-5691000;R-HSA-9629372;R-HSA-5693561;R-HSA-9629373;R-HSA-5691001;R-HSA-5…
R-HSA-68877	Mitotic Prometaphase	50	211	0.0145377	0.00153286	0.01073	18	20	0.0015748	9606	Homo sapiens	YWHAE;USP14;DCTN5;SEH1L;MRPS14;TCF25;ZWILCH;CETN2;DCTN3;CAPG;HDAC8;SMC3;PMF1;TUBA1C;TUBA1B;XPO1;TUBA1A;NUP85;PPP2R1A;HAUS7;RAD21;SSR1;PCNT;CLASP1;IVNS1ABP;CAST;NUDC;HSP90AA1;TUBB;NOSIP;PPP2R5C;DYNLL1;TUBA4A;EEF1A1;RSL1D1;COX7A2L;DYNC1LI2;TUBB2A;EIF2S3;RPS27;DMTF1;NME7;TBC1D7;EIF3E;MAPRE1;ALDH9A1;PAFAH1B1		R-HSA-2514854;R-HSA-2468293;R-HSA-9648114;R-HSA-9648017;R-HSA-375302;R-HSA-2545253;R-HSA-156682;R-HSA-1638803;R-HSA-2529015;R-HSA-2466068;R-HSA-2484822;R-HSA-2520883;R-HSA-2467794;R-HSA-380316;R-HSA-380508;R-HSA-2468287;R-HSA-2529020;R-HSA-1638821
R-HSA-5655862	Translesion synthesis by POLK	10	21	0.00144688	0.00159389	0.0111572	3	3	0.00023622	9606	Homo sapiens	MAD2L2;PCNA;RFC4;UBB;RFC1;DNAJA3;UBC;RPA2;RPS27A;UBA52		R-HSA-5655892;R-HSA-5655965;R-HSA-5655835
R-HSA-3108214	SUMOylation of DNA damage response and repair proteins	24	81	0.00558082	0.00174074	0.0121852	24	24	0.00188976	9606	Homo sapiens	PIAS4;DCTN5;SEH1L;PARP1;CETN2;NSMCE1;NOSIP;SMC3;PHC3;RNF168;RSL1D1;SUMO1;NUP85;SUMO3;RAD21;NUP50;LEPROTL1;KLHL7;SUMO2;TPR;NUP88;NUP54;NUPL2;RAE1		R-HSA-2997709;R-HSA-3000399;R-HSA-4551648;R-HSA-4570528;R-HSA-4551616;R-HSA-4551661;R-HSA-4551724;R-HSA-4568846;R-HSA-3000348;R-HSA-4551604;R-HSA-3000383;R-HSA-5228508;R-HSA-4568848;R-HSA-3000411;R-HSA-4568914;R-HSA-4570463;R-HSA-4568863;R-HSA-3108212;R-HSA-4570553;R-HSA-3000433;R-HSA-4551768;R-HSA-2997616;R-HSA-4570554;R-HSA-4551738
R-HSA-4615885	SUMOylation of DNA replication proteins	17	50	0.00344495	0.00198319	0.0138823	8	8	0.000629921	9606	Homo sapiens	PIAS4;DCTN5;TOP2B;SEH1L;PCNA;NOSIP;SUMO1;NUP85;SUMO3;NUP50;KLHL7;SUMO2;TPR;NUP88;NUP54;NUPL2;RAE1		R-HSA-4615910;R-HSA-4641350;R-HSA-5228525;R-HSA-4641362;R-HSA-4641345;R-HSA-4641342;R-HSA-4655404;R-HSA-4655355
R-HSA-446652	Interleukin-1 family signaling	40	163	0.0112305	0.0023729	0.0166103	28	79	0.00622047	9606	Homo sapiens	PSMD11;PSMD14;RPN2;CHD9;MAZ;CUL1;HMGB1;TOB1;ACAT2;PSMB10;ACTB;PSMA7;PSMD8;PSMB6;PSMB7;PSMB4;PSMD7;PSMB5;UBB;PSMD4;PSMB2;PSMB3;NKIRAS2;UBC;PSMB1;PSMD1;RPS27A;SKP1;FBXO9;H2AFY;RBX1;PSMA6;PSMA3;PSMA4;PSMA2;TOLLIP;PSMC2;MDM2;UBE2V2;UBE2N;TAB2;UBA52		R-HSA-727819;R-HSA-507719;R-HSA-451649;R-HSA-446862;R-HSA-5684250;R-HSA-450187;R-HSA-5684248;R-HSA-168140;R-HSA-446870;R-HSA-446868;R-HSA-8948063;R-HSA-446684;R-HSA-446877;R-HSA-451418;R-HSA-446694;R-HSA-446692;R-HSA-209063;R-HSA-168166;R-HSA-209061;R-HSA-209125;R-HSA-5684273;R-HSA-8948015;R-HSA-446894;R-HSA-8948066;R-HSA-446701;R-HSA-446634;R-HSA-168184;R-HSA-8948018
R-HSA-4570464	SUMOylation of RNA binding proteins	17	51	0.00351385	0.00242173	0.0169521	4	4	0.000314961	9606	Homo sapiens	DCTN5;NOP58;SEH1L;NOSIP;PPP2R5C;PHC3;HNRNPK;SUMO1;NUP85;NUP50;KLHL7;SUMO2;TPR;NUP88;NUP54;HNRNPC;NUPL2;RAE1		R-HSA-4570499;R-HSA-4570467;R-HSA-4570493;R-HSA-4570489
R-HSA-201681	TCF dependent signaling in response to WNT	50	216	0.0148822	0.00242698	0.0169888	48	71	0.00559055	9606	Homo sapiens	GSK3B;MRPS14;CHD9;BRK1;CDC73;PSMD8;XPO1;PSMD7;PSMD4;PPP2R1A;MYC;PSMD1;TMED1;FBXO9;TLE3;H2AFZ;PPP2R5C;YWHAZ;COMMD4;RBX1;EEF1A1;PSMA6;PSMA3;PSMA4;PSMA2;UBE2V2;UBA52;PSMD11;RPN2;PSMD14;CTBP1;PSMB10;PSMA7;PSMB6;PSMB7;PSMB4;PSMB5;UBB;PSMB2;RBBP5;PSMB3;UBC;PSMB1;LEO1;RPS27A;UBE2B;H3F3B;CSNK1A1;PTGES3;SMARCA4;PSMC2;CTNNB1;EIF3E;HIST1H4C;GALK1		R-HSA-4641159;R-HSA-3299569;R-HSA-1504213;R-HSA-3322422;R-HSA-5368596;R-HSA-201669;R-HSA-3601585;R-HSA-3769393;R-HSA-3364026;R-HSA-3769392;R-HSA-3322427;R-HSA-3322424;R-HSA-3769394;R-HSA-3322431;R-HSA-201677;R-HSA-3322429;R-HSA-4641236;R-HSA-4411351;R-HSA-5368580;R-HSA-201685;R-HSA-3769391;R-HSA-5323526;R-HSA-1504193;R-HSA-201691;R-HSA-4641246;R-HSA-3640874;R-HSA-3364014;R-HSA-5665608;R-HSA-37693…
R-HSA-176033	Interactions of Vpr with host cellular proteins	16	47	0.00323825	0.00261027	0.0182719	3	4	0.000314961	9606	Homo sapiens	DCTN5;SEH1L;HMGA1;NOSIP;NUP85;NUP50;KLHL7;TPR;NUP88;NUP54;BANF1;SLC25A5;NUPL2;RAE1;EIF2A		R-HSA-180627;R-HSA-180905;R-HSA-180622
R-HSA-195721	Signaling by WNT	71	332	0.0228745	0.00261489	0.0183043	99	157	0.0123622	9606	Homo sapiens	GSK3B;VPS29;MRPS14;CHD9;CLTB;BRK1;FBXO21;CDC73;PSMD8;PPP3CA;TUBA1C;XPO1;PSMD7;PSMD4;GLIPR2;PPP2R1A;MYC;RAC2;PSMD1;VPS35;TMED1;RAC1;SKP1;FBXO9;GSTK1;LYPLA2;TLE3;H2AFZ;SIGMAR1;PPP2R5C;YWHAZ;RHOA;COMMD4;RBX1;EEF1A1;PSMA6;PSMA3;PSMA4;PSMA2;UBE2V2;BLVRB;PFN1;UBA52;PSMD11;RPN2;PSMD14;CTBP1;RAP1GDS1;CUL1;RPF2;PSMB10;PSMA7;PSMB6;PSMB7;PSMB4;PSMB5;UBB;GNG5;PSMB2;RBBP5;PSMB3;UBC;PSMB1;AP2S1;LEO1;RPS27A;UBE…		R-HSA-4649028;R-HSA-4332358;R-HSA-3322422;R-HSA-4332359;R-HSA-3858495;R-HSA-3769393;R-HSA-4332363;R-HSA-3769392;R-HSA-3322427;R-HSA-3322424;R-HSA-3769394;R-HSA-3322431;R-HSA-3322429;R-HSA-4608855;R-HSA-3858475;R-HSA-3238691;R-HSA-4608852;R-HSA-3769391;R-HSA-3238694;R-HSA-3640874;R-HSA-5665608;R-HSA-3769383;R-HSA-3640872;R-HSA-3451153;R-HSA-3640861;R-HSA-4641129;R-HSA-3965450;R-HSA-3772430;R-HSA-3…
R-HSA-3371453	Regulation of HSF1-mediated heat shock response	30	113	0.00778559	0.00263095	0.0184167	11	14	0.00110236	9606	Homo sapiens	YWHAE;DCTN5;GSK3B;SEH1L;RPS19BP1;HSPB1;BRK1;DNAJB1;BAG4;HSPH1;BAG5;DNAJB6;UBB;NUP85;TPR;BAG1;DHX15;MAPK1;NUP88;RAE1;HSPA9;ST13;HSBP1;RPA2;NOSIP;DNAJC2;NUP50;KLHL7;NUP54;NUPL2		R-HSA-5251955;R-HSA-5251942;R-HSA-5251959;R-HSA-3371435;R-HSA-3371467;R-HSA-3371531;R-HSA-5252041;R-HSA-5333051;R-HSA-4793925;R-HSA-3371518;R-HSA-5252079
R-HSA-429914	Deadenylation-dependent mRNA decay	20	65	0.00447843	0.00265069	0.0185548	8	10	0.000787402	9606	Homo sapiens	EIF4A2;DDX6;ZCCHC11;WDR26;DIS3;EIF4A3;PARN;WDR61;LSM3;LSM2;EXOSC6;PAN3;RCN2;CNOT7;CNOT2;CHMP2B;NIPAL3;EXOSC8;PABPC1;CNOT8;EXOSC3;EXOSC1		R-HSA-429860;R-HSA-430021;R-HSA-429845;R-HSA-429955;R-HSA-8941312;R-HSA-430028;R-HSA-429978;R-HSA-429992
R-HSA-1257604	PIP3 activates AKT signaling	68	316	0.0217721	0.00275377	0.0192764	75	86	0.00677165	9606	Homo sapiens	GSK3B;CDKN1A;CDKN1B;CHD9;PTEN;BRK1;CHD4;PSMD8;PSMD7;MRPL40;PSMD4;AP1G1;PPP2R1A;RAC2;PIP4K2A;PSMD1;RAC1;FBXO9;ACTR2;USP7;PPP2R5C;EEF1A1;PSMA6;PSMA3;PSMA4;NEMF;PPA1;PSMA2;UBE2V2;BLVRB;UBA52;TP53;HDAC5;MYCBP;PSMD11;RPN2;PSMD14;PSMB10;PSMA7;PSMB6;PSMB7;PSMB4;PSMB5;UBB;RBBP4;PSMB2;PSMB3;UBC;PSMB1;PCBP2;RPS3;MAPK1;PIP5K1A;RPS27A;EGR1;JUN;HPS1;PHC3;GATAD2A;NR4A1;RHEB;MKRN1;PSMC2;MDM2;LAMTOR2;EIF3E;LAMTO…		R-HSA-199425;R-HSA-8944650;R-HSA-8944522;R-HSA-2318752;R-HSA-8948621;R-HSA-8944397;R-HSA-8850945;R-HSA-8948623;R-HSA-8948612;R-HSA-8944538;R-HSA-8944026;R-HSA-8850961;R-HSA-6811504;R-HSA-1675776;R-HSA-8948757;R-HSA-2317314;R-HSA-8948651;R-HSA-199456;R-HSA-8944684;R-HSA-8948524;R-HSA-2219524;R-HSA-8945709;R-HSA-6807106;R-HSA-6807105;R-HSA-8944047;R-HSA-8948641;R-HSA-6807118;R-HSA-1676082;R-HSA-894…
R-HSA-168927	TICAM1, RIP1-mediated IKK complex recruitment	9	19	0.00130908	0.00276675	0.0193672	3	3	0.00023622	9606	Homo sapiens	UBB;UBC;UBE2N;RIPK1;TAB2;RPS27A;UBA52;ACAT2;BIRC2		R-HSA-168930;R-HSA-9014343;R-HSA-9014342
R-HSA-6811442	Intra-Golgi and retrograde Golgi-to-ER traffic	50	218	0.01502	0.00289532	0.0202672	42	48	0.00377953	9606	Homo sapiens	ARF3;ARF4;ARF1;TCF25;GOLIM4;THYN1;GCC2;SAT1;TUBA1C;GOLGA4;TUBA1B;TUBA1A;CAPZB;TMED3;TMED2;ACP1;TUBB;COG2;DYNLL1;TUBA4A;COMMD4;MRPL52;RINT1;DYNC1LI2;TUBB2A;KDELR2;SEC22B;ARF5;PAFAH1B2;PAFAH1B1;RAB1A;DCTN5;COPB2;COPA;TMED10;DCTN3;ARL1;TGOLN2;ARFRP1;LARP1;SSR1;RHBDD2;ERLIN1;M6PR;TBCB;CAPZA1;CYP20A1;CAPZA2;COPG1;ACTR10;COPE		R-HSA-6811431;R-HSA-8849350;R-HSA-6811429;R-HSA-6811428;R-HSA-8847875;R-HSA-6811427;R-HSA-6811426;R-HSA-6811425;R-HSA-8847887;R-HSA-8847883;R-HSA-8849353;R-HSA-6811433;R-HSA-8847880;R-HSA-8847638;R-HSA-8847637;R-HSA-8849748;R-HSA-8847635;R-HSA-6814086;R-HSA-8848484;R-HSA-6814671;R-HSA-6814094;R-HSA-6814670;R-HSA-6814091;R-HSA-6814090;R-HSA-6814088;R-HSA-6811415;R-HSA-6811414;R-HSA-6814678;R-HSA-6…
R-HSA-2500257	Resolution of Sister Chromatid Cohesion	34	134	0.00923247	0.00290778	0.0203544	8	8	0.000629921	9606	Homo sapiens	DCTN5;SEH1L;TCF25;ZWILCH;HDAC8;SMC3;PMF1;TUBA1C;TUBA1B;XPO1;TUBA1A;NUP85;PPP2R1A;RAD21;SSR1;CLASP1;NUDC;TUBB;NOSIP;PPP2R5C;DYNLL1;TUBA4A;EEF1A1;RSL1D1;COX7A2L;DYNC1LI2;TUBB2A;EIF2S3;RPS27;EIF3E;MAPRE1;ALDH9A1;PAFAH1B1		R-HSA-2468293;R-HSA-2466068;R-HSA-2484822;R-HSA-2545253;R-HSA-2467794;R-HSA-1638803;R-HSA-2468287;R-HSA-1638821
R-HSA-4085377	SUMOylation of SUMOylation proteins	14	39	0.00268706	0.00295306	0.0206714	5	5	0.000393701	9606	Homo sapiens	PIAS4;DCTN5;SEH1L;NOSIP;SUMO1;NUP85;NUP50;KLHL7;SUMO2;TPR;NUP88;NUP54;NUPL2;RAE1		R-HSA-4551649;R-HSA-3968362;R-HSA-4551683;R-HSA-4085350;R-HSA-4551679
R-HSA-9668328	Sealing of the nuclear envelope (NE) by ESCRT-III	14	39	0.00268706	0.00295306	0.0206714	6	7	0.000551181	9606	Homo sapiens	TCF25;IST1;TUBB;YBX1;TUBA4A;TUBA1C;TUBA1B;TUBB2A;TUBA1A;CHMP2B;ECHDC2;CHMP3;ACO2		R-HSA-9668419;R-HSA-9668389;R-HSA-9668405;R-HSA-9668395;R-HSA-9668415;R-HSA-9668398
R-HSA-5625900	RHO GTPases activate CIT	10	23	0.00158468	0.00303947	0.0212763	6	6	0.000472441	9606	Homo sapiens	PPP1CB;MYL6;PPP1R12A;CDKN1B;DHX8;MYH9;RAC1;RHOC;RHOA;RHOB;MYL12B		R-HSA-5671972;R-HSA-5671970;R-HSA-5625901;R-HSA-5671919;R-HSA-8981443;R-HSA-5671993
R-HSA-5653656	Vesicle-mediated transport	155	824	0.0567728	0.00311493	0.0218045	179	251	0.0197638	9606	Homo sapiens	ITSN2;CCNH;RPL31;GOLIM4;THYN1;GCC2;SAT1;ACTB;ACTG1;GOLGA4;TFG;FTH1;CAPN1;VPS36;TPD52;GABARAPL2;TRAPPC2L;FNBP1;RPS6;ARRDC3;COG2;TUBA4A;RINT1;DYNC1LI2;TBC1D24;KDELR2;UBA52;VPS28;FTL;COPB2;COPA;TMED10;STXBP3;DHX8;CCDC25;ARL1;TWF1;COPS7A;HSP90B1;TGOLN2;PRDX5;LARP1;HSPH1;UBB;UBC;SSR1;NAE1;TBC1D15;SNAPIN;TRAPPC1;DENND4A;RHBDD2;HPS1;ERLIN1;M6PR;ARPC4;TBCB;PUM1;AP4B1;COPS3;COPS6;EIF2S3;ARPC3;CHMP2B;ECHDC…		R-HSA-8868230;R-HSA-1445143;R-HSA-5229132;R-HSA-6814831;R-HSA-8868236;R-HSA-1445149;R-HSA-8877451;R-HSA-6814833;R-HSA-8876191;R-HSA-2316347;R-HSA-8876190;R-HSA-8854173;R-HSA-8876188;R-HSA-2316349;R-HSA-8876454;R-HSA-6807877;R-HSA-2187266;R-HSA-6807875;R-HSA-8877475;R-HSA-8876193;R-HSA-6807872;R-HSA-8877998;R-HSA-376364;R-HSA-8867756;R-HSA-8867754;R-HSA-350769;R-HSA-190519;R-HSA-432688;R-HSA-19052…
R-HSA-5205647	Mitophagy	12	31	0.00213587	0.00315915	0.022114	6	15	0.0011811	9606	Homo sapiens	MAP1LC3B;UBB;STAU1;UBC;TOMM7;DYNLRB1;RPS27A;CORO2A;UBA52;TOMM20;ATG12;TOMM5		R-HSA-5205663;R-HSA-5205661;R-HSA-8959571;R-HSA-8959573;R-HSA-5205682;R-HSA-5205649
R-HSA-170834	Signaling by TGF-beta Receptor Complex	24	85	0.00585641	0.00317383	0.0222168	42	82	0.00645669	9606	Homo sapiens	TCERG1;PARP1;TPRKB;CCNC;NEDD8;SIRT7;F11R;ACAT2;UCHL5;RHOA;PPP1CA;FKBP1A;PPP1CB;COX7A2L;XPO1;UBB;MYC;UBC;STRAP;TAB2;RPS27A;JUNB;UBA52;SKIL		R-HSA-178178;R-HSA-870477;R-HSA-2186785;R-HSA-870479;R-HSA-2128994;R-HSA-2160931;R-HSA-2160932;R-HSA-2160935;R-HSA-2187368;R-HSA-2134506;R-HSA-4332236;R-HSA-178189;R-HSA-2186741;R-HSA-1484099;R-HSA-2167924;R-HSA-2176503;R-HSA-2134519;R-HSA-2176502;R-HSA-2187382;R-HSA-2186747;R-HSA-170846;R-HSA-2187325;R-HSA-2187330;R-HSA-2134532;R-HSA-173542;R-HSA-2176452;R-HSA-178215;R-HSA-870437;R-HSA-2127562;R…
R-HSA-5693538	Homology Directed Repair	33	130	0.00895687	0.00329271	0.023049	45	50	0.00393701	9606	Homo sapiens	PCNA;SLC35B1;POP4;SRRT;BRCC3;RNF4;POLD3;UBB;SUMO1;UBC;POLD2;SUMO2;NBN;RPS27A;BARD1;HSPA9;PIAS4;ATP6V0E1;RFC4;PARP1;RFC1;PARP2;RPA2;SIRT6;UBE2A;RNF168;RAD51C;ERCC1;DNAJA3;UBE2V2;UBE2N;TMEM106B;HIST1H4C;UBA52		R-HSA-5684887;R-HSA-5684052;R-HSA-5693589;R-HSA-5684882;R-HSA-5685011;R-HSA-5686483;R-HSA-5693584;R-HSA-5685341;R-HSA-5687640;R-HSA-5693593;R-HSA-5685318;R-HSA-5685319;R-HSA-5686469;R-HSA-5684096;R-HSA-5686657;R-HSA-5685953;R-HSA-5685838;R-HSA-5687758;R-HSA-5684108;R-HSA-5693580;R-HSA-5686410;R-HSA-5684875;R-HSA-5693620;R-HSA-5686642;R-HSA-5687664;R-HSA-5684081;R-HSA-5686398;R-HSA-5693564;R-HSA-5…
R-HSA-380284	Loss of proteins required for interphase microtubule organization from the centrosome	21	71	0.00489183	0.00330745	0.0231521	3	3	0.00023622	9606	Homo sapiens	YWHAE;IVNS1ABP;USP14;HSP90AA1;SEH1L;MRPS14;TUBB;CETN2;DCTN3;DYNLL1;TUBA4A;TUBA1A;DMTF1;PPP2R1A;HAUS7;RAD21;MAPRE1;PCNT;CLASP1;PAFAH1B1		R-HSA-380294;R-HSA-380272;R-HSA-380303
R-HSA-380259	Loss of Nlp from mitotic centrosomes	21	71	0.00489183	0.00330745	0.0231521	2	2	0.00015748	9606	Homo sapiens	YWHAE;IVNS1ABP;USP14;HSP90AA1;SEH1L;MRPS14;TUBB;CETN2;DCTN3;DYNLL1;TUBA4A;TUBA1A;DMTF1;PPP2R1A;HAUS7;RAD21;MAPRE1;PCNT;CLASP1;PAFAH1B1		R-HSA-380272;R-HSA-380303
R-HSA-3899300	SUMOylation of transcription cofactors	15	44	0.00303156	0.00344011	0.0240808	27	27	0.00212598	9606	Homo sapiens	DDX17;PIAS4;CASP8AP2;ZNF131;DDX5;DAXX;NPM1;CTBP1;PARK7;SAFB;PHC3;EEF1A1;SUMO1;SUMO3;SUMO2		R-HSA-4085372;R-HSA-3108203;R-HSA-3296126;R-HSA-4090288;R-HSA-4085296;R-HSA-4090284;R-HSA-3903017;R-HSA-4085994;R-HSA-4086059;R-HSA-4085992;R-HSA-3900194;R-HSA-4085347;R-HSA-3900070;R-HSA-3108209;R-HSA-3899291;R-HSA-5228521;R-HSA-3900177;R-HSA-4086036;R-HSA-3927824;R-HSA-3927959;R-HSA-4085331;R-HSA-3900047;R-HSA-3927886;R-HSA-4086088;R-HSA-4085318;R-HSA-4086083;R-HSA-3782535
R-HSA-380270	Recruitment of mitotic centrosome proteins and complexes	23	81	0.00558082	0.00356698	0.0249689	3	3	0.00023622	9606	Homo sapiens	YWHAE;IVNS1ABP;USP14;HSP90AA1;SEH1L;MRPS14;TUBB;CETN2;DCTN3;DYNLL1;TUBA4A;TUBA1A;DMTF1;NME7;PPP2R1A;HAUS7;RAD21;TBC1D7;MAPRE1;PCNT;CLASP1;PAFAH1B1		R-HSA-380311;R-HSA-380455;R-HSA-380283
R-HSA-391251	Protein folding	28	106	0.00730329	0.00381176	0.0266823	27	28	0.00220472	9606	Homo sapiens	NDUFB5;TCF25;IQGAP1;ACTB;TUBA1C;TUBA1B;TUBA1A;GNG5;NUP85;LONP2;CCT7;CCT4;NOP56;CCT3;TUBB;TBCB;TBCA;TUBA4A;CCT6A;TUBB2A;TCP1;XRN2;PFDN2;LAMTOR2;CALM2;TP53;PFDN5		R-HSA-6814119;R-HSA-389956;R-HSA-390470;R-HSA-389955;R-HSA-389954;R-HSA-8850560;R-HSA-389964;R-HSA-6814124;R-HSA-389961;R-HSA-6814121;R-HSA-389963;R-HSA-6814120;R-HSA-389972;R-HSA-389974;R-HSA-389969;R-HSA-389970;R-HSA-8850527;R-HSA-389980;R-HSA-389976;R-HSA-389978;R-HSA-8850534;R-HSA-8850529;R-HSA-391266;R-HSA-8850539;R-HSA-390453;R-HSA-6814418;R-HSA-390459
R-HSA-2173789	TGF-beta receptor signaling activates SMADs	13	36	0.00248036	0.00388677	0.0272074	16	39	0.00307087	9606	Homo sapiens	TCERG1;NEDD8;SIRT7;UCHL5;PPP1CA;FKBP1A;PPP1CB;COX7A2L;XPO1;UBB;UBC;STRAP;RPS27A;UBA52		R-HSA-178178;R-HSA-2128994;R-HSA-173542;R-HSA-2176452;R-HSA-178215;R-HSA-2187368;R-HSA-2127562;R-HSA-4332236;R-HSA-178189;R-HSA-2167924;R-HSA-2187382;R-HSA-2169046;R-HSA-2179291;R-HSA-2169050;R-HSA-170846;R-HSA-2179293
R-HSA-390450	Folding of actin by CCT/TriC	7	13	0.000895687	0.00400943	0.028066	2	2	0.00015748	9606	Homo sapiens	CCT6A;CCT3;TCP1;CCT7;CALM2;ACTB;CCT4		R-HSA-390453;R-HSA-390459
R-HSA-110320	Translesion Synthesis by POLH	10	24	0.00165358	0.00407767	0.0284321	7	8	0.000629921	9606	Homo sapiens	VCP;PCNA;RFC4;UBB;RFC1;DNAJA3;UBC;RPA2;RPS27A;UBA52		R-HSA-5655170;R-HSA-5654989;R-HSA-5654986;R-HSA-110317;R-HSA-110316;R-HSA-110319;R-HSA-5654985
R-HSA-6811436	COPI-independent Golgi-to-ER retrograde traffic	19	63	0.00434064	0.00410815	0.0284321	3	7	0.000551181	9606	Homo sapiens	DCTN5;TCF25;TUBB;DCTN3;TBCB;DYNLL1;TUBA4A;TUBA1C;TUBA1B;DYNC1LI2;TUBB2A;TUBA1A;CAPZB;CAPZA1;CAPZA2;ACTR10;ACP1;PAFAH1B2;PAFAH1B1		R-HSA-8849350;R-HSA-8848484;R-HSA-8849353
R-HSA-8948747	Regulation of PTEN localization	6	10	0.00068899	0.0045063	0.0284321	4	4	0.000314961	9606	Homo sapiens	USP7;UBB;UBC;PTEN;RPS27A;UBA52		R-HSA-6807126;R-HSA-6807106;R-HSA-6807105;R-HSA-6807118
R-HSA-1852241	Organelle biogenesis and maintenance	70	335	0.0230812	0.00471218	0.0284321	44	86	0.00677165	9606	Homo sapiens	YWHAE;ARF4;ALAS1;MRPS14;TCF25;CHD9;CETN2;PRKAG1;ATP5C1;CHD4;ATP5G3;ATP5G2;TUBA1C;TUBA1B;TUBA1A;PPP2R1A;NIPAL3;PDK3;CCT3;MKKS;HSP90AA1;TUBB;CNPY2;ATP5F1;DYNLL1;TUBA4A;ATP5J2;TUBB2A;DMTF1;TBL1XR1;TCP1;MAPRE1;PAFAH1B1;USP14;SEH1L;ATP5A1;DCTN3;ATP5J;ATP5I;ATP5H;SDAD1;ATP5O;TBRG4;ATP5L;ATP5B;HAUS7;ATP5E;RAD21;TPR;CYC1;PCNT;CLASP1;CCT4;IVNS1ABP;HSPA9;APOOL;CSNK1A1;RHBDD2;TMEM50B;GPN3;TMEM11;CYCS;ESYT2;…		R-HSA-5623508;R-HSA-5617815;R-HSA-8949580;R-HSA-5625424;R-HSA-5625426;R-HSA-5617820;R-HSA-5623513;R-HSA-5617816;R-HSA-5618328;R-HSA-5618331;R-HSA-5624129;R-HSA-5625421;R-HSA-8940309;R-HSA-5625416;R-HSA-5626699;R-HSA-5624949;R-HSA-8949609;R-HSA-5626228;R-HSA-5620918;R-HSA-2466369;R-HSA-5626227;R-HSA-5620914;R-HSA-2466370;R-HSA-5624125;R-HSA-111912;R-HSA-1592241;R-HSA-5624127;R-HSA-5624126;R-HSA-15…
R-HSA-380287	Centrosome maturation	23	83	0.00571862	0.00473868	0.0284321	6	6	0.000472441	9606	Homo sapiens	YWHAE;IVNS1ABP;USP14;HSP90AA1;SEH1L;MRPS14;TUBB;CETN2;DCTN3;DYNLL1;TUBA4A;TUBA1A;DMTF1;NME7;PPP2R1A;HAUS7;RAD21;TBC1D7;MAPRE1;PCNT;CLASP1;PAFAH1B1		R-HSA-380311;R-HSA-380455;R-HSA-380294;R-HSA-380272;R-HSA-380303;R-HSA-380283
R-HSA-917937	Iron uptake and transport	23	83	0.00571862	0.00473868	0.0284321	11	34	0.00267717	9606	Homo sapiens	ATP6V1A;ATP6V1G1;ATP6V0E1;RPN2;SRP54;CUL1;NEDD8;CAND1;UBB;NACA;FTH1;FAM177A1;UBC;RPL26;RPS27A;ATP6V0D1;UBA52;R3HCC1L;HMOX2;FTL;ATP6V1F;SKP1		R-HSA-917870;R-HSA-5690886;R-HSA-5691108;R-HSA-189398;R-HSA-5252133;R-HSA-1562626;R-HSA-5691107;R-HSA-5691167;R-HSA-5691131;R-HSA-5691176;R-HSA-917841
R-HSA-162588	Budding and maturation of HIV virion	13	37	0.00254926	0.00485286	0.0291172	3	3	0.00023622	9606	Homo sapiens	PDCD6IP;CCNH;YBX1;UBB;UBC;CHMP2B;ECHDC2;CHMP3;ACO2;RPS27A;UBA52;PPIA;VPS28		R-HSA-3159232;R-HSA-3159227;R-HSA-3139027
R-HSA-437239	Recycling pathway of L1	17	55	0.00378944	0.00506262	0.0303757	12	14	0.00110236	9606	Homo sapiens	PDHA1;TCF25;TUBB;EYA3;ERLIN1;TUBA4A;ACTB;ACTG1;TUBA1C;TUBA1B;TUBB2A;TUBA1A;GLIPR2;EXOSC8;AP2S1;MAPK1;EZR		R-HSA-374677;R-HSA-445079;R-HSA-555065;R-HSA-445077;R-HSA-443779;R-HSA-445089;R-HSA-392749;R-HSA-445071;R-HSA-392748;R-HSA-373736;R-HSA-374696;R-HSA-374680
R-HSA-177243	Interactions of Rev with host cellular proteins	15	46	0.00316935	0.00511087	0.0306652	13	16	0.00125984	9606	Homo sapiens	DCTN5;RANBP1;NPM1;SEH1L;NOSIP;XPO1;NUP85;NUP50;KLHL7;TPR;NUP88;NUP54;NUPL2;RAE1;RAN		R-HSA-180739;R-HSA-180736;R-HSA-180710;R-HSA-165028;R-HSA-165034;R-HSA-180687;R-HSA-165043;R-HSA-165047;R-HSA-180725;R-HSA-180885;R-HSA-180728;R-HSA-165055;R-HSA-180732
R-HSA-73863	RNA Polymerase I Transcription Termination	12	33	0.00227367	0.00512192	0.0307315	3	4	0.000314961	9606	Homo sapiens	CAST;TBP;CCNH;TAF1A;POLR1C;POLR1D;RPA2;WDR61;CALR;HIPK1;POLR2K;POLR2L		R-HSA-74993;R-HSA-74992;R-HSA-74994
R-HSA-8854518	AURKA Activation by TPX2	21	74	0.00509853	0.00521503	0.0312902	2	2	0.00015748	9606	Homo sapiens	YWHAE;IVNS1ABP;USP14;HSP90AA1;SEH1L;MRPS14;TUBB;CETN2;DCTN3;DYNLL1;TUBA4A;TUBA1A;DMTF1;PPP2R1A;HAUS7;RAD21;MAPRE1;PCNT;CLASP1;PAFAH1B1		R-HSA-8853405;R-HSA-8853419
R-HSA-5675482	Regulation of necroptotic cell death	9	21	0.00144688	0.00524592	0.0314755	4	5	0.000393701	9606	Homo sapiens	UBB;UBC;TNFSF10;TRAF2;RIPK1;RPS27A;UBA52;BIRC2		R-HSA-3465429;R-HSA-5357828;R-HSA-5675456;R-HSA-5675470
R-HSA-389977	Post-chaperonin tubulin folding pathway	10	25	0.00172247	0.00537755	0.0322653	9	9	0.000708661	9606	Homo sapiens	TUBA1C;TUBA1B;TUBB2A;TUBA1A;TCF25;TUBB;TBCB;TBCA;TUBA4A		R-HSA-389956;R-HSA-389972;R-HSA-389974;R-HSA-389969;R-HSA-389955;R-HSA-389964;R-HSA-389976;R-HSA-389963;R-HSA-389978
R-HSA-5693532	DNA Double-Strand Break Repair	39	167	0.0115061	0.00589112	0.0353467	98	107	0.0084252	9606	Homo sapiens	PCNA;PRKDC;SLC35B1;POP4;SRRT;BRCC3;RNF4;POLD3;UBB;SUMO1;UBC;POLD2;SUMO2;NBN;RPS27A;KDM6A;BARD1;HSPA9;PIAS4;XRCC6;ATP6V0E1;RFC4;PARP1;RFC1;XRCC5;PARP2;PTGES3;EYA3;RPA2;SIRT6;UBE2A;COMMD4;RNF168;RAD51C;ERCC1;DNAJA3;UBE2V2;UBE2N;TMEM106B;HIST1H4C;UBA52;TP53		R-HSA-5684052;R-HSA-69891;R-HSA-5685341;R-HSA-5693533;R-HSA-5687640;R-HSA-5683801;R-HSA-5685318;R-HSA-3785768;R-HSA-5685319;R-HSA-5687360;R-HSA-5685838;R-HSA-5686900;R-HSA-5686642;R-HSA-5687664;R-HSA-5684081;R-HSA-5693566;R-HSA-5686398;R-HSA-5693564;R-HSA-5682044;R-HSA-5687675;R-HSA-5693561;R-HSA-5687673;R-HSA-5693542;R-HSA-5684071;R-HSA-5693540;R-HSA-5687653;R-HSA-5693539;R-HSA-5693536;R-HSA-569…
R-HSA-69190	DNA strand elongation	13	38	0.00261816	0.00600288	0.0360173	13	15	0.0011811	9606	Homo sapiens	GINS2;PCNA;RFC4;MCM7;RFC1;RPA2;UBE2A;POLD3;NACA;DNAJA3;POLD2;FOSB;CCNL1		R-HSA-69152;R-HSA-69063;R-HSA-69127;R-HSA-176942;R-HSA-69068;R-HSA-69074;R-HSA-69140;R-HSA-69142;R-HSA-69144;R-HSA-69053;R-HSA-69116;R-HSA-169468;R-HSA-176956
R-HSA-5633007	Regulation of TP53 Activity	41	178	0.012264	0.00605491	0.0363295	93	98	0.00771654	9606	Homo sapiens	PRKAA1;PHF20;TAF9;PRKAG1;HNRNPR;CHD4;OSGEP;UBB;RBBP4;PPP2R1A;UBC;TP53BP2;PIP4K2A;NBN;BRD7;RPS27A;BARD1;ACTR2;GABARAPL1;DAXX;USP7;TBP;RFC4;H2AFY;NAA10;HPS1;RPA2;UBE2A;PPP2R5C;HIPK1;GATAD2A;EEF1A1;CCT6A;MDM2;MDM4;SRSF6;UBA52;TP53		R-HSA-6805479;R-HSA-6799332;R-HSA-6805730;R-HSA-6804194;R-HSA-6803425;R-HSA-6804193;R-HSA-6805103;R-HSA-3222072;R-HSA-349455;R-HSA-6803437;R-HSA-6805740;R-HSA-3215295;R-HSA-5628871;R-HSA-6805109;R-HSA-6811508;R-HSA-6805620;R-HSA-6804724;R-HSA-6791409;R-HSA-6805755;R-HSA-6799431;R-HSA-5689972;R-HSA-3215251;R-HSA-6795460;R-HSA-6805059;R-HSA-6793666;R-HSA-6804942;R-HSA-6804425;R-HSA-6811479;R-HSA-67…
R-HSA-390466	Chaperonin-mediated protein folding	26	100	0.0068899	0.00625021	0.0375012	18	19	0.00149606	9606	Homo sapiens	NDUFB5;TCF25;IQGAP1;ACTB;TUBA1C;TUBA1B;TUBA1A;GNG5;NUP85;LONP2;CCT7;CCT4;NOP56;CCT3;TUBB;TUBA4A;CCT6A;TUBB2A;TCP1;XRN2;PFDN2;LAMTOR2;CALM2;TP53;PFDN5		R-HSA-6814119;R-HSA-8850534;R-HSA-390470;R-HSA-8850529;R-HSA-391266;R-HSA-389954;R-HSA-8850560;R-HSA-6814124;R-HSA-8850539;R-HSA-389961;R-HSA-6814121;R-HSA-6814120;R-HSA-390453;R-HSA-6814418;R-HSA-389970;R-HSA-8850527;R-HSA-389980;R-HSA-390459
R-HSA-9648025	EML4 and NUDC in mitotic spindle formation	30	121	0.00833678	0.00668681	0.0401208	3	5	0.000393701	9606	Homo sapiens	DCTN5;SEH1L;TCF25;ZWILCH;PMF1;TUBA1C;TUBA1B;XPO1;TUBA1A;NUP85;PPP2R1A;RAD21;SSR1;CLASP1;NUDC;TUBB;NOSIP;PPP2R5C;DYNLL1;TUBA4A;EEF1A1;COX7A2L;DYNC1LI2;TUBB2A;EIF2S3;RPS27;EIF3E;MAPRE1;ALDH9A1;PAFAH1B1		R-HSA-9648114;R-HSA-9648017;R-HSA-156682
R-HSA-3232142	SUMOylation of ubiquitinylation proteins	14	43	0.00296266	0.00675659	0.0405395	3	3	0.00023622	9606	Homo sapiens	PIAS4;DCTN5;SEH1L;NOSIP;SUMO1;NUP85;NUP50;KLHL7;TPR;MDM2;NUP88;NUP54;NUPL2;RAE1		R-HSA-5228523;R-HSA-4551721;R-HSA-3000434
R-HSA-5357956	TNFR1-induced NFkappaB signaling pathway	11	30	0.00206697	0.0067586	0.0405516	5	5	0.000393701	9606	Homo sapiens	IVNS1ABP;CYLD;UBB;UBC;TRAF2;RIPK1;TAB2;RPS27A;UBA52;ACAT2;BIRC2		R-HSA-5357776;R-HSA-5357904;R-HSA-5357860;R-HSA-5357780;R-HSA-5357757
R-HSA-2122947	NOTCH1 Intracellular Domain Regulates Transcription	17	57	0.00392724	0.0070764	0.0424584	15	18	0.00141732	9606	Homo sapiens	HDAC5;TLE3;CUL1;CCNC;RBPJ;HDAC8;RTN4;RBX1;UBB;TBL1XR1;MYC;UBC;RPS27A;UBA52;SKP1		R-HSA-4396371;R-HSA-1980078;R-HSA-1980047;R-HSA-1852623;R-HSA-1912393;R-HSA-1912394;R-HSA-4396347;R-HSA-4396379;R-HSA-1912388;R-HSA-1912391;R-HSA-1912359;R-HSA-1912385;R-HSA-1980067;R-HSA-4396382;R-HSA-1980065
R-HSA-1655829	Regulation of cholesterol biosynthesis by SREBP (SREBF)	23	86	0.00592531	0.00708274	0.0424965	36	52	0.00409449	9606	Homo sapiens	GLTP;FDPS;IDI1;MTCH2;HMGCS1;ANXA2;CHD9;NFYB;RHBDD2;NFYC;INSIG1;TWF1;SQLE;TBL1XR1;PMVK;PDK3;RAN;FDFT1		R-HSA-1655833;R-HSA-2426148;R-HSA-1655832;R-HSA-2426151;R-HSA-1655834;R-HSA-2426150;R-HSA-1655837;R-HSA-2426147;R-HSA-1655839;R-HSA-2426146;R-HSA-1655825;R-HSA-2426157;R-HSA-1655824;R-HSA-2426156;R-HSA-1655827;R-HSA-1655826;R-HSA-2426158;R-HSA-1655828;R-HSA-2426152;R-HSA-2426155;R-HSA-2426164;R-HSA-2426161;R-HSA-1655823;R-HSA-2426163;R-HSA-2426162;R-HSA-2065539;R-HSA-1655848;R-HSA-2065966;R-HSA-1…
R-HSA-1592230	Mitochondrial biogenesis	31	127	0.00875017	0.00729109	0.0437465	15	36	0.00283465	9606	Homo sapiens	ALAS1;CHD9;ATP5A1;PRKAG1;ATP5J;ATP5C1;ATP5I;ATP5H;ATP5G3;ATP5O;ATP5G2;ATP5L;ATP5B;ATP5E;PDK3;CYC1;HSPA9;APOOL;RHBDD2;TMEM50B;CNPY2;ATP5F1;ATP5J2;TBL1XR1;TMEM11;CYCS;ESYT2;SSBP1;CALM1;CALM2		R-HSA-8949609;R-HSA-8949580;R-HSA-2466369;R-HSA-2466370;R-HSA-111912;R-HSA-1592241;R-HSA-1592243;R-HSA-1605428;R-HSA-1592244;R-HSA-1592245;R-HSA-1592247;R-HSA-5688294;R-HSA-1592238;R-HSA-8940309;R-HSA-1592231
R-HSA-9033241	Peroxisomal protein import	19	67	0.00461623	0.00764839	0.0458904	21	26	0.00204724	9606	Homo sapiens	GSTK1;NPM1;ZFAND6;TARS;PEX2;PEX13;ACAT2;TMEM230;GNPAT;UBB;SCP2;UBC;NUDT19;LONP2;PSMD1;TAB2;MPV17;OCIAD2;RPS27A;UBA52		R-HSA-9033514;R-HSA-9033485;R-HSA-9033516;R-HSA-9033505;R-HSA-9033506;R-HSA-9033509;R-HSA-9033478;R-HSA-9033240;R-HSA-8953946;R-HSA-9033499;R-HSA-9033533;R-HSA-8953917;R-HSA-9033233;R-HSA-9033232;R-HSA-9033235;R-HSA-9033491;R-HSA-9033236;R-HSA-9033524;R-HSA-9033527;R-HSA-9033238;R-HSA-9033526
R-HSA-6811434	COPI-dependent Golgi-to-ER retrograde traffic	27	107	0.00737219	0.00782937	0.0469762	11	11	0.000866142	9606	Homo sapiens	ARF3;COPB2;ARF4;RAB1A;ARF1;COPA;TMED10;TCF25;THYN1;TUBA1C;TUBA1B;TUBA1A;TMED3;TMED2;TUBB;ERLIN1;TUBA4A;COMMD4;RINT1;TUBB2A;CYP20A1;KDELR2;COPG1;SEC22B;COPE;ARF5		R-HSA-6811415;R-HSA-6811414;R-HSA-6811412;R-HSA-6811411;R-HSA-6811427;R-HSA-6811426;R-HSA-6811425;R-HSA-6811423;R-HSA-6811422;R-HSA-6811418;R-HSA-6811417
R-HSA-1834949	Cytosolic sensors of pathogen-associated DNA	21	77	0.00530522	0.00795103	0.0477062	28	48	0.00377953	9606	Homo sapiens	XRCC6;XRCC5;POLR3GL;PRKDC;MRPS9;UBB;POLR3C;NKIRAS2;POLR1C;DHX36;UBC;POLR1D;TRIM13;CTNNB1;RIPK1;STAT6;RPS27A;UBA52;POLR2K;POLR2L		R-HSA-3249392;R-HSA-1810457;R-HSA-2396007;R-HSA-3134953;R-HSA-3134821;R-HSA-3134883;R-HSA-168910;R-HSA-3134946;R-HSA-1964496;R-HSA-168140;R-HSA-3249379;R-HSA-3249378;R-HSA-9604487;R-HSA-3134904;R-HSA-8948703;R-HSA-3134901;R-HSA-3249386;R-HSA-3134962;R-HSA-1964482;R-HSA-3249390;R-HSA-1834939;R-HSA-3249371;R-HSA-3249370;R-HSA-3134914;R-HSA-8948709;R-HSA-3249372;R-HSA-1606327;R-HSA-3134804
R-HSA-917729	Endosomal Sorting Complex Required For Transport (ESCRT)	12	35	0.00241146	0.00795177	0.0477106	4	4	0.000314961	9606	Homo sapiens	UBB;CCNH;CHMP2B;UBC;ECHDC2;CHMP3;YBX1;ACO2;RPS27A;UBA52;VPS36;VPS28		R-HSA-917693;R-HSA-917700;R-HSA-917730;R-HSA-917696
R-HSA-180910	Vpr-mediated nuclear import of PICs	14	44	0.00303156	0.00814965	0.0488979	2	2	0.00015748	9606	Homo sapiens	DCTN5;SEH1L;HMGA1;NOSIP;NUP85;NUP50;KLHL7;TPR;NUP88;NUP54;BANF1;NUPL2;RAE1;EIF2A		R-HSA-180627;R-HSA-180622
R-HSA-165054	Rev-mediated nuclear export of HIV RNA	14	44	0.00303156	0.00814965	0.0488979	8	10	0.000787402	9606	Homo sapiens	DCTN5;RANBP1;SEH1L;NOSIP;XPO1;NUP85;NUP50;KLHL7;TPR;NUP88;NUP54;NUPL2;RAE1;RAN		R-HSA-165043;R-HSA-180739;R-HSA-165047;R-HSA-165028;R-HSA-180885;R-HSA-165034;R-HSA-180687;R-HSA-165055
R-HSA-2894858	Signaling by NOTCH1 HD+PEST Domain Mutants in Cancer	19	68	0.00468513	0.00883979	0.0530387	16	21	0.00165354	9606	Homo sapiens	PSENEN;HDAC5;CUL1;ADAM10;CCNC;RBPJ;HDAC8;RTN4;RBX1;NCSTN;UBB;TBL1XR1;MYC;UBC;RPS27A;UBA52;SKP1		R-HSA-2220964;R-HSA-2220967;R-HSA-2220966;R-HSA-2220971;R-HSA-4396393;R-HSA-4396392;R-HSA-2220976;R-HSA-4396402;R-HSA-2900765;R-HSA-4396401;R-HSA-2220979;R-HSA-2220981;R-HSA-2220982;R-HSA-2220985;R-HSA-2220957;R-HSA-2220988
R-HSA-2644606	Constitutive Signaling by NOTCH1 PEST Domain Mutants	19	68	0.00468513	0.00883979	0.0530387	16	21	0.00165354	9606	Homo sapiens	PSENEN;HDAC5;CUL1;ADAM10;CCNC;RBPJ;HDAC8;RTN4;RBX1;NCSTN;UBB;TBL1XR1;MYC;UBC;RPS27A;UBA52;SKP1		R-HSA-2220964;R-HSA-2769007;R-HSA-2220967;R-HSA-2220966;R-HSA-2220971;R-HSA-4396393;R-HSA-4396392;R-HSA-2220944;R-HSA-4396402;R-HSA-4396401;R-HSA-2220979;R-HSA-2220981;R-HSA-2220982;R-HSA-2220985;R-HSA-2220957;R-HSA-2220988
R-HSA-2894862	Constitutive Signaling by NOTCH1 HD+PEST Domain Mutants	19	68	0.00468513	0.00883979	0.0530387	16	21	0.00165354	9606	Homo sapiens	PSENEN;HDAC5;CUL1;ADAM10;CCNC;RBPJ;HDAC8;RTN4;RBX1;NCSTN;UBB;TBL1XR1;MYC;UBC;RPS27A;UBA52;SKP1		R-HSA-2220964;R-HSA-2220967;R-HSA-2220966;R-HSA-2220971;R-HSA-4396393;R-HSA-4396392;R-HSA-2220976;R-HSA-4396402;R-HSA-2900765;R-HSA-4396401;R-HSA-2220979;R-HSA-2220981;R-HSA-2220982;R-HSA-2220985;R-HSA-2220957;R-HSA-2220988
R-HSA-2644602	Signaling by NOTCH1 PEST Domain Mutants in Cancer	19	68	0.00468513	0.00883979	0.0530387	16	21	0.00165354	9606	Homo sapiens	PSENEN;HDAC5;CUL1;ADAM10;CCNC;RBPJ;HDAC8;RTN4;RBX1;NCSTN;UBB;TBL1XR1;MYC;UBC;RPS27A;UBA52;SKP1		R-HSA-2220964;R-HSA-2769007;R-HSA-2220967;R-HSA-2220966;R-HSA-2220971;R-HSA-4396393;R-HSA-4396392;R-HSA-2220944;R-HSA-4396402;R-HSA-4396401;R-HSA-2220979;R-HSA-2220981;R-HSA-2220982;R-HSA-2220985;R-HSA-2220957;R-HSA-2220988
R-HSA-2644603	Signaling by NOTCH1 in Cancer	19	68	0.00468513	0.00883979	0.0530387	22	39	0.00307087	9606	Homo sapiens	PSENEN;HDAC5;CUL1;ADAM10;CCNC;RBPJ;HDAC8;RTN4;RBX1;NCSTN;UBB;TBL1XR1;MYC;UBC;RPS27A;UBA52;SKP1		R-HSA-2220964;R-HSA-2769007;R-HSA-2220967;R-HSA-2220966;R-HSA-2730752;R-HSA-2737728;R-HSA-2220971;R-HSA-4396393;R-HSA-4396392;R-HSA-2666278;R-HSA-2220976;R-HSA-2220944;R-HSA-4396402;R-HSA-2900765;R-HSA-4396401;R-HSA-2220979;R-HSA-2220978;R-HSA-2220981;R-HSA-2220982;R-HSA-2220985;R-HSA-2220957;R-HSA-2220988
R-HSA-168638	NOD1/2 Signaling Pathway	13	40	0.00275596	0.00894928	0.0536957	14	18	0.00141732	9606	Homo sapiens	H2AFY;DPY30;ACAT2;CYLD;UBB;UBC;UBE2N;CASP2;TAB2;RPS27A;UBA52;AAMP;BIRC2		R-HSA-727819;R-HSA-741386;R-HSA-688136;R-HSA-688137;R-HSA-706479;R-HSA-622415;R-HSA-741411;R-HSA-1247960;R-HSA-9676160;R-HSA-688985;R-HSA-168405;R-HSA-741395;R-HSA-168184;R-HSA-622420
R-HSA-8856828	Clathrin-mediated endocytosis	37	161	0.0110927	0.00903854	0.0542312	28	34	0.00267717	9606	Homo sapiens	ITSN2;ARF3;COPB2;RPL31;CCDC25;GPS1;RAP1GDS1;CLTB;COPS7A;NEDD8;MFF;ACTB;ACTG1;TGOLN2;MRPL40;TUBA1A;UBB;GLIPR2;ORMDL2;UBC;AP2S1;CAPN1;RPS27A;ACTR3;ACTR2;FNBP1;EYA3;RNASET2;M6PR;ARPC4;VAMP8;COPS3;COPS6;NECAP1;ARPC3;ALDOA;UBA52;PICALM;ARF6		R-HSA-8868230;R-HSA-8868236;R-HSA-8862280;R-HSA-8867613;R-HSA-8871196;R-HSA-8871194;R-HSA-8871193;R-HSA-8868071;R-HSA-8866279;R-HSA-8863718;R-HSA-8866277;R-HSA-8866275;R-HSA-8863727;R-HSA-8856813;R-HSA-8867756;R-HSA-8868651;R-HSA-8866283;R-HSA-8863723;R-HSA-8867754;R-HSA-8863721;R-HSA-8868648;R-HSA-8856808;R-HSA-8868072;R-HSA-8868661;R-HSA-8868660;R-HSA-8868659;R-HSA-8868658;R-HSA-8869438
R-HSA-5693567	HDR through Homologous Recombination (HRR) or Single Strand Annealing (SSA)	30	124	0.00854348	0.00917293	0.0550376	37	42	0.00330709	9606	Homo sapiens	PCNA;POP4;SRRT;BRCC3;RNF4;POLD3;UBB;SUMO1;UBC;POLD2;SUMO2;NBN;RPS27A;BARD1;PIAS4;ATP6V0E1;RFC4;RFC1;RPA2;SIRT6;UBE2A;RNF168;RAD51C;ERCC1;DNAJA3;UBE2V2;UBE2N;TMEM106B;HIST1H4C;UBA52		R-HSA-5684887;R-HSA-5684052;R-HSA-5693589;R-HSA-5684882;R-HSA-5685011;R-HSA-5686483;R-HSA-5693584;R-HSA-5685341;R-HSA-5693593;R-HSA-5685318;R-HSA-5685319;R-HSA-5686469;R-HSA-5684096;R-HSA-5686657;R-HSA-5685953;R-HSA-5685838;R-HSA-5687758;R-HSA-5684108;R-HSA-5693580;R-HSA-5686410;R-HSA-5684875;R-HSA-5693620;R-HSA-5686642;R-HSA-5684081;R-HSA-5686398;R-HSA-5693564;R-HSA-5686587;R-HSA-5693561;R-HSA-5…
R-HSA-174048	APC/C:Cdc20 mediated degradation of Cyclin B	9	23	0.00158468	0.00917358	0.0550415	3	3	0.00023622	9606	Homo sapiens	PSMA6;UBB;ANAPC16;UBC;TAB2;ANAPC5;RPS27A;UBA52;ACAT2;ANAPC11		R-HSA-174227;R-HSA-174120;R-HSA-174157
R-HSA-8878171	Transcriptional regulation by RUNX1	55	261	0.0179826	0.00960315	0.0576189	122	132	0.0103937	9606	Homo sapiens	ARF3;TMEM41B;CHD9;CCNH;DPY30;PSMD8;LGALS3;CCND3;PSMD7;PSMD4;PDK3;PSMD1;ME2;ARID2;FBXO9;ATP6V0E1;SMARCC2;PRMT2;H2AFZ;KCTD5;COMMD4;PSMA6;ELF1;PSMA3;PSMA4;PSMA2;UBE2V2;BLVRB;UBA52;PSMD11;CBFB;RPN2;PSMD14;NDUFB1;PSMB10;PSMA7;PSMB6;PSMB7;PSMB4;PSMB5;UBB;PSMB2;RBBP5;PSMB3;UBC;PSMB1;RPS27A;SMARCE1;H3F3B;MDH2;PTGES3;PHC3;SMARCA4;CLK1;CDK6;PSMC2;HNRNPC;LPIN1;HIST1H4C;GALK1		R-HSA-8936584;R-HSA-8937097;R-HSA-8931981;R-HSA-8938382;R-HSA-8936068;R-HSA-8877192;R-HSA-8956568;R-HSA-8937113;R-HSA-8937118;R-HSA-8938389;R-HSA-8936599;R-HSA-8936616;R-HSA-8956586;R-HSA-8936621;R-HSA-8937134;R-HSA-8938158;R-HSA-8955822;R-HSA-8936608;R-HSA-8938913;R-HSA-8877485;R-HSA-8938150;R-HSA-8935864;R-HSA-8877493;R-HSA-8938938;R-HSA-8877490;R-HSA-8938174;R-HSA-8938930;R-HSA-8936628;R-HSA-8…
R-HSA-1445148	Translocation of SLC2A4 (GLUT4) to the plasma membrane	21	79	0.00544302	0.0103516	0.0583464	9	15	0.0011811	9606	Homo sapiens	YWHAE;DHX8;STXBP3;YWHAB;TCF25;TUBB;PRKAG1;YWHAZ;TUBA4A;ACTB;ACTG1;RAB10;TUBA1C;TUBA1B;TUBB2A;TUBA1A;YWHAQ;MYH9;ESYT2;RAC1;CALM1;CALM2;YWHAH		R-HSA-1449574;R-HSA-1445143;R-HSA-2316352;R-HSA-1454689;R-HSA-2316347;R-HSA-1445149;R-HSA-1454699;R-HSA-2255343;R-HSA-2316349
R-HSA-73762	RNA Polymerase I Transcription Initiation	15	50	0.00344495	0.0104034	0.0583464	6	6	0.000472441	9606	Homo sapiens	CAST;TBP;RRN3;CCNH;RPA2;WDR61;CHD4;GATAD2A;RBBP4;POLR1C;TAF1A;POLR1D;CALR;POLR2K;POLR2L		R-HSA-73729;R-HSA-73865;R-HSA-73736;R-HSA-73739;R-HSA-73757;R-HSA-73758
R-HSA-525793	Myogenesis	11	32	0.00220477	0.0105572	0.0583464	14	14	0.00110236	9606	Homo sapiens	CDC42;PTP4A1;CLK1;GSK3B;CERS5;H2AFY;ARHGDIB;CTNNA1;BNIP2;CTNNB1;ME2;SUMF2		R-HSA-375141;R-HSA-375140;R-HSA-448962;R-HSA-448963;R-HSA-375138;R-HSA-376117;R-HSA-448951;R-HSA-376119;R-HSA-448948;R-HSA-449200;R-HSA-448958;R-HSA-448957;R-HSA-376121;R-HSA-448955
R-HSA-180746	Nuclear import of Rev protein	13	41	0.00282486	0.0107954	0.0583464	6	7	0.000551181	9606	Homo sapiens	DCTN5;NPM1;SEH1L;NOSIP;NUP85;NUP50;KLHL7;TPR;NUP88;NUP54;NUPL2;RAE1;RAN		R-HSA-180736;R-HSA-180710;R-HSA-180725;R-HSA-180728;R-HSA-180687;R-HSA-180732
R-HSA-69618	Mitotic Spindle Checkpoint	27	110	0.00757889	0.0108908	0.0583464	5	7	0.000551181	9606	Homo sapiens	DCTN5;SEH1L;ANAPC16;ZWILCH;PMF1;ACAT2;ANAPC11;XPO1;NUP85;PPP2R1A;RAD21;SSR1;CLASP1;NUDC;NOSIP;PPP2R5C;DYNLL1;EEF1A1;PSMA6;COX7A2L;DYNC1LI2;EIF2S3;RPS27;ANAPC5;TAB2;EIF3E;MAPRE1;ALDH9A1;PAFAH1B1		R-HSA-141409;R-HSA-141431;R-HSA-141422;R-HSA-141423;R-HSA-141439
R-HSA-1280215	Cytokine Signaling in Immune system	221	1261	0.0868816	0.0109286	0.0583464	237	699	0.0550394	9606	Homo sapiens	EIF4A2;TCERG1;EIF4A3;PEBP1;LDLRAD4;ACTB;ACTG1;PSMD8;PSMD7;PSMD4;PPP2R1A;MYC;CFL1;PSMD1;JUNB;SKP1;FBXO9;EIF2A;RPS7;HLA-B;TALDO1;HLA-C;NOSIP;MIF;LARP4B;RBX1;EEF1A1;SNRPG;SBDS;UBE2V2;UQCRC2;PPIA;TP53;UBA52;ATF3;SEH1L;PSMD11;RPN2;SAR1A;PSMD14;MAZ;CUL1;TARS;IQGAP1;ACAT2;HSP90B1;CNN2;UBB;NUP85;INPP5D;BLOC1S2;UBC;TPR;PCBP2;NUP88;MARK3;MCL1;HSPA9;EGR1;JUN;UBE2B;DENND4A;FUS;PRRC2C;SMARCA4;EIF5;HNRNPF;TOLL…		R-HSA-8950415;R-HSA-8987266;R-HSA-8987270;R-HSA-203797;R-HSA-5668417;R-HSA-8982163;R-HSA-8982162;R-HSA-8982165;R-HSA-1362485;R-HSA-5658231;R-HSA-1031716;R-HSA-6786124;R-HSA-1031713;R-HSA-5668454;R-HSA-1362465;R-HSA-1168423;R-HSA-8937654;R-HSA-5672980;R-HSA-5672978;R-HSA-451649;R-HSA-198731;R-HSA-6786095;R-HSA-5684250;R-HSA-5684248;R-HSA-5672966;R-HSA-976991;R-HSA-5672965;R-HSA-5674496;R-HSA-67860…
R-HSA-429947	Deadenylation of mRNA	10	28	0.00192917	0.0112737	0.0583464	4	4	0.000314961	9606	Homo sapiens	EIF4A2;ZCCHC11;PAN3;RCN2;CNOT7;WDR26;CNOT2;EIF4A3;PARN;PABPC1;CNOT8		R-HSA-430021;R-HSA-429955;R-HSA-8941312;R-HSA-429992
R-HSA-2173788	Downregulation of TGF-beta receptor signaling	10	28	0.00192917	0.0112737	0.0583464	14	28	0.00220472	9606	Homo sapiens	PPP1CB;COX7A2L;XPO1;UBB;UBC;STRAP;SIRT7;RPS27A;UBA52;UCHL5;PPP1CA		R-HSA-178178;R-HSA-2128994;R-HSA-173542;R-HSA-2176452;R-HSA-178215;R-HSA-2187368;R-HSA-2127562;R-HSA-178189;R-HSA-2167924;R-HSA-2187382;R-HSA-2169046;R-HSA-2179291;R-HSA-2169050;R-HSA-2179293
R-HSA-157118	Signaling by NOTCH	54	258	0.0177759	0.0114914	0.0583464	106	154	0.012126	9606	Homo sapiens	POGLUT1;B4GALT1;CHD9;CCNC;YBX1;RBPJ;PSMD8;PSMD7;PSMD4;MYC;TMED2;PSMD1;SKP1;FBXO9;PSENEN;TLE3;H2AFZ;ADAM10;SIRT6;YWHAZ;COMMD4;RBX1;PSMA6;MRPS9;PSMA3;PSMA4;TBL1XR1;PSMA2;UBE2V2;BLVRB;UBA52;TP53;HDAC5;PSMD11;RPN2;PSMD14;CUL1;HDAC8;RTN4;PSMB10;PSMA7;PSMB6;PSMB7;NCSTN;PSMB4;PSMB5;UBB;PSMB2;PSMB3;UBC;PSMB1;RPS27A;JUN;H3F3B;PTGES3;PSMC2;HIST1H4C;GALK1		R-HSA-1606682;R-HSA-9021325;R-HSA-2976551;R-HSA-4396371;R-HSA-4396379;R-HSA-2197562;R-HSA-4396382;R-HSA-2197564;R-HSA-9013652;R-HSA-2976563;R-HSA-9018538;R-HSA-1912382;R-HSA-2974731;R-HSA-9016751;R-HSA-1912379;R-HSA-9018542;R-HSA-1912368;R-HSA-2172172;R-HSA-1912364;R-HSA-1912367;R-HSA-1912366;R-HSA-9013693;R-HSA-1912363;R-HSA-1912362;R-HSA-1912357;R-HSA-9604264;R-HSA-1912359;R-HSA-1912353;R-HSA-1…
R-HSA-2426168	Activation of gene expression by SREBF (SREBP)	19	70	0.00482293	0.0116693	0.0583464	31	42	0.00330709	9606	Homo sapiens	GLTP;FDPS;IDI1;MTCH2;HMGCS1;CHD9;NFYB;RHBDD2;NFYC;SQLE;TBL1XR1;PMVK;PDK3;FDFT1		R-HSA-1655833;R-HSA-2426148;R-HSA-1655832;R-HSA-2426151;R-HSA-2426150;R-HSA-1655837;R-HSA-2426147;R-HSA-1655839;R-HSA-2426146;R-HSA-2426157;R-HSA-1655824;R-HSA-2426156;R-HSA-1655827;R-HSA-1655826;R-HSA-2426158;R-HSA-1655828;R-HSA-2426152;R-HSA-2426155;R-HSA-2426164;R-HSA-2426161;R-HSA-1655823;R-HSA-2426163;R-HSA-2426162;R-HSA-1655848;R-HSA-2065966;R-HSA-1655850;R-HSA-1655852;R-HSA-1655843;R-HSA-1…
R-HSA-69091	Polymerase switching	7	16	0.00110238	0.0117301	0.0586504	4	4	0.000314961	9606	Homo sapiens	POLD3;PCNA;RFC4;RFC1;NACA;DNAJA3;POLD2		R-HSA-69074;R-HSA-69063;R-HSA-69053;R-HSA-69068
R-HSA-69109	Leading Strand Synthesis	7	16	0.00110238	0.0117301	0.0586504	4	4	0.000314961	9606	Homo sapiens	POLD3;PCNA;RFC4;RFC1;NACA;DNAJA3;POLD2		R-HSA-69074;R-HSA-69063;R-HSA-69053;R-HSA-69068
R-HSA-5250913	Positive epigenetic regulation of rRNA expression	21	80	0.00551192	0.0117534	0.0587668	6	7	0.000551181	9606	Homo sapiens	GSK3B;DDX21;BRK1;CHD4;ACTB;RBBP4;TAF1A;CHP1;POLR2K;POLR2L;KDM6A;CAST;TBP;H3F3B;CBX3;H2AFZ;PTGES3;RPA2;MIF;DEK;COMMD4;GATAD2A;POLR1C;POLR1D;HIST1H4C;GALK1		R-HSA-427383;R-HSA-5250930;R-HSA-5250947;R-HSA-5250938;R-HSA-427404;R-HSA-427336
R-HSA-199992	trans-Golgi Network Vesicle Budding	21	80	0.00551192	0.0117534	0.0587668	16	19	0.00149606	9606	Homo sapiens	TPD52;ARF1;SNAPIN;EYA3;RAP1GDS1;CLTB;M6PR;THYN1;AP3B1;PUM1;CLINT1;AP4B1;VAMP8;TGOLN2;NECAP1;AP1G1;GLIPR2;FTH1;CAPN1;ARF5;PICALM;FTL		R-HSA-5671702;R-HSA-421831;R-HSA-5229132;R-HSA-432706;R-HSA-432707;R-HSA-376364;R-HSA-421836;R-HSA-5333658;R-HSA-421835;R-HSA-432712;R-HSA-421833;R-HSA-429815;R-HSA-350769;R-HSA-432688;R-HSA-5229111;R-HSA-434362
R-HSA-5627117	RHO GTPases Activate ROCKs	9	24	0.00165358	0.0118208	0.0591039	6	6	0.000472441	9606	Homo sapiens	PPP1CB;MYL6;PPP1R12A;DHX8;CFL1;MYH9;RHOC;RHOA;RHOB;MYL12B		R-HSA-419232;R-HSA-419087;R-HSA-3928608;R-HSA-419197;R-HSA-419083;R-HSA-419049
R-HSA-937041	IKK complex recruitment mediated by RIP1	9	24	0.00165358	0.0118208	0.0591039	3	3	0.00023622	9606	Homo sapiens	UBB;UBC;UBE2N;RIPK1;TAB2;RPS27A;UBA52;ACAT2;BIRC2		R-HSA-168915;R-HSA-937029;R-HSA-168921
R-HSA-168256	Immune System	467	2823	0.194502	0.0127626	0.063813	690	1598	0.125827	9606	Homo sapiens	EIF4A2;POP5;TCERG1;RPL32;RPL31;EIF4A3;LDLRAD4;ENO1;ACTB;UBE2L3;PSMD8;LGALS3;PSMD7;RPS19;PSMD4;PPP2R1A;FTH1;MYC;CPNE1;PSMD1;UBAP2L;CPNE3;JUNB;GOLGA7;SKP1;FBXO9;EIF2A;GSTK1;ATP6V1G1;ATP6V0E1;TSTD1;HLA-B;HLA-C;TALDO1;MIF;ATG12;DYNC1LI2;SARNP;TRIM13;UQCRC2;RPL26;LAP3;ATP6V0D1;TP53;UBA52;ATF3;ANAPC13;SEH1L;DHX8;RPN2;SAR1A;PRKDC;TWF1;TXN;BCL10;IQGAP1;UBE2J1;ANAPC11;CYB5R1;NCSTN;LARP1;PRDX4;CYB5R3;NUP85…		R-HSA-741386;R-HSA-688136;R-HSA-1810457;R-HSA-688137;R-HSA-975878;R-HSA-975879;R-HSA-975874;R-HSA-936960;R-HSA-8863895;R-HSA-936991;R-HSA-936986;R-HSA-203797;R-HSA-741395;R-HSA-2317314;R-HSA-741411;R-HSA-6786124;R-HSA-8863914;R-HSA-167983;R-HSA-937022;R-HSA-1296421;R-HSA-1168423;R-HSA-8937654;R-HSA-5672980;R-HSA-5672978;R-HSA-451649;R-HSA-198731;R-HSA-6786095;R-HSA-937029;R-HSA-5684250;R-HSA-6800…
R-HSA-9006925	Intracellular signaling by second messengers	72	363	0.0250103	0.0128663	0.0643313	94	114	0.00897638	9606	Homo sapiens	GSK3B;CDKN1A;CDKN1B;RPL3;CHD9;PTEN;BRK1;CHD4;PSMD8;PSMD7;MRPL40;PSMD4;AP1G1;PPP2R1A;RAC2;PIP4K2A;PSMD1;RAC1;FBXO9;ACTR2;USP7;SIGMAR1;PPP2R5C;EEF1A1;PSMA6;PSMA3;PSMA4;NEMF;PPA1;PSMA2;UBE2V2;BLVRB;UBA52;TP53;HDAC5;MYCBP;PSMD11;RPN2;PSMD14;PSMB10;PSMA7;PSMB6;PSMB7;PSMB4;PSMB5;UBB;RBBP4;PSMB2;PSMB3;UBC;PSMB1;PCBP2;RPS3;MAPK1;PIP5K1A;RPS27A;IVNS1ABP;EGR1;JUN;HPS1;PHC3;GATAD2A;NR4A1;RHEB;MKRN1;PSMC2;MD…		R-HSA-9618834;R-HSA-199425;R-HSA-8944650;R-HSA-8944522;R-HSA-2318752;R-HSA-8948621;R-HSA-8944397;R-HSA-8850945;R-HSA-8948623;R-HSA-8948612;R-HSA-8944538;R-HSA-8944026;R-HSA-8850961;R-HSA-6811504;R-HSA-1675776;R-HSA-112282;R-HSA-8948757;R-HSA-2317314;R-HSA-8948651;R-HSA-199456;R-HSA-8944684;R-HSA-8948524;R-HSA-2219524;R-HSA-8945709;R-HSA-6807106;R-HSA-9619127;R-HSA-6807105;R-HSA-9619125;R-HSA-8951…
R-HSA-432722	Golgi Associated Vesicle Biogenesis	17	61	0.00420284	0.0130236	0.065118	6	7	0.000551181	9606	Homo sapiens	TPD52;ARF1;SNAPIN;EYA3;THYN1;AP3B1;PUM1;CLINT1;AP4B1;VAMP8;TGOLN2;NECAP1;AP1G1;FTH1;CAPN1;ARF5;PICALM;FTL		R-HSA-421831;R-HSA-429815;R-HSA-421836;R-HSA-434362;R-HSA-421835;R-HSA-421833
R-HSA-168249	Innate Immune System	231	1329	0.0915668	0.013028	0.0651399	331	697	0.0548819	9606	Homo sapiens	TCERG1;RPL32;RPL31;ACTB;PSMD8;LGALS3;PSMD7;PSMD4;PPP2R1A;FTH1;CPNE1;PSMD1;CPNE3;GOLGA7;SKP1;FBXO9;GSTK1;ATP6V1G1;ATP6V0E1;HLA-B;HLA-C;MIF;ATG12;SARNP;TRIM13;RPL26;ATP6V0D1;UBA52;ATF3;RPN2;DHX8;SAR1A;PRKDC;TXN;IQGAP1;BCL10;CYB5R1;NCSTN;PRDX4;LARP1;CYB5R3;BLOC1S2;PCBP2;DHX36;HMOX2;S100A11;BTF3;JUN;XRCC6;XRCC5;PA2G4;NMI;PRDX6;CYLD;WNK1;TOLLIP;CALM1;CALM2;GPI;TCF25;HEXB;ARPC1B;GDI2;PPP3CA;TUBA1C;ATIC…		R-HSA-741386;R-HSA-688136;R-HSA-1810457;R-HSA-688137;R-HSA-975878;R-HSA-9013889;R-HSA-975879;R-HSA-975874;R-HSA-936960;R-HSA-9013895;R-HSA-936991;R-HSA-981535;R-HSA-936986;R-HSA-936475;R-HSA-203797;R-HSA-177690;R-HSA-741395;R-HSA-177692;R-HSA-2562564;R-HSA-741411;R-HSA-167983;R-HSA-1006143;R-HSA-937022;R-HSA-8951486;R-HSA-1296421;R-HSA-173626;R-HSA-2272795;R-HSA-173631;R-HSA-9013963;R-HSA-5432849…
R-HSA-194441	Metabolism of non-coding RNA	18	66	0.00454733	0.0132274	0.0661372	6	6	0.000472441	9606	Homo sapiens	DCTN5;SEH1L;NCBP1;TMEM167A;NOSIP;SNRPD2;NUP85;NUP50;GLOD4;KLHL7;TPR;SNRPG;TMEM106B;NUP88;SNRPE;NUP54;SNRPD3;NUPL2;RAE1		R-HSA-191763;R-HSA-191825;R-HSA-191830;R-HSA-191786;R-HSA-191784;R-HSA-191790
R-HSA-191859	snRNP Assembly	18	66	0.00454733	0.0132274	0.0661372	6	6	0.000472441	9606	Homo sapiens	DCTN5;SEH1L;NCBP1;TMEM167A;NOSIP;SNRPD2;NUP85;NUP50;GLOD4;KLHL7;TPR;SNRPG;TMEM106B;NUP88;SNRPE;NUP54;SNRPD3;NUPL2;RAE1		R-HSA-191763;R-HSA-191825;R-HSA-191830;R-HSA-191786;R-HSA-191784;R-HSA-191790
R-HSA-69895	Transcriptional activation of cell cycle inhibitor p21	4	6	0.000413394	0.0135785	0.0678927	5	5	0.000393701	9606	Homo sapiens	CDKN1A;TP53		R-HSA-6803719;R-HSA-6803411;R-HSA-6803388;R-HSA-6803403;R-HSA-6803801
R-HSA-69560	Transcriptional activation of p53 responsive genes	4	6	0.000413394	0.0135785	0.0678927	5	5	0.000393701	9606	Homo sapiens	CDKN1A;TP53		R-HSA-6803719;R-HSA-6803411;R-HSA-6803388;R-HSA-6803403;R-HSA-6803801
R-HSA-8866911	TFAP2 (AP-2) family regulates transcription of cell cycle factors	4	6	0.000413394	0.0135785	0.0678927	4	4	0.000314961	9606	Homo sapiens	CDKN1A;MYC;DHTKD1		R-HSA-8865265;R-HSA-8865280;R-HSA-8865244;R-HSA-8865256
R-HSA-3065679	SUMO is proteolytically processed	4	6	0.000413394	0.0135785	0.0678927	3	3	0.00023622	9606	Homo sapiens	SUMO1;SUMO3;SUMO2;SENP2		R-HSA-2990840;R-HSA-2990842;R-HSA-2993763
R-HSA-73893	DNA Damage Bypass	16	57	0.00392724	0.0147311	0.0736557	32	34	0.00267717	9606	Homo sapiens	VCP;PCNA;RFC4;UBE2B;RFC1;RPA2;RBX1;MAD2L2;POLD3;NR4A1;UBB;DNAJA3;UBC;POLD2;RPS27A;UBA52		R-HSA-5655892;R-HSA-5656148;R-HSA-5653780;R-HSA-5653840;R-HSA-5656158;R-HSA-5655965;R-HSA-5653786;R-HSA-5655835;R-HSA-5651992;R-HSA-5655193;R-HSA-5653766;R-HSA-5655170;R-HSA-5653838;R-HSA-5654989;R-HSA-5654986;R-HSA-5653770;R-HSA-5654985;R-HSA-5652151;R-HSA-110307;R-HSA-110308;R-HSA-110311;R-HSA-5653756;R-HSA-110317;R-HSA-5653754;R-HSA-110316;R-HSA-110319;R-HSA-5655481;R-HSA-5652005;R-HSA-110322;…
R-HSA-5689877	Josephin domain DUBs	6	13	0.000895687	0.0149876	0.0749382	4	6	0.000472441	9606	Homo sapiens	VCP;RPL3;UBB;UBC;RPS27A;UBA52		R-HSA-5689111;R-HSA-5688837;R-HSA-5688834;R-HSA-5688797
R-HSA-4551638	SUMOylation of chromatin organization proteins	17	62	0.00427174	0.0149964	0.0749818	15	15	0.0011811	9606	Homo sapiens	DCTN5;SEH1L;CBX5;PTGES3;NOSIP;PHC3;COMMD4;SUMO1;NUP85;SUMO3;NUP50;KLHL7;SUMO2;TPR;NUP88;NUP54;NUPL2;HIST1H4C;RAE1		R-HSA-4551655;R-HSA-6804485;R-HSA-4570496;R-HSA-8956365;R-HSA-4615872;R-HSA-4615873;R-HSA-4615905;R-HSA-4616015;R-HSA-4551727;R-HSA-4570485;R-HSA-4615987;R-HSA-4615889;R-HSA-4615839;R-HSA-4615900;R-HSA-4615933
R-HSA-5250924	B-WICH complex positively regulates rRNA expression	17	62	0.00427174	0.0149964	0.0749818	3	3	0.00023622	9606	Homo sapiens	CAST;GSK3B;TBP;H3F3B;H2AFZ;PTGES3;DDX21;BRK1;RPA2;MIF;DEK;COMMD4;ACTB;POLR1C;TAF1A;POLR1D;HIST1H4C;POLR2K;POLR2L;KDM6A;GALK1		R-HSA-5250930;R-HSA-5250947;R-HSA-5250938
R-HSA-179409	APC-Cdc20 mediated degradation of Nek2A	9	25	0.00172247	0.0149999	0.0749996	3	3	0.00023622	9606	Homo sapiens	PSMA6;UBB;ANAPC16;UBC;TAB2;ANAPC5;RPS27A;UBA52;ACAT2;ANAPC11		R-HSA-179410;R-HSA-179417;R-HSA-179421
R-HSA-3371511	HSF1 activation	13	43	0.00296266	0.015363	0.0768152	6	7	0.000551181	9606	Homo sapiens	YWHAE;VCP;HSP90AA1;HSP90AB1;HSBP1;PTGES3;RPA2;HSPB1;EEF1A1;DNAJB1;HSPH1;DNAJB6;UBB		R-HSA-3371586;R-HSA-4793819;R-HSA-3371591;R-HSA-5082409;R-HSA-3371527;R-HSA-5324632
R-HSA-174490	Membrane binding and targetting of GAG proteins	7	17	0.00117128	0.0158098	0.0790491	4	4	0.000314961	9606	Homo sapiens	UBB;CCNH;UBC;NMT1;RPS27A;UBA52;VPS28		R-HSA-184323;R-HSA-3149434;R-HSA-184392;R-HSA-184269
R-HSA-9619483	Activation of AMPK downstream of NMDARs	11	34	0.00234257	0.0158107	0.0790535	3	3	0.00023622	9606	Homo sapiens	TUBA1C;TUBA1B;PRKAA1;TUBB2A;TUBA1A;TCF25;TUBB;PRKAG1;ESYT2;CALM1;CALM2;TUBA4A		R-HSA-9619478;R-HSA-9619542;R-HSA-9619515
R-HSA-69231	Cyclin D associated events in G1	14	48	0.00330715	0.0161242	0.0806209	14	14	0.00110236	9606	Homo sapiens	CDKN1A;CDKN1B;CCNH;CUL1;TPRKB;CKS1B;CCND3;CDK6;UBB;PPP2R1A;UBC;RPS27A;UBA52;SKP1		R-HSA-182594;R-HSA-8942607;R-HSA-9018017;R-HSA-69227;R-HSA-8941895;R-HSA-8941915;R-HSA-1363328;R-HSA-1363331;R-HSA-1363276;R-HSA-8942803;R-HSA-1226094;R-HSA-8942836;R-HSA-1226095;R-HSA-1363274
R-HSA-69236	G1 Phase	14	48	0.00330715	0.0161242	0.0806209	14	14	0.00110236	9606	Homo sapiens	CDKN1A;CDKN1B;CCNH;CUL1;TPRKB;CKS1B;CCND3;CDK6;UBB;PPP2R1A;UBC;RPS27A;UBA52;SKP1		R-HSA-182594;R-HSA-8942607;R-HSA-9018017;R-HSA-69227;R-HSA-8941895;R-HSA-8941915;R-HSA-1363328;R-HSA-1363331;R-HSA-1363276;R-HSA-8942803;R-HSA-1226094;R-HSA-8942836;R-HSA-1226095;R-HSA-1363274
R-HSA-1169408	ISG15 antiviral mechanism	21	83	0.00571862	0.0168855	0.0844274	4	16	0.00125984	9606	Homo sapiens	EIF4A2;DCTN5;SEH1L;EIF4A3;NOSIP;UBB;NUP85;NUP50;KLHL7;UBC;TPR;UBE2N;NUP88;NUP54;RPS27A;NUPL2;UBA52;RAE1;EIF4G2;EIF2A		R-HSA-1678842;R-HSA-1176059;R-HSA-1169307;R-HSA-1169402
R-HSA-446203	Asparagine N-linked glycosylation	81	421	0.0290065	0.01702	0.0851001	66	144	0.0113386	9606	Homo sapiens	ARF3;GPI;ARF4;ARF1;UBXN1;B4GALT1;TCF25;THYN1;MIA3;CHD2;PPP3CA;TUBA1C;TUBA1B;TUBA1A;TFG;CAPZB;TMED3;TMED2;HMGN2;ACP1;NELFE;PDIA3;ALG8;TRAPPC2L;ALG6;ANXA2;TUBB;MCCC1;COG2;DYNLL1;TUBA4A;DPM2;TRAPPC6A;DYNC1LI2;TUBB2A;SYPL1;DAD1;TRIM13;KDELR2;SEC22B;UBA52;ARF5;RAB1A;DCTN5;COPB2;TSTA3;COPA;VCP;TMED10;SET;RPN2;STX17;DCTN3;DERL1;TWF1;LMAN1;PRDX5;UBB;GMDS;RNF139;UBC;SSR1;NAE1;RPS27A;TRAPPC1;RHBDD2;EAF1;TB…		R-HSA-5694423;R-HSA-5694421;R-HSA-5694418;R-HSA-8853379;R-HSA-5694417;R-HSA-446209;R-HSA-6814831;R-HSA-5694431;R-HSA-5694428;R-HSA-446218;R-HSA-5694427;R-HSA-5694425;R-HSA-964737;R-HSA-975903;R-HSA-548890;R-HSA-6814833;R-HSA-947991;R-HSA-5694415;R-HSA-5694413;R-HSA-5694410;R-HSA-5694409;R-HSA-1022127;R-HSA-975919;R-HSA-6807877;R-HSA-162721;R-HSA-6807875;R-HSA-8850594;R-HSA-6807872;R-HSA-535717;R-…
R-HSA-159227	Transport of the SLBP independent Mature mRNA	12	39	0.00268706	0.0171505	0.0857523	3	3	0.00023622	9606	Homo sapiens	DCTN5;SEH1L;NCBP1;NUP85;NUP50;KLHL7;TPR;NOSIP;NUP88;NUP54;NUPL2;RAE1		R-HSA-158481;R-HSA-158484;R-HSA-111439
R-HSA-5357905	Regulation of TNFR1 signaling	12	39	0.00268706	0.0171505	0.0857523	7	14	0.00110236	9606	Homo sapiens	IVNS1ABP;CYLD;UBB;SHMT1;UBC;TAX1BP1;TRAF2;RIPK1;RPS27A;UBA52;BIRC2		R-HSA-5693108;R-HSA-5357845;R-HSA-5357828;R-HSA-5357831;R-HSA-5634221;R-HSA-5357928;R-HSA-5693055
R-HSA-8863678	Neurodegenerative Diseases	10	30	0.00206697	0.0173166	0.086583	8	22	0.00173228	9606	Homo sapiens	YWHAE;CAST;PRDX2;JUN;CAPNS1;PRDX1;LMNA;CAPN2;CAPN1		R-HSA-8868567;R-HSA-8868134;R-HSA-8863012;R-HSA-8863008;R-HSA-8868573;R-HSA-8868666;R-HSA-8863674;R-HSA-8868344
R-HSA-8862803	Deregulated CDK5 triggers multiple neurodegenerative pathways in Alzheimer's disease models	10	30	0.00206697	0.0173166	0.086583	8	22	0.00173228	9606	Homo sapiens	YWHAE;CAST;PRDX2;JUN;CAPNS1;PRDX1;LMNA;CAPN2;CAPN1		R-HSA-8868567;R-HSA-8868134;R-HSA-8863012;R-HSA-8863008;R-HSA-8868573;R-HSA-8868666;R-HSA-8863674;R-HSA-8868344
R-HSA-69186	Lagging Strand Synthesis	9	26	0.00179137	0.0187674	0.0893139	10	11	0.000866142	9606	Homo sapiens	POLD3;PCNA;RFC4;RFC1;NACA;DNAJA3;POLD2;RPA2;UBE2A		R-HSA-69152;R-HSA-69074;R-HSA-69140;R-HSA-69063;R-HSA-69127;R-HSA-69142;R-HSA-69144;R-HSA-69053;R-HSA-69068;R-HSA-69116
R-HSA-1980143	Signaling by NOTCH1	21	84	0.00578752	0.0189398	0.0893139	28	39	0.00307087	9606	Homo sapiens	PSENEN;HDAC5;TLE3;CUL1;ADAM10;CCNC;RBPJ;HDAC8;RTN4;RBX1;NCSTN;MRPS9;UBB;TBL1XR1;MYC;UBC;RPS27A;UBA52;SKP1		R-HSA-157632;R-HSA-1980125;R-HSA-1980122;R-HSA-1980123;R-HSA-1980118;R-HSA-1980112;R-HSA-373706;R-HSA-4396371;R-HSA-1980047;R-HSA-1852623;R-HSA-1980109;R-HSA-1912398;R-HSA-1912393;R-HSA-1912394;R-HSA-4396379;R-HSA-1912388;R-HSA-1912391;R-HSA-1912385;R-HSA-4396382;R-HSA-1912386;R-HSA-157353;R-HSA-1980078;R-HSA-1980074;R-HSA-1912357;R-HSA-4396347;R-HSA-1912359;R-HSA-1980067;R-HSA-1980065
R-HSA-5656169	Termination of translesion DNA synthesis	11	35	0.00241146	0.0190757	0.0893139	9	9	0.000708661	9606	Homo sapiens	POLD3;PCNA;RFC4;UBB;RFC1;DNAJA3;POLD2;UBC;RPA2;RPS27A;UBA52		R-HSA-5653766;R-HSA-5653780;R-HSA-5653840;R-HSA-5653838;R-HSA-5653756;R-HSA-5653786;R-HSA-5653770;R-HSA-5653754;R-HSA-5655193
R-HSA-73772	RNA Polymerase I Promoter Escape	17	64	0.00440954	0.0196331	0.0893139	2	2	0.00015748	9606	Homo sapiens	CAST;TBP;RRN3;H3F3B;CCNH;CBX3;H2AFZ;PTGES3;RPA2;WDR61;HIPK1;COMMD4;POLR1C;TAF1A;POLR1D;CHP1;CALR;HIST1H4C;POLR2K;POLR2L		R-HSA-73769;R-HSA-74986
R-HSA-190840	Microtubule-dependent trafficking of connexons from Golgi to the plasma membrane	8	22	0.00151578	0.020017	0.0893139	1	2	0.00015748	9606	Homo sapiens	TUBA1C;TUBA1B;TUBB2A;TUBA1A;TCF25;TUBB;TUBA4A		R-HSA-190520
R-HSA-159230	Transport of the SLBP Dependant Mature mRNA	12	40	0.00275596	0.0203668	0.0893139	3	3	0.00023622	9606	Homo sapiens	DCTN5;SEH1L;NCBP1;NUP85;NUP50;KLHL7;TPR;NOSIP;NUP88;NUP54;NUPL2;RAE1		R-HSA-77587;R-HSA-159046;R-HSA-159050
R-HSA-390471	Association of TriC/CCT with target proteins during biosynthesis	12	40	0.00275596	0.0203668	0.0893139	2	2	0.00015748	9606	Homo sapiens	NOP56;CCT6A;CCT3;XRN2;TCP1;LONP2;LAMTOR2;IQGAP1;CCT7;TP53;CALM2;CCT4		R-HSA-390470;R-HSA-391266
R-HSA-9645460	Alpha-protein kinase 1 signaling pathway	6	14	0.000964586	0.0206691	0.0893139	6	10	0.000787402	9606	Homo sapiens	UBB;UBC;TAB2;NUP54;RPS27A;UBA52;ACAT2		R-HSA-9645442;R-HSA-9645394;R-HSA-9645414;R-HSA-9645524;R-HSA-9645535;R-HSA-9645406
R-HSA-174495	Synthesis And Processing Of GAG, GAGPOL Polyproteins	7	18	0.00124018	0.0208059	0.0893139	4	5	0.000393701	9606	Homo sapiens	UBB;CCNH;UBC;NMT1;RPS27A;UBA52;VPS28		R-HSA-184323;R-HSA-3149434;R-HSA-184392;R-HSA-184269
R-HSA-975110	TRAF6 mediated IRF7 activation in TLR7/8 or 9 signaling	7	18	0.00124018	0.0208059	0.0893139	3	5	0.000393701	9606	Homo sapiens	PRPS2;UBB;UBC;MAZ;UBE2N;RPS27A;UBA52		R-HSA-975118;R-HSA-975188;R-HSA-975106
R-HSA-5684264	MAP3K8 (TPL2)-dependent MAPK1/3 activation	7	18	0.00124018	0.0208059	0.0893139	4	8	0.000629921	9606	Homo sapiens	UBB;UBC;CUL1;RPS27A;TOB1;UBA52;SKP1		R-HSA-5684273;R-HSA-451649;R-HSA-5684250;R-HSA-5684248
R-HSA-427413	NoRC negatively regulates rRNA expression	20	80	0.00551192	0.0215841	0.0893139	5	7	0.000551181	9606	Homo sapiens	CAST;DNMT1;SAP30BP;TBP;H3F3B;CCNH;H2AFZ;PTGES3;RPA2;WDR61;ARID4B;HIPK1;HDAC8;COMMD4;POLR1C;TAF1A;POLR1D;SAP18;CALR;HIST1H4C;POLR2K;POLR2L;GALK1		R-HSA-427366;R-HSA-427409;R-HSA-5227490;R-HSA-433672;R-HSA-427337
R-HSA-2682334	EPH-Ephrin signaling	24	101	0.0069588	0.0218368	0.0893139	35	56	0.00440945	9606	Homo sapiens	DHX8;RPL31;ARPC1B;RAP1GDS1;CLTB;ACTB;MYL12A;ACTG1;MYL12B;CDC42;NCSTN;GLIPR2;ORMDL2;CFL1;AP2S1;RAC1;NCK1;ACTR3;PSENEN;ACTR2;ADAM10;ARPC4;RHOA;ELF1;MYL6;ARPC3;MYH9		R-HSA-3928633;R-HSA-3928632;R-HSA-3928639;R-HSA-3928625;R-HSA-3928631;R-HSA-3928628;R-HSA-3928619;R-HSA-3928616;R-HSA-3928620;R-HSA-3928608;R-HSA-3928614;R-HSA-3928612;R-HSA-3928602;R-HSA-3928601;R-HSA-3928607;R-HSA-4093336;R-HSA-3928604;R-HSA-3928595;R-HSA-3928656;R-HSA-3928592;R-HSA-3928597;R-HSA-3928660;R-HSA-3928651;R-HSA-4093327;R-HSA-3928584;R-HSA-3928648;R-HSA-3928591;R-HSA-3928654;R-HSA-3…
R-HSA-75893	TNF signaling	14	50	0.00344495	0.0218682	0.0893139	18	29	0.00228346	9606	Homo sapiens	IVNS1ABP;SHMT1;TRAF2;ACAT2;CYLD;BAG4;UBB;UBC;TAX1BP1;RIPK1;TAB2;RPS27A;UBA52;BIRC2		R-HSA-5357776;R-HSA-5357904;R-HSA-5693108;R-HSA-5357845;R-HSA-5357780;R-HSA-5693055;R-HSA-75240;R-HSA-83656;R-HSA-3371353;R-HSA-5357757;R-HSA-83660;R-HSA-140978;R-HSA-5357860;R-HSA-5357828;R-HSA-5357831;R-HSA-5634221;R-HSA-5357928;R-HSA-83582
R-HSA-8943724	Regulation of PTEN gene transcription	18	70	0.00482293	0.0221763	0.0893139	15	15	0.0011811	9606	Homo sapiens	EGR1;HDAC5;JUN;MYCBP;PTEN;CHD4;PHC3;GATAD2A;RBBP4;RHEB;RPS3;MAPK1;LAMTOR2;LAMTOR1;LAMTOR4;TP53;LAMTOR5		R-HSA-8944104;R-HSA-8944457;R-HSA-8943817;R-HSA-6807077;R-HSA-8944397;R-HSA-8944078;R-HSA-8944047;R-HSA-8944099;R-HSA-8943811;R-HSA-8943780;R-HSA-8944420;R-HSA-8944454;R-HSA-8944026;R-HSA-8943728;R-HSA-5632939
R-HSA-2980766	Nuclear Envelope Breakdown	17	65	0.00447843	0.0223285	0.0893139	9	13	0.00102362	9606	Homo sapiens	DCTN5;SEH1L;NOSIP;NUCKS1;VRK2;NUP85;NUP50;KLHL7;TPR;LMNA;NUP88;NUP54;BANF1;NUPL2;LPIN1;RAE1		R-HSA-2984220;R-HSA-5229194;R-HSA-5195402;R-HSA-5221130;R-HSA-2993898;R-HSA-2990880;R-HSA-5244669;R-HSA-2990882;R-HSA-4419948
R-HSA-3065678	SUMO is transferred from E1 to E2 (UBE2I, UBC9)	4	7	0.000482293	0.0224018	0.0896072	3	3	0.00023622	9606	Homo sapiens	RWDD3;SUMO1;SUMO3;SUMO2		R-HSA-2993790;R-HSA-2993769;R-HSA-2993780
R-HSA-212165	Epigenetic regulation of gene expression	31	139	0.00957696	0.022504	0.090016	26	34	0.00267717	9606	Homo sapiens	GSK3B;DNMT1;CCNH;DDX21;BRK1;ARID4B;WDR61;CHD4;HDAC8;ACTB;RBBP4;TAF1A;CHP1;SAP18;POLR2K;POLR2L;KDM6A;CAST;SAP30BP;TBP;H3F3B;CBX3;H2AFZ;PTGES3;RPA2;MIF;DEK;HIPK1;COMMD4;GATAD2A;AEBP2;POLR1C;POLR1D;CALR;HIST1H4C;GALK1		R-HSA-5334097;R-HSA-427527;R-HSA-5334160;R-HSA-5334099;R-HSA-5334164;R-HSA-427404;R-HSA-433672;R-HSA-427336;R-HSA-427528;R-HSA-427337;R-HSA-5250947;R-HSA-5334151;R-HSA-427409;R-HSA-5334152;R-HSA-212252;R-HSA-427366;R-HSA-5250930;R-HSA-212263;R-HSA-5211239;R-HSA-5250938;R-HSA-5227490;R-HSA-212269;R-HSA-427383;R-HSA-5334179;R-HSA-427514;R-HSA-212222
R-HSA-5619107	Defective TPR may confer susceptibility towards thyroid papillary carcinoma (TPC)	11	36	0.00248036	0.0228148	0.0912592	1	1	7.87402e-05	9606	Homo sapiens	DCTN5;SEH1L;NUP85;NUP50;KLHL7;TPR;NOSIP;NUP88;NUP54;NUPL2;RAE1		R-HSA-5661474
R-HSA-76066	RNA Polymerase III Transcription Initiation From Type 2 Promoter	9	27	0.00186027	0.0231775	0.0927099	4	4	0.000314961	9606	Homo sapiens	TBP;POLR3GL;POLR3C;GTF3C6;POLR1C;POLR1D;STAT6;RPF2;POLR2K;POLR2L		R-HSA-112150;R-HSA-83805;R-HSA-83788;R-HSA-83790
R-HSA-5627123	RHO GTPases activate PAKs	9	27	0.00186027	0.0231775	0.0927099	10	15	0.0011811	9606	Homo sapiens	PPP1R12A;DHX8;MYL12A;MYL12B;PPP1CB;CDC42;MYL6;MYH9;ESYT2;RAC1;NF2;RPL26;CALM1;CALM2		R-HSA-5669158;R-HSA-8981931;R-HSA-5668932;R-HSA-445797;R-HSA-5668978;R-HSA-5668947;R-HSA-419232;R-HSA-5627775;R-HSA-2029456;R-HSA-8981926
R-HSA-166208	mTORC1-mediated signalling	9	27	0.00186027	0.0231775	0.0927099	4	7	0.000551181	9606	Homo sapiens	GPX1;MYCBP;YWHAB;RHEB;RPS6;LAMTOR2;LAMTOR1;LAMTOR4;LAMTOR5		R-HSA-165718;R-HSA-165758;R-HSA-165726;R-HSA-165692
R-HSA-5675221	Negative regulation of MAPK pathway	13	46	0.00316935	0.0247976	0.0991903	10	12	0.000944882	9606	Homo sapiens	DUSP2;YWHAB;DUSP1;PEBP1;PPP2R5C;EEF1A1;EIF5;UBB;PPP2R1A;UBC;MAPK1;EIF3E;RPS27A;UBA52;MARK3		R-HSA-5674022;R-HSA-5675431;R-HSA-5674019;R-HSA-5675376;R-HSA-5674496;R-HSA-5675198;R-HSA-5675373;R-HSA-5675194;R-HSA-5675417;R-HSA-5675433
R-HSA-5651801	PCNA-Dependent Long Patch Base Excision Repair	8	23	0.00158468	0.0251583	0.100633	6	6	0.000472441	9606	Homo sapiens	POLD3;PCNA;RFC4;RFC1;APEX1;DNAJA3;POLD2;RPA2		R-HSA-110368;R-HSA-110371;R-HSA-5651809;R-HSA-110363;R-HSA-5651805;R-HSA-110364
R-HSA-6804760	Regulation of TP53 Activity through Methylation	8	23	0.00158468	0.0251583	0.100633	9	12	0.000944882	9606	Homo sapiens	UBB;UBC;MDM2;MDM4;SRSF6;RPS27A;TP53;UBA52		R-HSA-3222116;R-HSA-6805730;R-HSA-6804242;R-HSA-6804383;R-HSA-6804253;R-HSA-6805740;R-HSA-6805755;R-HSA-3222237;R-HSA-6804379
R-HSA-190872	Transport of connexons to the plasma membrane	8	23	0.00158468	0.0251583	0.100633	1	3	0.00023622	9606	Homo sapiens	TUBA1C;TUBA1B;TUBB2A;TUBA1A;TCF25;TUBB;TUBA4A		R-HSA-190520
R-HSA-5693565	Recruitment and ATM-mediated phosphorylation of repair and signaling proteins at DNA double strand breaks	17	66	0.00454733	0.0252959	0.101184	33	35	0.00275591	9606	Homo sapiens	BARD1;PIAS4;ATP6V0E1;PTGES3;EYA3;BRCC3;COMMD4;RNF168;UBB;SUMO1;UBC;UBE2V2;UBE2N;NBN;RPS27A;HIST1H4C;TP53;UBA52;KDM6A		R-HSA-5683735;R-HSA-5682967;R-HSA-69891;R-HSA-5682965;R-HSA-5683986;R-HSA-5693598;R-HSA-5682588;R-HSA-5683930;R-HSA-5682586;R-HSA-5683801;R-HSA-5659781;R-HSA-5682629;R-HSA-5683077;R-HSA-5693583;R-HSA-5683405;R-HSA-5686578;R-HSA-5682992;R-HSA-5693566;R-HSA-5683967;R-HSA-5683964;R-HSA-5683384;R-HSA-5683385;R-HSA-5682598;R-HSA-5682983;R-HSA-5693602;R-HSA-5693536;R-HSA-5683425;R-HSA-5693551;R-HSA-568…
R-HSA-9639288	Amino acids regulate mTORC1	16	61	0.00420284	0.0254591	0.101836	11	12	0.000944882	9606	Homo sapiens	ATP6V1A;ATP6V1G1;ATP6V0E1;SEH1L;MYCBP;RPN2;COPS3;MORF4L1;RHEB;NACA;CDK10;LAMTOR2;RPL26;LAMTOR1;LAMTOR4;ATP6V0D1;R3HCC1L;ATP6V1F;LAMTOR5		R-HSA-9640195;R-HSA-9657619;R-HSA-9640167;R-HSA-9639287;R-HSA-9639286;R-HSA-9646468;R-HSA-9640168;R-HSA-9645608;R-HSA-9640175;R-HSA-9645598;R-HSA-9640237
R-HSA-110373	Resolution of AP sites via the multiple-nucleotide patch replacement pathway	10	32	0.00220477	0.0254675	0.10187	14	19	0.00149606	9606	Homo sapiens	POLD3;HSPA9;PCNA;RFC4;PARP1;RFC1;PARP2;APEX1;DNAJA3;POLD2;RPA2		R-HSA-110368;R-HSA-110371;R-HSA-5651828;R-HSA-5649873;R-HSA-5649854;R-HSA-5651805;R-HSA-5651739;R-HSA-5649883;R-HSA-111253;R-HSA-5649856;R-HSA-5651809;R-HSA-110363;R-HSA-110364;R-HSA-5651723
R-HSA-9645723	Diseases of programmed cell death	10	32	0.00220477	0.0254675	0.10187	8	23	0.00181102	9606	Homo sapiens	YWHAE;CAST;PRDX2;JUN;CAPNS1;PRDX1;LMNA;CAPN2;CAPN1		R-HSA-8868567;R-HSA-8868134;R-HSA-8863012;R-HSA-8863008;R-HSA-8868573;R-HSA-8868666;R-HSA-8863674;R-HSA-8868344
R-HSA-983705	Signaling by the B Cell Receptor (BCR)	40	191	0.0131597	0.0261324	0.104529	23	43	0.00338583	9606	Homo sapiens	PSMD11;PSMD14;RPN2;CHD9;CUL1;BCL10;PSMB10;PSMA7;PSMD8;PSMB6;PSMB7;TUBA1C;PPP3CA;PSMB4;PSMD7;PSMB5;UBB;RPS19;PSMD4;PSMB2;PSMB3;UBC;PSMB1;LEO1;TMED2;PSMD1;RPS27A;SKP1;NCK1;FBXO9;SMARCA4;FKBP1A;PSMA6;PSMA3;PSMA4;PSMA2;CSDE1;PSMC2;UBE2V2;ESYT2;CALM1;UBA52;CALM2;PPIA		R-HSA-9606162;R-HSA-9606163;R-HSA-5690740;R-HSA-2025882;R-HSA-1112666;R-HSA-1168637;R-HSA-1168641;R-HSA-74448;R-HSA-1168640;R-HSA-983709;R-HSA-1168643;R-HSA-1168642;R-HSA-983707;R-HSA-1168644;R-HSA-9606151;R-HSA-9606884;R-HSA-983703;R-HSA-5690702;R-HSA-983700;R-HSA-5690701;R-HSA-2025890;R-HSA-9606159;R-HSA-983696
R-HSA-3785653	Myoclonic epilepsy of Lafora	5	11	0.000757889	0.0268012	0.107205	2	2	0.00015748	9606	Homo sapiens	UBB;UBC;RPS27A;UBA52;GYG1		R-HSA-3797226;R-HSA-3791349
R-HSA-9637628	Modulation by Mtb of host immune system	5	11	0.000757889	0.0268012	0.107205	2	6	0.000472441	9606	Homo sapiens	UBB;UBC;RPS27A;UBA52;SLU7		R-HSA-9637605;R-HSA-9636461
R-HSA-450385	Butyrate Response Factor 1 (BRF1) binds and destabilizes mRNA	7	19	0.00130908	0.0268056	0.107222	6	6	0.000472441	9606	Homo sapiens	EXOSC6;YWHAB;DIS3;NIPAL3;EXOSC8;EXOSC3;EXOSC1;ZFP36L1		R-HSA-450406;R-HSA-482788;R-HSA-450517;R-HSA-450474;R-HSA-450490;R-HSA-450488
R-HSA-2173791	TGF-beta receptor signaling in EMT (epithelial to mesenchymal transition)	7	19	0.00130908	0.0268056	0.107222	6	6	0.000472441	9606	Homo sapiens	FKBP1A;UBB;UBC;RPS27A;F11R;UBA52;RHOA		R-HSA-2160931;R-HSA-2160932;R-HSA-2134532;R-HSA-2160935;R-HSA-2134519;R-HSA-2134506
R-HSA-450513	Tristetraprolin (TTP, ZFP36) binds and destabilizes mRNA	7	19	0.00130908	0.0268056	0.107222	4	4	0.000314961	9606	Homo sapiens	EXOSC6;ZFP36;YWHAB;DIS3;NIPAL3;EXOSC8;EXOSC3;EXOSC1;ZFP36L1		R-HSA-450400;R-HSA-450431;R-HSA-450463;R-HSA-450394
R-HSA-8876725	Protein methylation	7	19	0.00130908	0.0268056	0.107222	7	9	0.000708661	9606	Homo sapiens	EEF1A1;MKLN1;VCP;PDCD4;EIF3E;ESYT2;RPS2;EEF2;CALM1;CALM2		R-HSA-8879123;R-HSA-8932413;R-HSA-6786205;R-HSA-8932243;R-HSA-8932275;R-HSA-8932276;R-HSA-8931974
R-HSA-8875360	InlB-mediated entry of Listeria monocytogenes into host cell	7	19	0.00130908	0.0268056	0.107222	3	8	0.000629921	9606	Homo sapiens	TUBA1A;UBB;EYA3;CCDC25;UBC;RPS27A;UBA52		R-HSA-8876262;R-HSA-8876258;R-HSA-8876255
R-HSA-182971	EGFR downregulation	11	37	0.00254926	0.0270629	0.108252	20	22	0.00173228	9606	Homo sapiens	CDC42;TUBA1A;MRPL40;UBB;NEMF;EYA3;CCDC25;UBC;SPRY1;RPS27A;UBA52		R-HSA-8867047;R-HSA-183072;R-HSA-8867044;R-HSA-8867041;R-HSA-182986;R-HSA-183051;R-HSA-8951490;R-HSA-182990;R-HSA-183055;R-HSA-183084;R-HSA-182988;R-HSA-182994;R-HSA-183058;R-HSA-183089;R-HSA-182993;R-HSA-183094;R-HSA-183002;R-HSA-183067;R-HSA-182969;R-HSA-183036
R-HSA-9006936	Signaling by TGF-beta family members	26	114	0.00785449	0.0271974	0.10879	50	107	0.0084252	9606	Homo sapiens	TCERG1;PRDM2;CCNC;NEDD8;F11R;ACAT2;PPP1CB;XPO1;UBB;MYC;UBC;RPS27A;JUNB;SKIL;PARP1;TPRKB;MIF;SIRT7;UCHL5;RHOA;PPP1CA;FKBP1A;COX7A2L;STRAP;TAB2;UBA52		R-HSA-178178;R-HSA-201475;R-HSA-2186785;R-HSA-2160931;R-HSA-2160932;R-HSA-2160935;R-HSA-201476;R-HSA-4332236;R-HSA-178189;R-HSA-2187325;R-HSA-2134532;R-HSA-178215;R-HSA-870437;R-HSA-173481;R-HSA-2186767;R-HSA-201648;R-HSA-2127257;R-HSA-2187293;R-HSA-870449;R-HSA-2186780;R-HSA-870477;R-HSA-870479;R-HSA-2128994;R-HSA-2187368;R-HSA-2134506;R-HSA-201425;R-HSA-2186741;R-HSA-1484099;R-HSA-2167924;R-HSA…
R-HSA-5339716	Misspliced GSK3beta mutants stabilize beta-catenin	6	15	0.00103348	0.0276557	0.110623	1	1	7.87402e-05	9606	Homo sapiens	EEF1A1;GSK3B;PPP2R1A;CSNK1A1;CTNNB1;BRK1;EIF3E;PPP2R5C		R-HSA-5339713
R-HSA-162592	Integration of provirus	6	15	0.00103348	0.0276557	0.110623	12	14	0.00110236	9606	Homo sapiens	XRCC6;XRCC5;HMGA1;BANF1;PPIA;EIF2A		R-HSA-175250;R-HSA-164514;R-HSA-8951690;R-HSA-175174;R-HSA-175108;R-HSA-164522;R-HSA-175258;R-HSA-173115;R-HSA-175177;R-HSA-162590;R-HSA-164845;R-HSA-175117
R-HSA-5685942	HDR through Homologous Recombination (HRR)	18	72	0.00496073	0.0281003	0.112401	15	19	0.00149606	9606	Homo sapiens	BARD1;PCNA;RFC4;RFC1;POP4;SRRT;RPA2;UBE2A;POLD3;RAD51C;UBB;DNAJA3;UBC;POLD2;TMEM106B;NBN;RPS27A;UBA52		R-HSA-5693620;R-HSA-5693589;R-HSA-5686483;R-HSA-5693584;R-HSA-5686398;R-HSA-5685341;R-HSA-5693593;R-HSA-5693561;R-HSA-5685318;R-HSA-5685319;R-HSA-5686469;R-HSA-5693539;R-HSA-5685838;R-HSA-5686410;R-HSA-5686440
R-HSA-5218859	Regulated Necrosis	9	28	0.00192917	0.0282813	0.113125	12	13	0.00102362	9606	Homo sapiens	UBB;UBC;TNFSF10;TRAF2;RIPK1;RPS27A;UBA52;BIRC2		R-HSA-3465429;R-HSA-5218891;R-HSA-5357828;R-HSA-5213466;R-HSA-5218906;R-HSA-5675456;R-HSA-5357927;R-HSA-5218905;R-HSA-5213464;R-HSA-5675470;R-HSA-5213462;R-HSA-5620975
R-HSA-5213460	RIPK1-mediated regulated necrosis	9	28	0.00192917	0.0282813	0.113125	12	13	0.00102362	9606	Homo sapiens	UBB;UBC;TNFSF10;TRAF2;RIPK1;RPS27A;UBA52;BIRC2		R-HSA-3465429;R-HSA-5218891;R-HSA-5357828;R-HSA-5213466;R-HSA-5218906;R-HSA-5675456;R-HSA-5357927;R-HSA-5218905;R-HSA-5213464;R-HSA-5675470;R-HSA-5213462;R-HSA-5620975
R-HSA-76061	RNA Polymerase III Transcription Initiation From Type 1 Promoter	9	28	0.00192917	0.0282813	0.113125	4	5	0.000393701	9606	Homo sapiens	TBP;POLR3GL;POLR3C;GTF3C6;POLR1C;POLR1D;STAT6;RPF2;POLR2K;POLR2L		R-HSA-76054;R-HSA-76056;R-HSA-83723;R-HSA-76060
R-HSA-8856825	Cargo recognition for clathrin-mediated endocytosis	26	115	0.00792338	0.0297435	0.118974	9	14	0.00110236	9606	Homo sapiens	ITSN2;CCDC25;GPS1;RAP1GDS1;CLTB;COPS7A;NEDD8;MFF;TGOLN2;MRPL40;TUBA1A;UBB;GLIPR2;UBC;AP2S1;RPS27A;EYA3;RNASET2;M6PR;VAMP8;COPS3;COPS6;NECAP1;ALDOA;UBA52;PICALM		R-HSA-8866279;R-HSA-8863718;R-HSA-8866277;R-HSA-8866275;R-HSA-8863727;R-HSA-8867613;R-HSA-8866283;R-HSA-8863723;R-HSA-8863721
R-HSA-70171	Glycolysis	25	110	0.00757889	0.0308835	0.123534	12	24	0.00188976	9606	Homo sapiens	GPI;DCTN5;SEH1L;TPI1;ADPGK;PGAM1;NOSIP;ENO1;PKM;NUP85;PPP2R1A;NUP50;KLHL7;TPR;PGK1;NUP88;NUP54;ALDOA;NUPL2;RAE1;GAPDH;FARSB		R-HSA-70449;R-HSA-70467;R-HSA-5696021;R-HSA-163750;R-HSA-70471;R-HSA-71654;R-HSA-71670;R-HSA-70454;R-HSA-71496;R-HSA-71850;R-HSA-71660;R-HSA-170796
R-HSA-141444	Amplification of signal from unattached kinetochores via a MAD2 inhibitory signal	22	94	0.00647651	0.0312491	0.124997	4	4	0.000314961	9606	Homo sapiens	DCTN5;NUDC;SEH1L;ZWILCH;NOSIP;PPP2R5C;DYNLL1;PMF1;EEF1A1;DYNC1LI2;COX7A2L;XPO1;RPS27;EIF2S3;NUP85;PPP2R1A;RAD21;SSR1;EIF3E;MAPRE1;CLASP1;ALDH9A1;PAFAH1B1		R-HSA-141409;R-HSA-141431;R-HSA-141422;R-HSA-141439
R-HSA-141424	Amplification of signal from the kinetochores	22	94	0.00647651	0.0312491	0.124997	4	4	0.000314961	9606	Homo sapiens	DCTN5;NUDC;SEH1L;ZWILCH;NOSIP;PPP2R5C;DYNLL1;PMF1;EEF1A1;DYNC1LI2;COX7A2L;XPO1;RPS27;EIF2S3;NUP85;PPP2R1A;RAD21;SSR1;EIF3E;MAPRE1;CLASP1;ALDH9A1;PAFAH1B1		R-HSA-141409;R-HSA-141431;R-HSA-141422;R-HSA-141439
R-HSA-1169410	Antiviral mechanism by IFN-stimulated genes	22	94	0.00647651	0.0312491	0.124997	6	31	0.00244094	9606	Homo sapiens	EIF4A2;DCTN5;SEH1L;EIF4A3;NOSIP;UBB;NUP85;NUP50;KLHL7;UBC;TPR;SNRPG;UBE2N;NUP88;NUP54;RPS27A;NUPL2;UBA52;RAE1;EIF4G2;EIF2A		R-HSA-1678842;R-HSA-9009950;R-HSA-1176059;R-HSA-1169307;R-HSA-8985123;R-HSA-1169402
R-HSA-5689896	Ovarian tumor domain proteases	12	43	0.00296266	0.0326986	0.130794	11	14	0.00110236	9606	Homo sapiens	VCP;PTEN;DPY30;ACAT2;RHOA;UBB;UBC;UBE2N;RIPK1;TAB2;RPS27A;TP53;UBA52		R-HSA-5690870;R-HSA-6783238;R-HSA-688136;R-HSA-936381;R-HSA-8869506;R-HSA-6781953;R-HSA-8865182;R-HSA-8873946;R-HSA-5690843;R-HSA-5690827;R-HSA-5690856
R-HSA-110313	Translesion synthesis by Y family DNA polymerases bypasses lesions on DNA template	13	48	0.00330715	0.0331082	0.132433	27	28	0.00220472	9606	Homo sapiens	VCP;PCNA;RFC4;RFC1;RPA2;MAD2L2;POLD3;UBB;DNAJA3;UBC;POLD2;RPS27A;UBA52		R-HSA-5655892;R-HSA-5656148;R-HSA-5653780;R-HSA-5653840;R-HSA-5656158;R-HSA-5655965;R-HSA-5653786;R-HSA-5655835;R-HSA-5655193;R-HSA-5653766;R-HSA-5655170;R-HSA-5653838;R-HSA-5654989;R-HSA-5654986;R-HSA-5653770;R-HSA-5654985;R-HSA-5652151;R-HSA-110307;R-HSA-110308;R-HSA-110311;R-HSA-5653756;R-HSA-110317;R-HSA-5653754;R-HSA-110316;R-HSA-110319;R-HSA-110322;R-HSA-5656105
R-HSA-3232118	SUMOylation of transcription factors	7	20	0.00137798	0.0338852	0.135541	11	11	0.000866142	9606	Homo sapiens	PIAS4;SUMO1;SUMO3;SUMO2;MDM2;PMPCB;TP53		R-HSA-3234081;R-HSA-3968414;R-HSA-3232162;R-HSA-6804468;R-HSA-3247493;R-HSA-3234084;R-HSA-2997723;R-HSA-2997706;R-HSA-4090281;R-HSA-3465545;R-HSA-3234094
R-HSA-450604	KSRP (KHSRP) binds and destabilizes mRNA	7	20	0.00137798	0.0338852	0.135541	2	5	0.000393701	9606	Homo sapiens	EXOSC6;DIS3;NIPAL3;EXOSC8;PARN;EXOSC3;YWHAZ;EXOSC1		R-HSA-450422;R-HSA-450620
R-HSA-8937144	Aryl hydrocarbon receptor signalling	4	8	0.000551192	0.0340566	0.136226	5	5	0.000393701	9606	Homo sapiens	HSP90AB1;PTGES3;ARNT;BRD7		R-HSA-8937177;R-HSA-8937169;R-HSA-8936849;R-HSA-8936851;R-HSA-8937191
R-HSA-381038	XBP1(S) activates chaperone genes	22	95	0.0065454	0.0344152	0.137661	12	47	0.00370079	9606	Homo sapiens	DNAJC3;KLHDC3;SCP2;DIS3;LMNA;SSR1;SRPRB;TBCB;ATP6V0D1;PDIA6;YIF1A;ADD1		R-HSA-1791131;R-HSA-1791130;R-HSA-1791177;R-HSA-1791128;R-HSA-1791164;R-HSA-1791169;R-HSA-1791184;R-HSA-1791143;R-HSA-1791157;R-HSA-1791076;R-HSA-1791060;R-HSA-1791092
R-HSA-4839743	phosphorylation site mutants of CTNNB1 are not targeted to the proteasome by the destruction complex	6	16	0.00110238	0.0360455	0.144182	4	4	0.000314961	9606	Homo sapiens	EEF1A1;GSK3B;PPP2R1A;CSNK1A1;CTNNB1;BRK1;EIF3E;PPP2R5C		R-HSA-4827388;R-HSA-4839635;R-HSA-4839634;R-HSA-4839638
R-HSA-5358749	S37 mutants of beta-catenin aren't phosphorylated	6	16	0.00110238	0.0360455	0.144182	1	1	7.87402e-05	9606	Homo sapiens	EEF1A1;GSK3B;PPP2R1A;CSNK1A1;CTNNB1;BRK1;EIF3E;PPP2R5C		R-HSA-4839635
R-HSA-5358747	S33 mutants of beta-catenin aren't phosphorylated	6	16	0.00110238	0.0360455	0.144182	1	1	7.87402e-05	9606	Homo sapiens	EEF1A1;GSK3B;PPP2R1A;CSNK1A1;CTNNB1;BRK1;EIF3E;PPP2R5C		R-HSA-4839634
R-HSA-5358752	T41 mutants of beta-catenin aren't phosphorylated	6	16	0.00110238	0.0360455	0.144182	1	1	7.87402e-05	9606	Homo sapiens	EEF1A1;GSK3B;PPP2R1A;CSNK1A1;CTNNB1;BRK1;EIF3E;PPP2R5C		R-HSA-4839638
R-HSA-5358751	S45 mutants of beta-catenin aren't phosphorylated	6	16	0.00110238	0.0360455	0.144182	1	1	7.87402e-05	9606	Homo sapiens	EEF1A1;GSK3B;PPP2R1A;CSNK1A1;CTNNB1;BRK1;EIF3E;PPP2R5C		R-HSA-4827388
R-HSA-937042	IRAK2 mediated activation of TAK1 complex	5	12	0.000826788	0.0367545	0.147018	4	5	0.000393701	9606	Homo sapiens	UBB;UBC;TAB2;RPS27A;UBA52;ACAT2		R-HSA-936942;R-HSA-936991;R-HSA-936986;R-HSA-936960
R-HSA-77042	Formation of editosomes by ADAR proteins	2	2	0.000137798	0.0371371	0.148549	4	4	0.000314961	9606	Homo sapiens	ADAR		R-HSA-75090;R-HSA-111237;R-HSA-111238;R-HSA-77613
R-HSA-5545483	Defective Mismatch Repair Associated With MLH1	2	2	0.000137798	0.0371371	0.148549	1	1	7.87402e-05	9606	Homo sapiens	ME2;PMS1		R-HSA-5545484
R-HSA-5632987	Defective Mismatch Repair Associated With PMS2	2	2	0.000137798	0.0371371	0.148549	1	1	7.87402e-05	9606	Homo sapiens	ME2;PMS1		R-HSA-5632958
R-HSA-70326	Glucose metabolism	30	140	0.00964586	0.0379521	0.151808	25	50	0.00393701	9606	Homo sapiens	GPI;DCTN5;SEH1L;ADPGK;SRRT;ENO1;NUP85;PPP2R1A;TPR;PGK1;NUP88;RAE1;TPI1;MDH1;GOT1;MDH2;PGAM1;NOSIP;PKM;TMEM11;NUP50;KLHL7;NUP54;ALDOA;NUPL2;GAPDH;FARSB		R-HSA-70592;R-HSA-70467;R-HSA-5696021;R-HSA-71495;R-HSA-70471;R-HSA-71496;R-HSA-70475;R-HSA-70481;R-HSA-70482;R-HSA-71445;R-HSA-376851;R-HSA-372819;R-HSA-70486;R-HSA-70494;R-HSA-163750;R-HSA-71783;R-HSA-71654;R-HSA-71850;R-HSA-198440;R-HSA-71660;R-HSA-170796;R-HSA-198508;R-HSA-70449;R-HSA-71670;R-HSA-70454
R-HSA-9007101	Rab regulation of trafficking	28	129	0.00888797	0.0383261	0.153305	26	35	0.00275591	9606	Homo sapiens	YWHAE;ARF3;COPB2;RAB1A;COX7B;FH;GDI2;SAT1;RAB21;GGA2;TRMT112;MAP1LC3B;NAE1;TBC1D15;GABARAPL2;TRAPPC1;TRAPPC2L;DENND4A;RPS6;ARRDC3;HPS1;RHOA;RAB10;TRAPPC6A;EIF2S3;TBC1D7;TBC1D24;SLC25A5;ARF6		R-HSA-8876615;R-HSA-8933452;R-HSA-8877760;R-HSA-8854222;R-HSA-8877451;R-HSA-8876616;R-HSA-8854293;R-HSA-8876191;R-HSA-8876190;R-HSA-8854302;R-HSA-8854173;R-HSA-8876188;R-HSA-8854759;R-HSA-8876454;R-HSA-8876837;R-HSA-8877475;R-HSA-8876193;R-HSA-8877998;R-HSA-8877612;R-HSA-8875318;R-HSA-8877813;R-HSA-8877311;R-HSA-8854588;R-HSA-8877308;R-HSA-8854329;R-HSA-8875320
R-HSA-168164	Toll Like Receptor 3 (TLR3) Cascade	23	102	0.0070277	0.0398771	0.159509	39	61	0.00480315	9606	Homo sapiens	JUN;H2AFY;CUL1;TRAF2;HMGB1;FOS;TOB1;ACAT2;UBB;PPP2R1A;NKIRAS2;UBC;EXOSC8;SBDS;UBE2N;MAPK1;RIPK1;TAB2;RPS27A;UBA52;BIRC2;ATF3;SKP1		R-HSA-9013963;R-HSA-451649;R-HSA-198731;R-HSA-9013889;R-HSA-168136;R-HSA-5684250;R-HSA-5684248;R-HSA-168140;R-HSA-9014343;R-HSA-9013895;R-HSA-9628444;R-HSA-9014342;R-HSA-847070;R-HSA-9013979;R-HSA-450325;R-HSA-9013978;R-HSA-199959;R-HSA-450259;R-HSA-203797;R-HSA-177690;R-HSA-198746;R-HSA-450333;R-HSA-177692;R-HSA-9013974;R-HSA-168930;R-HSA-168162;R-HSA-168166;R-HSA-450337;R-HSA-198756;R-HSA-56842…
R-HSA-2871837	FCERI mediated NF-kB activation	36	175	0.0120573	0.0411796	0.164718	12	19	0.00149606	9606	Homo sapiens	PSMD11;PSMD14;RPN2;CHD9;CUL1;BCL10;ACAT2;PSMB10;PSMA7;PSMD8;PSMB6;PSMB7;PSMB4;PSMD7;PSMB5;UBB;PSMD4;PSMB2;PSMB3;UBC;PSMB1;LEO1;PSMD1;RPS27A;SKP1;FBXO9;ACTR2;PSMA6;PSMA3;PSMA4;PSMA2;CSDE1;PSMC2;UBE2V2;UBE2N;TAB2;UBA52		R-HSA-2730904;R-HSA-2730861;R-HSA-2730876;R-HSA-5607728;R-HSA-202534;R-HSA-2730864;R-HSA-5607724;R-HSA-2730899;R-HSA-2730882;R-HSA-2730900;R-HSA-2730836;R-HSA-2730903
R-HSA-3299685	Detoxification of Reactive Oxygen Species	16	65	0.00447843	0.0411815	0.164726	23	34	0.00267717	9606	Homo sapiens	GPX1;GSTP1;CYBA;TXN;MFSD11;PRDX6;TXN2;SOD1;PRDX3;PRDX2;PRDX5;PRDX1;DDIT3;PSMD1;CYCS		R-HSA-3322995;R-HSA-3777112;R-HSA-6807557;R-HSA-3697882;R-HSA-8951723;R-HSA-3343700;R-HSA-3780958;R-HSA-3780979;R-HSA-3341343;R-HSA-73646;R-HSA-3299682;R-HSA-3697838;R-HSA-3323013;R-HSA-3323050;R-HSA-3299691;R-HSA-1222376;R-HSA-3299753;R-HSA-3341294;R-HSA-3697860;R-HSA-71676;R-HSA-4837364;R-HSA-3697894;R-HSA-76031
R-HSA-69473	G2/M DNA damage checkpoint	19	81	0.00558082	0.0420087	0.166198	5	12	0.000944882	9606	Homo sapiens	YWHAE;BARD1;PIAS4;RFC4;YWHAB;RPA2;UBE2A;BRCC3;YWHAZ;RNF168;SUMO1;YWHAQ;UBE2V2;UBE2N;NBN;HIST1H4C;TP53;YWHAH		R-HSA-5683735;R-HSA-69891;R-HSA-6799332;R-HSA-6799246;R-HSA-75016
R-HSA-5578749	Transcriptional regulation by small RNAs	19	81	0.00558082	0.0420087	0.166198	2	5	0.000393701	9606	Homo sapiens	DCTN5;SEH1L;H3F3B;H2AFZ;SHMT2;PTGES3;NOSIP;COMMD4;NUP85;NUP50;KLHL7;TPR;BLVRB;NUP88;NUP54;NUPL2;HIST1H4C;RAE1;RAN;POLR2K;POLR2L;GALK1		R-HSA-5578742;R-HSA-5578744
R-HSA-390522	Striated Muscle Contraction	11	40	0.00275596	0.0431817	0.166198	4	4	0.000314961	9606	Homo sapiens	CYB5R3;TPM4;CSRP1;NCBP1;TPM3;ST13;DDX21;ANAPC5;NIT2;GTPBP4		R-HSA-390597;R-HSA-390598;R-HSA-390593;R-HSA-390595
R-HSA-170822	Regulation of Glucokinase by Glucokinase Regulatory Protein	11	40	0.00275596	0.0431817	0.166198	1	5	0.000393701	9606	Homo sapiens	DCTN5;SEH1L;NUP85;NUP50;KLHL7;TPR;NOSIP;NUP88;NUP54;NUPL2;RAE1		R-HSA-170796
R-HSA-73854	RNA Polymerase I Promoter Clearance	20	87	0.00599421	0.0447011	0.166198	10	10	0.000787402	9606	Homo sapiens	CAST;TBP;RRN3;H3F3B;CCNH;CBX3;H2AFZ;PTGES3;RPA2;WDR61;CHD4;HIPK1;COMMD4;GATAD2A;RBBP4;POLR1C;TAF1A;POLR1D;CHP1;CALR;HIST1H4C;POLR2K;POLR2L;GALK1		R-HSA-73729;R-HSA-73718;R-HSA-73769;R-HSA-73865;R-HSA-73736;R-HSA-73739;R-HSA-74986;R-HSA-73722;R-HSA-73757;R-HSA-73758
R-HSA-450321	JNK (c-Jun kinases) phosphorylation and activation mediated by activated human TAK1	8	26	0.00179137	0.0459321	0.166198	2	3	0.00023622	9606	Homo sapiens	UBB;UBC;UBE2N;SBDS;TAB2;RPS27A;TOB1;UBA52;ACAT2		R-HSA-168162;R-HSA-450337
R-HSA-449147	Signaling by Interleukins	113	639	0.0440265	0.0467422	0.166198	127	490	0.0385827	9606	Homo sapiens	YWHAE;ITGB1;CDKN1A;ARF1;CHD9;RPLP0;HMGB1;LDLRAD4;ACTB;PSMD8;PSMD7;PSMD4;PPP2R1A;NKIRAS2;MYC;CFL1;PSMD1;JUNB;NCK1;SKP1;FBXO9;HSP90AA1;H2AFY;ANXA2;GSTO1;TALDO1;FOS;MIF;LARP4B;YWHAZ;RBX1;PSMA6;PSMA3;PSMA4;PSMA2;TCP1;SBDS;UBE2V2;SNRPA1;UQCRC2;PPIA;TP53;UBA52;ATF3;ARF5;PSMD11;RPN2;PSMD14;MAZ;CUL1;TARS;TOB1;PSMB10;ACAT2;PSMA7;HSP90B1;CDC42;CNN2;PSMB6;PSMB7;PSMB4;PSMB5;UBB;PSMB2;PSMB3;INPP5D;BLOC1S2;EXO…		R-HSA-727819;R-HSA-8950415;R-HSA-8987266;R-HSA-914182;R-HSA-8987012;R-HSA-8987015;R-HSA-8987270;R-HSA-8987033;R-HSA-450325;R-HSA-199959;R-HSA-8950173;R-HSA-203797;R-HSA-8950175;R-HSA-8865693;R-HSA-8982163;R-HSA-450333;R-HSA-8982162;R-HSA-8982165;R-HSA-6785860;R-HSA-8987052;R-HSA-450337;R-HSA-8865711;R-HSA-6786124;R-HSA-450346;R-HSA-6789960;R-HSA-8950718;R-HSA-8937654;R-HSA-8987063;R-HSA-507719;R-…
R-HSA-204005	COPII-mediated vesicle transport	18	77	0.00530522	0.048001	0.166198	15	16	0.00125984	9606	Homo sapiens	RAB1A;TRAPPC1;TRAPPC2L;TMED10;STX17;ANXA2;THYN1;TWF1;LMAN1;TRAPPC6A;PRDX5;EIF2S3;TFG;TMED2;NAE1;SEC22B;NELFE		R-HSA-5694423;R-HSA-5694421;R-HSA-5694418;R-HSA-203973;R-HSA-5694417;R-HSA-6814831;R-HSA-5694527;R-HSA-204008;R-HSA-5694522;R-HSA-5694425;R-HSA-5694439;R-HSA-6814833;R-HSA-5694446;R-HSA-5694441;R-HSA-5694409
R-HSA-5620924	Intraflagellar transport	14	56	0.00385834	0.0482329	0.166198	9	12	0.000944882	9606	Homo sapiens	TCF25;TUBB;DYNLL1;SDAD1;TUBA4A;GPN3;TBRG4;TUBA1C;TUBA1B;TUBB2A;TUBA1A;NIPAL3;DYNLRB1;HIST1H4C		R-HSA-5624949;R-HSA-5617829;R-HSA-5617825;R-HSA-5625424;R-HSA-5625426;R-HSA-5625421;R-HSA-5617820;R-HSA-5625416;R-HSA-5624952
R-HSA-157858	Gap junction trafficking and regulation	14	56	0.00385834	0.0482329	0.166198	11	24	0.00188976	9606	Homo sapiens	TCF25;TUBB;RAP1GDS1;CLTB;TUBA4A;ACTB;ACTG1;TUBA1C;TUBA1B;TUBB2A;TUBA1A;TMBIM4;GLIPR2;HNRNPC		R-HSA-196017;R-HSA-191654;R-HSA-190519;R-HSA-191636;R-HSA-196026;R-HSA-190682;R-HSA-190520;R-HSA-191737;R-HSA-190829;R-HSA-190541;R-HSA-190877
R-HSA-3215018	Processing and activation of SUMO	5	13	0.000895687	0.0487071	0.166198	9	9	0.000708661	9606	Homo sapiens	RWDD3;SUMO1;SUMO3;SUMO2;SENP2		R-HSA-2993790;R-HSA-2993769;R-HSA-2990840;R-HSA-2993784;R-HSA-2990842;R-HSA-2993781;R-HSA-2993780;R-HSA-2990833;R-HSA-2993763
R-HSA-9014325	TICAM1,TRAF6-dependent induction of TAK1 complex	5	13	0.000895687	0.0487071	0.166198	5	6	0.000472441	9606	Homo sapiens	UBB;UBC;TAB2;RPS27A;UBA52;ACAT2		R-HSA-847070;R-HSA-450259;R-HSA-177690;R-HSA-177692;R-HSA-9628444
R-HSA-9664873	Pexophagy	5	13	0.000895687	0.0487071	0.166198	4	13	0.00102362	9606	Homo sapiens	MAP1LC3B;UBB;UBC;RPS27A;UBA52		R-HSA-9664867;R-HSA-9664880;R-HSA-9664855;R-HSA-9674127
R-HSA-674695	RNA Polymerase II Pre-transcription Events	20	88	0.00606311	0.0490818	0.166198	12	17	0.00133858	9606	Homo sapiens	LYPLA1;GTF2A2;TBP;NCBP1;CCNH;SHMT2;TAF9;EAF1;WDR61;HNRNPR;CDC73;DHTKD1;LEO1;TCEA1;CALR;UBA52;POLR2K;POLR2L;NELFE		R-HSA-113409;R-HSA-75856;R-HSA-75891;R-HSA-113411;R-HSA-113429;R-HSA-113413;R-HSA-112437;R-HSA-75862;R-HSA-113414;R-HSA-112392;R-HSA-112395;R-HSA-73946
R-HSA-936440	Negative regulators of DDX58/IFIH1 signaling	10	36	0.00248036	0.0493728	0.166198	8	13	0.00102362	9606	Homo sapiens	CYLD;UBB;PCBP2;UBC;KIAA1324;TAX1BP1;TAB2;RPS27A;UBA52;ACAT2;ATG12		R-HSA-990526;R-HSA-936412;R-HSA-936381;R-HSA-936378;R-HSA-936475;R-HSA-937337;R-HSA-936390;R-HSA-990528
R-HSA-5620912	Anchoring of the basal body to the plasma membrane	22	99	0.006821	0.0494982	0.166198	8	9	0.000708661	9606	Homo sapiens	YWHAE;IVNS1ABP;USP14;HSP90AA1;SEH1L;MRPS14;TUBB;CETN2;DCTN3;DYNLL1;TUBA4A;TUBA1A;DMTF1;PPP2R1A;HAUS7;RAD21;TPR;MAPRE1;PCNT;CLASP1;MPHOSPH6;PAFAH1B1		R-HSA-5626228;R-HSA-5626227;R-HSA-5626220;R-HSA-5626223;R-HSA-5626681;R-HSA-5617816;R-HSA-5626699;R-HSA-5638009
R-HSA-159231	Transport of Mature mRNA Derived from an Intronless Transcript	12	46	0.00316935	0.0496195	0.166198	3	3	0.00023622	9606	Homo sapiens	DCTN5;SEH1L;NCBP1;NUP85;NUP50;KLHL7;TPR;NOSIP;NUP88;NUP54;NUPL2;RAE1		R-HSA-158441;R-HSA-77594;R-HSA-158447
R-HSA-168276	NS1 Mediated Effects on Host Pathways	12	46	0.00316935	0.0496195	0.166198	2	6	0.000472441	9606	Homo sapiens	DCTN5;SEH1L;NUP85;NUP50;KLHL7;TPR;NOSIP;NUP88;NUP54;NUPL2;RAE1;EIF2A		R-HSA-1176059;R-HSA-6791035
R-HSA-174411	Polymerase switching on the C-strand of the telomere	7	22	0.00151578	0.0515245	0.166198	4	4	0.000314961	9606	Homo sapiens	POLD3;PCNA;RFC4;RFC1;NACA;DNAJA3;POLD2		R-HSA-174448;R-HSA-174439;R-HSA-174452;R-HSA-174447
R-HSA-73780	RNA Polymerase III Chain Elongation	7	22	0.00151578	0.0515245	0.166198	3	3	0.00023622	9606	Homo sapiens	POLR3GL;POLR3C;POLR1C;POLR1D;STAT6;POLR2K;POLR2L		R-HSA-113446;R-HSA-113705;R-HSA-113451
R-HSA-73864	RNA Polymerase I Transcription	20	89	0.00613201	0.0537609	0.166198	13	14	0.00110236	9606	Homo sapiens	CAST;TBP;RRN3;H3F3B;CCNH;CBX3;H2AFZ;PTGES3;RPA2;WDR61;CHD4;HIPK1;COMMD4;GATAD2A;RBBP4;POLR1C;TAF1A;POLR1D;CHP1;CALR;HIST1H4C;POLR2K;POLR2L;GALK1		R-HSA-73729;R-HSA-73769;R-HSA-73865;R-HSA-73736;R-HSA-73739;R-HSA-74986;R-HSA-74993;R-HSA-74992;R-HSA-74994;R-HSA-73718;R-HSA-73722;R-HSA-73757;R-HSA-73758
R-HSA-5250941	Negative epigenetic regulation of rRNA expression	20	89	0.00613201	0.0537609	0.166198	9	12	0.000944882	9606	Homo sapiens	CAST;DNMT1;SAP30BP;TBP;H3F3B;CCNH;H2AFZ;PTGES3;RPA2;WDR61;ARID4B;HIPK1;HDAC8;COMMD4;POLR1C;TAF1A;POLR1D;SAP18;CALR;HIST1H4C;POLR2K;POLR2L;GALK1		R-HSA-427366;R-HSA-427527;R-HSA-427409;R-HSA-5211239;R-HSA-427514;R-HSA-5227490;R-HSA-433672;R-HSA-427528;R-HSA-427337
R-HSA-8876384	Listeria monocytogenes entry into host cells	8	27	0.00186027	0.0547929	0.166198	8	13	0.00102362	9606	Homo sapiens	TUBA1A;UBB;EYA3;CCDC25;UBC;CTNNB1;RPS27A;UBA52		R-HSA-8876262;R-HSA-8876948;R-HSA-8876258;R-HSA-8876497;R-HSA-8876993;R-HSA-8876255;R-HSA-112333;R-HSA-8877003
R-HSA-175474	Assembly Of The HIV Virion	8	27	0.00186027	0.0547929	0.166198	5	16	0.00125984	9606	Homo sapiens	UBB;CCNH;UBC;NMT1;RPS27A;UBA52;PPIA;VPS28		R-HSA-184323;R-HSA-3149434;R-HSA-184392;R-HSA-3149454;R-HSA-184269
R-HSA-190828	Gap junction trafficking	13	52	0.00358275	0.0553992	0.166198	8	20	0.0015748	9606	Homo sapiens	TCF25;TUBB;RAP1GDS1;CLTB;TUBA4A;ACTB;ACTG1;TUBA1C;TUBA1B;TUBB2A;TUBA1A;TMBIM4;GLIPR2		R-HSA-196017;R-HSA-190519;R-HSA-196026;R-HSA-190682;R-HSA-190520;R-HSA-191737;R-HSA-190829;R-HSA-190877
R-HSA-159234	Transport of Mature mRNAs Derived from Intronless Transcripts	12	47	0.00323825	0.0563858	0.169157	9	9	0.000708661	9606	Homo sapiens	DCTN5;SEH1L;NCBP1;NUP85;NUP50;KLHL7;TPR;NOSIP;NUP88;NUP54;NUPL2;RAE1		R-HSA-77587;R-HSA-158481;R-HSA-159046;R-HSA-158484;R-HSA-159050;R-HSA-158441;R-HSA-77594;R-HSA-158447;R-HSA-111439
R-HSA-3301854	Nuclear Pore Complex (NPC) Disassembly	11	42	0.00289376	0.0570118	0.171035	2	2	0.00015748	9606	Homo sapiens	DCTN5;SEH1L;NUP85;NUP50;KLHL7;TPR;NOSIP;NUP88;NUP54;NUPL2;RAE1		R-HSA-2990880;R-HSA-2990882
R-HSA-6783310	Fanconi Anemia Pathway	11	42	0.00289376	0.0570118	0.171035	11	13	0.00102362	9606	Homo sapiens	FANCI;SMARCC2;TPMT;UBB;UBE2T;ERCC1;UBC;RPA2;RPS27A;RPL10A;UBA52		R-HSA-6786166;R-HSA-6785126;R-HSA-6785732;R-HSA-6785986;R-HSA-6785361;R-HSA-6788385;R-HSA-6785342;R-HSA-6786171;R-HSA-6786155;R-HSA-6785594;R-HSA-6788392
R-HSA-2559585	Oncogene Induced Senescence	11	42	0.00289376	0.0570118	0.171035	10	19	0.00149606	9606	Homo sapiens	CDK6;UBB;UBC;MDM2;BLVRB;MAPK1;MDM4;FAM192A;RPS27A;TP53;UBA52		R-HSA-182594;R-HSA-6804998;R-HSA-6804996;R-HSA-3209111;R-HSA-3209160;R-HSA-6804879;R-HSA-3209177;R-HSA-3209114;R-HSA-3132737;R-HSA-3209151
R-HSA-69166	Removal of the Flap Intermediate	6	18	0.00124018	0.0573068	0.17192	4	4	0.000314961	9606	Homo sapiens	POLD3;PCNA;NACA;POLD2;RPA2;UBE2A		R-HSA-69152;R-HSA-69140;R-HSA-69142;R-HSA-69144
R-HSA-205043	NRIF signals cell death from the nucleus	6	18	0.00124018	0.0573068	0.17192	4	7	0.000551181	9606	Homo sapiens	PSENEN;NCSTN;UBB;UBC;RPS27A;UBA52		R-HSA-204947;R-HSA-205008;R-HSA-205112;R-HSA-205118
R-HSA-381070	IRE1alpha activates chaperones	22	101	0.0069588	0.0586041	0.175812	12	53	0.00417323	9606	Homo sapiens	DNAJC3;KLHDC3;SCP2;DIS3;LMNA;SSR1;SRPRB;TBCB;ATP6V0D1;PDIA6;YIF1A;ADD1		R-HSA-1791131;R-HSA-1791130;R-HSA-1791177;R-HSA-1791128;R-HSA-1791164;R-HSA-1791169;R-HSA-1791184;R-HSA-1791143;R-HSA-1791157;R-HSA-1791076;R-HSA-1791060;R-HSA-1791092
R-HSA-5693607	Processing of DNA double-strand break ends	20	90	0.00620091	0.0587466	0.17624	17	17	0.00133858	9606	Homo sapiens	BARD1;PIAS4;RFC4;RPA2;SIRT6;UBE2A;BRCC3;RNF4;RNF168;UBB;SUMO1;SUMO2;UBC;UBE2V2;UBE2N;NBN;RPS27A;HIST1H4C;UBA52		R-HSA-5684887;R-HSA-5684052;R-HSA-5684882;R-HSA-5685011;R-HSA-5684081;R-HSA-5693542;R-HSA-5684071;R-HSA-5685156;R-HSA-5684096;R-HSA-5685985;R-HSA-5685953;R-HSA-5687758;R-HSA-5684108;R-HSA-5684140;R-HSA-5685994;R-HSA-5684875;R-HSA-5693608
R-HSA-112382	Formation of RNA Pol II elongation complex	15	63	0.00434064	0.058749	0.176247	2	2	0.00015748	9606	Homo sapiens	LYPLA1;NCBP1;CCNH;SHMT2;EAF1;WDR61;CDC73;DHTKD1;LEO1;TCEA1;CALR;POLR2K;POLR2L;NELFE		R-HSA-112379;R-HSA-112381
R-HSA-68875	Mitotic Prophase	28	135	0.00930136	0.0600276	0.180083	27	34	0.00267717	9606	Homo sapiens	RAB1A;DCTN5;SET;SEH1L;NUCKS1;ARPP19;NUP85;PPP2R1A;ENSA;TPR;LMNA;MAPK1;BANF1;NUP88;RAE1;DCAF13;RAB2A;H3F3B;H2AFZ;PTGES3;NOSIP;VRK2;COMMD4;NUP50;KLHL7;NUP54;NUPL2;LPIN1;HIST1H4C		R-HSA-2245218;R-HSA-2288097;R-HSA-2172194;R-HSA-5229194;R-HSA-5195402;R-HSA-5221130;R-HSA-2993898;R-HSA-2990880;R-HSA-2294574;R-HSA-2990882;R-HSA-2294580;R-HSA-2294590;R-HSA-2430535;R-HSA-2314566;R-HSA-2172678;R-HSA-2314569;R-HSA-2294600;R-HSA-2422927;R-HSA-5244669;R-HSA-2168079;R-HSA-2214351;R-HSA-4419948;R-HSA-2984220;R-HSA-2429719;R-HSA-2301205;R-HSA-2172183;R-HSA-2430552
R-HSA-5693606	DNA Double Strand Break Response	17	74	0.00509853	0.0605522	0.181657	40	44	0.00346457	9606	Homo sapiens	BARD1;PIAS4;ATP6V0E1;PTGES3;EYA3;BRCC3;COMMD4;RNF168;UBB;SUMO1;UBC;UBE2V2;UBE2N;NBN;RPS27A;HIST1H4C;TP53;UBA52;KDM6A		R-HSA-5683735;R-HSA-5682967;R-HSA-69891;R-HSA-5682965;R-HSA-5683986;R-HSA-5693598;R-HSA-5682588;R-HSA-5683930;R-HSA-5682586;R-HSA-5683801;R-HSA-3785768;R-HSA-5659781;R-HSA-5682629;R-HSA-5683077;R-HSA-5693583;R-HSA-5683405;R-HSA-5686578;R-HSA-5682992;R-HSA-75174;R-HSA-5693566;R-HSA-5683967;R-HSA-5683964;R-HSA-5682044;R-HSA-5683384;R-HSA-5683385;R-HSA-5682598;R-HSA-5684006;R-HSA-5682983;R-HSA-56935…
R-HSA-937061	TRIF(TICAM1)-mediated TLR4 signaling	23	107	0.00737219	0.0607249	0.182175	39	58	0.00456693	9606	Homo sapiens	JUN;H2AFY;CUL1;TRAF2;HMGB1;FOS;TOB1;ACAT2;UBB;PPP2R1A;NKIRAS2;UBC;EXOSC8;SBDS;UBE2N;MAPK1;RIPK1;TAB2;RPS27A;UBA52;BIRC2;ATF3;SKP1		R-HSA-2569057;R-HSA-451649;R-HSA-198731;R-HSA-168136;R-HSA-2562541;R-HSA-937029;R-HSA-5684250;R-HSA-5684248;R-HSA-168140;R-HSA-168915;R-HSA-450325;R-HSA-199959;R-HSA-5362500;R-HSA-203797;R-HSA-198746;R-HSA-450333;R-HSA-168921;R-HSA-168162;R-HSA-2562564;R-HSA-936941;R-HSA-168166;R-HSA-450337;R-HSA-198756;R-HSA-5684273;R-HSA-166245;R-HSA-5362486;R-HSA-450346;R-HSA-450358;R-HSA-450292;R-HSA-936952;R…
R-HSA-166166	MyD88-independent TLR4 cascade	23	107	0.00737219	0.0607249	0.182175	39	60	0.00472441	9606	Homo sapiens	JUN;H2AFY;CUL1;TRAF2;HMGB1;FOS;TOB1;ACAT2;UBB;PPP2R1A;NKIRAS2;UBC;EXOSC8;SBDS;UBE2N;MAPK1;RIPK1;TAB2;RPS27A;UBA52;BIRC2;ATF3;SKP1		R-HSA-2569057;R-HSA-451649;R-HSA-198731;R-HSA-168136;R-HSA-2562541;R-HSA-937029;R-HSA-5684250;R-HSA-5684248;R-HSA-168140;R-HSA-168915;R-HSA-450325;R-HSA-199959;R-HSA-5362500;R-HSA-203797;R-HSA-198746;R-HSA-450333;R-HSA-168921;R-HSA-168162;R-HSA-2562564;R-HSA-936941;R-HSA-168166;R-HSA-450337;R-HSA-198756;R-HSA-5684273;R-HSA-166245;R-HSA-5362486;R-HSA-450346;R-HSA-450358;R-HSA-450292;R-HSA-936952;R…
R-HSA-73980	RNA Polymerase III Transcription Termination	7	23	0.00158468	0.0621673	0.186502	2	2	0.00015748	9606	Homo sapiens	POLR3GL;POLR3C;POLR1C;POLR1D;STAT6;POLR2K;POLR2L		R-HSA-113449;R-HSA-113454
R-HSA-2979096	NOTCH2 Activation and Transmission of Signal to the Nucleus	7	23	0.00158468	0.0621673	0.186502	4	11	0.000866142	9606	Homo sapiens	PSENEN;NCSTN;UBB;UBC;ADAM10;RPS27A;UBA52		R-HSA-2974731;R-HSA-157640;R-HSA-2172172;R-HSA-157629
R-HSA-168333	NEP/NS2 Interacts with the Cellular Export Machinery	13	53	0.00365165	0.0622611	0.186783	2	2	0.00015748	9606	Homo sapiens	DCTN5;SEH1L;NOSIP;XPO1;NUP85;NUP50;KLHL7;TPR;NUP88;NUP54;NUPL2;RAE1;RAN		R-HSA-168880;R-HSA-168857
R-HSA-8876493	InlA-mediated entry of Listeria monocytogenes into host cells	5	14	0.000964586	0.0626973	0.188092	5	5	0.000393701	9606	Homo sapiens	UBB;UBC;CTNNB1;RPS27A;UBA52		R-HSA-8876948;R-HSA-8876497;R-HSA-8876993;R-HSA-112333;R-HSA-8877003
R-HSA-2025928	Calcineurin activates NFAT	5	14	0.000964586	0.0626973	0.188092	2	2	0.00015748	9606	Homo sapiens	FKBP1A;TUBA1C;PPP3CA;TMED2;ESYT2;CALM1;CALM2;PPIA		R-HSA-2025882;R-HSA-2025890
R-HSA-5467348	Truncations of AMER1 destabilize the destruction complex	5	14	0.000964586	0.0626973	0.188092	1	1	7.87402e-05	9606	Homo sapiens	EEF1A1;GSK3B;PPP2R1A;CSNK1A1;BRK1;EIF3E;PPP2R5C		R-HSA-4839746
R-HSA-5467340	AXIN missense mutants destabilize the destruction complex	5	14	0.000964586	0.0626973	0.188092	1	1	7.87402e-05	9606	Homo sapiens	EEF1A1;GSK3B;PPP2R1A;CSNK1A1;BRK1;EIF3E;PPP2R5C		R-HSA-4839734
R-HSA-5467337	APC truncation mutants have impaired AXIN binding	5	14	0.000964586	0.0626973	0.188092	1	1	7.87402e-05	9606	Homo sapiens	EEF1A1;GSK3B;PPP2R1A;CSNK1A1;BRK1;EIF3E;PPP2R5C		R-HSA-4791278
R-HSA-9013973	TICAM1-dependent activation of IRF3/IRF7	5	14	0.000964586	0.0626973	0.188092	6	9	0.000708661	9606	Homo sapiens	UBB;UBC;TRAF2;RPS27A;UBA52		R-HSA-9013979;R-HSA-9013978;R-HSA-9013985;R-HSA-9013986;R-HSA-9013990;R-HSA-9013974
R-HSA-4839744	truncated APC mutants destabilize the destruction complex	5	14	0.000964586	0.0626973	0.188092	1	2	0.00015748	9606	Homo sapiens	EEF1A1;GSK3B;PPP2R1A;CSNK1A1;BRK1;EIF3E;PPP2R5C		R-HSA-4791278
R-HSA-450294	MAP kinase activation	16	69	0.00475403	0.0628754	0.188626	19	32	0.00251969	9606	Homo sapiens	JUN;H2AFY;CUL1;FOS;TOB1;ACAT2;UBB;PPP2R1A;UBC;EXOSC8;SBDS;UBE2N;MAPK1;TAB2;RPS27A;UBA52;ATF3;SKP1		R-HSA-168162;R-HSA-450337;R-HSA-198756;R-HSA-5684273;R-HSA-451649;R-HSA-198731;R-HSA-168136;R-HSA-450346;R-HSA-5684250;R-HSA-5684248;R-HSA-450292;R-HSA-450325;R-HSA-199959;R-HSA-203797;R-HSA-168053;R-HSA-198746;R-HSA-168440;R-HSA-450333;R-HSA-450296
R-HSA-8941333	RUNX2 regulates genes involved in differentiation of myeloid cells	3	6	0.000413394	0.0632899	0.18987	2	2	0.00015748	9606	Homo sapiens	LGALS3;CBFB;NDUFB1		R-HSA-8938382;R-HSA-8938371
R-HSA-2644605	FBXW7 Mutants and NOTCH1 in Cancer	3	6	0.000413394	0.0632899	0.18987	1	1	7.87402e-05	9606	Homo sapiens	CUL1;SKP1;RBX1		R-HSA-2220978
R-HSA-2644607	Loss of Function of FBXW7 in Cancer and NOTCH1 Signaling	3	6	0.000413394	0.0632899	0.18987	1	1	7.87402e-05	9606	Homo sapiens	CUL1;SKP1;RBX1		R-HSA-2220978
R-HSA-168271	Transport of Ribonucleoproteins into the Host Nucleus	12	48	0.00330715	0.0637442	0.191233	4	4	0.000314961	9606	Homo sapiens	DCTN5;SEH1L;NUP85;NUP50;KLHL7;TPR;NOSIP;NUP88;NUP54;NUPL2;RAE1;EIF2A		R-HSA-168337;R-HSA-168310;R-HSA-168297;R-HSA-168317
R-HSA-73933	Resolution of Abasic Sites (AP sites)	12	48	0.00330715	0.0637442	0.191233	34	43	0.00338583	9606	Homo sapiens	HSPA9;PCNA;RFC4;PARP1;RFC1;STXBP3;PARP2;SLC35B1;RPA2;POLD3;APEX1;DNAJA3;POLD2		R-HSA-5649873;R-HSA-73931;R-HSA-5651805;R-HSA-110349;R-HSA-5651739;R-HSA-5649883;R-HSA-73932;R-HSA-110351;R-HSA-110350;R-HSA-110353;R-HSA-5649734;R-HSA-110352;R-HSA-110355;R-HSA-110354;R-HSA-111253;R-HSA-110356;R-HSA-5649856;R-HSA-110359;R-HSA-110360;R-HSA-110363;R-HSA-110364;R-HSA-5651723;R-HSA-110368;R-HSA-110371;R-HSA-5651828;R-HSA-110375;R-HSA-5649854;R-HSA-5649726;R-HSA-110376;R-HSA-5649724;…
R-HSA-5625740	RHO GTPases activate PKNs	18	80	0.00551192	0.0639021	0.191706	14	20	0.0015748	9606	Homo sapiens	YWHAE;ACTR2;PPP1R12A;H3F3B;DHX8;YWHAB;H2AFZ;PTGES3;RHOC;YWHAZ;COMMD4;RHOA;RHOB;MYL12B;PPP1CB;MYL6;YWHAQ;MYH9;RAC1;HIST1H4C;YWHAH		R-HSA-5623632;R-HSA-5623667;R-HSA-419232;R-HSA-75016;R-HSA-5671772;R-HSA-5625849;R-HSA-5625848;R-HSA-5625784;R-HSA-5625883;R-HSA-5625797;R-HSA-5625796;R-HSA-5623622;R-HSA-5625870;R-HSA-5625774
R-HSA-6803529	FGFR2 alternative splicing	8	28	0.00192917	0.0646743	0.194023	4	4	0.000314961	9606	Homo sapiens	NCBP1;HNRNPH1;FUS;SHMT2;HNRNPF;HNRNPA1;POLR2K;POLR2L		R-HSA-6803527;R-HSA-6803523;R-HSA-6803838;R-HSA-6803836
R-HSA-6804115	TP53 regulates transcription of additional cell cycle genes whose exact role in the p53 pathway remain uncertain	8	28	0.00192917	0.0646743	0.194023	12	14	0.00110236	9606	Homo sapiens	BTG2;NPM1;RCN2;CNOT7;BTG1;CNOT2;CNOT8;TP53		R-HSA-6801637;R-HSA-6802165;R-HSA-6798020;R-HSA-6798031;R-HSA-6803935;R-HSA-6803917;R-HSA-6798044;R-HSA-6801675;R-HSA-6803914;R-HSA-6803946;R-HSA-6802170;R-HSA-6801641
R-HSA-76071	RNA Polymerase III Transcription Initiation From Type 3 Promoter	8	28	0.00192917	0.0646743	0.194023	3	4	0.000314961	9606	Homo sapiens	TBP;POLR3GL;POLR3C;POLR1C;POLR1D;STAT6;POLR2K;POLR2L		R-HSA-83793;R-HSA-112152;R-HSA-83803
R-HSA-9013507	NOTCH3 Activation and Transmission of Signal to the Nucleus	8	28	0.00192917	0.0646743	0.194023	6	15	0.0011811	9606	Homo sapiens	PSENEN;NCSTN;UBB;UBC;ADAM10;YBX1;RPS27A;UBA52		R-HSA-9017817;R-HSA-9013069;R-HSA-9013361;R-HSA-9021523;R-HSA-9017797;R-HSA-9013284
R-HSA-77387	Insulin receptor recycling	8	28	0.00192917	0.0646743	0.194023	2	6	0.000472441	9606	Homo sapiens	ATP6V1A;ATP6V1G1;ATP6V0E1;RPN2;NACA;RPL26;ATP6V0D1;R3HCC1L;ATP6V1F		R-HSA-74723;R-HSA-5252133
R-HSA-2454202	Fc epsilon receptor (FCERI) signaling	45	235	0.0161913	0.0647311	0.194193	36	63	0.00496063	9606	Homo sapiens	CHD9;PSMD8;PPP3CA;TUBA1C;PSMD7;PSMD4;TMED2;PSMD1;RAC1;SKP1;FBXO9;ACTR2;FOS;PSMA6;PSMA3;PSMA4;PSMA2;CSDE1;SBDS;UBE2V2;UBA52;ATF3;PSMD11;RPN2;PSMD14;CUL1;BCL10;TOB1;ACAT2;PSMB10;PSMA7;PSMB6;PSMB7;PSMB4;PSMB5;UBB;PSMB2;PSMB3;UBC;PSMB1;LEO1;MAPK1;RPS27A;JUN;PSMC2;UBE2N;ESYT2;TAB2;CALM1;CALM2		R-HSA-2730856;R-HSA-2730861;R-HSA-2730860;R-HSA-2454240;R-HSA-2730849;R-HSA-2730851;R-HSA-168136;R-HSA-2730872;R-HSA-74448;R-HSA-450325;R-HSA-2730876;R-HSA-2454192;R-HSA-2730864;R-HSA-2730867;R-HSA-2730889;R-HSA-168162;R-HSA-2730888;R-HSA-5607728;R-HSA-202534;R-HSA-2454208;R-HSA-2730882;R-HSA-2730884;R-HSA-2730886;R-HSA-2730904;R-HSA-2730840;R-HSA-450292;R-HSA-2730843;R-HSA-202164;R-HSA-2730833;R…
R-HSA-111465	Apoptotic cleavage of cellular proteins	10	38	0.00261816	0.0656265	0.196879	13	38	0.00299213	9606	Homo sapiens	BCAP31;GGCT;PARP1;CSRP1;LMNA;CTNNB1;NUP54;HNRNPC;BIRC2;ADD1		R-HSA-264871;R-HSA-264865;R-HSA-351936;R-HSA-352268;R-HSA-201608;R-HSA-350318;R-HSA-351913;R-HSA-351894;R-HSA-202960;R-HSA-9029690;R-HSA-201595;R-HSA-202969;R-HSA-201629
R-HSA-5336415	Uptake and function of diphtheria toxin	4	10	0.00068899	0.0661756	0.198527	5	5	0.000393701	9606	Homo sapiens	RRM1;HSP90AA1;HSP90AB1;CD9;EEF2		R-HSA-5336417;R-HSA-5336421;R-HSA-5336420;R-HSA-5336422;R-HSA-5336413
R-HSA-111367	SLBP independent Processing of Histone Pre-mRNAs	4	10	0.00068899	0.0661756	0.198527	2	2	0.00015748	9606	Homo sapiens	NCBP1;SNRPG;SNRPE;SNRPD3		R-HSA-111437;R-HSA-111438
R-HSA-2132295	MHC class II antigen presentation	30	148	0.0101971	0.0667919	0.200376	25	26	0.00204724	9606	Homo sapiens	DCTN5;ARF1;TCF25;DCTN3;TWF1;TUBA1C;TUBA1B;TUBA1A;CAPZB;AP1G1;GLIPR2;AP2S1;ACP1;GYG1;CTSB;ANXA2;TUBB;EYA3;ERLIN1;TBCB;DYNLL1;TUBA4A;DYNC1LI2;TUBB2A;CAPZA1;CYP20A1;CAPZA2;ACTR10;ARF5;HLA-DQB1		R-HSA-2130336;R-HSA-8951498;R-HSA-8951500;R-HSA-2130725;R-HSA-2130731;R-HSA-2130349;R-HSA-2130478;R-HSA-2213235;R-HSA-2213236;R-HSA-2130486;R-HSA-2213239;R-HSA-2213241;R-HSA-2213243;R-HSA-8856157;R-HSA-2130619;R-HSA-2213244;R-HSA-2213246;R-HSA-2213248;R-HSA-2130500;R-HSA-2130504;R-HSA-2130378;R-HSA-2130640;R-HSA-2130641;R-HSA-2130706;R-HSA-2130393
R-HSA-6784531	tRNA processing in the nucleus	16	70	0.00482293	0.069323	0.207969	4	7	0.000551181	9606	Homo sapiens	DCTN5;POP5;SEH1L;POP7;POP4;NOSIP;NUP85;NUP50;KLHL7;TPR;UQCRC1;NUP88;NUP54;NUPL2;RAE1;RAN		R-HSA-6785478;R-HSA-5696813;R-HSA-6783483;R-HSA-5696810
R-HSA-168643	Nucleotide-binding domain, leucine rich repeat containing receptor (NLR) signaling pathways	16	70	0.00482293	0.069323	0.207969	24	46	0.00362205	9606	Homo sapiens	HSP90AB1;H2AFY;DPY30;TXN;ACAT2;CYLD;UBB;UBC;UBE2N;CASP2;TAB2;SUGT1;RPS27A;UBA52;AAMP;BIRC2		R-HSA-727819;R-HSA-741386;R-HSA-688136;R-HSA-688137;R-HSA-706479;R-HSA-622415;R-HSA-741411;R-HSA-844612;R-HSA-874087;R-HSA-1247960;R-HSA-1250264;R-HSA-844610;R-HSA-1306876;R-HSA-873951;R-HSA-9676160;R-HSA-688985;R-HSA-844440;R-HSA-1296421;R-HSA-168405;R-HSA-741395;R-HSA-168184;R-HSA-1250280;R-HSA-622420;R-HSA-1250253
R-HSA-168274	Export of Viral Ribonucleoproteins from Nucleus	13	54	0.00372055	0.069667	0.209001	2	5	0.000393701	9606	Homo sapiens	DCTN5;SEH1L;NOSIP;XPO1;NUP85;NUP50;KLHL7;TPR;NUP88;NUP54;NUPL2;RAE1;RAN		R-HSA-168880;R-HSA-168857
R-HSA-196299	Beta-catenin phosphorylation cascade	6	19	0.00130908	0.0702501	0.21075	4	4	0.000314961	9606	Homo sapiens	EEF1A1;GSK3B;PPP2R1A;CSNK1A1;CTNNB1;BRK1;EIF3E;PPP2R5C		R-HSA-195283;R-HSA-195318;R-HSA-195287;R-HSA-195300
R-HSA-1295596	Spry regulation of FGF signaling	6	19	0.00130908	0.0702501	0.21075	10	11	0.000866142	9606	Homo sapiens	UBB;PPP2R1A;UBC;MAPK1;RPS27A;UBA52		R-HSA-1295634;R-HSA-934559;R-HSA-934604;R-HSA-1295632;R-HSA-1295622;R-HSA-1295621;R-HSA-1295609;R-HSA-1549564;R-HSA-1295599;R-HSA-1295613
R-HSA-69183	Processive synthesis on the lagging strand	6	19	0.00130908	0.0702501	0.21075	6	7	0.000551181	9606	Homo sapiens	POLD3;PCNA;NACA;POLD2;RPA2;UBE2A		R-HSA-69152;R-HSA-69140;R-HSA-69127;R-HSA-69142;R-HSA-69144;R-HSA-69116
R-HSA-71406	Pyruvate metabolism and Citric Acid (TCA) cycle	21	98	0.0067521	0.0721393	0.216418	20	36	0.00283465	9606	Homo sapiens	PDHX;FH;PDHA1;MDH1;MDH2;GLO1;SDHC;SDHD;SRI;N4BP2L2;PDP1;CS;LDHB;LDHA;MPC1;MPC2;BSG;PDK3;ME2;ACO2;DLD;BIRC2		R-HSA-5694071;R-HSA-70979;R-HSA-71397;R-HSA-9012268;R-HSA-71783;R-HSA-70982;R-HSA-71401;R-HSA-71849;R-HSA-203946;R-HSA-204169;R-HSA-373867;R-HSA-70510;R-HSA-372342;R-HSA-70994;R-HSA-70997;R-HSA-373875;R-HSA-450975;R-HSA-70971;R-HSA-70975;R-HSA-451033
R-HSA-3769402	Deactivation of the beta-catenin transactivating complex	11	44	0.00303156	0.0734988	0.220496	14	14	0.00110236	9606	Homo sapiens	TLE3;XPO1;UBB;UBE2B;CTBP1;RBBP5;UBC;CTNNB1;RPS27A;YWHAZ;UBA52		R-HSA-3361751;R-HSA-3769393;R-HSA-3769392;R-HSA-3769394;R-HSA-3322431;R-HSA-5626938;R-HSA-3322429;R-HSA-3322434;R-HSA-5368580;R-HSA-3769391;R-HSA-3772430;R-HSA-3364042;R-HSA-5665608;R-HSA-3769383
R-HSA-6804758	Regulation of TP53 Activity through Acetylation	10	39	0.00268706	0.0749009	0.224703	14	14	0.00110236	9606	Homo sapiens	EEF1A1;GABARAPL1;RBBP4;H2AFY;PIP4K2A;CHD4;BRD7;TP53;OSGEP;GATAD2A		R-HSA-6805638;R-HSA-6811522;R-HSA-6810410;R-HSA-6810376;R-HSA-6805640;R-HSA-6811479;R-HSA-5628871;R-HSA-6811508;R-HSA-6805620;R-HSA-6805650;R-HSA-8877692;R-HSA-3222093;R-HSA-8877691;R-HSA-6810392
R-HSA-2173796	SMAD2/SMAD3:SMAD4 heterotrimer regulates transcription	10	39	0.00268706	0.0749009	0.224703	6	17	0.00133858	9606	Homo sapiens	UBB;MYC;UBC;TPRKB;CCNC;RPS27A;JUNB;UBA52		R-HSA-2186785;R-HSA-1484099;R-HSA-2127257;R-HSA-2176475;R-HSA-2187293;R-HSA-2186780
R-HSA-198933	Immunoregulatory interactions between a Lymphoid and a non-Lymphoid cell	58	316	0.0217721	0.0755475	0.226642	14	43	0.00338583	9606	Homo sapiens	ITGB1;PSMA4;CD8B;TSTD1;PRDX1;CSDE1;HLA-B;CUL1;LEO1;TMEM106B;HLA-C		R-HSA-199043;R-HSA-199587;R-HSA-199169;R-HSA-198983;R-HSA-199558;R-HSA-198955;R-HSA-199566;R-HSA-198958;R-HSA-5685607;R-HSA-5696356;R-HSA-199093;R-HSA-199161;R-HSA-199583;R-HSA-198941
R-HSA-9648895	Response of EIF2AK1 (HRI) to heme deficiency	8	29	0.00199807	0.0755924	0.226777	18	20	0.0015748	9606	Homo sapiens	EIF2S3;DDIT3;XRN2;EIF2S1;ATF3;ATF4;EIF2A		R-HSA-9653745;R-HSA-9635927;R-HSA-9654774;R-HSA-9650710;R-HSA-9648888;R-HSA-9655071;R-HSA-381128;R-HSA-9653724;R-HSA-9650722;R-HSA-9654752;R-HSA-9653894;R-HSA-1791118;R-HSA-9653893;R-HSA-9635915;R-HSA-9654792;R-HSA-9635912;R-HSA-9653742;R-HSA-9655086
R-HSA-352238	Breakdown of the nuclear lamina	2	3	0.000206697	0.0758325	0.227497	3	3	0.00023622	9606	Homo sapiens	LMNA;NUP54		R-HSA-9029690;R-HSA-264871;R-HSA-264865
R-HSA-9636667	Manipulation of host energy metabolism	2	3	0.000206697	0.0758325	0.227497	2	2	0.00015748	9606	Homo sapiens	PGK1;ENO1		R-HSA-9636658;R-HSA-9636669
R-HSA-5621481	C-type lectin receptors (CLRs)	39	203	0.0139865	0.0775777	0.232733	21	68	0.00535433	9606	Homo sapiens	TCERG1;PSMD11;SAR1A;PSMD14;RPN2;CHD9;CUL1;BCL10;ACAT2;PSMB10;PSMA7;PSMD8;PSMB6;PSMB7;TUBA1C;PPP3CA;PSMB4;PSMD7;PSMB5;UBB;PSMD4;PSMB2;PSMB3;UBC;PSMB1;TMED2;PSMD1;RPS27A;SKP1;FBXO9;ACTR2;PSMA6;PSMA3;PSMA4;PSMA2;PSMC2;UBA3;UBE2V2;UBE2N;ESYT2;TAB2;CALM1;UBA52;CALM2		R-HSA-5607733;R-HSA-5607732;R-HSA-5607728;R-HSA-202534;R-HSA-5607731;R-HSA-2730849;R-HSA-5607742;R-HSA-5607737;R-HSA-5607736;R-HSA-2730872;R-HSA-74448;R-HSA-5607751;R-HSA-5607744;R-HSA-5607747;R-HSA-5607757;R-HSA-5607725;R-HSA-5607756;R-HSA-5607724;R-HSA-5607759;R-HSA-2730867;R-HSA-5607723
R-HSA-2173793	Transcriptional activity of SMAD2/SMAD3:SMAD4 heterotrimer	13	55	0.00378944	0.0776263	0.232879	20	38	0.00299213	9606	Homo sapiens	UBB;PARP1;MYC;UBC;TPRKB;TAB2;CCNC;RPS27A;JUNB;UBA52;SKIL;ACAT2		R-HSA-870477;R-HSA-2186785;R-HSA-870479;R-HSA-2187330;R-HSA-870437;R-HSA-173545;R-HSA-173481;R-HSA-2179276;R-HSA-2186767;R-HSA-2186741;R-HSA-1484099;R-HSA-2176503;R-HSA-2176502;R-HSA-2127257;R-HSA-2176475;R-HSA-2186747;R-HSA-2187293;R-HSA-2187325;R-HSA-870449;R-HSA-2186780
R-HSA-4839735	AXIN mutants destabilize the destruction complex, activating WNT signaling	5	15	0.00103348	0.078717	0.236151	1	2	0.00015748	9606	Homo sapiens	EEF1A1;GSK3B;PPP2R1A;CSNK1A1;BRK1;EIF3E;PPP2R5C		R-HSA-4839734
R-HSA-4839748	AMER1 mutants destabilize the destruction complex	5	15	0.00103348	0.078717	0.236151	1	2	0.00015748	9606	Homo sapiens	EEF1A1;GSK3B;PPP2R1A;CSNK1A1;BRK1;EIF3E;PPP2R5C		R-HSA-4839746
R-HSA-75035	Chk1/Chk2(Cds1) mediated inactivation of Cyclin B:Cdk1 complex	5	15	0.00103348	0.078717	0.236151	1	5	0.000393701	9606	Homo sapiens	YWHAE;YWHAQ;YWHAB;YWHAZ;YWHAH		R-HSA-75016
R-HSA-75955	RNA Polymerase II Transcription Elongation	15	66	0.00454733	0.0794643	0.238393	8	8	0.000629921	9606	Homo sapiens	LYPLA1;NCBP1;CCNH;SHMT2;EAF1;WDR61;CDC73;DHTKD1;LEO1;TCEA1;CALR;POLR2K;POLR2L;NELFE		R-HSA-112385;R-HSA-113412;R-HSA-112379;R-HSA-113402;R-HSA-112381;R-HSA-112396;R-HSA-112383;R-HSA-113407
R-HSA-8876198	RAB GEFs exchange GTP for GDP on RABs	20	94	0.00647651	0.0818916	0.245675	19	21	0.00165354	9606	Homo sapiens	YWHAE;RAB1A;COPB2;FH;COX7B;TRAPPC1;TRAPPC2L;DENND4A;RPS6;ARRDC3;HPS1;GDI2;SAT1;RHOA;RAB21;RAB10;TRMT112;TRAPPC6A;EIF2S3;NAE1		R-HSA-8876615;R-HSA-8876454;R-HSA-8876837;R-HSA-8877475;R-HSA-8933452;R-HSA-8876193;R-HSA-8877760;R-HSA-8877998;R-HSA-8877612;R-HSA-8877451;R-HSA-8876616;R-HSA-8875318;R-HSA-8877813;R-HSA-8876191;R-HSA-8877311;R-HSA-8876190;R-HSA-8876188;R-HSA-8877308;R-HSA-8875320
R-HSA-5663202	Diseases of signal transduction by growth factor receptors and second messengers	85	484	0.0333471	0.084525	0.249642	214	358	0.028189	9606	Homo sapiens	GSK3B;CDKN1A;CDKN1B;YWHAB;CHD9;PTEN;PEBP1;BRK1;CCNC;RBPJ;ACTB;ACTG1;PSMD8;GOLGA4;PSMD7;MRPL40;ZMYM2;PSMD4;PPP2R1A;MYC;RAC2;PSMD1;RAC1;SKP1;FBXO9;PSENEN;ACTR2;HSP90AA1;NCBP1;ADAM10;AP3B1;PPP2R5C;SND1;RBX1;EEF1A1;PSMA6;PSMA3;PSMA4;NEMF;TBL1XR1;PSMA2;UBE2V2;UBA52;HDAC5;VCP;PSMD11;RPN2;PSMD14;SHMT2;CTBP1;CUL1;IQGAP1;ZC3HAV1;HDAC8;RTN4;PSMB10;PSMA7;PAPSS1;PSMB6;PSMB7;BAG4;NCSTN;PSMB4;PSMB5;UBB;PSMB2;P…		R-HSA-2023455;R-HSA-2023451;R-HSA-5339713;R-HSA-1220610;R-HSA-1220611;R-HSA-1220614;R-HSA-1839112;R-HSA-1220612;R-HSA-1220613;R-HSA-1169421;R-HSA-5387386;R-HSA-5387389;R-HSA-9665699;R-HSA-9665697;R-HSA-9665696;R-HSA-9665703;R-HSA-9665702;R-HSA-9665701;R-HSA-9665700;R-HSA-9665705;R-HSA-9665709;R-HSA-9665708;R-HSA-9665232;R-HSA-2769007;R-HSA-9649393;R-HSA-2317387;R-HSA-2737728;R-HSA-8936676;R-HSA-9…
R-HSA-77588	SLBP Dependent Processing of Replication-Dependent Histone Pre-mRNAs	4	11	0.000757889	0.0865343	0.249642	3	3	0.00023622	9606	Homo sapiens	NCBP1;SNRPG;SNRPE;SNRPD3		R-HSA-77585;R-HSA-77584;R-HSA-77586
R-HSA-196025	Formation of annular gap junctions	4	11	0.000757889	0.0865343	0.249642	2	2	0.00015748	9606	Homo sapiens	GLIPR2;RAP1GDS1;CLTB;ACTB;ACTG1		R-HSA-196017;R-HSA-196026
R-HSA-1253288	Downregulation of ERBB4 signaling	4	11	0.000757889	0.0865343	0.249642	2	5	0.000393701	9606	Homo sapiens	UBB;UBC;RPS27A;UBA52		R-HSA-1253282;R-HSA-1977296
R-HSA-8849469	PTK6 Regulates RTKs and Their Effectors AKT1 and DOK1	4	11	0.000757889	0.0865343	0.249642	1	8	0.000629921	9606	Homo sapiens	UBB;UBC;RPS27A;UBA52		R-HSA-8848829
R-HSA-6807004	Negative regulation of MET activity	7	25	0.00172247	0.0871896	0.249642	5	10	0.000787402	9606	Homo sapiens	TUBA1A;UBB;EYA3;CCDC25;UBC;RPS27A;UBA52		R-HSA-8875431;R-HSA-8875443;R-HSA-8875490;R-HSA-8875183;R-HSA-8875482
R-HSA-6804756	Regulation of TP53 Activity through Phosphorylation	20	95	0.0065454	0.0885053	0.249642	24	26	0.00204724	9606	Homo sapiens	BARD1;PRKAA1;TBP;RFC4;TAF9;PRKAG1;RPA2;HNRNPR;UBE2A;HIPK1;UBB;UBC;MDM2;MDM4;NBN;RPS27A;TP53;UBA52		R-HSA-6799431;R-HSA-6805479;R-HSA-6805126;R-HSA-6798374;R-HSA-3222128;R-HSA-6798373;R-HSA-6805285;R-HSA-3215251;R-HSA-6799332;R-HSA-6805059;R-HSA-6805122;R-HSA-3222006;R-HSA-6805103;R-HSA-6799246;R-HSA-6805035;R-HSA-6805399;R-HSA-6805109;R-HSA-69685;R-HSA-3222020;R-HSA-6799409;R-HSA-3239014;R-HSA-6805470;R-HSA-6805276;R-HSA-5693609
R-HSA-3928662	EPHB-mediated forward signaling	12	51	0.00351385	0.0894833	0.249642	11	26	0.00204724	9606	Homo sapiens	ACTR3;ACTR2;RPL31;ARPC1B;ARPC4;RHOA;ACTB;ACTG1;CDC42;ARPC3;ORMDL2;CFL1;RAC1		R-HSA-3928619;R-HSA-3928601;R-HSA-3928632;R-HSA-4093336;R-HSA-3928620;R-HSA-3928595;R-HSA-3928577;R-HSA-3928608;R-HSA-3928576;R-HSA-3928592;R-HSA-3928612
R-HSA-2559582	Senescence-Associated Secretory Phenotype (SASP)	19	90	0.00620091	0.0930009	0.249642	15	22	0.00173228	9606	Homo sapiens	JUN;CDKN1A;CDKN1B;H3F3B;ANAPC16;H2AFZ;PTGES3;FOS;ACAT2;COMMD4;ANAPC11;PSMA6;CDK6;UBB;UBC;EXOSC8;MAPK1;TAB2;ANAPC5;RPS27A;HIST1H4C;UBA52;ATF3;GALK1		R-HSA-3790137;R-HSA-182594;R-HSA-4568740;R-HSA-4568737;R-HSA-3790130;R-HSA-3797202;R-HSA-3857329;R-HSA-3788725;R-HSA-3788724;R-HSA-3788745;R-HSA-3797196;R-HSA-3788748;R-HSA-3788705;R-HSA-198746;R-HSA-3788708
R-HSA-70268	Pyruvate metabolism	13	57	0.00392724	0.0952295	0.249642	9	15	0.0011811	9606	Homo sapiens	PDHX;PDHA1;GLO1;N4BP2L2;PDP1;LDHB;LDHA;MPC1;MPC2;BSG;PDK3;DLD;BIRC2		R-HSA-5694071;R-HSA-372342;R-HSA-71397;R-HSA-373875;R-HSA-71849;R-HSA-203946;R-HSA-204169;R-HSA-373867;R-HSA-70510
R-HSA-174437	Removal of the Flap Intermediate from the C-strand	5	16	0.00110238	0.0967142	0.249642	4	4	0.000314961	9606	Homo sapiens	POLD3;PCNA;POLD2;RPA2;UBE2A		R-HSA-174451;R-HSA-174441;R-HSA-174446;R-HSA-174445
R-HSA-879415	Advanced glycosylation endproduct receptor signaling	5	16	0.00110238	0.0967142	0.249642	4	4	0.000314961	9606	Homo sapiens	LGALS3;CAPZA1;CAPZA2;MAPK1;HMGB1;ACP1		R-HSA-879358;R-HSA-879377;R-HSA-879411;R-HSA-879362
R-HSA-1358803	Downregulation of ERBB2:ERBB3 signaling	5	16	0.00110238	0.0967142	0.249642	7	8	0.000629921	9606	Homo sapiens	UBB;UBC;CNPY2;RPS27A;UBA52;CTSB		R-HSA-1358789;R-HSA-1358790;R-HSA-1358801;R-HSA-1358797;R-HSA-1358798;R-HSA-1358792;R-HSA-1358795
R-HSA-1679131	Trafficking and processing of endosomal TLR	5	16	0.00110238	0.0967142	0.249642	6	7	0.000551181	9606	Homo sapiens	PRPS2;CNPY3;GYG1;CTSB;HSP90B1		R-HSA-1678921;R-HSA-1678920;R-HSA-1678923;R-HSA-1678927;R-HSA-1678944;R-HSA-1678998
R-HSA-198323	AKT phosphorylates targets in the cytosol	5	16	0.00110238	0.0967142	0.249642	4	9	0.000708661	9606	Homo sapiens	GSK3B;CDKN1A;CDKN1B;MKRN1;MDM2;BRK1		R-HSA-198371;R-HSA-198599;R-HSA-198613;R-HSA-8948757
R-HSA-2691230	Signaling by NOTCH1 HD Domain Mutants in Cancer	5	16	0.00110238	0.0967142	0.249642	2	6	0.000472441	9606	Homo sapiens	UBB;UBC;ADAM10;RPS27A;UBA52		R-HSA-2730752;R-HSA-2737728
R-HSA-2691232	Constitutive Signaling by NOTCH1 HD Domain Mutants	5	16	0.00110238	0.0967142	0.249642	2	6	0.000472441	9606	Homo sapiens	UBB;UBC;ADAM10;RPS27A;UBA52		R-HSA-2730752;R-HSA-2737728
R-HSA-975144	IRAK1 recruits IKK complex upon TLR7/8 or 9 stimulation	5	16	0.00110238	0.0967142	0.249642	1	4	0.000314961	9606	Homo sapiens	UBB;UBC;UBE2N;RPS27A;UBA52		R-HSA-975122
R-HSA-937039	IRAK1 recruits IKK complex	5	16	0.00110238	0.0967142	0.249642	1	4	0.000314961	9606	Homo sapiens	UBB;UBC;UBE2N;RPS27A;UBA52		R-HSA-937050
R-HSA-209543	p75NTR recruits signalling complexes	5	16	0.00110238	0.0967142	0.249642	2	9	0.000708661	9606	Homo sapiens	UBB;UBC;DPY30;RPS27A;UBA52		R-HSA-193656;R-HSA-209566
R-HSA-76046	RNA Polymerase III Transcription Initiation	9	36	0.00248036	0.0984797	0.249642	11	13	0.00102362	9606	Homo sapiens	TBP;POLR3GL;POLR3C;GTF3C6;POLR1C;POLR1D;STAT6;RPF2;POLR2K;POLR2L		R-HSA-83793;R-HSA-112150;R-HSA-76054;R-HSA-76056;R-HSA-112152;R-HSA-83723;R-HSA-83803;R-HSA-83805;R-HSA-83788;R-HSA-76060;R-HSA-83790
R-HSA-74160	Gene expression (Transcription)	299	1850	0.127463	0.0992255	0.249642	663	996	0.0784252	9606	Homo sapiens	RPL3;CCNI;TMEM41B;CCNH;EIF4A3;HNRNPR;CCNC;LDLRAD4;RBPJ;ACTB;PSMD8;UXT;LGALS3;PSMD7;PSMD4;PPP2R1A;MYC;PDK3;PSMD1;PIP4K2A;SNRPD3;ZNF721;JUNB;SKP1;SEC63;FBXO9;DAXX;SAP30BP;GABARAPL1;ATP6V0E1;SMARCC2;MIF;SRRM1;COX7A2L;DDX39A;SARNP;DDIT3;DDIT4;UQCRC1;TRIM13;TP53;UBA52;ATF3;VPS28;SEH1L;RPN2;ANAPC16;SHMT2;WDR61;TXN;OSGEP;ANAPC11;PRDX2;PRDX5;ZNF706;NUP85;PRDX1;TP53BP2;NUP88;BARD1;JUN;H3F3B;ZNF140;TMEM50B…		R-HSA-8936584;R-HSA-5334097;R-HSA-73729;R-HSA-6799462;R-HSA-5334099;R-HSA-8951951;R-HSA-73736;R-HSA-73739;R-HSA-9009282;R-HSA-8878220;R-HSA-8877192;R-HSA-6791285;R-HSA-6805620;R-HSA-9009308;R-HSA-8951966;R-HSA-9622667;R-HSA-8878237;R-HSA-8939667;R-HSA-73757;R-HSA-2187325;R-HSA-6791291;R-HSA-8939670;R-HSA-9615501;R-HSA-73758;R-HSA-8936599;R-HSA-8936616;R-HSA-8939688;R-HSA-6799431;R-HSA-8951977;R-H…
R-HSA-5617833	Cilium Assembly	39	208	0.014331	0.100295	0.249642	29	50	0.00393701	9606	Homo sapiens	YWHAE;USP14;ARF4;SEH1L;MRPS14;TCF25;CETN2;DCTN3;CHD4;SDAD1;TBRG4;TUBA1C;TUBA1B;TUBA1A;PPP2R1A;HAUS7;RAD21;TPR;NIPAL3;PCNT;CLASP1;CCT4;IVNS1ABP;CCT3;MKKS;HSP90AA1;CSNK1A1;TUBB;DYNLL1;TUBA4A;GPN3;TUBB2A;DMTF1;TCP1;DYNLRB1;HIST1H4C;MAPRE1;CALM2;MPHOSPH6;PAFAH1B1		R-HSA-5623508;R-HSA-5617815;R-HSA-5625424;R-HSA-5625426;R-HSA-5617820;R-HSA-5623513;R-HSA-5617816;R-HSA-5618328;R-HSA-5618331;R-HSA-5624129;R-HSA-5625421;R-HSA-5625416;R-HSA-5626699;R-HSA-5624949;R-HSA-5626228;R-HSA-5620918;R-HSA-5626227;R-HSA-5620914;R-HSA-5624125;R-HSA-5624127;R-HSA-5624126;R-HSA-5620921;R-HSA-5626681;R-HSA-5624952;R-HSA-5638009;R-HSA-5617829;R-HSA-5617825;R-HSA-5626220;R-HSA-5…
R-HSA-3134975	Regulation of innate immune responses to cytosolic DNA	6	21	0.00144688	0.10075	0.249642	7	9	0.000708661	9606	Homo sapiens	MRPS9;UBB;UBC;TRIM13;RPS27A;UBA52		R-HSA-3249392;R-HSA-8948703;R-HSA-3249386;R-HSA-3134804;R-HSA-8948709;R-HSA-3134946;R-HSA-1964496
R-HSA-5683057	MAPK family signaling cascades	62	348	0.0239768	0.102845	0.249642	62	86	0.00677165	9606	Homo sapiens	TRAM1;YWHAB;CHD9;PEBP1;HSPB1;ACTB;ACTG1;PSMD8;CCND3;XPO1;PSMD7;MRPL40;SEPT7;PSMD4;PPP2R1A;MYC;NIPAL3;PSMD1;RAC1;FBXO9;DUSP2;DUSP1;DIS3;PPP2R5C;RBX1;EEF1A1;PSMA6;PSMA3;PSMA4;NEMF;PSMA2;UBE2V2;BLVRB;UBA52;PSMD11;RPN2;PSMD14;IQGAP1;PSMB10;PSMA7;PSMB6;CDC42;DNAJB1;PSMB7;PSMB4;PSMB5;UBB;PSMB2;PSMB3;UBC;PSMB1;PCBP2;MAPK1;RPS27A;MARK3;JUN;DENND4A;FUS;EIF5;PSMC2;ESYT2;LAMTOR2;EIF3E;BRWD1;CALM1;CALM2		R-HSA-5687123;R-HSA-5687121;R-HSA-5692764;R-HSA-5692761;R-HSA-5675206;R-HSA-5658438;R-HSA-5687109;R-HSA-5658435;R-HSA-389788;R-HSA-5687115;R-HSA-5687112;R-HSA-5687113;R-HSA-5672950;R-HSA-5658231;R-HSA-5672951;R-HSA-5672948;R-HSA-5692788;R-HSA-109858;R-HSA-5675376;R-HSA-109862;R-HSA-5672958;R-HSA-5674366;R-HSA-109864;R-HSA-5627775;R-HSA-5672957;R-HSA-5672954;R-HSA-5692775;R-HSA-5692770;R-HSA-56753…
R-HSA-73779	RNA Polymerase II Transcription Pre-Initiation And Promoter Opening	11	47	0.00323825	0.103388	0.249642	5	5	0.000393701	9606	Homo sapiens	GTF2A2;TBP;CCNH;SHMT2;TAF9;WDR61;HNRNPR;CALR;UBA52;POLR2K;POLR2L		R-HSA-109637;R-HSA-109636;R-HSA-109639;R-HSA-75095;R-HSA-109638
R-HSA-190873	Gap junction degradation	4	12	0.000826788	0.109547	0.249642	4	4	0.000314961	9606	Homo sapiens	GLIPR2;RAP1GDS1;CLTB;ACTB;ACTG1		R-HSA-196017;R-HSA-190519;R-HSA-196026;R-HSA-190829
R-HSA-5625970	RHO GTPases activate KTN1	4	12	0.000826788	0.109547	0.249642	2	2	0.00015748	9606	Homo sapiens	CDC42;CYP20A1;RAC1;RHOA		R-HSA-5625959;R-HSA-5672083
R-HSA-176974	Unwinding of DNA	4	12	0.000826788	0.109547	0.249642	3	4	0.000314961	9606	Homo sapiens	GINS2;MCM7;FOSB;CCNL1		R-HSA-176942;R-HSA-169468;R-HSA-176956
R-HSA-9013700	NOTCH4 Activation and Transmission of Signal to the Nucleus	4	12	0.000826788	0.109547	0.249642	3	5	0.000393701	9606	Homo sapiens	PSENEN;NCSTN;ADAM10;YWHAZ		R-HSA-9604294;R-HSA-9604308;R-HSA-9604264
R-HSA-167158	Formation of the HIV-1 Early Elongation Complex	9	37	0.00254926	0.111196	0.249642	5	5	0.000393701	9606	Homo sapiens	NCBP1;CCNH;SHMT2;WDR61;CALR;POLR2K;NELFE;DHTKD1;POLR2L		R-HSA-167072;R-HSA-167089;R-HSA-167478;R-HSA-167083;R-HSA-167085
R-HSA-113418	Formation of the Early Elongation Complex	9	37	0.00254926	0.111196	0.249642	3	3	0.00023622	9606	Homo sapiens	NCBP1;CCNH;SHMT2;WDR61;CALR;POLR2K;NELFE;DHTKD1;POLR2L		R-HSA-113402;R-HSA-112383;R-HSA-113407
R-HSA-5694530	Cargo concentration in the ER	9	37	0.00254926	0.111196	0.249642	9	12	0.000944882	9606	Homo sapiens	LMAN1;TMED10;ANXA2;TWF1;TMED2;MIA3;SEC22B;NELFE		R-HSA-5694436;R-HSA-5694435;R-HSA-5694431;R-HSA-5694415;R-HSA-5694428;R-HSA-5694413;R-HSA-5694522;R-HSA-5694410;R-HSA-5694427
R-HSA-73887	Death Receptor Signalling	30	157	0.0108171	0.114549	0.249642	42	90	0.00708661	9606	Homo sapiens	YWHAE;CD63;SHMT1;DPY30;AATF;ACAT2;NUBP1;GSPT1;RTN4;FGD3;TMEM189;NCSTN;BAG4;UBB;UBC;TNFSF10;AP2S1;CASP2;RIPK1;RAC1;RPS27A;IVNS1ABP;PSENEN;TRAF2;RHOA;CYLD;TAX1BP1;TAB2;UBA52;NOP10;BIRC2		R-HSA-5357776;R-HSA-5357904;R-HSA-209536;R-HSA-5357845;R-HSA-5357780;R-HSA-193668;R-HSA-141316;R-HSA-83656;R-HSA-75146;R-HSA-83660;R-HSA-193682;R-HSA-9012761;R-HSA-204947;R-HSA-141139;R-HSA-205136;R-HSA-205008;R-HSA-194518;R-HSA-5357828;R-HSA-5357831;R-HSA-204958;R-HSA-209566;R-HSA-5693108;R-HSA-193696;R-HSA-75238;R-HSA-5693055;R-HSA-75240;R-HSA-3371353;R-HSA-205039;R-HSA-5357757;R-HSA-193646;R-H…
R-HSA-5689901	Metalloprotease DUBs	8	32	0.00220477	0.114564	0.249642	6	6	0.000472441	9606	Homo sapiens	BARD1;UBB;PSMD14;UBC;CHMP3;BRCC3;RPS27A;UBA52		R-HSA-5691431;R-HSA-5693061;R-HSA-5691381;R-HSA-5691411;R-HSA-5696547;R-HSA-5691439
R-HSA-2122948	Activated NOTCH1 Transmits Signal to the Nucleus	8	32	0.00220477	0.114564	0.249642	13	21	0.00165354	9606	Homo sapiens	PSENEN;MRPS9;NCSTN;UBB;UBC;ADAM10;RPS27A;UBA52		R-HSA-157632;R-HSA-1980125;R-HSA-1980122;R-HSA-1980123;R-HSA-1980118;R-HSA-157353;R-HSA-1980112;R-HSA-373706;R-HSA-1980109;R-HSA-1912398;R-HSA-1980074;R-HSA-1912357;R-HSA-1912386
R-HSA-2559583	Cellular Senescence	37	199	0.0137109	0.115986	0.249642	62	90	0.00708661	9606	Homo sapiens	CDKN1A;CDKN1B;ANAPC16;TXN;RPF2;TOB1;ACAT2;ANAPC11;UBB;RBBP4;RSRC1;UBC;EXOSC8;MAPK1;FAM192A;NBN;RPS27A;JUN;H3F3B;H2AFY;H2AFZ;PTGES3;TINF2;HMGA1;FOS;PHC3;COMMD4;PSMA6;CDK6;MDM2;SBDS;BLVRB;ANAPC5;TAB2;MDM4;HIST1H4C;UBA52;TP53;ASF1A;ATF3;GALK1		R-HSA-3790137;R-HSA-3228469;R-HSA-3790130;R-HSA-3857329;R-HSA-3788725;R-HSA-3788724;R-HSA-3209151;R-HSA-3229089;R-HSA-3223200;R-HSA-3785768;R-HSA-450325;R-HSA-3788705;R-HSA-450333;R-HSA-187934;R-HSA-3788708;R-HSA-3229102;R-HSA-3222546;R-HSA-3209111;R-HSA-3209114;R-HSA-5682044;R-HSA-3786258;R-HSA-5682020;R-HSA-5693540;R-HSA-3222533;R-HSA-5682018;R-HSA-3225867;R-HSA-69562;R-HSA-5682026;R-HSA-182594…
R-HSA-6811555	PI5P Regulates TP53 Acetylation	5	17	0.00117128	0.116599	0.249642	8	8	0.000629921	9606	Homo sapiens	EEF1A1;H2AFY;PIP4K2A;TP53;OSGEP		R-HSA-6811479;R-HSA-6811508;R-HSA-6811522;R-HSA-8877692;R-HSA-8877691;R-HSA-6810410;R-HSA-6810376;R-HSA-6810392
R-HSA-8949215	Mitochondrial calcium ion transport	7	27	0.00186027	0.11713	0.249642	7	10	0.000787402	9606	Homo sapiens	AFG3L2;PRDX1;RUVBL2;EIF4A3;VDAC3;VDAC2;PMPCB;ANAPC11		R-HSA-8949145;R-HSA-8949178;R-HSA-8949659;R-HSA-8949661;R-HSA-8949649;R-HSA-8953461;R-HSA-8949703
R-HSA-2173795	Downregulation of SMAD2/3:SMAD4 transcriptional activity	7	27	0.00186027	0.11713	0.249642	14	21	0.00165354	9606	Homo sapiens	UBB;PARP1;UBC;TAB2;RPS27A;UBA52;SKIL;ACAT2		R-HSA-870477;R-HSA-870479;R-HSA-2187330;R-HSA-870437;R-HSA-173545;R-HSA-173481;R-HSA-2179276;R-HSA-2186767;R-HSA-2186741;R-HSA-2176503;R-HSA-2176502;R-HSA-2186747;R-HSA-2187325;R-HSA-870449
R-HSA-450302	activated TAK1 mediates p38 MAPK activation	7	27	0.00186027	0.11713	0.249642	3	5	0.000393701	9606	Homo sapiens	UBB;H2AFY;UBC;UBE2N;TAB2;RPS27A;UBA52;ACAT2		R-HSA-450333;R-HSA-450346;R-HSA-450296
R-HSA-9617828	FOXO-mediated transcription of cell cycle genes	7	27	0.00186027	0.11713	0.249642	8	22	0.00173228	9606	Homo sapiens	CDKN1A;CDKN1B;BTG1		R-HSA-9620915;R-HSA-9617840;R-HSA-6803411;R-HSA-9618004;R-HSA-9620891;R-HSA-9617848;R-HSA-6803403;R-HSA-9617838
R-HSA-3229121	Glycogen storage diseases	6	22	0.00151578	0.11823	0.249642	6	10	0.000787402	9606	Homo sapiens	UBB;GBE1;UBC;RPS27A;UBA52;GYG1		R-HSA-9036729;R-HSA-3878762;R-HSA-3797226;R-HSA-3828061;R-HSA-3814838;R-HSA-3791349
R-HSA-5358565	Mismatch repair (MMR) directed by MSH2:MSH6 (MutSalpha)	6	22	0.00151578	0.11823	0.249642	6	10	0.000787402	9606	Homo sapiens	POLD3;PCNA;POLD2;RPA2;ME2;PMS1		R-HSA-5358579;R-HSA-5358597;R-HSA-5358599;R-HSA-5358518;R-HSA-5444523;R-HSA-5358510
R-HSA-5358606	Mismatch repair (MMR) directed by MSH2:MSH3 (MutSbeta)	6	22	0.00151578	0.11823	0.249642	5	9	0.000708661	9606	Homo sapiens	POLD3;PCNA;POLD2;RPA2;ME2;PMS1		R-HSA-5358545;R-HSA-5358512;R-HSA-5358579;R-HSA-5358519;R-HSA-5358619
R-HSA-6791312	TP53 Regulates Transcription of Cell Cycle Genes	14	65	0.00447843	0.119599	0.249642	31	42	0.00330709	9606	Homo sapiens	CDKN1A;BTG2;NPM1;RCN2;CNOT7;BTG1;PCNA;CDKN1B;CNOT2;TPRKB;CNOT8;TP53		R-HSA-3215152;R-HSA-6801637;R-HSA-6798304;R-HSA-6803946;R-HSA-6801641;R-HSA-6802165;R-HSA-6803391;R-HSA-3215144;R-HSA-6803388;R-HSA-6798268;R-HSA-187934;R-HSA-6802170;R-HSA-6791109;R-HSA-6798020;R-HSA-6791363;R-HSA-6798031;R-HSA-6803917;R-HSA-6801675;R-HSA-6803403;R-HSA-6803914;R-HSA-6798282;R-HSA-6803400;R-HSA-6803411;R-HSA-6803858;R-HSA-6803935;R-HSA-6803871;R-HSA-6798044;R-HSA-69562;R-HSA-6798…
R-HSA-432720	Lysosome Vesicle Biogenesis	10	43	0.00296266	0.119776	0.249642	8	8	0.000629921	9606	Homo sapiens	VAMP8;ARF1;AP1G1;GLIPR2;EYA3;RAP1GDS1;CLTB;M6PR;CAPN1;AP4B1;ARF5		R-HSA-5671702;R-HSA-5229132;R-HSA-432706;R-HSA-432707;R-HSA-432688;R-HSA-5229111;R-HSA-5333658;R-HSA-432712
R-HSA-75153	Apoptotic execution phase	12	54	0.00372055	0.120804	0.249642	19	57	0.00448819	9606	Homo sapiens	BCAP31;GGCT;PARP1;CSRP1;LMNA;CTNNB1;NUP54;HNRNPC;HMGB1;BIRC2;ADD1;EIF2A		R-HSA-264871;R-HSA-211206;R-HSA-264865;R-HSA-351936;R-HSA-351948;R-HSA-352268;R-HSA-9029667;R-HSA-201608;R-HSA-350318;R-HSA-211247;R-HSA-351913;R-HSA-351894;R-HSA-202960;R-HSA-9029690;R-HSA-211191;R-HSA-201595;R-HSA-266204;R-HSA-202969;R-HSA-201629
R-HSA-5653890	Lactose synthesis	3	8	0.000551192	0.121291	0.249642	3	3	0.00023622	9606	Homo sapiens	ITGB1;B4GALT1;RPL26		R-HSA-5653878;R-HSA-5653873;R-HSA-5653886
R-HSA-3065676	SUMO is conjugated to E1 (UBA2:SAE1)	3	8	0.000551192	0.121291	0.249642	3	3	0.00023622	9606	Homo sapiens	SUMO1;SUMO3;SUMO2		R-HSA-2993784;R-HSA-2993781;R-HSA-2990833
R-HSA-182218	Nef Mediated CD8 Down-regulation	3	8	0.000551192	0.121291	0.249642	3	3	0.00023622	9606	Homo sapiens	CD8B;RPN2;AP2S1		R-HSA-182198;R-HSA-182186;R-HSA-182171
R-HSA-9017802	Noncanonical activation of NOTCH3	3	8	0.000551192	0.121291	0.249642	2	2	0.00015748	9606	Homo sapiens	PSENEN;NCSTN;YBX1		R-HSA-9017817;R-HSA-9017797
R-HSA-5688849	Defective CSF2RB causes pulmonary surfactant metabolism dysfunction 5 (SMDP5)	3	8	0.000551192	0.121291	0.249642	1	1	7.87402e-05	9606	Homo sapiens	PSMA4;PSAP		R-HSA-5688884
R-HSA-5688890	Defective CSF2RA causes pulmonary surfactant metabolism dysfunction 4 (SMDP4)	3	8	0.000551192	0.121291	0.249642	1	1	7.87402e-05	9606	Homo sapiens	PSMA4;PSAP		R-HSA-5688899
R-HSA-8941855	RUNX3 regulates CDKN1A transcription	3	8	0.000551192	0.121291	0.249642	4	6	0.000472441	9606	Homo sapiens	CDKN1A;TP53		R-HSA-8878130;R-HSA-8878178;R-HSA-8952128;R-HSA-8878186
R-HSA-75064	mRNA Editing: A to I Conversion	2	4	0.000275596	0.12251	0.249642	6	6	0.000472441	9606	Homo sapiens	ADAR		R-HSA-75090;R-HSA-111237;R-HSA-111238;R-HSA-77613;R-HSA-77615;R-HSA-77614
R-HSA-6804754	Regulation of TP53 Expression	2	4	0.000275596	0.12251	0.249642	5	5	0.000393701	9606	Homo sapiens	TP53		R-HSA-6804194;R-HSA-6804193;R-HSA-6804191;R-HSA-6804188;R-HSA-6804762
R-HSA-75102	C6 deamination of adenosine	2	4	0.000275596	0.12251	0.249642	2	2	0.00015748	9606	Homo sapiens	ADAR		R-HSA-77615;R-HSA-77614
R-HSA-5083627	Defective LARGE causes MDDGA6 and MDDGB6	2	4	0.000275596	0.12251	0.249642	1	1	7.87402e-05	9606	Homo sapiens	ENOSF1;SSBP1		R-HSA-6785668
R-HSA-1299503	TWIK related potassium channel (TREK)	2	4	0.000275596	0.12251	0.249642	1	1	7.87402e-05	9606	Homo sapiens	ACBD6;TRMT112		R-HSA-1296348
R-HSA-446343	Localization of the PINCH-ILK-PARVIN complex to focal adhesions	2	4	0.000275596	0.12251	0.249642	1	2	0.00015748	9606	Homo sapiens	ITGB1;ILK		R-HSA-432897
R-HSA-180897	Vpr-mediated induction of apoptosis by mitochondrial outer membrane permeabilization	2	4	0.000275596	0.12251	0.249642	1	2	0.00015748	9606	Homo sapiens	SLC25A5		R-HSA-180905
R-HSA-1980145	Signaling by NOTCH2	9	38	0.00261816	0.12478	0.249642	13	20	0.0015748	9606	Homo sapiens	PSENEN;NCSTN;UBB;UBC;ADAM10;RPS27A;RBPJ;UBA52;RTN4		R-HSA-2976716;R-HSA-2974731;R-HSA-157640;R-HSA-2976551;R-HSA-2976742;R-HSA-2172172;R-HSA-2127285;R-HSA-2197588;R-HSA-2976726;R-HSA-2197562;R-HSA-2197564;R-HSA-2976563;R-HSA-157629
R-HSA-975871	MyD88 cascade initiated on plasma membrane	19	94	0.00647651	0.124821	0.249642	35	58	0.00456693	9606	Homo sapiens	JUN;H2AFY;MAZ;CUL1;HMGB1;FOS;TOB1;ACAT2;UBB;PPP2R1A;NKIRAS2;UBC;EXOSC8;SBDS;UBE2N;MAPK1;TAB2;RPS27A;UBA52;ATF3;SKP1		R-HSA-451649;R-HSA-198731;R-HSA-975878;R-HSA-975879;R-HSA-168136;R-HSA-5684250;R-HSA-975874;R-HSA-936960;R-HSA-5684248;R-HSA-168140;R-HSA-936991;R-HSA-450325;R-HSA-199959;R-HSA-936986;R-HSA-937050;R-HSA-203797;R-HSA-198746;R-HSA-450333;R-HSA-936942;R-HSA-168162;R-HSA-975852;R-HSA-975853;R-HSA-168166;R-HSA-450337;R-HSA-198756;R-HSA-5684273;R-HSA-450346;R-HSA-450292;R-HSA-168053;R-HSA-975865;R-HSA-…
R-HSA-168142	Toll Like Receptor 10 (TLR10) Cascade	19	94	0.00647651	0.124821	0.249642	35	59	0.00464567	9606	Homo sapiens	JUN;H2AFY;MAZ;CUL1;HMGB1;FOS;TOB1;ACAT2;UBB;PPP2R1A;NKIRAS2;UBC;EXOSC8;SBDS;UBE2N;MAPK1;TAB2;RPS27A;UBA52;ATF3;SKP1		R-HSA-451649;R-HSA-198731;R-HSA-975878;R-HSA-975879;R-HSA-168136;R-HSA-5684250;R-HSA-975874;R-HSA-936960;R-HSA-5684248;R-HSA-168140;R-HSA-936991;R-HSA-450325;R-HSA-199959;R-HSA-936986;R-HSA-937050;R-HSA-203797;R-HSA-198746;R-HSA-450333;R-HSA-936942;R-HSA-168162;R-HSA-975852;R-HSA-975853;R-HSA-168166;R-HSA-450337;R-HSA-198756;R-HSA-5684273;R-HSA-450346;R-HSA-450292;R-HSA-168053;R-HSA-975865;R-HSA-…
R-HSA-168176	Toll Like Receptor 5 (TLR5) Cascade	19	94	0.00647651	0.124821	0.249642	35	59	0.00464567	9606	Homo sapiens	JUN;H2AFY;MAZ;CUL1;HMGB1;FOS;TOB1;ACAT2;UBB;PPP2R1A;NKIRAS2;UBC;EXOSC8;SBDS;UBE2N;MAPK1;TAB2;RPS27A;UBA52;ATF3;SKP1		R-HSA-451649;R-HSA-198731;R-HSA-975878;R-HSA-975879;R-HSA-168136;R-HSA-5684250;R-HSA-975874;R-HSA-936960;R-HSA-5684248;R-HSA-168140;R-HSA-936991;R-HSA-450325;R-HSA-199959;R-HSA-936986;R-HSA-937050;R-HSA-203797;R-HSA-198746;R-HSA-450333;R-HSA-936942;R-HSA-168162;R-HSA-975852;R-HSA-975853;R-HSA-168166;R-HSA-450337;R-HSA-198756;R-HSA-5684273;R-HSA-450346;R-HSA-450292;R-HSA-168053;R-HSA-975865;R-HSA-…
R-HSA-448424	Interleukin-17 signaling	16	77	0.00530522	0.126649	0.253297	19	35	0.00275591	9606	Homo sapiens	JUN;H2AFY;CUL1;FOS;TOB1;ACAT2;UBB;PPP2R1A;UBC;EXOSC8;SBDS;UBE2N;MAPK1;TAB2;RPS27A;UBA52;ATF3;SKP1		R-HSA-168162;R-HSA-450337;R-HSA-198756;R-HSA-5684273;R-HSA-451649;R-HSA-198731;R-HSA-168136;R-HSA-450346;R-HSA-5684250;R-HSA-5684248;R-HSA-450292;R-HSA-450325;R-HSA-199959;R-HSA-203797;R-HSA-168053;R-HSA-198746;R-HSA-168440;R-HSA-450333;R-HSA-450296
R-HSA-165159	mTOR signalling	11	49	0.00337605	0.126753	0.253507	22	28	0.00220472	9606	Homo sapiens	PRKAA1;GPX1;MYCBP;YWHAB;RHEB;RPS6;PRKAG1;LAMTOR2;LAMTOR1;LAMTOR4;LAMTOR5		R-HSA-5653974;R-HSA-8952716;R-HSA-447074;R-HSA-5653968;R-HSA-5653936;R-HSA-200421;R-HSA-377186;R-HSA-380930;R-HSA-165195;R-HSA-5672828;R-HSA-5672824;R-HSA-380949;R-HSA-165680;R-HSA-5653957;R-HSA-165718;R-HSA-380979;R-HSA-380927;R-HSA-165758;R-HSA-165726;R-HSA-5672843;R-HSA-165692;R-HSA-8952726
R-HSA-4641262	Disassembly of the destruction complex and recruitment of AXIN to the membrane	8	33	0.00227367	0.129574	0.259148	7	7	0.000551181	9606	Homo sapiens	EEF1A1;GSK3B;MRPS14;PPP2R1A;CSNK1A1;CTNNB1;BRK1;EIF3E;TMED1;PPP2R5C		R-HSA-5368596;R-HSA-201685;R-HSA-3601585;R-HSA-5323526;R-HSA-201691;R-HSA-1504186;R-HSA-201677
R-HSA-70263	Gluconeogenesis	14	66	0.00454733	0.130084	0.260169	13	26	0.00204724	9606	Homo sapiens	GPI;TPI1;MDH1;GOT1;TMEM11;MDH2;PGAM1;SRRT;PGK1;ENO1;ALDOA;GAPDH		R-HSA-70592;R-HSA-71495;R-HSA-71783;R-HSA-70475;R-HSA-198440;R-HSA-198508;R-HSA-70481;R-HSA-70482;R-HSA-71445;R-HSA-376851;R-HSA-372819;R-HSA-70486;R-HSA-70494
R-HSA-445355	Smooth Muscle Contraction	12	55	0.00378944	0.13247	0.26494	8	11	0.000866142	9606	Homo sapiens	MYL6;TPM4;SRP72;PUF60;ANXA2;TPM3;CD9;ESYT2;CALM1;CALM2;MYL12A;MYL12B		R-HSA-74448;R-HSA-445700;R-HSA-445813;R-HSA-445797;R-HSA-445699;R-HSA-5263628;R-HSA-445704;R-HSA-445705
R-HSA-75067	Processing of Capped Intronless Pre-mRNA	7	28	0.00192917	0.133864	0.267727	10	10	0.000787402	9606	Homo sapiens	CPSF7;NCBP1;UQCRC1;PAPOLA;SNRPG;RPL35A;SNRPE;SNRPD3		R-HSA-77585;R-HSA-77584;R-HSA-77586;R-HSA-77589;R-HSA-77591;R-HSA-77590;R-HSA-77593;R-HSA-77592;R-HSA-111437;R-HSA-111438
R-HSA-168898	Toll-like Receptor Cascades	34	184	0.0126774	0.134257	0.268515	114	182	0.0143307	9606	Homo sapiens	PRPS2;MAZ;CUL1;HMGB1;TOB1;ACAT2;HSP90B1;UBB;PPP2R1A;NKIRAS2;UBC;EXOSC8;PSAP;MAPK1;RIPK1;RPS27A;GYG1;CTSB;SKP1;JUN;RPS7;H2AFY;TRAF2;FOS;CNPY3;PSMA4;S100A6;SBDS;UBE2N;TAB2;UBA52;BIRC2;ATF3		R-HSA-975118;R-HSA-975115;R-HSA-975878;R-HSA-9013889;R-HSA-975879;R-HSA-975111;R-HSA-975874;R-HSA-975106;R-HSA-936960;R-HSA-9013895;R-HSA-975134;R-HSA-936991;R-HSA-450325;R-HSA-199959;R-HSA-936986;R-HSA-5362500;R-HSA-203797;R-HSA-177690;R-HSA-450333;R-HSA-975125;R-HSA-975122;R-HSA-177692;R-HSA-2562564;R-HSA-975147;R-HSA-450337;R-HSA-450346;R-HSA-167983;R-HSA-937022;R-HSA-450358;R-HSA-975160;R-HSA…
R-HSA-164843	2-LTR circle formation	4	13	0.000895687	0.134975	0.269949	3	3	0.00023622	9606	Homo sapiens	XRCC6;XRCC5;HMGA1;BANF1		R-HSA-175174;R-HSA-175258;R-HSA-175177
R-HSA-390666	Serotonin receptors	4	13	0.000895687	0.134975	0.269949	2	3	0.00023622	9606	Homo sapiens	CDC42;DNMT1;ARNT;RPL26		R-HSA-390929;R-HSA-390930
R-HSA-168138	Toll Like Receptor 9 (TLR9) Cascade	21	107	0.00737219	0.136716	0.273432	42	67	0.00527559	9606	Homo sapiens	PRPS2;JUN;RPS7;H2AFY;MAZ;CUL1;HMGB1;FOS;TOB1;ACAT2;UBB;PPP2R1A;NKIRAS2;UBC;EXOSC8;SBDS;UBE2N;MAPK1;TAB2;RPS27A;UBA52;ATF3;SKP1		R-HSA-975118;R-HSA-975180;R-HSA-975115;R-HSA-451649;R-HSA-198731;R-HSA-975111;R-HSA-975175;R-HSA-168136;R-HSA-5684250;R-HSA-975106;R-HSA-975170;R-HSA-5684248;R-HSA-168140;R-HSA-975134;R-HSA-450325;R-HSA-199959;R-HSA-203797;R-HSA-198746;R-HSA-975188;R-HSA-450333;R-HSA-975125;R-HSA-975122;R-HSA-188002;R-HSA-168162;R-HSA-168166;R-HSA-975147;R-HSA-450337;R-HSA-198756;R-HSA-5684273;R-HSA-450346;R-HSA-…
R-HSA-5358508	Mismatch Repair	6	23	0.00158468	0.137108	0.274216	10	17	0.00133858	9606	Homo sapiens	POLD3;PCNA;POLD2;RPA2;ME2;PMS1		R-HSA-5358545;R-HSA-5358512;R-HSA-5358579;R-HSA-5358597;R-HSA-5358599;R-HSA-5358519;R-HSA-5358518;R-HSA-5444523;R-HSA-5358619;R-HSA-5358510
R-HSA-177929	Signaling by EGFR	13	61	0.00420284	0.137179	0.274358	44	49	0.00385827	9606	Homo sapiens	CCDC25;EYA3;ADAM10;CDC42;TUBA1A;MRPL40;UBB;NEMF;UBC;SPRY1;RPS27A;UBA52;AAMP		R-HSA-177922;R-HSA-177923;R-HSA-177926;R-HSA-177927;R-HSA-177924;R-HSA-177925;R-HSA-182986;R-HSA-177930;R-HSA-183051;R-HSA-8951490;R-HSA-182990;R-HSA-177934;R-HSA-177935;R-HSA-183055;R-HSA-182988;R-HSA-177933;R-HSA-182994;R-HSA-177938;R-HSA-183058;R-HSA-177939;R-HSA-177936;R-HSA-177937;R-HSA-182993;R-HSA-177942;R-HSA-177943;R-HSA-177941;R-HSA-177946;R-HSA-183002;R-HSA-183067;R-HSA-177944;R-HSA-17…
R-HSA-975163	IRAK2 mediated activation of TAK1 complex upon TLR7/8 or 9 stimulation	5	18	0.00124018	0.138248	0.276497	4	5	0.000393701	9606	Homo sapiens	UBB;UBC;TAB2;RPS27A;UBA52;ACAT2		R-HSA-450358;R-HSA-975103;R-HSA-975147;R-HSA-975097
R-HSA-8939243	RUNX1 interacts with co-factors whose precise effect on RUNX1 targets is not known	9	39	0.00268706	0.139207	0.278414	5	5	0.000393701	9606	Homo sapiens	SMARCE1;ARF3;SMARCC2;CBFB;TMEM41B;PDK3;NDUFB1;LPIN1;ARID2;PHC3;SMARCA4		R-HSA-8938217;R-HSA-8878054;R-HSA-8878050;R-HSA-8937989;R-HSA-8878056
R-HSA-5687868	Defective SFTPA2 causes idiopathic pulmonary fibrosis (IPF)	1	1	6.8899e-05	0.139706	0.279411	1	1	7.87402e-05	9606	Homo sapiens	PSAP		R-HSA-5687875
R-HSA-438064	Post NMDA receptor activation events	19	96	0.0066143	0.142888	0.285777	34	39	0.00307087	9606	Homo sapiens	IVNS1ABP;ACTR2;PRKAA1;RPL3;TCF25;FUS;TUBB;PRKAG1;DYNLL1;TUBA4A;TUBA1C;TUBA1B;TUBB2A;TUBA1A;EXOSC8;MAPK1;ESYT2;RAC1;CALM1;YPEL5;CALM2		R-HSA-9618834;R-HSA-9619478;R-HSA-9619542;R-HSA-9619355;R-HSA-9619803;R-HSA-442760;R-HSA-9619843;R-HSA-9619783;R-HSA-112282;R-HSA-9619214;R-HSA-442715;R-HSA-9619376;R-HSA-442725;R-HSA-9619127;R-HSA-9619125;R-HSA-9612085;R-HSA-8951727;R-HSA-111913;R-HSA-9618811;R-HSA-111912;R-HSA-9619515;R-HSA-442732;R-HSA-111915;R-HSA-9618750;R-HSA-9617535;R-HSA-445367;R-HSA-9618785;R-HSA-111925;R-HSA-442739;R-HS…
R-HSA-975138	TRAF6 mediated induction of NFkB and MAP kinases upon TLR7/8 or 9 activation	20	102	0.0070277	0.14432	0.288641	28	48	0.00377953	9606	Homo sapiens	PRPS2;JUN;H2AFY;MAZ;CUL1;HMGB1;FOS;TOB1;ACAT2;UBB;PPP2R1A;NKIRAS2;UBC;EXOSC8;SBDS;UBE2N;MAPK1;TAB2;RPS27A;UBA52;ATF3;SKP1		R-HSA-451649;R-HSA-198731;R-HSA-168136;R-HSA-5684250;R-HSA-5684248;R-HSA-168140;R-HSA-450325;R-HSA-199959;R-HSA-203797;R-HSA-198746;R-HSA-450333;R-HSA-975122;R-HSA-168162;R-HSA-168166;R-HSA-975147;R-HSA-450337;R-HSA-198756;R-HSA-5684273;R-HSA-450346;R-HSA-450358;R-HSA-975103;R-HSA-450292;R-HSA-975100;R-HSA-975097;R-HSA-168053;R-HSA-168184;R-HSA-168440;R-HSA-450296
R-HSA-9031628	NGF-stimulated transcription	12	56	0.00385834	0.144731	0.289463	29	36	0.00283465	9606	Homo sapiens	CLK1;EGR1;JUND;NAA10;ID2;CCDC25;FOSB;CHD4;FOS;JUNB		R-HSA-9613202;R-HSA-9031624;R-HSA-9613207;R-HSA-9613210;R-HSA-9031616;R-HSA-9613213;R-HSA-9612509;R-HSA-9612483;R-HSA-9621386;R-HSA-9621385;R-HSA-9612493;R-HSA-9621042;R-HSA-9620723;R-HSA-9612534;R-HSA-9620663;R-HSA-9621048;R-HSA-9619838;R-HSA-9612514;R-HSA-9613219;R-HSA-9613476;R-HSA-9612516;R-HSA-9621035;R-HSA-9621032;R-HSA-9612073;R-HSA-9616105;R-HSA-9616110;R-HSA-9616367;R-HSA-9612076;R-HSA-9…
R-HSA-5654732	Negative regulation of FGFR3 signaling	8	34	0.00234257	0.145541	0.291083	13	14	0.00110236	9606	Homo sapiens	UBB;NEMF;PPP2R1A;PCBP2;UBC;MAPK1;RPS27A;UBA52		R-HSA-1295634;R-HSA-5654679;R-HSA-934604;R-HSA-1295632;R-HSA-1295609;R-HSA-1549564;R-HSA-1295613;R-HSA-934559;R-HSA-5654565;R-HSA-1295622;R-HSA-1295621;R-HSA-5654730;R-HSA-1295599
R-HSA-2559580	Oxidative Stress Induced Senescence	22	114	0.00785449	0.146442	0.292884	28	40	0.00314961	9606	Homo sapiens	TXN;TOB1;UBB;RBBP4;RSRC1;UBC;MAPK1;RPS27A;JUN;H3F3B;H2AFY;H2AFZ;PTGES3;FOS;PHC3;COMMD4;CDK6;MDM2;SBDS;BLVRB;MDM4;HIST1H4C;UBA52;TP53;ATF3;GALK1		R-HSA-182594;R-HSA-3228469;R-HSA-168136;R-HSA-3225851;R-HSA-3240957;R-HSA-3209151;R-HSA-3229089;R-HSA-3223200;R-HSA-3229152;R-HSA-450325;R-HSA-3240295;R-HSA-3239014;R-HSA-450333;R-HSA-3229102;R-HSA-168162;R-HSA-6804998;R-HSA-3222546;R-HSA-6804996;R-HSA-3238999;R-HSA-3209111;R-HSA-6804879;R-HSA-3209114;R-HSA-3222593;R-HSA-450292;R-HSA-3222533;R-HSA-3223236;R-HSA-3225867;R-HSA-450296
R-HSA-168179	Toll Like Receptor TLR1:TLR2 Cascade	22	114	0.00785449	0.146442	0.292884	38	66	0.00519685	9606	Homo sapiens	JUN;H2AFY;MAZ;CUL1;HMGB1;FOS;TOB1;ACAT2;PSMA4;UBB;PPP2R1A;NKIRAS2;UBC;PSAP;EXOSC8;SBDS;UBE2N;MAPK1;TAB2;RPS27A;UBA52;ATF3;SKP1		R-HSA-451649;R-HSA-198731;R-HSA-166091;R-HSA-168136;R-HSA-5684250;R-HSA-166286;R-HSA-936960;R-HSA-5684248;R-HSA-166284;R-HSA-168140;R-HSA-936991;R-HSA-450325;R-HSA-199959;R-HSA-936986;R-HSA-937050;R-HSA-2262775;R-HSA-203797;R-HSA-166362;R-HSA-198746;R-HSA-166363;R-HSA-450333;R-HSA-2262777;R-HSA-936942;R-HSA-168162;R-HSA-168166;R-HSA-166119;R-HSA-450337;R-HSA-198756;R-HSA-5684273;R-HSA-450346;R-HS…
R-HSA-181438	Toll Like Receptor 2 (TLR2) Cascade	22	114	0.00785449	0.146442	0.292884	38	68	0.00535433	9606	Homo sapiens	JUN;H2AFY;MAZ;CUL1;HMGB1;FOS;TOB1;ACAT2;PSMA4;UBB;PPP2R1A;NKIRAS2;UBC;PSAP;EXOSC8;SBDS;UBE2N;MAPK1;TAB2;RPS27A;UBA52;ATF3;SKP1		R-HSA-451649;R-HSA-198731;R-HSA-166091;R-HSA-168136;R-HSA-5684250;R-HSA-166286;R-HSA-936960;R-HSA-5684248;R-HSA-166284;R-HSA-168140;R-HSA-936991;R-HSA-450325;R-HSA-199959;R-HSA-936986;R-HSA-937050;R-HSA-2262775;R-HSA-203797;R-HSA-166362;R-HSA-198746;R-HSA-166363;R-HSA-450333;R-HSA-2262777;R-HSA-936942;R-HSA-168162;R-HSA-168166;R-HSA-166119;R-HSA-450337;R-HSA-198756;R-HSA-5684273;R-HSA-450346;R-HS…
R-HSA-166016	Toll Like Receptor 4 (TLR4) Cascade	27	144	0.00992146	0.148675	0.29735	55	95	0.00748031	9606	Homo sapiens	MAZ;CUL1;HMGB1;TOB1;ACAT2;UBB;PPP2R1A;NKIRAS2;UBC;EXOSC8;PSAP;MAPK1;RIPK1;RPS27A;SKP1;JUN;H2AFY;TRAF2;FOS;PSMA4;SBDS;UBE2N;TAB2;UBA52;BIRC2;ATF3		R-HSA-166286;R-HSA-936960;R-HSA-166284;R-HSA-936991;R-HSA-450325;R-HSA-199959;R-HSA-936986;R-HSA-5362500;R-HSA-203797;R-HSA-450333;R-HSA-166041;R-HSA-2562564;R-HSA-450337;R-HSA-450346;R-HSA-937022;R-HSA-450358;R-HSA-2213017;R-HSA-2569057;R-HSA-451649;R-HSA-198731;R-HSA-166091;R-HSA-168136;R-HSA-2562541;R-HSA-937029;R-HSA-5684250;R-HSA-5684248;R-HSA-168140;R-HSA-168915;R-HSA-937050;R-HSA-2262775;R…
R-HSA-180786	Extension of Telomeres	13	62	0.00427174	0.149038	0.298075	21	21	0.00165354	9606	Homo sapiens	PCNA;RFC4;RFC1;TINF2;RPA2;UBE2A;RPF2;GSPT1;POLD3;NACA;RUVBL2;DNAJA3;POLD2;NOP10		R-HSA-174438;R-HSA-174439;R-HSA-164616;R-HSA-164617;R-HSA-174441;R-HSA-174446;R-HSA-174447;R-HSA-164620;R-HSA-174444;R-HSA-174445;R-HSA-163090;R-HSA-174451;R-HSA-163120;R-HSA-174448;R-HSA-174452;R-HSA-163099;R-HSA-174427;R-HSA-163096;R-HSA-174456;R-HSA-174425;R-HSA-176702
R-HSA-164952	The role of Nef in HIV-1 replication and disease pathogenesis	7	29	0.00199807	0.151704	0.303408	11	20	0.0015748	9606	Homo sapiens	ARF1;CD8B;RPN2;AP1G1;AP2S1;RAC1;FBXO21;ARF5		R-HSA-167601;R-HSA-167537;R-HSA-182198;R-HSA-182263;R-HSA-182279;R-HSA-182186;R-HSA-182171;R-HSA-200952;R-HSA-182286;R-HSA-200879;R-HSA-167597
R-HSA-9637690	Response of Mtb to phagocytosis	11	51	0.00351385	0.152775	0.30555	11	30	0.0023622	9606	Homo sapiens	MRPS9;SFPQ;UBB;RPN2;UBC;PGK1;TARS;MAPK1;ENO1;RPS27A;UBA52;EIF2A		R-HSA-9636242;R-HSA-9636658;R-HSA-9636247;R-HSA-9636439;R-HSA-9635446;R-HSA-9636261;R-HSA-9636251;R-HSA-9636296;R-HSA-9636669;R-HSA-9636397;R-HSA-9636461
R-HSA-168181	Toll Like Receptor 7/8 (TLR7/8) Cascade	20	103	0.0070966	0.15364	0.307281	42	64	0.00503937	9606	Homo sapiens	PRPS2;JUN;H2AFY;MAZ;CUL1;HMGB1;FOS;TOB1;ACAT2;UBB;PPP2R1A;NKIRAS2;UBC;EXOSC8;SBDS;UBE2N;MAPK1;TAB2;RPS27A;UBA52;ATF3;SKP1		R-HSA-975118;R-HSA-975180;R-HSA-975115;R-HSA-451649;R-HSA-198731;R-HSA-975111;R-HSA-975175;R-HSA-168136;R-HSA-5684250;R-HSA-975106;R-HSA-975170;R-HSA-5684248;R-HSA-168140;R-HSA-975134;R-HSA-450325;R-HSA-199959;R-HSA-203797;R-HSA-198746;R-HSA-975188;R-HSA-450333;R-HSA-975125;R-HSA-975122;R-HSA-168162;R-HSA-168166;R-HSA-975147;R-HSA-450337;R-HSA-198756;R-HSA-5684273;R-HSA-450346;R-HSA-167983;R-HSA-…
R-HSA-975155	MyD88 dependent cascade initiated on endosome	20	103	0.0070966	0.15364	0.307281	41	63	0.00496063	9606	Homo sapiens	PRPS2;JUN;H2AFY;MAZ;CUL1;HMGB1;FOS;TOB1;ACAT2;UBB;PPP2R1A;NKIRAS2;UBC;EXOSC8;SBDS;UBE2N;MAPK1;TAB2;RPS27A;UBA52;ATF3;SKP1		R-HSA-975118;R-HSA-975180;R-HSA-975115;R-HSA-451649;R-HSA-198731;R-HSA-975111;R-HSA-975175;R-HSA-168136;R-HSA-5684250;R-HSA-975106;R-HSA-975170;R-HSA-5684248;R-HSA-168140;R-HSA-975134;R-HSA-450325;R-HSA-199959;R-HSA-203797;R-HSA-198746;R-HSA-975188;R-HSA-450333;R-HSA-975125;R-HSA-975122;R-HSA-168162;R-HSA-168166;R-HSA-975147;R-HSA-450337;R-HSA-198756;R-HSA-5684273;R-HSA-450346;R-HSA-450358;R-HSA-…
R-HSA-8869496	TFAP2A acts as a transcriptional repressor during retinoic acid induced cell differentiation	3	9	0.000620091	0.155517	0.311034	7	7	0.000551181	9606	Homo sapiens	NPM1;HSPD1		R-HSA-8869543;R-HSA-8869558;R-HSA-8869542;R-HSA-8869568;R-HSA-8869566;R-HSA-8869549;R-HSA-8869560
R-HSA-426486	Small interfering RNA (siRNA) biogenesis	3	9	0.000620091	0.155517	0.311034	4	5	0.000393701	9606	Homo sapiens	TSNAX;COPA;BLVRB;TSN		R-HSA-2106625;R-HSA-426464;R-HSA-2106615;R-HSA-9023909
R-HSA-5620922	BBSome-mediated cargo-targeting to cilium	6	24	0.00165358	0.157297	0.314594	5	5	0.000393701	9606	Homo sapiens	CCT3;MKKS;CSNK1A1;TCP1;CHD4;CALM2;CCT4		R-HSA-5617815;R-HSA-5624129;R-HSA-5624125;R-HSA-5624127;R-HSA-5624126
R-HSA-416572	Sema4D induced cell migration and growth-cone collapse	6	24	0.00165358	0.157297	0.314594	4	6	0.000472441	9606	Homo sapiens	MYL6;DHX8;MYH9;RHOC;RHOA;RHOB;MYL12B		R-HSA-419087;R-HSA-416588;R-HSA-419197;R-HSA-419049
R-HSA-429958	mRNA decay by 3' to 5' exoribonuclease	6	24	0.00165358	0.157297	0.314594	1	3	0.00023622	9606	Homo sapiens	EXOSC6;DIS3;NIPAL3;EXOSC8;WDR61;EXOSC3;EXOSC1		R-HSA-430028
R-HSA-5693571	Nonhomologous End-Joining (NHEJ)	12	57	0.00392724	0.157572	0.315145	13	13	0.00102362	9606	Homo sapiens	RNF168;BARD1;PIAS4;XRCC6;SUMO1;XRCC5;PRKDC;UBE2V2;UBE2N;BRCC3;NBN;HIST1H4C		R-HSA-5686900;R-HSA-5686704;R-HSA-5693599;R-HSA-5686685;R-HSA-5693533;R-HSA-5693574;R-HSA-5693575;R-HSA-5693604;R-HSA-5687360;R-HSA-5687183;R-HSA-5693615;R-HSA-5686924;R-HSA-5693578
R-HSA-532668	N-glycan trimming in the ER and Calnexin/Calreticulin cycle	12	57	0.00392724	0.157572	0.315145	7	18	0.00141732	9606	Homo sapiens	PDIA3;VCP;UBXN1;UBB;RNF139;UBC;TRIM13;DERL1;CALR;MARCH6;RPS27A;UBA52		R-HSA-1022127;R-HSA-548890;R-HSA-8853379;R-HSA-8850594;R-HSA-901047;R-HSA-535717;R-HSA-8867288
R-HSA-204998	Cell death signalling via NRAGE, NRIF and NADE	16	80	0.00551192	0.157752	0.315504	9	17	0.00133858	9606	Homo sapiens	YWHAE;PSENEN;CD63;AATF;GSPT1;NUBP1;FGD3;TMEM189;NCSTN;UBB;UBC;AP2S1;CASP2;RAC1;RPS27A;UBA52;NOP10		R-HSA-204947;R-HSA-205136;R-HSA-205008;R-HSA-204981;R-HSA-205112;R-HSA-205039;R-HSA-204958;R-HSA-205118;R-HSA-205117
R-HSA-176412	Phosphorylation of the APC/C	5	19	0.00130908	0.161513	0.323026	2	2	0.00015748	9606	Homo sapiens	PSMA6;ANAPC16;TAB2;ANAPC5;ACAT2;ANAPC11		R-HSA-174119;R-HSA-174132
R-HSA-937072	TRAF6-mediated induction of TAK1 complex within TLR4 complex	5	19	0.00130908	0.161513	0.323026	5	6	0.000472441	9606	Homo sapiens	UBB;UBC;TAB2;RPS27A;UBA52;ACAT2		R-HSA-450358;R-HSA-936952;R-HSA-936951;R-HSA-937075;R-HSA-936947
R-HSA-446353	Cell-extracellular matrix interactions	5	19	0.00130908	0.161513	0.323026	4	10	0.000787402	9606	Homo sapiens	ITGB1;CD63;ILK;ACTB;ACTG1		R-HSA-446391;R-HSA-432946;R-HSA-432897;R-HSA-430347
R-HSA-111447	Activation of BAD and translocation to mitochondria	5	19	0.00130908	0.161513	0.323026	2	5	0.000393701	9606	Homo sapiens	YWHAE;YWHAQ;YWHAB;YWHAZ;YWHAH		R-HSA-139906;R-HSA-139899
R-HSA-193639	p75NTR signals via NF-kB	5	19	0.00130908	0.161513	0.323026	3	13	0.00102362	9606	Homo sapiens	UBB;UBC;DPY30;RPS27A;UBA52		R-HSA-209536;R-HSA-193656;R-HSA-209566
R-HSA-5654733	Negative regulation of FGFR4 signaling	8	35	0.00241146	0.162422	0.324844	13	14	0.00110236	9606	Homo sapiens	UBB;NEMF;PPP2R1A;PCBP2;UBC;MAPK1;RPS27A;UBA52		R-HSA-1295634;R-HSA-934604;R-HSA-1295632;R-HSA-5654684;R-HSA-1295609;R-HSA-1549564;R-HSA-1295613;R-HSA-5654566;R-HSA-934559;R-HSA-1295622;R-HSA-1295621;R-HSA-5654734;R-HSA-1295599
R-HSA-5357786	TNFR1-induced proapoptotic signaling	4	14	0.000964586	0.162535	0.32507	3	3	0.00023622	9606	Homo sapiens	IVNS1ABP;CYLD;TRAF2;RIPK1		R-HSA-140978;R-HSA-75240;R-HSA-83582
R-HSA-167162	RNA Polymerase II HIV Promoter Escape	11	52	0.00358275	0.166735	0.33347	9	9	0.000708661	9606	Homo sapiens	GTF2A2;TBP;CCNH;SHMT2;TAF9;WDR61;HNRNPR;CALR;UBA52;POLR2K;POLR2L		R-HSA-167474;R-HSA-9613490;R-HSA-167136;R-HSA-167121;R-HSA-9613498;R-HSA-167115;R-HSA-167113;R-HSA-167468;R-HSA-167117
R-HSA-167161	HIV Transcription Initiation	11	52	0.00358275	0.166735	0.33347	4	4	0.000314961	9606	Homo sapiens	GTF2A2;TBP;CCNH;SHMT2;TAF9;WDR61;HNRNPR;CALR;UBA52;POLR2K;POLR2L		R-HSA-167477;R-HSA-167130;R-HSA-167134;R-HSA-167118
R-HSA-75953	RNA Polymerase II Transcription Initiation	11	52	0.00358275	0.166735	0.33347	3	3	0.00023622	9606	Homo sapiens	GTF2A2;TBP;CCNH;SHMT2;TAF9;WDR61;HNRNPR;CALR;UBA52;POLR2K;POLR2L		R-HSA-75861;R-HSA-75864;R-HSA-75866
R-HSA-901042	Calnexin/calreticulin cycle	9	41	0.00282486	0.170466	0.340933	5	13	0.00102362	9606	Homo sapiens	PDIA3;UBB;RNF139;UBC;TRIM13;CALR;MARCH6;RPS27A;UBA52		R-HSA-1022127;R-HSA-548890;R-HSA-901047;R-HSA-535717;R-HSA-8867288
R-HSA-190861	Gap junction assembly	9	41	0.00282486	0.170466	0.340933	4	16	0.00125984	9606	Homo sapiens	TUBA1C;TUBA1B;TUBB2A;TUBA1A;TMBIM4;TCF25;TUBB;TUBA4A		R-HSA-190682;R-HSA-190520;R-HSA-191737;R-HSA-190877
R-HSA-400685	Sema4D in semaphorin signaling	7	30	0.00206697	0.170583	0.341166	6	12	0.000944882	9606	Homo sapiens	MYL6;DHX8;MYH9;RAC1;RHOC;RHOA;RHOB;MYL12B		R-HSA-416559;R-HSA-419087;R-HSA-416588;R-HSA-419197;R-HSA-400682;R-HSA-419049
R-HSA-211000	Gene Silencing by RNA	22	117	0.00806118	0.173934	0.347868	16	36	0.00283465	9606	Homo sapiens	DCTN5;COPA;SEH1L;SHMT2;NUP85;TPR;NUP88;RAE1;POLR2K;POLR2L;TSNAX;HSP90AA1;H3F3B;H2AFZ;PTGES3;NOSIP;TSN;COMMD4;NUP50;KLHL7;BLVRB;NUP54;NUPL2;HIST1H4C;RAN;GALK1		R-HSA-2106625;R-HSA-203906;R-HSA-5578742;R-HSA-426464;R-HSA-9023909;R-HSA-5578744;R-HSA-5601883;R-HSA-203922;R-HSA-5601926;R-HSA-203862;R-HSA-210805;R-HSA-2106614;R-HSA-2106615;R-HSA-426522;R-HSA-203901;R-HSA-426489
R-HSA-417973	Adenosine P1 receptors	2	5	0.000344495	0.174186	0.348372	2	2	0.00015748	9606	Homo sapiens	SLC30A7;ENO1		R-HSA-418925;R-HSA-418904
R-HSA-5578999	Defective GCLC causes Hemolytic anemia due to gamma-glutamylcysteine synthetase deficiency (HAGGSD)	2	5	0.000344495	0.174186	0.348372	1	1	7.87402e-05	9606	Homo sapiens	DNTTIP2;CHD4		R-HSA-5602892
R-HSA-9636249	Inhibition of nitric oxide production	2	5	0.000344495	0.174186	0.348372	4	5	0.000393701	9606	Homo sapiens	TARS;EIF2A		R-HSA-9636242;R-HSA-9636247;R-HSA-9636261;R-HSA-9636251
R-HSA-5423599	Diseases of Mismatch Repair (MMR)	2	5	0.000344495	0.174186	0.348372	2	6	0.000472441	9606	Homo sapiens	ME2;PMS1		R-HSA-5545484;R-HSA-5632958
R-HSA-3371568	Attenuation phase	10	47	0.00323825	0.176591	0.353183	5	5	0.000393701	9606	Homo sapiens	DNAJB1;HSP90AA1;HSPH1;HSP90AB1;DNAJB6;UBB;HSBP1;PTGES3;HSPB1		R-HSA-3371554;R-HSA-5324617;R-HSA-5082369;R-HSA-5082384;R-HSA-3371582
R-HSA-1362277	Transcription of E2F targets under negative control by DREAM complex	6	25	0.00172247	0.178692	0.357384	12	12	0.000944882	9606	Homo sapiens	PCNA;RBBP4;LIN37;MYC;TPRKB		R-HSA-8964475;R-HSA-8964492;R-HSA-8964525;R-HSA-8961665;R-HSA-8964465;R-HSA-8964513;R-HSA-8964482;R-HSA-8964498;R-HSA-8964531;R-HSA-8961619;R-HSA-188345;R-HSA-8964471
R-HSA-162594	Early Phase of HIV Life Cycle	6	25	0.00172247	0.178692	0.357384	36	38	0.00299213	9606	Homo sapiens	XRCC6;XRCC5;HMGA1;BANF1;PPIA;EIF2A		R-HSA-8951690;R-HSA-175174;R-HSA-175108;R-HSA-173642;R-HSA-173771;R-HSA-182795;R-HSA-182859;R-HSA-173769;R-HSA-175177;R-HSA-175117;R-HSA-175250;R-HSA-164503;R-HSA-164500;R-HSA-175258;R-HSA-164507;R-HSA-164504;R-HSA-164505;R-HSA-162590;R-HSA-164510;R-HSA-182876;R-HSA-164508;R-HSA-164509;R-HSA-164514;R-HSA-164515;R-HSA-164512;R-HSA-164513;R-HSA-164519;R-HSA-164522;R-HSA-164520;R-HSA-164521;R-HSA-16…
R-HSA-380972	Energy dependent regulation of mTOR by LKB1-AMPK	8	36	0.00248036	0.180163	0.360326	6	7	0.000551181	9606	Homo sapiens	PRKAA1;MYCBP;RHEB;PRKAG1;LAMTOR2;LAMTOR1;LAMTOR4;LAMTOR5		R-HSA-380949;R-HSA-447074;R-HSA-380979;R-HSA-200421;R-HSA-380930;R-HSA-380927
R-HSA-114452	Activation of BH3-only proteins	8	36	0.00248036	0.180163	0.360326	7	19	0.00149606	9606	Homo sapiens	YWHAE;YWHAQ;NAA10;YWHAB;TP53BP2;DYNLL1;TP53;YWHAZ;YWHAH		R-HSA-139906;R-HSA-4331331;R-HSA-140214;R-HSA-139899;R-HSA-139913;R-HSA-139918;R-HSA-4331340
R-HSA-73776	RNA Polymerase II Promoter Escape	11	53	0.00365165	0.181294	0.362588	7	7	0.000551181	9606	Homo sapiens	GTF2A2;TBP;CCNH;SHMT2;TAF9;WDR61;HNRNPR;CALR;UBA52;POLR2K;POLR2L		R-HSA-75873;R-HSA-111264;R-HSA-76576;R-HSA-9613494;R-HSA-75850;R-HSA-9613497;R-HSA-75869
R-HSA-3214858	RMTs methylate histone arginines	11	53	0.00365165	0.181294	0.362588	13	22	0.00173228	9606	Homo sapiens	ARF3;HSPA9;SMARCE1;SMARCC2;PRMT2;TMEM41B;H2AFZ;PTGES3;COMMD4;SMARCA4;PDK3;RPS2;HIST1H4C;ARID2		R-HSA-5216234;R-HSA-5205799;R-HSA-5212679;R-HSA-3215448;R-HSA-5205798;R-HSA-5205861;R-HSA-3215391;R-HSA-5205824;R-HSA-5661126;R-HSA-5205820;R-HSA-8879123;R-HSA-5229203;R-HSA-3215406
R-HSA-373760	L1CAM interactions	24	130	0.00895687	0.183229	0.366459	21	54	0.00425197	9606	Homo sapiens	ITGB1;LYPLA2;PDHA1;TCF25;DENND4A;TUBB;EYA3;ERLIN1;RPF2;TUBA4A;ACTB;ACTG1;TUBA1C;TUBA1B;TUBB2A;TUBA1A;LARP1;GLIPR2;EXOSC8;AP2S1;MAPK1;RAC1;EZR;BRWD1		R-HSA-443779;R-HSA-445088;R-HSA-445089;R-HSA-109862;R-HSA-392749;R-HSA-445071;R-HSA-392748;R-HSA-392751;R-HSA-373736;R-HSA-374696;R-HSA-373739;R-HSA-445064;R-HSA-374677;R-HSA-445079;R-HSA-555065;R-HSA-445077;R-HSA-374673;R-HSA-445072;R-HSA-8933328;R-HSA-374686;R-HSA-374680
R-HSA-6804116	TP53 Regulates Transcription of Genes Involved in G1 Cell Cycle Arrest	5	20	0.00137798	0.186222	0.372444	12	17	0.00133858	9606	Homo sapiens	CDKN1A;CDKN1B;TP53		R-HSA-6803411;R-HSA-6791363;R-HSA-6798304;R-HSA-6803391;R-HSA-69562;R-HSA-6803388;R-HSA-187934;R-HSA-6798299;R-HSA-6791387;R-HSA-6803403;R-HSA-6803801;R-HSA-6803400
R-HSA-936964	Activation of IRF3/IRF7 mediated by TBK1/IKK epsilon	5	20	0.00137798	0.186222	0.372444	6	9	0.000708661	9606	Homo sapiens	UBB;UBC;TRAF2;RPS27A;UBA52		R-HSA-936941;R-HSA-5362500;R-HSA-166245;R-HSA-5362486;R-HSA-2213017;R-HSA-166271
R-HSA-141430	Inactivation of APC/C via direct inhibition of the APC/C complex	5	20	0.00137798	0.186222	0.372444	1	2	0.00015748	9606	Homo sapiens	PSMA6;ANAPC16;TAB2;ANAPC5;ACAT2;ANAPC11		R-HSA-141423
R-HSA-141405	Inhibition of the proteolytic activity of APC/C required for the onset of anaphase by mitotic spindle checkpoint components	5	20	0.00137798	0.186222	0.372444	1	3	0.00023622	9606	Homo sapiens	PSMA6;ANAPC16;TAB2;ANAPC5;ACAT2;ANAPC11		R-HSA-141423
R-HSA-8848021	Signaling by PTK6	14	71	0.00489183	0.189809	0.379617	19	53	0.00417323	9606	Homo sapiens	YWHAE;GSK3B;KHDRBS1;CDKN1B;SMG7;FBXO21;RHOA;SFPQ;MRPS9;MRPL40;UBB;UBC;RAC1;RPS27A;UBA52		R-HSA-8848005;R-HSA-8848804;R-HSA-8848611;R-HSA-8856930;R-HSA-8848993;R-HSA-8848975;R-HSA-8857583;R-HSA-8848939;R-HSA-8848618;R-HSA-8857577;R-HSA-8849463;R-HSA-8848436;R-HSA-8848414;R-HSA-8849085;R-HSA-8848829;R-HSA-8857565;R-HSA-8847995;R-HSA-8849082;R-HSA-9634702
R-HSA-9006927	Signaling by Non-Receptor Tyrosine Kinases	14	71	0.00489183	0.189809	0.379617	19	53	0.00417323	9606	Homo sapiens	YWHAE;GSK3B;KHDRBS1;CDKN1B;SMG7;FBXO21;RHOA;SFPQ;MRPS9;MRPL40;UBB;UBC;RAC1;RPS27A;UBA52		R-HSA-8848005;R-HSA-8848804;R-HSA-8848611;R-HSA-8856930;R-HSA-8848993;R-HSA-8848975;R-HSA-8857583;R-HSA-8848939;R-HSA-8848618;R-HSA-8857577;R-HSA-8849463;R-HSA-8848436;R-HSA-8848414;R-HSA-8849085;R-HSA-8848829;R-HSA-8857565;R-HSA-8847995;R-HSA-8849082;R-HSA-9634702
R-HSA-204174	Regulation of pyruvate dehydrogenase (PDH) complex	7	31	0.00213587	0.190424	0.380849	2	4	0.000314961	9606	Homo sapiens	PDP1;PDHX;PDHA1;PDK3;N4BP2L2;DLD;BIRC2		R-HSA-203946;R-HSA-204169
R-HSA-5685939	HDR through MMEJ (alt-NHEJ)	4	15	0.00103348	0.191918	0.383837	8	8	0.000629921	9606	Homo sapiens	HSPA9;PARP1;PARP2;SLC35B1;NBN		R-HSA-5687653;R-HSA-5687664;R-HSA-5687484;R-HSA-5687675;R-HSA-5687640;R-HSA-5687464;R-HSA-5687673;R-HSA-5687465
R-HSA-1234158	Regulation of gene expression by Hypoxia-inducible Factor	4	15	0.00103348	0.191918	0.383837	6	7	0.000551181	9606	Homo sapiens	TRIM13;ARNT;HIGD1A		R-HSA-8932184;R-HSA-1234167;R-HSA-1235035;R-HSA-1234171;R-HSA-1235070;R-HSA-1235037
R-HSA-209560	NF-kB is activated and signals survival	4	15	0.00103348	0.191918	0.383837	1	4	0.000314961	9606	Homo sapiens	UBB;UBC;RPS27A;UBA52		R-HSA-209536
R-HSA-5666185	RHO GTPases Activate Rhotekin and Rhophilins	3	10	0.00068899	0.192305	0.384609	6	6	0.000472441	9606	Homo sapiens	RHOC;RHOA;RHOB		R-HSA-5666197;R-HSA-5666178;R-HSA-5667008;R-HSA-5667052;R-HSA-5667037;R-HSA-5666216
R-HSA-8951430	RUNX3 regulates WNT signaling	3	10	0.00068899	0.192305	0.384609	5	5	0.000393701	9606	Homo sapiens	MYC;CTNNB1		R-HSA-4411367;R-HSA-8951442;R-HSA-8951443;R-HSA-8951428;R-HSA-4411357
[truncated: 1,109 more rows]
