# Supplementary material for: Analysis of Tumor-Infiltrating T-Cell Transcriptomes Reveal a Unique Genetic Signature across Different Types of Cancer
Source: Int J Mol Sci. 2022 Sep 21;23(19):11065. doi: 10.3390/ijms231911065 (PMC9569723; doi:10.3390/ijms231911065)
Supplement: Supplementary file 1 [file ijms-23-11065-s001.zip › Table S6-CD8NM-scRNA_annotations.xlsx]

## Sheet: BiologicalProcess
GO biological process complete	Homo sapiens - REFLIST (20851)	CD8NM (6122)	CD8NM (expected)	CD8NM (over/under)	CD8NM (fold Enrichment)	CD8NM (raw P-value)	CD8NM (FDR)
positive regulation of telomerase RNA localization to Cajal body (GO:1904874)	15	15	4.4	+	3.41	0.0014	0.0216
regulation of telomerase RNA localization to Cajal body (GO:1904872)	18	18	5.28	+	3.41	0.000399	0.00733
nucleotide-excision repair, DNA damage recognition (GO:0000715)	23	22	6.75	+	3.26	0.000112	0.00245
SRP-dependent cotranslational protein targeting to membrane (GO:0006614)	96	90	28.19	+	3.19	1.77e-14	1.28e-12
rRNA-containing ribonucleoprotein complex export from nucleus (GO:0071428)	16	15	4.7	+	3.19	0.00182	0.0269
RNA surveillance (GO:0071025)	16	15	4.7	+	3.19	0.00182	0.0268
ribosome localization (GO:0033750)	15	14	4.4	+	3.18	0.00274	0.0372
ribosomal subunit export from nucleus (GO:0000054)	15	14	4.4	+	3.18	0.00274	0.0372
cotranslational protein targeting to membrane (GO:0006613)	101	94	29.65	+	3.17	4.87e-15	3.73e-13
protein targeting to ER (GO:0045047)	110	102	32.3	+	3.16	4.75e-16	3.82e-14
mitochondrial translational elongation (GO:0070125)	88	81	25.84	+	3.13	7.68e-13	4.83e-11
establishment of protein localization to endoplasmic reticulum (GO:0072599)	114	104	33.47	+	3.11	3.98e-16	3.24e-14
mitochondrial translational termination (GO:0070126)	89	81	26.13	+	3.1	9.36e-13	5.86e-11
translational initiation (GO:0006413)	143	130	41.99	+	3.1	1.03e-19	1.11e-17
translational termination (GO:0006415)	97	88	28.48	+	3.09	8.9e-14	5.95e-12
viral transcription (GO:0019083)	115	103	33.76	+	3.05	1.45e-15	1.15e-13
ribosomal small subunit assembly (GO:0000028)	19	17	5.58	+	3.05	0.00112	0.0178
viral gene expression (GO:0019080)	132	118	38.76	+	3.04	1.26e-17	1.15e-15
late endosome to vacuole transport (GO:0045324)	18	16	5.28	+	3.03	0.00166	0.0248
nuclear envelope reassembly (GO:0031468)	18	16	5.28	+	3.03	0.00166	0.0248
S phase (GO:0051320)	65	57	19.08	+	2.99	5.79e-09	2.45e-07
mitotic S phase (GO:0000084)	65	57	19.08	+	2.99	5.79e-09	2.45e-07
cytoplasmic translation (GO:0002181)	73	64	21.43	+	2.99	5.39e-10	2.57e-08
formation of cytoplasmic translation initiation complex (GO:0001732)	16	14	4.7	+	2.98	0.00367	0.047
regulation of ribosome biogenesis (GO:0090069)	16	14	4.7	+	2.98	0.00367	0.0469
regulation of RNA export from nucleus (GO:0046831)	16	14	4.7	+	2.98	0.00367	0.0469
mitochondrial translation (GO:0032543)	113	98	33.18	+	2.95	3.34e-14	2.34e-12
mitochondrial respiratory chain complex IV assembly (GO:0033617)	21	18	6.17	+	2.92	0.00157	0.0237
protein localization to endoplasmic reticulum (GO:0070972)	138	118	40.52	+	2.91	1.31e-16	1.11e-14
positive regulation of viral transcription (GO:0050434)	41	35	12.04	+	2.91	6.71e-06	0.000187
regulation of translation in response to stress (GO:0043555)	20	17	5.87	+	2.9	0.00236	0.033
nuclear-transcribed mRNA catabolic process, nonsense-mediated decay (GO:0000184)	120	102	35.23	+	2.9	2.28e-14	1.62e-12
exonucleolytic catabolism of deadenylated mRNA (GO:0043928)	33	28	9.69	+	2.89	7.9e-05	0.0018
multivesicular body organization (GO:0036257)	31	26	9.1	+	2.86	0.000175	0.00361
multivesicular body assembly (GO:0036258)	30	25	8.81	+	2.84	0.00026	0.00504
nuclear-transcribed mRNA catabolic process, exonucleolytic (GO:0000291)	35	29	10.28	+	2.82	6.57e-05	0.00152
nucleotide-excision repair, preincision complex assembly (GO:0006294)	29	24	8.51	+	2.82	0.000388	0.00715
tricarboxylic acid cycle (GO:0006099)	34	28	9.98	+	2.8	9.64e-05	0.00213
cytoplasmic translational initiation (GO:0002183)	28	23	8.22	+	2.8	0.000578	0.0101
positive regulation of antigen receptor-mediated signaling pathway (GO:0050857)	22	18	6.46	+	2.79	0.00191	0.0279
mitochondrial gene expression (GO:0140053)	142	116	41.69	+	2.78	2.54e-15	1.98e-13
ribosomal small subunit biogenesis (GO:0042274)	71	58	20.85	+	2.78	2.03e-08	8.12e-07
mitochondrial electron transport, NADH to ubiquinone (GO:0006120)	49	40	14.39	+	2.78	3.15e-06	9.25e-05
NADH dehydrogenase complex assembly (GO:0010257)	65	53	19.08	+	2.78	1.02e-07	3.71e-06
mitochondrial respiratory chain complex I assembly (GO:0032981)	65	53	19.08	+	2.78	1.02e-07	3.7e-06
regulation of viral transcription (GO:0046782)	65	53	19.08	+	2.78	1.02e-07	3.69e-06
ribosome assembly (GO:0042255)	64	52	18.79	+	2.77	1.49e-07	5.26e-06
mitotic interphase (GO:0051329)	79	64	23.19	+	2.76	4.96e-09	2.13e-07
interphase (GO:0051325)	79	64	23.19	+	2.76	4.96e-09	2.13e-07
nuclear-transcribed mRNA catabolic process (GO:0000956)	197	159	57.84	+	2.75	2.98e-20	3.29e-18
maturation of SSU-rRNA (GO:0030490)	50	40	14.68	+	2.72	5.82e-06	0.000163
respiratory chain complex IV assembly (GO:0008535)	25	20	7.34	+	2.72	0.00113	0.0179
translational elongation (GO:0006414)	124	99	36.41	+	2.72	7.37e-13	4.66e-11
intracellular transport of virus (GO:0075733)	54	43	15.85	+	2.71	2.3e-06	6.92e-05
mitochondrial respiratory chain complex assembly (GO:0033108)	98	78	28.77	+	2.71	1.84e-10	9.23e-09
maintenance of protein location in nucleus (GO:0051457)	24	19	7.05	+	2.7	0.00165	0.0248
cleavage involved in rRNA processing (GO:0000469)	24	19	7.05	+	2.7	0.00165	0.0248
viral budding (GO:0046755)	24	19	7.05	+	2.7	0.00165	0.0248
RNA phosphodiester bond hydrolysis, exonucleolytic (GO:0090503)	43	34	12.63	+	2.69	2.92e-05	0.000732
antigen processing and presentation of exogenous peptide antigen via MHC class I, TAP-dependent (GO:0002479)	76	60	22.31	+	2.69	2.77e-08	1.08e-06
ncRNA export from nucleus (GO:0097064)	38	30	11.16	+	2.69	0.000109	0.00238
7-methylguanosine mRNA capping (GO:0006370)	33	26	9.69	+	2.68	0.000261	0.00505
regulation of cellular amino acid metabolic process (GO:0006521)	65	51	19.08	+	2.67	3.42e-07	1.15e-05
nucleotide-excision repair, DNA incision, 5'-to lesion (GO:0006296)	37	29	10.86	+	2.67	0.00016	0.00333
proteasomal ubiquitin-independent protein catabolic process (GO:0010499)	23	18	6.75	+	2.67	0.00242	0.0337
mRNA catabolic process (GO:0006402)	216	169	63.42	+	2.66	2.47e-20	2.77e-18
transcription-coupled nucleotide-excision repair (GO:0006283)	73	57	21.43	+	2.66	8.21e-08	3.03e-06
positive regulation of viral genome replication (GO:0045070)	36	28	10.57	+	2.65	0.000235	0.00464
negative regulation of mRNA processing (GO:0050686)	31	24	9.1	+	2.64	0.000554	0.00975
ribonucleoprotein complex assembly (GO:0022618)	186	144	54.61	+	2.64	2.47e-17	2.19e-15
ribosomal large subunit biogenesis (GO:0042273)	75	58	22.02	+	2.63	1.04e-07	3.74e-06
histone H2A ubiquitination (GO:0033522)	22	17	6.46	+	2.63	0.00355	0.046
regulation of sister chromatid cohesion (GO:0007063)	22	17	6.46	+	2.63	0.00355	0.0459
nucleotide-excision repair, DNA duplex unwinding (GO:0000717)	22	17	6.46	+	2.63	0.00355	0.0459
mitochondrion morphogenesis (GO:0070584)	22	17	6.46	+	2.63	0.00355	0.0459
maturation of 5.8S rRNA from tricistronic rRNA transcript (SSU-rRNA, 5.8S rRNA, LSU-rRNA) (GO:0000466)	22	17	6.46	+	2.63	0.00355	0.0458
negative regulation of mRNA splicing, via spliceosome (GO:0048025)	22	17	6.46	+	2.63	0.00355	0.0458
ribonucleoprotein complex subunit organization (GO:0071826)	193	149	56.67	+	2.63	8.79e-18	8.13e-16
transport of virus (GO:0046794)	57	44	16.74	+	2.63	3.58e-06	0.000104
RNA capping (GO:0036260)	35	27	10.28	+	2.63	0.000344	0.00643
7-methylguanosine RNA capping (GO:0009452)	35	27	10.28	+	2.63	0.000344	0.00642
cytochrome complex assembly (GO:0017004)	35	27	10.28	+	2.63	0.000344	0.00642
negative regulation of RNA splicing (GO:0033119)	26	20	7.63	+	2.62	0.00213	0.0305
translation (GO:0006412)	389	299	114.21	+	2.62	2.1e-34	4.64e-32
anaphase-promoting complex-dependent catabolic process (GO:0031145)	82	63	24.08	+	2.62	3.8e-08	1.45e-06
cellular protein complex disassembly (GO:0043624)	138	106	40.52	+	2.62	5.16e-13	3.28e-11
mRNA splicing, via spliceosome (GO:0000398)	299	229	87.79	+	2.61	2e-26	3.19e-24
RNA splicing, via transesterification reactions with bulged adenosine as nucleophile (GO:0000377)	299	229	87.79	+	2.61	2e-26	3.16e-24
RNA splicing, via transesterification reactions (GO:0000375)	302	231	88.67	+	2.61	1.81e-26	2.91e-24
tRNA-containing ribonucleoprotein complex export from nucleus (GO:0071431)	34	26	9.98	+	2.6	0.000505	0.00903
tRNA export from nucleus (GO:0006409)	34	26	9.98	+	2.6	0.000505	0.00902
positive regulation of telomere maintenance via telomerase (GO:0032212)	34	26	9.98	+	2.6	0.000505	0.00901
ATP synthesis coupled electron transport (GO:0042773)	89	68	26.13	+	2.6	8.69e-09	3.6e-07
virion assembly (GO:0019068)	38	29	11.16	+	2.6	0.000189	0.00385
transcription initiation from RNA polymerase I promoter (GO:0006361)	38	29	11.16	+	2.6	0.000189	0.00384
DNA damage response, detection of DNA damage (GO:0042769)	38	29	11.16	+	2.6	0.000189	0.00384
antigen processing and presentation of exogenous peptide antigen via MHC class I (GO:0042590)	80	61	23.49	+	2.6	5.18e-08	1.94e-06
positive regulation of viral process (GO:0048524)	105	80	30.83	+	2.59	5.11e-10	2.45e-08
mitochondrial ATP synthesis coupled electron transport (GO:0042775)	88	67	25.84	+	2.59	1.24e-08	5.07e-07
interleukin-12-mediated signaling pathway (GO:0035722)	46	35	13.51	+	2.59	4.51e-05	0.00109
histone mRNA metabolic process (GO:0008334)	25	19	7.34	+	2.59	0.00314	0.0417
multi-organism localization (GO:1902579)	58	44	17.03	+	2.58	4.35e-06	0.000125
multi-organism transport (GO:0044766)	58	44	17.03	+	2.58	4.35e-06	0.000124
regulation of defense response to virus by virus (GO:0050690)	29	22	8.51	+	2.58	0.00118	0.0185
regulation of mRNA 3'-end processing (GO:0031440)	29	22	8.51	+	2.58	0.00118	0.0185
ribosomal large subunit assembly (GO:0000027)	29	22	8.51	+	2.58	0.00118	0.0185
tRNA transport (GO:0051031)	37	28	10.86	+	2.58	0.000274	0.00528
positive regulation of telomere maintenance via telomere lengthening (GO:1904358)	37	28	10.86	+	2.58	0.000274	0.00527
regulation of transcription from RNA polymerase II promoter in response to hypoxia (GO:0061418)	78	59	22.9	+	2.58	1.06e-07	3.79e-06
response to interleukin-12 (GO:0070671)	49	37	14.39	+	2.57	2.63e-05	0.000662
NIK/NF-kappaB signaling (GO:0038061)	81	61	23.78	+	2.56	9.01e-08	3.3e-06
DNA-templated transcription, elongation (GO:0006354)	89	67	26.13	+	2.56	2.24e-08	8.86e-07
protein targeting to membrane (GO:0006612)	177	133	51.97	+	2.56	1.95e-15	1.53e-13
cellular response to interleukin-12 (GO:0071349)	48	36	14.09	+	2.55	3.79e-05	0.000933
ribonucleoprotein complex localization (GO:0071166)	128	96	37.58	+	2.55	1.86e-11	1.05e-09
nucleotide-excision repair, DNA incision (GO:0033683)	40	30	11.74	+	2.55	0.000162	0.00335
transcription elongation from RNA polymerase II promoter (GO:0006368)	72	54	21.14	+	2.55	5.27e-07	1.73e-05
nuclear-transcribed mRNA catabolic process, deadenylation-dependent decay (GO:0000288)	60	45	17.62	+	2.55	5.65e-06	0.000158
RNA catabolic process (GO:0006401)	251	188	73.7	+	2.55	5.3e-21	6.03e-19
ribonucleoprotein complex export from nucleus (GO:0071426)	127	95	37.29	+	2.55	2.67e-11	1.48e-09
ribonucleoprotein complex biogenesis (GO:0022613)	426	318	125.08	+	2.54	8.58e-35	1.92e-32
positive regulation of DNA-templated transcription, elongation (GO:0032786)	31	23	9.1	+	2.53	0.00102	0.0165
termination of RNA polymerase I transcription (GO:0006363)	31	23	9.1	+	2.53	0.00102	0.0164
regulation of translational initiation (GO:0006446)	81	60	23.78	+	2.52	1.53e-07	5.37e-06
endosome transport via multivesicular body sorting pathway (GO:0032509)	27	20	7.93	+	2.52	0.00251	0.0346
positive regulation of telomere maintenance (GO:0032206)	50	37	14.68	+	2.52	4.82e-05	0.00116
ribosome biogenesis (GO:0042254)	298	220	87.49	+	2.51	7.45e-24	1.02e-21
transcription by RNA polymerase I (GO:0006360)	42	31	12.33	+	2.51	0.000199	0.00399
peptide biosynthetic process (GO:0043043)	415	305	121.85	+	2.5	1.34e-32	2.82e-30
transcription elongation from RNA polymerase I promoter (GO:0006362)	30	22	8.81	+	2.5	0.00147	0.0225
maturation of LSU-rRNA (GO:0000470)	30	22	8.81	+	2.5	0.00147	0.0224
aerobic respiration (GO:0009060)	78	57	22.9	+	2.49	4.48e-07	1.49e-05
RNA splicing (GO:0008380)	400	292	117.44	+	2.49	7.07e-31	1.37e-28
positive regulation of viral life cycle (GO:1903902)	59	43	17.32	+	2.48	1.33e-05	0.000346
mRNA cis splicing, via spliceosome (GO:0045292)	33	24	9.69	+	2.48	0.00122	0.0191
mRNA export from nucleus (GO:0006406)	110	80	32.3	+	2.48	2.72e-09	1.2e-07
mRNA-containing ribonucleoprotein complex export from nucleus (GO:0071427)	110	80	32.3	+	2.48	2.72e-09	1.19e-07
rRNA processing (GO:0006364)	216	157	63.42	+	2.48	5.01e-17	4.36e-15
regulation of hematopoietic stem cell differentiation (GO:1902036)	73	53	21.43	+	2.47	1.66e-06	5.17e-05
protein ADP-ribosylation (GO:0006471)	29	21	8.51	+	2.47	0.00212	0.0305
protein K11-linked ubiquitination (GO:0070979)	29	21	8.51	+	2.47	0.00212	0.0304
cellular response to interleukin-4 (GO:0071353)	29	21	8.51	+	2.47	0.00212	0.0304
mRNA 3'-end processing (GO:0031124)	87	63	25.54	+	2.47	1.3e-07	4.61e-06
maturation of SSU-rRNA from tricistronic rRNA transcript (SSU-rRNA, 5.8S rRNA, LSU-rRNA) (GO:0000462)	36	26	10.57	+	2.46	0.000696	0.0118
T cell proliferation (GO:0042098)	36	26	10.57	+	2.46	0.000696	0.0118
regulation of cellular response to heat (GO:1900034)	79	57	23.19	+	2.46	5.4e-07	1.77e-05
oxidative phosphorylation (GO:0006119)	114	82	33.47	+	2.45	2.83e-09	1.24e-07
SCF-dependent proteasomal ubiquitin-dependent protein catabolic process (GO:0031146)	96	69	28.19	+	2.45	3.83e-08	1.46e-06
response to interferon-beta (GO:0035456)	32	23	9.4	+	2.45	0.00177	0.0263
RNA export from nucleus (GO:0006405)	135	97	39.64	+	2.45	7.87e-11	4.16e-09
spliceosomal snRNP assembly (GO:0000387)	39	28	11.45	+	2.45	0.000604	0.0105
cellular respiration (GO:0045333)	159	114	46.68	+	2.44	1.95e-12	1.2e-10
respiratory electron transport chain (GO:0022904)	109	78	32	+	2.44	6.43e-09	2.7e-07
rRNA metabolic process (GO:0016072)	228	163	66.94	+	2.43	3.5e-17	3.06e-15
negative regulation of G2/M transition of mitotic cell cycle (GO:0010972)	91	65	26.72	+	2.43	1.3e-07	4.61e-06
positive T cell selection (GO:0043368)	28	20	8.22	+	2.43	0.00307	0.0408
protein targeting to mitochondrion (GO:0006626)	59	42	17.32	+	2.42	2.24e-05	0.000568
regulation of ERAD pathway (GO:1904292)	31	22	9.1	+	2.42	0.00257	0.0354
regulation of transcription elongation from RNA polymerase II promoter (GO:0034243)	31	22	9.1	+	2.42	0.00257	0.0353
antigen processing and presentation of peptide antigen via MHC class I (GO:0002474)	103	73	30.24	+	2.41	3.28e-08	1.27e-06
interleukin-1-mediated signaling pathway (GO:0070498)	96	68	28.19	+	2.41	9.23e-08	3.36e-06
regulation of telomere maintenance (GO:0032204)	82	58	24.08	+	2.41	7.55e-07	2.44e-05
mRNA metabolic process (GO:0016071)	697	493	204.64	+	2.41	4.03e-49	2.14e-46
regulation of type I interferon-mediated signaling pathway (GO:0060338)	34	24	9.98	+	2.4	0.00144	0.0221
protein-containing complex disassembly (GO:0032984)	227	160	66.65	+	2.4	1.95e-16	1.61e-14
snRNA transcription (GO:0009301)	71	50	20.85	+	2.4	5.42e-06	0.000152
ncRNA transcription (GO:0098781)	94	66	27.6	+	2.39	1.87e-07	6.5e-06
tRNA aminoacylation for protein translation (GO:0006418)	50	35	14.68	+	2.38	0.000134	0.00287
regulation of T cell receptor signaling pathway (GO:0050856)	40	28	11.74	+	2.38	0.000689	0.0117
snRNA transcription by RNA polymerase II (GO:0042795)	70	49	20.55	+	2.38	7.72e-06	0.000212
tRNA aminoacylation (GO:0043039)	53	37	15.56	+	2.38	0.000116	0.0025
regulation of hematopoietic progenitor cell differentiation (GO:1901532)	86	60	25.25	+	2.38	7.52e-07	2.43e-05
deoxyribose phosphate metabolic process (GO:0019692)	33	23	9.69	+	2.37	0.00207	0.0299
spliceosomal complex assembly (GO:0000245)	56	39	16.44	+	2.37	6.47e-05	0.00151
DNA-templated transcription, termination (GO:0006353)	79	55	23.19	+	2.37	2.16e-06	6.5e-05
mRNA processing (GO:0006397)	477	331	140.05	+	2.36	5.51e-32	1.11e-29
regulation of mRNA stability (GO:0043488)	182	126	53.44	+	2.36	7.37e-13	4.67e-11
regulation of mRNA catabolic process (GO:0061013)	204	141	59.9	+	2.35	3.6e-14	2.51e-12
regulation of RNA stability (GO:0043487)	191	132	56.08	+	2.35	2.15e-13	1.4e-11
regulation of telomere maintenance via telomerase (GO:0032210)	55	38	16.15	+	2.35	9.2e-05	0.00205
maintenance of protein localization in organelle (GO:0072595)	42	29	12.33	+	2.35	0.000574	0.0101
negative regulation of cell cycle G2/M phase transition (GO:1902750)	103	71	30.24	+	2.35	8.62e-08	3.16e-06
protein export from nucleus (GO:0006611)	151	104	44.33	+	2.35	8.71e-11	4.56e-09
regulation of mRNA metabolic process (GO:1903311)	333	229	97.77	+	2.34	5.4e-22	6.51e-20
response to interleukin-4 (GO:0070670)	32	22	9.4	+	2.34	0.00298	0.0398
positive regulation of protein targeting to mitochondrion (GO:1903955)	32	22	9.4	+	2.34	0.00298	0.0397
postreplication repair (GO:0006301)	51	35	14.97	+	2.34	0.000235	0.00464
regulation of transcription by RNA polymerase I (GO:0006356)	35	24	10.28	+	2.34	0.0026	0.0357
maturation of 5.8S rRNA (GO:0000460)	35	24	10.28	+	2.34	0.0026	0.0357
amino acid activation (GO:0043038)	54	37	15.85	+	2.33	0.000131	0.0028
translesion synthesis (GO:0019985)	41	28	12.04	+	2.33	0.000817	0.0136
transcription by RNA polymerase III (GO:0006383)	44	30	12.92	+	2.32	0.000683	0.0117
regulation of mRNA processing (GO:0050684)	144	98	42.28	+	2.32	5.73e-10	2.72e-08
establishment of protein localization to mitochondrion (GO:0072655)	72	49	21.14	+	2.32	1.05e-05	0.000282
positive regulation of mRNA catabolic process (GO:0061014)	50	34	14.68	+	2.32	0.000335	0.0063
nuclear envelope organization (GO:0006998)	53	36	15.56	+	2.31	0.000186	0.0038
nucleotide-excision repair (GO:0006289)	109	74	32	+	2.31	6.96e-08	2.58e-06
regulation of cellular amine metabolic process (GO:0033238)	84	57	24.66	+	2.31	2.44e-06	7.27e-05
establishment of protein localization to organelle (GO:0072594)	450	305	132.12	+	2.31	2.76e-28	4.78e-26
protein targeting (GO:0006605)	371	251	108.93	+	2.3	2.44e-23	3.26e-21
multivesicular body sorting pathway (GO:0071985)	34	23	9.98	+	2.3	0.00374	0.0476
regulation of mRNA splicing, via spliceosome (GO:0048024)	105	71	30.83	+	2.3	1.65e-07	5.77e-06
histone ubiquitination (GO:0016574)	40	27	11.74	+	2.3	0.00116	0.0183
negative regulation of response to endoplasmic reticulum stress (GO:1903573)	46	31	13.51	+	2.3	0.000549	0.00968
base-excision repair (GO:0006284)	49	33	14.39	+	2.29	0.000477	0.00858
protein localization to mitochondrion (GO:0070585)	79	53	23.19	+	2.28	8.55e-06	0.000232
positive regulation of mRNA metabolic process (GO:1903313)	82	55	24.08	+	2.28	4.82e-06	0.000137
amide biosynthetic process (GO:0043604)	538	360	157.96	+	2.28	1.78e-32	3.69e-30
regulation of RNA splicing (GO:0043484)	142	95	41.69	+	2.28	1.81e-09	8.13e-08
regulation of telomere maintenance via telomere lengthening (GO:1904356)	63	42	18.5	+	2.27	8.93e-05	0.002
positive regulation of telomerase activity (GO:0051973)	36	24	10.57	+	2.27	0.00288	0.0388
tumor necrosis factor-mediated signaling pathway (GO:0033209)	123	82	36.11	+	2.27	3.15e-08	1.22e-06
regulation of DNA-templated transcription, elongation (GO:0032784)	51	34	14.97	+	2.27	0.000372	0.0069
regulation of intrinsic apoptotic signaling pathway in response to DNA damage (GO:1902229)	39	26	11.45	+	2.27	0.00165	0.0248
positive regulation of response to endoplasmic reticulum stress (GO:1905898)	39	26	11.45	+	2.27	0.00165	0.0248
histone H4 acetylation (GO:0043967)	54	36	15.85	+	2.27	0.000217	0.0043
nuclear export (GO:0051168)	165	110	48.45	+	2.27	1.03e-10	5.36e-09
RNA processing (GO:0006396)	874	580	256.61	+	2.26	1.22e-51	8.07e-49
RNA localization (GO:0006403)	225	149	66.06	+	2.26	8.9e-14	5.97e-12
protein transmembrane transport (GO:0071806)	59	39	17.32	+	2.25	0.000145	0.00305
establishment of protein localization to membrane (GO:0090150)	289	191	84.85	+	2.25	3.19e-17	2.8e-15
nucleobase-containing compound catabolic process (GO:0034655)	377	249	110.69	+	2.25	4.15e-22	5.04e-20
protein K48-linked ubiquitination (GO:0070936)	53	35	15.56	+	2.25	0.000305	0.00579
intracellular protein transmembrane transport (GO:0065002)	50	33	14.68	+	2.25	0.000527	0.00933
T cell differentiation in thymus (GO:0033077)	47	31	13.8	+	2.25	0.000959	0.0156
synaptic vesicle transport (GO:0048489)	38	25	11.16	+	2.24	0.00234	0.0328
cellular response to glucose starvation (GO:0042149)	38	25	11.16	+	2.24	0.00234	0.0328
positive regulation of establishment of protein localization to mitochondrion (GO:1903749)	58	38	17.03	+	2.23	0.000204	0.00408
IRE1-mediated unfolded protein response (GO:0036498)	55	36	16.15	+	2.23	0.00036	0.00669
Golgi vesicle budding (GO:0048194)	78	51	22.9	+	2.23	1.87e-05	0.000478
vesicle budding from membrane (GO:0006900)	98	64	28.77	+	2.22	1.76e-06	5.44e-05
viral process (GO:0016032)	792	517	232.54	+	2.22	1.9e-44	6.72e-42
regulation of alternative mRNA splicing, via spliceosome (GO:0000381)	69	45	20.26	+	2.22	6.75e-05	0.00156
establishment of RNA localization (GO:0051236)	204	133	59.9	+	2.22	4.7e-12	2.79e-10
selective autophagy (GO:0061912)	43	28	12.63	+	2.22	0.00156	0.0236
regulation of DNA-templated transcription in response to stress (GO:0043620)	126	82	36.99	+	2.22	6.58e-08	2.44e-06
termination of RNA polymerase II transcription (GO:0006369)	40	26	11.74	+	2.21	0.00279	0.0377
T cell receptor signaling pathway (GO:0050852)	180	117	52.85	+	2.21	8.28e-11	4.36e-09
positive regulation of RNA splicing (GO:0033120)	37	24	10.86	+	2.21	0.00331	0.0433
positive regulation of mitochondrial outer membrane permeabilization involved in apoptotic signaling pathway (GO:1901030)	37	24	10.86	+	2.21	0.00331	0.0433
RNA transport (GO:0050658)	202	131	59.31	+	2.21	9.12e-12	5.3e-10
nucleic acid transport (GO:0050657)	202	131	59.31	+	2.21	9.12e-12	5.28e-10
mRNA transport (GO:0051028)	159	103	46.68	+	2.21	1.72e-09	7.75e-08
antigen processing and presentation of exogenous peptide antigen (GO:0002478)	176	114	51.67	+	2.21	1.92e-10	9.59e-09
RNA 3'-end processing (GO:0031123)	139	90	40.81	+	2.21	1.78e-08	7.19e-07
regulation of viral process (GO:0050792)	207	134	60.78	+	2.2	4.36e-12	2.61e-10
vesicle coating (GO:0006901)	68	44	19.97	+	2.2	9.46e-05	0.0021
negative regulation of protein ubiquitination (GO:0031397)	76	49	22.31	+	2.2	3.65e-05	0.000901
regulation of protein targeting to mitochondrion (GO:1903214)	45	29	13.21	+	2.19	0.00129	0.02
inner mitochondrial membrane organization (GO:0007007)	45	29	13.21	+	2.19	0.00129	0.02
peptide metabolic process (GO:0006518)	537	346	157.67	+	2.19	6.56e-29	1.17e-26
chaperone-mediated protein folding (GO:0061077)	59	38	17.32	+	2.19	0.000238	0.00469
ubiquitin-dependent ERAD pathway (GO:0030433)	73	47	21.43	+	2.19	6.55e-05	0.00152
regulation of gene silencing by miRNA (GO:0060964)	87	56	25.54	+	2.19	1.24e-05	0.000326
posttranscriptional regulation of gene expression (GO:0010608)	544	350	159.72	+	2.19	3.47e-29	6.35e-27
'de novo' protein folding (GO:0006458)	42	27	12.33	+	2.19	0.0022	0.0312
regulation of viral genome replication (GO:0045069)	98	63	28.77	+	2.19	2.75e-06	8.12e-05
COPII-coated vesicle budding (GO:0090114)	70	45	20.55	+	2.19	7.54e-05	0.00173
regulation of transcription from RNA polymerase II promoter in response to stress (GO:0043618)	120	77	35.23	+	2.19	2.12e-07	7.36e-06
anaphase (GO:0051322)	156	100	45.8	+	2.18	4.63e-09	2.01e-07
mitotic anaphase (GO:0000090)	156	100	45.8	+	2.18	4.63e-09	2e-07
regulation of mitochondrial outer membrane permeabilization involved in apoptotic signaling pathway (GO:1901028)	47	30	13.8	+	2.17	0.00147	0.0225
ncRNA processing (GO:0034470)	384	245	112.75	+	2.17	2.48e-20	2.76e-18
protein sumoylation (GO:0016925)	66	42	19.38	+	2.17	0.000185	0.00379
negative regulation of histone modification (GO:0031057)	44	28	12.92	+	2.17	0.00181	0.0267
alpha-beta T cell differentiation (GO:0046632)	52	33	15.27	+	2.16	0.000998	0.0162
cholesterol biosynthetic process (GO:0006695)	41	26	12.04	+	2.16	0.00309	0.0411
T cell selection (GO:0045058)	41	26	12.04	+	2.16	0.00309	0.0411
antigen processing and presentation of exogenous antigen (GO:0019884)	183	116	53.73	+	2.16	3.65e-10	1.79e-08
vesicle targeting, to, from or within Golgi (GO:0048199)	71	45	20.85	+	2.16	8.69e-05	0.00196
regulation of posttranscriptional gene silencing (GO:0060147)	90	57	26.42	+	2.16	1.1e-05	0.000292
regulation of gene silencing by RNA (GO:0060966)	90	57	26.42	+	2.16	1.1e-05	0.000291
regulation of symbiosis, encompassing mutualism through parasitism (GO:0043903)	223	141	65.47	+	2.15	5.13e-12	3.03e-10
negative regulation of protein modification by small protein conjugation or removal (GO:1903321)	87	55	25.54	+	2.15	1.87e-05	0.000478
vesicle targeting (GO:0006903)	92	58	27.01	+	2.15	1.28e-05	0.000335
proteasome-mediated ubiquitin-dependent protein catabolic process (GO:0043161)	322	203	94.54	+	2.15	1.3e-16	1.1e-14
regulation of establishment of protein localization to mitochondrion (GO:1903747)	73	46	21.43	+	2.15	9.87e-05	0.00217
positive regulation of translation (GO:0045727)	135	85	39.64	+	2.14	1.01e-07	3.66e-06
positive regulation of type I interferon production (GO:0032481)	81	51	23.78	+	2.14	3.84e-05	0.000945
M phase (GO:0000279)	170	107	49.91	+	2.14	2.1e-09	9.38e-08
mitotic M phase (GO:0000087)	170	107	49.91	+	2.14	2.1e-09	9.36e-08
positive regulation of alpha-beta T cell activation (GO:0046635)	62	39	18.2	+	2.14	0.000305	0.00578
symbiotic process (GO:0044403)	884	556	259.55	+	2.14	2.35e-44	8.14e-42
positive regulation of DNA biosynthetic process (GO:2000573)	70	44	20.55	+	2.14	0.000121	0.00259
regulation of autophagy of mitochondrion (GO:1903146)	43	27	12.63	+	2.14	0.00253	0.0349
regulation of type I interferon production (GO:0032479)	129	81	37.88	+	2.14	2.07e-07	7.21e-06
nuclear transport (GO:0051169)	270	169	79.27	+	2.13	6.09e-14	4.16e-12
COPII vesicle coating (GO:0048208)	64	40	18.79	+	2.13	0.000358	0.00667
vesicle targeting, rough ER to cis-Golgi (GO:0048207)	64	40	18.79	+	2.13	0.000358	0.00667
protein targeting to peroxisome (GO:0006625)	80	50	23.49	+	2.13	5.32e-05	0.00127
regulation of response to endoplasmic reticulum stress (GO:1905897)	88	55	25.84	+	2.13	2.1e-05	0.000534
peroxisomal transport (GO:0043574)	80	50	23.49	+	2.13	5.32e-05	0.00127
establishment of protein localization to peroxisome (GO:0072663)	80	50	23.49	+	2.13	5.32e-05	0.00127
protein localization to peroxisome (GO:0072662)	80	50	23.49	+	2.13	5.32e-05	0.00126
biological phase (GO:0044848)	269	168	78.98	+	2.13	8.36e-14	5.69e-12
mitotic cell cycle phase (GO:0098763)	269	168	78.98	+	2.13	8.36e-14	5.66e-12
cell cycle phase (GO:0022403)	269	168	78.98	+	2.13	8.36e-14	5.64e-12
mitochondrial membrane organization (GO:0007006)	130	81	38.17	+	2.12	3.34e-07	1.13e-05
regulation of translation (GO:0006417)	374	233	109.81	+	2.12	1.49e-18	1.44e-16
negative regulation of type I interferon production (GO:0032480)	45	28	13.21	+	2.12	0.00289	0.0388
nucleocytoplasmic transport (GO:0006913)	267	166	78.39	+	2.12	1.58e-13	1.05e-11
tRNA metabolic process (GO:0006399)	190	118	55.79	+	2.12	6.71e-10	3.18e-08
negative regulation of mitotic cell cycle phase transition (GO:1901991)	219	136	64.3	+	2.12	2.82e-11	1.56e-09
posttranscriptional gene silencing (GO:0016441)	58	36	17.03	+	2.11	0.000734	0.0124
mitochondrial RNA metabolic process (GO:0000959)	42	26	12.33	+	2.11	0.00354	0.0459
cellular macromolecule catabolic process (GO:0044265)	912	564	267.77	+	2.11	2.47e-43	7.71e-41
negative regulation of translation (GO:0017148)	136	84	39.93	+	2.1	2.46e-07	8.48e-06
positive regulation of intrinsic apoptotic signaling pathway (GO:2001244)	60	37	17.62	+	2.1	0.000589	0.0103
alpha-beta T cell activation (GO:0046631)	65	40	19.08	+	2.1	0.000391	0.00719
proteasomal protein catabolic process (GO:0010498)	345	212	101.29	+	2.09	1.81e-16	1.5e-14
negative regulation of proteasomal protein catabolic process (GO:1901799)	57	35	16.74	+	2.09	0.00102	0.0165
apoptotic mitochondrial changes (GO:0008637)	57	35	16.74	+	2.09	0.00102	0.0165
posttranscriptional gene silencing by RNA (GO:0035194)	57	35	16.74	+	2.09	0.00102	0.0164
endosome organization (GO:0007032)	75	46	22.02	+	2.09	0.000178	0.00366
regulation of alpha-beta T cell differentiation (GO:0046637)	62	38	18.2	+	2.09	0.000689	0.0117
response to amino acid starvation (GO:1990928)	80	49	23.49	+	2.09	8.31e-05	0.00188
cellular pigmentation (GO:0033059)	49	30	14.39	+	2.09	0.00271	0.0368
nucleus organization (GO:0006997)	134	82	39.34	+	2.08	4.64e-07	1.54e-05
response to type I interferon (GO:0034340)	72	44	21.14	+	2.08	0.00021	0.0042
antigen processing and presentation of peptide antigen (GO:0048002)	195	119	57.25	+	2.08	1.04e-09	4.81e-08
ncRNA metabolic process (GO:0034660)	477	291	140.05	+	2.08	7.44e-22	8.77e-20
protein import (GO:0017038)	159	97	46.68	+	2.08	4.54e-08	1.72e-06
peroxisome organization (GO:0007031)	87	53	25.54	+	2.07	6.42e-05	0.0015
regulation of cellular amide metabolic process (GO:0034248)	427	260	125.37	+	2.07	1.29e-19	1.38e-17
substantia nigra development (GO:0021762)	46	28	13.51	+	2.07	0.00321	0.0423
regulation of mitochondrial membrane permeability (GO:0046902)	74	45	21.73	+	2.07	0.000246	0.0048
protein destabilization (GO:0031648)	51	31	14.97	+	2.07	0.00212	0.0304
ERAD pathway (GO:0036503)	89	54	26.13	+	2.07	5.04e-05	0.00121
protein polyubiquitination (GO:0000209)	305	185	89.55	+	2.07	4.28e-14	2.96e-12
protein deacylation (GO:0035601)	61	37	17.91	+	2.07	0.000952	0.0155
nucleobase-containing compound transport (GO:0015931)	248	150	72.81	+	2.06	1.24e-11	7.16e-10
negative regulation of cell cycle phase transition (GO:1901988)	235	142	69	+	2.06	4.64e-11	2.48e-09
histone deacetylation (GO:0016575)	48	29	14.09	+	2.06	0.00376	0.0478
protein modification by small protein removal (GO:0070646)	295	178	86.61	+	2.06	1.44e-13	9.62e-12
regulation of antigen receptor-mediated signaling pathway (GO:0050854)	63	38	18.5	+	2.05	0.000746	0.0125
protein folding (GO:0006457)	224	135	65.77	+	2.05	1.42e-10	7.26e-09
energy derivation by oxidation of organic compounds (GO:0015980)	229	138	67.24	+	2.05	9.42e-11	4.92e-09
response to unfolded protein (GO:0006986)	166	100	48.74	+	2.05	3.69e-08	1.42e-06
mitochondrion organization (GO:0007005)	440	265	129.19	+	2.05	1.63e-19	1.72e-17
macroautophagy (GO:0016236)	176	106	51.67	+	2.05	1.66e-08	6.76e-07
tRNA processing (GO:0008033)	128	77	37.58	+	2.05	1.42e-06	4.48e-05
protein localization to organelle (GO:0033365)	765	460	224.61	+	2.05	3.06e-33	6.49e-31
negative regulation of cellular amide metabolic process (GO:0034249)	153	92	44.92	+	2.05	1.38e-07	4.88e-06
regulation of intrinsic apoptotic signaling pathway (GO:2001242)	163	98	47.86	+	2.05	6.21e-08	2.31e-06
positive regulation of chromosome organization (GO:2001252)	187	112	54.9	+	2.04	8.27e-09	3.45e-07
positive regulation of cellular amide metabolic process (GO:0034250)	162	97	47.56	+	2.04	8.46e-08	3.11e-06
vacuolar transport (GO:0007034)	142	85	41.69	+	2.04	5.9e-07	1.93e-05
post-Golgi vesicle-mediated transport (GO:0006892)	132	79	38.76	+	2.04	1.29e-06	4.11e-05
electron transport chain (GO:0022900)	179	107	52.56	+	2.04	2.1e-08	8.34e-07
protein localization to nucleus (GO:0034504)	169	101	49.62	+	2.04	4.57e-08	1.72e-06
cellular response to amino acid starvation (GO:0034198)	77	46	22.61	+	2.03	0.000215	0.00428
type I interferon signaling pathway (GO:0060337)	67	40	19.67	+	2.03	0.000686	0.0117
G1 DNA damage checkpoint (GO:0044783)	67	40	19.67	+	2.03	0.000686	0.0117
cellular response to type I interferon (GO:0071357)	67	40	19.67	+	2.03	0.000686	0.0117
regulation of gene silencing (GO:0060968)	129	77	37.88	+	2.03	2.21e-06	6.65e-05
negative regulation of viral genome replication (GO:0045071)	62	37	18.2	+	2.03	0.00103	0.0165
macromolecule deacylation (GO:0098732)	62	37	18.2	+	2.03	0.00103	0.0165
regulation of alpha-beta T cell activation (GO:0046634)	94	56	27.6	+	2.03	5.09e-05	0.00122
negative regulation of mRNA metabolic process (GO:1903312)	84	50	24.66	+	2.03	0.000165	0.00343
positive regulation of gene expression, epigenetic (GO:0045815)	64	38	18.79	+	2.02	0.000831	0.0138
antigen processing and presentation (GO:0019882)	224	133	65.77	+	2.02	4.36e-10	2.11e-08
gene expression (GO:0010467)	2038	1210	598.37	+	2.02	1.06e-89	1.87e-86
regulation of protein modification by small protein conjugation or removal (GO:1903320)	236	140	69.29	+	2.02	1.59e-10	8.02e-09
modification-dependent macromolecule catabolic process (GO:0043632)	545	323	160.02	+	2.02	1.19e-22	1.52e-20
modification-dependent protein catabolic process (GO:0019941)	534	316	156.79	+	2.02	3.64e-22	4.53e-20
import into nucleus (GO:0051170)	120	71	35.23	+	2.02	5.43e-06	0.000153
autophagy (GO:0006914)	286	169	83.97	+	2.01	2.26e-12	1.38e-10
mitotic G1/S transition checkpoint (GO:0044819)	66	39	19.38	+	2.01	0.000941	0.0154
ubiquitin-dependent protein catabolic process (GO:0006511)	528	312	155.02	+	2.01	7.54e-22	8.82e-20
mitotic G1 DNA damage checkpoint (GO:0031571)	66	39	19.38	+	2.01	0.000941	0.0154
process utilizing autophagic mechanism (GO:0061919)	286	169	83.97	+	2.01	2.26e-12	1.38e-10
protein deubiquitination (GO:0016579)	278	164	81.62	+	2.01	5.6e-12	3.3e-10
heterocycle catabolic process (GO:0046700)	434	256	127.43	+	2.01	4.83e-18	4.52e-16
regulation of lymphocyte apoptotic process (GO:0070228)	56	33	16.44	+	2.01	0.00213	0.0305
response to endoplasmic reticulum stress (GO:0034976)	258	152	75.75	+	2.01	3.85e-11	2.09e-09
cellular response to unfolded protein (GO:0034620)	129	76	37.88	+	2.01	3.25e-06	9.5e-05
regulation of G2/M transition of mitotic cell cycle (GO:0010389)	197	116	57.84	+	2.01	8.2e-09	3.42e-07
cellular nitrogen compound catabolic process (GO:0044270)	435	256	127.72	+	2	7.28e-18	6.78e-16
retrograde vesicle-mediated transport, Golgi to endoplasmic reticulum (GO:0006890)	85	50	24.96	+	2	0.000176	0.00363
protein deacetylation (GO:0006476)	51	30	14.97	+	2	0.00327	0.0428
regulation of interferon-beta production (GO:0032648)	51	30	14.97	+	2	0.00327	0.0428
autophagosome assembly (GO:0000045)	63	37	18.5	+	2	0.00114	0.018
regulation of viral life cycle (GO:1903900)	145	85	42.57	+	2	1.07e-06	3.42e-05
intrinsic apoptotic signaling pathway in response to DNA damage (GO:0008630)	70	41	20.55	+	1.99	0.000615	0.0106
neutrophil degranulation (GO:0043312)	482	282	141.52	+	1.99	2.36e-19	2.46e-17
protein insertion into membrane (GO:0051205)	53	31	15.56	+	1.99	0.00369	0.0471
neutrophil mediated immunity (GO:0002446)	493	288	144.75	+	1.99	1.14e-19	1.23e-17
ATP metabolic process (GO:0046034)	202	118	59.31	+	1.99	8.16e-09	3.42e-07
intracellular protein transport (GO:0006886)	1002	585	294.19	+	1.99	1.63e-39	4.11e-37
endoplasmic reticulum to Golgi vesicle-mediated transport (GO:0006888)	197	115	57.84	+	1.99	1.23e-08	5.05e-07
interferon-gamma-mediated signaling pathway (GO:0060333)	72	42	21.14	+	1.99	0.000677	0.0116
viral life cycle (GO:0019058)	216	126	63.42	+	1.99	3.35e-09	1.46e-07
RNA metabolic process (GO:0016070)	1701	991	499.43	+	1.98	1.08e-68	9.56e-66
positive regulation of macroautophagy (GO:0016239)	67	39	19.67	+	1.98	0.00102	0.0164
proteolysis involved in cellular protein catabolic process (GO:0051603)	593	345	174.11	+	1.98	3.78e-23	4.97e-21
cellular protein catabolic process (GO:0044257)	624	363	183.21	+	1.98	2.48e-24	3.52e-22
protein localization to vacuole (GO:0072665)	62	36	18.2	+	1.98	0.00156	0.0236
regulation of macroautophagy (GO:0016241)	174	101	51.09	+	1.98	1.39e-07	4.89e-06
mitochondrial transport (GO:0006839)	224	130	65.77	+	1.98	1.96e-09	8.74e-08
neutrophil activation involved in immune response (GO:0002283)	486	282	142.69	+	1.98	4.73e-19	4.7e-17
RNA modification (GO:0009451)	162	94	47.56	+	1.98	3.82e-07	1.28e-05
protein import into nucleus (GO:0006606)	100	58	29.36	+	1.98	7.84e-05	0.0018
regulation of cell cycle G2/M phase transition (GO:1902749)	214	124	62.83	+	1.97	6.1e-09	2.57e-07
fatty acid beta-oxidation (GO:0006635)	57	33	16.74	+	1.97	0.00338	0.044
granulocyte activation (GO:0036230)	500	289	146.8	+	1.97	2.71e-19	2.78e-17
macromolecule catabolic process (GO:0009057)	1054	609	309.46	+	1.97	3.89e-40	1.03e-37
aromatic compound catabolic process (GO:0019439)	450	260	132.12	+	1.97	2.05e-17	1.85e-15
neutrophil activation (GO:0042119)	495	286	145.34	+	1.97	4.13e-19	4.16e-17
regulation of protein ubiquitination (GO:0031396)	206	119	60.48	+	1.97	1.09e-08	4.5e-07
telomere maintenance (GO:0000723)	97	56	28.48	+	1.97	9.38e-05	0.00208
signal transduction involved in mitotic G1 DNA damage checkpoint (GO:0072431)	59	34	17.32	+	1.96	0.00263	0.036
signal transduction involved in mitotic cell cycle checkpoint (GO:0072413)	59	34	17.32	+	1.96	0.00263	0.036
signal transduction involved in mitotic DNA integrity checkpoint (GO:1902403)	59	34	17.32	+	1.96	0.00263	0.036
signal transduction involved in mitotic DNA damage checkpoint (GO:1902402)	59	34	17.32	+	1.96	0.00263	0.036
intracellular signal transduction involved in G1 DNA damage checkpoint (GO:1902400)	59	34	17.32	+	1.96	0.00263	0.0359
modulation by host of symbiont process (GO:0051851)	59	34	17.32	+	1.96	0.00263	0.0359
positive regulation of mitochondrion organization (GO:0010822)	118	68	34.65	+	1.96	2.03e-05	0.000517
myeloid leukocyte mediated immunity (GO:0002444)	514	296	150.91	+	1.96	1.57e-19	1.66e-17
organelle disassembly (GO:1903008)	66	38	19.38	+	1.96	0.00139	0.0214
endoplasmic reticulum unfolded protein response (GO:0030968)	106	61	31.12	+	1.96	5.63e-05	0.00133
leukocyte degranulation (GO:0043299)	504	290	147.98	+	1.96	3.59e-19	3.64e-17
negative regulation of proteolysis involved in cellular protein catabolic process (GO:1903051)	73	42	21.43	+	1.96	0.000744	0.0125
stimulatory C-type lectin receptor signaling pathway (GO:0002223)	113	65	33.18	+	1.96	3.02e-05	0.000753
tRNA modification (GO:0006400)	87	50	25.54	+	1.96	0.000297	0.00564
cellular amide metabolic process (GO:0043603)	797	458	234	+	1.96	8.93e-30	1.69e-27
response to topologically incorrect protein (GO:0035966)	188	108	55.2	+	1.96	8.33e-08	3.07e-06
activation of innate immune response (GO:0002218)	143	82	41.99	+	1.95	2.86e-06	8.41e-05
positive regulation of protein localization to nucleus (GO:1900182)	82	47	24.08	+	1.95	0.000442	0.00807
lysosomal transport (GO:0007041)	103	59	30.24	+	1.95	6.87e-05	0.00159
T cell differentiation (GO:0030217)	138	79	40.52	+	1.95	4.3e-06	0.000124
negative regulation of intrinsic apoptotic signaling pathway (GO:2001243)	98	56	28.77	+	1.95	0.000143	0.00301
negative regulation of cell cycle process (GO:0010948)	326	186	95.72	+	1.94	1.83e-12	1.14e-10
intrinsic apoptotic signaling pathway (GO:0097193)	149	85	43.75	+	1.94	2.09e-06	6.32e-05
negative regulation of G1/S transition of mitotic cell cycle (GO:2000134)	107	61	31.42	+	1.94	6.11e-05	0.00144
telomere organization (GO:0032200)	100	57	29.36	+	1.94	0.000113	0.00246
cell redox homeostasis (GO:0045454)	79	45	23.19	+	1.94	0.000543	0.00961
peptidyl-proline modification (GO:0018208)	65	37	19.08	+	1.94	0.00189	0.0277
DNA damage response, signal transduction by p53 class mediator resulting in cell cycle arrest (GO:0006977)	58	33	17.03	+	1.94	0.00359	0.0462
regulation of extrinsic apoptotic signaling pathway via death domain receptors (GO:1902041)	58	33	17.03	+	1.94	0.00359	0.0461
cellular protein-containing complex assembly (GO:0034622)	800	455	234.89	+	1.94	9.59e-29	1.7e-26
cellular component disassembly (GO:0022411)	394	224	115.68	+	1.94	1.31e-14	9.57e-13
cellular response to topologically incorrect protein (GO:0035967)	148	84	43.45	+	1.93	2.8e-06	8.26e-05
regulation of histone methylation (GO:0031060)	74	42	21.73	+	1.93	0.00113	0.0179
positive regulation of protein modification by small protein conjugation or removal (GO:1903322)	141	80	41.4	+	1.93	5.15e-06	0.000146
purine nucleoside bisphosphate biosynthetic process (GO:0034033)	60	34	17.62	+	1.93	0.00289	0.0388
ribonucleoside bisphosphate biosynthetic process (GO:0034030)	60	34	17.62	+	1.93	0.00289	0.0388
nucleoside bisphosphate biosynthetic process (GO:0033866)	60	34	17.62	+	1.93	0.00289	0.0388
regulation of gene expression, epigenetic (GO:0040029)	249	141	73.11	+	1.93	1.65e-09	7.5e-08
regulation of mitotic cell cycle phase transition (GO:1901990)	419	237	123.02	+	1.93	3.68e-15	2.84e-13
vacuole organization (GO:0007033)	131	74	38.46	+	1.92	1.62e-05	0.000416
positive regulation of innate immune response (GO:0045089)	209	118	61.36	+	1.92	3.78e-08	1.45e-06
regulation of stem cell differentiation (GO:2000736)	117	66	34.35	+	1.92	3.96e-05	0.000972
endoplasmic reticulum organization (GO:0007029)	71	40	20.85	+	1.92	0.00136	0.0211
Golgi vesicle transport (GO:0048193)	396	223	116.27	+	1.92	3.04e-14	2.15e-12
protein catabolic process (GO:0030163)	686	386	201.41	+	1.92	7.4e-24	1.02e-21
myeloid cell activation involved in immune response (GO:0002275)	518	291	152.09	+	1.91	3.65e-18	3.48e-16
autophagosome organization (GO:1905037)	66	37	19.38	+	1.91	0.00209	0.0301
cell aging (GO:0007569)	66	37	19.38	+	1.91	0.00209	0.0301
innate immune response activating cell surface receptor signaling pathway (GO:0002220)	116	65	34.06	+	1.91	5.31e-05	0.00127
RNA phosphodiester bond hydrolysis (GO:0090501)	163	91	47.86	+	1.9	1.77e-06	5.47e-05
regulation of signal transduction by p53 class mediator (GO:1901796)	181	101	53.14	+	1.9	6.39e-07	2.07e-05
regulation of mitochondrion organization (GO:0010821)	190	106	55.79	+	1.9	2.76e-07	9.45e-06
negative regulation of viral process (GO:0048525)	104	58	30.54	+	1.9	0.000148	0.0031
regulation of DNA biosynthetic process (GO:2000278)	113	63	33.18	+	1.9	8.85e-05	0.00199
positive regulation of apoptotic signaling pathway (GO:2001235)	178	99	52.26	+	1.89	7.59e-07	2.44e-05
RNA methylation (GO:0001510)	81	45	23.78	+	1.89	0.000871	0.0144
DNA damage response, signal transduction by p53 class mediator (GO:0030330)	81	45	23.78	+	1.89	0.000871	0.0144
cellular response to UV (GO:0034644)	81	45	23.78	+	1.89	0.000871	0.0144
innate immune response-activating signal transduction (GO:0002758)	117	65	34.35	+	1.89	8e-05	0.00182
DNA repair (GO:0006281)	515	286	151.21	+	1.89	2.43e-17	2.17e-15
regulation of innate immune response (GO:0045088)	301	167	88.38	+	1.89	1.49e-10	7.57e-09
histone acetylation (GO:0016573)	110	61	32.3	+	1.89	0.000107	0.00235
negative regulation of cell cycle G1/S phase transition (GO:1902807)	110	61	32.3	+	1.89	0.000107	0.00235
regulation of protein stability (GO:0031647)	294	163	86.32	+	1.89	2.77e-10	1.36e-08
regulation of G1/S transition of mitotic cell cycle (GO:2000045)	157	87	46.1	+	1.89	4.81e-06	0.000137
nucleic acid metabolic process (GO:0090304)	2301	1273	675.59	+	1.88	5.14e-80	6.29e-77
protein stabilization (GO:0050821)	188	104	55.2	+	1.88	4.88e-07	1.61e-05
mitotic prometaphase (GO:0000236)	170	94	49.91	+	1.88	1.86e-06	5.69e-05
DNA duplex unwinding (GO:0032508)	107	59	31.42	+	1.88	0.000176	0.00363
regulation of defense response to virus (GO:0050688)	78	43	22.9	+	1.88	0.00145	0.0223
peptidyl-lysine acetylation (GO:0018394)	118	65	34.65	+	1.88	8.44e-05	0.00191
purine nucleoside triphosphate metabolic process (GO:0009144)	69	38	20.26	+	1.88	0.00248	0.0342
negative regulation of mitotic cell cycle (GO:0045930)	310	170	91.02	+	1.87	1.8e-10	9.06e-09
I-kappaB kinase/NF-kappaB signaling (GO:0007249)	73	40	21.43	+	1.87	0.00219	0.0311
modulation of process of other organism involved in symbiotic interaction (GO:0051817)	115	63	33.76	+	1.87	0.000142	0.003
DNA geometric change (GO:0032392)	115	63	33.76	+	1.87	0.000142	0.00299
establishment of vesicle localization (GO:0051650)	199	109	58.43	+	1.87	3.42e-07	1.15e-05
organic cyclic compound catabolic process (GO:1901361)	484	265	142.11	+	1.86	1.37e-15	1.08e-13
negative regulation of chromatin organization (GO:1905268)	64	35	18.79	+	1.86	0.0038	0.0482
protein localization to chromosome (GO:0034502)	64	35	18.79	+	1.86	0.0038	0.0481
negative regulation of cellular protein catabolic process (GO:1903363)	86	47	25.25	+	1.86	0.000842	0.014
Wnt signaling pathway, planar cell polarity pathway (GO:0060071)	97	53	28.48	+	1.86	0.0004	0.00734
nucleoside metabolic process (GO:0009116)	108	59	31.71	+	1.86	0.000191	0.00386
signal transduction by p53 class mediator (GO:0072331)	121	66	35.53	+	1.86	0.0001	0.0022
fatty acid oxidation (GO:0019395)	79	43	23.19	+	1.85	0.00156	0.0237
intracellular transport (GO:0046907)	1536	836	450.98	+	1.85	3.8e-48	1.95e-45
regulation of chromosome organization (GO:0033044)	364	198	106.87	+	1.85	8.91e-12	5.19e-10
regulation of cell cycle phase transition (GO:1901987)	456	248	133.88	+	1.85	2.25e-14	1.61e-12
leukocyte activation involved in immune response (GO:0002366)	618	336	181.45	+	1.85	4.15e-19	4.16e-17
negative regulation of chromosome organization (GO:2001251)	138	75	40.52	+	1.85	3.44e-05	0.00085
protein autoubiquitination (GO:0051865)	70	38	20.55	+	1.85	0.00369	0.0471
regulation of cellular catabolic process (GO:0031329)	844	458	247.8	+	1.85	8.75e-26	1.34e-23
cell activation involved in immune response (GO:0002263)	622	337	182.62	+	1.85	5.17e-19	5.11e-17
cellular response to DNA damage stimulus (GO:0006974)	783	424	229.89	+	1.84	1.05e-23	1.43e-21
regulation of membrane permeability (GO:0090559)	85	46	24.96	+	1.84	0.00112	0.0178
negative regulation of viral life cycle (GO:1903901)	85	46	24.96	+	1.84	0.00112	0.0178
cellular nitrogen compound biosynthetic process (GO:0044271)	1671	904	490.62	+	1.84	1.68e-51	1.07e-48
antigen processing and presentation of exogenous peptide antigen via MHC class II (GO:0019886)	98	53	28.77	+	1.84	0.000582	0.0102
vesicle localization (GO:0051648)	209	113	61.36	+	1.84	4.13e-07	1.38e-05
ribonucleoside metabolic process (GO:0009119)	74	40	21.73	+	1.84	0.00238	0.0332
cellular response to leukemia inhibitory factor (GO:1990830)	100	54	29.36	+	1.84	0.000468	0.00845
response to leukemia inhibitory factor (GO:1990823)	100	54	29.36	+	1.84	0.000468	0.00844
mitotic DNA damage checkpoint (GO:0044773)	100	54	29.36	+	1.84	0.000468	0.00843
internal peptidyl-lysine acetylation (GO:0018393)	115	62	33.76	+	1.84	0.000198	0.00396
T cell activation (GO:0042110)	236	127	69.29	+	1.83	9.12e-08	3.33e-06
protein transport (GO:0015031)	1525	820	447.75	+	1.83	1.21e-45	4.93e-43
vesicle organization (GO:0016050)	307	165	90.14	+	1.83	1.11e-09	5.09e-08
G1/S transition of mitotic cell cycle (GO:0000082)	121	65	35.53	+	1.83	0.000141	0.00299
cell cycle G1/S phase transition (GO:0044843)	123	66	36.11	+	1.83	0.000116	0.00251
positive regulation of autophagy (GO:0010508)	123	66	36.11	+	1.83	0.000116	0.0025
positive regulation of response to biotic stimulus (GO:0002833)	248	133	72.81	+	1.83	4.74e-08	1.78e-06
protein modification by small protein conjugation (GO:0032446)	778	417	228.43	+	1.83	1.16e-22	1.51e-20
regulation of autophagy (GO:0010506)	334	179	98.06	+	1.83	2.44e-10	1.21e-08
regulation of catabolic process (GO:0009894)	1007	539	295.66	+	1.82	3.16e-29	5.85e-27
apoptotic signaling pathway (GO:0097190)	286	153	83.97	+	1.82	5.09e-09	2.18e-07
gene silencing by RNA (GO:0031047)	86	46	25.25	+	1.82	0.00163	0.0245
signal transduction involved in DNA damage checkpoint (GO:0072422)	73	39	21.43	+	1.82	0.00318	0.0421
signal transduction involved in DNA integrity checkpoint (GO:0072401)	73	39	21.43	+	1.82	0.00318	0.0421
regulation of mitotic sister chromatid segregation (GO:0033047)	73	39	21.43	+	1.82	0.00318	0.042
nucleoside monophosphate metabolic process (GO:0009123)	73	39	21.43	+	1.82	0.00318	0.042
positive regulation of intracellular protein transport (GO:0090316)	161	86	47.27	+	1.82	1.64e-05	0.00042
protein-containing complex subunit organization (GO:0043933)	1524	814	447.46	+	1.82	1.84e-44	6.65e-42
internal protein amino acid acetylation (GO:0006475)	120	64	35.23	+	1.82	0.000186	0.00381
positive regulation of protein ubiquitination (GO:0031398)	120	64	35.23	+	1.82	0.000186	0.0038
signal transduction in response to DNA damage (GO:0042770)	105	56	30.83	+	1.82	0.000445	0.00811
regulation of I-kappaB kinase/NF-kappaB signaling (GO:0043122)	242	129	71.05	+	1.82	9.34e-08	3.39e-06
protein-containing complex localization (GO:0031503)	261	139	76.63	+	1.81	3.48e-08	1.34e-06
protein modification by small protein conjugation or removal (GO:0070647)	988	526	290.08	+	1.81	4.57e-28	7.82e-26
protein acetylation (GO:0006473)	139	74	40.81	+	1.81	7.05e-05	0.00162
mitochondrial transmembrane transport (GO:1990542)	96	51	28.19	+	1.81	0.00102	0.0164
establishment of protein localization (GO:0045184)	1617	859	474.76	+	1.81	2.49e-46	1.07e-43
nucleobase-containing compound metabolic process (GO:0006139)	2813	1494	825.92	+	1.81	2.41e-86	3.84e-83
myeloid leukocyte activation (GO:0002274)	582	309	170.88	+	1.81	1.24e-16	1.06e-14
organelle transport along microtubule (GO:0072384)	81	43	23.78	+	1.81	0.00244	0.0338
peptide transport (GO:0015833)	1556	825	456.85	+	1.81	3.32e-44	1.12e-41
regulation of protein targeting (GO:1903533)	83	44	24.37	+	1.81	0.00198	0.0289
antigen processing and presentation of peptide antigen via MHC class II (GO:0002495)	100	53	29.36	+	1.81	0.000908	0.0149
regulation of nucleocytoplasmic transport (GO:0046822)	117	62	34.35	+	1.8	0.000306	0.00578
regulation of sister chromatid segregation (GO:0033045)	85	45	24.96	+	1.8	0.00215	0.0307
response to hydrogen peroxide (GO:0042542)	119	63	34.94	+	1.8	0.000246	0.0048
regulation of proteasomal protein catabolic process (GO:0061136)	187	99	54.9	+	1.8	4.68e-06	0.000133
cellular response to interleukin-1 (GO:0071347)	176	93	51.67	+	1.8	9.67e-06	0.000261
mitotic DNA integrity checkpoint (GO:0044774)	108	57	31.71	+	1.8	0.000514	0.00913
positive regulation of DNA metabolic process (GO:0051054)	199	105	58.43	+	1.8	2.39e-06	7.15e-05
regulation of proteasomal ubiquitin-dependent protein catabolic process (GO:0032434)	127	67	37.29	+	1.8	0.000193	0.00388
defense response to virus (GO:0051607)	201	106	59.02	+	1.8	1.96e-06	5.97e-05
regulation of response to biotic stimulus (GO:0002831)	404	213	118.62	+	1.8	1.38e-11	7.89e-10
protein ubiquitination (GO:0016567)	698	368	204.94	+	1.8	3.56e-19	3.63e-17
ciliary basal body-plasma membrane docking (GO:0097711)	95	50	27.89	+	1.79	0.00134	0.0208
peptidyl-lysine modification (GO:0018205)	306	161	89.84	+	1.79	5.25e-09	2.24e-07
cellular response to hypoxia (GO:0071456)	192	101	56.37	+	1.79	4.36e-06	0.000125
DNA damage checkpoint (GO:0000077)	139	73	40.81	+	1.79	9.73e-05	0.00214
amide transport (GO:0042886)	1590	835	466.84	+	1.79	1.65e-43	5.37e-41
cellular response to oxygen levels (GO:0071453)	219	115	64.3	+	1.79	9.55e-07	3.06e-05
cellular response to decreased oxygen levels (GO:0036294)	202	106	59.31	+	1.79	2.76e-06	8.14e-05
regulation of intracellular protein transport (GO:0033157)	244	128	71.64	+	1.79	2.6e-07	8.9e-06
response to virus (GO:0009615)	286	150	83.97	+	1.79	2.46e-08	9.63e-07
positive regulation of intracellular transport (GO:0032388)	214	112	62.83	+	1.78	1.42e-06	4.46e-05
positive regulation of T cell differentiation (GO:0045582)	86	45	25.25	+	1.78	0.00229	0.0322
regulation of ubiquitin-dependent protein catabolic process (GO:2000058)	155	81	45.51	+	1.78	4.39e-05	0.00107
membrane docking (GO:0022406)	180	94	52.85	+	1.78	1.18e-05	0.00031
regulation of apoptotic signaling pathway (GO:2001233)	406	212	119.2	+	1.78	2.87e-11	1.58e-09
positive regulation of chromatin organization (GO:1905269)	113	59	33.18	+	1.78	0.000484	0.00867
regulation of cellular protein catabolic process (GO:1903362)	253	132	74.28	+	1.78	2.14e-07	7.4e-06
regulation of cytokine-mediated signaling pathway (GO:0001959)	163	85	47.86	+	1.78	3.41e-05	0.000845
nucleic acid phosphodiester bond hydrolysis (GO:0090305)	305	159	89.55	+	1.78	9.59e-09	3.97e-07
negative regulation of cysteine-type endopeptidase activity (GO:2000117)	94	49	27.6	+	1.78	0.00177	0.0262
leukocyte activation (GO:0045321)	917	478	269.24	+	1.78	4.59e-24	6.47e-22
response to UV (GO:0009411)	142	74	41.69	+	1.77	0.000112	0.00244
cellular nitrogen compound metabolic process (GO:0034641)	3465	1805	1017.35	+	1.77	7.18e-103	1.63e-99
regulation of proteolysis involved in cellular protein catabolic process (GO:1903050)	219	114	64.3	+	1.77	1.33e-06	4.22e-05
DNA modification (GO:0006304)	100	52	29.36	+	1.77	0.00125	0.0195
regulation of cell cycle G1/S phase transition (GO:1902806)	177	92	51.97	+	1.77	1.44e-05	0.000372
antigen processing and presentation of peptide or polysaccharide antigen via MHC class II (GO:0002504)	102	53	29.95	+	1.77	0.00102	0.0165
generation of precursor metabolites and energy (GO:0006091)	414	215	121.55	+	1.77	3.06e-11	1.68e-09
glycosyl compound metabolic process (GO:1901657)	133	69	39.05	+	1.77	0.00019	0.00385
negative regulation of protein catabolic process (GO:0042177)	133	69	39.05	+	1.77	0.00019	0.00385
negative regulation of cell cycle (GO:0045786)	573	297	168.24	+	1.77	4.97e-15	3.78e-13
protein localization to membrane (GO:0072657)	514	266	150.91	+	1.76	1.61e-13	1.06e-11
lymphocyte activation (GO:0046649)	381	197	111.86	+	1.76	2.7e-10	1.34e-08
cellular response to starvation (GO:0009267)	180	93	52.85	+	1.76	1.63e-05	0.000418
cellular protein localization (GO:0034613)	1636	845	480.34	+	1.76	5.19e-42	1.5e-39
cellular macromolecule localization (GO:0070727)	1644	849	482.69	+	1.76	3.83e-42	1.13e-39
regulation of histone modification (GO:0031056)	155	80	45.51	+	1.76	8.16e-05	0.00186
heterocycle metabolic process (GO:0046483)	2998	1547	880.23	+	1.76	8.31e-83	1.1e-79
positive regulation of lymphocyte differentiation (GO:0045621)	97	50	28.48	+	1.76	0.00205	0.0296
histone modification (GO:0016570)	359	185	105.4	+	1.76	1.15e-09	5.29e-08
endosomal transport (GO:0016197)	229	118	67.24	+	1.76	1.53e-06	4.77e-05
protein methylation (GO:0006479)	132	68	38.76	+	1.75	0.000248	0.00483
protein alkylation (GO:0008213)	132	68	38.76	+	1.75	0.000248	0.00483
regulation of chromatin organization (GO:1902275)	202	104	59.31	+	1.75	7e-06	0.000194
protein-containing complex assembly (GO:0065003)	1280	659	375.82	+	1.75	4.37e-32	8.92e-30
cell cycle G2/M phase transition (GO:0044839)	140	72	41.1	+	1.75	0.000191	0.00386
regulation of phosphoprotein phosphatase activity (GO:0043666)	119	61	34.94	+	1.75	0.000635	0.0109
response to interleukin-1 (GO:0070555)	201	103	59.02	+	1.75	9.06e-06	0.000245
cell cycle phase transition (GO:0044770)	285	146	83.68	+	1.74	1.08e-07	3.87e-06
organelle membrane fusion (GO:0090174)	84	43	24.66	+	1.74	0.00395	0.0499
lipid oxidation (GO:0034440)	84	43	24.66	+	1.74	0.00395	0.0498
regulation of mitotic cell cycle (GO:0007346)	684	350	200.83	+	1.74	7.02e-17	6.04e-15
regulation of response to cytokine stimulus (GO:0060759)	174	89	51.09	+	1.74	3.16e-05	0.000785
non-canonical Wnt signaling pathway (GO:0035567)	135	69	39.64	+	1.74	0.000282	0.0054
cellular macromolecule biosynthetic process (GO:0034645)	1722	880	505.59	+	1.74	1.7e-42	5.2e-40
negative regulation of apoptotic signaling pathway (GO:2001234)	231	118	67.82	+	1.74	1.72e-06	5.33e-05
positive regulation of I-kappaB kinase/NF-kappaB signaling (GO:0043123)	186	95	54.61	+	1.74	2.11e-05	0.000536
response to ionizing radiation (GO:0010212)	145	74	42.57	+	1.74	0.000176	0.00363
positive regulation of T cell activation (GO:0050870)	208	106	61.07	+	1.74	6.8e-06	0.000189
mitotic cell cycle phase transition (GO:0044772)	277	141	81.33	+	1.73	2.53e-07	8.71e-06
positive regulation of leukocyte cell-cell adhesion (GO:1903039)	226	115	66.36	+	1.73	3.3e-06	9.64e-05
regulation of protein catabolic process (GO:0042176)	397	202	116.56	+	1.73	5.35e-10	2.56e-08
cellular aromatic compound metabolic process (GO:0006725)	3045	1548	894.03	+	1.73	2.69e-79	3.06e-76
protein acylation (GO:0043543)	181	92	53.14	+	1.73	3.11e-05	0.000774
regulation of hemopoiesis (GO:1903706)	461	234	135.35	+	1.73	2.18e-11	1.22e-09
G2/M transition of mitotic cell cycle (GO:0000086)	138	70	40.52	+	1.73	0.000321	0.00605
regulation of T cell differentiation (GO:0045580)	144	73	42.28	+	1.73	0.000229	0.00453
positive regulation of cellular catabolic process (GO:0031331)	375	190	110.1	+	1.73	2.25e-09	9.98e-08
fatty acid catabolic process (GO:0009062)	91	46	26.72	+	1.72	0.00394	0.0498
covalent chromatin modification (GO:0016569)	370	187	108.63	+	1.72	3.3e-09	1.44e-07
activation of cysteine-type endopeptidase activity involved in apoptotic process (GO:0006919)	93	47	27.31	+	1.72	0.00319	0.0421
nucleoside triphosphate metabolic process (GO:0009141)	93	47	27.31	+	1.72	0.00319	0.042
DNA metabolic process (GO:0006259)	750	379	220.21	+	1.72	1.68e-17	1.52e-15
negative regulation of gene expression, epigenetic (GO:0045814)	95	48	27.89	+	1.72	0.00347	0.0451
organelle fusion (GO:0048284)	101	51	29.65	+	1.72	0.00244	0.0338
regulation of chromosome segregation (GO:0051983)	107	54	31.42	+	1.72	0.00172	0.0257
cofactor biosynthetic process (GO:0051188)	216	109	63.42	+	1.72	7.11e-06	0.000197
DNA biosynthetic process (GO:0071897)	111	56	32.59	+	1.72	0.00151	0.0231
regulation of intracellular transport (GO:0032386)	361	182	105.99	+	1.72	5.6e-09	2.38e-07
cellular catabolic process (GO:0044248)	1805	910	529.96	+	1.72	3.01e-42	9.03e-40
regulation of ATP metabolic process (GO:1903578)	123	62	36.11	+	1.72	0.000761	0.0127
regulation of protein localization to nucleus (GO:1900180)	129	65	37.88	+	1.72	0.000543	0.0096
mitotic cell cycle (GO:0000278)	731	368	214.63	+	1.71	8.27e-17	7.07e-15
cellular response to stress (GO:0033554)	1761	886	517.04	+	1.71	7.94e-41	2.18e-38
organelle localization by membrane tethering (GO:0140056)	171	86	50.21	+	1.71	6.84e-05	0.00158
mitotic cell cycle process (GO:1903047)	653	328	191.73	+	1.71	5.45e-15	4.07e-13
macromolecule methylation (GO:0043414)	249	125	73.11	+	1.71	1.99e-06	6.03e-05
positive regulation of cellular protein localization (GO:1903829)	337	169	98.95	+	1.71	2.83e-08	1.1e-06
positive regulation of catabolic process (GO:0009896)	445	223	130.66	+	1.71	1.58e-10	8.01e-09
positive regulation of response to DNA damage stimulus (GO:2001022)	106	53	31.12	+	1.7	0.00223	0.0316
nucleobase-containing small molecule biosynthetic process (GO:0034404)	106	53	31.12	+	1.7	0.00223	0.0316
positive regulation of protein catabolic process (GO:0045732)	226	113	66.36	+	1.7	7.99e-06	0.000218
DNA-templated transcription, initiation (GO:0006352)	246	123	72.23	+	1.7	2.41e-06	7.21e-05
DNA integrity checkpoint (GO:0031570)	150	75	44.04	+	1.7	0.000295	0.00561
modulation of process of other organism (GO:0035821)	132	66	38.76	+	1.7	0.000612	0.0106
positive regulation of cellular protein catabolic process (GO:1903364)	144	72	42.28	+	1.7	0.000314	0.00591
regulation of DNA replication (GO:0006275)	110	55	32.3	+	1.7	0.00196	0.0286
macromolecule biosynthetic process (GO:0009059)	1781	888	522.91	+	1.7	8.39e-40	2.19e-37
apoptotic process (GO:0006915)	907	451	266.3	+	1.69	9.28e-20	1.01e-17
gene silencing (GO:0016458)	167	83	49.03	+	1.69	0.000137	0.00291
purine nucleotide biosynthetic process (GO:0006164)	159	79	46.68	+	1.69	0.000237	0.00466
RNA biosynthetic process (GO:0032774)	677	336	198.77	+	1.69	7.89e-15	5.87e-13
response to starvation (GO:0042594)	226	112	66.36	+	1.69	1.06e-05	0.000283
regulation of response to DNA damage stimulus (GO:2001020)	224	111	65.77	+	1.69	1.31e-05	0.000341
transcription, DNA-templated (GO:0006351)	664	329	194.96	+	1.69	1.99e-14	1.43e-12
positive regulation of proteasomal protein catabolic process (GO:1901800)	107	53	31.42	+	1.69	0.00236	0.033
organic cyclic compound metabolic process (GO:1901360)	3277	1622	962.15	+	1.69	4.56e-77	4.84e-74
nucleic acid-templated transcription (GO:0097659)	665	329	195.25	+	1.69	2.09e-14	1.5e-12
cell activation (GO:0001775)	1064	526	312.4	+	1.68	1.39e-22	1.77e-20
regulation of lymphocyte differentiation (GO:0045619)	172	85	50.5	+	1.68	0.000126	0.00271
purine-containing compound biosynthetic process (GO:0072522)	172	85	50.5	+	1.68	0.000126	0.0027
protein-DNA complex subunit organization (GO:0071824)	251	124	73.7	+	1.68	3.83e-06	0.000111
regulation of cysteine-type endopeptidase activity (GO:2000116)	245	121	71.93	+	1.68	5.35e-06	0.000151
lymphocyte differentiation (GO:0030098)	239	118	70.17	+	1.68	7.48e-06	0.000206
regulation of cysteine-type endopeptidase activity involved in apoptotic process (GO:0043281)	221	109	64.89	+	1.68	1.55e-05	0.000401
coenzyme biosynthetic process (GO:0009108)	136	67	39.93	+	1.68	0.000725	0.0122
establishment of organelle localization (GO:0051656)	388	191	113.92	+	1.68	1.19e-08	4.87e-07
regulated exocytosis (GO:0045055)	696	342	204.35	+	1.67	1.22e-14	9.01e-13
ribose phosphate biosynthetic process (GO:0046390)	169	83	49.62	+	1.67	0.000196	0.00394
regulation of establishment of planar polarity (GO:0090175)	112	55	32.88	+	1.67	0.00218	0.031
nitrogen compound transport (GO:0071705)	1860	913	546.11	+	1.67	6.28e-39	1.51e-36
phosphatidylinositol biosynthetic process (GO:0006661)	108	53	31.71	+	1.67	0.00325	0.0426
regulation of DNA metabolic process (GO:0051052)	361	177	105.99	+	1.67	4.15e-08	1.58e-06
positive regulation of canonical Wnt signaling pathway (GO:0090263)	147	72	43.16	+	1.67	0.000621	0.0107
response to interferon-gamma (GO:0034341)	186	91	54.61	+	1.67	9.32e-05	0.00207
nucleobase-containing compound biosynthetic process (GO:0034654)	1115	545	327.37	+	1.66	1.59e-22	2e-20
positive regulation of proteolysis involved in cellular protein catabolic process (GO:1903052)	123	60	36.11	+	1.66	0.00183	0.027
cellular response to interferon-gamma (GO:0071346)	164	80	48.15	+	1.66	0.000288	0.00548
cellular localization (GO:0051641)	2422	1180	711.12	+	1.66	1.86e-50	1.14e-47
positive regulation of leukocyte differentiation (GO:1902107)	150	73	44.04	+	1.66	0.000532	0.00941
heterocycle biosynthetic process (GO:0018130)	1188	577	348.81	+	1.65	2.26e-23	3.05e-21
positive regulation of cysteine-type endopeptidase activity involved in apoptotic process (GO:0043280)	138	67	40.52	+	1.65	0.00103	0.0166
protein localization (GO:0008104)	2201	1068	646.23	+	1.65	1.57e-44	5.81e-42
regulation of cell cycle process (GO:0010564)	765	371	224.61	+	1.65	3.85e-15	2.96e-13
negative regulation of cellular catabolic process (GO:0031330)	254	123	74.58	+	1.65	9.83e-06	0.000264
mitotic cell cycle checkpoint (GO:0007093)	157	76	46.1	+	1.65	0.000512	0.00912
positive regulation of cysteine-type endopeptidase activity (GO:2001056)	155	75	45.51	+	1.65	0.000629	0.0109
cellular response to tumor necrosis factor (GO:0071356)	244	118	71.64	+	1.65	1.56e-05	0.000403
DNA-dependent DNA replication (GO:0006261)	120	58	35.23	+	1.65	0.00222	0.0315
purine ribonucleotide biosynthetic process (GO:0009152)	149	72	43.75	+	1.65	0.000679	0.0116
protein-DNA complex assembly (GO:0065004)	207	100	60.78	+	1.65	6.53e-05	0.00152
chromatin remodeling (GO:0006338)	168	81	49.33	+	1.64	0.000336	0.0063
positive regulation of proteolysis (GO:0045862)	361	174	105.99	+	1.64	1.59e-07	5.58e-06
ribonucleotide biosynthetic process (GO:0009260)	162	78	47.56	+	1.64	0.000467	0.00845
regulation of cellular protein localization (GO:1903827)	559	269	164.13	+	1.64	5.24e-11	2.79e-09
positive regulation of NF-kappaB transcription factor activity (GO:0051092)	156	75	45.8	+	1.64	0.000652	0.0112
homeostasis of number of cells (GO:0048872)	206	99	60.48	+	1.64	8.29e-05	0.00188
positive regulation of endopeptidase activity (GO:0010950)	177	85	51.97	+	1.64	0.000267	0.00513
cell cycle checkpoint (GO:0000075)	198	95	58.13	+	1.63	0.00014	0.00298
positive regulation of peptidase activity (GO:0010952)	196	94	57.55	+	1.63	0.000132	0.00283
aromatic compound biosynthetic process (GO:0019438)	1197	573	351.45	+	1.63	3.79e-22	4.64e-20
endomembrane system organization (GO:0010256)	431	206	126.54	+	1.63	1.8e-08	7.26e-07
response to tumor necrosis factor (GO:0034612)	270	129	79.27	+	1.63	9.93e-06	0.000266
exocytosis (GO:0006887)	785	375	230.48	+	1.63	1.69e-14	1.23e-12
negative regulation of protein modification process (GO:0031400)	606	289	177.93	+	1.62	2.24e-11	1.25e-09
positive regulation of hemopoiesis (GO:1903708)	191	91	56.08	+	1.62	0.000194	0.0039
transcription by RNA polymerase II (GO:0006366)	506	241	148.57	+	1.62	1.4e-09	6.38e-08
DNA replication (GO:0006260)	208	99	61.07	+	1.62	0.000115	0.0025
regulation of cell cycle (GO:0051726)	1239	589	363.78	+	1.62	3.67e-22	4.53e-20
regulation of protein dephosphorylation (GO:0035304)	141	67	41.4	+	1.62	0.00153	0.0233
organelle localization (GO:0051640)	602	286	176.75	+	1.62	4.33e-11	2.33e-09
pattern recognition receptor signaling pathway (GO:0002221)	120	57	35.23	+	1.62	0.00379	0.0481
organic substance catabolic process (GO:1901575)	1763	837	517.63	+	1.62	1.13e-31	2.24e-29
cytokinesis (GO:0000910)	118	56	34.65	+	1.62	0.00362	0.0465
chromosome organization (GO:0051276)	1051	498	308.58	+	1.61	1.46e-18	1.42e-16
chromatin organization (GO:0006325)	694	328	203.76	+	1.61	1.96e-12	1.21e-10
organonitrogen compound biosynthetic process (GO:1901566)	1410	666	413.99	+	1.61	1.55e-24	2.25e-22
regulation of cellular response to stress (GO:0080135)	739	349	216.98	+	1.61	4.48e-13	2.89e-11
regulation of T cell activation (GO:0050863)	324	153	95.13	+	1.61	2.46e-06	7.34e-05
stress-activated protein kinase signaling cascade (GO:0031098)	144	68	42.28	+	1.61	0.00168	0.025
regulation of myeloid cell differentiation (GO:0045637)	233	110	68.41	+	1.61	6.97e-05	0.00161
catabolic process (GO:0009056)	2078	980	610.12	+	1.61	1.11e-36	2.61e-34
methylation (GO:0032259)	312	147	91.61	+	1.6	3.68e-06	0.000107
membrane fusion (GO:0061025)	138	65	40.52	+	1.6	0.00235	0.0328
Fc receptor signaling pathway (GO:0038093)	240	113	70.47	+	1.6	5.2e-05	0.00124
intracellular receptor signaling pathway (GO:0030522)	204	96	59.9	+	1.6	0.000223	0.00441
positive regulation of organelle organization (GO:0010638)	636	299	186.73	+	1.6	3.41e-11	1.86e-09
organonitrogen compound catabolic process (GO:1901565)	1064	500	312.4	+	1.6	3.73e-18	3.54e-16
cytosolic transport (GO:0016482)	147	69	43.16	+	1.6	0.00185	0.0271
immune effector process (GO:0002252)	1079	505	316.8	+	1.59	4.5e-18	4.24e-16
B cell activation (GO:0042113)	154	72	45.22	+	1.59	0.00139	0.0214
cellular protein metabolic process (GO:0044267)	3700	1726	1086.35	+	1.59	7.34e-68	6.14e-65
regulation of phosphatase activity (GO:0010921)	178	83	52.26	+	1.59	0.000787	0.0131
regulation of leukocyte cell-cell adhesion (GO:1903037)	309	144	90.72	+	1.59	7.23e-06	0.0002
phospholipid biosynthetic process (GO:0008654)	247	115	72.52	+	1.59	6.46e-05	0.00151
organic cyclic compound biosynthetic process (GO:1901362)	1338	622	392.85	+	1.58	1.13e-21	1.32e-19
negative regulation of catabolic process (GO:0009895)	312	145	91.61	+	1.58	7.86e-06	0.000215
cell cycle (GO:0007049)	1359	631	399.01	+	1.58	7.28e-22	8.64e-20
interaction with host (GO:0051701)	168	78	49.33	+	1.58	0.00125	0.0196
cellular biosynthetic process (GO:0044249)	2782	1290	816.81	+	1.58	6.73e-47	3.15e-44
nucleotide biosynthetic process (GO:0009165)	244	113	71.64	+	1.58	9.72e-05	0.00214
post-translational protein modification (GO:0043687)	361	167	105.99	+	1.58	2.1e-06	6.34e-05
regulation of extrinsic apoptotic signaling pathway (GO:2001236)	158	73	46.39	+	1.57	0.002	0.029
cellular macromolecule metabolic process (GO:0044260)	5073	2340	1489.47	+	1.57	3.42e-97	6.8e-94
cell division (GO:0051301)	503	232	147.68	+	1.57	2.09e-08	8.33e-07
macromolecule localization (GO:0033036)	2538	1166	745.17	+	1.56	2.28e-40	6.15e-38
positive regulation of cell-cell adhesion (GO:0022409)	270	124	79.27	+	1.56	5.91e-05	0.00139
regulation of leukocyte differentiation (GO:1902105)	279	128	81.92	+	1.56	4.66e-05	0.00113
regulation of adaptive immune response (GO:0002819)	168	77	49.33	+	1.56	0.00161	0.0244
nucleoside phosphate biosynthetic process (GO:1901293)	249	114	73.11	+	1.56	0.000114	0.00247
coenzyme metabolic process (GO:0006732)	247	113	72.52	+	1.56	0.000136	0.0029
cellular component biogenesis (GO:0044085)	2551	1165	748.99	+	1.56	2.12e-39	5.26e-37
Fc-epsilon receptor signaling pathway (GO:0038095)	173	79	50.79	+	1.56	0.00146	0.0223
leukocyte differentiation (GO:0002521)	342	156	100.41	+	1.55	8.73e-06	0.000236
organic substance biosynthetic process (GO:1901576)	2886	1316	847.35	+	1.55	5.57e-45	2.22e-42
nucleobase-containing small molecule metabolic process (GO:0055086)	534	243	156.79	+	1.55	2.35e-08	9.24e-07
cell cycle process (GO:0022402)	1037	470	304.47	+	1.54	5.43e-15	4.07e-13
response to oxygen levels (GO:0070482)	382	173	112.16	+	1.54	3.71e-06	0.000108
biosynthetic process (GO:0009058)	2964	1342	870.25	+	1.54	7.83e-45	3.04e-42
cellular response to oxidative stress (GO:0034599)	241	109	70.76	+	1.54	0.000241	0.00471
positive regulation of protein-containing complex assembly (GO:0031334)	250	113	73.4	+	1.54	0.000189	0.00383
glycerophospholipid biosynthetic process (GO:0046474)	208	94	61.07	+	1.54	0.000683	0.0117
cellular response to nutrient levels (GO:0031669)	259	117	76.04	+	1.54	0.000148	0.0031
negative regulation of transferase activity (GO:0051348)	290	131	85.15	+	1.54	6.26e-05	0.00147
macromolecule metabolic process (GO:0043170)	6173	2788	1812.44	+	1.54	6.34e-116	1.68e-112
double-strand break repair (GO:0006302)	186	84	54.61	+	1.54	0.00128	0.02
positive regulation of programmed cell death (GO:0043068)	660	298	193.78	+	1.54	9.99e-10	4.62e-08
leukocyte mediated immunity (GO:0002443)	760	343	223.14	+	1.54	5.43e-11	2.88e-09
positive regulation of apoptotic process (GO:0043065)	654	295	192.02	+	1.54	1.37e-09	6.26e-08
protein maturation (GO:0051604)	224	101	65.77	+	1.54	0.000505	0.00903
programmed cell death (GO:0012501)	1038	468	304.76	+	1.54	1.15e-14	8.53e-13
organophosphate biosynthetic process (GO:0090407)	537	242	157.67	+	1.53	5.13e-08	1.92e-06
positive regulation of Wnt signaling pathway (GO:0030177)	182	82	53.44	+	1.53	0.00185	0.0271
transcription initiation from RNA polymerase II promoter (GO:0006367)	202	91	59.31	+	1.53	0.00094	0.0154
glycerolipid biosynthetic process (GO:0045017)	222	100	65.18	+	1.53	0.000484	0.00868
cellular response to radiation (GO:0071478)	171	77	50.21	+	1.53	0.00225	0.0318
cell death (GO:0008219)	1073	483	315.04	+	1.53	5.16e-15	3.89e-13
cellular metabolic process (GO:0044237)	7664	3448	2250.2	+	1.53	1.98e-162	3.15e-158
protein dephosphorylation (GO:0006470)	209	94	61.36	+	1.53	0.000888	0.0146
cellular response to chemical stress (GO:0062197)	287	129	84.27	+	1.53	9.28e-05	0.00207
transport along microtubule (GO:0010970)	158	71	46.39	+	1.53	0.00334	0.0435
negative regulation of DNA-binding transcription factor activity (GO:0043433)	167	75	49.03	+	1.53	0.00261	0.0357
ribose phosphate metabolic process (GO:0019693)	334	150	98.06	+	1.53	2.31e-05	0.000586
nucleotide metabolic process (GO:0009117)	441	198	129.48	+	1.53	1e-06	3.2e-05
interspecies interaction between organisms (GO:0044419)	1997	892	586.33	+	1.52	5.4e-27	8.95e-25
negative regulation of kinase activity (GO:0033673)	251	112	73.7	+	1.52	0.000309	0.00584
response to reactive oxygen species (GO:0000302)	195	87	57.25	+	1.52	0.0016	0.0242
regulation of dephosphorylation (GO:0035303)	213	95	62.54	+	1.52	0.00098	0.0159
negative regulation of protein kinase activity (GO:0006469)	231	103	67.82	+	1.52	0.000602	0.0105
organic substance transport (GO:0071702)	2220	989	651.81	+	1.52	8.64e-30	1.66e-27
purine nucleotide metabolic process (GO:0006163)	331	147	97.18	+	1.51	4.29e-05	0.00105
proteolysis (GO:0006508)	1280	568	375.82	+	1.51	1.46e-16	1.22e-14
Ras protein signal transduction (GO:0007265)	248	110	72.81	+	1.51	0.000454	0.00825
nitrogen compound metabolic process (GO:0006807)	7000	3104	2055.25	+	1.51	5.37e-128	1.71e-124
nucleoside phosphate metabolic process (GO:0006753)	449	199	131.83	+	1.51	1.91e-06	5.83e-05
antigen receptor-mediated signaling pathway (GO:0050851)	296	131	86.91	+	1.51	0.000117	0.00252
negative regulation of protein phosphorylation (GO:0001933)	409	181	120.09	+	1.51	5.78e-06	0.000162
negative regulation of cellular protein metabolic process (GO:0032269)	1051	465	308.58	+	1.51	1.59e-13	1.05e-11
cellular response to cytokine stimulus (GO:0071345)	1031	456	302.71	+	1.51	3.15e-13	2.04e-11
establishment of localization in cell (GO:0051649)	414	183	121.55	+	1.51	6.41e-06	0.000179
negative regulation of protein metabolic process (GO:0051248)	1121	495	329.13	+	1.5	3.15e-14	2.22e-12
regulation of cellular localization (GO:0060341)	820	362	240.76	+	1.5	1.14e-10	5.9e-09
DNA recombination (GO:0006310)	222	98	65.18	+	1.5	0.000972	0.0158
organelle organization (GO:0006996)	3455	1525	1014.41	+	1.5	6.26e-47	3.02e-44
cellular response to extracellular stimulus (GO:0031668)	290	128	85.15	+	1.5	0.000159	0.00331
response to decreased oxygen levels (GO:0036293)	358	158	105.11	+	1.5	2.63e-05	0.000663
positive regulation of cell death (GO:0010942)	712	314	209.05	+	1.5	2.7e-09	1.19e-07
response to cytokine (GO:0034097)	1121	494	329.13	+	1.5	3.99e-14	2.78e-12
response to hypoxia (GO:0001666)	345	152	101.29	+	1.5	4.74e-05	0.00115
microtubule cytoskeleton organization involved in mitosis (GO:1902850)	175	77	51.38	+	1.5	0.00397	0.05
peptidyl-amino acid modification (GO:0018193)	873	384	256.32	+	1.5	4.87e-11	2.6e-09
spindle organization (GO:0007051)	216	95	63.42	+	1.5	0.00133	0.0206
DNA conformation change (GO:0071103)	292	128	85.73	+	1.49	0.000207	0.00414
negative regulation of gene expression (GO:0010629)	1766	774	518.51	+	1.49	1.81e-21	2.09e-19
ribonucleotide metabolic process (GO:0009259)	324	142	95.13	+	1.49	9.02e-05	0.00202
myeloid cell differentiation (GO:0030099)	226	99	66.36	+	1.49	0.00107	0.0171
negative regulation of phosphorylation (GO:0042326)	450	197	132.12	+	1.49	3.84e-06	0.000111
regulation of organelle organization (GO:0033043)	1320	576	387.56	+	1.49	1.09e-15	8.65e-14
primary metabolic process (GO:0044238)	7463	3254	2191.19	+	1.49	2.76e-129	1.1e-125
regulation of protein-containing complex assembly (GO:0043254)	452	197	132.71	+	1.48	4.96e-06	0.000141
macromolecule modification (GO:0043412)	3296	1435	967.73	+	1.48	3.32e-41	9.27e-39
positive regulation of defense response (GO:0031349)	368	160	108.05	+	1.48	5.05e-05	0.00121
negative regulation of organelle organization (GO:0010639)	396	172	116.27	+	1.48	2.5e-05	0.000631
protein metabolic process (GO:0019538)	4282	1859	1257.23	+	1.48	7.39e-56	5.6e-53
small GTPase mediated signal transduction (GO:0007264)	325	141	95.42	+	1.48	0.000142	0.003
purine ribonucleotide metabolic process (GO:0009150)	309	134	90.72	+	1.48	0.000241	0.00472
membrane organization (GO:0061024)	857	371	251.62	+	1.47	4.78e-10	2.3e-08
cytokine-mediated signaling pathway (GO:0019221)	694	300	203.76	+	1.47	2.55e-08	9.97e-07
metabolic process (GO:0008152)	8414	3626	2470.41	+	1.47	7.33e-150	5.83e-146
cytoskeleton-dependent intracellular transport (GO:0030705)	195	84	57.25	+	1.47	0.00397	0.05
cellular component assembly (GO:0022607)	2320	999	681.17	+	1.47	4.3e-26	6.64e-24
positive regulation of immune effector process (GO:0002699)	223	96	65.47	+	1.47	0.00196	0.0286
regulation of binding (GO:0051098)	374	161	109.81	+	1.47	7.06e-05	0.00162
secretion by cell (GO:0032940)	999	430	293.31	+	1.47	3.13e-11	1.71e-09
organic substance metabolic process (GO:0071704)	7841	3372	2302.17	+	1.46	8.72e-130	4.63e-126
cellular response to external stimulus (GO:0071496)	363	156	106.58	+	1.46	8.69e-05	0.00196
regulation of response to stress (GO:0080134)	1452	624	426.32	+	1.46	7.03e-16	5.62e-14
purine-containing compound metabolic process (GO:0072521)	366	157	107.46	+	1.46	9.18e-05	0.00205
negative regulation of phosphate metabolic process (GO:0045936)	569	244	167.06	+	1.46	9.48e-07	3.04e-05
negative regulation of phosphorus metabolic process (GO:0010563)	570	244	167.36	+	1.46	1.18e-06	3.77e-05
regulation of programmed cell death (GO:0043067)	1580	676	463.9	+	1.46	6.93e-17	6e-15
cellular protein modification process (GO:0006464)	3076	1314	903.14	+	1.45	3.68e-34	8.02e-32
protein modification process (GO:0036211)	3076	1314	903.14	+	1.45	3.68e-34	7.91e-32
regulation of defense response (GO:0031347)	684	292	200.83	+	1.45	1.1e-07	3.94e-06
regulation of apoptotic process (GO:0042981)	1558	665	457.44	+	1.45	2.06e-16	1.69e-14
response to oxidative stress (GO:0006979)	390	166	114.51	+	1.45	7.85e-05	0.00179
negative regulation of programmed cell death (GO:0043069)	921	392	270.41	+	1.45	7.12e-10	3.35e-08
regulation of small molecule metabolic process (GO:0062012)	442	188	129.77	+	1.45	2.69e-05	0.000677
hemopoiesis (GO:0030097)	569	242	167.06	+	1.45	1.75e-06	5.43e-05
negative regulation of apoptotic process (GO:0043066)	904	384	265.42	+	1.45	1.44e-09	6.56e-08
cell-cell signaling by wnt (GO:0198738)	351	149	103.06	+	1.45	0.000195	0.00393
Wnt signaling pathway (GO:0016055)	351	149	103.06	+	1.45	0.000195	0.00392
negative regulation of macromolecule metabolic process (GO:0010605)	2700	1146	792.74	+	1.45	2.18e-28	3.81e-26
regulation of cell death (GO:0010941)	1707	723	501.19	+	1.44	2.85e-17	2.52e-15
negative regulation of cell death (GO:0060548)	1013	428	297.42	+	1.44	2.6e-10	1.29e-08
cofactor metabolic process (GO:0051186)	438	185	128.6	+	1.44	4.58e-05	0.00111
immune system development (GO:0002520)	654	276	192.02	+	1.44	4.9e-07	1.62e-05
organonitrogen compound metabolic process (GO:1901564)	5299	2236	1555.82	+	1.44	8.7e-63	6.92e-60
negative regulation of intracellular signal transduction (GO:1902532)	508	214	149.15	+	1.43	1.19e-05	0.000313
vesicle-mediated transport (GO:0016192)	1939	815	569.3	+	1.43	8.09e-19	7.9e-17
negative regulation of metabolic process (GO:0009892)	2960	1243	869.08	+	1.43	1.4e-29	2.62e-27
hematopoietic or lymphoid organ development (GO:0048534)	617	259	181.16	+	1.43	1.85e-06	5.68e-05
dephosphorylation (GO:0016311)	308	129	90.43	+	1.43	0.000823	0.0137
export from cell (GO:0140352)	1046	438	307.11	+	1.43	3.75e-10	1.83e-08
regulation of proteolysis (GO:0030162)	734	306	215.51	+	1.42	3.23e-07	1.09e-05
regulation of cytokine production (GO:0001817)	727	303	213.45	+	1.42	3.49e-07	1.17e-05
negative regulation of immune system process (GO:0002683)	431	179	126.54	+	1.41	0.00011	0.00239
regulation of protein metabolic process (GO:0051246)	2833	1175	831.79	+	1.41	4.02e-26	6.26e-24
positive regulation of cytokine production (GO:0001819)	459	190	134.77	+	1.41	8.01e-05	0.00182
organophosphate metabolic process (GO:0019637)	877	363	257.49	+	1.41	3.86e-08	1.47e-06
phosphorus metabolic process (GO:0006793)	2170	898	637.13	+	1.41	2.34e-19	2.45e-17
phosphate-containing compound metabolic process (GO:0006796)	2143	886	629.2	+	1.41	5.23e-19	5.14e-17
regulation of cellular protein metabolic process (GO:0032268)	2660	1094	780.99	+	1.4	3.61e-23	4.78e-21
oxidation-reduction process (GO:0055114)	963	396	282.74	+	1.4	1.5e-08	6.12e-07
positive regulation of cell adhesion (GO:0045785)	421	173	123.61	+	1.4	0.00024	0.00471
phosphorylation (GO:0016310)	1301	534	381.98	+	1.4	4.2e-11	2.27e-09
MAPK cascade (GO:0000165)	368	151	108.05	+	1.4	0.000688	0.0117
cellular response to abiotic stimulus (GO:0071214)	310	127	91.02	+	1.4	0.00184	0.0271
cellular response to environmental stimulus (GO:0104004)	310	127	91.02	+	1.4	0.00184	0.0271
signal transduction by protein phosphorylation (GO:0023014)	393	161	115.39	+	1.4	0.000478	0.00858
regulation of DNA-binding transcription factor activity (GO:0051090)	436	178	128.01	+	1.39	0.00025	0.00486
response to antibiotic (GO:0046677)	316	129	92.78	+	1.39	0.00201	0.0292
regulation of cell-cell adhesion (GO:0022407)	414	169	121.55	+	1.39	0.000376	0.00695
response to radiation (GO:0009314)	437	178	128.31	+	1.39	0.000256	0.00496
organelle assembly (GO:0070925)	727	295	213.45	+	1.38	3.25e-06	9.51e-05
glycerophospholipid metabolic process (GO:0006650)	306	124	89.84	+	1.38	0.00302	0.0402
negative regulation of macromolecule biosynthetic process (GO:0010558)	1508	611	442.76	+	1.38	7.44e-12	4.36e-10
negative regulation of cellular macromolecule biosynthetic process (GO:2000113)	1425	576	418.39	+	1.38	4.51e-11	2.42e-09
secretion (GO:0046903)	1116	451	327.67	+	1.38	8.38e-09	3.48e-07
negative regulation of cellular metabolic process (GO:0031324)	2603	1051	764.26	+	1.38	3.76e-20	4.12e-18
negative regulation of biosynthetic process (GO:0009890)	1596	644	468.6	+	1.37	3.23e-12	1.95e-10
phospholipid metabolic process (GO:0006644)	372	150	109.22	+	1.37	0.00126	0.0196
negative regulation of nitrogen compound metabolic process (GO:0051172)	2404	968	705.83	+	1.37	3.36e-18	3.22e-16
regulation of protein localization (GO:0032880)	1054	424	309.46	+	1.37	3.7e-08	1.42e-06
negative regulation of cellular biosynthetic process (GO:0031327)	1567	629	460.08	+	1.37	1.34e-11	7.68e-10
regulation of immune response (GO:0050776)	1031	412	302.71	+	1.36	1.11e-07	3.95e-06
positive regulation of immune response (GO:0050778)	744	297	218.44	+	1.36	8.16e-06	0.000223
regulation of gene expression (GO:0010468)	4494	1792	1319.47	+	1.36	7.11e-35	1.62e-32
positive regulation of nucleobase-containing compound metabolic process (GO:0045935)	1911	760	561.08	+	1.35	2.61e-13	1.7e-11
regulation of establishment of protein localization (GO:0070201)	777	308	228.13	+	1.35	8.7e-06	0.000236
positive regulation of establishment of protein localization (GO:1904951)	475	188	139.46	+	1.35	0.000598	0.0104
positive regulation of hydrolase activity (GO:0051345)	769	304	225.78	+	1.35	1.11e-05	0.000294
cellular component organization or biogenesis (GO:0071840)	5772	2281	1694.7	+	1.35	1.15e-45	4.84e-43
positive regulation of protein metabolic process (GO:0051247)	1727	682	507.06	+	1.35	1.59e-11	9.09e-10
regulation of immune system process (GO:0002682)	1608	635	472.12	+	1.34	1.04e-10	5.37e-09
negative regulation of RNA metabolic process (GO:0051253)	1378	544	404.59	+	1.34	2.79e-09	1.22e-07
positive regulation of response to external stimulus (GO:0032103)	507	200	148.86	+	1.34	0.000451	0.00819
response to nutrient levels (GO:0031667)	535	211	157.08	+	1.34	0.000323	0.00606
response to stress (GO:0006950)	3620	1427	1062.86	+	1.34	8e-25	1.18e-22
positive regulation of macromolecule biosynthetic process (GO:0010557)	1931	761	566.96	+	1.34	1.11e-12	6.93e-11
negative regulation of nucleobase-containing compound metabolic process (GO:0045934)	1482	584	435.13	+	1.34	8.62e-10	4.04e-08
positive regulation of macromolecule metabolic process (GO:0010604)	3404	1340	999.44	+	1.34	6.85e-23	8.94e-21
positive regulation of metabolic process (GO:0009893)	3702	1451	1086.93	+	1.33	1.87e-24	2.68e-22
positive regulation of cellular component organization (GO:0051130)	1240	486	364.07	+	1.33	4.43e-08	1.68e-06
positive regulation of nitrogen compound metabolic process (GO:0051173)	3229	1265	948.06	+	1.33	7.96e-21	8.99e-19
positive regulation of cellular metabolic process (GO:0031325)	3394	1329	996.5	+	1.33	5.6e-22	6.7e-20
positive regulation of immune system process (GO:0002684)	1082	423	317.68	+	1.33	4.61e-07	1.53e-05
response to extracellular stimulus (GO:0009991)	568	222	166.77	+	1.33	0.000339	0.00634
regulation of macromolecule metabolic process (GO:0060255)	6204	2424	1821.54	+	1.33	1.32e-46	5.85e-44
positive regulation of cellular biosynthetic process (GO:0031328)	2023	790	593.97	+	1.33	1.78e-12	1.11e-10
regulation of metabolic process (GO:0019222)	6755	2637	1983.32	+	1.33	1.75e-52	1.21e-49
regulation of macromolecule biosynthetic process (GO:0010556)	4076	1591	1196.74	+	1.33	1.39e-26	2.28e-24
positive regulation of cell cycle (GO:0045787)	392	153	115.09	+	1.33	0.00319	0.042
regulation of transferase activity (GO:0051338)	1024	399	300.65	+	1.33	1.44e-06	4.51e-05
regulation of cellular macromolecule biosynthetic process (GO:2000112)	3937	1534	1155.93	+	1.33	3.23e-25	4.8e-23
positive regulation of RNA metabolic process (GO:0051254)	1746	680	512.64	+	1.33	1.43e-10	7.29e-09
positive regulation of cellular protein metabolic process (GO:0032270)	1618	630	475.06	+	1.33	7.16e-10	3.36e-08
regulation of intracellular signal transduction (GO:1902531)	1794	697	526.73	+	1.32	1.03e-10	5.37e-09
positive regulation of biosynthetic process (GO:0009891)	2055	798	603.36	+	1.32	3.43e-12	2.06e-10
negative regulation of transcription by RNA polymerase II (GO:0000122)	886	343	260.14	+	1.32	1.28e-05	0.000335
regulation of cellular metabolic process (GO:0031323)	6272	2427	1841.5	+	1.32	6.49e-44	2.15e-41
immune system process (GO:0002376)	2769	1071	813	+	1.32	4.46e-16	3.62e-14
regulation of nucleobase-containing compound metabolic process (GO:0019219)	4067	1573	1194.1	+	1.32	8.97e-25	1.31e-22
regulation of biosynthetic process (GO:0009889)	4301	1663	1262.8	+	1.32	1.76e-26	2.86e-24
immune response-activating cell surface receptor signaling pathway (GO:0002429)	448	173	131.54	+	1.32	0.00225	0.0319
immune response-activating signal transduction (GO:0002757)	448	173	131.54	+	1.32	0.00225	0.0318
regulation of cellular biosynthetic process (GO:0031326)	4222	1630	1239.61	+	1.31	1.36e-25	2.06e-23
positive regulation of gene expression (GO:0010628)	2032	784	596.61	+	1.31	1.62e-11	9.15e-10
transport (GO:0006810)	4542	1747	1333.56	+	1.31	3.03e-27	5.07e-25
regulation of nitrogen compound metabolic process (GO:0051171)	5881	2262	1726.7	+	1.31	3.15e-38	7.49e-36
regulation of lymphocyte activation (GO:0051249)	523	201	153.56	+	1.31	0.00119	0.0188
cellular component organization (GO:0016043)	5581	2141	1638.62	+	1.31	6.95e-35	1.6e-32
regulation of primary metabolic process (GO:0080090)	6064	2326	1780.43	+	1.31	4.78e-39	1.17e-36
establishment of localization (GO:0051234)	4672	1791	1371.73	+	1.31	1.71e-27	2.9e-25
regulation of protein modification process (GO:0031399)	1871	717	549.34	+	1.31	4.03e-10	1.96e-08
immune response-regulating cell surface receptor signaling pathway (GO:0002768)	483	185	141.81	+	1.3	0.00233	0.0328
regulation of RNA metabolic process (GO:0051252)	3812	1460	1119.23	+	1.3	2.31e-21	2.65e-19
immune response-regulating signaling pathway (GO:0002764)	486	186	142.69	+	1.3	0.0024	0.0334
carbohydrate derivative metabolic process (GO:1901135)	1014	388	297.72	+	1.3	8.22e-06	0.000224
lipid biosynthetic process (GO:0008610)	583	223	171.17	+	1.3	0.000855	0.0142
regulation of protein transport (GO:0051223)	730	279	214.33	+	1.3	0.000172	0.00355
negative regulation of cellular component organization (GO:0051129)	723	276	212.28	+	1.3	0.000216	0.00429
negative regulation of nucleic acid-templated transcription (GO:1903507)	1282	489	376.4	+	1.3	5.87e-07	1.92e-05
small molecule metabolic process (GO:0044281)	1717	654	504.12	+	1.3	5.43e-09	2.31e-07
negative regulation of RNA biosynthetic process (GO:1902679)	1284	489	376.99	+	1.3	6.92e-07	2.24e-05
regulation of catalytic activity (GO:0050790)	2385	906	700.25	+	1.29	4.64e-12	2.77e-10
regulation of protein serine/threonine kinase activity (GO:0071900)	520	197	152.68	+	1.29	0.00244	0.0338
negative regulation of transcription, DNA-templated (GO:0045892)	1229	465	360.84	+	1.29	2.48e-06	7.38e-05
regulation of hydrolase activity (GO:0051336)	1293	489	379.63	+	1.29	1.34e-06	4.23e-05
response to abiotic stimulus (GO:0009628)	1164	440	341.76	+	1.29	5.25e-06	0.000148
negative regulation of biological process (GO:0048519)	5388	2033	1581.95	+	1.29	4.19e-29	7.57e-27
positive regulation of RNA biosynthetic process (GO:1902680)	1657	624	486.51	+	1.28	5.32e-08	1.99e-06
regulation of cellular component organization (GO:0051128)	2518	948	739.3	+	1.28	6.32e-12	3.71e-10
positive regulation of nucleic acid-templated transcription (GO:1903508)	1656	623	486.21	+	1.28	6.09e-08	2.27e-06
protein phosphorylation (GO:0006468)	968	364	284.21	+	1.28	4.85e-05	0.00117
positive regulation of molecular function (GO:0044093)	1823	684	535.25	+	1.28	1.71e-08	6.92e-07
positive regulation of catalytic activity (GO:0043085)	1469	551	431.31	+	1.28	5.61e-07	1.84e-05
regulation of protein kinase activity (GO:0045859)	800	300	234.89	+	1.28	0.000311	0.00587
regulation of peptide transport (GO:0090087)	762	285	223.73	+	1.27	0.000462	0.00836
small molecule biosynthetic process (GO:0044283)	583	218	171.17	+	1.27	0.00235	0.0329
response to organic substance (GO:0010033)	3025	1129	888.16	+	1.27	1.86e-13	1.22e-11
negative regulation of catalytic activity (GO:0043086)	821	305	241.05	+	1.27	0.000419	0.00768
cellular response to organic substance (GO:0071310)	2396	889	703.48	+	1.26	4.05e-10	1.96e-08
regulation of cellular component biogenesis (GO:0044087)	960	355	281.86	+	1.26	0.000177	0.00364
carboxylic acid metabolic process (GO:0019752)	879	324	258.08	+	1.26	0.000425	0.00779
positive regulation of signal transduction (GO:0009967)	1706	628	500.89	+	1.25	5.92e-07	1.93e-05
immune response (GO:0006955)	1870	688	549.05	+	1.25	1.62e-07	5.65e-06
positive regulation of cellular process (GO:0048522)	5520	2029	1620.71	+	1.25	5.64e-24	7.87e-22
regulation of RNA biosynthetic process (GO:2001141)	3551	1304	1042.6	+	1.25	5.53e-14	3.79e-12
regulation of nucleic acid-templated transcription (GO:1903506)	3546	1302	1041.13	+	1.25	5.4e-14	3.72e-12
positive regulation of transcription, DNA-templated (GO:0045893)	1558	572	457.44	+	1.25	2.69e-06	7.97e-05
negative regulation of cellular process (GO:0048523)	4799	1757	1409.02	+	1.25	2.45e-19	2.54e-17
regulation of kinase activity (GO:0043549)	907	332	266.3	+	1.25	0.000513	0.00913
regulation of molecular function (GO:0065009)	3063	1119	899.32	+	1.24	1.9e-11	1.07e-09
regulation of transcription, DNA-templated (GO:0006355)	3480	1271	1021.75	+	1.24	4.54e-13	2.91e-11
regulation of transcription by RNA polymerase II (GO:0006357)	2276	830	668.25	+	1.24	2.07e-08	8.28e-07
intracellular signal transduction (GO:0035556)	1701	620	499.43	+	1.24	2.06e-06	6.26e-05
response to organonitrogen compound (GO:0010243)	1010	368	296.54	+	1.24	0.000359	0.00667
positive regulation of intracellular signal transduction (GO:1902533)	1032	376	303	+	1.24	0.000284	0.00542
negative regulation of signal transduction (GO:0009968)	1278	465	375.23	+	1.24	5.72e-05	0.00135
positive regulation of biological process (GO:0048518)	6249	2269	1834.75	+	1.24	2.64e-25	3.97e-23
localization (GO:0051179)	5778	2095	1696.46	+	1.23	1.92e-22	2.4e-20
negative regulation of molecular function (GO:0044092)	1178	427	345.87	+	1.23	0.000155	0.00324
response to nitrogen compound (GO:1901698)	1093	396	320.91	+	1.23	0.000282	0.0054
regulation of phosphate metabolic process (GO:0019220)	1822	656	534.95	+	1.23	3.6e-06	0.000105
regulation of response to external stimulus (GO:0032101)	1011	364	296.84	+	1.23	0.000744	0.0125
regulation of phosphorus metabolic process (GO:0051174)	1823	656	535.25	+	1.23	4.07e-06	0.000117
negative regulation of response to stimulus (GO:0048585)	1656	591	486.21	+	1.22	2.85e-05	0.000715
cellular response to chemical stimulus (GO:0070887)	2956	1052	867.9	+	1.21	1.03e-08	4.24e-07
cellular lipid metabolic process (GO:0044255)	948	337	278.34	+	1.21	0.00237	0.0331
positive regulation of signaling (GO:0023056)	1944	691	570.77	+	1.21	7.37e-06	0.000203
oxoacid metabolic process (GO:0043436)	971	345	285.09	+	1.21	0.00212	0.0304
regulation of phosphorylation (GO:0042325)	1627	578	477.7	+	1.21	4.9e-05	0.00118
positive regulation of cell communication (GO:0010647)	1936	686	568.42	+	1.21	1.11e-05	0.000294
organic acid metabolic process (GO:0006082)	992	350	291.26	+	1.2	0.00291	0.039
regulation of signal transduction (GO:0009966)	3151	1109	925.16	+	1.2	2.35e-08	9.22e-07
response to biotic stimulus (GO:0009607)	1381	483	405.47	+	1.19	0.000716	0.0121
negative regulation of signaling (GO:0023057)	1427	498	418.98	+	1.19	0.000699	0.0118
response to other organism (GO:0051707)	1347	470	395.49	+	1.19	0.00104	0.0167
negative regulation of cell communication (GO:0010648)	1423	496	417.8	+	1.19	0.000762	0.0127
response to external biotic stimulus (GO:0043207)	1349	470	396.08	+	1.19	0.00105	0.0169
positive regulation of response to stimulus (GO:0048584)	2453	853	720.22	+	1.18	7.48e-06	0.000206
regulation of protein phosphorylation (GO:0001932)	1458	506	428.08	+	1.18	0.000869	0.0144
positive regulation of transcription by RNA polymerase II (GO:0045944)	1223	423	359.08	+	1.18	0.00321	0.0423
regulation of response to stimulus (GO:0048583)	4329	1494	1271.02	+	1.18	1.67e-09	7.56e-08
cellular process (GO:0009987)	14623	5034	4293.42	+	1.17	4.02e-83	5.82e-80
regulation of cell communication (GO:0010646)	3633	1217	1066.67	+	1.14	1.33e-05	0.000346
regulation of signaling (GO:0023051)	3673	1229	1078.42	+	1.14	1.45e-05	0.000374
regulation of biological process (GO:0050789)	11795	3836	3463.09	+	1.11	1.66e-17	1.51e-15
regulation of cellular process (GO:0050794)	11077	3599	3252.28	+	1.11	5.04e-15	3.82e-13
biological_process (GO:0008150)	17794	5730	5224.44	+	1.1	1.3e-73	1.3e-70
biological regulation (GO:0065007)	12491	4018	3667.45	+	1.1	4.71e-16	3.8e-14
regulation of biological quality (GO:0065008)	4112	1316	1207.31	+	1.09	0.00246	0.0341
cellular response to stimulus (GO:0051716)	6783	2117	1991.54	+	1.06	0.00285	0.0385
response to stimulus (GO:0050896)	8544	2645	2508.58	+	1.05	0.00195	0.0285
cellular developmental process (GO:0048869)	3825	1024	1123.05	-	0.91	0.00378	0.048
anatomical structure development (GO:0048856)	5451	1459	1600.45	-	0.91	0.000265	0.00511
multicellular organism development (GO:0007275)	5065	1347	1487.12	-	0.91	0.000211	0.0042
system development (GO:0048731)	4444	1173	1304.79	-	0.9	0.00026	0.00504
cell differentiation (GO:0030154)	3732	977	1095.74	-	0.89	0.000425	0.00778
animal organ development (GO:0048513)	3215	837	943.95	-	0.89	0.000731	0.0123
ion transport (GO:0006811)	1338	330	392.85	-	0.84	0.0031	0.0412
multicellular organismal process (GO:0032501)	7015	1706	2059.65	-	0.83	1.05e-17	9.69e-16
cell development (GO:0048468)	1626	393	477.41	-	0.82	0.000265	0.00512
cell-cell signaling (GO:0007267)	1175	283	344.99	-	0.82	0.00202	0.0292
anatomical structure morphogenesis (GO:0009653)	2174	518	638.3	-	0.81	5.07e-06	0.000143
movement of cell or subcellular component (GO:0006928)	1555	368	456.56	-	0.81	9.58e-05	0.00212
localization of cell (GO:0051674)	1066	251	312.99	-	0.8	0.00107	0.017
cell motility (GO:0048870)	1066	251	312.99	-	0.8	0.00107	0.017
locomotion (GO:0040011)	1306	305	383.45	-	0.8	0.00016	0.00333
neuron differentiation (GO:0030182)	1016	237	298.3	-	0.79	0.000911	0.015
tube development (GO:0035295)	857	198	251.62	-	0.79	0.00163	0.0245
regulation of ion transport (GO:0043269)	702	161	206.11	-	0.78	0.00381	0.0482
cell morphogenesis involved in differentiation (GO:0000904)	563	125	165.3	-	0.76	0.00365	0.0469
inorganic ion transmembrane transport (GO:0098660)	668	148	196.13	-	0.75	0.00144	0.0221
taxis (GO:0042330)	547	121	160.6	-	0.75	0.00371	0.0474
tissue development (GO:0009888)	1781	390	522.91	-	0.75	2.25e-08	8.87e-07
chemotaxis (GO:0006935)	545	119	160.02	-	0.74	0.00265	0.0361
adaptive immune response (GO:0002250)	614	134	180.27	-	0.74	0.00141	0.0218
regulation of ion transmembrane transport (GO:0034765)	488	105	143.28	-	0.73	0.00291	0.039
embryonic morphogenesis (GO:0048598)	581	125	170.59	-	0.73	0.00121	0.0189
morphogenesis of an epithelium (GO:0002009)	438	92	128.6	-	0.72	0.00279	0.0378
anion transport (GO:0006820)	581	122	170.59	-	0.72	0.000514	0.00914
axon development (GO:0061564)	415	87	121.85	-	0.71	0.00362	0.0465
sensory organ development (GO:0007423)	559	117	164.13	-	0.71	0.000569	0.00998
behavior (GO:0007610)	596	124	174.99	-	0.71	0.000302	0.00572
epithelium development (GO:0060429)	1117	231	327.96	-	0.7	3.16e-07	1.08e-05
axonogenesis (GO:0007409)	379	78	111.28	-	0.7	0.00335	0.0437
monovalent inorganic cation transport (GO:0015672)	409	84	120.09	-	0.7	0.00233	0.0327
regulation of cytosolic calcium ion concentration (GO:0051480)	343	69	100.71	-	0.69	0.00302	0.0403
embryonic organ development (GO:0048568)	446	88	130.95	-	0.67	0.000381	0.00702
regulation of membrane potential (GO:0042391)	441	87	129.48	-	0.67	0.000428	0.00783
skeletal system development (GO:0001501)	501	98	147.1	-	0.67	0.00014	0.00297
urogenital system development (GO:0001655)	318	62	93.37	-	0.66	0.00245	0.034
epithelial cell differentiation (GO:0030855)	682	132	200.24	-	0.66	4.21e-06	0.000121
kidney development (GO:0001822)	272	52	79.86	-	0.65	0.00329	0.0431
muscle organ development (GO:0007517)	294	56	86.32	-	0.65	0.00203	0.0294
tissue morphogenesis (GO:0048729)	566	107	166.18	-	0.64	1.12e-05	0.000297
cell junction organization (GO:0034330)	489	92	143.57	-	0.64	3.88e-05	0.000952
renal system development (GO:0072001)	282	52	82.8	-	0.63	0.00155	0.0235
regulation of trans-synaptic signaling (GO:0099177)	457	84	134.18	-	0.63	3.22e-05	0.000798
regulation of system process (GO:0044057)	591	108	173.52	-	0.62	1.81e-06	5.56e-05
cell fate commitment (GO:0045165)	252	46	73.99	-	0.62	0.00216	0.0307
cell-cell adhesion (GO:0098609)	504	92	147.98	-	0.62	1.01e-05	0.000271
modulation of chemical synaptic transmission (GO:0050804)	456	83	133.88	-	0.62	2.45e-05	0.000621
animal organ morphogenesis (GO:0009887)	970	176	284.8	-	0.62	3.15e-10	1.55e-08
second-messenger-mediated signaling (GO:0019932)	337	61	98.95	-	0.62	0.000285	0.00544
heart morphogenesis (GO:0003007)	250	45	73.4	-	0.61	0.00163	0.0245
synapse organization (GO:0050808)	293	52	86.03	-	0.6	0.000461	0.00836
axon guidance (GO:0007411)	264	46	77.51	-	0.59	0.000627	0.0108
biological adhesion (GO:0022610)	928	160	272.47	-	0.59	2.42e-11	1.35e-09
neuron projection guidance (GO:0097485)	267	46	78.39	-	0.59	0.00051	0.00909
cell recognition (GO:0008037)	233	40	68.41	-	0.58	0.00105	0.0167
cell adhesion (GO:0007155)	922	158	270.71	-	0.58	1.6e-11	9.11e-10
connective tissue development (GO:0061448)	224	38	65.77	-	0.58	0.00107	0.0171
skeletal system morphogenesis (GO:0048705)	242	41	71.05	-	0.58	0.000599	0.0104
ear development (GO:0043583)	231	39	67.82	-	0.58	0.000762	0.0127
regulation of signaling receptor activity (GO:0010469)	178	30	52.26	-	0.57	0.00352	0.0457
regulation of synaptic plasticity (GO:0048167)	191	32	56.08	-	0.57	0.00221	0.0314
embryonic organ morphogenesis (GO:0048562)	305	51	89.55	-	0.57	9.5e-05	0.00211
regulation of cation channel activity (GO:2001257)	187	31	54.9	-	0.56	0.00198	0.0289
limb development (GO:0060173)	181	30	53.14	-	0.56	0.00284	0.0385
appendage development (GO:0048736)	181	30	53.14	-	0.56	0.00284	0.0384
sensory organ morphogenesis (GO:0090596)	267	44	78.39	-	0.56	0.000172	0.00355
muscle system process (GO:0003012)	295	48	86.61	-	0.55	5.45e-05	0.00129
regulation of heart contraction (GO:0008016)	243	39	71.35	-	0.55	0.000249	0.00484
cell maturation (GO:0048469)	156	25	45.8	-	0.55	0.00322	0.0423
regulation of blood pressure (GO:0008217)	184	29	54.02	-	0.54	0.000985	0.016
circulatory system process (GO:0003013)	401	63	117.74	-	0.54	7.62e-07	2.45e-05
inner ear development (GO:0048839)	204	32	59.9	-	0.53	0.000555	0.00976
regulation of cell junction assembly (GO:1901888)	201	31	59.02	-	0.53	0.00038	0.00701
regulation of tube size (GO:0035150)	138	21	40.52	-	0.52	0.00314	0.0417
regulation of blood circulation (GO:1903522)	290	44	85.15	-	0.52	1.28e-05	0.000335
blood circulation (GO:0008015)	392	59	115.09	-	0.51	2.83e-07	9.68e-06
muscle contraction (GO:0006936)	246	37	72.23	-	0.51	5.82e-05	0.00138
determination of bilateral symmetry (GO:0009855)	127	19	37.29	-	0.51	0.00393	0.0498
regionalization (GO:0003002)	336	50	98.65	-	0.51	1.55e-06	4.84e-05
specification of symmetry (GO:0009799)	128	19	37.58	-	0.51	0.00397	0.05
embryonic limb morphogenesis (GO:0030326)	128	19	37.58	-	0.51	0.00397	0.05
embryonic appendage morphogenesis (GO:0035113)	128	19	37.58	-	0.51	0.00397	0.0499
synaptic signaling (GO:0099536)	470	69	138	-	0.5	4.86e-09	2.09e-07
pattern specification process (GO:0007389)	432	63	126.84	-	0.5	1.95e-08	7.83e-07
limb morphogenesis (GO:0035108)	151	22	44.33	-	0.5	0.00134	0.0207
appendage morphogenesis (GO:0035107)	151	22	44.33	-	0.5	0.00134	0.0207
branching morphogenesis of an epithelial tube (GO:0048754)	131	19	38.46	-	0.49	0.00235	0.0328
extracellular matrix organization (GO:0030198)	340	49	99.83	-	0.49	4.82e-07	1.6e-05
extracellular structure organization (GO:0043062)	341	49	100.12	-	0.49	3.71e-07	1.25e-05
anterior/posterior pattern specification (GO:0009952)	216	31	63.42	-	0.49	6.52e-05	0.00152
digestive system development (GO:0055123)	140	20	41.1	-	0.49	0.00166	0.0248
vascular process in circulatory system (GO:0003018)	169	24	49.62	-	0.48	0.000376	0.00695
defense response to bacterium (GO:0042742)	338	48	99.24	-	0.48	3.17e-07	1.08e-05
cAMP-mediated signaling (GO:0019933)	148	21	43.45	-	0.48	0.000864	0.0143
nephron development (GO:0072006)	127	18	37.29	-	0.48	0.002	0.0291
B cell receptor signaling pathway (GO:0050853)	128	18	37.58	-	0.48	0.002	0.0291
adenylate cyclase-activating G protein-coupled receptor signaling pathway (GO:0007189)	129	18	37.88	-	0.48	0.00153	0.0233
digestive tract development (GO:0048565)	129	18	37.88	-	0.48	0.00153	0.0233
system process (GO:0003008)	1980	268	581.34	-	0.46	5.62e-42	1.6e-39
B cell mediated immunity (GO:0019724)	207	28	60.78	-	0.46	3.01e-05	0.000752
trans-synaptic signaling (GO:0099537)	445	60	130.66	-	0.46	5.08e-10	2.44e-08
chemical synaptic transmission (GO:0007268)	426	57	125.08	-	0.46	8.66e-10	4.04e-08
anterograde trans-synaptic signaling (GO:0098916)	426	57	125.08	-	0.46	8.66e-10	4.03e-08
antimicrobial humoral response (GO:0019730)	142	19	41.69	-	0.46	0.000618	0.0107
cyclic-nucleotide-mediated signaling (GO:0019935)	172	23	50.5	-	0.46	0.000142	0.003
cellular response to BMP stimulus (GO:0071773)	105	14	30.83	-	0.45	0.00296	0.0397
response to BMP (GO:0071772)	105	14	30.83	-	0.45	0.00296	0.0397
cardiac chamber morphogenesis (GO:0003206)	128	17	37.58	-	0.45	0.000969	0.0158
bone morphogenesis (GO:0060349)	113	15	33.18	-	0.45	0.00204	0.0295
inorganic anion transmembrane transport (GO:0098661)	114	15	33.47	-	0.45	0.00207	0.0299
adenylate cyclase-modulating G protein-coupled receptor signaling pathway (GO:0007188)	214	28	62.83	-	0.45	1.34e-05	0.000347
morphogenesis of a branching structure (GO:0001763)	170	22	49.91	-	0.44	8.84e-05	0.00199
G protein-coupled receptor signaling pathway, coupled to cyclic nucleotide second messenger (GO:0007187)	249	32	73.11	-	0.44	1.34e-06	4.24e-05
positive regulation of cell junction assembly (GO:1901890)	102	13	29.95	-	0.43	0.00243	0.0338
immunoglobulin mediated immune response (GO:0016064)	204	26	59.9	-	0.43	1.17e-05	0.00031
ear morphogenesis (GO:0042471)	126	16	36.99	-	0.43	0.000599	0.0104
epidermis development (GO:0008544)	419	53	123.02	-	0.43	1.3e-10	6.66e-09
import across plasma membrane (GO:0098739)	95	12	27.89	-	0.43	0.00357	0.046
morphogenesis of a branching epithelium (GO:0061138)	159	20	46.68	-	0.43	0.000104	0.00228
terpenoid metabolic process (GO:0006721)	120	15	35.23	-	0.43	0.000881	0.0145
digestion (GO:0007586)	112	14	32.88	-	0.43	0.00126	0.0197
embryonic skeletal system development (GO:0048706)	129	16	37.88	-	0.42	0.00045	0.0082
feeding behavior (GO:0007631)	89	11	26.13	-	0.42	0.00385	0.0488
visual perception (GO:0007601)	219	27	64.3	-	0.42	2.6e-06	7.71e-05
cartilage development (GO:0051216)	172	21	50.5	-	0.42	3.02e-05	0.000754
sodium ion transport (GO:0006814)	156	19	45.8	-	0.41	8.48e-05	0.00191
sensory perception of light stimulus (GO:0050953)	222	27	65.18	-	0.41	1.96e-06	5.97e-05
skin development (GO:0043588)	380	46	111.57	-	0.41	2.12e-10	1.06e-08
regulation of systemic arterial blood pressure (GO:0003073)	100	12	29.36	-	0.41	0.00146	0.0223
cardiac conduction (GO:0061337)	93	11	27.31	-	0.4	0.00212	0.0304
membrane invagination (GO:0010324)	144	17	42.28	-	0.4	9.53e-05	0.00211
striated muscle contraction (GO:0006941)	112	13	32.88	-	0.4	0.000551	0.00972
chloride transport (GO:0006821)	104	12	30.54	-	0.39	0.000793	0.0132
ureteric bud development (GO:0001657)	87	10	25.54	-	0.39	0.00225	0.0319
kidney epithelium development (GO:0072073)	131	15	38.46	-	0.39	0.000145	0.00305
mesonephric tubule development (GO:0072164)	88	10	25.84	-	0.39	0.00228	0.0322
mesonephric epithelium development (GO:0072163)	88	10	25.84	-	0.39	0.00228	0.0321
cilium-dependent cell motility (GO:0060285)	97	11	28.48	-	0.39	0.00115	0.0181
cilium or flagellum-dependent cell motility (GO:0001539)	97	11	28.48	-	0.39	0.00115	0.0181
nervous system process (GO:0050877)	1399	158	410.76	-	0.38	1.13e-39	2.9e-37
actin-mediated cell contraction (GO:0070252)	90	10	26.42	-	0.38	0.00167	0.025
epidermal cell differentiation (GO:0009913)	316	35	92.78	-	0.38	7.06e-10	3.33e-08
mesonephros development (GO:0001823)	92	10	27.01	-	0.37	0.00122	0.0192
detection of external stimulus (GO:0009581)	129	14	37.88	-	0.37	8.17e-05	0.00185
chondrocyte differentiation (GO:0002062)	83	9	24.37	-	0.37	0.00174	0.0259
muscle organ morphogenesis (GO:0048644)	83	9	24.37	-	0.37	0.00174	0.0259
kidney morphogenesis (GO:0060993)	84	9	24.66	-	0.36	0.00174	0.0259
detection of abiotic stimulus (GO:0009582)	131	14	38.46	-	0.36	5.96e-05	0.0014
inorganic ion import across plasma membrane (GO:0099587)	75	8	22.02	-	0.36	0.0035	0.0455
inorganic cation import across plasma membrane (GO:0098659)	75	8	22.02	-	0.36	0.0035	0.0455
adenylate cyclase-inhibiting G protein-coupled receptor signaling pathway (GO:0007193)	86	9	25.25	-	0.36	0.00126	0.0197
action potential (GO:0001508)	96	10	28.19	-	0.35	0.00065	0.0112
inner ear morphogenesis (GO:0042472)	106	11	31.12	-	0.35	0.000235	0.00465
chloride transmembrane transport (GO:1902476)	97	10	28.48	-	0.35	0.000461	0.00835
neuron fate commitment (GO:0048663)	68	7	19.97	-	0.35	0.00359	0.0461
multicellular organismal signaling (GO:0035637)	136	14	39.93	-	0.35	3.22e-05	0.000798
nephron epithelium development (GO:0072009)	98	10	28.77	-	0.35	0.000471	0.00848
G protein-coupled receptor signaling pathway (GO:0007186)	1322	134	388.15	-	0.35	1.81e-43	5.75e-41
cardiac muscle contraction (GO:0060048)	79	8	23.19	-	0.34	0.00184	0.0271
cell fate specification (GO:0001708)	89	9	26.13	-	0.34	0.000656	0.0113
potassium ion transport (GO:0006813)	169	17	49.62	-	0.34	1.63e-06	5.09e-05
endochondral bone morphogenesis (GO:0060350)	70	7	20.55	-	0.34	0.00257	0.0354
regulation of neurotransmitter receptor activity (GO:0099601)	80	8	23.49	-	0.34	0.00129	0.0201
humoral immune response (GO:0006959)	371	37	108.93	-	0.34	4.55e-13	2.91e-11
regulation of synaptic transmission, glutamatergic (GO:0051966)	71	7	20.85	-	0.34	0.00259	0.0356
renal tubule development (GO:0061326)	82	8	24.08	-	0.33	0.000928	0.0152
regulation of amine transport (GO:0051952)	94	9	27.6	-	0.33	0.000341	0.00638
regulation of postsynaptic membrane potential (GO:0060078)	105	10	30.83	-	0.32	0.000123	0.00265
plasma membrane invagination (GO:0099024)	137	13	40.22	-	0.32	8.57e-06	0.000233
sodium ion transmembrane transport (GO:0035725)	95	9	27.89	-	0.32	0.000241	0.00472
nephron tubule morphogenesis (GO:0072078)	64	6	18.79	-	0.32	0.00377	0.048
muscle tissue morphogenesis (GO:0060415)	76	7	22.31	-	0.31	0.000931	0.0153
nephron epithelium morphogenesis (GO:0072088)	66	6	19.38	-	0.31	0.00269	0.0366
axoneme assembly (GO:0035082)	66	6	19.38	-	0.31	0.00269	0.0366
diterpenoid metabolic process (GO:0016101)	110	10	32.3	-	0.31	4.49e-05	0.00109
spinal cord development (GO:0021510)	111	10	32.59	-	0.31	4.49e-05	0.00109
nephron tubule development (GO:0072080)	78	7	22.9	-	0.31	0.00066	0.0113
nephron morphogenesis (GO:0072028)	67	6	19.67	-	0.31	0.00184	0.0271
keratinocyte differentiation (GO:0030216)	268	24	78.69	-	0.31	8.31e-11	4.37e-09
renal tubule morphogenesis (GO:0061333)	68	6	19.97	-	0.3	0.00191	0.028
regulation of morphogenesis of a branching structure (GO:0060688)	57	5	16.74	-	0.3	0.00366	0.0469
retinoid metabolic process (GO:0001523)	104	9	30.54	-	0.29	6.3e-05	0.00148
phospholipase C-activating G protein-coupled receptor signaling pathway (GO:0007200)	106	9	31.12	-	0.29	4.47e-05	0.00109
regulation of vasoconstriction (GO:0019229)	59	5	17.32	-	0.29	0.00257	0.0354
regulation of humoral immune response (GO:0002920)	136	11	39.93	-	0.28	1.45e-06	4.53e-05
phagocytosis, engulfment (GO:0006911)	128	10	37.58	-	0.27	1.91e-06	5.84e-05
positive regulation of synapse assembly (GO:0051965)	66	5	19.38	-	0.26	0.000898	0.0148
detection of stimulus (GO:0051606)	702	53	206.11	-	0.26	1.52e-31	2.99e-29
neuropeptide signaling pathway (GO:0007218)	107	8	31.42	-	0.25	9.77e-06	0.000263
regulation of synapse assembly (GO:0051963)	107	8	31.42	-	0.25	9.77e-06	0.000263
cell-cell adhesion via plasma-membrane adhesion molecules (GO:0098742)	256	19	75.16	-	0.25	2.47e-12	1.5e-10
transmission of nerve impulse (GO:0019226)	54	4	15.85	-	0.25	0.00247	0.0341
sensory perception (GO:0007600)	977	72	286.85	-	0.25	1.42e-44	5.37e-42
cell differentiation in spinal cord (GO:0021515)	57	4	16.74	-	0.24	0.00116	0.0183
potassium ion transmembrane transport (GO:0071805)	159	11	46.68	-	0.24	1.87e-08	7.53e-07
negative regulation of blood coagulation (GO:0030195)	46	3	13.51	-	0.22	0.00326	0.0427
embryonic pattern specification (GO:0009880)	62	4	18.2	-	0.22	0.000557	0.00978
negative regulation of hemostasis (GO:1900047)	47	3	13.8	-	0.22	0.00339	0.0441
detection of mechanical stimulus (GO:0050982)	48	3	14.09	-	0.21	0.00222	0.0315
sensory perception of taste (GO:0050909)	66	4	19.38	-	0.21	0.000262	0.00506
homophilic cell adhesion via plasma membrane adhesion molecules (GO:0007156)	165	10	48.45	-	0.21	1.7e-09	7.65e-08
regulation of complement activation (GO:0030449)	117	7	34.35	-	0.2	4.29e-07	1.43e-05
cornification (GO:0070268)	113	6	33.18	-	0.18	2.33e-07	8.05e-06
regulation of catecholamine secretion (GO:0050433)	61	3	17.91	-	0.17	0.000138	0.00294
regulation of dopamine secretion (GO:0014059)	41	2	12.04	-	0.17	0.00286	0.0385
sensory perception of bitter taste (GO:0050913)	41	2	12.04	-	0.17	0.00286	0.0385
humoral immune response mediated by circulating immunoglobulin (GO:0002455)	166	6	48.74	-	0.12	2.78e-12	1.68e-10
keratinization (GO:0031424)	226	8	66.36	-	0.12	1.31e-16	1.1e-14
retinoic acid metabolic process (GO:0042573)	32	1	9.4	-	0.11	0.00318	0.042
cilium movement (GO:0003341)	65	2	19.08	-	0.1	1.23e-05	0.000324
axonemal dynein complex assembly (GO:0070286)	33	1	9.69	-	0.1	0.00323	0.0424
detection of chemical stimulus involved in sensory perception of bitter taste (GO:0001580)	35	1	10.28	-	0.1	0.00211	0.0304
detection of chemical stimulus involved in sensory perception of taste (GO:0050912)	41	1	12.04	-	0.08	0.000597	0.0104
complement activation (GO:0006956)	176	4	51.67	-	0.08	3.14e-15	2.44e-13
calcium-dependent cell-cell adhesion via plasma membrane cell adhesion molecules (GO:0016339)	46	1	13.51	-	0.07	0.000152	0.00318
phagocytosis, recognition (GO:0006910)	106	2	31.12	-	0.06	9.09e-10	4.22e-08
complement activation, classical pathway (GO:0006958)	161	3	47.27	-	0.06	1.29e-14	9.45e-13
detection of chemical stimulus (GO:0009593)	519	8	152.38	-	0.05	3.58e-47	1.78e-44
sensory perception of chemical stimulus (GO:0007606)	540	8	158.55	-	0.05	2.43e-49	1.33e-46
detection of stimulus involved in sensory perception (GO:0050906)	545	8	160.02	-	0.05	6.14e-50	3.49e-47
sensory perception of smell (GO:0007608)	468	4	137.41	-	0.03	1.28e-46	5.83e-44
detection of chemical stimulus involved in sensory perception (GO:0050907)	483	1	141.81	-	< 0.01	4.51e-53	3.27e-50
serotonin receptor signaling pathway (GO:0007210)	39	0	11.45	-	< 0.01	6.65e-05	0.00154
metanephric nephron development (GO:0072210)	31	0	9.1	-	< 0.01	0.000755	0.0127
synaptic membrane adhesion (GO:0099560)	26	0	7.63	-	< 0.01	0.00178	0.0264
cell-cell adhesion mediated by cadherin (GO:0044331)	27	0	7.93	-	< 0.01	0.00185	0.0271
neuron fate specification (GO:0048665)	34	0	9.98	-	< 0.01	0.000276	0.0053
detection of chemical stimulus involved in sensory perception of smell (GO:0050911)	439	0	128.89	-	< 0.01	5.28e-50	3.11e-47
G protein-coupled serotonin receptor signaling pathway (GO:0098664)	34	0	9.98	-	< 0.01	0.000276	0.00529
cartilage morphogenesis (GO:0060536)	28	0	8.22	-	< 0.01	0.00111	0.0176

## Sheet: CellularComponent
GO cellular component complete	Homo sapiens - REFLIST (20851)	CD8NM (6122)	CD8NM (expected)	CD8NM (over/under)	CD8NM (fold Enrichment)	CD8NM (raw P-value)	CD8NM (FDR)
proteasome regulatory particle, base subcomplex (GO:0008540)	12	12	3.52	+	3.41	0.00516	0.0344
methylosome (GO:0034709)	12	12	3.52	+	3.41	0.00516	0.0342
proteasome accessory complex (GO:0022624)	25	24	7.34	+	3.27	5.19e-05	0.000531
proteasome regulatory particle (GO:0005838)	22	21	6.46	+	3.25	0.000166	0.00159
nuclear exosome (RNase complex) (GO:0000176)	16	15	4.7	+	3.19	0.00182	0.014
U2-type catalytic step 2 spliceosome (GO:0071007)	30	28	8.81	+	3.18	2.24e-05	0.000251
cytoplasmic exosome (RNase complex) (GO:0000177)	14	13	4.11	+	3.16	0.00415	0.0287
organellar small ribosomal subunit (GO:0000314)	28	26	8.22	+	3.16	5.01e-05	0.000521
mitochondrial small ribosomal subunit (GO:0005763)	28	26	8.22	+	3.16	5.01e-05	0.000518
organellar large ribosomal subunit (GO:0000315)	58	53	17.03	+	3.11	7.93e-09	1.54e-07
mitochondrial large ribosomal subunit (GO:0005762)	58	53	17.03	+	3.11	7.93e-09	1.53e-07
organellar ribosome (GO:0000313)	89	81	26.13	+	3.1	9.36e-13	2.98e-11
mitochondrial ribosome (GO:0005761)	89	81	26.13	+	3.1	9.36e-13	2.93e-11
U4/U6 x U5 tri-snRNP complex (GO:0046540)	33	30	9.69	+	3.1	1.35e-05	0.000155
large ribosomal subunit (GO:0015934)	118	106	34.65	+	3.06	4.64e-16	1.66e-14
translation preinitiation complex (GO:0070993)	18	16	5.28	+	3.03	0.00166	0.013
ribosomal subunit (GO:0044391)	190	168	55.79	+	3.01	4.66e-24	2.34e-22
catalytic step 2 spliceosome (GO:0071013)	86	76	25.25	+	3.01	1.08e-11	3.04e-10
eukaryotic 43S preinitiation complex (GO:0016282)	17	15	4.99	+	3.01	0.00246	0.0182
spliceosomal tri-snRNP complex (GO:0097526)	34	30	9.98	+	3.01	1.87e-05	0.000213
U2-type precatalytic spliceosome (GO:0071005)	50	44	14.68	+	3	3.35e-07	5.16e-06
cytosolic large ribosomal subunit (GO:0022625)	58	51	17.03	+	2.99	2.9e-08	5.1e-07
eukaryotic translation initiation factor 3 complex (GO:0005852)	16	14	4.7	+	2.98	0.00367	0.0257
COPII vesicle coat (GO:0030127)	15	13	4.4	+	2.95	0.00548	0.0355
preribosome, small subunit precursor (GO:0030688)	15	13	4.4	+	2.95	0.00548	0.0353
small ribosomal subunit (GO:0015935)	75	65	22.02	+	2.95	7.08e-10	1.59e-08
eukaryotic 48S preinitiation complex (GO:0033290)	15	13	4.4	+	2.95	0.00548	0.0352
DNA helicase complex (GO:0033202)	15	13	4.4	+	2.95	0.00548	0.0351
Ino80 complex (GO:0031011)	15	13	4.4	+	2.95	0.00548	0.035
precatalytic spliceosome (GO:0071011)	52	45	15.27	+	2.95	2.81e-07	4.41e-06
polysomal ribosome (GO:0042788)	34	29	9.98	+	2.91	5.32e-05	0.000539
endopeptidase complex (GO:1905369)	66	56	19.38	+	2.89	1.42e-08	2.67e-07
proteasome complex (GO:0000502)	65	55	19.08	+	2.88	2.06e-08	3.76e-07
exoribonuclease complex (GO:1905354)	26	22	7.63	+	2.88	0.000399	0.00347
exosome (RNase complex) (GO:0000178)	25	21	7.34	+	2.86	0.000588	0.00504
U5 snRNP (GO:0005682)	18	15	5.28	+	2.84	0.00537	0.0352
COPI-coated vesicle membrane (GO:0030663)	18	15	5.28	+	2.84	0.00537	0.0351
cytosolic small ribosomal subunit (GO:0022627)	46	38	13.51	+	2.81	5.14e-06	6.74e-05
cytosolic ribosome (GO:0022626)	107	88	31.42	+	2.8	5.78e-12	1.7e-10
COPI-coated vesicle (GO:0030137)	28	23	8.22	+	2.8	0.000578	0.005
U2-type spliceosomal complex (GO:0005684)	94	77	27.6	+	2.79	9.35e-11	2.31e-09
ribosome (GO:0005840)	240	196	70.47	+	2.78	6.01e-25	3.35e-23
cytoplasmic ubiquitin ligase complex (GO:0000153)	16	13	4.7	+	2.77	0.00741	0.0447
ESC/E(Z) complex (GO:0035098)	16	13	4.7	+	2.77	0.00741	0.0446
U1 snRNP (GO:0005685)	21	17	6.17	+	2.76	0.00283	0.0205
proteasome core complex (GO:0005839)	21	17	6.17	+	2.76	0.00283	0.0204
U12-type spliceosomal complex (GO:0005689)	26	21	7.63	+	2.75	0.000772	0.00656
spliceosomal complex (GO:0005681)	193	154	56.67	+	2.72	2.38e-19	9.01e-18
spliceosomal snRNP complex (GO:0097525)	62	49	18.2	+	2.69	5.6e-07	8.26e-06
chaperone complex (GO:0101031)	23	18	6.75	+	2.67	0.00242	0.0181
respiratory chain complex I (GO:0045271)	50	39	14.68	+	2.66	1.02e-05	0.000121
NADH dehydrogenase complex (GO:0030964)	50	39	14.68	+	2.66	1.02e-05	0.000121
mitochondrial respiratory chain complex I (GO:0005747)	50	39	14.68	+	2.66	1.02e-05	0.00012
small nucleolar ribonucleoprotein complex (GO:0005732)	22	17	6.46	+	2.63	0.00355	0.0251
peptidase complex (GO:1905368)	92	71	27.01	+	2.63	4.56e-09	9.33e-08
ESCRT complex (GO:0036452)	26	20	7.63	+	2.62	0.00213	0.0163
INO80-type complex (GO:0097346)	26	20	7.63	+	2.62	0.00213	0.0162
immunological synapse (GO:0001772)	39	30	11.45	+	2.62	0.00013	0.00126
small nuclear ribonucleoprotein complex (GO:0030532)	68	52	19.97	+	2.6	5.05e-07	7.62e-06
ribonucleoprotein complex (GO:1990904)	700	532	205.52	+	2.59	3.58e-60	4.23e-58
ficolin-1-rich granule (GO:0101002)	124	94	36.41	+	2.58	1.82e-11	5.07e-10
ficolin-1-rich granule lumen (GO:1904813)	124	94	36.41	+	2.58	1.82e-11	5e-10
mitochondrial protein complex (GO:0098798)	266	201	78.1	+	2.57	1e-22	4.58e-21
preribosome (GO:0030684)	81	61	23.78	+	2.56	9.01e-08	1.52e-06
H4/H2A histone acetyltransferase complex (GO:0043189)	20	15	5.87	+	2.55	0.00766	0.0459
NuA4 histone acetyltransferase complex (GO:0035267)	20	15	5.87	+	2.55	0.00766	0.0457
small-subunit processome (GO:0032040)	38	28	11.16	+	2.51	0.000336	0.00295
vesicle coat (GO:0030120)	52	38	15.27	+	2.49	3.85e-05	0.00041
Sm-like protein family complex (GO:0120114)	78	57	22.9	+	2.49	4.48e-07	6.85e-06
melanosome (GO:0042470)	105	76	30.83	+	2.47	6.51e-09	1.31e-07
pigment granule (GO:0048770)	105	76	30.83	+	2.47	6.51e-09	1.29e-07
preribosome, large subunit precursor (GO:0030687)	25	18	7.34	+	2.45	0.00533	0.0351
90S preribosome (GO:0030686)	32	23	9.4	+	2.45	0.00177	0.0138
respiratory chain complex (GO:0098803)	85	61	24.96	+	2.44	2.63e-07	4.15e-06
Cajal body (GO:0015030)	56	40	16.44	+	2.43	3.94e-05	0.000418
H4 histone acetyltransferase complex (GO:1902562)	45	32	13.21	+	2.42	0.000198	0.00187
protein serine/threonine phosphatase complex (GO:0008287)	45	32	13.21	+	2.42	0.000198	0.00186
phosphatase complex (GO:1903293)	45	32	13.21	+	2.42	0.000198	0.00185
mitochondrial respirasome (GO:0005746)	90	64	26.42	+	2.42	1.85e-07	2.96e-06
endoplasmic reticulum tubular network (GO:0071782)	24	17	7.05	+	2.41	0.00777	0.0463
respirasome (GO:0070469)	101	71	29.65	+	2.39	6.66e-08	1.14e-06
polysome (GO:0005844)	74	52	21.73	+	2.39	3.12e-06	4.31e-05
sex chromosome (GO:0000803)	30	21	8.81	+	2.38	0.00372	0.026
host cellular component (GO:0018995)	75	52	22.02	+	2.36	5.52e-06	7e-05
host cell (GO:0043657)	75	52	22.02	+	2.36	5.52e-06	6.96e-05
integral component of lumenal side of endoplasmic reticulum membrane (GO:0071556)	29	20	8.51	+	2.35	0.00537	0.035
lumenal side of endoplasmic reticulum membrane (GO:0098553)	29	20	8.51	+	2.35	0.00537	0.0349
inner mitochondrial membrane protein complex (GO:0098800)	136	93	39.93	+	2.33	1.45e-09	3.15e-08
mitochondrial intermembrane space (GO:0005758)	80	54	23.49	+	2.3	6.06e-06	7.54e-05
ER to Golgi transport vesicle membrane (GO:0012507)	61	41	17.91	+	2.29	7.32e-05	0.000727
lumenal side of membrane (GO:0098576)	36	24	10.57	+	2.27	0.00288	0.0207
membrane coat (GO:0030117)	92	61	27.01	+	2.26	2.31e-06	3.24e-05
coated membrane (GO:0048475)	92	61	27.01	+	2.26	2.31e-06	3.22e-05
cytoplasmic stress granule (GO:0010494)	68	45	19.97	+	2.25	4.11e-05	0.000429
PML body (GO:0016605)	100	66	29.36	+	2.25	8.99e-07	1.28e-05
mitochondrial nucleoid (GO:0042645)	44	29	12.92	+	2.24	0.0011	0.00897
nucleoid (GO:0009295)	44	29	12.92	+	2.24	0.0011	0.00894
phagophore assembly site (GO:0000407)	32	21	9.4	+	2.24	0.00506	0.0341
azurophil granule membrane (GO:0035577)	58	38	17.03	+	2.23	0.000204	0.00188
mitochondrial inner membrane (GO:0005743)	483	315	141.81	+	2.22	5.01e-27	3.05e-25
protein acetyltransferase complex (GO:0031248)	96	62	28.19	+	2.2	3.43e-06	4.71e-05
acetyltransferase complex (GO:1902493)	96	62	28.19	+	2.2	3.43e-06	4.67e-05
MLL1/2 complex (GO:0044665)	31	20	9.1	+	2.2	0.00719	0.0442
Flemming body (GO:0090543)	31	20	9.1	+	2.2	0.00719	0.0441
MLL1 complex (GO:0071339)	31	20	9.1	+	2.2	0.00719	0.0439
organelle envelope lumen (GO:0031970)	90	58	26.42	+	2.19	6.97e-06	8.57e-05
nuclear chromosome, telomeric region (GO:0000784)	112	72	32.88	+	2.19	5.3e-07	7.87e-06
integral component of mitochondrial inner membrane (GO:0031305)	50	32	14.68	+	2.18	0.000846	0.00716
intrinsic component of mitochondrial inner membrane (GO:0031304)	50	32	14.68	+	2.18	0.000846	0.00713
COP9 signalosome (GO:0008180)	36	23	10.57	+	2.18	0.00468	0.032
PcG protein complex (GO:0031519)	47	30	13.8	+	2.17	0.00147	0.0117
azurophil granule (GO:0042582)	154	98	45.22	+	2.17	8.9e-09	1.7e-07
primary lysosome (GO:0005766)	154	98	45.22	+	2.17	8.9e-09	1.68e-07
integral component of endoplasmic reticulum membrane (GO:0030176)	162	103	47.56	+	2.17	3.45e-09	7.14e-08
intrinsic component of mitochondrial membrane (GO:0098573)	81	51	23.78	+	2.14	3.84e-05	0.000412
nuclear ubiquitin ligase complex (GO:0000152)	43	27	12.63	+	2.14	0.00253	0.0186
histone acetyltransferase complex (GO:0000123)	86	54	25.25	+	2.14	2.6e-05	0.000288
organelle inner membrane (GO:0019866)	545	341	160.02	+	2.13	6.02e-27	3.55e-25
integral component of mitochondrial membrane (GO:0032592)	80	50	23.49	+	2.13	5.32e-05	0.000542
mitochondrial matrix (GO:0005759)	476	297	139.76	+	2.13	1.9e-23	9.09e-22
Cul4-RING E3 ubiquitin ligase complex (GO:0080008)	37	23	10.86	+	2.12	0.00781	0.0463
AP-type membrane coat adaptor complex (GO:0030119)	42	26	12.33	+	2.11	0.00354	0.0251
chromosome, telomeric region (GO:0000781)	147	91	43.16	+	2.11	5.8e-08	1e-06
nuclear speck (GO:0016607)	403	249	118.32	+	2.1	2.01e-19	7.77e-18
intrinsic component of endoplasmic reticulum membrane (GO:0031227)	170	105	49.91	+	2.1	6.95e-09	1.37e-07
methyltransferase complex (GO:0034708)	109	67	32	+	2.09	4.77e-06	6.38e-05
azurophil granule lumen (GO:0035578)	90	55	26.42	+	2.08	3.67e-05	0.000398
P-body (GO:0000932)	87	53	25.54	+	2.07	6.42e-05	0.000641
DNA-directed RNA polymerase complex (GO:0000428)	115	70	33.76	+	2.07	3.52e-06	4.77e-05
Golgi-associated vesicle membrane (GO:0030660)	112	68	32.88	+	2.07	6.15e-06	7.61e-05
COPII-coated ER to Golgi transport vesicle (GO:0030134)	94	57	27.6	+	2.07	3.4e-05	0.000371
nuclear DNA-directed RNA polymerase complex (GO:0055029)	114	69	33.47	+	2.06	4.82e-06	6.41e-05
clathrin coat (GO:0030118)	43	26	12.63	+	2.06	0.00561	0.0357
nuclear pore (GO:0005643)	91	55	26.72	+	2.06	4.11e-05	0.000431
mitochondrial envelope (GO:0005740)	761	458	223.43	+	2.05	4.73e-33	3.51e-31
RNA polymerase complex (GO:0030880)	119	71	34.94	+	2.03	4.86e-06	6.41e-05
oxidoreductase complex (GO:1990204)	114	68	33.47	+	2.03	7.3e-06	8.93e-05
mitochondrial membrane (GO:0031966)	719	428	211.1	+	2.03	3.65e-30	2.52e-28
site of DNA damage (GO:0090734)	81	48	23.78	+	2.02	0.000194	0.00184
site of double-strand break (GO:0035861)	61	36	17.91	+	2.01	0.00141	0.0112
catalytic complex (GO:1902494)	1382	811	405.76	+	2	2.34e-56	2.47e-54
nucleolus (GO:0005730)	935	543	274.52	+	1.98	3.37e-36	2.6e-34
vesicle tethering complex (GO:0099023)	71	41	20.85	+	1.97	0.000922	0.00767
proton-transporting two-sector ATPase complex (GO:0016469)	52	30	15.27	+	1.96	0.00505	0.0341
ribonucleoprotein granule (GO:0035770)	233	134	68.41	+	1.96	1.73e-09	3.72e-08
RNA polymerase II, holoenzyme (GO:0016591)	89	51	26.13	+	1.95	0.000236	0.00215
microbody membrane (GO:0031903)	63	36	18.5	+	1.95	0.00238	0.018
peroxisomal membrane (GO:0005778)	63	36	18.5	+	1.95	0.00238	0.018
nuclear body (GO:0016604)	795	453	233.42	+	1.94	7.22e-29	4.82e-27
Golgi-associated vesicle (GO:0005798)	182	103	53.44	+	1.93	2.39e-07	3.81e-06
transferase complex (GO:1990234)	790	447	231.95	+	1.93	6.44e-28	4.17e-26
envelope (GO:0031975)	1216	687	357.03	+	1.92	4.18e-43	3.81e-41
organelle envelope (GO:0031967)	1216	687	357.03	+	1.92	4.18e-43	3.64e-41
late endosome membrane (GO:0031902)	137	77	40.22	+	1.91	1.15e-05	0.000134
SCF ubiquitin ligase complex (GO:0019005)	66	37	19.38	+	1.91	0.00209	0.016
cytoplasmic ribonucleoprotein granule (GO:0036464)	223	125	65.47	+	1.91	2.22e-08	4e-07
ATPase complex (GO:1904949)	88	49	25.84	+	1.9	0.00047	0.00408
histone methyltransferase complex (GO:0035097)	81	45	23.78	+	1.89	0.000871	0.00728
integral component of organelle membrane (GO:0031301)	375	208	110.1	+	1.89	7.76e-13	2.51e-11
phagocytic vesicle membrane (GO:0030670)	76	42	22.31	+	1.88	0.00133	0.0106
SWI/SNF superfamily-type complex (GO:0070603)	84	46	24.66	+	1.87	0.00103	0.00853
inclusion body (GO:0016234)	81	44	23.78	+	1.85	0.00174	0.0136
mitochondrion (GO:0005739)	1622	880	476.23	+	1.85	1.86e-50	1.78e-48
nuclear periphery (GO:0034399)	133	72	39.05	+	1.84	5.12e-05	0.000527
autophagosome (GO:0005776)	98	53	28.77	+	1.84	0.000582	0.00501
integral component of Golgi membrane (GO:0030173)	63	34	18.5	+	1.84	0.00509	0.0341
specific granule membrane (GO:0035579)	91	49	26.72	+	1.83	0.00109	0.00895
ubiquitin ligase complex (GO:0000151)	292	157	85.73	+	1.83	2.59e-09	5.46e-08
chromosomal region (GO:0098687)	339	182	99.53	+	1.83	1.65e-10	3.98e-09
fibrillar center (GO:0001650)	129	69	37.88	+	1.82	0.000111	0.00109
intrinsic component of organelle membrane (GO:0031300)	406	217	119.2	+	1.82	3.12e-12	9.47e-11
endoplasmic reticulum-Golgi intermediate compartment (GO:0005793)	132	70	38.76	+	1.81	9.65e-05	0.000953
transferase complex, transferring phosphorus-containing groups (GO:0061695)	262	138	76.93	+	1.79	6.88e-08	1.17e-06
nucleoplasm (GO:0005654)	3975	2086	1167.09	+	1.79	1.54e-126	2.81e-124
lytic vacuole membrane (GO:0098852)	372	195	109.22	+	1.79	1.74e-10	4.15e-09
lysosomal membrane (GO:0005765)	372	195	109.22	+	1.79	1.74e-10	4.1e-09
coated vesicle membrane (GO:0030662)	178	93	52.26	+	1.78	1.1e-05	0.000129
microbody (GO:0042579)	142	74	41.69	+	1.77	0.000112	0.0011
peroxisome (GO:0005777)	142	74	41.69	+	1.77	0.000112	0.00109
endoplasmic reticulum-Golgi intermediate compartment membrane (GO:0033116)	73	38	21.43	+	1.77	0.00604	0.0381
spindle pole (GO:0000922)	166	86	48.74	+	1.76	3.95e-05	0.000417
vacuolar membrane (GO:0005774)	428	221	125.66	+	1.76	2.33e-11	6.24e-10
phagocytic vesicle (GO:0045335)	134	69	39.34	+	1.75	0.000269	0.00242
nuclear membrane (GO:0031965)	303	156	88.96	+	1.75	2.9e-08	5.06e-07
midbody (GO:0030496)	181	93	53.14	+	1.75	2.29e-05	0.000255
nuclear envelope (GO:0005635)	479	245	140.64	+	1.74	4.26e-12	1.28e-10
nuclear matrix (GO:0016363)	108	55	31.71	+	1.73	0.00133	0.0106
kinetochore (GO:0000776)	136	69	39.93	+	1.73	0.000301	0.00267
coated vesicle (GO:0030135)	294	149	86.32	+	1.73	1.19e-07	1.94e-06
late endosome (GO:0005770)	272	137	79.86	+	1.72	5e-07	7.59e-06
recycling endosome membrane (GO:0055038)	86	43	25.25	+	1.7	0.00586	0.0371
transcriptional repressor complex (GO:0017053)	84	42	24.66	+	1.7	0.0073	0.0445
chromosome, centromeric region (GO:0000775)	196	98	57.55	+	1.7	3.22e-05	0.000355
cullin-RING ubiquitin ligase complex (GO:0031461)	165	82	48.45	+	1.69	0.000168	0.0016
cytoplasmic vesicle lumen (GO:0060205)	324	161	95.13	+	1.69	9.5e-08	1.57e-06
secretory granule lumen (GO:0034774)	320	159	93.95	+	1.69	1.09e-07	1.8e-06
focal adhesion (GO:0005925)	409	203	120.09	+	1.69	2.1e-09	4.47e-08
neuron projection cytoplasm (GO:0120111)	87	43	25.54	+	1.68	0.00621	0.039
endosome membrane (GO:0010008)	492	243	144.45	+	1.68	7.42e-11	1.86e-09
vesicle lumen (GO:0031983)	326	161	95.72	+	1.68	1.35e-07	2.19e-06
spindle (GO:0005819)	363	179	106.58	+	1.68	2.55e-08	4.53e-07
lytic vacuole (GO:0000323)	704	345	206.7	+	1.67	1.24e-14	4.13e-13
lysosome (GO:0005764)	704	345	206.7	+	1.67	1.24e-14	4.06e-13
cell-substrate junction (GO:0030055)	416	203	122.14	+	1.66	6.27e-09	1.27e-07
vacuole (GO:0005773)	805	390	236.35	+	1.65	7.59e-16	2.67e-14
vacuolar lumen (GO:0005775)	172	83	50.5	+	1.64	0.000292	0.0026
centrosome (GO:0005813)	592	284	173.82	+	1.63	1.87e-11	5.07e-10
nuclear lumen (GO:0031981)	4746	2276	1393.46	+	1.63	1.8e-107	2.78e-105
cytosol (GO:0005829)	5210	2482	1529.69	+	1.62	1.31e-118	2.2e-116
mitochondrial outer membrane (GO:0005741)	185	88	54.32	+	1.62	0.000268	0.00242
organelle lumen (GO:0043233)	5861	2756	1720.83	+	1.6	2.68e-132	7.67e-130
intracellular organelle lumen (GO:0070013)	5861	2756	1720.83	+	1.6	2.68e-132	6.71e-130
membrane-enclosed lumen (GO:0031974)	5861	2756	1720.83	+	1.6	2.68e-132	5.97e-130
tertiary granule (GO:0070820)	164	77	48.15	+	1.6	0.000865	0.00726
organelle outer membrane (GO:0031968)	209	98	61.36	+	1.6	0.000201	0.00187
outer membrane (GO:0019867)	211	98	61.95	+	1.58	0.000276	0.00247
ruffle (GO:0001726)	177	82	51.97	+	1.58	0.000985	0.00816
secretory granule membrane (GO:0030667)	303	139	88.96	+	1.56	2.09e-05	0.000236
specific granule (GO:0042581)	160	72	46.98	+	1.53	0.00346	0.0246
perinuclear region of cytoplasm (GO:0048471)	735	330	215.8	+	1.53	1.92e-10	4.48e-09
nuclear outer membrane-endoplasmic reticulum membrane network (GO:0042175)	1114	500	327.08	+	1.53	2.64e-15	9.14e-14
organelle membrane (GO:0031090)	3561	1594	1045.53	+	1.52	1.88e-52	1.88e-50
endoplasmic reticulum membrane (GO:0005789)	1092	488	320.62	+	1.52	1.02e-14	3.48e-13
protein-containing complex (GO:0032991)	5505	2439	1616.31	+	1.51	4.6e-88	6.59e-86
Golgi membrane (GO:0000139)	758	335	222.55	+	1.51	6.47e-10	1.48e-08
trans-Golgi network (GO:0005802)	243	107	71.35	+	1.5	0.000637	0.00544
recycling endosome (GO:0055037)	182	80	53.44	+	1.5	0.003	0.0214
extracellular exosome (GO:0070062)	2098	913	615.99	+	1.48	8.43e-25	4.57e-23
condensed chromosome (GO:0000793)	223	97	65.47	+	1.48	0.00155	0.0122
nucleus (GO:0005634)	7504	3262	2203.23	+	1.48	2.81e-128	5.63e-126
whole membrane (GO:0098805)	1712	744	502.66	+	1.48	5.75e-20	2.3e-18
organelle subcompartment (GO:0031984)	390	169	114.51	+	1.48	3.38e-05	0.000371
endosome (GO:0005768)	947	410	278.05	+	1.47	5e-11	1.3e-09
clathrin-coated vesicle (GO:0030136)	192	83	56.37	+	1.47	0.00374	0.026
extracellular vesicle (GO:1903561)	2119	915	622.15	+	1.47	5.05e-24	2.47e-22
extracellular organelle (GO:0043230)	2124	917	623.62	+	1.47	4.45e-24	2.29e-22
cytoplasmic side of membrane (GO:0098562)	182	78	53.44	+	1.46	0.00585	0.0371
microtubule organizing center (GO:0005815)	782	333	229.6	+	1.45	1.7e-08	3.14e-07
intracellular membrane-bounded organelle (GO:0043231)	10894	4613	3198.55	+	1.44	1.52e-237	1.02e-234
bounding membrane of organelle (GO:0098588)	2111	888	619.8	+	1.43	1.15e-20	5.03e-19
Golgi subcompartment (GO:0098791)	364	153	106.87	+	1.43	0.000246	0.00223
secretory granule (GO:0030141)	846	355	248.39	+	1.43	1.6e-08	2.97e-07
early endosome (GO:0005769)	369	153	108.34	+	1.41	0.000397	0.00347
cytoplasmic vesicle (GO:0031410)	2386	978	700.55	+	1.4	3.73e-20	1.56e-18
intracellular vesicle (GO:0097708)	2389	979	701.43	+	1.4	3.89e-20	1.59e-18
microtubule cytoskeleton (GO:0015630)	1250	507	367.01	+	1.38	5.68e-10	1.31e-08
endoplasmic reticulum (GO:0005783)	1441	582	423.09	+	1.38	3.88e-11	1.02e-09
secretory vesicle (GO:0099503)	1015	407	298.01	+	1.37	9.1e-08	1.52e-06
membrane region (GO:0098589)	342	137	100.41	+	1.36	0.00243	0.0181
membrane-bounded organelle (GO:0043227)	12598	5037	3698.86	+	1.36	1.05e-237	1.06e-234
transport vesicle (GO:0030133)	417	166	122.43	+	1.36	0.00113	0.00916
intracellular non-membrane-bounded organelle (GO:0043232)	4939	1960	1450.13	+	1.35	4.18e-38	3.35e-36
non-membrane-bounded organelle (GO:0043228)	4948	1963	1452.77	+	1.35	3.74e-38	3.13e-36
membrane raft (GO:0045121)	328	130	96.3	+	1.35	0.00408	0.0283
Golgi apparatus (GO:0005794)	1595	632	468.3	+	1.35	6.43e-11	1.63e-09
vesicle membrane (GO:0012506)	808	320	237.23	+	1.35	5.51e-06	7.04e-05
membrane microdomain (GO:0098857)	329	130	96.6	+	1.35	0.00488	0.0331
vesicle (GO:0031982)	3886	1533	1140.96	+	1.34	4.36e-27	2.73e-25
cytoplasmic vesicle membrane (GO:0030659)	786	310	230.78	+	1.34	1.14e-05	0.000133
intracellular organelle (GO:0043229)	12687	4998	3724.99	+	1.34	6.43e-215	3.22e-212
endomembrane system (GO:0012505)	4570	1798	1341.78	+	1.34	1.78e-32	1.27e-30
cytoplasm (GO:0005737)	11488	4512	3372.96	+	1.34	1.19e-155	3.96e-153
endocytic vesicle (GO:0030139)	327	128	96.01	+	1.33	0.00666	0.0412
organelle (GO:0043226)	13720	5206	4028.29	+	1.29	2.35e-202	9.44e-200
intracellular (GO:0005622)	14483	5469	4252.31	+	1.29	1.34e-243	2.69e-240
cell leading edge (GO:0031252)	423	159	124.2	+	1.28	0.008	0.0473
membrane protein complex (GO:0098796)	1308	477	384.04	+	1.24	3.69e-05	0.000398
chromosome (GO:0005694)	1716	620	503.83	+	1.23	5.31e-06	6.87e-05
cytoskeleton (GO:0005856)	2278	755	668.84	+	1.13	0.00239	0.0179
cellular anatomical entity (GO:0110165)	18633	5859	5470.78	+	1.07	2.36e-59	2.63e-57
cellular_component (GO:0005575)	18824	5904	5526.86	+	1.07	2.69e-62	3.6e-60
membrane (GO:0016020)	9856	3084	2893.79	+	1.07	2.01e-05	0.000228
cell projection (GO:0042995)	2296	599	674.12	-	0.89	0.00644	0.0402
plasma membrane bounded cell projection (GO:0120025)	2208	573	648.28	-	0.88	0.00517	0.0342
neuron projection (GO:0043005)	1381	346	405.47	-	0.85	0.00628	0.0394
integral component of membrane (GO:0016021)	5768	1355	1693.53	-	0.8	2.55e-18	9.45e-17
intrinsic component of membrane (GO:0031224)	5921	1378	1738.45	-	0.79	2.56e-20	1.09e-18
cell periphery (GO:0071944)	5882	1329	1727	-	0.77	1.07e-24	5.63e-23
plasma membrane (GO:0005886)	5752	1285	1688.83	-	0.76	9.39e-26	5.38e-24
plasma membrane region (GO:0098590)	1206	266	354.09	-	0.75	9.79e-06	0.000118
external side of plasma membrane (GO:0009897)	429	94	125.96	-	0.75	0.00838	0.0494
cilium (GO:0005929)	644	134	189.08	-	0.71	0.000155	0.00149
apical part of cell (GO:0045177)	406	82	119.2	-	0.69	0.00153	0.012
cell surface (GO:0009986)	946	191	277.75	-	0.69	6.81e-07	9.9e-06
apical plasma membrane (GO:0016324)	338	67	99.24	-	0.68	0.00274	0.02
plasma membrane protein complex (GO:0098797)	702	133	206.11	-	0.65	1.05e-06	1.48e-05
motile cilium (GO:0031514)	190	32	55.79	-	0.57	0.00279	0.0203
integral component of plasma membrane (GO:0005887)	1637	272	480.63	-	0.57	1.08e-21	4.81e-20
synaptic membrane (GO:0097060)	398	66	116.86	-	0.56	5.38e-06	6.91e-05
intrinsic component of plasma membrane (GO:0031226)	1713	284	502.95	-	0.56	7.19e-23	3.35e-21
presynaptic membrane (GO:0042734)	159	25	46.68	-	0.54	0.00255	0.0186
plasma membrane signaling receptor complex (GO:0098802)	316	49	92.78	-	0.53	9.48e-06	0.000115
ciliary plasm (GO:0097014)	123	19	36.11	-	0.53	0.00652	0.0406
receptor complex (GO:0043235)	527	79	154.73	-	0.51	1.32e-09	2.91e-08
axoneme (GO:0005930)	122	18	35.82	-	0.5	0.00441	0.0304
blood microparticle (GO:0072562)	143	21	41.99	-	0.5	0.00191	0.0146
postsynaptic membrane (GO:0045211)	291	40	85.44	-	0.47	8.87e-07	1.27e-05
intermediate filament cytoskeleton (GO:0045111)	262	34	76.93	-	0.44	8.65e-07	1.25e-05
intrinsic component of presynaptic membrane (GO:0098889)	85	11	24.96	-	0.44	0.00692	0.0427
anchored component of membrane (GO:0031225)	169	21	49.62	-	0.42	5.46e-05	0.000551
photoreceptor outer segment (GO:0001750)	92	11	27.01	-	0.41	0.00293	0.021
postsynaptic density membrane (GO:0098839)	103	12	30.24	-	0.4	0.00109	0.00894
GABA-ergic synapse (GO:0098982)	78	9	22.9	-	0.39	0.00447	0.0307
postsynaptic specialization membrane (GO:0099634)	130	15	38.17	-	0.39	0.000201	0.00186
main axon (GO:0044304)	71	8	20.85	-	0.38	0.00659	0.0409
transporter complex (GO:1990351)	336	37	98.65	-	0.38	1.38e-10	3.37e-09
collagen-containing extracellular matrix (GO:0062023)	409	45	120.09	-	0.37	1.34e-12	4.14e-11
intrinsic component of synaptic membrane (GO:0099240)	173	19	50.79	-	0.37	5.52e-06	6.92e-05
integral component of synaptic membrane (GO:0099699)	160	17	46.98	-	0.36	8.13e-06	9.88e-05
extracellular matrix (GO:0031012)	536	56	157.37	-	0.36	3.04e-17	1.11e-15
transmembrane transporter complex (GO:1902495)	328	32	96.3	-	0.33	6.32e-12	1.81e-10
neuron projection membrane (GO:0032589)	62	6	18.2	-	0.33	0.00527	0.0348
integral component of postsynaptic density membrane (GO:0099061)	54	5	15.85	-	0.32	0.00743	0.0446
T cell receptor complex (GO:0042101)	141	13	41.4	-	0.31	4.38e-06	5.89e-05
ion channel complex (GO:0034702)	305	28	89.55	-	0.31	6.03e-12	1.75e-10
cation channel complex (GO:0034703)	224	20	65.77	-	0.3	3.07e-09	6.42e-08
intrinsic component of postsynaptic specialization membrane (GO:0098948)	82	7	24.08	-	0.29	0.000328	0.0029
intermediate filament (GO:0005882)	226	19	66.36	-	0.29	7.44e-10	1.66e-08
potassium channel complex (GO:0034705)	98	8	28.77	-	0.28	5.96e-05	0.000597
voltage-gated potassium channel complex (GO:0008076)	87	7	25.54	-	0.27	0.000167	0.0016
chloride channel complex (GO:0034707)	50	4	14.68	-	0.27	0.00512	0.0342
ionotropic glutamate receptor complex (GO:0008328)	52	4	15.27	-	0.26	0.00356	0.025
integral component of postsynaptic specialization membrane (GO:0099060)	78	6	22.9	-	0.26	0.000218	0.00199
excitatory synapse (GO:0060076)	53	4	15.56	-	0.26	0.00246	0.0182
neurotransmitter receptor complex (GO:0098878)	54	4	15.85	-	0.25	0.00247	0.0182
Golgi lumen (GO:0005796)	100	7	29.36	-	0.24	1.29e-05	0.000149
intrinsic component of postsynaptic membrane (GO:0098936)	129	9	37.88	-	0.24	6e-07	8.78e-06
voltage-gated calcium channel complex (GO:0005891)	44	3	12.92	-	0.23	0.00478	0.0326
integral component of postsynaptic membrane (GO:0099055)	123	8	36.11	-	0.22	5.15e-07	7.71e-06
basement membrane (GO:0005604)	98	6	28.77	-	0.21	5.24e-06	6.83e-05
cornified envelope (GO:0001533)	45	2	13.21	-	0.15	0.00129	0.0104
cell body membrane (GO:0044298)	30	1	8.81	-	0.11	0.00492	0.0333
collagen trimer (GO:0005581)	90	3	26.42	-	0.11	2.93e-07	4.56e-06
keratin filament (GO:0045095)	101	3	29.65	-	0.1	2.28e-08	4.09e-07
immunoglobulin complex (GO:0019814)	185	1	54.32	-	0.02	1.05e-19	4.12e-18
connexin complex (GO:0005922)	21	0	6.17	-	< 0.01	0.00735	0.0447
sodium channel complex (GO:0034706)	26	0	7.63	-	< 0.01	0.00178	0.0138
complex of collagen trimers (GO:0098644)	21	0	6.17	-	< 0.01	0.00735	0.0445
immunoglobulin complex, circulating (GO:0042571)	94	0	27.6	-	< 0.01	6.04e-11	1.55e-09

## Sheet: MolecularFunction
GO molecular function complete	Homo sapiens - REFLIST (20851)	CD8NM (6122)	CD8NM (expected)	CD8NM (over/under)	CD8NM (fold Enrichment)	CD8NM (raw P-value)	CD8NM (FDR)
structural constituent of ribosome (GO:0003735)	169	149	49.62	+	3	1.62e-21	4.5e-19
translation initiation factor activity (GO:0003743)	52	45	15.27	+	2.95	2.81e-07	1.72e-05
mRNA 5'-UTR binding (GO:0048027)	25	21	7.34	+	2.86	0.000588	0.0135
RNA polymerase II complex binding (GO:0000993)	37	30	10.86	+	2.76	5.83e-05	0.00192
NF-kappaB binding (GO:0051059)	31	25	9.1	+	2.75	0.000306	0.00781
RNA polymerase core enzyme binding (GO:0043175)	46	37	13.51	+	2.74	9.57e-06	0.000379
snoRNA binding (GO:0030515)	30	24	8.81	+	2.72	0.000451	0.0109
basal RNA polymerase II transcription machinery binding (GO:0001099)	55	44	16.15	+	2.72	1.59e-06	7.9e-05
basal transcription machinery binding (GO:0001098)	55	44	16.15	+	2.72	1.59e-06	7.82e-05
exoribonuclease activity (GO:0004532)	39	31	11.45	+	2.71	7.42e-05	0.00237
NAD+ ADP-ribosyltransferase activity (GO:0003950)	24	19	7.05	+	2.7	0.00165	0.0329
exoribonuclease activity, producing 5'-phosphomonoesters (GO:0016896)	37	29	10.86	+	2.67	0.00016	0.00446
rRNA binding (GO:0019843)	63	49	18.5	+	2.65	7.06e-07	3.97e-05
DNA-directed 5'-3' RNA polymerase activity (GO:0003899)	40	31	11.74	+	2.64	8.94e-05	0.00278
3'-5'-exoribonuclease activity (GO:0000175)	35	27	10.28	+	2.63	0.000344	0.00869
core promoter sequence-specific DNA binding (GO:0001046)	34	26	9.98	+	2.6	0.000505	0.0119
NADH dehydrogenase activity (GO:0003954)	46	35	13.51	+	2.59	4.51e-05	0.00156
NADH dehydrogenase (quinone) activity (GO:0050136)	46	35	13.51	+	2.59	4.51e-05	0.00155
NADH dehydrogenase (ubiquinone) activity (GO:0008137)	46	35	13.51	+	2.59	4.51e-05	0.00154
5'-3' RNA polymerase activity (GO:0034062)	43	32	12.63	+	2.53	0.000137	0.00405
RNA polymerase activity (GO:0097747)	43	32	12.63	+	2.53	0.000137	0.00403
RNA polymerase binding (GO:0070063)	65	48	19.08	+	2.52	2.65e-06	0.000125
translation initiation factor binding (GO:0031369)	34	25	9.98	+	2.5	0.000842	0.0183
thyroid hormone receptor binding (GO:0046966)	30	22	8.81	+	2.5	0.00147	0.0296
core promoter binding (GO:0001047)	45	33	13.21	+	2.5	0.000113	0.00334
pre-mRNA binding (GO:0036002)	37	27	10.86	+	2.49	0.000483	0.0114
ribonucleoprotein complex binding (GO:0043021)	136	96	39.93	+	2.4	2.27e-10	2.23e-08
snRNA binding (GO:0017069)	43	30	12.63	+	2.38	0.000403	0.00981
exonuclease activity, active with either ribo- or deoxyribonucleic acids and producing 5'-phosphomonoesters (GO:0016796)	58	40	17.03	+	2.35	5.45e-05	0.00181
ligase activity, forming carbon-oxygen bonds (GO:0016875)	45	31	13.21	+	2.35	0.000478	0.0114
aminoacyl-tRNA ligase activity (GO:0004812)	45	31	13.21	+	2.35	0.000478	0.0113
oxidoreductase activity, acting on NAD(P)H, quinone or similar compound as acceptor (GO:0016655)	61	42	17.91	+	2.35	4.49e-05	0.00157
tRNA binding (GO:0000049)	64	44	18.79	+	2.34	2.6e-05	0.00095
double-stranded RNA binding (GO:0003725)	74	50	21.73	+	2.3	1.22e-05	0.000469
ubiquitin binding (GO:0043130)	77	52	22.61	+	2.3	7.09e-06	0.000288
general transcription initiation factor binding (GO:0140296)	40	27	11.74	+	2.3	0.00116	0.0244
translation factor activity, RNA binding (GO:0008135)	91	61	26.72	+	2.28	1.38e-06	7.13e-05
4 iron, 4 sulfur cluster binding (GO:0051539)	42	28	12.33	+	2.27	0.00139	0.0282
RNA binding (GO:0003723)	1676	1100	492.09	+	2.24	7.39e-100	6.97e-97
3'-5' exonuclease activity (GO:0008408)	55	36	16.15	+	2.23	0.00036	0.0089
ubiquitin-like protein binding (GO:0032182)	97	63	28.48	+	2.21	2.46e-06	0.000117
protein N-terminus binding (GO:0047485)	110	70	32.3	+	2.17	1.02e-06	5.4e-05
androgen receptor binding (GO:0050681)	44	28	12.92	+	2.17	0.00181	0.0352
mRNA binding (GO:0003729)	273	173	80.15	+	2.16	1.48e-14	2.41e-12
ubiquitin-like protein conjugating enzyme activity (GO:0061650)	43	27	12.63	+	2.14	0.00253	0.0479
ubiquitin-like protein ligase binding (GO:0044389)	311	195	91.31	+	2.14	6.07e-16	1.43e-13
nucleosome binding (GO:0031491)	67	42	19.67	+	2.14	0.000203	0.00558
metal cluster binding (GO:0051540)	64	40	18.79	+	2.13	0.000358	0.00895
iron-sulfur cluster binding (GO:0051536)	64	40	18.79	+	2.13	0.000358	0.0089
NAD binding (GO:0051287)	56	35	16.44	+	2.13	0.000645	0.0146
translation regulator activity, nucleic acid binding (GO:0090079)	114	71	33.47	+	2.12	1.48e-06	7.4e-05
transferase activity, transferring pentosyl groups (GO:0016763)	53	33	15.56	+	2.12	0.0011	0.0233
ubiquitin protein ligase binding (GO:0031625)	295	183	86.61	+	2.11	1.28e-14	2.24e-12
damaged DNA binding (GO:0003684)	68	42	19.97	+	2.1	0.000231	0.00616
exonuclease activity (GO:0004527)	83	51	24.37	+	2.09	6.85e-05	0.00223
heat shock protein binding (GO:0031072)	125	75	36.7	+	2.04	2.39e-06	0.000115
translation regulator activity (GO:0045182)	147	88	43.16	+	2.04	2.84e-07	1.72e-05
promoter-specific chromatin binding (GO:1990841)	57	34	16.74	+	2.03	0.00155	0.0311
single-stranded DNA binding (GO:0003697)	118	70	34.65	+	2.02	6.61e-06	0.000276
mRNA 3'-UTR binding (GO:0003730)	93	55	27.31	+	2.01	6.94e-05	0.00223
ribosome binding (GO:0043022)	61	36	17.91	+	2.01	0.00141	0.0285
unfolded protein binding (GO:0051082)	128	75	37.58	+	2	4.4e-06	0.000198
histone binding (GO:0042393)	203	118	59.6	+	1.98	1.24e-08	8.88e-07
catalytic activity, acting on RNA (GO:0140098)	392	227	115.09	+	1.97	1.9e-15	4.08e-13
peptide N-acetyltransferase activity (GO:0034212)	72	41	21.14	+	1.94	0.00101	0.0215
GDP binding (GO:0019003)	74	42	21.73	+	1.93	0.00113	0.024
chaperone binding (GO:0051087)	104	59	30.54	+	1.93	0.000102	0.00305
catalytic activity, acting on a tRNA (GO:0140101)	127	72	37.29	+	1.93	1.78e-05	0.000672
RNA helicase activity (GO:0003724)	76	43	22.31	+	1.93	0.000899	0.0194
nuclear receptor binding (GO:0016922)	115	65	33.76	+	1.93	4.94e-05	0.00165
steroid hormone receptor binding (GO:0035258)	94	53	27.6	+	1.92	0.00023	0.00621
nuclear hormone receptor binding (GO:0035257)	158	89	46.39	+	1.92	1.82e-06	8.85e-05
modification-dependent protein binding (GO:0140030)	146	82	42.87	+	1.91	5.02e-06	0.000222
oxidoreductase activity, acting on NAD(P)H (GO:0016651)	109	61	32	+	1.91	9.86e-05	0.00298
p53 binding (GO:0002039)	68	38	19.97	+	1.9	0.00229	0.0437
helicase activity (GO:0004386)	159	88	46.68	+	1.89	3.84e-06	0.000176
acetyltransferase activity (GO:0016407)	114	63	33.47	+	1.88	9.49e-05	0.00289
cadherin binding (GO:0045296)	321	177	94.25	+	1.88	6.15e-11	7.08e-09
nucleotidyltransferase activity (GO:0016779)	139	76	40.81	+	1.86	2.6e-05	0.000957
electron transfer activity (GO:0009055)	110	60	32.3	+	1.86	0.000209	0.00571
RNA polymerase II-specific DNA-binding transcription factor binding (GO:0061629)	287	155	84.27	+	1.84	2.73e-09	2.18e-07
N-acetyltransferase activity (GO:0008080)	92	49	27.01	+	1.81	0.00115	0.0242
single-stranded RNA binding (GO:0003727)	83	44	24.37	+	1.81	0.00198	0.0382
DNA-dependent ATPase activity (GO:0008094)	114	59	33.47	+	1.76	0.000688	0.0152
N-acyltransferase activity (GO:0016410)	116	60	34.06	+	1.76	0.000554	0.0128
ubiquitin-like protein transferase activity (GO:0019787)	419	216	123.02	+	1.76	5.13e-11	6.21e-09
S-adenosylmethionine-dependent methyltransferase activity (GO:0008757)	156	80	45.8	+	1.75	8.52e-05	0.00266
ubiquitin-protein transferase activity (GO:0004842)	394	202	115.68	+	1.75	3.5e-10	3.18e-08
ribonuclease activity (GO:0004540)	119	61	34.94	+	1.75	0.000635	0.0144
ligase activity (GO:0016874)	154	78	45.22	+	1.73	0.000143	0.00414
DNA-binding transcription factor binding (GO:0140297)	369	185	108.34	+	1.71	5.8e-09	4.28e-07
phosphatase regulator activity (GO:0019208)	102	51	29.95	+	1.7	0.00256	0.0483
hormone receptor binding (GO:0051427)	191	95	56.08	+	1.69	4.7e-05	0.00158
protease binding (GO:0002020)	133	66	39.05	+	1.69	0.00065	0.0145
isomerase activity (GO:0016853)	170	84	49.91	+	1.68	0.000154	0.00431
ubiquitin-like protein ligase activity (GO:0061659)	248	122	72.81	+	1.68	5.99e-06	0.000257
ubiquitin protein ligase activity (GO:0061630)	238	117	69.88	+	1.67	9.54e-06	0.000381
protein phosphatase binding (GO:0019903)	143	69	41.99	+	1.64	0.000945	0.0203
transcription coactivator activity (GO:0003713)	340	163	99.83	+	1.63	5.07e-07	2.92e-05
cysteine-type peptidase activity (GO:0008234)	188	90	55.2	+	1.63	0.000224	0.00607
phosphatase binding (GO:0019902)	188	89	55.2	+	1.61	0.000294	0.00753
ATPase activity, coupled (GO:0042623)	293	138	86.03	+	1.6	7.38e-06	0.000298
transcription coregulator activity (GO:0003712)	604	284	177.34	+	1.6	1.01e-10	1.06e-08
transferase activity, transferring acyl groups other than amino-acyl groups (GO:0016747)	237	111	69.58	+	1.6	7.88e-05	0.0025
transcription corepressor activity (GO:0003714)	249	116	73.11	+	1.59	6.83e-05	0.00224
nucleoside binding (GO:0001882)	397	184	116.56	+	1.58	4.97e-07	2.89e-05
catalytic activity, acting on DNA (GO:0140097)	216	100	63.42	+	1.58	0.000248	0.00651
purine nucleoside binding (GO:0001883)	390	180	114.51	+	1.57	8.52e-07	4.62e-05
ribonucleoside binding (GO:0032549)	390	180	114.51	+	1.57	8.52e-07	4.57e-05
methyltransferase activity (GO:0008168)	219	101	64.3	+	1.57	0.000271	0.00706
GTPase activity (GO:0003924)	332	153	97.48	+	1.57	6.63e-06	0.000274
enzyme binding (GO:0019899)	2259	1041	663.26	+	1.57	5.55e-36	1.75e-33
transcription factor binding (GO:0008134)	689	317	202.3	+	1.57	5.78e-11	6.82e-09
purine ribonucleoside binding (GO:0032550)	387	178	113.63	+	1.57	1.28e-06	6.69e-05
GTP binding (GO:0005525)	383	176	112.45	+	1.57	1.46e-06	7.4e-05
transferase activity, transferring one-carbon groups (GO:0016741)	231	106	67.82	+	1.56	0.000184	0.00508
nuclease activity (GO:0004518)	216	99	63.42	+	1.56	0.000322	0.00816
molecular adaptor activity (GO:0060090)	327	147	96.01	+	1.53	2.47e-05	0.000918
nucleic acid binding (GO:0003676)	4107	1836	1205.84	+	1.52	3.34e-62	1.97e-59
protein C-terminus binding (GO:0008022)	204	91	59.9	+	1.52	0.00125	0.0258
guanyl nucleotide binding (GO:0019001)	404	180	118.62	+	1.52	5.07e-06	0.000222
guanyl ribonucleotide binding (GO:0032561)	404	180	118.62	+	1.52	5.07e-06	0.00022
transferase activity, transferring acyl groups (GO:0016746)	269	119	78.98	+	1.51	0.000243	0.0064
protein-macromolecule adaptor activity (GO:0030674)	258	114	75.75	+	1.5	0.000366	0.009
chromatin binding (GO:0003682)	566	250	166.18	+	1.5	1.03e-07	6.57e-06
kinase regulator activity (GO:0019207)	214	94	62.83	+	1.5	0.00159	0.0317
kinase binding (GO:0019900)	755	331	221.67	+	1.49	1.48e-09	1.2e-07
protein kinase binding (GO:0019901)	667	291	195.84	+	1.49	2.22e-08	1.48e-06
protein domain specific binding (GO:0019904)	710	308	208.46	+	1.48	1.48e-08	1.03e-06
hydrolase activity, acting on acid anhydrides, in phosphorus-containing anhydrides (GO:0016818)	877	380	257.49	+	1.48	2.47e-10	2.37e-08
hydrolase activity, acting on acid anhydrides (GO:0016817)	877	380	257.49	+	1.48	2.47e-10	2.33e-08
pyrophosphatase activity (GO:0016462)	873	378	256.32	+	1.47	2.84e-10	2.63e-08
nucleoside-triphosphatase activity (GO:0017111)	820	355	240.76	+	1.47	1.25e-09	1.04e-07
cell adhesion molecule binding (GO:0050839)	501	216	147.1	+	1.47	3.06e-06	0.000142
coenzyme binding (GO:0050662)	297	126	87.2	+	1.44	0.00067	0.0149
ATPase activity (GO:0016887)	440	186	129.19	+	1.44	3.9e-05	0.00139
protein-containing complex binding (GO:0044877)	1252	529	367.6	+	1.44	1.24e-12	1.63e-10
transferase activity (GO:0016740)	2363	981	693.79	+	1.41	1.56e-21	4.6e-19
heterocyclic compound binding (GO:1901363)	6060	2515	1779.26	+	1.41	1.68e-68	1.32e-65
nucleoside phosphate binding (GO:1901265)	2184	905	641.24	+	1.41	1.28e-19	3.37e-17
nucleotide binding (GO:0000166)	2183	904	640.94	+	1.41	1.55e-19	3.85e-17
organic cyclic compound binding (GO:0097159)	6147	2535	1804.8	+	1.4	4.12e-67	2.77e-64
purine ribonucleoside triphosphate binding (GO:0035639)	1859	758	545.82	+	1.39	4.13e-15	7.8e-13
purine nucleotide binding (GO:0017076)	1938	789	569.01	+	1.39	1.27e-15	2.85e-13
purine ribonucleotide binding (GO:0032555)	1925	781	565.19	+	1.38	3.32e-15	6.52e-13
ribonucleotide binding (GO:0032553)	1941	787	569.89	+	1.38	2.83e-15	5.8e-13
nucleoside-triphosphatase regulator activity (GO:0060589)	348	140	102.18	+	1.37	0.00185	0.036
GTPase binding (GO:0051020)	556	223	163.25	+	1.37	9.14e-05	0.00282
enzyme activator activity (GO:0008047)	529	212	155.32	+	1.36	0.000152	0.0043
catalytic activity (GO:0003824)	5829	2321	1711.44	+	1.36	7.17e-49	3.07e-46
adenyl nucleotide binding (GO:0030554)	1581	626	464.19	+	1.35	9.1e-11	9.76e-09
enzyme regulator activity (GO:0030234)	1065	421	312.69	+	1.35	1.97e-07	1.23e-05
catalytic activity, acting on a protein (GO:0140096)	2234	883	655.92	+	1.35	6.69e-15	1.21e-12
adenyl ribonucleotide binding (GO:0032559)	1570	619	460.96	+	1.34	2.21e-10	2.22e-08
transferase activity, transferring phosphorus-containing groups (GO:0016772)	985	388	289.2	+	1.34	8.03e-07	4.46e-05
ATP binding (GO:0005524)	1511	595	443.64	+	1.34	6.11e-10	5.34e-08
identical protein binding (GO:0042802)	1866	732	547.87	+	1.34	6.9e-12	8.8e-10
protein binding (GO:0005515)	12129	4676	3561.16	+	1.31	1.04e-154	4.93e-151
hydrolase activity, acting on ester bonds (GO:0016788)	761	293	223.43	+	1.31	8.02e-05	0.00252
small molecule binding (GO:0036094)	2583	994	758.39	+	1.31	2.15e-14	3.39e-12
hydrolase activity (GO:0016787)	2555	980	750.17	+	1.31	6.12e-14	9.03e-12
protein homodimerization activity (GO:0042803)	661	251	194.07	+	1.29	0.000535	0.0125
carbohydrate derivative binding (GO:0097367)	2283	852	670.3	+	1.27	4.27e-10	3.8e-08
drug binding (GO:0008144)	1772	658	520.27	+	1.26	1.09e-07	6.87e-06
oxidoreductase activity (GO:0016491)	769	285	225.78	+	1.26	0.00073	0.016
protein dimerization activity (GO:0046983)	1019	373	299.19	+	1.25	0.000231	0.00619
anion binding (GO:0043168)	2856	1032	838.54	+	1.23	1.13e-09	9.56e-08
zinc ion binding (GO:0008270)	840	303	246.63	+	1.23	0.00191	0.0369
binding (GO:0005488)	15295	5358	4490.72	+	1.19	2.23e-129	5.25e-126
DNA binding (GO:0003677)	2523	875	740.77	+	1.18	7.05e-06	0.000289
ion binding (GO:0043167)	6355	2120	1865.87	+	1.14	1e-09	8.62e-08
molecular_function (GO:0003674)	17653	5779	5183.04	+	1.11	4.07e-102	6.4e-99
transporter activity (GO:0005215)	1223	297	359.08	-	0.83	0.00223	0.0428
transmembrane transporter activity (GO:0022857)	1062	235	311.81	-	0.75	3.89e-05	0.0014
ion transmembrane transporter activity (GO:0015075)	880	186	258.37	-	0.72	2.05e-05	0.000767
cation transmembrane transporter activity (GO:0008324)	652	132	191.43	-	0.69	4.62e-05	0.00157
inorganic molecular entity transmembrane transporter activity (GO:0015318)	830	161	243.69	-	0.66	3.88e-07	2.29e-05
inorganic cation transmembrane transporter activity (GO:0022890)	607	114	178.22	-	0.64	4.04e-06	0.000183
calcium ion binding (GO:0005509)	725	128	212.87	-	0.6	1.44e-08	1.02e-06
monovalent inorganic cation transmembrane transporter activity (GO:0015077)	396	69	116.27	-	0.59	2.61e-05	0.000949
secondary active transmembrane transporter activity (GO:0015291)	239	40	70.17	-	0.57	0.000541	0.0126
cytokine activity (GO:0005125)	217	34	63.71	-	0.53	0.000347	0.00871
metal ion transmembrane transporter activity (GO:0046873)	439	63	128.89	-	0.49	6.95e-09	5.04e-07
inorganic anion transmembrane transporter activity (GO:0015103)	141	20	41.4	-	0.48	0.00125	0.0259
antigen binding (GO:0003823)	186	26	54.61	-	0.48	0.000139	0.00406
glycosaminoglycan binding (GO:0005539)	233	32	68.41	-	0.47	1.21e-05	0.000469
symporter activity (GO:0015293)	146	20	42.87	-	0.47	0.000747	0.0163
tetrapyrrole binding (GO:0046906)	154	21	45.22	-	0.46	0.000386	0.00943
channel activity (GO:0015267)	484	65	142.11	-	0.46	6.34e-11	7.13e-09
passive transmembrane transporter activity (GO:0022803)	485	65	142.4	-	0.46	6.41e-11	7.04e-09
heme binding (GO:0020037)	144	19	42.28	-	0.45	0.000469	0.0112
ion channel activity (GO:0005216)	441	58	129.48	-	0.45	2.01e-10	2.06e-08
hormone binding (GO:0042562)	109	14	32	-	0.44	0.00168	0.0332
cation channel activity (GO:0005261)	344	43	101	-	0.43	4.7e-09	3.57e-07
signaling receptor activator activity (GO:0030546)	492	60	144.45	-	0.42	5.87e-13	8.14e-11
receptor ligand activity (GO:0048018)	487	59	142.99	-	0.41	6.3e-13	8.49e-11
receptor regulator activity (GO:0030545)	538	64	157.96	-	0.41	1.33e-14	2.24e-12
molecular transducer activity (GO:0060089)	1531	180	449.51	-	0.4	5e-41	1.68e-38
signaling receptor activity (GO:0038023)	1522	177	446.87	-	0.4	1.77e-41	6.44e-39
heparin binding (GO:0008201)	170	19	49.91	-	0.38	1.05e-05	0.000412
solute:cation symporter activity (GO:0015294)	108	12	31.71	-	0.38	0.000427	0.0103
chloride transmembrane transporter activity (GO:0015108)	101	11	29.65	-	0.37	0.000614	0.014
transmembrane receptor protein kinase activity (GO:0019199)	83	9	24.37	-	0.37	0.00174	0.0343
serine-type endopeptidase inhibitor activity (GO:0004867)	96	10	28.19	-	0.35	0.00065	0.0146
ligand-gated cation channel activity (GO:0099094)	106	11	31.12	-	0.35	0.000235	0.00624
G protein-coupled peptide receptor activity (GO:0008528)	147	15	43.16	-	0.35	1.18e-05	0.000461
monooxygenase activity (GO:0004497)	108	11	31.71	-	0.35	0.00017	0.00472
peptide receptor activity (GO:0001653)	153	15	44.92	-	0.33	4.47e-06	0.000199
hormone activity (GO:0005179)	128	12	37.58	-	0.32	1.67e-05	0.000635
ligand-gated channel activity (GO:0022834)	139	13	40.81	-	0.32	6.13e-06	0.000261
ligand-gated ion channel activity (GO:0015276)	139	13	40.81	-	0.32	6.13e-06	0.000258
transmembrane signaling receptor activity (GO:0004888)	1305	122	383.16	-	0.32	2.89e-47	1.14e-44
chloride channel activity (GO:0005254)	75	7	22.02	-	0.32	0.00133	0.0271
solute:sodium symporter activity (GO:0015370)	76	7	22.31	-	0.31	0.000931	0.0201
gated channel activity (GO:0022836)	342	31	100.41	-	0.31	2.24e-13	3.2e-11
sodium ion transmembrane transporter activity (GO:0015081)	157	14	46.1	-	0.3	8.3e-07	4.55e-05
growth factor activity (GO:0008083)	163	14	47.86	-	0.29	2.99e-07	1.78e-05
voltage-gated ion channel activity (GO:0005244)	198	16	58.13	-	0.28	3.51e-09	2.76e-07
voltage-gated channel activity (GO:0022832)	199	16	58.43	-	0.27	3.52e-09	2.72e-07
transmembrane receptor protein tyrosine kinase activity (GO:0004714)	64	5	18.79	-	0.27	0.00129	0.0264
sulfotransferase activity (GO:0008146)	53	4	15.56	-	0.26	0.00246	0.0467
potassium ion transmembrane transporter activity (GO:0015079)	159	11	46.68	-	0.24	1.87e-08	1.26e-06
neurotransmitter binding (GO:0042165)	58	4	17.03	-	0.23	0.00118	0.0246
extracellular ligand-gated ion channel activity (GO:0005230)	77	5	22.61	-	0.22	9.42e-05	0.00288
voltage-gated cation channel activity (GO:0022843)	141	9	41.4	-	0.22	4.23e-08	2.73e-06
peptide hormone binding (GO:0017046)	54	3	15.85	-	0.19	0.000691	0.0152
potassium channel activity (GO:0005267)	123	6	36.11	-	0.17	3.33e-08	2.18e-06
transmitter-gated channel activity (GO:0022835)	62	3	18.2	-	0.16	0.000144	0.00413
transmitter-gated ion channel activity (GO:0022824)	62	3	18.2	-	0.16	0.000144	0.00411
G protein-coupled receptor activity (GO:0004930)	884	41	259.55	-	0.16	2.27e-55	1.19e-52
ion gated channel activity (GO:0022839)	44	2	12.92	-	0.15	0.00123	0.0255
voltage-gated potassium channel activity (GO:0005249)	89	4	26.13	-	0.15	1.45e-06	7.43e-05
neurotransmitter receptor activity (GO:0030594)	118	5	34.65	-	0.14	1.53e-08	1.05e-06
transmitter-gated ion channel activity involved in regulation of postsynaptic membrane potential (GO:1904315)	55	2	16.15	-	0.12	0.000101	0.00303
neurotransmitter receptor activity involved in regulation of postsynaptic membrane potential (GO:0099529)	58	2	17.03	-	0.12	6.94e-05	0.00224
postsynaptic neurotransmitter receptor activity (GO:0098960)	78	2	22.9	-	0.09	6.11e-07	3.48e-05
steroid hydroxylase activity (GO:0008395)	40	1	11.74	-	0.09	0.000557	0.0128
extracellular matrix structural constituent (GO:0005201)	165	4	48.45	-	0.08	4.27e-14	6.51e-12
sodium channel activity (GO:0005272)	45	1	13.21	-	0.08	0.000149	0.00425
immunoglobulin receptor binding (GO:0034987)	98	2	28.77	-	0.07	4.99e-09	3.74e-07
G protein-coupled amine receptor activity (GO:0008227)	63	1	18.5	-	0.05	2.96e-06	0.000138
taste receptor activity (GO:0008527)	26	0	7.63	-	< 0.01	0.00178	0.035
serotonin receptor activity (GO:0099589)	34	0	9.98	-	< 0.01	0.000276	0.00716
G protein-coupled neurotransmitter receptor activity (GO:0099528)	41	0	12.04	-	< 0.01	4.19e-05	0.00149
odorant binding (GO:0005549)	98	0	28.77	-	< 0.01	1.41e-11	1.75e-09
extracellular matrix structural constituent conferring tensile strength (GO:0030020)	41	0	12.04	-	< 0.01	4.19e-05	0.00147
G protein-coupled serotonin receptor activity (GO:0004993)	34	0	9.98	-	< 0.01	0.000276	0.00712
olfactory receptor activity (GO:0004984)	439	0	128.89	-	< 0.01	5.28e-50	2.49e-47
aromatase activity (GO:0070330)	26	0	7.63	-	< 0.01	0.00178	0.0348

## Sheet: Reactome
Pathway identifier	Pathway name	#Entities found	#Entities total	Entities ratio	Entities pValue	Entities FDR	#Reactions found	#Reactions total	Reactions ratio	Species identifier	Species name	Submitted entities found	Mapped entities	Found reaction identifiers
R-HSA-8953854	Metabolism of RNA	572	782	0.053879	3.33067e-16	7.72049e-13	163	187	0.0147244	9606	Homo sapiens	RPL4;RPL5;POP5;RPL30;POP7;RPL3;NUP107;RPL32;RPL31;POP4;RPL34;RRP1;HNRNPU;PHAX;HNRNPR;SMC3;RPL8;EPRS;RPL9;RPL6;TSEN54;RRP9;RPL7;GLE1;PSMD8;LSM10;PSMD9;RABGEF1;PSMD6;PSMD7;PSMD4;CLP1;PSMD5;MYC;PSMD2;PSMD3;RPL36;PSMD1;RPL35;RPL38;RPL37;NFRKB;RPL39;NUP214;NUP210;RPL21;PRKCB;TYW3;RPL23;PRKCD;RPL22;WDR75;PRKCA;FNDC3A;GTPBP3;SCAMP2;WDR77;NUP93;DYNC1LI1;DDX39A;SCO2;ZC3H11A;PSME3;SARNP;CLNS1A;PSME4;UQCRC1…		R-HSA-6793057;R-HSA-77069;R-HSA-77068;R-HSA-428296;R-HSA-77073;R-HSA-77585;R-HSA-6787447;R-HSA-191763;R-HSA-77584;R-HSA-77587;R-HSA-450580;R-HSA-158481;R-HSA-429845;R-HSA-77586;R-HSA-77077;R-HSA-77589;R-HSA-8932765;R-HSA-158484;R-HSA-77591;R-HSA-9024159;R-HSA-77078;R-HSA-77590;R-HSA-77593;R-HSA-77081;R-HSA-77592;R-HSA-77083;R-HSA-77594;R-HSA-77085;R-HSA-6790982;R-HSA-429860;R-HSA-927789;R-HSA-770…
R-HSA-72203	Processing of Capped Intron-Containing Pre-mRNA	219	256	0.0176381	2.01972e-12	2.34085e-09	32	32	0.00251969	9606	Homo sapiens	NUP107;EIF4A3;HNRNPU;HNRNPR;CCAR1;GLE1;SNRPD2;CLP1;SNRPD1;MAGOH;SNRPD3;NFRKB;SEC63;SRRM2;NUP214;AQR;NUP210;METTL3;MIF;CRNKL1;CDC40;SRRM1;NUP93;MT1A;DDX39A;LACTB2;SARNP;ZC3H11A;UQCRC1;CD2BP2;NUP98;ATF5;CFAP97;PLPP1;SF1;PRR13;SLBP;SEH1L;DHX9;SHMT2;CSTF3;SNU13;BAZ2B;HNRNPLL;AAAS;FAM160B1;NUP85;PCBP1;PCBP2;CSTF1;DHX38;NUP88;RBM10;ZRSR2;PRPF38A;UPF3B;MEMO1;HNRNPL;HNRNPM;STAG1;SNW1;HNRNPK;HNRNPF;HNRNPD…		R-HSA-8849157;R-HSA-72130;R-HSA-159046;R-HSA-75079;R-HSA-159050;R-HSA-75081;R-HSA-75080;R-HSA-72139;R-HSA-75083;R-HSA-75082;R-HSA-111439;R-HSA-72143;R-HSA-77587;R-HSA-158481;R-HSA-158484;R-HSA-75097;R-HSA-75096;R-HSA-75098;R-HSA-77594;R-HSA-72095;R-HSA-72160;R-HSA-72231;R-HSA-72103;R-HSA-72107;R-HSA-158441;R-HSA-158447;R-HSA-72180;R-HSA-156661;R-HSA-72185;R-HSA-72124;R-HSA-72127;R-HSA-159101
R-HSA-72766	Translation	271	339	0.0233568	6.36191e-12	4.9114e-09	90	99	0.00779528	9606	Homo sapiens	RPL4;EIF4A2;RPL5;RPL30;RPL3;RPL32;RPL31;RPL34;RRP1;SMC3;RPL8;EPRS;LIPA;RPL9;NUDT3;RPL6;RPL7;RPS15;RPS14;RPS16;RPS19;RPL36AL;RPS18;RPL36;RPL35;RPL38;RPL37;RPS11;RPS10;RPL39;RPS13;RPS12;EIF2A;ATP6V0E1;RPL21;PRKCB;TYW3;RPL23;RPL22;MRPS18B;MRPS18A;FNDC3A;MFSD11;TMEM170A;MRPS18C;PPA2;KARS;PPA1;PSME4;XRN2;RPL24;VDAC2;RPL27;TARS2;RPL26;RPL29;AURKAIP1;RPL28;UBA52;TMEM63A;AARS2;RPN2;SAR1A;ABCB7;MRPL18;MRP…		R-HSA-156930;R-HSA-1799326;R-HSA-5368279;R-HSA-156808;R-HSA-380170;R-HSA-72722;R-HSA-380177;R-HSA-156823;R-HSA-380048;R-HSA-380176;R-HSA-449937;R-HSA-156826;R-HSA-157849;R-HSA-156832;R-HSA-72619;R-HSA-72621;R-HSA-380201;R-HSA-5691512;R-HSA-380203;R-HSA-5419261;R-HSA-72622;R-HSA-71732;R-HSA-72631;R-HSA-1799330;R-HSA-1799329;R-HSA-72635;R-HSA-1799335;R-HSA-1799332;R-HSA-5389842;R-HSA-380229;R-HSA-3…
R-HSA-72163	mRNA Splicing - Major Pathway	165	185	0.0127463	5.48571e-11	3.17623e-08	9	9	0.000708661	9606	Homo sapiens	EIF4A3;HNRNPU;HNRNPR;CCAR1;SNRPD2;CLP1;SNRPD1;MAGOH;SNRPD3;NFRKB;SRRM2;AQR;MIF;CRNKL1;CDC40;SRRM1;MT1A;LACTB2;UQCRC1;CD2BP2;ATF5;PLPP1;SF1;DHX9;SHMT2;CSTF3;SNU13;BAZ2B;HNRNPLL;FAM160B1;PCBP1;PCBP2;CSTF1;DHX38;RBM10;PRPF38A;UPF3B;MEMO1;HNRNPL;HNRNPM;STAG1;SNW1;HNRNPK;HNRNPF;HNRNPD;RNPS1;HNRNPC;SUGP1;PPP1R11;MRPS12;SRP54;WASL;PQBP1;TUBA1C;HINT1;PCF11;DHX15;PRPF40A;RAB33A;WDR33;HNRNPH1;HNRNPH2;PLIN2…		R-HSA-72160;R-HSA-72130;R-HSA-72231;R-HSA-156661;R-HSA-72139;R-HSA-72107;R-HSA-72124;R-HSA-72143;R-HSA-72127
R-HSA-72172	mRNA Splicing	169	196	0.0135042	3.65205e-10	1.6909e-07	14	14	0.00110236	9606	Homo sapiens	EIF4A3;HNRNPU;HNRNPR;CCAR1;SNRPD2;CLP1;SNRPD1;MAGOH;SNRPD3;NFRKB;SRRM2;AQR;MIF;CRNKL1;CDC40;SRRM1;MT1A;LACTB2;UQCRC1;CD2BP2;ATF5;PLPP1;SF1;DHX9;SHMT2;CSTF3;SNU13;BAZ2B;HNRNPLL;FAM160B1;PCBP1;PCBP2;CSTF1;DHX38;RBM10;ZRSR2;PRPF38A;UPF3B;MEMO1;HNRNPL;HNRNPM;STAG1;SNW1;HNRNPK;HNRNPF;HNRNPD;RNPS1;HNRNPC;SUGP1;PPP1R11;MRPS12;SRP54;WASL;PQBP1;TUBA1C;HINT1;PCF11;DHX15;PRPF40A;RAB33A;WDR33;HNRNPH1;HNRNPH2…		R-HSA-72160;R-HSA-72130;R-HSA-75079;R-HSA-72231;R-HSA-75081;R-HSA-75080;R-HSA-72139;R-HSA-75083;R-HSA-72107;R-HSA-75082;R-HSA-72143;R-HSA-156661;R-HSA-72124;R-HSA-72127
R-HSA-983169	Class I MHC mediated antigen processing & presentation	339	465	0.032038	5.66142e-10	2.18531e-07	47	48	0.00377953	9606	Homo sapiens	POP5;LRR1;KEAP1;CBLB;UBE2L6;ENO1;CISD3;UBE2L3;GLS;PSMD8;HERC5;PSMD9;RABGEF1;PSMD6;RNF115;HERC3;PSMD7;RNF114;PSMD4;HERC1;PSMD5;PSMD2;CDC26;PSMD3;CDC27;FBXO4;PSMD1;PWWP2A;UBAP2L;FBXO6;LGALS9;BTRC;B2M;TRIM21;FBXO7;SKP1;HERC6;FBXO9;MED1;HLA-H;WSB1;FBXO2;HLA-B;HLA-C;FNDC3A;HLA-A;HLA-F;HLA-E;SYTL2;JMJD6;RUFY1;RNF126;CDC34;PSME3;PSME4;ORAI3;PSME1;PSME2;TXNIP;RBCK1;LAP3;KIF20B;CBLL1;UBA52;TRIM11;ANAPC13;…		R-HSA-1236947;R-HSA-8951499;R-HSA-1236948;R-HSA-1236949;R-HSA-203979;R-HSA-1236954;R-HSA-1236955;R-HSA-983427;R-HSA-1236958;R-HSA-983426;R-HSA-983425;R-HSA-1236956;R-HSA-983424;R-HSA-8863895;R-HSA-1236935;R-HSA-1236939;R-HSA-1236943;R-HSA-1236940;R-HSA-1236941;R-HSA-983150;R-HSA-8863973;R-HSA-8951595;R-HSA-983148;R-HSA-983147;R-HSA-983146;R-HSA-983145;R-HSA-983144;R-HSA-983142;R-HSA-8940641;R-HSA…
R-HSA-162906	HIV Infection	209	262	0.0180515	1.86896e-09	6.18627e-07	141	158	0.0124409	9606	Homo sapiens	CCNK;NUP107;CCNH;PPAN;HNRNPR;PSMD8;PSMD9;RABGEF1;PSMD6;PSMD7;PSMD4;PSMD5;PSMD2;PSMD3;AP1S2;RCC1;PSMD1;AP1S3;BTRC;B2M;SKP1;FBXO9;EIF2A;NUP214;NUP210;AP1B1;HLA-A;NUP93;MT1A;PSME3;PSME4;PSME1;PSME2;NUP98;UBA52;EIF1B;VPS28;PRR13;ANAPC15;SEH1L;RPN2;SHMT2;RPN1;SUPT4H1;WDR61;AAAS;MTMR6;FAM160B1;ZNHIT3;NUP85;NUP88;PSMF1;XRCC6;APOBEC3G;XRCC5;NMT1;CD28;ECHDC2;NMT2;CALR;AVL9;FEN1;ARF1;ELL;MTMR14;MRPS12;PCM1…		R-HSA-180739;R-HSA-184323;R-HSA-8951690;R-HSA-180736;R-HSA-182279;R-HSA-175108;R-HSA-182795;R-HSA-182286;R-HSA-167181;R-HSA-175117;R-HSA-167191;R-HSA-167192;R-HSA-171288;R-HSA-162590;R-HSA-167196;R-HSA-167197;R-HSA-9613490;R-HSA-167459;R-HSA-9613498;R-HSA-167468;R-HSA-167474;R-HSA-167478;R-HSA-173111;R-HSA-167477;R-HSA-173115;R-HSA-167481;R-HSA-180540;R-HSA-167484;R-HSA-167234;R-HSA-167235;R-HSA-…
R-HSA-6791226	Major pathway of rRNA processing in the nucleolus and cytosol	160	189	0.0130219	3.51408e-09	1.01557e-06	7	7	0.000551181	9606	Homo sapiens	LTV1;RPL4;RPL5;RPL30;RPL3;RPL32;RPL31;RPL34;RRP1;FCF1;SMC3;RPL8;PWP2;RPL9;NUDT3;RPL6;RRP9;RPL7;RPS15;RPS14;RPS16;RPS19;RPL36AL;RPS18;NIPAL3;RPL36;RPL35;RPL38;RPL37;RPS11;RPS10;RPL39;RPS13;RPS12;ATP6V0E1;RPL21;IMP3;TYW3;RPL23;RPL22;WDR75;IMP4;CSNK1D;SCAMP2;POR;PSME4;XRN2;RPL24;VDAC2;RPL27;RPL26;RPL29;RPL28;UBA52;TMEM63A;ABCB7;SNU13;RRP7A;PDCD11;NTHL1;RPL39L;RPL41;ICMT;PNO1;FOSL2;RPS26;RPS25;TBL3;R…		R-HSA-6791223;R-HSA-6791222;R-HSA-6791221;R-HSA-6791219;R-HSA-6791218;R-HSA-6791228;R-HSA-6791227
R-HSA-72613	Eukaryotic Translation Initiation	118	130	0.00895687	1.09627e-08	2.3813e-06	21	21	0.00165354	9606	Homo sapiens	RPL4;EIF4A2;RPL5;RPL30;RPL3;RPL32;RPL31;NAB1;RPL34;RRP1;SMC3;RPL8;RPL10A;RPL9;RPL6;NUDT3;RPL7;RPS15;RPS14;ZFP36;RPS16;RPS19;RPS18;RPL36AL;RUVBL2;RPL36;RPL35;RPL38;RPL37;RPS11;RPS10;RPL39;RPS13;RPS12;EIF2A;RPS9;ATP6V0E1;RPS7;RPL21;USP4;RPS8;PRKCB;EIF1AX;TYW3;RPS5;RPL23;RPS6;RPL22;RPSA;FNDC3A;PDIA6;EEF1A1;XRN2;PSME4;SIDT1;RPL24;VDAC2;RPL27;RPL26;RPL29;RPL28;UBA52;TMEM63A;ABCB7;ARHGAP12;NTHL1;EIF4EB…		R-HSA-72673;R-HSA-72672;R-HSA-156832;R-HSA-72676;R-HSA-72647;R-HSA-72619;R-HSA-156808;R-HSA-72621;R-HSA-72622;R-HSA-72691;R-HSA-72722;R-HSA-156823;R-HSA-72663;R-HSA-72631;R-HSA-156826;R-HSA-72697;R-HSA-72635;R-HSA-157849;R-HSA-72669;R-HSA-72671;R-HSA-72670
R-HSA-72737	Cap-dependent Translation Initiation	118	130	0.00895687	1.09627e-08	2.3813e-06	18	18	0.00141732	9606	Homo sapiens	RPL4;EIF4A2;RPL5;RPL30;RPL3;RPL32;RPL31;NAB1;RPL34;RRP1;SMC3;RPL8;RPL10A;RPL9;RPL6;NUDT3;RPL7;RPS15;RPS14;ZFP36;RPS16;RPS19;RPS18;RPL36AL;RUVBL2;RPL36;RPL35;RPL38;RPL37;RPS11;RPS10;RPL39;RPS13;RPS12;EIF2A;RPS9;ATP6V0E1;RPS7;RPL21;USP4;RPS8;PRKCB;EIF1AX;TYW3;RPS5;RPL23;RPS6;RPL22;RPSA;FNDC3A;PDIA6;EEF1A1;XRN2;PSME4;SIDT1;RPL24;VDAC2;RPL27;RPL26;RPL29;RPL28;UBA52;TMEM63A;ABCB7;ARHGAP12;NTHL1;EIF4EB…		R-HSA-72673;R-HSA-72672;R-HSA-72676;R-HSA-72647;R-HSA-72619;R-HSA-156808;R-HSA-72621;R-HSA-72622;R-HSA-72691;R-HSA-72722;R-HSA-72663;R-HSA-72631;R-HSA-72697;R-HSA-72635;R-HSA-157849;R-HSA-72669;R-HSA-72671;R-HSA-72670
R-HSA-72706	GTP hydrolysis and joining of the 60S ribosomal subunit	111	120	0.00826788	1.13395e-08	2.3813e-06	3	3	0.00023622	9606	Homo sapiens	RPL4;EIF4A2;RPL5;RPL30;RPL3;RPL32;RPL31;NAB1;RPL34;RRP1;SMC3;RPL8;RPL10A;RPL9;RPL6;NUDT3;RPL7;RPS15;RPS14;ZFP36;RPS16;RPS19;RPS18;RPL36AL;RUVBL2;RPL36;RPL35;RPL38;RPL37;RPS11;RPS10;RPL39;RPS13;RPS12;EIF2A;RPS9;ATP6V0E1;RPS7;RPL21;USP4;RPS8;PRKCB;EIF1AX;TYW3;RPS5;RPL23;RPS6;RPL22;RPSA;FNDC3A;PDIA6;EEF1A1;XRN2;PSME4;SIDT1;RPL24;VDAC2;RPL27;RPL26;RPL29;RPL28;UBA52;TMEM63A;ABCB7;ARHGAP12;NTHL1;MARK3;…		R-HSA-72672;R-HSA-72619;R-HSA-72671
R-HSA-8868773	rRNA processing in the nucleus and cytosol	169	207	0.0142621	1.44395e-08	2.78682e-06	15	15	0.0011811	9606	Homo sapiens	LTV1;RPL4;RPL5;RPL30;RPL3;RPL32;RPL31;RPL34;RRP1;FCF1;THUMPD1;SMC3;RPL8;PWP2;RPL9;NUDT3;RPL6;RRP9;RPL7;RPS15;RPS14;RPS16;RPS19;RPL36AL;RPS18;NIPAL3;RPL36;RPL35;RPL38;RPL37;RPS11;RPS10;RPL39;RPS13;RPS12;ATP6V0E1;RPL21;IMP3;TYW3;RPL23;RPL22;WDR75;IMP4;CSNK1D;SCAMP2;POR;PSME4;XRN2;RPL24;VDAC2;RPL27;RPL26;RPL29;RPL28;UBA52;TMEM63A;ABCB7;SNU13;GSPT1;RRP7A;PDCD11;NTHL1;RPL39L;RPL41;ICMT;PNO1;FOSL2;RPS2…		R-HSA-6790982;R-HSA-6790944;R-HSA-8868783;R-HSA-6790987;R-HSA-6791223;R-HSA-6791222;R-HSA-6791221;R-HSA-6791219;R-HSA-6791218;R-HSA-6790994;R-HSA-6791228;R-HSA-6791227;R-HSA-6790907;R-HSA-6790906;R-HSA-6790905
R-HSA-9010553	Regulation of expression of SLITs and ROBOs	153	183	0.0126085	1.63531e-08	2.91086e-06	9	20	0.0015748	9606	Homo sapiens	RPL4;RPL5;RPL30;RPL3;RPL32;RPL31;RPL34;RRP1;EIF4A3;SMC3;RPL8;RPL9;NUDT3;RPL6;RPL7;PSMD8;RPS15;PSMD9;RABGEF1;RPS14;PSMD6;PSMD7;RPS16;PSMD4;RPS19;RPL36AL;PSMD5;RPS18;PSMD2;PSMD3;MAGOH;RPL36;PSMD1;RPL35;RPL38;RPL37;BTRC;RPS11;RPS10;RPL39;RPS13;RPS12;FBXO9;ATP6V0E1;RPL21;PRKCB;TYW3;RPL23;RPL22;FNDC3A;PLPP6;BIN2;PSME3;PSME4;PSME1;PSME2;RPL24;VDAC2;RPL27;RPL26;RPL29;RPL28;CBLL1;UBA52;TMEM63A;ANAPC15;RP…		R-HSA-9011289;R-HSA-9010872;R-HSA-9010523;R-HSA-9014652;R-HSA-9010396;R-HSA-9011313;R-HSA-8986083;R-HSA-9014610;R-HSA-9011300
R-HSA-156827	L13a-mediated translational silencing of Ceruloplasmin expression	110	120	0.00826788	2.06542e-08	3.40795e-06	3	3	0.00023622	9606	Homo sapiens	RPL4;EIF4A2;RPL5;RPL30;RPL3;RPL32;RPL31;NAB1;RPL34;RRP1;SMC3;RPL8;RPL10A;RPL9;RPL6;NUDT3;RPL7;RPS15;RPS14;ZFP36;RPS16;RPS19;RPS18;RPL36AL;RUVBL2;RPL36;RPL35;RPL38;RPL37;RPS11;RPS10;RPL39;RPS13;RPS12;EIF2A;RPS9;ATP6V0E1;RPS7;RPL21;USP4;RPS8;PRKCB;EIF1AX;TYW3;RPS5;RPL23;RPS6;RPL22;RPSA;FNDC3A;PDIA6;EEF1A1;XRN2;PSME4;SIDT1;RPL24;VDAC2;RPL27;RPL26;RPL29;RPL28;UBA52;TMEM63A;ABCB7;ARHGAP12;NTHL1;RPL39L…		R-HSA-156832;R-HSA-156823;R-HSA-156826
R-HSA-72689	Formation of a pool of free 40S subunits	100	106	0.00730329	2.33454e-08	3.56709e-06	2	2	0.00015748	9606	Homo sapiens	RPL4;RPL5;RPL30;RPL3;RPL32;RPL31;NAB1;RPL34;RRP1;SMC3;RPL8;RPL10A;RPL9;RPL6;NUDT3;RPL7;RPS15;RPS14;ZFP36;RPS16;RPS19;RPS18;RPL36AL;RUVBL2;RPL36;RPL35;RPL38;RPL37;RPS11;RPS10;RPL39;RPS13;RPS12;RPS9;ATP6V0E1;RPS7;RPL21;USP4;RPS8;EIF1AX;TYW3;RPS5;RPL23;RPS6;RPL22;RPSA;PDIA6;EEF1A1;PSME4;SIDT1;RPL24;VDAC2;RPL27;RPL26;RPL29;RPL28;UBA52;TMEM63A;ABCB7;ARHGAP12;NTHL1;RPL39L;RPL41;ICMT;RPS26;RPS25;RPS28;R…		R-HSA-72673;R-HSA-72676
R-HSA-1799339	SRP-dependent cotranslational protein targeting to membrane	109	119	0.00819898	2.47714e-08	3.56709e-06	5	5	0.000393701	9606	Homo sapiens	RPL4;RPL5;SRP19;RPL30;RPL3;RPL32;RPL31;NAB1;RPL34;RRP1;SMC3;RPL8;SRP14;RPL10A;RPL9;RPL6;NUDT3;RPL7;RPS15;RPS14;RPS16;RPS19;RPS18;RPL36AL;RUVBL2;RPL36;RPL35;RPL38;RPL37;RPS11;RPS10;RPL39;RPS13;RPS12;RPS9;ATP6V0E1;RPS7;RPL21;USP4;RPS8;TYW3;RPS5;RPL23;RPS6;RPL22;RPSA;MFSD11;PDIA6;PSME4;SIDT1;RPL24;VDAC2;RPL27;RPL26;RPL29;RPL28;UBA52;TMEM63A;RPN2;ABCB7;RPN1;ARHGAP12;NTHL1;SSR1;NCKAP1L;RPL39L;RPL41;IC…		R-HSA-1799326;R-HSA-1799330;R-HSA-1799329;R-HSA-1799335;R-HSA-1799332
R-HSA-1236974	ER-Phagosome pathway	139	165	0.0113683	4.70251e-08	6.39542e-06	10	10	0.000787402	9606	Homo sapiens	POP5;CHD9;SNAP23;ING1;SEC61A2;PSMD8;SEC61A1;PSMD9;RABGEF1;PSMD6;PSMD7;PSMD4;PSMD5;SEC61G;PSMD2;PSMD3;PSMD1;SEC61B;LGALS9;BTRC;B2M;FBXO9;PDIA3;PPP1R16B;HLA-H;TPRA1;CHUK;TSC22D2;HLA-B;HLA-C;TAP1;HLA-A;HLA-F;PDIA4;TAPBP;HLA-E;VAMP8;PSMA5;PSMA6;PSMA3;PSMA4;PSMA1;PSMA2;PSME3;PSME4;UBE2V2;PSME1;MAL;PSME2;SEC22B;UBA52;VAMP3;PSMD10;PSMD12;PSMD11;ANAPC15;RPN2;PSMD14;PSMD13;RPN1;TAPBPL;PSMA7;PSMB6;PSMB7;PS…		R-HSA-8863895;R-HSA-1236947;R-HSA-8863973;R-HSA-8951595;R-HSA-1236935;R-HSA-8863858;R-HSA-1236965;R-HSA-1236949;R-HSA-1236971;R-HSA-8863914
R-HSA-927802	Nonsense-Mediated Decay (NMD)	111	124	0.00854348	5.76792e-08	7.03686e-06	6	6	0.000472441	9606	Homo sapiens	RPL4;RPL5;RPL30;RPL3;RPL32;ARL6IP1;RPL31;NAB1;RPL34;RRP1;EIF4A3;PPP2R2A;CASC3;SMC3;RPL8;RPL10A;RPL9;RPL6;NUDT3;RPL7;RPS15;RPS14;RPS16;RPS19;RPS18;RPL36AL;PPP2R1A;RUVBL2;MAGOH;RPL36;RPL35;RPL38;RPL37;RPS11;RPS10;RPL39;RPS13;RPS12;TMOD1;RPS9;ATP6V0E1;RPS7;RPL21;USP4;RPS8;PRKCB;TYW3;RPS5;RPL23;RPS6;RPL22;RPSA;FNDC3A;PDIA6;PSME4;SIDT1;FKBP8;RPL24;VDAC2;RPL27;RPL26;RPL29;RPL28;UBA52;NDRG3;TMEM63A;RBM8…		R-HSA-927836;R-HSA-927789;R-HSA-927832;R-HSA-927830;R-HSA-927813;R-HSA-927889
R-HSA-975957	Nonsense Mediated Decay (NMD) enhanced by the Exon Junction Complex (EJC)	111	124	0.00854348	5.76792e-08	7.03686e-06	5	5	0.000393701	9606	Homo sapiens	RPL4;RPL5;RPL30;RPL3;RPL32;ARL6IP1;RPL31;NAB1;RPL34;RRP1;EIF4A3;PPP2R2A;CASC3;SMC3;RPL8;RPL10A;RPL9;RPL6;NUDT3;RPL7;RPS15;RPS14;RPS16;RPS19;RPS18;RPL36AL;PPP2R1A;RUVBL2;MAGOH;RPL36;RPL35;RPL38;RPL37;RPS11;RPS10;RPL39;RPS13;RPS12;TMOD1;RPS9;ATP6V0E1;RPS7;RPL21;USP4;RPS8;PRKCB;TYW3;RPS5;RPL23;RPS6;RPL22;RPSA;FNDC3A;PDIA6;PSME4;SIDT1;FKBP8;RPL24;VDAC2;RPL27;RPL26;RPL29;RPL28;UBA52;NDRG3;TMEM63A;RBM8…		R-HSA-927836;R-HSA-927832;R-HSA-927830;R-HSA-927813;R-HSA-927889
R-HSA-2262752	Cellular responses to stress	455	690	0.0475403	1.52424e-07	1.75287e-05	217	227	0.017874	9606	Homo sapiens	RPL4;RB1;ATF2;RPL5;RPL30;RPL3;NUP107;RPL32;RPL31;RPL34;RRP1;EHMT1;SMC3;RPL8;RPL9;RPL6;RPL7;PSMD8;PSMD9;RABGEF1;NUB1;PSMD6;PSMD7;PSMD4;PSMD5;PSMD2;GPBP1;PSMD3;RPL36;PSMD1;RPL35;RPL38;RPL37;RPL39;NUP214;ATG3;STARD4;NUP210;RPL21;TYW3;RPL23;RPL22;FNDC3A;NUP93;DYNC1LI1;DYNC1LI2;DDIT3;PSME3;PSME4;PSME1;PSME2;RPL24;TXNIP;RPL27;NUP98;RPL26;ATF5;RPL29;RPL28;UBA52;ASF1A;ATF4;PRR13;ANAPC15;SEH1L;RPN2;ANAPC1…		R-HSA-8979082;R-HSA-71682;R-HSA-4793925;R-HSA-3371582;R-HSA-3371554;R-HSA-3785768;R-HSA-9653894;R-HSA-9653893;R-HSA-187934;R-HSA-3371567;R-HSA-3371537;R-HSA-3222546;R-HSA-3200023;R-HSA-3786258;R-HSA-3341343;R-HSA-5693540;R-HSA-3371527;R-HSA-3222533;R-HSA-3371531;R-HSA-3322995;R-HSA-1235035;R-HSA-1235037;R-HSA-3239014;R-HSA-198746;R-HSA-3239019;R-HSA-9648883;R-HSA-6804998;R-HSA-3777112;R-HSA-96330…
R-HSA-975956	Nonsense Mediated Decay (NMD) independent of the Exon Junction Complex (EJC)	93	101	0.0069588	1.98815e-07	2.18697e-05	1	1	7.87402e-05	9606	Homo sapiens	RPL4;RPL5;RPL30;RPL3;RPL32;RPL31;NAB1;RPL34;RRP1;SMC3;RPL8;RPL10A;RPL9;RPL6;NUDT3;RPL7;RPS15;RPS14;RPS16;RPS19;RPS18;RPL36AL;RUVBL2;RPL36;RPL35;RPL38;RPL37;RPS11;RPS10;RPL39;RPS13;RPS12;TMOD1;RPS9;ATP6V0E1;RPS7;RPL21;USP4;RPS8;PRKCB;TYW3;RPS5;RPL23;RPS6;RPL22;RPSA;FNDC3A;PDIA6;PSME4;SIDT1;RPL24;VDAC2;RPL27;RPL26;RPL29;RPL28;UBA52;TMEM63A;ABCB7;GSPT2;GSPT1;ARHGAP12;NTHL1;RPL39L;RPL41;ICMT;RPS26;RP…		R-HSA-927789
R-HSA-9633012	Response of EIF2AK4 (GCN2) to amino acid deficiency	102	115	0.00792338	2.89822e-07	3.04314e-05	16	16	0.00125984	9606	Homo sapiens	RPL4;ATF2;RPL5;RPL30;RPL3;RPL32;RPL31;NAB1;RPL34;RRP1;SMC3;RPL8;RPL10A;RPL9;RPL6;NUDT3;RPL7;RPS15;RPS14;RPS16;RPS19;RPS18;RPL36AL;RUVBL2;RPL36;RPL35;RPL38;RPL37;RPS11;RPS10;RPL39;RPS13;RPS12;EIF2A;RPS9;ATP6V0E1;RPS7;RPL21;USP4;RPS8;TYW3;RPS5;RPL23;RPS6;RPL22;RPSA;PDIA6;DDIT3;XRN2;PSME4;SIDT1;RPL24;VDAC2;RPL27;TRIB3;RPL26;RPL29;RPL28;UBA52;ATF4;TMEM63A;ABCB7;ARHGAP12;NTHL1;RPL39L;RPL41;ICMT;ASNS;E…		R-HSA-9633008;R-HSA-9635927;R-HSA-9635892;R-HSA-9644926;R-HSA-381128;R-HSA-9635804;R-HSA-9650722;R-HSA-9635936;R-HSA-1791118;R-HSA-9635915;R-HSA-9635912;R-HSA-9633742;R-HSA-9635918;R-HSA-9634669;R-HSA-1791173;R-HSA-9633005
R-HSA-983170	Antigen Presentation: Folding, assembly and peptide loading of class I MHC	92	102	0.0070277	5.40713e-07	5.40713e-05	16	16	0.00125984	9606	Homo sapiens	SEC23A;SAR1B;TWF1;TAPBPL;ZMPSTE24;SNX27;LGALS9;B2M;RNF130;SEC31A;PPP1R16B;BCAP31;PDIA3;MGME1;SEC24B;SEC13;HLA-H;HSPA5;ERAP2;ANXA2;ERAP1;HLA-B;HLA-C;TAP1;HLA-A;HLA-F;PSMB8;TAPBP;HLA-E;CANX;ASB6;NAA15;CALR;SEC24C;ERGIC2		R-HSA-8951499;R-HSA-983148;R-HSA-983146;R-HSA-983145;R-HSA-983144;R-HSA-203979;R-HSA-983142;R-HSA-983427;R-HSA-983426;R-HSA-983138;R-HSA-983425;R-HSA-983424;R-HSA-983422;R-HSA-983421;R-HSA-983161;R-HSA-983158
R-HSA-162909	Host Interactions of HIV factors	124	150	0.0103348	6.06689e-07	5.5159e-05	49	54	0.00425197	9606	Homo sapiens	NUP107;CCNT1;FBXO21;PSMD8;PSMD9;RABGEF1;PSMD6;PSMD7;PSMD4;PSMD5;PSMD2;PSMD3;AP1S2;PIM1;RCC1;PSMD1;BANF1;AP1S3;OSTF1;BTRC;B2M;AP2M1;SKP1;KPNA1;FBXO9;EIF2A;NUP214;TPRA1;NUP210;AP1B1;TAP1;NOSIP;HLA-A;RBX1;PDIA4;NUP93;CD8B;PSME3;PSME4;PSME1;ELMO1;WDFY1;UBE2V2;PSME2;NUP98;PPIA;UBA52;KPNB1;PRR13;PSMD10;PSMD12;ANAPC15;SEH1L;PSMD11;CUL5;RPN2;PSMD14;PSMD13;RPN1;AAAS;NUP160;GTF2E2;UBB;NUP85;ZNHIT3;UBC;TPR;…		R-HSA-180739;R-HSA-180736;R-HSA-182279;R-HSA-180622;R-HSA-182286;R-HSA-167566;R-HSA-180627;R-HSA-180630;R-HSA-180885;R-HSA-180634;R-HSA-182171;R-HSA-180632;R-HSA-165028;R-HSA-165034;R-HSA-182186;R-HSA-180905;R-HSA-200879;R-HSA-167597;R-HSA-165043;R-HSA-167601;R-HSA-182198;R-HSA-165047;R-HSA-165055;R-HSA-180540;R-HSA-167234;R-HSA-167235;R-HSA-180555;R-HSA-167630;R-HSA-164943;R-HSA-180687;R-HSA-200…
R-HSA-1236975	Antigen processing-Cross presentation	148	187	0.0128841	6.07496e-07	5.5159e-05	22	23	0.00181102	9606	Homo sapiens	POP5;NCF4;PSMD8;PSMD9;RABGEF1;PSMD6;PSMD7;PSMD4;PSMD5;PSMD2;PSMD3;PSMD1;UBAP2L;LGALS9;BTRC;B2M;FBXO9;PPP1R16B;PDIA3;HLA-H;TPRA1;HLA-B;TAP1;HLA-C;CYBA;HLA-A;HLA-F;HLA-E;PDIA4;PSME3;PSME4;PSME1;UBE2V2;MAL;PSME2;UBA52;PSMD10;PSMD12;ANAPC15;PSMD11;RPN2;PSMD14;PSMD13;RPN1;TAPBPL;UBB;ZNHIT3;UBC;PSMF1;CCDC12;LNPEP;TUBGCP4;CALR;UBE2K;MYD88;CHD9;SNAP23;ING1;CTSS;SEC61A2;SEC61A1;SEC61G;ITGAV;SEC61B;CHUK;NC…		R-HSA-1236947;R-HSA-8863973;R-HSA-8951595;R-HSA-1236948;R-HSA-1236949;R-HSA-1236954;R-HSA-1236955;R-HSA-1236958;R-HSA-8863914;R-HSA-1236956;R-HSA-8863895;R-HSA-1236935;R-HSA-8863858;R-HSA-1236967;R-HSA-1236964;R-HSA-1236965;R-HSA-1236970;R-HSA-1236971;R-HSA-1236939;R-HSA-1236943;R-HSA-1236940;R-HSA-1236941
R-HSA-8953897	Cellular responses to external stimuli	460	708	0.0487805	6.19764e-07	5.5159e-05	227	258	0.020315	9606	Homo sapiens	RPL4;RB1;ATF2;RPL5;RPL30;RPL3;NUP107;RPL32;RPL31;RPL34;RRP1;EHMT1;SMC3;RPL8;RPL9;RPL6;RPL7;PSMD8;PSMD9;RABGEF1;NUB1;PSMD6;PSMD7;PSMD4;PSMD5;PSMD2;GPBP1;PSMD3;RPL36;PSMD1;RPL35;RPL38;RPL37;RPL39;NUP214;ATG3;STARD4;NUP210;RPL21;TYW3;RPL23;RPL22;FNDC3A;NUP93;DYNC1LI1;DYNC1LI2;DDIT3;PSME3;PSME4;PSME1;PSME2;RPL24;TXNIP;RPL27;NUP98;RPL26;ATF5;RPL29;RPL28;UBA52;ASF1A;ATF4;PRR13;ANAPC15;SEH1L;RPN2;ANAPC1…		R-HSA-8979082;R-HSA-71682;R-HSA-4793925;R-HSA-3371582;R-HSA-3371554;R-HSA-3785768;R-HSA-9653894;R-HSA-9653893;R-HSA-187934;R-HSA-3371567;R-HSA-3371537;R-HSA-3222546;R-HSA-3200023;R-HSA-3786258;R-HSA-3341343;R-HSA-5693540;R-HSA-3371527;R-HSA-3222533;R-HSA-3371531;R-HSA-3322995;R-HSA-1235035;R-HSA-1235037;R-HSA-3239014;R-HSA-198746;R-HSA-3239019;R-HSA-9648883;R-HSA-6804998;R-HSA-3777112;R-HSA-96330…
R-HSA-156902	Peptide chain elongation	88	97	0.0066832	7.4625e-07	6.34313e-05	5	5	0.000393701	9606	Homo sapiens	RPL4;RPL5;RPL30;RPL3;RPL32;RPL31;NAB1;RPL34;RRP1;SMC3;RPL8;RPL10A;RPL9;RPL6;NUDT3;RPL7;RPS15;RPS14;RPS16;RPS19;RPS18;RPL36AL;RUVBL2;RPL36;RPL35;RPL38;RPL37;RPS11;RPS10;RPL39;RPS13;RPS12;RPS9;ATP6V0E1;RPS7;RPL21;USP4;RPS8;TYW3;RPS5;RPL23;RPS6;RPL22;RPSA;PDIA6;EEF1A1;PSME4;SIDT1;RPL24;VDAC2;RPL27;RPL26;RPL29;RPL28;UBA52;TMEM63A;ABCB7;ARHGAP12;NTHL1;RPL39L;RPL41;ICMT;EEF2;RPS26;RPS25;RPS28;RPS27;RPS…		R-HSA-156930;R-HSA-156915;R-HSA-156912;R-HSA-156923;R-HSA-156907
R-HSA-983168	Antigen processing: Ubiquitination & Proteasome degradation	227	315	0.0217032	8.46616e-07	6.94225e-05	9	9	0.000708661	9606	Homo sapiens	LRR1;KEAP1;CBLB;UBE2L6;ENO1;CISD3;UBE2L3;GLS;PSMD8;HERC5;PSMD9;RABGEF1;PSMD6;RNF115;HERC3;PSMD7;RNF114;PSMD4;HERC1;PSMD5;PSMD2;CDC26;PSMD3;CDC27;FBXO4;PSMD1;PWWP2A;FBXO6;BTRC;TRIM21;FBXO7;SKP1;HERC6;FBXO9;MED1;WSB1;FBXO2;FNDC3A;SYTL2;JMJD6;RUFY1;RNF126;CDC34;PSME3;PSME4;ORAI3;PSME1;PSME2;TXNIP;RBCK1;LAP3;KIF20B;CBLL1;UBA52;TRIM11;ANAPC13;RWDD2B;TBC1D9B;ANAPC15;RPN2;SAR1A;TARSL2;PRKDC;RPN1;IQGAP1;…		R-HSA-983150;R-HSA-983147;R-HSA-983162;R-HSA-8940641;R-HSA-983157;R-HSA-983156;R-HSA-983140;R-HSA-983153;R-HSA-983152
R-HSA-376176	Signaling by ROBO receptors	177	235	0.0161913	1.0816e-06	8.54461e-05	38	60	0.00472441	9606	Homo sapiens	RPL4;RPL5;RPL30;RPL3;RPL32;RPL31;RPL34;RRP1;EIF4A3;SMC3;RPL8;RPL9;NUDT3;RPL6;RPL7;PSMD8;RPS15;PSMD9;RABGEF1;RPS14;PSMD6;PSMD7;RPS16;PSMD4;RPS19;RPL36AL;PSMD5;RPS18;PSMD2;PSMD3;MAGOH;RPL36;PSMD1;RPL35;RPL38;RPL37;BTRC;RPS11;PRKACB;RPS10;RPL39;RPS13;RPS12;FBXO9;CHID1;ATP6V0E1;RPL21;PRKCB;TYW3;RPL23;RPL22;PRKCA;FNDC3A;PLPP6;BIN2;PSME3;PSME4;PSME1;PSME2;RPL24;VDAC2;RPL27;RPL26;RPL29;PFN1;RPL28;CBLL1;…		R-HSA-9010190;R-HSA-376140;R-HSA-8985799;R-HSA-9011289;R-HSA-9010648;R-HSA-9011224;R-HSA-9010523;R-HSA-428885;R-HSA-9014812;R-HSA-428883;R-HSA-9010396;R-HSA-428510;R-HSA-9010641;R-HSA-428511;R-HSA-9010643;R-HSA-9014610;R-HSA-9010898;R-HSA-8986258;R-HSA-9010645;R-HSA-8985812;R-HSA-9010646;R-HSA-428518;R-HSA-9011241;R-HSA-428515;R-HSA-8986083;R-HSA-428522;R-HSA-9011300;R-HSA-428534;R-HSA-9010681;R-…
R-HSA-156842	Eukaryotic Translation Elongation	90	102	0.0070277	1.69235e-06	0.000130311	9	9	0.000708661	9606	Homo sapiens	RPL4;RPL5;RPL30;RPL3;RPL32;RPL31;NAB1;RPL34;RRP1;SMC3;RPL8;RPL10A;RPL9;RPL6;NUDT3;RPL7;RPS15;EEF1B2;RPS14;RPS16;RPS19;RPS18;RPL36AL;RUVBL2;RPL36;RPL35;RPL38;RPL37;RPS11;RPS10;RPL39;RPS13;RPS12;RPS9;ATP6V0E1;RPS7;RPL21;USP4;RPS8;TYW3;RPS5;RPL23;RPS6;RPL22;RPSA;PDIA6;EEF1A1;PSME4;SIDT1;RPL24;VDAC2;RPL27;RPL26;RPL29;RPL28;UBA52;TMEM63A;ABCB7;ARHGAP12;NTHL1;RPL39L;RPL41;ICMT;EEF2;RPS26;RPS25;RPS28;RP…		R-HSA-156930;R-HSA-156915;R-HSA-156912;R-HSA-156913;R-HSA-156923;R-HSA-156907;R-HSA-156910;R-HSA-156908;R-HSA-156909
R-HSA-913531	Interferon Signaling	271	392	0.0270084	1.89833e-06	0.000138245	58	66	0.00519685	9606	Homo sapiens	IFITM3;EIF4A2;IFITM1;IFITM2;NUP107;EIF4A3;MUM1;UBE2L6;IFI35;IFIT2;ICAM1;HERC5;MT2A;NUB1;TRIM25;KPNA5;OSTF1;KPNA2;B2M;TRIM21;KPNA3;TRIM22;KPNA1;EIF2A;PPP1R16B;IFNAR2;NUP214;GBP5;HLA-H;USP5;RSAD2;NUP210;PRKCB;PRKCD;HLA-B;TAP1;HLA-C;NOSIP;HLA-A;FNDC3A;LARP4B;HLA-F;HLA-E;PIAS1;NUP93;PDE12;SNRPG;TRIM14;NUP98;UBA52;KPNB1;PRR13;IFNAR1;SEH1L;UBA7;AAAS;NUP160;SOCS1;UBB;NUP85;UBC;TPR;NUP88;ATP6V1D;IP6K2;HL…		R-HSA-936462;R-HSA-8985097;R-HSA-1169307;R-HSA-909725;R-HSA-909724;R-HSA-909726;R-HSA-909721;R-HSA-909720;R-HSA-909722;R-HSA-9009950;R-HSA-1015702;R-HSA-8985104;R-HSA-909719;R-HSA-909718;R-HSA-1015699;R-HSA-912685;R-HSA-912680;R-HSA-909732;R-HSA-8985123;R-HSA-1031716;R-HSA-909729;R-HSA-1031713;R-HSA-909730;R-HSA-997311;R-HSA-873917;R-HSA-997309;R-HSA-873919;R-HSA-873918;R-HSA-8985138;R-HSA-997326…
R-HSA-1236977	Endosomal/Vacuolar pathway	76	82	0.00564972	1.92007e-06	0.000138245	4	4	0.000314961	9606	Homo sapiens	PPP1R16B;MGME1;HLA-H;SNX27;HLA-B;HLA-C;LNPEP;HLA-A;HLA-F;B2M;CTSS;HLA-E		R-HSA-1236964;R-HSA-1236948;R-HSA-1236954;R-HSA-1236943
R-HSA-5419276	Mitochondrial translation termination	84	94	0.00647651	2.29507e-06	0.000160322	5	5	0.000393701	9606	Homo sapiens	LIPA;SLC25A40;CHCHD1;RPL23;MRPS18B;AIP;MRPS18A;TMEM170A;MRPS18C;OXA1L;ELMO1;AURKAIP1;DAP3;CCDC142;ABHD3;MRPL18;MRPL19;MRPL16;MRPL14;MRPL15;MRPL12;MRPL13;MRPL10;MRPL11;MRPL20;TIPARP;RDX;MRPL27;MRPL28;ASNS;ERAL1;TVP23B;MRPL23;MRPL24;MRPL21;MRPL22;MRPL30;WNK1;LMBR1L;SCYL3;MRPS15;MRPS16;MRPS14;GFM2;MRPS11;MRPS12;MRPS10;MRPL39;MRPL36;MRPL37;MRPL34;MRPL35;MRPL32;MRPL33;MRPL41;MRPL4;MRPL42;MRPL3;MRPL2;M…		R-HSA-5419264;R-HSA-5419281;R-HSA-5419271;R-HSA-5419273;R-HSA-5419277
R-HSA-909733	Interferon alpha/beta signaling	143	184	0.0126774	2.35768e-06	0.000160322	20	20	0.0015748	9606	Homo sapiens	IFITM3;IFITM1;IFITM2;MUM1;ADAR;IFI35;OASL;IFIT2;ARIH1;JAK1;IFNAR2;PPP1R16B;HLA-H;RSAD2;USP5;HLA-B;HLA-C;TAP1;HLA-A;TYK2;HLA-F;HLA-E;TBC1D1;IRF3;OAS2;IRF4;IRF1;IRF2;IRF7;IRF9;IFNAR1;CAMK2D;IFI6;SAMHD1;SOCS1;SNX27;GBP2;ATP6V1D;IP6K2;PTPN1;MGME1;STAT1;STAT2;MX1;ISG15;PTPN11;PSMB8;ISG20;BST2;NASP;PTPN6;ABCE1;XAF1		R-HSA-912685;R-HSA-912680;R-HSA-5223305;R-HSA-909732;R-HSA-909729;R-HSA-997314;R-HSA-909730;R-HSA-997311;R-HSA-909725;R-HSA-909724;R-HSA-997309;R-HSA-909726;R-HSA-909721;R-HSA-913529;R-HSA-909720;R-HSA-909722;R-HSA-1015702;R-HSA-909719;R-HSA-909718;R-HSA-1015699
R-HSA-5368287	Mitochondrial translation	89	102	0.0070277	2.94643e-06	0.000194464	17	17	0.00133858	9606	Homo sapiens	MTFMT;LIPA;SLC25A40;CHCHD1;RPL23;MRPS18B;AIP;MRPS18A;TMEM170A;TUFM;MRPS18C;OXA1L;ELMO1;AURKAIP1;DAP3;CCDC142;ABHD3;MRPL18;MRPL19;MRPL16;MRPL14;MRPL15;MRPL12;MRPL13;MRPL10;MRPL11;MRPL20;TIPARP;RDX;MRPL27;MRPL28;ASNS;ERAL1;TVP23B;MRPL23;MRPL24;MRPL21;MRPL22;MRPL30;WNK1;LMBR1L;SCYL3;MRPS15;GFM1;MRPS16;MRPS14;GFM2;MRPS11;MRPS12;MRPS10;MRPL39;MRPL36;MRPL37;MRPL34;MRPL35;MRPL32;MRPL33;MRPL41;MRPL4;MRPL…		R-HSA-5389842;R-HSA-5419281;R-HSA-5389841;R-HSA-5368279;R-HSA-5389845;R-HSA-5389848;R-HSA-5389849;R-HSA-5419261;R-HSA-5419264;R-HSA-5389857;R-HSA-5419271;R-HSA-5419268;R-HSA-5419269;R-HSA-5419273;R-HSA-5419279;R-HSA-5389839;R-HSA-5419277
R-HSA-6798695	Neutrophil degranulation	321	480	0.0330715	3.4545e-06	0.000221088	10	10	0.000787402	9606	Homo sapiens	RPL31;GMFG;WDR89;RABGEF1;ALKBH2;PSMD6;PSMD7;PSMD2;GPBP1;PSMD3;C3AR1;FDXR;PSMD1;IER5;CHID1;GSTK1;NHLRC3;PRKCD;HPCAL1;ARMC8;SCAMP1;UNC13D;DYNC1LI1;BIN2;SARNP;RPN2;MRPL18;RPN1;GATA3;IQGAP1;IQGAP2;GNS;PLAC8;CYB5R1;CRACR2A;NCSTN;CYB5R4;LARP1;PRDX4;CYB5R3;CHST12;NCKAP1L;LTA4H;HMOX2;S100A11;GSDMD;BTF3;ARL14EP;FUCA1;RDX;FUCA2;PA2G4;PRDX6;TOLLIP;PPT1;CDK12;ARHGAP9;GPI;PYGB;TCF25;HEXB;LPCAT1;MMP25;ATIC;TUB…		R-HSA-6798743;R-HSA-6799350;R-HSA-6798739;R-HSA-6800434;R-HSA-6798751;R-HSA-6798749;R-HSA-6798748;R-HSA-6798747;R-HSA-6800426;R-HSA-6798745
R-HSA-5389840	Mitochondrial translation elongation	83	94	0.00647651	4.04787e-06	0.000250968	8	8	0.000629921	9606	Homo sapiens	LIPA;SLC25A40;CHCHD1;RPL23;MRPS18B;AIP;MRPS18A;TMEM170A;TUFM;MRPS18C;OXA1L;ELMO1;AURKAIP1;DAP3;CCDC142;ABHD3;MRPL18;MRPL19;MRPL16;MRPL14;MRPL15;MRPL12;MRPL13;MRPL10;MRPL11;MRPL20;RDX;MRPL27;MRPL28;ASNS;ERAL1;TVP23B;MRPL23;MRPL24;MRPL21;MRPL22;MRPL30;WNK1;LMBR1L;SCYL3;MRPS15;GFM1;MRPS16;MRPS14;GFM2;MRPS11;MRPS12;MRPS10;MRPL39;MRPL36;MRPL37;MRPL34;MRPL35;MRPL32;MRPL33;MRPL41;MRPL4;MRPL42;MRPL3;MRPL…		R-HSA-5389842;R-HSA-5389857;R-HSA-5419268;R-HSA-5419269;R-HSA-5389845;R-HSA-5389848;R-HSA-5419279;R-HSA-5419261
R-HSA-72764	Eukaryotic Translation Termination	91	106	0.00730329	4.28768e-06	0.000261548	5	5	0.000393701	9606	Homo sapiens	RPL4;RPL5;RPL30;RPL3;RPL32;RPL31;NAB1;RPL34;RRP1;APEH;SMC3;RPL8;RPL10A;RPL9;RPL6;NUDT3;RPL7;RPS15;RPS14;RPS16;RPS19;RPS18;RPL36AL;RUVBL2;RPL36;RPL35;RPL38;RPL37;RPS11;RPS10;RPL39;RPS13;RPS12;RPS9;ATP6V0E1;RPS7;RPL21;USP4;RPS8;TYW3;RPS5;RPL23;RPS6;RPL22;RPSA;PDIA6;PSME4;SIDT1;RPL24;VDAC2;RPL27;RPL26;RPL29;RPL28;UBA52;TMEM63A;ABCB7;GSPT2;GSPT1;ARHGAP12;NTHL1;RPL39L;RPL41;ICMT;RPS26;RPS25;RPS28;RPS2…		R-HSA-141671;R-HSA-141691;R-HSA-141673;R-HSA-6800138;R-HSA-5691512
R-HSA-450531	Regulation of mRNA stability by proteins that bind AU-rich elements	82	93	0.00640761	4.84267e-06	0.000281677	24	26	0.00204724	9606	Homo sapiens	PSMD8;PSMD9;RABGEF1;PSMD6;ZFP36;PSMD7;PSMD4;PSMD5;PSMD2;PSMD3;NIPAL3;PSMD1;BTRC;FBXO9;NUP214;TPRA1;PRKCB;PRKCD;TAP1;PRKCA;FNDC3A;PDIA4;XRN1;PSME3;PSME4;PSME1;UBE2V2;PSME2;UBA52;PSMD10;PSMD12;SET;ANAPC15;PSMD11;ANP32A;RPN2;PSMD14;PSMD13;RPN1;ZFP36L1;UBB;ZNHIT3;BLOC1S1;UBC;PSMF1;HSPA8;CCDC12;TMEM120A;STAG1;HNRNPD;TUBGCP4;DCP1A;EIF4G1;DHRS12;CELF1;YWHAB;CHD9;HSPB1;ELAVL1;XPO1;RIOK2;EMB;TNPO1;ACAD8;D…		R-HSA-450406;R-HSA-450533;R-HSA-482788;R-HSA-450466;R-HSA-450434;R-HSA-450595;R-HSA-450400;R-HSA-450474;R-HSA-517674;R-HSA-517705;R-HSA-450422;R-HSA-450550;R-HSA-450551;R-HSA-450580;R-HSA-450517;R-HSA-450387;R-HSA-451152;R-HSA-450494;R-HSA-450431;R-HSA-450463;R-HSA-450620;R-HSA-450394;R-HSA-450490;R-HSA-450488
R-HSA-5368286	Mitochondrial translation initiation	84	96	0.0066143	4.94171e-06	0.000281677	4	4	0.000314961	9606	Homo sapiens	MTFMT;LIPA;SLC25A40;CHCHD1;RPL23;MRPS18B;AIP;MRPS18A;TMEM170A;MRPS18C;OXA1L;ELMO1;AURKAIP1;DAP3;CCDC142;ABHD3;MRPL18;MRPL19;MRPL16;MRPL14;MRPL15;MRPL12;MRPL13;MRPL10;MRPL11;MRPL20;RDX;MRPL27;MRPL28;ASNS;ERAL1;TVP23B;MRPL23;MRPL24;MRPL21;MRPL22;MRPL30;WNK1;LMBR1L;SCYL3;MRPS15;MRPS16;MRPS14;GFM2;MRPS11;MRPS12;MRPS10;MRPL39;MRPL36;MRPL37;MRPL34;MRPL35;MRPL32;MRPL33;MRPL41;MRPL4;MRPL42;MRPL3;MRPL2;MR…		R-HSA-5389841;R-HSA-5368279;R-HSA-5389849;R-HSA-5389839
R-HSA-9609507	Protein localization	131	170	0.0117128	8.94891e-06	0.000501139	53	53	0.00417323	9606	Homo sapiens	ZFAND6;UBE2D2;ECI2;UBE2D3;PREP;UBE2D1;TOMM20;TOMM22;CHCHD4;CHCHD2;CHCHD3;SCP2;WDR92;CHCHD7;FPGS;NUDT19;PSMD1;LONP2;PMPCB;PMPCA;MPV17;MLYCD;ACAA1;ARSA;GSTK1;ACOT8;PHYH;RSAD2;CMC2;ECH1;FNDC3A;BCS1L;ALDH3A2;GNPAT;ACOT2;VDAC1;NUP98;SLC27A2;UBA52;ACOT4;TELO2;LLGL2;COX19;COX17;PEX11B;TARS;UBE2J2;ACAT2;TIMM50;ATP5B;UBB;GRPEL1;PITRM1;TMEM127;UBC;ANKRD10;HACL1;CYC1;DNAJC19;HSPA9;CTC1;COA4;FIS1;PRNP;ACBD5;…		R-HSA-1299475;R-HSA-9033485;R-HSA-1299478;R-HSA-1299476;R-HSA-1307803;R-HSA-1299482;R-HSA-1307802;R-HSA-1299481;R-HSA-1299480;R-HSA-1299487;R-HSA-9033478;R-HSA-1299484;R-HSA-9033240;R-HSA-9033499;R-HSA-9609860;R-HSA-9033233;R-HSA-9033232;R-HSA-9033235;R-HSA-9033491;R-HSA-9033490;R-HSA-9033236;R-HSA-9033238;R-HSA-9033515;R-HSA-9033514;R-HSA-1268022;R-HSA-9033516;R-HSA-9033505;R-HSA-9617595;R-HSA-1…
R-HSA-5696398	Nucleotide Excision Repair	98	119	0.00819898	9.80583e-06	0.000523238	36	36	0.00283465	9606	Homo sapiens	CCNH;SLC35B1;ACTB;RCBTB2;YY1;RNF115;RUVBL1;CDC27;EP300;NFRKB;HMGN1;PIAS3;RPS9;USP7;AQR;ACOT7;LIG1;DNAAF2;CHD1L;RBX1;PIAS1;EBNA1BP2;MT1A;UBE2V2;FKBP8;PPIE;ZNF830;FKBP4;UBA52;SF1;INO80C;INO80E;ISYNA1;INO80D;SHMT2;XPA;COPS7B;WDR61;COPS7A;XPC;UAP1;FAM160B1;ORC4;UBB;UBC;DNAJC19;HSPA9;UBE2I;XRCC1;COPS4;COPS3;COPS6;CDK7;COPS5;COPS2;UBE2N;CALR;MNAT1;COPS8;ISY1;ELL;CETN2;MRPS12;SUMO1;SUMO3;BCL7B;SUMO2;POL…		R-HSA-109955;R-HSA-5696465;R-HSA-5696670;R-HSA-6781867;R-HSA-5696664;R-HSA-6790454;R-HSA-6782069;R-HSA-6782004;R-HSA-5689861;R-HSA-6782131;R-HSA-5696655;R-HSA-6782141;R-HSA-6782204;R-HSA-6782138;R-HSA-6781818;R-HSA-5690996;R-HSA-5690997;R-HSA-6782211;R-HSA-6782208;R-HSA-6781824;R-HSA-5691006;R-HSA-5691004;R-HSA-6781833;R-HSA-5691000;R-HSA-5691001;R-HSA-6790487;R-HSA-5690213;R-HSA-5689317;R-HSA-67…
R-HSA-450408	AUF1 (hnRNP D0) binds and destabilizes mRNA	55	56	0.00385834	9.87242e-06	0.000523238	4	4	0.000314961	9606	Homo sapiens	CHD9;HSPB1;PSMD8;PSMD9;RABGEF1;PSMD6;PSMD7;PSMD4;PSMD5;PSMD2;PSMD3;PSMD1;BTRC;FBXO9;TPRA1;PRKCB;TSC22D2;TAP1;FNDC3A;PDIA4;PSMA5;PSMA6;PSMA3;PSMA4;PSMA1;PSMA2;PSME3;PSME4;UBE2V2;PSME1;PSME2;PABPC1;UBA52;PSMD10;PSMD12;PSMD11;ANAPC15;RPN2;PSMD14;PSMD13;RPN1;PSMA7;PSMB6;PSMB7;PSMB4;PSMB5;ERICH1;UBB;PSMB2;ZNHIT3;PSMB3;UBC;PSMB1;PSMF1;RPS27A;USP25;HSPA8;CCDC12;TMEM120A;YLPM1;PSMB8;PSMB9;STAG1;PSMC5;PSM…		R-HSA-450551;R-HSA-450580;R-HSA-450466;R-HSA-450434
R-HSA-174154	APC/C:Cdc20 mediated degradation of Securin	62	67	0.00461623	1.65133e-05	0.00085869	3	3	0.00023622	9606	Homo sapiens	CHD9;UBE2D1;TM7SF3;PSMD8;PSMD9;RABGEF1;PSMD6;PSMD7;PSMD4;PTTG1;PSMD5;PSMD2;CDC26;PSMD3;CDC27;PSMD1;BTRC;FBXO9;TPRA1;ANAPC7;TSC22D2;TAP1;FNDC3A;PDIA4;PSMA5;PSMA6;PSMA3;PSMA4;PSMA1;PSMA2;PSME3;PSME4;UBE2V2;PSME1;ANAPC4;TXNIP;PSME2;ANAPC5;UBA52;PSMD10;PSMD12;PSMD11;ANAPC15;RPN2;PSMD14;ANAPC16;PSMD13;RPN1;TULP3;ACAT2;PSMA7;ANAPC10;ANAPC11;PSMB6;PSMB7;PSMB4;PSMB5;ERICH1;UBB;PSMB2;ZNHIT3;PSMB3;UBC;PSMB…		R-HSA-174144;R-HSA-174202;R-HSA-174121
R-HSA-69052	Switching of origins to a post-replicative state	79	92	0.00633871	1.731e-05	0.000865502	7	9	0.000708661	9606	Homo sapiens	UBE2D1;TM7SF3;PSMD8;PSMD9;RABGEF1;PSMD6;PSMD7;PSMD4;PSMD5;PSMD2;CDC26;PSMD3;CDC27;PSMD1;BTRC;CCNL1;SKP1;FBXO9;TPRA1;ANAPC7;TAP1;FNDC3A;RBX1;PDIA4;PSME3;PSME4;PSME1;UBE2V2;PSME2;ANAPC4;TXNIP;ANAPC5;UBA52;PSMD10;RAB5B;PSMD12;ANAPC15;PSMD11;ANAPC16;RPN2;PSMD14;PSMD13;RPN1;CUL1;ANAPC10;ACAT2;ANAPC11;ZMPSTE24;ORC5;ORC4;UBB;ZNHIT3;ORC3;UBC;ORC2;PSMF1;SUDS3;CCDC12;CRLS1;CDC16;CDK2;TAB2;TUBGCP4;MCM7;CHD9…		R-HSA-68944;R-HSA-68946;R-HSA-68948;R-HSA-69015;R-HSA-69016;R-HSA-69019;R-HSA-69005
R-HSA-174084	Autodegradation of Cdh1 by Cdh1:APC/C	59	63	0.00434064	1.86651e-05	0.000914592	2	2	0.00015748	9606	Homo sapiens	CHD9;UBE2D1;TM7SF3;PSMD8;PSMD9;RABGEF1;PSMD6;PSMD7;PSMD4;PSMD5;PSMD2;CDC26;PSMD3;CDC27;PSMD1;BTRC;FBXO9;TPRA1;ANAPC7;TSC22D2;TAP1;FNDC3A;PDIA4;PSMA5;PSMA6;PSMA3;PSMA4;PSMA1;PSMA2;PSME3;UBE2V2;PSME1;ANAPC4;TXNIP;PSME2;ANAPC5;UBA52;PSMD10;PSMD12;PSMD11;ANAPC15;RPN2;PSMD14;ANAPC16;PSMD13;RPN1;TULP3;ACAT2;PSMA7;ANAPC10;ANAPC11;PSMB6;PSMB7;FZR1;PSMB4;PSMB5;ERICH1;UBB;PSMB2;ZNHIT3;PSMB3;UBC;PSMB1;TMEM2…		R-HSA-174058;R-HSA-174057
R-HSA-72649	Translation initiation complex formation	58	62	0.00427174	2.24751e-05	0.00107881	2	2	0.00015748	9606	Homo sapiens	EIF4A2;NAB1;SMC3;NUDT3;RPS4X;RPS15;RPS14;ZFP36;MFSD6;RPS16;RPS19;SCML4;RPSAP58;RPS18;TMSB4X;RPS11;RPS10;RPS13;RPS12;EIF2A;RPS9;RPS7;PRKCB;USP4;RPS8;EIF1AX;RPS5;RPS6;RPS3A;RPSA;FNDC3A;PDIA6;EEF1A1;XRN2;PSME4;CRY1;PABPC1;TMEM63A;VPS4A;RPS27L;TFPT;RPS15A;ERICH1;RPS3;EIF4H;RPS2;RPS27A;EIF4E;EIF4B;HELQ;EIF2S2;EIF2S1;KTN1;RPS26;RPS25;GALE;RPS28;EIF3M;EIF2S3;RPS27;EIF3K;RPS29;EIF3L;EIF3I;EIF3J;EIF3G;PTP…		R-HSA-156808;R-HSA-157849
R-HSA-8854050	FBXL7 down-regulates AURKA during mitotic entry and in early mitosis	53	55	0.00378944	2.31259e-05	0.00108186	6	6	0.000472441	9606	Homo sapiens	CHD9;PSMD8;PSMD9;RABGEF1;PSMD6;PSMD7;PSMD4;PSMD5;PSMD2;PSMD3;PSMD1;BTRC;SKP1;FBXO9;TPRA1;TSC22D2;TAP1;PDIA4;RBX1;PSMA5;PSMA6;PSMA3;PSMA4;PSMA1;PSMA2;PSME3;PSME4;UBE2V2;PSME1;PSME2;UBA52;PSMD10;ATP6V1A;PSMD12;PSMD11;ANAPC15;RPN2;PSMD14;PSMD13;RPN1;CUL1;PSMA7;PSMB6;PSMB7;PSMB4;PSMB5;ERICH1;UBB;PSMB2;SERTAD1;ZNHIT3;PSMB3;UBC;PSMB1;PSMF1;RPS27A;USP25;CCDC12;YLPM1;PSMB8;PSMB9;PSMC5;PSMC6;PSMC3;PSMC4;P…		R-HSA-8854071;R-HSA-8854052;R-HSA-8854051;R-HSA-8854044;R-HSA-8854041;R-HSA-8853496
R-HSA-68886	M Phase	276	415	0.0285931	2.35186e-05	0.00108186	86	91	0.00716535	9606	Homo sapiens	RB1;ANKLE2;TMEM183A;NUP107;CCP110;PPP2R2A;SMC3;SMC4;PSMD8;PSMD9;RABGEF1;PSMD6;PSMD7;PSMD4;PPP2R1B;PSMD5;PPP2R1A;PSMD2;CDC26;PSMD3;CDC27;RCC1;PSMD1;BTRC;TMPO;FBXO9;NUP214;CSNK2A1;NUP210;PRKCB;CSNK2A2;DDX10;PRKCA;CSNK1D;FNDC3A;NUP93;EML4;DYNC1LI1;DYNC1LI2;COX7A2L;PSME3;CSNK2B;PSME4;AKAP9;PSME1;PSME2;TXNIP;NUP98;UBA52;BLZF1;PRR13;SET;ANAPC15;SEH1L;RPN2;ANAPC16;RPN1;GATA3;AAAS;ARPP19;ANAPC10;SKA2;ANA…		R-HSA-2514854;R-HSA-9648017;R-HSA-375302;R-HSA-2172194;R-HSA-156682;R-HSA-1638803;R-HSA-2990880;R-HSA-2294574;R-HSA-2990882;R-HSA-9615901;R-HSA-2995389;R-HSA-2995388;R-HSA-9647746;R-HSA-2545203;R-HSA-2520883;R-HSA-2294580;R-HSA-380316;R-HSA-2468287;R-HSA-2995376;R-HSA-2294590;R-HSA-9624845;R-HSA-9668405;R-HSA-2172678;R-HSA-174121;R-HSA-2422927;R-HSA-9668415;R-HSA-3000449;R-HSA-5244669;R-HSA-21680…
R-HSA-72202	Transport of Mature Transcript to Cytoplasm	77	90	0.00620091	2.46236e-05	0.00110806	13	13	0.00102362	9606	Homo sapiens	NUP107;NXT1;MAST3;EIF4A3;SRP54;HMGB1;CASC3;NXT2;GLE1;MAGOH;NUP62;FLOT2;OSTF1;SEC63;TMOD1;TPD52;NUP214;SEC13;NUP210;NUP133;NCBP1;NCBP2;THOC1;NOSIP;THOC2;THOC5;THOC7;CDC40;THOC6;WDR33;SRRM1;NUP93;MRPS9;DDX39A;NOA1;SARNP;NUP50;ZC3H11A;SRSF2;SRSF3;NUP54;SRSF4;NUP98;SRSF5;SRSF6;CFAP97;SRSF7;SLU7;PRR13;SRSF9;FYTTD1;IDI1;DCTN5;SLBP;SF3B3;SEH1L;RBM8A;POLDIP3;UBA5;SRSF1;U2AF1;AAAS;NUP160;U2AF1L4;NXF1;FIP1…		R-HSA-159046;R-HSA-159050;R-HSA-158441;R-HSA-158447;R-HSA-111439;R-HSA-77587;R-HSA-158481;R-HSA-158484;R-HSA-75097;R-HSA-75096;R-HSA-75098;R-HSA-77594;R-HSA-159101
R-HSA-5676590	NIK-->noncanonical NF-kB signaling	57	61	0.00420284	2.70646e-05	0.00118415	9	9	0.000708661	9606	Homo sapiens	TCERG1;CHD9;PSMD8;PSMD9;RABGEF1;PSMD6;PSMD7;PSMD4;PSMD5;PSMD2;PSMD3;PSMD1;BTRC;SKP1;FBXO9;TPRA1;CHUK;FBXW11;TSC22D2;TAP1;PDIA4;PSMA5;PSMA6;PSMA3;PSMA4;PSMA1;PSMA2;PSME3;PSME4;UBE2V2;PSME1;PSME2;UBA52;PSMD10;PSMD12;PSMD11;ANAPC15;RPN2;MTFP1;SAR1A;PSMD14;PSMD13;RPN1;CUL1;PSMA7;PSMB6;PSMB7;PSMB4;PSMB5;ERICH1;UBB;PSMB2;ZNHIT3;PSMB3;UBC;PSMB1;PSMF1;RPS27A;USP25;CCDC12;YLPM1;PSMB8;PSMB9;PSMC5;PSMC6;PSM…		R-HSA-5607731;R-HSA-5668545;R-HSA-5607725;R-HSA-5607741;R-HSA-5607726;R-HSA-5607721;R-HSA-5607720;R-HSA-5607723;R-HSA-5607722
R-HSA-8951664	Neddylation	172	241	0.0166047	2.75383e-05	0.00118415	31	31	0.00244094	9606	Homo sapiens	TCERG1;LRR1;KEAP1;DCAF8;DCAF5;CISD3;DCAF7;GLS;DCAF6;PSMD8;PSMD9;RABGEF1;NUB1;PSMD6;PSMD7;PSMD4;PSMD5;PSMD2;PSMD3;FBXO4;PSMD1;PWWP2A;FBXO6;BTRC;FBXO7;SKP1;FBXO9;WSB1;WSB2;FBXO2;FNDC3A;JMJD6;XRN1;PSME3;PSME4;ORAI3;PSME1;PSME2;UBA52;ANAPC15;RPN2;SAR1A;TARSL2;PRKDC;RPN1;DCUN1D4;DCUN1D1;COPS7B;COPS7A;IQGAP1;HIF1A;PRPSAP1;RIC8A;COMMD8;COMMD9;ZNHIT3;PSMF1;BBS2;CRADD;NR1D2;STAM;MEX3C;PUM2;WDR55;PPP5C;FBX…		R-HSA-8956040;R-HSA-8956106;R-HSA-8956234;R-HSA-8956045;R-HSA-8956099;R-HSA-8956103;R-HSA-8951751;R-HSA-8956184;R-HSA-8955289;R-HSA-8951644;R-HSA-8956050;R-HSA-8951764;R-HSA-8955285;R-HSA-8951766;R-HSA-8956200;R-HSA-8951656;R-HSA-8955241;R-HSA-8952618;R-HSA-8952620;R-HSA-8956140;R-HSA-8952044;R-HSA-8955245;R-HSA-8951661;R-HSA-8951648;R-HSA-5690808;R-HSA-8952039;R-HSA-8956025;R-HSA-8956026;R-HSA-8…
R-HSA-211733	Regulation of activated PAK-2p34 by proteasome mediated degradation	49	50	0.00344495	3.04603e-05	0.00126985	2	2	0.00015748	9606	Homo sapiens	CHD9;PSMD8;PSMD9;RABGEF1;PSMD6;PSMD7;PSMD4;PSMD5;PSMD2;PSMD3;PSMD1;BTRC;FBXO9;TPRA1;TSC22D2;TAP1;PDIA4;PSMA5;PSMA6;PSMA3;PSMA4;PSMA1;PSMA2;PSME3;PSME4;UBE2V2;PSME1;PSME2;UBA52;PSMD10;PSMD12;PSMD11;ANAPC15;RPN2;PSMD14;PSMD13;RPN1;PSMA7;PSMB6;PSMB7;PSMB4;PSMB5;ERICH1;UBB;PSMB2;ZNHIT3;PSMB3;UBC;PSMB1;PSMF1;RPS27A;PAK2;USP25;CCDC12;YLPM1;PSMB8;PSMB9;PSMC5;PSMC6;PSMC3;PSMC4;PSMC1;SGSM2;PSMC2;TUBGCP4		R-HSA-211715;R-HSA-211734
R-HSA-168255	Influenza Infection	146	199	0.0137109	3.07625e-05	0.00126985	20	59	0.00464567	9606	Homo sapiens	RPL4;RPL5;RPL30;RPL3;NUP107;RPL32;RPL31;RPL34;RRP1;SMC3;RPL8;RPL9;NUDT3;RPL6;RPL7;RPS15;RPS14;RPS16;RPS19;RPL36AL;RPS18;RPL36;RPL35;RPL38;LGALS9;RPL37;RPS11;RPS10;RPL39;RPS13;RPS12;EIF2A;NUP214;ATP6V0E1;RPL21;NUP210;TYW3;RPL23;RPL22;NUP93;MT1A;PSME4;RPL24;VDAC2;RPL27;NUP98;RPL26;RPL29;RPL28;UBA52;PRR13;TMEM63A;SEH1L;ABCB7;SHMT2;AAAS;FAM160B1;NTHL1;NUP85;NUP88;RPL39L;RPL41;ICMT;EIF2AK2;RPS26;RPS25…		R-HSA-192704;R-HSA-168896;R-HSA-168865;R-HSA-169921;R-HSA-168326;R-HSA-192746;R-HSA-1176059;R-HSA-192841;R-HSA-168297;R-HSA-168878;R-HSA-192627;R-HSA-168880;R-HSA-168337;R-HSA-168310;R-HSA-168857;R-HSA-6791035;R-HSA-192830;R-HSA-192925;R-HSA-168285;R-HSA-168317
R-HSA-72312	rRNA processing	174	245	0.0168803	3.18838e-05	0.00126985	17	21	0.00165354	9606	Homo sapiens	LTV1;RPL4;RPL5;RPL30;RPL3;RPL32;RPL31;RPL34;RRP1;FCF1;THUMPD1;SMC3;RPL8;PWP2;RPL9;NUDT3;RPL6;RRP9;RPL7;RPS15;RPS14;RPS16;RPS19;RPL36AL;RPS18;NIPAL3;RPL36;RPL35;RPL38;RPL37;RPS11;RPS10;RPL39;RPS13;RPS12;ATP6V0E1;RPL21;IMP3;TYW3;RPL23;RPL22;WDR75;IMP4;CSNK1D;SCAMP2;POR;PSME4;XRN2;RPL24;VDAC2;RPL27;RPL26;RPL29;RPL28;UBA52;TMEM63A;ABCB7;SNU13;GSPT1;RRP7A;PDCD11;NTHL1;RPL39L;RPL41;ICMT;PNO1;MTERF4;FOS…		R-HSA-6790982;R-HSA-6793057;R-HSA-6790944;R-HSA-8868783;R-HSA-6790987;R-HSA-6791223;R-HSA-6791222;R-HSA-6791221;R-HSA-6791219;R-HSA-6791218;R-HSA-6790994;R-HSA-6791228;R-HSA-6791227;R-HSA-6790907;R-HSA-6790906;R-HSA-6785722;R-HSA-6790905
R-HSA-68949	Orc1 removal from chromatin	65	73	0.00502963	3.25603e-05	0.00126985	3	4	0.000314961	9606	Homo sapiens	MCM7;CHD9;PSMD8;PSMD9;RABGEF1;PSMD6;PSMD7;PSMD4;PSMD5;PSMD2;PSMD3;PSMD1;CCNL1;BTRC;SKP1;FBXO9;CDV3;TPRA1;TSC22D2;TAP1;PDIA4;RBX1;PSMA5;PSMA6;PSMA3;PSMA4;PSMA1;PSMA2;PSME3;PSME4;MCM3;UBE2V2;PSME1;PSME2;MCM5;MCM6;UBA52;PSMD10;RAB5B;PSMD12;PSMD11;ANAPC15;RPN2;PSMD14;PSMD13;RPN1;CUL1;PSMA7;ZMPSTE24;ORC5;PSMB6;CLN3;ORC4;PSMB7;PSMB4;PSMB5;ERICH1;UBB;PSMB2;ZNHIT3;PSMB3;ORC3;ORC2;UBC;PSMB1;SUDS3;PSMF1;RP…		R-HSA-68944;R-HSA-68946;R-HSA-68948
R-HSA-180585	Vif-mediated degradation of APOBEC3G	53	56	0.00385834	3.65939e-05	0.00141316	4	4	0.000314961	9606	Homo sapiens	CHD9;PSMD8;PSMD9;RABGEF1;PSMD6;PSMD7;PSMD4;PSMD5;PSMD2;PSMD3;PSMD1;BTRC;FBXO9;TPRA1;TSC22D2;TAP1;PDIA4;RBX1;PSMA5;PSMA6;PSMA3;PSMA4;PSMA1;PSMA2;PSME3;PSME4;UBE2V2;PSME1;PSME2;UBA52;PSMD10;PSMD12;PSMD11;ANAPC15;CUL5;RPN2;PSMD14;PSMD13;RPN1;PSMA7;PSMB6;PSMB7;PSMB4;PSMB5;ERICH1;UBB;PSMB2;ZNHIT3;PSMB3;UBC;PSMB1;PSMF1;RPS27A;EPS15;USP25;CCDC12;APOBEC3G;YLPM1;PSMB8;PSMB9;PSMC5;PSMC6;PSMC3;PSMC4;PSMC1;S…		R-HSA-180602;R-HSA-180603;R-HSA-180555;R-HSA-180540
R-HSA-1169091	Activation of NF-kappaB in B cells	64	72	0.00496073	3.90402e-05	0.00141316	10	10	0.000787402	9606	Homo sapiens	CHD9;PSMD8;PSMD9;RABGEF1;PSMD6;PSMD7;PSMD4;PSMD5;PSMD2;PSMD3;PSMD1;BTRC;MAP3K7;SKP1;FBXO9;TPRA1;CHUK;PRKCB;FBXW11;TSC22D2;TAP1;PDIA4;PSMA5;PSMA6;PSMA3;PSMA4;PSMA1;PSMA2;PSME3;PSME4;UBE2V2;PSME1;PSME2;UBA52;CARD11;PSMD10;PSMD12;PSMD11;ANAPC15;RPN2;PSMD14;PSMD13;RPN1;CUL1;RTF1;BCL10;MALT1;RELA;PSMA7;PSMB6;PSMB7;PSMB4;PSMB5;ERICH1;UBB;PSMB2;ZNHIT3;PSMB3;UBC;PSMB1;PSMF1;RPS27A;USP25;CCDC12;TXNL1;YLPM…		R-HSA-1168641;R-HSA-1168640;R-HSA-1168643;R-HSA-1168642;R-HSA-1168373;R-HSA-1168644;R-HSA-1168633;R-HSA-1168635;R-HSA-1168637;R-HSA-1168638
R-HSA-174178	APC/C:Cdh1 mediated degradation of Cdc20 and other APC/C:Cdh1 targeted proteins in late mitosis/early G1	64	72	0.00496073	3.90402e-05	0.00141316	4	4	0.000314961	9606	Homo sapiens	CHD9;UBE2D1;TM7SF3;PSMD8;PSMD9;RABGEF1;PSMD6;PSMD7;PSMD4;PTTG1;PSMD5;PSMD2;CDC26;PSMD3;CDC27;PSMD1;BTRC;FBXO9;TPRA1;ANAPC7;TSC22D2;TAP1;FNDC3A;PDIA4;PSMA5;PSMA6;PSMA3;PSMA4;PSMA1;PSMA2;PSME3;PSME4;UBE2V2;PSME1;ANAPC4;TXNIP;PSME2;ANAPC5;UBA52;PSMD10;PSMD12;PSMD11;ANAPC15;RPN2;PSMD14;ANAPC16;PSMD13;RPN1;TULP3;ACAT2;PSMA7;ANAPC10;ANAPC11;PSMB6;PSMB7;FZR1;PSMB4;PSMB5;ERICH1;UBB;PSMB2;SERTAD1;ZNHIT3;P…		R-HSA-174195;R-HSA-174088;R-HSA-174105;R-HSA-188191
R-HSA-174184	Cdc20:Phospho-APC/C mediated degradation of Cyclin A	64	72	0.00496073	3.90402e-05	0.00141316	3	3	0.00023622	9606	Homo sapiens	TMEM183A;CHD9;UBE2D1;TM7SF3;PSMD8;PSMD9;RABGEF1;PSMD6;PSMD7;PSMD4;PSMD5;PSMD2;CDC26;PSMD3;CDC27;PSMD1;BTRC;FBXO9;TPRA1;ANAPC7;TSC22D2;TAP1;FNDC3A;PDIA4;PSMA5;PSMA6;PSMA3;PSMA4;PSMA1;PSMA2;PSME3;PSME4;UBE2V2;PSME1;ANAPC4;TXNIP;PSME2;ANAPC5;UBA52;PSMD10;PSMD12;PSMD11;ANAPC15;RPN2;PSMD14;ANAPC16;PSMD13;RPN1;TULP3;ACAT2;PSMA7;ANAPC10;ZMPSTE24;ANAPC11;PSMB6;CLN3;PSMB7;PSMB4;PSMB5;ERICH1;UBB;PSMB2;ZNHI…		R-HSA-174171;R-HSA-174104;R-HSA-174255
R-HSA-68827	CDT1 association with the CDC6:ORC:origin complex	55	59	0.00406504	3.92544e-05	0.00141316	3	3	0.00023622	9606	Homo sapiens	CHD9;GMNN;PSMD8;PSMD9;RABGEF1;PSMD6;PSMD7;PSMD4;PSMD5;PSMD2;PSMD3;PSMD1;BTRC;FBXO9;CDV3;TPRA1;TSC22D2;TAP1;PDIA4;PSMA5;PSMA6;PSMA3;PSMA4;PSMA1;PSMA2;PSME3;PSME4;UBE2V2;PSME1;PSME2;UBA52;PSMD10;PSMD12;PSMD11;ANAPC15;RPN2;PSMD14;PSMD13;RPN1;PSMA7;ORC5;PSMB6;ORC4;PSMB7;PSMB4;PSMB5;ERICH1;UBB;PSMB2;ZNHIT3;PSMB3;ORC3;ORC2;UBC;PSMB1;PSMF1;RPS27A;USP25;CCDC12;YLPM1;CRLS1;PSMB8;PSMB9;PSMC5;PSMC6;PSMC3;PS…		R-HSA-68825;R-HSA-68712;R-HSA-68826
R-HSA-159236	Transport of Mature mRNA derived from an Intron-Containing Transcript	70	81	0.00558082	4.1291e-05	0.00141482	4	4	0.000314961	9606	Homo sapiens	NUP107;NXT1;MAST3;EIF4A3;SRP54;HMGB1;CASC3;NXT2;GLE1;MAGOH;NUP62;FLOT2;OSTF1;SEC63;TMOD1;TPD52;NUP214;SEC13;NUP210;NUP133;NCBP1;NCBP2;THOC1;NOSIP;THOC2;THOC5;THOC7;CDC40;THOC6;SRRM1;NUP93;MRPS9;DDX39A;NOA1;SARNP;NUP50;ZC3H11A;SRSF2;SRSF3;NUP54;SRSF4;NUP98;SRSF5;SRSF6;CFAP97;SRSF7;SLU7;PRR13;SRSF9;FYTTD1;IDI1;DCTN5;SF3B3;SEH1L;RBM8A;POLDIP3;UBA5;SRSF1;U2AF1;AAAS;NUP160;U2AF1L4;NXF1;NUP85;TIFA;TPR;…		R-HSA-75097;R-HSA-75096;R-HSA-75098;R-HSA-159101
R-HSA-1168372	Downstream signaling events of B Cell Receptor (BCR)	78	93	0.00640761	4.14508e-05	0.00141482	14	14	0.00110236	9606	Homo sapiens	PSMD8;PSMD9;RABGEF1;PSMD6;PSMD7;PSMD4;PSMD5;PSMD2;PSMD3;PSMD1;BTRC;MAP3K7;SKP1;FBXO9;TPRA1;FBXW11;PRKCB;TAP1;PDIA4;INPP4B;PSME3;PSME4;PSME1;UBE2V2;PSME2;PPIA;UBA52;CARD11;PSMD10;PSMD12;ANAPC15;PSMD11;RPN2;PSMD14;PSMD13;RPN1;CUL1;BCL10;RTF1;RASGRP1;UBB;ZNHIT3;UBC;PSMF1;CCDC12;NFATC3;NFATC2;NFKBIA;REL;CALM3;TUBGCP4;NFKBIE;CALM1;CALM2;NFKBIB;CHD9;PTBP1;PPP3CA;TUBA1C;PPP3CB;PPP3CC;TMED2;PAAF1;CHUK;TS…		R-HSA-2025882;R-HSA-1168373;R-HSA-1168374;R-HSA-1168633;R-HSA-1168635;R-HSA-1168637;R-HSA-1168636;R-HSA-1168638;R-HSA-1168641;R-HSA-1168640;R-HSA-1168643;R-HSA-1168642;R-HSA-1168644;R-HSA-2025890
R-HSA-5610783	Degradation of GLI2 by the proteasome	57	62	0.00427174	4.16123e-05	0.00141482	5	5	0.000393701	9606	Homo sapiens	GSK3B;CHD9;BRK1;PSMD8;PSMD9;RABGEF1;PSMD6;PSMD7;PSMD4;PSMD5;SNRNP70;PSMD2;PSMD3;PSMD1;BTRC;PRKACB;SKP1;FBXO9;TPRA1;TSC22D2;TAP1;PDIA4;RBX1;PSMA5;PSMA6;ZEB2;PSMA3;PSMA4;PSMA1;PSMA2;PSME3;PSME4;UBE2V2;PSME1;PSME2;UBA52;SEC22A;GTF3C1;PSMD10;PSMD12;PSMD11;ANAPC15;RPN2;PSMD14;PSMD13;RPN1;CUL1;PSMA7;PSMB6;PSMB7;PSMB4;PSMB5;ERICH1;UBB;PSMB2;ZNHIT3;PSMB3;UBC;PSMB1;PSMF1;RPS27A;USP25;CCDC12;CSNK1A1;YLPM1;…		R-HSA-5610757;R-HSA-5610717;R-HSA-5610718;R-HSA-5610745;R-HSA-5610730
R-HSA-5610785	GLI3 is processed to GLI3R by the proteasome	57	62	0.00427174	4.16123e-05	0.00141482	5	5	0.000393701	9606	Homo sapiens	GSK3B;CHD9;ZFAND2B;BRK1;PSMD8;PSMD9;RABGEF1;PSMD6;PSMD7;PSMD4;PSMD5;SNRNP70;PSMD2;PSMD3;PSMD1;BTRC;PRKACB;SKP1;FBXO9;TPRA1;TSC22D2;TAP1;PDIA4;RBX1;PSMA5;PSMA6;ZEB2;PSMA3;PSMA4;PSMA1;PSMA2;PSME3;PSME4;UBE2V2;PSME1;PSME2;UBA52;SEC22A;PSMD10;PSMD12;PSMD11;ANAPC15;RPN2;PSMD14;PSMD13;RPN1;CUL1;PSMA7;PSMB6;PSMB7;PSMB4;PSMB5;ERICH1;UBB;PSMB2;ZNHIT3;PSMB3;UBC;PSMB1;PSMF1;RPS27A;USP25;CCDC12;CSNK1A1;YLPM1…		R-HSA-5610720;R-HSA-5610754;R-HSA-5610722;R-HSA-5610732;R-HSA-5610746
R-HSA-174113	SCF-beta-TrCP mediated degradation of Emi1	52	55	0.00378944	4.41174e-05	0.00143415	3	3	0.00023622	9606	Homo sapiens	CHD9;PSMD8;PSMD9;RABGEF1;PSMD6;PSMD7;PSMD4;PSMD5;PSMD2;PSMD3;PSMD1;BTRC;SKP1;FBXO9;TPRA1;TSC22D2;TAP1;PDIA4;PSMA5;PSMA6;PSMA3;PSMA4;PSMA1;PSMA2;PSME3;PSME4;UBE2V2;PSME1;PSME2;UBA52;PSMD10;PSMD12;PSMD11;ANAPC15;RPN2;PSMD14;PSMD13;RPN1;CUL1;PSMA7;PSMB6;PSMB7;FZR1;PSMB4;PSMB5;ERICH1;UBB;PSMB2;ZNHIT3;PSMB3;UBC;PSMB1;PSMF1;RPS27A;USP25;CCDC12;YLPM1;PSMB8;PSMB9;PSMC5;PSMC6;PSMC3;PSMC4;PSMC1;SGSM2;PSMC2…		R-HSA-174209;R-HSA-174203;R-HSA-174159
R-HSA-68867	Assembly of the pre-replicative complex	61	68	0.00468513	4.53873e-05	0.00143415	12	12	0.000944882	9606	Homo sapiens	MCM7;CHD9;GMNN;PSMD8;PSMD9;RABGEF1;PSMD6;PSMD7;PSMD4;PSMD5;PSMD2;PSMD3;PSMD1;CCNL1;BTRC;FBXO9;CDV3;TPRA1;TSC22D2;TAP1;PDIA4;PSMA5;PSMA6;PSMA3;PSMA4;PSMA1;PSMA2;PSME3;PSME4;MCM3;UBE2V2;PSME1;PSME2;MCM5;MCM6;UBA52;PSMD10;PSMD12;PSMD11;ANAPC15;RPN2;PSMD14;PSMD13;RPN1;PSMA7;ORC5;PSMB6;ORC4;PSMB7;PSMB4;PSMB5;ERICH1;UBB;PSMB2;ZNHIT3;PSMB3;ORC3;ORC2;UBC;PSMB1;PSMF1;RPS27A;USP25;CCDC12;YLPM1;TIMM44;CRLS1…		R-HSA-68849;R-HSA-68688;R-HSA-68611;R-HSA-68595;R-HSA-68610;R-HSA-68615;R-HSA-68825;R-HSA-68712;R-HSA-68603;R-HSA-68826;R-HSA-68637;R-HSA-176973
R-HSA-199991	Membrane Trafficking	417	665	0.0458178	4.56101e-05	0.00143415	202	218	0.0171654	9606	Homo sapiens	ITSN2;IPO11;SCOC;TFRC;RPL31;THYN1;SLA2;RABGEF1;TFG;NAMPT;AP1S2;AP1S3;VPS36;CHID1;GABARAPL2;FNBP1;DAPK2;SYTL1;GAPVD1;PRKAB1;DYNC1LI1;DYNC1LI2;BIN1;UBA52;VPS25;OPTN;VPS28;SAR1B;NPRL2;COPS7B;SLAIN2;COPS7A;GNS;BLOC1S4;BLOC1S6;PRDX5;CYB5R4;LARP1;BLOC1S1;BLOC1S3;VTI1A;SSR1;SNAPIN;ERLIN1;NFATC3;LNPEP;SNF8;EHD1;HNRNPC;AVL9;DENND1C;ARF3;PHF3;DENND1B;ARF4;PHF2;ARF1;TCF25;CLTC;ARPC1A;PRKAG1;CLTB;CLTA;TMEM18…		R-HSA-5229132;R-HSA-6814831;R-HSA-6814833;R-HSA-8876191;R-HSA-2316347;R-HSA-8876190;R-HSA-8854173;R-HSA-8876188;R-HSA-2316349;R-HSA-376357;R-HSA-8854182;R-HSA-8876193;R-HSA-376364;R-HSA-350769;R-HSA-376369;R-HSA-190519;R-HSA-432688;R-HSA-190520;R-HSA-8847544;R-HSA-432706;R-HSA-432707;R-HSA-8854209;R-HSA-8877760;R-HSA-8854222;R-HSA-432712;R-HSA-190541;R-HSA-8868071;R-HSA-8854759;R-HSA-8863463;R-HS…
R-HSA-5658442	Regulation of RAS by GAPs	63	71	0.00489183	4.68072e-05	0.00143415	5	5	0.000393701	9606	Homo sapiens	CHD9;PSMD8;PTBP1;PSMD9;RABGEF1;PSMD6;PSMD7;PSMD4;PSMD5;PSMD2;PSMD3;PSMD1;BTRC;FBXO9;TPRA1;TSC22D2;TAP1;PDIA4;RBX1;PSMA5;PSMA6;PSMA3;PSMA4;RASA3;PSMA1;CTDSP1;PSMA2;RASA1;PSME3;AKAP9;RASA2;PSME4;UBE2V2;PSME1;PSME2;UBA52;PSMD10;PSMD12;NDRG3;TBC1D9B;PSMD11;ANAPC15;RPN2;PSMD14;PSMD13;RPN1;RASAL3;STK4;PSMA7;PSMB6;PSMB7;NRAS;PSMB4;PSMB5;ERICH1;UBB;PSMB2;ZNHIT3;PSMB3;UBC;DPH3;PSMB1;PSMF1;RPS27A;VASP;USP2…		R-HSA-5658438;R-HSA-5658231;R-HSA-5658435;R-HSA-5658430;R-HSA-5658424
R-HSA-69239	Synthesis of DNA	103	132	0.00909467	4.75432e-05	0.00143415	24	26	0.00204724	9606	Homo sapiens	UBE2D1;TM7SF3;RCBTB2;PSMD8;PSMD9;RABGEF1;PSMD6;PSMD7;PSMD4;PSMD5;PSMD2;CDC26;PSMD3;CDC27;PSMD1;BTRC;CCNL1;SKP1;FBXO9;ACOT7;TPRA1;LIG1;ANAPC7;DNAAF2;TAP1;FNDC3A;RBX1;PDIA4;EBNA1BP2;PSME3;PSME4;PSME1;UBE2V2;PSME2;ANAPC4;TXNIP;ANAPC5;UBA52;PSMD10;RAB5B;PSMD12;ANAPC15;PSMD11;ANAPC16;RPN2;PSMD14;PSMD13;RPN1;CUL1;ANAPC10;ACAT2;ANAPC11;ZMPSTE24;RRP7A;ORC5;ORC4;UBB;ZNHIT3;ORC3;UBC;ORC2;PSMF1;SUDS3;CCDC12…		R-HSA-69152;R-HSA-69127;R-HSA-69063;R-HSA-176942;R-HSA-69005;R-HSA-69068;R-HSA-68913;R-HSA-68944;R-HSA-69074;R-HSA-68946;R-HSA-69173;R-HSA-69140;R-HSA-68948;R-HSA-69015;R-HSA-69142;R-HSA-169461;R-HSA-68950;R-HSA-69144;R-HSA-69016;R-HSA-69019;R-HSA-69053;R-HSA-69116;R-HSA-169468;R-HSA-176956
R-HSA-168273	Influenza Viral RNA Transcription and Replication	130	175	0.0120573	4.78051e-05	0.00143415	6	14	0.00110236	9606	Homo sapiens	RPL4;RPL5;RPL30;RPL3;NUP107;RPL32;RPL31;NAB1;RPL34;RRP1;SMC3;RPL8;RPL10A;RPL9;RPL6;NUDT3;RPL7;RPS15;RPS14;RPS16;RPS19;RPS18;RPL36AL;RUVBL2;RPL36;RPL35;RPL38;RPL37;OSTF1;RPS11;RPS10;RPL39;RPS13;RPS12;NUP214;RPS9;ATP6V0E1;RPS7;RPL21;NUP210;USP4;RPS8;TYW3;RPS5;RPL23;RPS6;RPL22;NOSIP;RPSA;GTF2F1;PDIA6;GTF2F2;NUP93;MT1A;PSME4;SIDT1;RPL24;VDAC2;RPL27;RPL26;NUP98;RPL29;RPL28;UBA52;PRR13;TMEM63A;SEH1L;AB…		R-HSA-192627;R-HSA-192704;R-HSA-168326;R-HSA-192841;R-HSA-192830;R-HSA-192925
R-HSA-350562	Regulation of ornithine decarboxylase (ODC)	49	51	0.00351385	4.89941e-05	0.00146982	4	4	0.000314961	9606	Homo sapiens	CHD9;MTMR14;PSMD8;PSMD9;RABGEF1;PSMD6;PSMD7;PSMD4;PSMD5;PSMD2;PSMD3;PSMD1;BTRC;FBXO9;TPRA1;TSC22D2;TAP1;PDIA4;PSMA5;PSMA6;PSMA3;PSMA4;PSMA1;PSMA2;PSME3;PSME4;UBE2V2;PSME1;PSME2;PSMD10;PSMD12;PSMD11;ANAPC15;RPN2;PSMD14;PSMD13;RPN1;ODC1;OAZ1;OAZ2;PSMA7;PSMB6;PSMB7;PSMB4;PSMB5;PSMB2;ZNHIT3;PSMB3;PSMB1;PSMF1;ACSS1;NQO1;USP25;CCDC12;YLPM1;AZIN1;PSMB8;PSMB9;PSMC5;PSMC6;PSMC3;PSMC4;PSMC1;SGSM2;PSMC2;TUB…		R-HSA-353125;R-HSA-350567;R-HSA-350578;R-HSA-350600
R-HSA-72702	Ribosomal scanning and start codon recognition	58	64	0.00440954	5.24668e-05	0.00148942	2	2	0.00015748	9606	Homo sapiens	EIF4A2;NAB1;SMC3;NUDT3;RPS4X;RPS15;RPS14;ZFP36;MFSD6;RPS16;RPS19;SCML4;RPSAP58;RPS18;TMSB4X;RPS11;RPS10;RPS13;RPS12;EIF2A;RPS9;RPS7;PRKCB;USP4;RPS8;EIF1AX;RPS5;RPS6;RPS3A;RPSA;FNDC3A;PDIA6;EEF1A1;XRN2;PSME4;CRY1;TMEM63A;VPS4A;RPS27L;TFPT;RPS15A;ERICH1;RPS3;EIF4H;RPS2;RPS27A;MARK3;EIF4E;EIF4B;HELQ;EIF2S2;EIF2S1;KTN1;RPS26;RPS25;GALE;RPS28;EIF3M;EIF2S3;EIF5;RPS27;EIF3K;RPS29;EIF3L;EIF3I;EIF3J;EIF3G…		R-HSA-72697;R-HSA-72621
R-HSA-349425	Autodegradation of the E3 ubiquitin ligase COP1	51	54	0.00372055	5.31936e-05	0.00148942	5	5	0.000393701	9606	Homo sapiens	CHD9;PSMD8;PSMD9;RABGEF1;PSMD6;PSMD7;PSMD4;PSMD5;PSMD2;PSMD3;PSMD1;BTRC;FBXO9;TPRA1;TSC22D2;TAP1;PDIA4;PSMA5;PSMA6;PSMA3;PSMA4;PSMA1;PSMA2;PSME3;PSME4;UBE2V2;PSME1;PSME2;UBA52;TP53;PSMD10;PSMD12;PSMD11;ANAPC15;RPN2;PSMD14;PSMD13;RPN1;PSMA7;PSMB6;PSMB7;PSMB4;PSMB5;ERICH1;UBB;PSMB2;ZNHIT3;PSMB3;UBC;PSMB1;PSMF1;RPS27A;USP25;CCDC12;YLPM1;PSMB8;PSMB9;PSMC5;PPP5C;PSMC6;PSMC3;RFWD2;PSMC4;PSMC1;SGSM2;PSM…		R-HSA-349444;R-HSA-264418;R-HSA-264435;R-HSA-264444;R-HSA-264458
R-HSA-169911	Regulation of Apoptosis	51	54	0.00372055	5.31936e-05	0.00148942	5	5	0.000393701	9606	Homo sapiens	CHD9;PSMD8;PSMD9;RABGEF1;PSMD6;PSMD7;PSMD4;OPA1;PSMD5;PSMD2;PSMD3;PSMD1;BTRC;FBXO9;TPRA1;TSC22D2;TAP1;PDIA4;PSMA5;PSMA6;PSMA3;PSMA4;PSMA1;PSMA2;PSME3;PSME4;UBE2V2;PSME1;PSME2;UBA52;PSMD10;PSMD12;PSMD11;ANAPC15;RPN2;PSMD14;PSMD13;RPN1;OMA1;PSMA7;PSMB6;PSMB7;PSMB4;PSMB5;ERICH1;UBB;PSMB2;ZNHIT3;PSMB3;UBC;PSMB1;PSMF1;RPS27A;PAK2;USP25;CCDC12;YLPM1;PSMB8;PSMB9;PSMC5;PSMC6;PSMC3;PSMC4;PSMC1;SGSM2;PSMC2…		R-HSA-211715;R-HSA-211731;R-HSA-211734;R-HSA-8867344;R-HSA-211716
R-HSA-72695	Formation of the ternary complex, and subsequently, the 43S complex	51	54	0.00372055	5.31936e-05	0.00148942	3	3	0.00023622	9606	Homo sapiens	NAB1;SMC3;NUDT3;RPS4X;RPS15;RPS14;ZFP36;MFSD6;RPS16;RPS19;SCML4;RPSAP58;RPS18;TMSB4X;RPS11;RPS10;RPS13;RPS12;EIF2A;RPS9;RPS7;USP4;RPS8;EIF1AX;RPS5;RPS6;RPS3A;RPSA;PDIA6;EEF1A1;XRN2;PSME4;CRY1;TMEM63A;VPS4A;RPS27L;TFPT;RPS15A;ERICH1;RPS3;RPS2;RPS27A;EIF2S2;EIF2S1;KTN1;RPS26;RPS25;GALE;RPS28;EIF3M;EIF2S3;RPS27;EIF3K;RPS29;EIF3L;EIF3I;EIF3J;EIF3G;PTPN9;EIF3H;RPS20;EIF3E;FAU;EIF3F;EIF3D;RPS21;EIF3A;E…		R-HSA-72691;R-HSA-72663;R-HSA-72669
R-HSA-4641257	Degradation of AXIN	53	57	0.00392724	5.69509e-05	0.00158196	8	8	0.000629921	9606	Homo sapiens	CHD9;CCDC47;PSMD8;PSMD9;RABGEF1;PSMD6;PSMD7;PSMD4;PSMD5;PSMD2;PSMD3;PSMD1;BTRC;FBXO9;TPRA1;TSC22D2;AXIN1;TAP1;PDIA4;PSMA5;PSMA6;PSMA3;PSMA4;PSMA1;PSMA2;PSME3;PSME4;UBE2V2;PSME1;PSME2;UBA52;PSMD10;PSMD12;PSMD11;ANAPC15;RPN2;PSMD14;TNKS;PSMD13;RPN1;PSMA7;PSMB6;PSMB7;PSMB4;PSMB5;ERICH1;UBB;PSMB2;TNKS2;ZNHIT3;PSMB3;UBC;PSMB1;PSMF1;RPS27A;USP25;CCDC12;SMURF2;YLPM1;PSMB8;PSMB9;RNF146;PSMC5;PSMC6;PSMC3;…		R-HSA-4641134;R-HSA-3640862;R-HSA-3640861;R-HSA-3640844;R-HSA-3640874;R-HSA-3640858;R-HSA-4641256;R-HSA-4641129
R-HSA-179419	APC:Cdc20 mediated degradation of cell cycle proteins prior to satisfation of the cell cycle checkpoint	64	73	0.00502963	5.73875e-05	0.00158196	6	6	0.000472441	9606	Homo sapiens	TMEM183A;CHD9;UBE2D1;TM7SF3;PSMD8;PSMD9;RABGEF1;PSMD6;PSMD7;PSMD4;PSMD5;PSMD2;CDC26;PSMD3;CDC27;PSMD1;BTRC;FBXO9;TPRA1;ANAPC7;TSC22D2;TAP1;FNDC3A;PDIA4;PSMA5;PSMA6;PSMA3;PSMA4;PSMA1;PSMA2;PSME3;PSME4;UBE2V2;PSME1;ANAPC4;TXNIP;PSME2;ANAPC5;UBA52;PSMD10;PSMD12;PSMD11;ANAPC15;RPN2;PSMD14;ANAPC16;PSMD13;RPN1;TULP3;ACAT2;PSMA7;ANAPC10;ZMPSTE24;ANAPC11;PSMB6;CLN3;PSMB7;PSMB4;PSMB5;ERICH1;UBB;PSMB2;ZNHI…		R-HSA-179410;R-HSA-174171;R-HSA-174104;R-HSA-179417;R-HSA-174255;R-HSA-179421
R-HSA-195253	Degradation of beta-catenin by the destruction complex	76	91	0.00626981	5.85911e-05	0.00158196	22	23	0.00181102	9606	Homo sapiens	GSK3B;MRPS14;CHD9;BRK1;PSMD8;PSMD9;RABGEF1;PSMD6;PSMD7;PSMD4;PPP2R1B;PPP2R5E;PSMD5;PPP2R1A;MYC;PSMD2;PSMD3;PSMD1;BTRC;SKP1;FBXO9;TLE4;TLE3;TPRA1;TSC22D2;AXIN1;TAP1;PPP2R5A;PPP2R5D;PPP2R5C;AES;RBX1;PDIA4;EEF1A1;PSMA5;PSMA6;ZEB2;PSMA3;PSMA4;PSMA1;PSMA2;PSME3;PSME4;PSME1;UBE2V2;PSME2;SEC22A;UBA52;ARHGEF6;PSMD10;PSMD12;ANAPC15;PSMD11;RPN2;PSMD14;CTBP1;PSMD13;HDAC1;LEF1;RPN1;TCF7;CUL1;PSMA7;PSMB6;PPP2…		R-HSA-4649028;R-HSA-195300;R-HSA-2130279;R-HSA-8944352;R-HSA-195275;R-HSA-4641231;R-HSA-2130282;R-HSA-195304;R-HSA-5229348;R-HSA-4641229;R-HSA-2130286;R-HSA-5229343;R-HSA-195251;R-HSA-195283;R-HSA-195280;R-HSA-5334050;R-HSA-5251555;R-HSA-195318;R-HSA-5246693;R-HSA-195287;R-HSA-8944349;R-HSA-6781905
R-HSA-69002	DNA Replication Pre-Initiation	74	88	0.00606311	5.90324e-05	0.00159388	21	21	0.00165354	9606	Homo sapiens	MCM7;CHD9;GMNN;PSMD8;PSMD9;RABGEF1;PSMD6;PSMD7;PSMD4;PSMD5;PSMD2;PSMD3;PSMD1;CCNL1;BTRC;FBXO9;CDV3;TPRA1;DNAAF2;TSC22D2;TAP1;PDIA4;PSMA5;PSMA6;PSMA3;PSMA4;DBF4;PSMA1;PSMA2;PSME3;PSME4;MCM3;UBE2V2;PSME1;C9orf78;PSME2;MCM5;MCM6;UBA52;PSMD10;PSMD12;PSMD11;ANAPC15;RPN2;PSMD14;PSMD13;PRIM1;RPN1;PSMA7;ORC5;PSMB6;ORC4;PSMB7;PSMB4;PSMB5;ERICH1;UBB;PSMB2;ZNHIT3;PSMB3;ORC3;NSD1;ORC2;UBC;PSMB1;PSMF1;RPS27A;…		R-HSA-68960;R-HSA-68611;R-HSA-68610;R-HSA-68615;R-HSA-68712;R-HSA-68940;R-HSA-176973;R-HSA-68849;R-HSA-68688;R-HSA-69299;R-HSA-68595;R-HSA-68914;R-HSA-68917;R-HSA-68916;R-HSA-68919;R-HSA-68918;R-HSA-68825;R-HSA-68603;R-HSA-68954;R-HSA-68826;R-HSA-68637
R-HSA-109581	Apoptosis	138	189	0.0130219	6.11007e-05	0.00164972	133	141	0.0111024	9606	Homo sapiens	ERO1B;PPP2R2A;PSMD8;PSMD9;RABGEF1;PSMD6;PSMD7;FNTA;PSMD4;PSMD5;PSMD2;PSMD3;TNFSF10;PSMD1;BTRC;KPNA2;KPNA1;FBXO9;EIF2A;TPRA1;DAPK2;PRKCD;DAPK3;TAP1;VRK1;PDIA4;INPP4B;PSME3;PSME4;PSME1;UBE2V2;PSME2;PRKCQ;TP53;UBA52;KPNB1;PSMD10;PSMD12;ANAPC15;PSMD11;RPN2;PSMD14;MAGED1;DIABLO;PSMD13;RPN1;OMA1;UBB;ZNHIT3;UBC;TP53BP2;PMAIP1;RIPK1;PSMF1;FADD;TRMT1L;CCDC12;TNFRSF10B;TIMM44;PRRC2B;GGCT;STK24;STK26;NMT1;B…		R-HSA-211715;R-HSA-4331331;R-HSA-211712;R-HSA-508163;R-HSA-211207;R-HSA-508162;R-HSA-211206;R-HSA-211716;R-HSA-114440;R-HSA-352268;R-HSA-4331340;R-HSA-211219;R-HSA-211731;R-HSA-6804596;R-HSA-211734;R-HSA-418846;R-HSA-418845;R-HSA-211224;R-HSA-9627056;R-HSA-418852;R-HSA-2562564;R-HSA-211239;R-HSA-418849;R-HSA-211247;R-HSA-141367;R-HSA-9627089;R-HSA-9627350;R-HSA-212552;R-HSA-114252;R-HSA-114254;R-…
R-HSA-180534	Vpu mediated degradation of CD4	50	53	0.00365165	6.41443e-05	0.00166775	4	5	0.000393701	9606	Homo sapiens	CHD9;PSMD8;PSMD9;RABGEF1;PSMD6;PSMD7;PSMD4;PSMD5;PSMD2;PSMD3;PSMD1;BTRC;SKP1;FBXO9;TPRA1;TSC22D2;TAP1;PDIA4;PSMA5;PSMA6;PSMA3;PSMA4;PSMA1;PSMA2;PSME3;PSME4;UBE2V2;PSME1;PSME2;UBA52;PSMD10;PSMD12;PSMD11;ANAPC15;RPN2;PSMD14;PSMD13;RPN1;PSMA7;PSMB6;PSMB7;PSMB4;PSMB5;ERICH1;UBB;PSMB2;ZNHIT3;PSMB3;UBC;PSMB1;PSMF1;RPS27A;USP25;CCDC12;YLPM1;PSMB8;PSMB9;PSMC5;PSMC6;PSMC3;PSMC4;PSMC1;SGSM2;PSMC2;TUBGCP4		R-HSA-180599;R-HSA-180597;R-HSA-180591;R-HSA-180573
R-HSA-69306	DNA Replication	108	141	0.00971476	6.43216e-05	0.00167236	45	47	0.00370079	9606	Homo sapiens	GMNN;UBE2D1;TM7SF3;RCBTB2;PSMD8;PSMD9;RABGEF1;PSMD6;PSMD7;PSMD4;PSMD5;PSMD2;CDC26;PSMD3;CDC27;PSMD1;BTRC;CCNL1;SKP1;FBXO9;ACOT7;TPRA1;LIG1;ANAPC7;DNAAF2;TAP1;FNDC3A;RBX1;PDIA4;EBNA1BP2;PSME3;PSME4;PSME1;UBE2V2;PSME2;ANAPC4;TXNIP;ANAPC5;UBA52;PSMD10;RAB5B;PSMD12;ANAPC15;PSMD11;ANAPC16;RPN2;PSMD14;PSMD13;RPN1;CUL1;ANAPC10;ACAT2;ANAPC11;ZMPSTE24;RRP7A;ORC5;ORC4;UBB;ZNHIT3;ORC3;UBC;ORC2;PSMF1;SUDS3;C…		R-HSA-68611;R-HSA-68610;R-HSA-69127;R-HSA-69063;R-HSA-68615;R-HSA-69005;R-HSA-68940;R-HSA-69068;R-HSA-176973;R-HSA-68944;R-HSA-68688;R-HSA-69074;R-HSA-68946;R-HSA-69140;R-HSA-68948;R-HSA-69015;R-HSA-69142;R-HSA-68950;R-HSA-68825;R-HSA-69144;R-HSA-69016;R-HSA-69019;R-HSA-68954;R-HSA-68826;R-HSA-68637;R-HSA-69152;R-HSA-68960;R-HSA-68712;R-HSA-176942;R-HSA-68849;R-HSA-68913;R-HSA-69299;R-HSA-68595;R…
R-HSA-72662	Activation of the mRNA upon binding of the cap-binding complex and eIFs, and subsequent binding to 43S	59	66	0.00454733	6.53939e-05	0.00170024	6	6	0.000472441	9606	Homo sapiens	EIF4A2;NAB1;SMC3;NUDT3;RPS4X;RPS15;RPS14;ZFP36;MFSD6;RPS16;RPS19;SCML4;RPSAP58;RPS18;TMSB4X;RPS11;RPS10;RPS13;RPS12;EIF2A;RPS9;RPS7;PRKCB;USP4;RPS8;EIF1AX;RPS5;RPS6;RPS3A;RPSA;FNDC3A;PDIA6;EEF1A1;XRN2;PSME4;CRY1;PABPC1;TMEM63A;VPS4A;RPS27L;TFPT;RPS15A;ERICH1;RPS3;EIF4H;EIF4EBP1;RPS2;RPS27A;EIF4E;EIF4B;HELQ;EIF2S2;EIF2S1;KTN1;RPS26;RPS25;GALE;RPS28;EIF3M;EIF2S3;RPS27;EIF3K;RPS29;EIF3L;EIF3I;EIF3J;…		R-HSA-72647;R-HSA-72631;R-HSA-156808;R-HSA-72635;R-HSA-157849;R-HSA-72622
R-HSA-176409	APC/C:Cdc20 mediated degradation of mitotic proteins	65	75	0.00516742	6.97293e-05	0.00181215	13	13	0.00102362	9606	Homo sapiens	TMEM183A;CHD9;UBE2D1;TM7SF3;PSMD8;PSMD9;RABGEF1;PSMD6;PSMD7;PSMD4;PTTG1;PSMD5;PSMD2;CDC26;PSMD3;CDC27;PSMD1;BTRC;FBXO9;TPRA1;ANAPC7;TSC22D2;TAP1;FNDC3A;PDIA4;PSMA5;PSMA6;PSMA3;PSMA4;PSMA1;PSMA2;PSME3;PSME4;UBE2V2;PSME1;ANAPC4;TXNIP;PSME2;ANAPC5;UBA52;PSMD10;PSMD12;PSMD11;ANAPC15;RPN2;PSMD14;ANAPC16;PSMD13;RPN1;TULP3;ACAT2;PSMA7;ANAPC10;ZMPSTE24;ANAPC11;PSMB6;CLN3;PSMB7;PSMB4;PSMB5;ERICH1;UBB;PSMB…		R-HSA-174144;R-HSA-174120;R-HSA-174121;R-HSA-174255;R-HSA-174157;R-HSA-179410;R-HSA-174227;R-HSA-174202;R-HSA-174171;R-HSA-174104;R-HSA-179417;R-HSA-174238;R-HSA-179421
R-HSA-69541	Stabilization of p53	54	59	0.00406504	7.2486e-05	0.00181215	15	15	0.0011811	9606	Homo sapiens	PHF20;CHD9;PSMD8;PSMD9;RABGEF1;PSMD6;PSMD7;PSMD4;PSMD5;PSMD2;PSMD3;PSMD1;BTRC;FBXO9;TPRA1;TSC22D2;TAP1;PDIA4;PSMA5;PSMA6;PSMA3;PSMA4;PSMA1;PSMA2;PSME3;PSME4;UBE2V2;PSME1;PSME2;UBA52;TP53;PSMD10;PSMD12;PSMD11;ANAPC15;RPN2;PSMD14;PSMD13;RPN1;PSMA7;PSMB6;PSMB7;PSMB4;PSMB5;ERICH1;UBB;PSMB2;ZNHIT3;PSMB3;UBC;PSMB1;SNX9;PSMF1;RPS27A;USP25;CCDC12;YLPM1;PSMB8;PSMB9;PSMC5;PPP5C;PSMC6;PSMC3;RFWD2;PSMC4;PSMC…		R-HSA-349444;R-HSA-5633460;R-HSA-6804741;R-HSA-264418;R-HSA-6804879;R-HSA-349455;R-HSA-264458;R-HSA-6793685;R-HSA-6804724;R-HSA-69685;R-HSA-349426;R-HSA-264435;R-HSA-264444;R-HSA-6804955;R-HSA-5693609
R-HSA-5610780	Degradation of GLI1 by the proteasome	56	62	0.00427174	7.57787e-05	0.00189447	6	6	0.000472441	9606	Homo sapiens	CHD9;PSMD8;PSMD9;RABGEF1;PSMD6;PSMD7;PSMD4;PSMD5;SNRNP70;PSMD2;PSMD3;PSMD1;BTRC;PRKACB;SKP1;FBXO9;TPRA1;TSC22D2;TAP1;PDIA4;RBX1;PSMA5;PSMA6;PSMA3;PSMA4;PSMA1;PSMA2;PSME3;PSME4;NUMB;UBE2V2;PSME1;PSME2;UBA52;PSMD10;PSMD12;PSMD11;ANAPC15;RPN2;PSMD14;PSMD13;RPN1;CUL1;PSMA7;PSMB6;PSMB7;PSMB4;PSMB5;ERICH1;UBB;PSMB2;ZNHIT3;PSMB3;UBC;PSMB1;PSMF1;RPS27A;USP25;CCDC12;YLPM1;PSMB8;PSMB9;ITCH;PSMC5;PSMC6;PSMC…		R-HSA-5610741;R-HSA-5610758;R-HSA-5610742;R-HSA-5610737;R-HSA-5610735;R-HSA-5610760
R-HSA-162587	HIV Life Cycle	130	177	0.0121951	7.67122e-05	0.00191781	101	115	0.00905512	9606	Homo sapiens	CCNK;CCNT2;NUP107;CCNT1;CCNH;GTF2B;PPAN;HNRNPR;TATDN1;PIM1;RCC1;BANF1;OSTF1;KPNA1;EIF2A;TMOD1;NUP214;SUPT16H;LIG1;NUP210;NOSIP;GTF2F1;GTF2F2;NUP93;MT1A;FKBP8;CHMP4A;GEMIN7;NUP98;PPIA;UBA52;EIF1B;VPS28;PRR13;ISYNA1;TSG101;SEH1L;SHMT2;SUPT4H1;WDR61;AAAS;GTF2E1;NUP160;MTMR6;GTF2E2;FAM160B1;UBB;NUP85;UBC;TPR;NUP88;XRCC6;NUP155;XRCC5;VTA1;HMGA1;NUP153;SUPT5H;CDK9;CDK7;CHMP2B;CHMP2A;NMT1;ECHDC2;NMT2;AC…		R-HSA-180739;R-HSA-184323;R-HSA-8951690;R-HSA-175108;R-HSA-182795;R-HSA-167181;R-HSA-175117;R-HSA-167191;R-HSA-167192;R-HSA-171288;R-HSA-162590;R-HSA-167196;R-HSA-167197;R-HSA-9613490;R-HSA-167459;R-HSA-9613498;R-HSA-167468;R-HSA-167474;R-HSA-167478;R-HSA-173111;R-HSA-167477;R-HSA-173115;R-HSA-167481;R-HSA-167484;R-HSA-167234;R-HSA-175174;R-HSA-173642;R-HSA-182859;R-HSA-3149434;R-HSA-184392;R-HSA…
R-HSA-68882	Mitotic Anaphase	173	248	0.017087	8.11014e-05	0.00194643	31	32	0.00251969	9606	Homo sapiens	ANKLE2;TMEM183A;NUP107;PPP2R2A;SMC3;PSMD8;PSMD9;RABGEF1;PSMD6;PSMD7;PSMD4;PPP2R1B;PSMD5;PPP2R1A;PSMD2;CDC26;PSMD3;CDC27;RCC1;PSMD1;BTRC;TMPO;FBXO9;NUP214;DDX10;FNDC3A;NUP93;DYNC1LI1;DYNC1LI2;COX7A2L;PSME3;PSME4;PSME1;PSME2;TXNIP;NUP98;UBA52;PRR13;ANAPC15;SEH1L;RPN2;ANAPC16;RPN1;ANAPC10;SKA2;ANAPC11;ZNHIT3;NUP85;RAD21;DPH3;SSR1;PSMF1;PPP1R21;WAPL;STAG1;STAG2;RPS27;CDC16;ECHDC2;NMT2;CC2D1B;TCF25;DI…		R-HSA-174144;R-HSA-2467809;R-HSA-2467811;R-HSA-9624798;R-HSA-9615901;R-HSA-9668419;R-HSA-2995389;R-HSA-2995388;R-HSA-9615937;R-HSA-2545203;R-HSA-9618378;R-HSA-9615945;R-HSA-2995376;R-HSA-9624845;R-HSA-9667952;R-HSA-9668405;R-HSA-9634169;R-HSA-174121;R-HSA-9668415;R-HSA-3000449;R-HSA-9667965;R-HSA-9624893;R-HSA-9624800;R-HSA-2467798;R-HSA-9668389;R-HSA-174202;R-HSA-9668395;R-HSA-9634219;R-HSA-9668…
R-HSA-69017	CDK-mediated phosphorylation and removal of Cdc6	64	74	0.00509853	8.33691e-05	0.00200086	3	4	0.000314961	9606	Homo sapiens	CHD9;UBE2D1;TM7SF3;PSMD8;PSMD9;RABGEF1;PSMD6;PSMD7;PSMD4;PSMD5;PSMD2;CDC26;PSMD3;CDC27;PSMD1;BTRC;FBXO9;TPRA1;ANAPC7;TSC22D2;TAP1;FNDC3A;PDIA4;PSMA5;PSMA6;PSMA3;PSMA4;PSMA1;PSMA2;PSME3;PSME4;UBE2V2;PSME1;ANAPC4;TXNIP;PSME2;ANAPC5;UBA52;PSMD10;RAB5B;PSMD12;PSMD11;ANAPC15;RPN2;PSMD14;ANAPC16;PSMD13;RPN1;TULP3;ACAT2;PSMA7;ANAPC10;ZMPSTE24;ANAPC11;PSMB6;CLN3;PSMB7;FZR1;PSMB4;PSMB5;ERICH1;UBB;PSMB2;ZN…		R-HSA-69015;R-HSA-69016;R-HSA-69005
R-HSA-202403	TCR signaling	111	147	0.0101282	8.8387e-05	0.00212129	52	52	0.00409449	9606	Homo sapiens	UBE2D2;UBE2D3;UBE2D1;PSMD8;PSMD9;RABGEF1;PSMD6;PSMD7;PSMD4;PSMD5;PSMD2;GRAP2;PSMD3;PSMD1;BTRC;MAP3K7;PDK1;SKP1;FBXO9;TPRA1;FBXW11;TAP1;FNDC3A;PDIA4;CDC34;PSME3;PSME4;SPNS1;PSME1;UBE2V2;PSME2;PRKCQ;UBA52;CD101;CARD11;PSMD10;PSMD12;ANAPC15;PSMD11;RPN2;PSMD14;PSMD13;RPN1;CUL1;BCL10;PIK3R1;RTF1;ACAT2;UBB;ZNHIT3;INPP5D;UBC;PSMF1;DMAP1;PAG1;VASP;HLA-DRB5;CCDC12;EDEM1;NFKBIA;PTPRC;UBE2N;HLA-DRA;TAB2;TUB…		R-HSA-202241;R-HSA-202375;R-HSA-202245;R-HSA-202500;R-HSA-202248;R-HSA-202510;R-HSA-202394;R-HSA-213407;R-HSA-213406;R-HSA-199456;R-HSA-202407;R-HSA-202534;R-HSA-2730894;R-HSA-202541;R-HSA-202291;R-HSA-430135;R-HSA-202165;R-HSA-202164;R-HSA-202168;R-HSA-202174;R-HSA-202307;R-HSA-202437;R-HSA-202443;R-HSA-8855375;R-HSA-8855381;R-HSA-202453;R-HSA-202325;R-HSA-202459;R-HSA-202203;R-HSA-202331;R-HSA-…
R-HSA-2555396	Mitotic Metaphase and Anaphase	173	249	0.0171558	9.83568e-05	0.00226221	31	33	0.00259843	9606	Homo sapiens	ANKLE2;TMEM183A;NUP107;PPP2R2A;SMC3;PSMD8;PSMD9;RABGEF1;PSMD6;PSMD7;PSMD4;PPP2R1B;PSMD5;PPP2R1A;PSMD2;CDC26;PSMD3;CDC27;RCC1;PSMD1;BTRC;TMPO;FBXO9;NUP214;DDX10;FNDC3A;NUP93;DYNC1LI1;DYNC1LI2;COX7A2L;PSME3;PSME4;PSME1;PSME2;TXNIP;NUP98;UBA52;PRR13;ANAPC15;SEH1L;RPN2;ANAPC16;RPN1;ANAPC10;SKA2;ANAPC11;ZNHIT3;NUP85;RAD21;DPH3;SSR1;PSMF1;PPP1R21;WAPL;STAG1;STAG2;RPS27;CDC16;ECHDC2;NMT2;CC2D1B;TCF25;DI…		R-HSA-174144;R-HSA-2467809;R-HSA-2467811;R-HSA-9624798;R-HSA-9615901;R-HSA-9668419;R-HSA-2995389;R-HSA-2995388;R-HSA-9615937;R-HSA-2545203;R-HSA-9618378;R-HSA-9615945;R-HSA-2995376;R-HSA-9624845;R-HSA-9667952;R-HSA-9668405;R-HSA-9634169;R-HSA-174121;R-HSA-9668415;R-HSA-3000449;R-HSA-9667965;R-HSA-9624893;R-HSA-9624800;R-HSA-2467798;R-HSA-9668389;R-HSA-174202;R-HSA-9668395;R-HSA-9634219;R-HSA-9668…
R-HSA-75815	Ubiquitin-dependent degradation of Cyclin D	50	54	0.00372055	9.95814e-05	0.00229037	4	5	0.000393701	9606	Homo sapiens	GSK3B;CHD9;BRK1;PSMD8;PSMD9;RABGEF1;PSMD6;PSMD7;PSMD4;PSMD5;PSMD2;PSMD3;PSMD1;BTRC;FBXO9;TPRA1;TSC22D2;TAP1;PDIA4;PSMA5;PSMA6;PSMA3;PSMA4;PSMA1;PSMA2;PSME3;PSME4;UBE2V2;PSME1;PSME2;UBA52;SEC22A;PSMD10;PSMD12;PSMD11;ANAPC15;RPN2;PSMD14;PSMD13;RPN1;PSMA7;PSMB6;PSMB7;PSMB4;PSMB5;ERICH1;UBB;PSMB2;ZNHIT3;PSMB3;UBC;PSMB1;PSMF1;RPS27A;USP25;CCDC12;YLPM1;PSMB8;PSMB9;PSMC5;PSMC6;PSMC3;CDK4;PSMC4;PSMC1;SGS…		R-HSA-75825;R-HSA-75824;R-HSA-75820;R-HSA-75822
R-HSA-176408	Regulation of APC/C activators between G1/S and early anaphase	69	82	0.00564972	0.000100117	0.0023027	13	14	0.00110236	9606	Homo sapiens	TMEM183A;CHD9;UBE2D1;TM7SF3;PSMD8;PSMD9;RABGEF1;PSMD6;PSMD7;PSMD4;PSMD5;PSMD2;CDC26;PSMD3;CDC27;PSMD1;BTRC;SKP1;FBXO9;TPRA1;ANAPC7;TSC22D2;TAP1;FNDC3A;PDIA4;PSMA5;PSMA6;PSMA3;PSMA4;PSMA1;PSMA2;PSME3;PSME4;UBE2V2;PSME1;ANAPC4;TXNIP;PSME2;ANAPC5;UBA52;PSMD10;RAB5B;PSMD12;PSMD11;ANAPC15;RPN2;PSMD14;ANAPC16;PSMD13;RPN1;CUL1;TULP3;ACAT2;PSMA7;ANAPC10;ZMPSTE24;ANAPC11;PSMB6;CLN3;PSMB7;FZR1;PSMB4;PSMB5;…		R-HSA-174209;R-HSA-174122;R-HSA-174251;R-HSA-141423;R-HSA-174159;R-HSA-188371;R-HSA-174097;R-HSA-141429;R-HSA-174139;R-HSA-174203;R-HSA-174174;R-HSA-174079;R-HSA-141437
R-HSA-176814	Activation of APC/C and APC/C:Cdc20 mediated degradation of mitotic proteins	65	76	0.00523632	0.000100307	0.00230705	15	15	0.0011811	9606	Homo sapiens	TMEM183A;CHD9;UBE2D1;TM7SF3;PSMD8;PSMD9;RABGEF1;PSMD6;PSMD7;PSMD4;PTTG1;PSMD5;PSMD2;CDC26;PSMD3;CDC27;PSMD1;BTRC;FBXO9;TPRA1;ANAPC7;TSC22D2;TAP1;FNDC3A;PDIA4;PSMA5;PSMA6;PSMA3;PSMA4;PSMA1;PSMA2;PSME3;PSME4;UBE2V2;PSME1;ANAPC4;TXNIP;PSME2;ANAPC5;UBA52;PSMD10;PSMD12;PSMD11;ANAPC15;RPN2;PSMD14;ANAPC16;PSMD13;RPN1;TULP3;ACAT2;PSMA7;ANAPC10;ZMPSTE24;ANAPC11;PSMB6;CLN3;PSMB7;PSMB4;PSMB5;ERICH1;UBB;PSMB…		R-HSA-174144;R-HSA-174119;R-HSA-174120;R-HSA-174121;R-HSA-174255;R-HSA-174157;R-HSA-179410;R-HSA-174227;R-HSA-174132;R-HSA-174202;R-HSA-174171;R-HSA-174104;R-HSA-179417;R-HSA-174238;R-HSA-179421
R-HSA-9604323	Negative regulation of NOTCH4 signaling	52	57	0.00392724	0.000104962	0.00230917	4	6	0.000472441	9606	Homo sapiens	CHD9;PSMD8;PSMD9;RABGEF1;PSMD6;PSMD7;PSMD4;PSMD5;PSMD2;PSMD3;PSMD1;BTRC;SKP1;FBXO9;TPRA1;FBXW7;TSC22D2;TAP1;YWHAZ;PDIA4;RBX1;PSMA5;PSMA6;PSMA3;PSMA4;PSMA1;PSMA2;PSME3;UBE2V2;PSME1;PSME2;UBA52;PSMD10;PSMD12;PSMD11;ANAPC15;RPN2;PSMD14;PSMD13;RPN1;CUL1;PSMA7;PSMB6;PSMB7;PSMB4;PSMB5;ERICH1;UBB;PSMB2;ZNHIT3;PSMB3;UBC;PSMB1;PSMF1;RPS27A;USP25;CCDC12;YLPM1;PSMB8;PSMB9;PSMC5;PSMC6;PSMC3;PSMC4;PSMC1;SGSM2…		R-HSA-9604642;R-HSA-9604675;R-HSA-9604387;R-HSA-9604629
R-HSA-2408557	Selenocysteine synthesis	89	113	0.00778559	0.000108907	0.00239595	4	7	0.000551181	9606	Homo sapiens	RPL4;RPL5;RPL30;RPL3;RPL32;RPL31;NAB1;RPL34;RRP1;SMC3;RPL8;RPL10A;RPL9;RPL6;NUDT3;RPL7;RPS15;RPS14;RPS16;RPS19;RPS18;RPL36AL;RUVBL2;RPL36;RPL35;RPL38;RPL37;RPS11;RPS10;RPL39;RPS13;RPS12;RPS9;ATP6V0E1;RPS7;RPL21;USP4;RPS8;TYW3;RPS5;RPL23;SECISBP2;RPS6;RPL22;SARS;RPSA;PDIA6;PSME4;SIDT1;RPL24;VDAC2;RPL27;RPL26;RPL29;RPL28;UBA52;TMEM63A;ABCB7;ARHGAP12;NTHL1;RPL39L;EEFSEC;RPL41;ICMT;RPS26;RPS25;RPS28;…		R-HSA-2408529;R-HSA-2408509;R-HSA-2408526;R-HSA-5333615
R-HSA-5607761	Dectin-1 mediated noncanonical NF-kB signaling	58	66	0.00454733	0.000115853	0.00254343	9	9	0.000708661	9606	Homo sapiens	TCERG1;CHD9;PSMD8;PSMD9;RABGEF1;PSMD6;PSMD7;PSMD4;PSMD5;PSMD2;PSMD3;PSMD1;BTRC;SKP1;FBXO9;TPRA1;CHUK;FBXW11;TSC22D2;TAP1;PDIA4;PSMA5;PSMA6;PSMA3;PSMA4;PSMA1;PSMA2;PSME3;PSME4;UBE2V2;PSME1;PSME2;UBA52;PSMD10;PSMD12;PSMD11;ANAPC15;RPN2;MTFP1;SAR1A;PSMD14;PSMD13;RPN1;CUL1;RELA;PSMA7;PSMB6;PSMB7;PSMB4;PSMB5;ERICH1;UBB;PSMB2;ZNHIT3;PSMB3;UBC;PSMB1;PSMF1;RPS27A;USP25;CCDC12;YLPM1;PSMB8;PSMB9;PSMC5;PSMC…		R-HSA-5660965;R-HSA-5607731;R-HSA-5607725;R-HSA-5607741;R-HSA-5607726;R-HSA-5607721;R-HSA-5607720;R-HSA-5607723;R-HSA-5607722
R-HSA-877300	Interferon gamma signaling	173	250	0.0172247	0.000118958	0.00254343	15	15	0.0011811	9606	Homo sapiens	MUM1;OASL;ICAM1;TRIM8;MT2A;NUB1;SUMO1;TRIM5;TRIM25;ARIH1;TRIM21;B2M;TRIM22;JAK1;HLA-DPA1;PPP1R16B;GBP5;HLA-H;USP5;NCOA5;IFNGR1;PRKCD;HLA-B;HLA-C;HLA-A;LARP4B;HLA-F;HLA-E;PIAS1;TBC1D1;IRF3;IFNG;OAS2;IRF4;IRF1;IRF2;IRF7;TRIM14;IRF9;CD44;HLA-DQB1;SP100;CAMK2D;CYTH2;SOCS1;SNX27;GBP2;GBP1;ATP6V1D;CAMK2G;GBP4;GBP3;MGME1;PTPN1;HLA-DRB5;STAT1;MBOAT7;PTPN11;RCL1;HLA-DPB1;HLA-DRA;PTPN6;TRIM38;SP140L;HLA-DR…		R-HSA-997326;R-HSA-873924;R-HSA-873927;R-HSA-1031716;R-HSA-873926;R-HSA-877281;R-HSA-873921;R-HSA-1031713;R-HSA-873922;R-HSA-873917;R-HSA-877308;R-HSA-873919;R-HSA-873918;R-HSA-877269;R-HSA-909552
R-HSA-5357801	Programmed Cell Death	141	197	0.0135731	0.00012091	0.00254343	146	154	0.012126	9606	Homo sapiens	ERO1B;PPP2R2A;PSMD8;PSMD9;RABGEF1;PSMD6;PSMD7;FNTA;PSMD4;PSMD5;PSMD2;PSMD3;TNFSF10;PSMD1;BTRC;KPNA2;KPNA1;FBXO9;EIF2A;TPRA1;DAPK2;PRKCD;DAPK3;TAP1;VRK1;PDIA4;INPP4B;PSME3;PSME4;PSME1;UBE2V2;PSME2;PRKCQ;TP53;UBA52;KPNB1;PSMD10;PSMD12;ANAPC15;PSMD11;RPN2;PSMD14;MAGED1;DIABLO;PSMD13;RPN1;OMA1;UBB;ZNHIT3;UBC;TP53BP2;PMAIP1;RIPK1;PSMF1;FADD;TRMT1L;MLKL;CCDC12;TNFRSF10B;TIMM44;PRRC2B;GGCT;STK24;STK26;N…		R-HSA-211715;R-HSA-4331331;R-HSA-211712;R-HSA-508163;R-HSA-211207;R-HSA-5218891;R-HSA-508162;R-HSA-211206;R-HSA-211716;R-HSA-114440;R-HSA-352268;R-HSA-4331340;R-HSA-211219;R-HSA-211731;R-HSA-6804596;R-HSA-211734;R-HSA-5218906;R-HSA-5218905;R-HSA-418846;R-HSA-418845;R-HSA-211224;R-HSA-9627056;R-HSA-418852;R-HSA-2562564;R-HSA-211239;R-HSA-418849;R-HSA-211247;R-HSA-141367;R-HSA-5357927;R-HSA-9627089…
R-HSA-69242	S Phase	130	179	0.0123329	0.000121116	0.00254343	51	54	0.00425197	9606	Homo sapiens	RB1;CCNH;UBE2D1;TM7SF3;SMC3;RCBTB2;PSMD8;PSMD9;RABGEF1;PSMD6;PSMD7;PSMD4;PSMD5;MYC;PSMD2;CDC26;PSMD3;CDC27;PSMD1;BTRC;CCNL1;SKP1;FBXO9;ACOT7;TPRA1;LIG1;ANAPC7;ESCO1;DNAAF2;TAP1;FNDC3A;RBX1;PDIA4;EBNA1BP2;PSME3;PSME4;PSME1;UBE2V2;PSME2;ANAPC4;TXNIP;ANAPC5;UBA52;PSMD10;RAB5B;PSMD12;ANAPC15;PSMD11;ANAPC16;RPN2;PSMD14;MAX;PSMD13;RPN1;CUL1;PDS5B;PDS5A;ANAPC10;ACAT2;ANAPC11;ZMPSTE24;RRP7A;ORC5;ORC4;UBB…		R-HSA-187520;R-HSA-69127;R-HSA-69005;R-HSA-187916;R-HSA-69140;R-HSA-69015;R-HSA-69142;R-HSA-69144;R-HSA-69016;R-HSA-8848414;R-HSA-2473151;R-HSA-69019;R-HSA-187545;R-HSA-187934;R-HSA-174110;R-HSA-69152;R-HSA-187552;R-HSA-176942;R-HSA-75820;R-HSA-187948;R-HSA-187949;R-HSA-75822;R-HSA-75825;R-HSA-68913;R-HSA-75824;R-HSA-8848436;R-HSA-187574;R-HSA-69173;R-HSA-187575;R-HSA-187828;R-HSA-188345;R-HSA-69…
R-HSA-5689603	UCH proteinases	79	98	0.0067521	0.000127364	0.00267465	11	11	0.000866142	9606	Homo sapiens	ACTB;PSMD8;YY1;PSMD9;RABGEF1;PSMD6;PSMD7;PSMD4;PSMD5;PSMD2;RUVBL1;PSMD3;PAPOLA;PSMD1;BTRC;IER5;NFRKB;HIST1H2AC;FBXO9;RPS9;TPRA1;TAP1;PDIA4;XRN1;WDR82;PSME3;PSME4;PSME1;UBE2V2;PSME2;RIN3;UBA52;SF1;INO80C;PSMD10;INO80E;PSMD12;INO80D;ANAPC15;PSMD11;RPN2;PSMD14;TARSL2;PSMD13;RPN1;UBB;ZNHIT3;UBC;PSMF1;CCDC12;OSBPL2;SMAD7;TUBGCP4;OGT;BAP1;CHD9;HIST2H2AC;H2AFJ;ACTR5;H2AFX;ACTL6A;TSC22D2;ACTR8;UCHL3;UCHL…		R-HSA-5690790;R-HSA-5690759;R-HSA-5690785;R-HSA-5689649;R-HSA-5665854;R-HSA-5689630;R-HSA-5665871;R-HSA-5690319;R-HSA-2179291;R-HSA-5689544;R-HSA-5690808
R-HSA-162599	Late Phase of HIV Life Cycle	120	163	0.0112305	0.000128234	0.0026929	65	77	0.00606299	9606	Homo sapiens	CCNK;CCNT2;NUP107;CCNT1;CCNH;GTF2B;PPAN;HNRNPR;TATDN1;PIM1;RCC1;OSTF1;TMOD1;NUP214;SUPT16H;NUP210;NOSIP;GTF2F1;GTF2F2;NUP93;MT1A;FKBP8;CHMP4A;GEMIN7;NUP98;PPIA;UBA52;EIF1B;VPS28;PRR13;ISYNA1;TSG101;SEH1L;SHMT2;SUPT4H1;WDR61;AAAS;GTF2E1;NUP160;MTMR6;GTF2E2;FAM160B1;UBB;NUP85;UBC;TPR;NUP88;NUP155;VTA1;NUP153;SUPT5H;CDK9;CDK7;CHMP2B;CHMP2A;NMT1;ECHDC2;NMT2;ACO2;CALR;MNAT1;AVL9;ELL;MAST3;MTMR14;MRPS1…		R-HSA-180739;R-HSA-184323;R-HSA-3159227;R-HSA-167181;R-HSA-167191;R-HSA-180885;R-HSA-167192;R-HSA-171288;R-HSA-167196;R-HSA-167197;R-HSA-9613490;R-HSA-167459;R-HSA-167072;R-HSA-165028;R-HSA-167076;R-HSA-167077;R-HSA-165034;R-HSA-9613498;R-HSA-167083;R-HSA-167087;R-HSA-167468;R-HSA-167084;R-HSA-167085;R-HSA-167090;R-HSA-167474;R-HSA-165043;R-HSA-167089;R-HSA-167478;R-HSA-165047;R-HSA-167477;R-HSA-…
R-HSA-5696399	Global Genome Nucleotide Excision Repair (GG-NER)	75	92	0.00633871	0.000133592	0.00280544	20	20	0.0015748	9606	Homo sapiens	CCNH;CETN2;SLC35B1;ACTB;RCBTB2;YY1;RNF115;SUMO1;SUMO3;RUVBL1;CDC27;SUMO2;POLK;NFRKB;RFC5;PRMT5;PIAS3;RPS9;ACOT7;RFC4;PARP1;RFC1;LIG1;PARP2;RFC2;DNAAF2;ACTR5;ACTL6A;ELMOD3;RAD23A;CHD1L;ACTR8;PIAS1;RBX1;DDB2;DDB1;EBNA1BP2;UBE2V2;UBA52;SF1;INO80C;INO80E;PCNA;INO80D;SLC20A1;GPS1;LEF1;XPA;COPS7B;WDR61;COPS7A;XPC;TM9SF3;POLD3;TFPT;ORC4;CYTH2;ERICH1;UBB;NSD1;UBC;POLD2;RPS27A;ADSS;HSPA9;UBE2I;MCRS1;RPA1;…		R-HSA-5690996;R-HSA-109955;R-HSA-5690997;R-HSA-5696465;R-HSA-5691006;R-HSA-5696670;R-HSA-5691004;R-HSA-5691000;R-HSA-5696664;R-HSA-5691001;R-HSA-6790487;R-HSA-6790454;R-HSA-5690213;R-HSA-5689317;R-HSA-5689861;R-HSA-5690990;R-HSA-6782943;R-HSA-5690991;R-HSA-5696655;R-HSA-5690988
R-HSA-1280218	Adaptive Immune System	598	999	0.0688301	0.00013884	0.00291563	253	261	0.0205512	9606	Homo sapiens	POP5;ENO1;GLS;PSMD8;PSMD9;RABGEF1;PSMD6;RNF115;PSMD7;RNF114;PSMD4;CLP1;PSMD5;PSMD2;PSMD3;AP1S2;PSMD1;PWWP2A;AP1S3;PRKACB;MED1;WSB1;TSTD1;PRKCB;FNDC3A;SYTL2;SIGIRR;RUFY1;DYNC1LI1;RNF126;DYNC1LI2;PSME3;PSME4;ORAI3;PSME1;PSME2;ORAI1;TXNIP;PRKCQ;RBCK1;UBA52;ANAPC13;ANAPC15;RPN2;SAR1A;TARSL2;PRKDC;SAR1B;MAPKAP1;RPN1;BCL10;TAPBPL;IQGAP1;ANAPC10;DEDD2;ANAPC11;RNF214;RNF213;NTHL1;PRDX1;PSMF1;ICOS;BTF3;B3…		R-HSA-199169;R-HSA-202241;R-HSA-202245;R-HSA-434700;R-HSA-202248;R-HSA-2130478;R-HSA-8863895;R-HSA-2130486;R-HSA-2317314;R-HSA-389158;R-HSA-2076220;R-HSA-8863914;R-HSA-202291;R-HSA-430135;R-HSA-202307;R-HSA-913996;R-HSA-8951498;R-HSA-8951499;R-HSA-8951500;R-HSA-913993;R-HSA-1112666;R-HSA-202325;R-HSA-202331;R-HSA-202328;R-HSA-6793275;R-HSA-983150;R-HSA-430183;R-HSA-8863973;R-HSA-430180;R-HSA-9831…
R-HSA-5362768	Hh mutants that don't undergo autocatalytic processing are degraded by ERAD	54	61	0.00420284	0.000162854	0.00323243	5	6	0.000472441	9606	Homo sapiens	CHD9;PSMD8;PSMD9;RABGEF1;PSMD6;PSMD7;PSMD4;PSMD5;PSMD2;PSMD3;PSMD1;BTRC;FBXO9;TPRA1;TSC22D2;TAP1;PDIA4;PSMA5;PSMA6;PSMA3;PSMA4;PSMA1;PSMA2;PSME3;PSME4;UBE2V2;PSME1;PSME2;UBA52;PSMD10;PSMD12;VCP;PSMD11;ANAPC15;RPN2;PSMD14;PSMD13;RPN1;SEL1L;DERL2;PSMA7;PSMB6;ERLEC1;PSMB7;PSMB4;PSMB5;ERICH1;UBB;OS9;PSMB2;ZNHIT3;PSMB3;UBC;PSMB1;PSMF1;RPS27A;USP25;CCDC12;SYVN1;YLPM1;PSMB8;PSMB9;PSMC5;PSMC6;PSMC3;PSMC4…		R-HSA-5387392;R-HSA-5362450;R-HSA-5483238;R-HSA-5387386;R-HSA-5387389
R-HSA-6781827	Transcription-Coupled Nucleotide Excision Repair (TC-NER)	70	85	0.00585641	0.000164504	0.00323243	16	16	0.00125984	9606	Homo sapiens	ISY1;ELL;CCNH;SLC35B1;MRPS12;RCBTB2;BCL7B;CDC27;EP300;POLK;HMGN1;RFC5;AQR;LYPLA1;USP7;ACOT7;RFC4;RFC1;LIG1;RFC2;DNAAF2;ELMOD3;RBX1;DDB1;EBNA1BP2;MT1A;FKBP8;PPIE;CCDC43;ZNF830;FKBP4;UBA52;ISYNA1;PCNA;SLC20A1;SHMT2;GPS1;XPA;COPS7B;WDR61;UAP1;COPS7A;TM9SF3;FAM160B1;POLD3;ORC4;ERICH1;UBB;POLR2A;POLR2B;NSD1;POLR2C;POLR2D;UBC;POLD2;POLR2E;EMC3;POLR2G;POLR2H;RPS27A;POLR2I;ADSS;POLR2J;POLR2K;POLR2L;DNAJC…		R-HSA-6782211;R-HSA-6782208;R-HSA-6781824;R-HSA-6781867;R-HSA-6781833;R-HSA-6782069;R-HSA-6782004;R-HSA-6782227;R-HSA-6782131;R-HSA-6782224;R-HSA-6781840;R-HSA-6782141;R-HSA-6782204;R-HSA-6782138;R-HSA-6782234;R-HSA-6781818
R-HSA-202424	Downstream TCR signaling	95	124	0.00854348	0.000167619	0.00323243	24	24	0.00188976	9606	Homo sapiens	UBE2D2;UBE2D3;UBE2D1;PSMD8;PSMD9;RABGEF1;PSMD6;PSMD7;PSMD4;PSMD5;PSMD2;PSMD3;PSMD1;BTRC;MAP3K7;PDK1;SKP1;FBXO9;TPRA1;FBXW11;TAP1;FNDC3A;PDIA4;CDC34;PSME3;PSME4;PSME1;UBE2V2;PSME2;PRKCQ;UBA52;CARD11;PSMD10;PSMD12;ANAPC15;PSMD11;RPN2;PSMD14;PSMD13;RPN1;CUL1;BCL10;PIK3R1;RTF1;ACAT2;UBB;ZNHIT3;INPP5D;UBC;PSMF1;DMAP1;HLA-DRB5;CCDC12;EDEM1;NFKBIA;UBE2N;HLA-DRA;TAB2;TUBGCP4;HLA-DRB1;CHD9;PTEN;DPY30;CD3G…		R-HSA-202307;R-HSA-202466;R-HSA-199456;R-HSA-5607728;R-HSA-202534;R-HSA-202437;R-HSA-202500;R-HSA-2730894;R-HSA-202443;R-HSA-202472;R-HSA-202510;R-HSA-202222;R-HSA-202478;R-HSA-202541;R-HSA-202453;R-HSA-202164;R-HSA-202459;R-HSA-202203;R-HSA-202394;R-HSA-5607724;R-HSA-202489;R-HSA-202328;R-HSA-202365;R-HSA-202237
R-HSA-73856	RNA Polymerase II Transcription Termination	58	67	0.00461623	0.000168784	0.00323243	4	4	0.000314961	9606	Homo sapiens	EIF4A3;SRP54;HMGB1;CASC3;LSM10;PCF11;CLP1;MAGOH;PAPOLA;SNRPD3;SEC63;TMOD1;TPD52;NCBP1;NCBP2;THOC1;THOC2;THOC5;THOC7;CDC40;THOC6;WDR33;SRRM1;MRPS9;DDX39A;POLG2;NOA1;SARNP;ZC3H11A;SNRPG;SRSF2;UQCRC1;SRSF3;SNRPE;SRSF4;SNRPF;SRSF5;SRSF6;CFAP97;SRSF7;SLU7;SNRPB;SRSF9;FYTTD1;IDI1;SLBP;SF3B3;RBM8A;POLDIP3;UBA5;CSTF3;SRSF1;U2AF1;U2AF1L4;ATXN3;FIP1L1;TIFA;TMEM129;CSTF1;DHX38;SRSF11;NDUFA9;CPSF7;CHTOP;CPSF…		R-HSA-77586;R-HSA-72180;R-HSA-77592;R-HSA-111437
R-HSA-69563	p53-Dependent G1 DNA Damage Response	60	70	0.00482293	0.000170128	0.00323243	22	22	0.00173228	9606	Homo sapiens	CDKN1A;CDKN1B;PHF20;CHD9;ARPC1A;PSMD8;PSMD9;RABGEF1;PSMD6;PSMD7;PSMD4;PSMD5;PSMD2;PSMD3;PSMD1;BTRC;FBXO9;TPRA1;TSC22D2;TAP1;PDIA4;PSMA5;PSMA6;PSMA3;PSMA4;PSMA1;PSMA2;PSME3;PSME4;UBE2V2;PSME1;PSME2;UBA52;TP53;PSMD10;PSMD12;PSMD11;ANAPC15;RPN2;PSMD14;PSMD13;RPN1;PSMA7;ZMPSTE24;PSMB6;CLN3;PSMB7;PSMB4;PSMB5;ERICH1;UBB;PSMB2;ZNHIT3;PSMB3;UBC;PSMB1;SNX9;PSMF1;RPS27A;USP25;CCDC12;YLPM1;PSMB8;PSMB9;PSMC5…		R-HSA-6803719;R-HSA-349444;R-HSA-5633460;R-HSA-6804741;R-HSA-264418;R-HSA-6804879;R-HSA-349455;R-HSA-6803403;R-HSA-264458;R-HSA-6793685;R-HSA-6804724;R-HSA-6803411;R-HSA-69685;R-HSA-349426;R-HSA-264435;R-HSA-264444;R-HSA-69562;R-HSA-6803388;R-HSA-187934;R-HSA-6804955;R-HSA-6803801;R-HSA-5693609
R-HSA-69580	p53-Dependent G1/S DNA damage checkpoint	60	70	0.00482293	0.000170128	0.00323243	22	22	0.00173228	9606	Homo sapiens	CDKN1A;CDKN1B;PHF20;CHD9;ARPC1A;PSMD8;PSMD9;RABGEF1;PSMD6;PSMD7;PSMD4;PSMD5;PSMD2;PSMD3;PSMD1;BTRC;FBXO9;TPRA1;TSC22D2;TAP1;PDIA4;PSMA5;PSMA6;PSMA3;PSMA4;PSMA1;PSMA2;PSME3;PSME4;UBE2V2;PSME1;PSME2;UBA52;TP53;PSMD10;PSMD12;PSMD11;ANAPC15;RPN2;PSMD14;PSMD13;RPN1;PSMA7;ZMPSTE24;PSMB6;CLN3;PSMB7;PSMB4;PSMB5;ERICH1;UBB;PSMB2;ZNHIT3;PSMB3;UBC;PSMB1;SNX9;PSMF1;RPS27A;USP25;CCDC12;YLPM1;PSMB8;PSMB9;PSMC5…		R-HSA-6803719;R-HSA-349444;R-HSA-5633460;R-HSA-6804741;R-HSA-264418;R-HSA-6804879;R-HSA-349455;R-HSA-6803403;R-HSA-264458;R-HSA-6793685;R-HSA-6804724;R-HSA-6803411;R-HSA-69685;R-HSA-349426;R-HSA-264435;R-HSA-264444;R-HSA-69562;R-HSA-6803388;R-HSA-187934;R-HSA-6804955;R-HSA-6803801;R-HSA-5693609
R-HSA-69275	G2/M Transition	149	212	0.0146066	0.000175072	0.00332636	55	78	0.00614173	9606	Homo sapiens	CCNH;ULK4;CCP110;PPP2R2A;PSMD8;PPP1CB;PSMD9;RABGEF1;PSMD6;PSMD7;PSMD4;PPP2R1B;PPME1;PSMD5;PPP2R1A;PSMD2;PSMD3;CWC22;CDC27;CEP250;PSMD1;EP300;BTRC;PHLDA1;SKP1;FBXO9;TPRA1;FBXW11;TAP1;CSNK1D;TUBA4A;RBX1;PDIA4;NEIL2;DMTF1;PSME3;AKAP9;PSME4;PSME1;UBE2V2;PSME2;FKBP4;TP53;UBA52;OPTN;ATP6V1A;PSMD10;RAB5B;PSMD12;NDRG3;ANAPC15;SEH1L;PSMD11;RPN2;PSMD14;TUBGCP2;PSMD13;RPN1;CUL1;ZMPSTE24;UBB;ZNHIT3;RAD21;UBC…		R-HSA-380294;R-HSA-156678;R-HSA-8852354;R-HSA-2562594;R-HSA-170116;R-HSA-380303;R-HSA-8852362;R-HSA-380311;R-HSA-3002811;R-HSA-8853405;R-HSA-8854044;R-HSA-8854041;R-HSA-380455;R-HSA-3000335;R-HSA-8854052;R-HSA-8854051;R-HSA-8853419;R-HSA-170158;R-HSA-170156;R-HSA-8854071;R-HSA-8853429;R-HSA-4086410;R-HSA-3000339;R-HSA-8852280;R-HSA-8853444;R-HSA-4088309;R-HSA-4088306;R-HSA-8852298;R-HSA-4088307;R…
R-HSA-392499	Metabolism of proteins	1332	2354	0.162188	0.000175135	0.00332757	761	891	0.0701575	9606	Homo sapiens	NUP107;LIPA;PSMD8;NDST2;PSMD9;RABGEF1;PSMD6;PSMD7;PSMD4;SCP2;PSMD5;PSMD2;PSMD3;PSMD1;PWWP2A;SUPT20H;CHID1;DAXX;CSNK2A1;TYW3;CSNK2A2;ZFYVE21;SCAMP2;EID3;DDIT3;PSME3;PSME4;ORAI3;PSME1;PSME2;ATF6;CFAP97;ATF4;SF1;TSTA3;SET;SAR1A;ABCB7;SAR1B;TARSL2;MRPL18;NPRL2;MRPL19;MRPL16;COPS7B;MRPL14;COPS7A;MRPL15;IQGAP1;GATA3;MRPL12;AAAS;MRPL13;MRPL10;MRPL11;PRPSAP1;MRPL20;RHOT1;PRKAR2A;PSMF1;EDEM3;B3GALNT2;PMM1…		R-HSA-8956040;R-HSA-163843;R-HSA-5686359;R-HSA-688136;R-HSA-5660757;R-HSA-8956045;R-HSA-5660752;R-HSA-8850560;R-HSA-5660753;R-HSA-162821;R-HSA-9023617;R-HSA-6814831;R-HSA-159752;R-HSA-5696605;R-HSA-4755524;R-HSA-5696600;R-HSA-4755526;R-HSA-975902;R-HSA-975903;R-HSA-2022412;R-HSA-548890;R-HSA-3000383;R-HSA-72722;R-HSA-159761;R-HSA-2022411;R-HSA-162836;R-HSA-6814833;R-HSA-4755536;R-HSA-8855711;R-HS…
R-HSA-69278	Cell Cycle, Mitotic	371	595	0.0409949	0.000175844	0.00334103	315	347	0.0273228	9606	Homo sapiens	RB1;ANKLE2;NUP107;SMC3;SMC4;PSMD8;PSMD9;RABGEF1;PSMD6;PSMD7;PSMD4;HENMT1;CLP1;PSMD5;MYC;PSMD2;PSMD3;PSMD1;NUP214;ACOT7;NUP210;CSNK2A1;PRKCB;DNAAF2;CSNK2A2;DDX10;PRKCA;FNDC3A;EML4;NUP93;DYNC1LI1;DYNC1LI2;PSME3;PSME4;PSME1;PSME2;TXNIP;NUP98;UBA52;OPTN;PRR13;SET;ANAPC15;SEH1L;RPN2;ANAPC16;RPN1;GATA3;AAAS;ARPP19;ANAPC10;SKA2;ANAPC11;RRP7A;NUP85;RAD21;SSR1;NUP88;PSMF1;H3F3B;NCAPH2;H3F3A;PRRC2B;NMT2;CE…		R-HSA-375302;R-HSA-156678;R-HSA-2562594;R-HSA-69127;R-HSA-8961678;R-HSA-156682;R-HSA-8961665;R-HSA-174088;R-HSA-187916;R-HSA-8961671;R-HSA-8961688;R-HSA-9647746;R-HSA-174097;R-HSA-69140;R-HSA-2545203;R-HSA-69142;R-HSA-69144;R-HSA-174104;R-HSA-174105;R-HSA-187934;R-HSA-174110;R-HSA-69152;R-HSA-380455;R-HSA-3000335;R-HSA-187937;R-HSA-174119;R-HSA-9018017;R-HSA-174122;R-HSA-174120;R-HSA-174121;R-HSA…
R-HSA-69610	p53-Independent DNA Damage Response	49	54	0.00372055	0.000182959	0.00337228	3	4	0.000314961	9606	Homo sapiens	CHD9;PSMD8;PSMD9;RABGEF1;PSMD6;PSMD7;PSMD4;PSMD5;PSMD2;PSMD3;PSMD1;BTRC;FBXO9;TPRA1;TSC22D2;TAP1;PDIA4;PSMA5;PSMA6;PSMA3;PSMA4;PSMA1;PSMA2;PSME3;PSME4;UBE2V2;PSME1;PSME2;UBA52;PSMD10;PSMD12;PSMD11;ANAPC15;RPN2;PSMD14;PSMD13;RPN1;PSMA7;PSMB6;GGA1;PSMB7;PSMB4;PSMB5;ERICH1;UBB;PSMB2;ZNHIT3;PSMB3;UBC;PSMB1;PSMF1;RPS27A;USP25;CCDC12;YLPM1;PSMB8;PSMB9;PSMC5;PSMC6;PSMC3;PSMC4;PSMC1;SGSM2;PSMC2;STT3A;TUB…		R-HSA-69600;R-HSA-69604;R-HSA-69598
R-HSA-69601	Ubiquitin Mediated Degradation of Phosphorylated Cdc25A	49	54	0.00372055	0.000182959	0.00337228	3	4	0.000314961	9606	Homo sapiens	CHD9;PSMD8;PSMD9;RABGEF1;PSMD6;PSMD7;PSMD4;PSMD5;PSMD2;PSMD3;PSMD1;BTRC;FBXO9;TPRA1;TSC22D2;TAP1;PDIA4;PSMA5;PSMA6;PSMA3;PSMA4;PSMA1;PSMA2;PSME3;PSME4;UBE2V2;PSME1;PSME2;UBA52;PSMD10;PSMD12;PSMD11;ANAPC15;RPN2;PSMD14;PSMD13;RPN1;PSMA7;PSMB6;GGA1;PSMB7;PSMB4;PSMB5;ERICH1;UBB;PSMB2;ZNHIT3;PSMB3;UBC;PSMB1;PSMF1;RPS27A;USP25;CCDC12;YLPM1;PSMB8;PSMB9;PSMC5;PSMC6;PSMC3;PSMC4;PSMC1;SGSM2;PSMC2;STT3A;TUB…		R-HSA-69600;R-HSA-69604;R-HSA-69598
R-HSA-69613	p53-Independent G1/S DNA damage checkpoint	49	54	0.00372055	0.000182959	0.00337228	3	4	0.000314961	9606	Homo sapiens	CHD9;PSMD8;PSMD9;RABGEF1;PSMD6;PSMD7;PSMD4;PSMD5;PSMD2;PSMD3;PSMD1;BTRC;FBXO9;TPRA1;TSC22D2;TAP1;PDIA4;PSMA5;PSMA6;PSMA3;PSMA4;PSMA1;PSMA2;PSME3;PSME4;UBE2V2;PSME1;PSME2;UBA52;PSMD10;PSMD12;PSMD11;ANAPC15;RPN2;PSMD14;PSMD13;RPN1;PSMA7;PSMB6;GGA1;PSMB7;PSMB4;PSMB5;ERICH1;UBB;PSMB2;ZNHIT3;PSMB3;UBC;PSMB1;PSMF1;RPS27A;USP25;CCDC12;YLPM1;PSMB8;PSMB9;PSMC5;PSMC6;PSMC3;PSMC4;PSMC1;SGSM2;PSMC2;STT3A;TUB…		R-HSA-69600;R-HSA-69604;R-HSA-69598
R-HSA-453274	Mitotic G2-G2/M phases	150	214	0.0147444	0.000187349	0.00337228	57	80	0.00629921	9606	Homo sapiens	CCNH;ULK4;CCP110;PPP2R2A;PSMD8;PPP1CB;PSMD9;RABGEF1;PSMD6;PSMD7;PSMD4;PPP2R1B;PPME1;PSMD5;PPP2R1A;PSMD2;PSMD3;CWC22;CDC27;CEP250;PSMD1;EP300;BTRC;PHLDA1;SKP1;FBXO9;TPRA1;FBXW11;TAP1;CSNK1D;TUBA4A;RBX1;PDIA4;NEIL2;DMTF1;PSME3;AKAP9;PSME4;PSME1;UBE2V2;PSME2;FKBP4;TP53;UBA52;OPTN;ATP6V1A;PSMD10;RAB5B;PSMD12;NDRG3;ANAPC15;SEH1L;PSMD11;RPN2;PSMD14;TUBGCP2;PSMD13;RPN1;CUL1;ZMPSTE24;UBB;ZNHIT3;RAD21;UBC…		R-HSA-380294;R-HSA-156678;R-HSA-8852354;R-HSA-2562594;R-HSA-170116;R-HSA-380303;R-HSA-8852362;R-HSA-380311;R-HSA-3002811;R-HSA-8853405;R-HSA-8854044;R-HSA-8854041;R-HSA-380455;R-HSA-3000335;R-HSA-8854052;R-HSA-187937;R-HSA-8854051;R-HSA-8853419;R-HSA-170158;R-HSA-170156;R-HSA-8854071;R-HSA-8853429;R-HSA-4086410;R-HSA-187959;R-HSA-3000339;R-HSA-8852280;R-HSA-8853444;R-HSA-4088309;R-HSA-4088306;R-H…
R-HSA-8941858	Regulation of RUNX3 expression and activity	51	57	0.00392724	0.000189992	0.00341986	9	9	0.000708661	9606	Homo sapiens	CHD9;CCDC47;PSMD8;PSMD9;RABGEF1;PSMD6;PSMD7;PSMD4;PSMD5;PSMD2;PSMD3;PSMD1;EP300;BTRC;FBXO9;TPRA1;TSC22D2;TAP1;RUNX3;PDIA4;PSMA5;PSMA6;PSMA3;PSMA4;PSMA1;PSMA2;PSME3;UBE2V2;PSME1;PSME2;UBA52;PSMD10;PSMD12;PSMD11;ANAPC15;CBFB;RPN2;PSMD14;PSMD13;RPN1;NDUFB1;PSMA7;PSMB6;PSMB7;PSMB4;PSMB5;ERICH1;UBB;PSMB2;ZNHIT3;PSMB3;UBC;PSMB1;PSMF1;RPS27A;USP25;CCDC12;SMURF2;YLPM1;PSMB8;PSMB9;PSMC5;PSMC6;PSMC3;PSMC4;…		R-HSA-8952408;R-HSA-8952382;R-HSA-8937807;R-HSA-8952399;R-HSA-8937792;R-HSA-8865454;R-HSA-8952419;R-HSA-8952371;R-HSA-8937814
R-HSA-69615	G1/S DNA Damage Checkpoints	61	72	0.00496073	0.000203439	0.0036619	25	26	0.00204724	9606	Homo sapiens	CDKN1A;CDKN1B;PHF20;CHD9;ARPC1A;PSMD8;PSMD9;RABGEF1;PSMD6;PSMD7;PSMD4;PSMD5;PSMD2;PSMD3;PSMD1;BTRC;FBXO9;TPRA1;TSC22D2;TAP1;PDIA4;PSMA5;PSMA6;PSMA3;PSMA4;PSMA1;PSMA2;PSME3;PSME4;UBE2V2;PSME1;PSME2;UBA52;TP53;PSMD10;PSMD12;PSMD11;ANAPC15;RPN2;PSMD14;PSMD13;RPN1;PSMA7;ZMPSTE24;PSMB6;CLN3;GGA1;PSMB7;PSMB4;PSMB5;ERICH1;UBB;PSMB2;ZNHIT3;PSMB3;UBC;PSMB1;SNX9;PSMF1;RPS27A;USP25;CCDC12;YLPM1;PSMB8;PSMB9;…		R-HSA-349444;R-HSA-349455;R-HSA-264458;R-HSA-6804724;R-HSA-6803388;R-HSA-187934;R-HSA-69598;R-HSA-6803719;R-HSA-69600;R-HSA-5633460;R-HSA-6804741;R-HSA-69604;R-HSA-264418;R-HSA-6804879;R-HSA-6803403;R-HSA-6793685;R-HSA-6803411;R-HSA-69685;R-HSA-349426;R-HSA-264435;R-HSA-264444;R-HSA-69562;R-HSA-6804955;R-HSA-6803801;R-HSA-5693609
R-HSA-192823	Viral mRNA Translation	88	114	0.00785449	0.000223856	0.00402942	2	2	0.00015748	9606	Homo sapiens	RPL4;RPL5;RPL30;RPL3;RPL32;RPL31;NAB1;RPL34;RRP1;SMC3;RPL8;RPL10A;RPL9;RPL6;NUDT3;RPL7;RPS15;RPS14;RPS16;RPS19;RPS18;RPL36AL;RUVBL2;RPL36;RPL35;RPL38;RPL37;RPS11;RPS10;RPL39;RPS13;RPS12;RPS9;ATP6V0E1;RPS7;RPL21;USP4;RPS8;TYW3;RPS5;RPL23;RPS6;RPL22;RPSA;PDIA6;PSME4;SIDT1;RPL24;VDAC2;RPL27;RPL26;RPL29;RPL28;UBA52;TMEM63A;ABCB7;ARHGAP12;NTHL1;RPL39L;RPL41;ICMT;RPS26;RPS25;RPS28;RPS27;RPS29;RPL27A;RP…		R-HSA-192704;R-HSA-192841
R-HSA-6782135	Dual incision in TC-NER	58	68	0.00468513	0.000242811	0.00437061	6	6	0.000472441	9606	Homo sapiens	ISY1;CCNH;MRPS12;RCBTB2;BCL7B;CDC27;EP300;POLK;HMGN1;RFC5;AQR;LYPLA1;USP7;ACOT7;RFC4;RFC1;RFC2;DNAAF2;ELMOD3;RBX1;DDB1;EBNA1BP2;MT1A;PPIE;CCDC43;ZNF830;FKBP4;UBA52;PCNA;SLC20A1;SHMT2;XPA;WDR61;UAP1;TM9SF3;FAM160B1;POLD3;ORC4;ERICH1;UBB;POLR2A;POLR2B;NSD1;POLR2C;POLR2D;UBC;POLD2;POLR2E;EMC3;POLR2G;POLR2H;RPS27A;POLR2I;POLR2J;POLR2K;POLR2L;DNAJC19;RPA1;WWP1;RPA2;GTF2H1;GTF2H3;POLE4;CUL4A;CDK7;ERCC3…		R-HSA-6782211;R-HSA-6782131;R-HSA-6782224;R-HSA-6782141;R-HSA-6782204;R-HSA-6782138
R-HSA-2467813	Separation of Sister Chromatids	137	194	0.0133664	0.000256258	0.00461264	7	8	0.000629921	9606	Homo sapiens	TMEM183A;NUP107;UBE2D1;TM7SF3;SMC3;PSMD8;PSMD9;RABGEF1;PPP1CC;PSMD6;PSMD7;PSMD4;PTTG1;PPP2R1B;PSMD5;PPP2R1A;PSMD2;CDC26;PSMD3;CDC27;PSMD1;KNTC1;BTRC;SLC25A44;FBXO9;TPRA1;ANAPC7;TMOD3;TAP1;DDX10;NOSIP;FNDC3A;TUBA4A;PDIA4;EEF1A1;DYNC1LI1;DYNC1LI2;CLIP1;COX7A2L;PSME3;PSME4;PSME1;UBE2V2;PSME2;ANAPC4;TXNIP;ANAPC5;NUP98;UBA52;PRR13;PSMD10;PSMD12;ANAPC15;SEH1L;PSMD11;ANAPC16;RPN2;PSMD14;UBA6;PSMD13;RPN1…		R-HSA-174144;R-HSA-2467798;R-HSA-2467809;R-HSA-2545203;R-HSA-2467811;R-HSA-174202;R-HSA-174121
R-HSA-72187	mRNA 3'-end processing	51	58	0.00399614	0.000281415	0.00478406	3	3	0.00023622	9606	Homo sapiens	EIF4A3;SRP54;HMGB1;CASC3;PCF11;CLP1;MAGOH;PAPOLA;SEC63;TMOD1;TPD52;NCBP1;NCBP2;THOC1;THOC2;THOC5;THOC7;CDC40;THOC6;WDR33;SRRM1;MRPS9;DDX39A;POLG2;NOA1;SARNP;ZC3H11A;SRSF2;UQCRC1;SRSF3;SRSF4;SRSF5;SRSF6;CFAP97;SRSF7;SLU7;SRSF9;FYTTD1;IDI1;SF3B3;RBM8A;POLDIP3;UBA5;CSTF3;SRSF1;U2AF1;U2AF1L4;ATXN3;FIP1L1;TIFA;CSTF1;DHX38;SRSF11;NDUFA9;CPSF7;CHTOP;CPSF6;CPSF1;CPSF3;ALYREF;CPSF2;RPL35A;UPF3B;ACSF3;NUDT…		R-HSA-8849157;R-HSA-72180;R-HSA-72185
R-HSA-5678895	Defective CFTR causes cystic fibrosis	57	67	0.00461623	0.000290006	0.00493011	7	7	0.000551181	9606	Homo sapiens	CHD9;PSMD8;PSMD9;RABGEF1;PSMD6;PSMD7;PSMD4;PSMD5;PSMD2;PSMD3;PSMD1;BTRC;FBXO9;ABCC1;TPRA1;TSC22D2;TAP1;PDIA4;PSMA5;PSMA6;PSMA3;PSMA4;PSMA1;PSMA2;PSME3;PSME4;UBE2V2;PSME1;PSME2;UBA52;PSMD10;PSMD12;VCP;PSMD11;ANAPC15;RPN2;PSMD14;PSMD13;RPN1;SEL1L;DERL1;DERL2;PSMA7;PSMB6;ERLEC1;PSMB7;PSMB4;PSMB5;ERICH1;UBB;OS9;PSMB2;ZNHIT3;PSMB3;UBC;PSMB1;PSMF1;RPS27A;USP25;CCDC12;HSPA4;LIMK2;ERLIN1;YLPM1;PSMB8;PSMB…		R-HSA-5678822;R-HSA-8866854;R-HSA-5678992;R-HSA-8866858;R-HSA-5679000;R-HSA-8866857;R-HSA-8866856
R-HSA-611105	Respiratory electron transport	88	115	0.00792338	0.000293094	0.00498259	19	19	0.00149606	9606	Homo sapiens	NDUFA13;NDUFA11;NDUFA12;TACO1;NDUFA10;COX6A1;CHCHD4;LGALS8;ACSL1;SDHC;SDHD;SDHA;SDHB;UNC13D;COX6B1;COX7A2L;SCO1;SCO2;TMEM126A;UQCRC1;TMEM126B;UQCRC2;UQCRB;NDUFB10;TNKS;NDUFB11;UQCRH;STIP1;COX11;COX14;CYC1;NDUFV2;NDUFV1;CTC1;TRAP1;SURF1;NDUFAF6;NDUFAF7;UQCRQ;NDUFAF4;NDUFAF5;NDUFAF3;CYCS;CLPTM1L;NDUFAF1;COX20;INTS12;COX7B;PIGT;COX4I1;ETFA;ETFB;ECSIT;COX7C;PTER;UQCRFS1;COX8A;MMD;ACAD9;AXIN1;NDUFC2;N…		R-HSA-6800870;R-HSA-6800868;R-HSA-6799203;R-HSA-6799202;R-HSA-164651;R-HSA-6788556;R-HSA-6799179;R-HSA-6788523;R-HSA-163214;R-HSA-6799178;R-HSA-169260;R-HSA-163213;R-HSA-6799191;R-HSA-5690023;R-HSA-163217;R-HSA-169270;R-HSA-6799199;R-HSA-6799197;R-HSA-6799196
R-HSA-174143	APC/C-mediated degradation of cell cycle proteins	72	90	0.00620091	0.000301192	0.00512027	37	38	0.00299213	9606	Homo sapiens	TMEM183A;CHD9;UBE2D1;TM7SF3;CDC14A;PSMD8;PSMD9;RABGEF1;PSMD6;PSMD7;PSMD4;PTTG1;PSMD5;CLP1;PSMD2;CDC26;PSMD3;CDC27;PSMD1;BTRC;SKP1;FBXO9;TPRA1;ANAPC7;TSC22D2;TAP1;FNDC3A;PDIA4;PSMA5;PSMA6;PSMA3;PSMA4;PSMA1;PSMA2;PSME3;PSME4;UBE2V2;PSME1;ANAPC4;TXNIP;PSME2;ANAPC5;UBA52;PSMD10;RAB5B;PSMD12;PSMD11;ANAPC15;RPN2;PSMD14;ANAPC16;PSMD13;RPN1;CUL1;TULP3;ACAT2;PSMA7;ANAPC10;ZMPSTE24;ANAPC11;PSMB6;CLN3;PSMB7…		R-HSA-174144;R-HSA-174209;R-HSA-174088;R-HSA-174159;R-HSA-174157;R-HSA-179410;R-HSA-188371;R-HSA-174227;R-HSA-174224;R-HSA-174097;R-HSA-174171;R-HSA-174104;R-HSA-179417;R-HSA-174105;R-HSA-174238;R-HSA-174174;R-HSA-188191;R-HSA-179421;R-HSA-174119;R-HSA-174058;R-HSA-174122;R-HSA-174251;R-HSA-174120;R-HSA-174057;R-HSA-174121;R-HSA-174255;R-HSA-141423;R-HSA-174124;R-HSA-174195;R-HSA-174070;R-HSA-174…
R-HSA-453276	Regulation of mitotic cell cycle	72	90	0.00620091	0.000301192	0.00512027	37	38	0.00299213	9606	Homo sapiens	TMEM183A;CHD9;UBE2D1;TM7SF3;CDC14A;PSMD8;PSMD9;RABGEF1;PSMD6;PSMD7;PSMD4;PTTG1;PSMD5;CLP1;PSMD2;CDC26;PSMD3;CDC27;PSMD1;BTRC;SKP1;FBXO9;TPRA1;ANAPC7;TSC22D2;TAP1;FNDC3A;PDIA4;PSMA5;PSMA6;PSMA3;PSMA4;PSMA1;PSMA2;PSME3;PSME4;UBE2V2;PSME1;ANAPC4;TXNIP;PSME2;ANAPC5;UBA52;PSMD10;RAB5B;PSMD12;PSMD11;ANAPC15;RPN2;PSMD14;ANAPC16;PSMD13;RPN1;CUL1;TULP3;ACAT2;PSMA7;ANAPC10;ZMPSTE24;ANAPC11;PSMB6;CLN3;PSMB7…		R-HSA-174144;R-HSA-174209;R-HSA-174088;R-HSA-174159;R-HSA-174157;R-HSA-179410;R-HSA-188371;R-HSA-174227;R-HSA-174224;R-HSA-174097;R-HSA-174171;R-HSA-174104;R-HSA-179417;R-HSA-174105;R-HSA-174238;R-HSA-174174;R-HSA-188191;R-HSA-179421;R-HSA-174119;R-HSA-174058;R-HSA-174122;R-HSA-174251;R-HSA-174120;R-HSA-174057;R-HSA-174121;R-HSA-174255;R-HSA-141423;R-HSA-174124;R-HSA-174195;R-HSA-174070;R-HSA-174…
R-HSA-5688426	Deubiquitination	192	288	0.0198429	0.000335101	0.00569672	76	77	0.00606299	9606	Homo sapiens	RPL3;KEAP1;CCP110;GABPB1;ACTB;NDST2;PSMD8;PSMD9;RABGEF1;PSMD6;EFR3A;PSMD7;PSMD4;PSMD5;PSMD2;MYC;PSMD3;PSMD1;TRIM25;BTRC;IER5;NFRKB;FBXO9;CHID1;ZFYVE21;FNDC3A;BTD;XRN1;WDR82;PSME3;PSME4;PSME1;VDAC3;PSME2;VDAC2;RIN3;VDAC1;TP53;UBA52;EIF1B;SF1;ANAPC15;RPN2;TARSL2;RPN1;GATA3;BRCC3;HIF1A;ANAPC11;ZMPSTE24;SNX3;RHOT1;ZNHIT3;SNX9;TRPM7;PSMF1;RCE1;ZRANB1;SIAH2;STAM;MEX3C;CYLD;CALU;HYOU1;CYSTM1;BAP1;WDR48;…		R-HSA-6781797;R-HSA-688136;R-HSA-5690196;R-HSA-6782820;R-HSA-5688786;R-HSA-8869506;R-HSA-5689950;R-HSA-5688797;R-HSA-5690845;R-HSA-5696605;R-HSA-5690843;R-HSA-5696600;R-HSA-6781814;R-HSA-5689539;R-HSA-5696960;R-HSA-5665871;R-HSA-5690319;R-HSA-8865182;R-HSA-5690827;R-HSA-5689544;R-HSA-5696968;R-HSA-3640872;R-HSA-5690870;R-HSA-5689972;R-HSA-5689973;R-HSA-6781764;R-HSA-5691381;R-HSA-5696627;R-HSA-56…
R-HSA-4641258	Degradation of DVL	50	57	0.00392724	0.000337667	0.00574033	5	7	0.000551181	9606	Homo sapiens	CHD9;PSMD8;PSMD9;RABGEF1;PSMD6;PSMD7;PSMD4;PSMD5;PSMD2;PSMD3;PSMD1;BTRC;FBXO9;TPRA1;TSC22D2;TAP1;PDIA4;RBX1;PSMA5;PSMA6;PSMA3;PSMA4;PSMA1;PSMA2;PSME3;PSME4;UBE2V2;PSME1;PSME2;UBA52;PSMD10;PSMD12;PSMD11;ANAPC15;RPN2;PSMD14;PSMD13;RPN1;KLHL12;ADIPOR1;PSMA7;PSMB6;PSMB7;PSMB4;PSMB5;ERICH1;UBB;PSMB2;ZNHIT3;PSMB3;UBC;PSMB1;PSMF1;RPS27A;USP25;CCDC12;YLPM1;PSMB8;PSMB9;PSMC5;PSMC6;PSMC3;PSMC4;PSMC1;SGSM2;…		R-HSA-4641159;R-HSA-1504213;R-HSA-1504193;R-HSA-1504190;R-HSA-4641260
R-HSA-6782210	Gap-filling DNA repair synthesis and ligation in TC-NER	56	66	0.00454733	0.000346313	0.00588732	2	2	0.00015748	9606	Homo sapiens	ISY1;CCNH;SLC35B1;MRPS12;RCBTB2;BCL7B;CDC27;EP300;POLK;HMGN1;RFC5;AQR;LYPLA1;USP7;ACOT7;RFC4;RFC1;LIG1;RFC2;DNAAF2;ELMOD3;RBX1;DDB1;EBNA1BP2;MT1A;PPIE;CCDC43;ZNF830;FKBP4;UBA52;PCNA;SLC20A1;SHMT2;WDR61;UAP1;TM9SF3;FAM160B1;POLD3;ORC4;ERICH1;UBB;POLR2A;POLR2B;NSD1;POLR2C;POLR2D;UBC;POLD2;POLR2E;EMC3;POLR2G;POLR2H;RPS27A;POLR2I;POLR2J;POLR2K;POLR2L;DNAJC19;RPA1;XRCC1;WWP1;RPA2;GTF2H1;GTF2H3;POLE4;C…		R-HSA-6782227;R-HSA-6782208
R-HSA-3700989	Transcriptional Regulation by TP53	305	486	0.0334849	0.000431844	0.0069095	247	259	0.0203937	9606	Homo sapiens	ATF2;CCNK;TP53RK;CCNH;EHMT1;HNRNPR;NOC2L;RCBTB2;GLS;KAT5;PPP2R1B;PPP2R1A;PIP4K2A;KIF21A;PIP4K2C;PDK1;MCCC2;DAXX;GABARAPL1;CSNK2A1;CSNK2A2;HUS1;PRKAB1;RRAGA;COX7A2L;MT1A;SCO1;RRAGC;SCO2;CSNK2B;DDIT4;TP53;UBA52;EIF1B;RHNO1;TMEM63A;TBC1D9B;MEAF6;SHMT2;MAPKAP1;SUPT4H1;WDR61;TXN;OSGEP;GMCL1;MTMR6;ZMPSTE24;FAM160B1;PRDX2;PRDX5;PRDX1;TP53BP2;SNX9;BANP;PLK3;JUN;PRELID1;SURF1;CRADD;GADD45A;PRRC2B;CCT6A;MO…		R-HSA-6799462;R-HSA-71682;R-HSA-6805103;R-HSA-3222072;R-HSA-6800490;R-HSA-6799466;R-HSA-6805109;R-HSA-6791285;R-HSA-6805620;R-HSA-187934;R-HSA-6791291;R-HSA-6799431;R-HSA-6805061;R-HSA-5689972;R-HSA-6805059;R-HSA-6791235;R-HSA-3341343;R-HSA-69685;R-HSA-3222020;R-HSA-6799441;R-HSA-380979;R-HSA-3222128;R-HSA-6798374;R-HSA-6798373;R-HSA-6798372;R-HSA-6805035;R-HSA-3222116;R-HSA-6799409;R-HSA-3239014…
R-HSA-8950505	Gene and protein expression by JAK-STAT signaling after Interleukin-12 stimulation	60	73	0.00502963	0.000476954	0.00763127	36	36	0.00283465	9606	Homo sapiens	PHF3;RALA;ARF1;FECH;RPLP0;CNN2;RAP1B;CDC42;HNRNPDL;CFL1;STAT4;PAK2;HSPA9;KLHDC4;ANXA2;GSTO1;SH2D3C;AIP;TALDO1;MSN;MIF;SOD2;SOD1;MTAP;IFNG;HNRNPF;CAPZA1;HNRNPA2B1;TCP1;PDCD4;PSME2;SNRPA1;LCP1;ANXA2P2;PPIA;ARF5		R-HSA-8950344;R-HSA-8950218;R-HSA-8950732;R-HSA-8950415;R-HSA-9617941;R-HSA-8950721;R-HSA-8950533;R-HSA-8950213;R-HSA-8950681;R-HSA-8950426;R-HSA-8950684;R-HSA-8950173;R-HSA-8950365;R-HSA-9006431;R-HSA-8950175;R-HSA-8950623;R-HSA-8950367;R-HSA-8950480;R-HSA-8950608;R-HSA-8981073;R-HSA-8950225;R-HSA-8950292;R-HSA-8950634;R-HSA-8950314;R-HSA-8950637;R-HSA-8950190;R-HSA-8950567;R-HSA-8950328;R-HSA-8…
R-HSA-5387390	Hh mutants abrogate ligand secretion	54	64	0.00440954	0.000493566	0.00789705	5	7	0.000551181	9606	Homo sapiens	CHD9;PSMD8;PSMD9;RABGEF1;PSMD6;PSMD7;PSMD4;PSMD5;PSMD2;PSMD3;PSMD1;BTRC;FBXO9;TPRA1;TSC22D2;TAP1;PDIA4;PSMA5;PSMA6;PSMA3;PSMA4;PSMA1;PSMA2;PSME3;PSME4;UBE2V2;PSME1;PSME2;UBA52;PSMD10;PSMD12;VCP;PSMD11;ANAPC15;RPN2;PSMD14;PSMD13;RPN1;SEL1L;DERL2;PSMA7;PSMB6;ERLEC1;PSMB7;PSMB4;PSMB5;ERICH1;UBB;OS9;PSMB2;ZNHIT3;PSMB3;UBC;PSMB1;PSMF1;RPS27A;USP25;CCDC12;SYVN1;YLPM1;PSMB8;PSMB9;PSMC5;PSMC6;PSMC3;PSMC4…		R-HSA-5387392;R-HSA-5362450;R-HSA-5483238;R-HSA-5387386;R-HSA-5387389
R-HSA-5689880	Ub-specific processing proteases	142	206	0.0141932	0.000526172	0.00841875	39	40	0.00314961	9606	Homo sapiens	CCP110;KEAP1;GABPB1;TOMM20;TM7SF2;NDST2;PSMD8;PSMD9;RABGEF1;EFR3A;PSMD6;PSMD7;PSMD4;PSMD5;MYC;PSMD2;RUVBL1;PSMD3;PSMD1;BTRC;MAP3K7;HIST1H2AC;MAP3K5;FBXO9;USP8;USP7;TPRA1;USP5;USP4;USP3;MUL1;TAP1;ZFYVE21;VRK1;PDIA4;KCTD7;BTD;HGS;PSME3;PSME4;PSME1;VDAC3;UBE2V2;FKBP8;PSME2;VDAC2;RIN3;VDAC1;TP53;UBA52;EIF1B;HIST1H2BD;PSMD10;ISYNA1;PSMD12;ANAPC15;PSMD11;RPN2;PSMD14;TARSL2;TNKS;PSMD13;RPN1;GATA3;ADRB2;…		R-HSA-5696534;R-HSA-6781797;R-HSA-870479;R-HSA-5690196;R-HSA-6782820;R-HSA-6782628;R-HSA-5696914;R-HSA-936390;R-HSA-5689950;R-HSA-5696605;R-HSA-5696600;R-HSA-6781814;R-HSA-5689539;R-HSA-5696960;R-HSA-8869456;R-HSA-5696968;R-HSA-3640872;R-HSA-5696564;R-HSA-5689972;R-HSA-5689973;R-HSA-6781764;R-HSA-5696627;R-HSA-5696947;R-HSA-5696945;R-HSA-5697009;R-HSA-870437;R-HSA-5696958;R-HSA-6781899;R-HSA-6783…
R-HSA-6799198	Complex I biogenesis	49	57	0.00392724	0.000589076	0.00942521	13	13	0.00102362	9606	Homo sapiens	INTS12;NDUFA13;PIGT;NDUFA11;NDUFA12;NDUFA10;ECSIT;CHCHD4;PTER;LGALS8;ACSL1;ACAD9;NDUFC2;NDUFC1;UNC13D;NDUFS8;NDUFS7;NDUFS6;NDUFS5;NDUFS4;TMEM126A;NDUFS3;NDUFS2;NDUFS1;TMEM126B;NDUFB9;NDUFB8;NDUFB7;NDUFB6;NDUFB10;TNKS;NDUFB5;NDUFB11;NDUFB4;NDUFB3;NDUFB2;NDUFB1;STIP1;NDUFV2;NDUFV1;NDUFA9;NDUFA8;NDUFA7;TIMMDC1;NDUFA6;NDUFA5;B3GAT3;NDUFA3;NDUFA2;NDUFA1;NDUFAF6;NDUFAF7;NDUFAF4;POLR3E;NDUFAF5;NDUFAB1;N…		R-HSA-6800870;R-HSA-6800868;R-HSA-6799203;R-HSA-6799202;R-HSA-6788556;R-HSA-6799179;R-HSA-6788523;R-HSA-6799178;R-HSA-6799191;R-HSA-5690023;R-HSA-6799199;R-HSA-6799197;R-HSA-6799196
R-HSA-1236978	Cross-presentation of soluble exogenous antigens (endosomes)	46	53	0.00365165	0.000699513	0.0105428	5	6	0.000472441	9606	Homo sapiens	CHD9;PSMD8;PSMD9;RABGEF1;PSMD6;PSMD7;PSMD4;PSMD5;PSMD2;PSMD3;PSMD1;BTRC;FBXO9;TPRA1;NCOA5;TSC22D2;TAP1;PDIA4;PSMA5;PSMA6;PSMA3;PSMA4;PSMA1;PSMA2;PSME3;PSME4;UBE2V2;PSME1;PSME2;SLU7;PSMD10;PSMD12;PSMD11;ANAPC15;RPN2;PSMD14;PSMD13;RPN1;PSMA7;PSMB6;PSMB7;PSMB4;PSMB5;PSMB2;ZNHIT3;PSMB3;PSMB1;PSMF1;USP25;CCDC12;YLPM1;PSMB8;PSMB9;PSMC5;PSMC6;PSMC3;PSMC4;PSMC1;SGSM2;PSMC2;TUBGCP4		R-HSA-1236970;R-HSA-1236939;R-HSA-1236955;R-HSA-1236940;R-HSA-1236941
R-HSA-5668541	TNFR2 non-canonical NF-kB pathway	79	104	0.0071655	0.000701291	0.0105428	38	43	0.00338583	9606	Homo sapiens	TCERG1;PSMD8;PSMD9;RABGEF1;PSMD6;PSMD7;PSMD4;PSMD5;PSMD2;PSMD3;PSMD1;BTRC;SKP1;FBXO9;TPRA1;FBXW11;TAP1;VRK1;PDIA4;PSME3;PSME4;PSME1;UBE2V2;PSME2;UBA52;PSMD10;PSMD12;ANAPC15;PSMD11;RPN2;SAR1A;PSMD14;PSMD13;RPN1;CUL1;UBB;ZNHIT3;UBC;TRPM7;TNFRSF14;PSMF1;TNFSF14;CCDC12;TNFSF12;TNFRSF9;REL;UBA3;CD27;TNFSF8;TUBGCP4;MAP3K14;CHD9;FASLG;TNFSF13B;CAP1;CHUK;TNFRSF18;TSC22D2;TRAF2;TNFRSF1B;TNFRSF1A;PSMA5;PSM…		R-HSA-5693012;R-HSA-5669023;R-HSA-5668481;R-HSA-5668417;R-HSA-5668545;R-HSA-5676598;R-HSA-5668534;R-HSA-5676599;R-HSA-5676596;R-HSA-5668404;R-HSA-5676597;R-HSA-5668789;R-HSA-5676595;R-HSA-5668467;R-HSA-5607731;R-HSA-5676592;R-HSA-5676593;R-HSA-5668414;R-HSA-5607741;R-HSA-5668543;R-HSA-5676607;R-HSA-8858475;R-HSA-5668454;R-HSA-5669024;R-HSA-5607725;R-HSA-5676591;R-HSA-5675948;R-HSA-8856189;R-HSA-5…
R-HSA-187577	SCF(Skp2)-mediated degradation of p27/p21	52	62	0.00427174	0.000702855	0.0105428	7	7	0.000551181	9606	Homo sapiens	CDKN1A;CDKN1B;CHD9;ARPC1A;PSMD8;PSMD9;RABGEF1;PSMD6;PSMD7;PSMD4;PSMD5;PSMD2;PSMD3;PSMD1;BTRC;SKP1;FBXO9;TPRA1;TSC22D2;TAP1;PDIA4;PSMA5;PSMA6;PSMA3;PSMA4;PSMA1;PSMA2;PSME3;UBE2V2;PSME1;PSME2;UBA52;PSMD10;RAB5B;PSMD12;PSMD11;ANAPC15;RPN2;PSMD14;PSMD13;RPN1;CUL1;PSMA7;ZMPSTE24;PSMB6;CLN3;PSMB7;PSMB4;PSMB5;ERICH1;UBB;PSMB2;ZNHIT3;PSMB3;UBC;PSMB1;PSMF1;RPS27A;USP25;CCDC12;YLPM1;PSMB8;PSMB9;PSMC5;PSMC6…		R-HSA-187520;R-HSA-187552;R-HSA-8848436;R-HSA-187574;R-HSA-187575;R-HSA-8848414;R-HSA-187545
R-HSA-1640170	Cell Cycle	431	715	0.0492628	0.000711645	0.0106747	397	435	0.034252	9606	Homo sapiens	RB1;ANKLE2;NUP107;SMC3;SMC4;PSMD8;PSMD9;RABGEF1;PSMD6;PSMD7;SCP2;PSMD4;HENMT1;CLP1;PSMD5;MYC;PSMD2;PSMD3;AP1S2;PSMD1;NUP214;ACOT7;NUP210;CSNK2A1;PRKCB;DNAAF2;CSNK2A2;HUS1;DDX10;PRKCA;FNDC3A;EML4;NUP93;DYNC1LI1;DYNC1LI2;PSME3;PSME4;PSME1;PSME2;TXNIP;NUP98;UBA52;OPTN;PRR13;RHNO1;SET;ANAPC15;SEH1L;RPN2;ANAPC16;RPN1;GATA3;AAAS;ARPP19;ANAPC10;SKA2;ANAPC11;RRP7A;NUP85;RAD21;SSR1;NUP88;PSMF1;CTC1;ACD;H3…		R-HSA-156678;R-HSA-912389;R-HSA-156682;R-HSA-174088;R-HSA-174097;R-HSA-912408;R-HSA-174104;R-HSA-174105;R-HSA-174110;R-HSA-912429;R-HSA-75809;R-HSA-3000335;R-HSA-174119;R-HSA-174122;R-HSA-174120;R-HSA-174121;R-HSA-75820;R-HSA-176175;R-HSA-174124;R-HSA-75822;R-HSA-75825;R-HSA-75824;R-HSA-156723;R-HSA-2470935;R-HSA-69685;R-HSA-174132;R-HSA-174139;R-HSA-3000339;R-HSA-174144;R-HSA-606287;R-HSA-912458…
R-HSA-5687128	MAPK6/MAPK4 signaling	80	106	0.00730329	0.00077906	0.0116859	38	40	0.00314961	9606	Homo sapiens	CDC14A;PSMD8;PSMD9;RABGEF1;PSMD6;CCND3;PSMD7;CCND2;PSMD4;HENMT1;CLP1;PSMD5;MYC;PSMD2;PSMD3;NIPAL3;PSMD1;BTRC;PRKACB;FBXO9;ZBP1;TPRA1;TAP1;PDIA4;PSME3;PSME4;PSME1;UBE2V2;PSME2;UBA52;PSMD10;PXK;PSMD12;RNASEH2A;ANAPC15;PSMD11;RPN2;PSMD14;PSMD13;RPN1;STK4;FOXO1;UBB;ZNHIT3;UBC;PSMF1;JUN;CCDC12;TMEM120A;PTRHD1;MOV10;AGO3;AGO4;AGO2;TUBGCP4;TRAM1;CHD9;HSPB1;ASH2L;XPO1;SEPT7;SNRNP70;MLX;RAC1;EMB;ACAD8;GLR…		R-HSA-5692754;R-HSA-5687123;R-HSA-5692755;R-HSA-5687120;R-HSA-5687121;R-HSA-5692764;R-HSA-5692761;R-HSA-5687109;R-HSA-5690245;R-HSA-5687107;R-HSA-5687105;R-HSA-389788;R-HSA-5692749;R-HSA-5690250;R-HSA-5687115;R-HSA-5687112;R-HSA-5687113;R-HSA-5687094;R-HSA-5692788;R-HSA-5687090;R-HSA-5687091;R-HSA-5687088;R-HSA-5692785;R-HSA-5687103;R-HSA-5627775;R-HSA-5687101;R-HSA-5692794;R-HSA-5687099;R-HSA-56…
R-HSA-9020591	Interleukin-12 signaling	66	84	0.00578752	0.000810431	0.0121565	51	56	0.00440945	9606	Homo sapiens	PHF3;RALA;ARF1;FECH;RPLP0;CNN2;RAP1B;CDC42;HNRNPDL;CFL1;STAT4;IL12RB1;PAK2;JAK1;IL12RB2;HSPA9;KLHDC4;ANXA2;GSTO1;SH2D3C;AIP;TALDO1;MSN;MIF;TYK2;SOD2;SOD1;RCL1;MTAP;IFNG;HNRNPF;CAPZA1;HNRNPA2B1;TCP1;PDCD4;PSME2;SNRPA1;LCP1;ANXA2P2;P4HB;PPIA;ARF5		R-HSA-8950415;R-HSA-9617941;R-HSA-8950533;R-HSA-8950681;R-HSA-447252;R-HSA-8950426;R-HSA-8950684;R-HSA-8950173;R-HSA-8950175;R-HSA-8950292;R-HSA-8950423;R-HSA-8950057;R-HSA-8950314;R-HSA-8950190;R-HSA-8950063;R-HSA-8950181;R-HSA-8950567;R-HSA-8950456;R-HSA-8950328;R-HSA-8950201;R-HSA-8950586;R-HSA-8950718;R-HSA-8950448;R-HSA-8950322;R-HSA-8950581;R-HSA-8950344;R-HSA-8950218;R-HSA-8950732;R-HSA-89…
R-HSA-5358346	Hedgehog ligand biogenesis	58	72	0.00496073	0.000923419	0.0138513	9	15	0.0011811	9606	Homo sapiens	CHD9;PSMD8;PSMD9;RABGEF1;PSMD6;PSMD7;PSMD4;PSMD5;PSMD2;CHMP1A;PSMD3;PSMD1;BTRC;FBXO9;TPRA1;TSC22D2;TAP1;PDIA4;PSMA5;PSMA6;ADAM17;PSMA3;PSMA4;PSMA1;PSMA2;PSME3;PSME4;UBE2V2;PSME1;PSME2;UBA52;PSMD10;PSMD12;VCP;PSMD11;ANAPC15;RPN2;PSMD14;PSMD13;RPN1;SEL1L;DERL2;PSMA7;PSMB6;ERLEC1;PSMB7;PSMB4;PSMB5;ERICH1;UBB;OS9;PSMB2;ZNHIT3;PSMB3;FAM120B;UBC;PSMB1;PSMF1;RPS27A;USP25;CCDC12;SYVN1;YLPM1;PSMB8;PSMB9;P…		R-HSA-5362448;R-HSA-5358336;R-HSA-5362386;R-HSA-5362437;R-HSA-5358340;R-HSA-5362793;R-HSA-5362441;R-HSA-5362459;R-HSA-5362412
R-HSA-674695	RNA Polymerase II Pre-transcription Events	68	88	0.00606311	0.00103343	0.0155014	17	17	0.00133858	9606	Homo sapiens	CCNK;CCNT2;CCNT1;ELL;CCNH;GTF2B;MTMR14;MRPS12;PPAN;HNRNPR;AFF4;CDC73;TATDN1;AUH;UBE2Q2;NELFCD;NELFA;NELFE;TMOD1;LYPLA1;SUPT16H;TBP;NCBP1;NCBP2;ELMOD3;SLC39A13;KCNAB2;GTF2F1;GTF2F2;HAUS1;MT1A;FKBP8;UBA52;EIF1B;GTF2A1;GTF2A2;ISYNA1;CTDP1;SLC20A1;SHMT2;CTR9;TAF9;SUPT4H1;WDR61;RTF1;MLLT3;GTF2E1;MTMR6;IWS1;GTF2E2;TM9SF3;FAM160B1;POLR2A;POLR2B;POLR2C;POLR2D;POLR2E;LEO1;POLR2G;POLR2H;TAF9B;POLR2I;EPS15;…		R-HSA-113409;R-HSA-113411;R-HSA-113413;R-HSA-113414;R-HSA-112392;R-HSA-112395;R-HSA-112429;R-HSA-112430;R-HSA-75856;R-HSA-75891;R-HSA-112435;R-HSA-112434;R-HSA-113429;R-HSA-112437;R-HSA-112436;R-HSA-75862;R-HSA-73946
R-HSA-447115	Interleukin-12 family signaling	73	96	0.0066143	0.00105473	0.015821	106	114	0.00897638	9606	Homo sapiens	PHF3;ARF1;RPLP0;IL27RA;CFL1;JAK1;ANXA2;GSTO1;SH2D3C;AIP;TALDO1;MIF;TYK2;MTAP;IFNG;IL23A;TCP1;CANX;PSME2;SNRPA1;LCP1;UQCRC2;IL6ST;PPIA;ARF5;RALA;FECH;CNN2;RAP1B;CDC42;HNRNPDL;STAT4;IL12RB1;PAK2;IL12RB2;HSPA9;KLHDC4;STAT1;STAT3;MSN;SOD2;SOD1;RCL1;HNRNPF;CAPZA1;HNRNPA2B1;PDCD4;ANXA2P2;P4HB		R-HSA-8950415;R-HSA-8984963;R-HSA-8950405;R-HSA-8984964;R-HSA-8950681;R-HSA-447252;R-HSA-8950426;R-HSA-8950684;R-HSA-8950173;R-HSA-8950175;R-HSA-8950423;R-HSA-8950441;R-HSA-8952749;R-HSA-8983983;R-HSA-8950190;R-HSA-8950181;R-HSA-8950183;R-HSA-8950456;R-HSA-8950201;R-HSA-8950716;R-HSA-8983996;R-HSA-8950718;R-HSA-8950448;R-HSA-8950453;R-HSA-8950218;R-HSA-8950732;R-HSA-8984012;R-HSA-8950733;R-HSA-89…
R-HSA-8948751	Regulation of PTEN stability and activity	59	74	0.00509853	0.00106094	0.015914	13	13	0.00102362	9606	Homo sapiens	KDM5A;CHD9;MTMR14;PTEN;PSMD8;PSMD9;RABGEF1;PSMD6;PSMD7;PSMD4;PSMD5;PSMD2;PSMD3;PSMD1;BTRC;FBXO9;TPRA1;CSNK2A1;TSC22D2;CSNK2A2;TAP1;PDIA4;PSMA5;PSMA6;PSMA3;PSMA4;PSMA1;PSMA2;PSME3;CSNK2B;PSME4;UBE2V2;PSME1;PSME2;UBA52;PSMD10;PSMD12;PSMD11;ANAPC15;RPN2;PSMD14;TNKS;PSMD13;RPN1;XIAP;PSMA7;PSMB6;PSMB7;PSMB4;PSMB5;ERICH1;UBB;PSMB2;TNKS2;ZNHIT3;PSMB3;UBC;PSMB1;PSMF1;RPS27A;USP25;CCDC12;YLPM1;WWP2;PSMB8;…		R-HSA-6807206;R-HSA-8851011;R-HSA-8850945;R-HSA-8847968;R-HSA-8948832;R-HSA-8948800;R-HSA-8847977;R-HSA-8948775;R-HSA-8850997;R-HSA-8850961;R-HSA-8850992;R-HSA-6807134;R-HSA-8948757
R-HSA-9020702	Interleukin-1 signaling	81	109	0.00750999	0.00110666	0.0160465	45	46	0.00362205	9606	Homo sapiens	UBE2D1;ACTB;PSMD8;PSMD9;RABGEF1;PSMD6;PSMD7;PSMD4;PSMD5;PSMD2;PSMD3;PSMD1;MAP3K8;BTRC;MAP3K7;SKP1;FBXO9;RARS2;MAP2K4;MAP2K1;TPRA1;FBXW11;TAP1;FNDC3A;RBX1;PDIA4;HGS;PSME3;PSME4;PSME1;UBE2V2;PSME2;SQSTM1;UBA52;PSMD10;PSMD12;ANAPC15;PSMD11;RPN2;PSMD14;PSMD13;MAZ;RPN1;CUL1;ACAT2;UBB;IRAK1;ZNHIT3;UBC;PSMF1;CCDC12;NFKBIA;TOLLIP;REL;MDM2;UBE2N;TAB2;TUBGCP4;TAB1;MYD88;NFKBIB;CHD9;HMGB1;NKIRAS1;NKIRAS2;CH…		R-HSA-727819;R-HSA-507719;R-HSA-450690;R-HSA-451649;R-HSA-446862;R-HSA-5684250;R-HSA-450187;R-HSA-450827;R-HSA-5684248;R-HSA-168140;R-HSA-446870;R-HSA-446868;R-HSA-450133;R-HSA-5609665;R-HSA-8948063;R-HSA-9630923;R-HSA-446684;R-HSA-446877;R-HSA-451418;R-HSA-446694;R-HSA-446692;R-HSA-209063;R-HSA-168166;R-HSA-5684275;R-HSA-209061;R-HSA-209125;R-HSA-5684273;R-HSA-8948015;R-HSA-2730894;R-HSA-446894;…
R-HSA-5696400	Dual Incision in GG-NER	37	41	0.00282486	0.00113337	0.0160465	3	3	0.00023622	9606	Homo sapiens	PCNA;SLC20A1;XPA;WDR61;RCBTB2;POLD3;ORC4;UBB;ERICH1;NSD1;UBC;POLD2;CDC27;POLK;RPS27A;HSPA9;RFC5;PRMT5;ACOT7;RFC4;PARP1;RFC1;RFC2;PARP2;DNAAF2;RPA1;RPA2;ELMOD3;GTF2H1;CHD1L;GTF2H3;RBX1;DDB2;CUL4A;POLE4;DDB1;EBNA1BP2;ERCC3;ERCC1;DNAJA3;CLCF1;RPA3;POLE3;ERCC5;RAD1;CALR;UBA52;CUL4B		R-HSA-5690213;R-HSA-5690990;R-HSA-5690988
R-HSA-163200	Respiratory electron transport, ATP synthesis by chemiosmotic coupling, and heat production by uncoupling proteins.	106	150	0.0103348	0.00114618	0.0160465	26	31	0.00244094	9606	Homo sapiens	NDUFA13;NDUFA11;NDUFA12;TACO1;NDUFA10;ATP5C1;COX6A1;CHCHD4;LGALS8;ACSL1;SDHC;SDHD;SDHA;SDHB;UNC13D;ATP5J2;COX6B1;COX7A2L;SCO1;SCO2;TMEM126A;UQCRC1;TMEM126B;UQCRC2;ATP5S;CD151;UQCRB;NDUFB10;TNKS;NDUFB11;ATP5J;ATP5I;ATP5H;ATP5O;UQCRH;ATP5L;ATP5B;STIP1;ATP5E;ATP5D;COX11;COX14;CYC1;NDUFV2;NDUFV1;CTC1;TRAP1;SURF1;NDUFAF6;NDUFAF7;UQCRQ;NDUFAF4;NDUFAF5;NDUFAF3;CYCS;CLPTM1L;NDUFAF1;COX20;INTS12;COX7B;PIG…		R-HSA-6800870;R-HSA-6800868;R-HSA-6799203;R-HSA-166214;R-HSA-6799202;R-HSA-6788523;R-HSA-163214;R-HSA-166220;R-HSA-163213;R-HSA-163217;R-HSA-164834;R-HSA-164832;R-HSA-170026;R-HSA-164651;R-HSA-164840;R-HSA-6788556;R-HSA-6799179;R-HSA-6799178;R-HSA-169260;R-HSA-6799191;R-HSA-5690023;R-HSA-166387;R-HSA-169270;R-HSA-6799199;R-HSA-6799197;R-HSA-6799196
R-HSA-69620	Cell Cycle Checkpoints	182	279	0.0192228	0.00120138	0.0168193	50	56	0.00440945	9606	Homo sapiens	TMEM183A;NUP107;RCBTB2;PSMD8;PSMD9;RABGEF1;PSMD6;PSMD7;KAT5;PSMD4;PPP2R1B;PSMD5;PPP2R1A;PSMD2;CDC26;PSMD3;CDC27;PSMD1;KIF21A;BTRC;CCNL1;FBXO9;HUS1;DDX10;FNDC3A;DYNC1LI1;DYNC1LI2;COX7A2L;PSME3;PSME4;PSME1;PSME2;TXNIP;NUP98;TP53;UBA52;PRR13;RHNO1;TBC1D9B;ANAPC15;SEH1L;RPN2;ANAPC16;RPN1;BRCC3;ANAPC10;SKA2;ANAPC11;ZMPSTE24;ZNHIT3;NUP85;RAD21;DPH3;SSR1;SNX9;PSMF1;PPP5C;RPS27;CDC16;RAD17;ATM;HIST1H4C;A…		R-HSA-349444;R-HSA-69891;R-HSA-6799332;R-HSA-75010;R-HSA-8852354;R-HSA-75016;R-HSA-349455;R-HSA-176264;R-HSA-264458;R-HSA-6804724;R-HSA-75028;R-HSA-187934;R-HSA-75809;R-HSA-176298;R-HSA-6803403;R-HSA-176175;R-HSA-6793685;R-HSA-6803411;R-HSA-69685;R-HSA-69562;R-HSA-6804955;R-HSA-176318;R-HSA-6803801;R-HSA-5683735;R-HSA-6803388;R-HSA-69598;R-HSA-6803719;R-HSA-69600;R-HSA-5633460;R-HSA-6804741;R-HSA…
R-HSA-6781823	Formation of TC-NER Pre-Incision Complex	47	56	0.00385834	0.00120471	0.0168659	7	7	0.000551181	9606	Homo sapiens	ISY1;CCNH;MRPS12;BCL7B;EP300;HMGN1;AQR;LYPLA1;USP7;ELMOD3;RBX1;DDB1;MT1A;PPIE;CCDC43;ZNF830;FKBP4;UBA52;SLC20A1;SHMT2;GPS1;XPA;COPS7B;WDR61;UAP1;COPS7A;TM9SF3;FAM160B1;ERICH1;UBB;POLR2A;POLR2B;POLR2C;POLR2D;UBC;POLR2E;EMC3;POLR2G;POLR2H;RPS27A;POLR2I;ADSS;POLR2J;POLR2K;POLR2L;DNAJC19;WWP1;GTF2H1;GTF2H3;COPS4;CUL4A;COPS3;CDK7;COPS6;COPS5;ERCC3;COPS2;CALR;MNAT1;COPS8;CUL4B		R-HSA-6782069;R-HSA-6782004;R-HSA-6781840;R-HSA-6781824;R-HSA-6781867;R-HSA-6781818;R-HSA-6781833
R-HSA-72165	mRNA Splicing - Minor Pathway	47	56	0.00385834	0.00120471	0.0168659	5	5	0.000393701	9606	Homo sapiens	DGKA;MRPS12;YBX1;EFTUD2;SNRPD2;SNRPD1;SNRPD3;TXNL4A;TMOD1;TPD52;CSNK1G3;NCBP1;NCBP2;MIF;ZCRB1;GTF2F1;GTF2F2;MT1A;PRPF6;SNRPG;SRSF2;POLR1E;SNRPE;SNRPF;SNRNP25;CHMP6;SRSF6;SNRNP200;ATF5;SRSF7;SNRPB;SF3B4;SF3B5;SF3B2;SF3B3;SHMT2;UBA5;SF3B6;DDX23;SRSF1;AK1;SNU13;HSD17B12;PRPF8;FAM160B1;POLR2A;POLR2B;POLR2C;POLR2D;ZMAT5;POLR2E;POLR2G;POLR2H;POLR2I;SF3B1;POLR2J;POLR2K;POLR2L;ZRSR2;ATE1;WWP1;LSM2;SNRNP40		R-HSA-75079;R-HSA-75081;R-HSA-75080;R-HSA-75083;R-HSA-75082
R-HSA-5696394	DNA Damage Recognition in GG-NER	36	40	0.00275596	0.00136774	0.0191484	5	5	0.000393701	9606	Homo sapiens	INO80C;INO80E;INO80D;CETN2;GPS1;COPS7B;COPS7A;XPC;ACTB;YY1;TFPT;UBB;ERICH1;UBC;RUVBL1;RPS27A;ADSS;NFRKB;HSPA9;PRMT5;RPS9;PARP1;PARP2;MCRS1;ACTR5;ACTL6A;RAD23A;ACTR8;RBX1;DDB2;COPS4;CUL4A;DDB1;COPS3;COPS6;COPS5;XPOT;COPS2;COPS8;UBA52;CUL4B;SF1		R-HSA-5691006;R-HSA-6782943;R-HSA-5696655;R-HSA-5691004;R-HSA-5696664
R-HSA-1234176	Oxygen-dependent proline hydroxylation of Hypoxia-inducible Factor Alpha	57	72	0.00496073	0.00148144	0.0207401	12	12	0.000944882	9606	Homo sapiens	CHD9;UBE2D2;UBE2D3;UBE2D1;PSMD8;PSMD9;RABGEF1;PSMD6;PSMD7;PSMD4;PSMD5;PSMD2;PSMD3;PSMD1;BTRC;FBXO9;TPRA1;TSC22D2;TAP1;FNDC3A;PDIA4;RBX1;PSMA5;PSMA6;PSMA3;PSMA4;PSMA1;PSMA2;PSME3;PSME4;UBE2V2;PSME1;PSME2;UBA52;PSMD10;PSMD12;PSMD11;ANAPC15;RPN2;PSMD14;PSMD13;CUL2;RPN1;CUL1;HIF1A;ACAT2;PSMA7;PSMB6;PSMB7;PSMB4;PSMB5;ERICH1;UBB;PSMB2;ZNHIT3;PSMB3;UBC;PSMB1;VHL;PSMF1;RPS27A;EPS15;USP25;EGLN2;CCDC12;YLP…		R-HSA-1234163;R-HSA-1234179;R-HSA-1234177;R-HSA-1234166;R-HSA-1234183;R-HSA-1234165;R-HSA-1234181;R-HSA-1234169;R-HSA-1234159;R-HSA-1234175;R-HSA-1234172;R-HSA-1234173
R-HSA-8852276	The role of GTSE1 in G2/M progression after G2 checkpoint	64	83	0.00571862	0.00148739	0.0208235	7	10	0.000787402	9606	Homo sapiens	CDKN1A;HSP90AB1;TCF25;CHD9;ARPC1A;PSMD8;PSMD9;RABGEF1;TUBA1C;PSMD6;TUBA1B;PSMD7;HINT2;TUBA1A;PSMD4;PSMD5;PSMD2;PSMD3;PSMD1;BTRC;FBXO9;HSP90AA1;TPRA1;TUBB;TSC22D2;TAP1;TUBA4A;PDIA4;PSMA5;PSMA6;PSMA3;TUBB2A;NEIL2;PSMA4;PSMA1;PSMA2;PSME3;PSME4;UBE2V2;PSME1;PSME2;MAPRE1;FKBP4;UBA52;TP53;PSMD10;PSMD12;PSMD11;ANAPC15;RPN2;PSMD14;PSMD13;RPN1;PSMA7;PSMB6;PSMB7;PSMB4;PSMB5;ERICH1;UBB;PSMB2;ZNHIT3;PSMB3;UB…		R-HSA-8852354;R-HSA-8852306;R-HSA-8852337;R-HSA-8852351;R-HSA-8852362;R-HSA-8852298;R-HSA-8852280
R-HSA-1234174	Cellular response to hypoxia	65	85	0.00585641	0.00166662	0.0233326	20	20	0.0015748	9606	Homo sapiens	CITED2;CHD9;UBE2D2;UBE2D3;UBE2D1;PSMD8;PSMD9;RABGEF1;PSMD6;GOLGA5;PSMD7;PSMD4;PSMD5;PSMD2;PSMD3;PSMD1;EP300;HIF1AN;BTRC;FBXO9;TPRA1;TSC22D2;ARNT;TAP1;FNDC3A;TTC38;PDIA4;RBX1;PSMA5;PSMA6;PSMA3;PSMA4;PSMA1;PSMA2;PSME3;PSME4;UBE2V2;PSME1;TRIM13;PSME2;UBA52;PSMD10;PSMD12;PSMD11;ANAPC15;RPN2;PSMD14;PSMD13;CUL2;RPN1;CUL1;HIGD1A;HIF1A;ACAT2;PSMA7;PSMB6;PSMB7;PSMB4;PSMB5;ERICH1;UBB;PSMB2;ZNHIT3;PSMB3;UBC…		R-HSA-1234163;R-HSA-1234161;R-HSA-1234166;R-HSA-1234167;R-HSA-1234164;R-HSA-1234165;R-HSA-1235035;R-HSA-1234171;R-HSA-1234169;R-HSA-1235070;R-HSA-1234175;R-HSA-1234172;R-HSA-1235037;R-HSA-1234173;R-HSA-8932184;R-HSA-1234179;R-HSA-1234177;R-HSA-1234183;R-HSA-1234181;R-HSA-1234159
R-HSA-9013694	Signaling by NOTCH4	69	92	0.00633871	0.00196045	0.0274463	15	20	0.0015748	9606	Homo sapiens	CHD9;RBPJ;PSMD8;PSMD9;RABGEF1;PSMD6;PSMD7;PSMD4;PSMD5;PSMD2;PSMD3;PSMD1;EP300;BTRC;SKP1;FBXO9;PSENEN;TPRA1;TMEM150A;FBXW7;TSC22D2;ALG3;ADAM10;TAP1;YWHAZ;PDIA4;RBX1;ACTA2;PSMA5;PSMA6;KAT2B;PSMA3;PSMA4;PSMA1;PSMA2;PSME3;UBE2V2;PSME1;PSME2;UBA52;PSMD10;PSMD12;PSMD11;ANAPC15;RPN2;PSMD14;PSMD13;RPN1;CUL1;PSEN2;PSEN1;RTN4;PSMA7;APH1A;PSMB6;PSMB7;NCSTN;PSMB4;APH1B;PSMB5;ERICH1;UBB;PSMB2;ZNHIT3;PSMB3;UBC…		R-HSA-9604471;R-HSA-9013711;R-HSA-9604308;R-HSA-9604629;R-HSA-9604664;R-HSA-9604446;R-HSA-9604642;R-HSA-9604451;R-HSA-9604675;R-HSA-9604387;R-HSA-9604294;R-HSA-9604550;R-HSA-9013693;R-HSA-9604264;R-HSA-9604553
R-HSA-73779	RNA Polymerase II Transcription Pre-Initiation And Promoter Opening	40	47	0.00323825	0.00208076	0.0291306	5	5	0.000393701	9606	Homo sapiens	CCNH;GTF2B;MTMR14;MRPS12;PPAN;HNRNPR;UBE2Q2;TBP;ELMOD3;GTF2F1;GTF2F2;MT1A;UBA52;EIF1B;GTF2A1;GTF2A2;SLC20A1;SHMT2;TAF9;WDR61;GTF2E1;GTF2E2;TM9SF3;FAM160B1;POLR2A;POLR2B;POLR2C;POLR2D;POLR2E;POLR2G;POLR2H;TAF9B;POLR2I;POLR2J;POLR2K;POLR2L;TAF15;TAF12;TAF13;TAF10;TAF11;WWP1;GTF2H1;GTF2H3;CDK7;ERCC3;TAF7;TAF6;CALR;MNAT1;TAF3;TAF2		R-HSA-109637;R-HSA-109636;R-HSA-109639;R-HSA-75095;R-HSA-109638
R-HSA-1169408	ISG15 antiviral mechanism	63	83	0.00571862	0.00228525	0.0313358	16	16	0.00125984	9606	Homo sapiens	EIF4A2;EIF4E3;NUP107;MAST3;EIF4A3;UBE2L6;HERC5;NUP62;TRIM25;FLOT2;KPNA5;OSTF1;ARIH1;KPNA2;KPNA3;BBS4;KPNA1;JAK1;EIF2A;NUP214;SEC13;NUP210;NUP133;DDX58;PRKCB;NOSIP;FNDC3A;NUP93;PPM1B;IRF3;NUP50;NUP54;NUP98;EIF4E2;UBA52;KPNB1;PRR13;DCTN5;SEH1L;UBA7;AAAS;NUP160;ERICH1;UBB;NUP85;TIFA;UBC;TPR;STAT4;NUP88;RPS27A;EIF4E;RAE1;MAPK3;RANBP2;HELQ;NUP155;STAT1;MX1;EIF2AK2;NUP153;ISG15;ZNFX1;MARS;UBE2N;NUP35;P…		R-HSA-1678841;R-HSA-936462;R-HSA-1169395;R-HSA-1678843;R-HSA-1169394;R-HSA-1678842;R-HSA-1169397;R-HSA-1169399;R-HSA-1169398;R-HSA-1176059;R-HSA-1169403;R-HSA-1169307;R-HSA-1169402;R-HSA-1169405;R-HSA-1169404;R-HSA-1169406
R-HSA-69202	Cyclin E associated events during G1/S transition	66	88	0.00606311	0.00241045	0.0313358	20	20	0.0015748	9606	Homo sapiens	RB1;CDKN1A;CDKN1B;CHD9;CCNH;ARPC1A;PSMD8;PSMD9;RABGEF1;PSMD6;PSMD7;PSMD4;PSMD5;MYC;PSMD2;PSMD3;PSMD1;BTRC;SKP1;LIN52;FBXO9;TPRA1;TSC22D2;TAP1;PDIA4;RBL2;PSMA5;PSMA6;PSMA3;TFDP1;PSMA4;PSMA1;PSMA2;PSME3;UBE2V2;PSME1;PSME2;UBA52;PSMD10;RAB5B;PSMD12;PSMD11;ANAPC15;RPN2;PSMD14;PSMD13;MAX;RPN1;CUL1;LIN9;PSMA7;TM9SF3;ZMPSTE24;PSMB6;CLN3;PSMB7;PSMB4;PSMB5;ERICH1;UBB;RBBP4;PSMB2;ZNHIT3;PSMB3;UBC;PSMB1;E2F…		R-HSA-188386;R-HSA-187520;R-HSA-187552;R-HSA-188390;R-HSA-69191;R-HSA-69195;R-HSA-69199;R-HSA-157906;R-HSA-187506;R-HSA-8848436;R-HSA-187574;R-HSA-187575;R-HSA-187828;R-HSA-198613;R-HSA-8932400;R-HSA-8848414;R-HSA-69562;R-HSA-187545;R-HSA-188345;R-HSA-188350
R-HSA-110314	Recognition of DNA damage by PCNA-containing replication complex	28	30	0.00206697	0.00265962	0.034575	6	6	0.000472441	9606	Homo sapiens	PCNA;WDR48;USP12;RCBTB2;POLD3;GMPPB;ORC4;UBB;ERICH1;NSD1;UBC;POLD2;CDC27;USP1;RPS27A;RFC5;ACOT7;RFC4;UBE2B;RFC1;RFC2;DNAAF2;RPA1;RPA2;RBX1;CUL4A;POLE4;DDB1;EBNA1BP2;DNAJA3;CLCF1;RPA3;POLE3;UBA52;CUL4B		R-HSA-5652005;R-HSA-5655466;R-HSA-5655483;R-HSA-5651992;R-HSA-5652009;R-HSA-5655481
R-HSA-69656	Cyclin A:Cdk2-associated events at S phase entry	67	90	0.00620091	0.00266252	0.0346128	19	19	0.00149606	9606	Homo sapiens	RB1;CDKN1A;CDKN1B;CHD9;CCNH;ARPC1A;PSMD8;PSMD9;RABGEF1;PSMD6;PSMD7;PSMD4;PSMD5;MYC;PSMD2;PSMD3;PSMD1;BTRC;SKP1;LIN52;FBXO9;TPRA1;TSC22D2;TAP1;PDIA4;RBL2;PSMA5;PSMA6;PSMA3;TFDP1;PSMA4;PSMA1;PSMA2;PSME3;UBE2V2;PSME1;PSME2;UBA52;PSMD10;RAB5B;PSMD12;PSMD11;ANAPC15;RPN2;PSMD14;PSMD13;MAX;RPN1;CUL1;LIN9;PSMA7;TM9SF3;ZMPSTE24;PSMB6;CLN3;PSMB7;FZR1;PSMB4;PSMB5;ERICH1;UBB;RBBP4;PSMB2;ZNHIT3;PSMB3;UBC;PSMB…		R-HSA-187520;R-HSA-187552;R-HSA-174273;R-HSA-174054;R-HSA-187916;R-HSA-187948;R-HSA-187949;R-HSA-187506;R-HSA-8848436;R-HSA-187574;R-HSA-187575;R-HSA-198613;R-HSA-187828;R-HSA-174164;R-HSA-8848414;R-HSA-187545;R-HSA-188345;R-HSA-187934;R-HSA-174110
R-HSA-2132295	MHC class II antigen presentation	102	148	0.0101971	0.00289807	0.037675	25	26	0.00204724	9606	Homo sapiens	UBE3A;KIF5B;AP1S2;AP1S3;KIFAP3;GYG1;AP2M1;LAG3;AP1B1;TAP1;TUBA4A;SIGIRR;DYNC1LI1;DYNC1LI2;WDFY1;RNASEH2B;TUBGCP2;TNKS;SAR1B;TWF1;KLC1;GTF2E2;KIF3A;SEC31A;AP1M1;CTSA;UBE2H;HLA-DRB5;ERLIN1;XRCC1;TBCB;BRI3BP;QDPR;HLA-DRA;MAN2B1;HLA-DRB1;SLC25A1;PHF3;ARF1;TCF25;CLTC;CLTA;CTSS;TUBA1C;ACTR1A;CTSO;TUBA1B;HINT2;ACTR1B;TUBA1A;CAPZB;AP1G2;GLIPR2;AP1G1;CTSH;MAN1A1;CTSF;CTSD;ACP1;CTSC;CTSB;HLA-DPA1;CAP1;SEC1…		R-HSA-2130336;R-HSA-8951498;R-HSA-8951500;R-HSA-2130725;R-HSA-2130731;R-HSA-2130349;R-HSA-2130478;R-HSA-2213235;R-HSA-2213236;R-HSA-2130486;R-HSA-2213239;R-HSA-2213241;R-HSA-2213243;R-HSA-8856157;R-HSA-2130619;R-HSA-2213244;R-HSA-2213246;R-HSA-2213248;R-HSA-2130500;R-HSA-2130504;R-HSA-2130378;R-HSA-2130640;R-HSA-2130641;R-HSA-2130706;R-HSA-2130393
R-HSA-381119	Unfolded Protein Response (UPR)	106	155	0.0106793	0.00305729	0.0397447	81	94	0.00740157	9606	Homo sapiens	ACADVL;CELF1;ICAM2;HERPUD1;MYDGF;SERP1;SCP2;NIPAL3;RIOK2;LGALS9;EIF2A;TSPYL2;DIS3;ANXA5;PPP2R5A;WIPI1;PDIA6;ARFGAP1;DNAJC3;CREB3;ACLY;CTDSP2;DDIT3;DNAJB11;XRN2;PCCB;PREB;ATP6V0D1;TLN1;ATF6;DCP2;ATF4;CEBPB;DCTN1;SHC1;GOSR2;CEBPG;PARN;CXXC1;ADD1;HSP90B1;EXOSC7;EXOSC6;EXOSC5;EXOSC4;EXOSC9;EXOSC8;LMNA;SSR1;DNAJB9;EXOSC3;EXOSC2;EXOSC1;SEC31A;ZBTB17;KLHDC3;MBTPS1;XBP1;HSPA5;NFYB;NFYC;EDEM1;EIF2AK3;SYVN…		R-HSA-1791131;R-HSA-1791130;R-HSA-1791128;R-HSA-8953356;R-HSA-1791134;R-HSA-1791133;R-HSA-381186;R-HSA-1791123;R-HSA-1791122;R-HSA-1791121;R-HSA-1791124;R-HSA-1791114;R-HSA-1791112;R-HSA-1791118;R-HSA-381203;R-HSA-1791116;R-HSA-1791107;R-HSA-381087;R-HSA-381086;R-HSA-1791108;R-HSA-1791163;R-HSA-381217;R-HSA-1791167;R-HSA-381091;R-HSA-1791164;R-HSA-1791155;R-HSA-1791154;R-HSA-1791158;R-HSA-1791157…
R-HSA-380270	Recruitment of mitotic centrosome proteins and complexes	61	81	0.00558082	0.00312554	0.0406321	3	3	0.00023622	9606	Homo sapiens	YWHAE;CEP57;MRPS14;CETN2;PAK1IP1;ULK4;CCP110;PCM1;ACTR1A;TUBA1A;SNRNP70;PPP2R1A;CWC22;CDC27;CNTRL;CEP250;APPL2;OFD1;EIF5B;HSP90AA1;ACTR6;TUBB;HAUS3;CSNK1D;TUBG2;HAUS5;TUBG1;DYNLL1;CKAP5;TUBA4A;HAUS2;HAUS1;MZT2B;MZT2A;DMTF1;NME7;AKAP9;CEP63;MAPRE1;SFI1;CRK;SDCCAG8;PAFAH1B1;DYNC1I2;USP14;SEH1L;DCTN2;DCTN1;TUBGCP2;SSNA1;DCTN3;NXF1;HAUS8;GPAT4;RAD21;STX2;PCNT;CLASP1;IVNS1ABP;STAT5B;DYNC1H1;CDK11A;ODF…		R-HSA-380311;R-HSA-380455;R-HSA-380283
R-HSA-159234	Transport of Mature mRNAs Derived from Intronless Transcripts	39	47	0.00323825	0.00354424	0.0460751	9	9	0.000708661	9606	Homo sapiens	DCTN5;SLBP;NUP107;SEH1L;MAST3;AAAS;NUP160;NXF1;FIP1L1;NUP85;TMEM129;TPR;NUP62;TIFA;FLOT2;NUP88;OSTF1;RAE1;EIF4E;TMOD1;NUP214;RANBP2;SEC13;NUP210;NUP155;NUP133;CPSF1;NCBP1;NCBP2;CPSF3;ALYREF;CPSF2;NOSIP;NUP153;WDR33;NUP93;ZNFX1;NUP50;NUP35;NUP54;NUP98;NUPL2;PRR13;NUP37		R-HSA-77587;R-HSA-158481;R-HSA-159046;R-HSA-158484;R-HSA-159050;R-HSA-158441;R-HSA-77594;R-HSA-158447;R-HSA-111439
R-HSA-9612973	Autophagy	112	166	0.0114372	0.00357768	0.0465099	104	108	0.00850394	9606	Homo sapiens	CCNH;MPG;PARK7;TOMM20;TOMM22;DCAF6;LAMP1;LAMP2;ATG3;GABARAPL2;GABARAPL1;RPS7;CSNK2A1;CSNK2A2;TSC1;ATG14;PRKAB1;ATG13;TUBA4A;ATG12;JMJD6;EEF1A1;DYNC1LI1;RRAGA;DYNC1LI2;NEIL2;RRAGC;CSNK2B;VDAC1;CHMP4A;SQSTM1;UBA52;VPS28;VCP;TSG101;FXR1;STRIP1;UBB;ATG101;UBC;HACL1;ATG5;HSPA8;MTERF3;RFXANK;STAG1;ATG16L2;RHEB;MAN2B2;ATG16L1;CHMP2B;CWF19L1;CHMP2A;PPT1;UBE2N;CCSER2;ATM;DYNLRB1;ACO2;HSP90AB1;NUMA1;TCF25;…		R-HSA-9674131;R-HSA-9626256;R-HSA-9641111;R-HSA-9641109;R-HSA-5672017;R-HSA-5675868;R-HSA-5682012;R-HSA-5682010;R-HSA-5682011;R-HSA-9626242;R-HSA-9641089;R-HSA-5681987;R-HSA-5681999;R-HSA-5665868;R-HSA-5672012;R-HSA-9641096;R-HSA-5672010;R-HSA-9674127;R-HSA-5672011;R-HSA-5672008;R-HSA-9626253;R-HSA-9626034;R-HSA-9640114;R-HSA-8948139;R-HSA-9626038;R-HSA-9626039;R-HSA-5672817;R-HSA-8948143;R-HSA-5…
R-HSA-1268020	Mitochondrial protein import	53	69	0.00475403	0.00380809	0.0495051	14	14	0.00110236	9606	Homo sapiens	PREP;HSCB;TAZ;ATP5G2;TOMM20;ATP5G1;TOMM22;CHCHD4;CHCHD2;CHCHD3;PPP3CC;CHCHD7;TIMM17A;PMPCB;TIMM17B;PMPCA;COA6;CMC2;TIMM23;TIMM22;TIMM21;BCS1L;VDAC1;SLC25A5;SLC25A12;SLC25A4;COX19;FH;NDUFB8;TOMM40;TIMM9;ATP5A1;COX17;TIMM10;TIMM50;HSPD1;ATP5B;SAMM50;PITRM1;GRPEL1;CYC1;TIMM8B;DNAJC19;SLC35A2;HSPA9;CTC1;COA4;MTX1;IDH3G;MTX2;IDH1;CHCHD10;TIMM44;CS;COQ2;TOMM7;PPT1;ACO1;ACO2;TOMM5		R-HSA-1299475;R-HSA-1268022;R-HSA-1299478;R-HSA-1299476;R-HSA-1307803;R-HSA-1299482;R-HSA-1307802;R-HSA-1955380;R-HSA-1268025;R-HSA-1299481;R-HSA-1299480;R-HSA-1299487;R-HSA-8986181;R-HSA-1299484
R-HSA-4608870	Asymmetric localization of PCP proteins	51	66	0.00454733	0.00398505	0.0518056	6	7	0.000551181	9606	Homo sapiens	CHD9;CCDC47;PSMD8;PSMD9;RABGEF1;PSMD6;PSMD7;PSMD4;PSMD5;PSMD2;PSMD3;PSMD1;BTRC;FBXO9;TPRA1;TSC22D2;TAP1;PDIA4;PSMA5;PSMA6;PSMA3;PSMA4;PSMA1;PSMA2;PSME3;PSME4;UBE2V2;PSME1;PSME2;UBA52;PSMD10;PSMD12;PSMD11;ANAPC15;RPN2;PSMD14;PSMD13;RPN1;PSMA7;PSMB6;PSMB7;PSMB4;PARD6A;PSMB5;ERICH1;UBB;PSMB2;ZNHIT3;PSMB3;UBC;PSMB1;PSMF1;RPS27A;USP25;CCDC12;SMURF2;IDH2;YLPM1;PSMB8;PSMB9;PSMC5;PSMC6;PSMC3;PSMC4;PSMC1;…		R-HSA-4608854;R-HSA-4608855;R-HSA-4608852;R-HSA-5099886;R-HSA-4608866;R-HSA-4608825
R-HSA-8949613	Cristae formation	28	31	0.00213587	0.00411511	0.05203	2	2	0.00015748	9606	Homo sapiens	ATP5S;CD151;ATP5A1;ATP5J;ATP5C1;ATP5I;ATP5H;ATP5G3;ATP5O;ATP5G2;ATP5G1;ATP5L;ATP5B;APOO;CHCHD3;SAMM50;PHKG1;MINOS1;CHCHD6;ATP5E;ATP5D;HSPA9;MTX1;C19orf70;MTX2;EXOC7;DNAJC11;IMMT;ATP5F1;ATP5J2;TMEM11		R-HSA-8949609;R-HSA-8949580
R-HSA-159231	Transport of Mature mRNA Derived from an Intronless Transcript	38	46	0.00316935	0.00423623	0.05203	3	3	0.00023622	9606	Homo sapiens	DCTN5;NUP107;SEH1L;MAST3;AAAS;NUP160;NXF1;FIP1L1;NUP85;TPR;NUP62;TIFA;FLOT2;NUP88;OSTF1;RAE1;EIF4E;TMOD1;NUP214;RANBP2;SEC13;NUP210;NUP155;NUP133;CPSF1;NCBP1;NCBP2;CPSF3;ALYREF;CPSF2;NOSIP;NUP153;WDR33;NUP93;ZNFX1;NUP50;NUP35;NUP54;NUP98;NUPL2;PRR13;NUP37		R-HSA-158441;R-HSA-77594;R-HSA-158447
R-HSA-159230	Transport of the SLBP Dependant Mature mRNA	34	40	0.00275596	0.00431864	0.05203	3	3	0.00023622	9606	Homo sapiens	DCTN5;SLBP;NUP107;SEH1L;MAST3;AAAS;NUP160;NXF1;NUP85;TMEM129;TPR;NUP62;TIFA;FLOT2;NUP88;OSTF1;RAE1;EIF4E;TMOD1;NUP214;RANBP2;SEC13;NUP210;NUP155;NUP133;NCBP1;NCBP2;ALYREF;NOSIP;NUP153;NUP93;ZNFX1;NUP50;NUP35;NUP54;NUP98;NUPL2;PRR13;NUP37		R-HSA-77587;R-HSA-159046;R-HSA-159050
R-HSA-5607764	CLEC7A (Dectin-1) signaling	84	120	0.00826788	0.00433584	0.05203	38	45	0.00354331	9606	Homo sapiens	TCERG1;UBE2D2;UBE2D3;UBE2D1;PYCARD;PSMD8;PSMD9;RABGEF1;PSMD6;PSMD7;PSMD4;PSMD5;PSMD2;PSMD3;PSMD1;BTRC;MAP3K7;PDK1;SKP1;FBXO9;TPRA1;FBXW11;PRKCD;TAP1;FNDC3A;PDIA4;INPP4B;CDC34;PSME3;PSME4;PSME1;UBE2V2;PSME2;UBA52;CARD11;PSMD10;PSMD12;ANAPC15;PSMD11;RPN2;SAR1A;PSMD14;PSMD13;RPN1;CUL1;BCL10;RTF1;ACAT2;UBB;ZNHIT3;UBC;PSMF1;CCDC12;NFATC3;NFATC2;NFKBIA;REL;UBA3;UBE2N;FBXL3;TAB2;CALM3;TUBGCP4;TAB1;CALM1…		R-HSA-2730849;R-HSA-2730872;R-HSA-74448;R-HSA-169683;R-HSA-5607751;R-HSA-169680;R-HSA-5607744;R-HSA-5607747;R-HSA-5607746;R-HSA-5607757;R-HSA-5660622;R-HSA-5607756;R-HSA-5607759;R-HSA-2730867;R-HSA-5607733;R-HSA-5660662;R-HSA-5607732;R-HSA-5660663;R-HSA-5607734;R-HSA-5607728;R-HSA-202534;R-HSA-5607731;R-HSA-2730894;R-HSA-5607741;R-HSA-5607740;R-HSA-5607742;R-HSA-5607737;R-HSA-5607736;R-HSA-202541…
R-HSA-199977	ER to Golgi Anterograde Transport	110	164	0.0112994	0.00456043	0.0547251	38	39	0.00307087	9606	Homo sapiens	KDELR1;DGKA;TACO1;UBE2D3;THYN1;TFG;HMCES;NAMPT;NSF;COG8;TRAPPC2L;COG7;COG5;COG4;COG2;COG1;CSNK1D;TUBA4A;DYNC1LI1;DYNC1LI2;TBC1D20;PREB;KDELR2;COPB2;COPA;PFKFB3;TMED10;SAR1B;COPB1;NPRL2;TWF1;HSPBP1;PRDX5;SCFD1;NAE1;SEC31A;TRAPPC2;ANKRD28;TRAPPC3;TRAPPC1;RHBDD2;TRAPPC4;TRAPPC5;NFATC3;TBCB;TRAPPC9;BRI3BP;EIF2S3;CNIH1;TMEM115;GOLGB1;BRWD1;COPE;FKBP11;ARF3;PHF3;ARF4;MCFD2;ARF1;TCF25;TMEM181;MIA3;PPP6C…		R-HSA-5694423;R-HSA-5694421;R-HSA-5694418;R-HSA-203973;R-HSA-5694417;R-HSA-6814831;R-HSA-6809006;R-HSA-5694431;R-HSA-5694428;R-HSA-203977;R-HSA-6809003;R-HSA-5694427;R-HSA-5694425;R-HSA-6809015;R-HSA-6809014;R-HSA-6809011;R-HSA-6809010;R-HSA-6814833;R-HSA-5694415;R-HSA-5694413;R-HSA-6807868;R-HSA-5694410;R-HSA-6807866;R-HSA-5694409;R-HSA-6807864;R-HSA-6807877;R-HSA-6807875;R-HSA-6807872;R-HSA-569…
R-HSA-429914	Deadenylation-dependent mRNA decay	50	65	0.00447843	0.00469016	0.0562819	10	10	0.000787402	9606	Homo sapiens	EIF4A2;CELF1;EIF4A3;EDC3;NIPAL3;RIOK2;TTC37;CNOT6L;PRKCB;DIS3;ANXA4;ANXA5;PPP2R5A;FNDC3A;NT5C3B;DYNC1LI1;RCN2;XRN1;PABPC1;DCP2;DDX6;ZCCHC6;WDR26;PARN;WDR61;EXOSC7;EXOSC6;EXOSC5;EXOSC4;HECTD3;EXOSC9;AMDHD2;EXOSC8;TIFA;EXOSC3;MTA2;DCPS;EXOSC2;EIF4E;EXOSC1;EIF4B;PAIP1;HELQ;LSM1;CNOT10;LSM5;LSM4;LSM3;LSM2;CNOT4;LSM7;CNOT6;LSM6;PAN3;CNOT7;CNOT1;CNOT11;TDP1;CNOT2;CHMP2B;DCP1A;CNOT8;EIF4G1		R-HSA-429860;R-HSA-430021;R-HSA-429845;R-HSA-429955;R-HSA-8941312;R-HSA-5694126;R-HSA-430028;R-HSA-429978;R-HSA-429992;R-HSA-429961
R-HSA-69481	G2/M Checkpoints	104	154	0.0106104	0.00470452	0.0564542	19	24	0.00188976	9606	Homo sapiens	RCBTB2;PSMD8;PSMD9;RABGEF1;PSMD6;PSMD7;KAT5;PSMD4;PSMD5;PSMD2;PSMD3;PSMD1;KIF21A;NBN;BTRC;KPNA2;CCNL1;FBXO9;PIAS4;TPRA1;TAP1;HUS1;PDIA4;EBNA1BP2;PSME3;PSME4;PSME1;UBE2V2;PSME2;TP53;UBA52;HIST1H2BD;RHNO1;PSMD10;PSMD12;TBC1D9B;ANAPC15;PSMD11;RPN2;PSMD14;PSMD13;RPN1;BRCC3;ORC5;ORC4;UBB;ZNHIT3;ORC3;UBC;ORC2;PSMF1;CCDC12;UBE2A;CRLS1;CDK2;STT3A;UBE2N;RAD17;ATM;TUBGCP4;HIST1H4C;ATR;RAD9A;YWHAE;FEN1;MCM7…		R-HSA-75809;R-HSA-5683735;R-HSA-69891;R-HSA-6799332;R-HSA-75010;R-HSA-8852354;R-HSA-69604;R-HSA-176101;R-HSA-176298;R-HSA-75016;R-HSA-6799246;R-HSA-176264;R-HSA-176175;R-HSA-75028;R-HSA-176116;R-HSA-8852337;R-HSA-176250;R-HSA-8852351;R-HSA-176318
R-HSA-1169410	Antiviral mechanism by IFN-stimulated genes	68	94	0.00647651	0.00470721	0.0564865	23	31	0.00244094	9606	Homo sapiens	EIF4A2;EIF4E3;NUP107;MAST3;EIF4A3;UBE2L6;OASL;HERC5;NUP62;TRIM25;FLOT2;KPNA5;OSTF1;ARIH1;KPNA2;KPNA3;BBS4;KPNA1;JAK1;EIF2A;NUP214;SEC13;NUP210;NUP133;DDX58;PRKCB;NOSIP;FNDC3A;NUP93;PPM1B;IRF3;PDE12;OAS2;NUP50;SNRPG;NUP54;NUP98;EIF4E2;UBA52;KPNB1;PRR13;DCTN5;SEH1L;UBA7;AAAS;NUP160;ERICH1;UBB;NUP85;TIFA;UBC;TPR;STAT4;FLNA;NUP88;RPS27A;EIF4E;RAE1;MAPK3;RANBP2;HELQ;NUP155;STAT1;MX1;EIF2AK2;NUP153;ISG…		R-HSA-1678841;R-HSA-936462;R-HSA-8985097;R-HSA-1169395;R-HSA-1678843;R-HSA-1169394;R-HSA-1678842;R-HSA-1169397;R-HSA-1169399;R-HSA-1169398;R-HSA-8985153;R-HSA-1176059;R-HSA-8985123;R-HSA-1169403;R-HSA-1169307;R-HSA-1169402;R-HSA-1169405;R-HSA-1169404;R-HSA-1169406;R-HSA-9009950;R-HSA-8985201;R-HSA-8985104;R-HSA-8985138
R-HSA-380287	Centrosome maturation	61	83	0.00571862	0.0051641	0.0619692	6	6	0.000472441	9606	Homo sapiens	YWHAE;CEP57;MRPS14;CETN2;PAK1IP1;ULK4;CCP110;PCM1;ACTR1A;TUBA1A;SNRNP70;PPP2R1A;CWC22;CDC27;CNTRL;CEP250;APPL2;OFD1;EIF5B;HSP90AA1;ACTR6;TUBB;HAUS3;CSNK1D;TUBG2;HAUS5;TUBG1;DYNLL1;CKAP5;TUBA4A;HAUS2;HAUS1;MZT2B;MZT2A;DMTF1;NME7;AKAP9;CEP63;MAPRE1;SFI1;CRK;SDCCAG8;PAFAH1B1;DYNC1I2;USP14;SEH1L;DCTN2;DCTN1;TUBGCP2;SSNA1;DCTN3;NXF1;HAUS8;GPAT4;RAD21;STX2;PCNT;CLASP1;IVNS1ABP;STAT5B;DYNC1H1;CDK11A;ODF…		R-HSA-380311;R-HSA-380455;R-HSA-380294;R-HSA-380272;R-HSA-380303;R-HSA-380283
R-HSA-936440	Negative regulators of DDX58/IFIH1 signaling	31	36	0.00248036	0.00518473	0.0622167	12	13	0.00102362	9606	Homo sapiens	OTUD5;UBA7;CALCOCO2;UBE2D2;UBE2D3;NLRC5;TNFAIP3;UBE2D1;UBE2L6;ACAT2;RNF135;HERC5;TBK1;UBB;RNF216;ERICH1;UBC;PCBP2;TRIM25;RPS27A;IKBKE;ATG5;CAP1;DDX58;ISG15;FNDC3A;ATG12;CYLD;ITCH;RNF125;IRF3;TRAF3;TAX1BP1;PIN1;TAB2;HYOU1;UBE2K;UBA52		R-HSA-936462;R-HSA-990526;R-HSA-937343;R-HSA-936412;R-HSA-936380;R-HSA-936381;R-HSA-936378;R-HSA-936475;R-HSA-937337;R-HSA-936390;R-HSA-936563;R-HSA-990528
R-HSA-4085377	SUMOylation of SUMOylation proteins	33	39	0.00268706	0.00518809	0.0622571	5	5	0.000393701	9606	Homo sapiens	DCTN5;NUP107;SEH1L;MAST3;AAAS;NUP160;SUMO1;NUP85;TPR;SUMO2;NUP62;TIFA;FLOT2;NUP88;OSTF1;RAE1;NUP214;RANBP2;PIAS4;SEC13;UBE2I;ZNF184;NUP210;NUP155;NUP133;NOSIP;NUP153;TOPORS;NUP93;ZNFX1;NUP50;NUP35;NUP54;NUP98;NUPL2;PRR13;NUP37		R-HSA-4551649;R-HSA-3968362;R-HSA-4551683;R-HSA-4085350;R-HSA-4551679
R-HSA-159227	Transport of the SLBP independent Mature mRNA	33	39	0.00268706	0.00518809	0.0622571	3	3	0.00023622	9606	Homo sapiens	DCTN5;NUP107;SEH1L;MAST3;AAAS;NUP160;NXF1;NUP85;TPR;NUP62;TIFA;FLOT2;NUP88;OSTF1;RAE1;EIF4E;TMOD1;NUP214;RANBP2;SEC13;NUP210;NUP155;NUP133;NCBP1;NCBP2;ALYREF;NOSIP;NUP153;NUP93;ZNFX1;NUP50;NUP35;NUP54;NUP98;NUPL2;PRR13;NUP37		R-HSA-158481;R-HSA-158484;R-HSA-111439
R-HSA-422475	Axon guidance	346	584	0.040237	0.0057579	0.0690948	226	297	0.0233858	9606	Homo sapiens	RPL4;RPL5;RPL30;RPL3;RPL32;RPL31;RPL34;RRP1;SMC3;RPL8;RPL9;RPL6;RRP9;RPL7;PSMD8;PSMD9;RABGEF1;PSMD6;PSMD7;PSMD4;PSMD5;PSMD2;PSMD3;RPL36;PSMD1;RPL35;RPL38;RPL37;PRKACB;RPL39;CHID1;CSNK2A1;RPL21;PRKCB;TYW3;RPL23;CSNK2A2;RPL22;PRKCA;ARMC8;FNDC3A;MYL6;BIN2;PSME3;PSME4;UNC50;PSME1;PSME2;RPL24;PRKCQ;RPL27;RPL26;RPL29;RPL28;UBA52;ANAPC15;RPN2;ABCB7;RPN1;AGAP2;COPS7B;NCSTN;LARP1;GRPEL1;NTHL1;BLOC1S1;PRKA…		R-HSA-525833;R-HSA-3928633;R-HSA-3928632;R-HSA-3928639;R-HSA-3928627;R-HSA-3928625;R-HSA-3928624;R-HSA-3928631;R-HSA-3928628;R-HSA-3928619;R-HSA-3928617;R-HSA-3928616;R-HSA-3928623;R-HSA-3928620;R-HSA-3928608;R-HSA-8986258;R-HSA-3928615;R-HSA-3928614;R-HSA-3928612;R-HSA-3928602;R-HSA-3928601;R-HSA-3928600;R-HSA-418850;R-HSA-3928607;R-HSA-3928604;R-HSA-3928595;R-HSA-392749;R-HSA-392748;R-HSA-41886…
R-HSA-5696395	Formation of Incision Complex in GG-NER	38	47	0.00323825	0.00589925	0.070791	10	10	0.000787402	9606	Homo sapiens	CCNH;SLC20A1;CETN2;LEF1;XPA;WDR61;XPC;TM9SF3;CYTH2;RNF115;UBB;SUMO1;ERICH1;SUMO3;UBC;SUMO2;RPS27A;HSPA9;PRMT5;PIAS3;UBE2I;PARP1;PARP2;RPA1;RPA2;ELMOD3;GTF2H1;RAD23A;CHD1L;GTF2H3;PIAS1;RBX1;DDB2;CUL4A;DDB1;CDK7;ERCC3;XPOT;ERCC1;RPA3;UBE2V2;UBE2N;ERCC5;RAD1;CALR;MNAT1;UBA52;CUL4B		R-HSA-6790487;R-HSA-6790454;R-HSA-5690996;R-HSA-109955;R-HSA-5689317;R-HSA-5689861;R-HSA-5696465;R-HSA-5696670;R-HSA-5690991;R-HSA-5691000
R-HSA-3371556	Cellular response to heat stress	92	135	0.00930136	0.00592448	0.0710937	29	29	0.00228346	9606	Homo sapiens	NUP107;CBLB;CCAR2;NUB1;MAEA;EP300;KIF21A;OSTF1;NUP214;NUP210;NOSIP;EEF1A1;NUP93;NEIL2;PSME4;NUP98;FKBP4;CCDC84;PRR13;VCP;SEH1L;RPS19BP1;MRPL18;AAAS;NUP160;DEDD2;BAG4;HSPH1;BAG5;UBB;NUP85;BAG3;TPR;BAG1;FOPNL;NUP88;HSPA9;HSPA8;NUP155;HSPA5;ST13;HSPA4;HSPA6;CHCHD10;NUP153;STAG1;ATM;ATR;YWHAE;GSK3B;ZCCHC10;HSP90AB1;MAST3;DOCK8;HSPB1;BRK1;NUP62;MLST8;DHX15;FLOT2;SEC13;HSP90AA1;NUP133;HSBP1;SIRT1;DNAJC…		R-HSA-5324632;R-HSA-4793925;R-HSA-5082369;R-HSA-3371518;R-HSA-3371582;R-HSA-3371554;R-HSA-4793819;R-HSA-3371435;R-HSA-5324617;R-HSA-5252041;R-HSA-5082391;R-HSA-3371567;R-HSA-5082384;R-HSA-5082387;R-HSA-3371537;R-HSA-5251955;R-HSA-5082409;R-HSA-5251959;R-HSA-5082405;R-HSA-5333051;R-HSA-3371586;R-HSA-3371527;R-HSA-3371591;R-HSA-5251942;R-HSA-3371467;R-HSA-3371531;R-HSA-5082356;R-HSA-4793911;R-HSA-5…
R-HSA-112382	Formation of RNA Pol II elongation complex	48	63	0.00434064	0.00648393	0.0754285	2	2	0.00015748	9606	Homo sapiens	CCNK;CCNT2;CCNT1;ELL;CCNH;MRPS12;AFF4;CDC73;TATDN1;AUH;NELFCD;NELFA;NELFE;TMOD1;LYPLA1;SUPT16H;NCBP1;NCBP2;ELMOD3;SLC39A13;KCNAB2;GTF2F1;GTF2F2;HAUS1;MT1A;FKBP8;ISYNA1;CTDP1;SLC20A1;SHMT2;CTR9;SUPT4H1;WDR61;RTF1;MLLT3;MTMR6;IWS1;TM9SF3;FAM160B1;POLR2A;POLR2B;POLR2C;POLR2D;POLR2E;LEO1;POLR2G;POLR2H;POLR2I;EPS15;POLR2J;POLR2K;POLR2L;EAF1;EAF2;WWP1;GTF2H1;SSRP1;GTF2H3;SUPT5H;CDK9;CDK7;ERCC3;PAF1;CAL…		R-HSA-112379;R-HSA-112381
R-HSA-8852135	Protein ubiquitination	61	84	0.00578752	0.00655339	0.0754285	32	32	0.00251969	9606	Homo sapiens	UBE2D2;UBE2D3;UBE2D1;UBE2Z;FBXO22;CDC73;UBE2L3;GMPPB;WDR92;UBE2Q2;JAK3;SHPRH;USP7;CHUK;USP5;UBE2E3;HLA-B;SLC39A13;PEX2;CDKAL1;FNDC3A;HLA-A;UCHL3;QTRT1;RRAGA;CDC34;XRN1;WAC;UBE2V2;BIRC6;SOS1;UBA52;HIST1H2BD;VCP;PCNA;UBA6;PRKDC;CTR9;TCF7;LEF1;DERL1;WDR61;RTF1;BCL10;UBE2J2;ACAT2;CENPC;TMEM69;ERICH1;UBB;HLTF;TMEM129;UBC;LEO1;TMEM208;RPS27A;RNF20;UBE2H;UBE2B;USP9X;UBE2G1;PEX10;UBE2A;UBE2G2;PEX13;PEX14…		R-HSA-8865090;R-HSA-8938829;R-HSA-8943040;R-HSA-8943041;R-HSA-8853515;R-HSA-8865098;R-HSA-8853514;R-HSA-8939335;R-HSA-8953946;R-HSA-8943003;R-HSA-8943007;R-HSA-8852127;R-HSA-8938770;R-HSA-8942099;R-HSA-8942101;R-HSA-8865050;R-HSA-8938773;R-HSA-8853529;R-HSA-8943080;R-HSA-8852134;R-HSA-8852133;R-HSA-8943083;R-HSA-8852132;R-HSA-8852131;R-HSA-8852130;R-HSA-8852129;R-HSA-8852128;R-HSA-8852136;R-HSA-8…
R-HSA-5610787	Hedgehog 'off' state	85	124	0.00854348	0.00685714	0.0754285	23	32	0.00251969	9606	Homo sapiens	PSMD8;PSMD9;RABGEF1;PSMD6;PSMD7;PSMD4;PSMD5;PSMD2;PSMD3;PSMD1;BTRC;PRKACB;SKP1;FBXO9;TPRA1;TAP1;TUBA4A;RBX1;PDIA4;PRKAR1A;PSME3;PSME4;PSME1;UBE2V2;PSME2;UBA52;PSMD10;PSMD12;ANAPC15;PSMD11;RPN2;PSMD14;PSMD13;RPN1;CUL1;UBB;ZNHIT3;KIF3A;PRKAR2A;UBC;PSMF1;IVNS1ABP;CCDC12;GNAS;TUBGCP4;GSK3B;NUMA1;TCF25;CHD9;ZFAND2B;BRK1;IFT52;TUBA1C;TUBA1B;TUBA1A;SNRNP70;LRRFIP1;IFT57;RFC5;OFD1;TUBB;TSC22D2;ITFG1;PSMA…		R-HSA-5610741;R-HSA-5610742;R-HSA-5610737;R-HSA-5610749;R-HSA-5610717;R-HSA-5610718;R-HSA-5610745;R-HSA-5610746;R-HSA-5610757;R-HSA-5610725;R-HSA-5610727;R-HSA-5610758;R-HSA-5610726;R-HSA-5610720;R-HSA-5610754;R-HSA-5610722;R-HSA-5610733;R-HSA-5610732;R-HSA-5610767;R-HSA-5610735;R-HSA-5610766;R-HSA-5610760;R-HSA-5610730
R-HSA-167172	Transcription of the HIV genome	59	81	0.00558082	0.00696621	0.0766283	47	47	0.00370079	9606	Homo sapiens	CCNK;CCNT2;CCNT1;ELL;CCNH;GTF2B;MTMR14;MRPS12;PPAN;HNRNPR;PCM1;TATDN1;AUH;UBE2Q2;NELFCD;NELFA;NELFE;TMOD1;LYPLA1;SUPT16H;TBP;NCBP1;NCBP2;ELMOD3;GTF2F1;GTF2F2;HAUS1;MT1A;FKBP8;UBA52;EIF1B;GTF2A1;GTF2A2;ISYNA1;CTDP1;RNMT;SLC20A1;SHMT2;TAF9;SUPT4H1;WDR61;GTF2E1;MTMR6;GTF2E2;TM9SF3;FAM160B1;POLR2A;POLR2B;POLR2C;POLR2D;POLR2E;POLR2G;POLR2H;TAF9B;POLR2I;EPS15;POLR2J;POLR2K;POLR2L;TAF15;RNGTT;TAF12;TAF1…		R-HSA-167234;R-HSA-167111;R-HSA-167115;R-HSA-167113;R-HSA-167118;R-HSA-167181;R-HSA-167117;R-HSA-170706;R-HSA-170704;R-HSA-167121;R-HSA-167191;R-HSA-167130;R-HSA-167192;R-HSA-167128;R-HSA-167134;R-HSA-167196;R-HSA-167197;R-HSA-167133;R-HSA-9613490;R-HSA-167459;R-HSA-167072;R-HSA-167136;R-HSA-167076;R-HSA-167077;R-HSA-9613498;R-HSA-167147;R-HSA-167083;R-HSA-167150;R-HSA-167087;R-HSA-167148;R-HSA-1…
R-HSA-8939902	Regulation of RUNX2 expression and activity	60	83	0.00571862	0.00759322	0.0835254	27	32	0.00251969	9606	Homo sapiens	GSK3B;CHD9;BRK1;NR3C1;PSMD8;PSMD9;RABGEF1;PSMD6;PSMD7;PSMD4;PSMD5;PSMD2;PSMD3;PSMD1;BTRC;SKP1;FBXO9;TPRA1;FBXW7;TSC22D2;TAP1;CNPY2;PDIA4;RBX1;PSMA5;PSMA6;PSMA3;PSMA4;PSMA1;PSMA2;PSME3;PSME4;UBE2V2;PSME1;PSME2;UBA52;SEC22A;PSMD10;PSMD12;PSMD11;ANAPC15;CBFB;RPN2;PSMD14;PSMD13;RPN1;CUL1;NDUFB1;PSMA7;PSMB6;PSMB7;PSMB4;PSMB5;ERICH1;UBB;PSMB2;ZNHIT3;PSMB3;UBC;PSMB1;STAT4;RICTOR;PSMF1;RPS27A;ESRRA;USP25…		R-HSA-9008076;R-HSA-9008015;R-HSA-9016526;R-HSA-9007686;R-HSA-9008345;R-HSA-8939801;R-HSA-8939929;R-HSA-9008475;R-HSA-9007707;R-HSA-9009309;R-HSA-9008476;R-HSA-9009308;R-HSA-9008479;R-HSA-9008478;R-HSA-9009362;R-HSA-8939688;R-HSA-9009451;R-HSA-9009452;R-HSA-9008110;R-HSA-9008480;R-HSA-8939938;R-HSA-9008036;R-HSA-8939706;R-HSA-9009403;R-HSA-8939900;R-HSA-9009085;R-HSA-9007999
R-HSA-69206	G1/S Transition	100	150	0.0103348	0.00764395	0.0840835	61	61	0.00480315	9606	Homo sapiens	RB1;CCNH;GMNN;PSMD8;PSMD9;RABGEF1;PSMD6;PSMD7;PSMD4;PPP2R1B;PSMD5;PPP2R1A;MYC;PSMD2;PSMD3;PSMD1;BTRC;CCNL1;SKP1;FBXO9;TPRA1;DNAAF2;TAP1;PDIA4;PSME3;PSME1;UBE2V2;PSME2;UBA52;KPNB1;PSMD10;RAB5B;PSMD12;ANAPC15;PSMD11;RPN2;PSMD14;MAX;PSMD13;RPN1;CUL1;ZMPSTE24;ORC5;ORC4;UBB;ZNHIT3;ORC3;UBC;ORC2;PSMF1;CCDC12;TIMM44;CRLS1;PRRC2B;POLA2;CDK7;NACA;CDK4;CDK2;TUBGCP4;MNAT1;CDKN1A;CDKN1B;MCM7;CHD9;ARPC1A;LIN5…		R-HSA-187520;R-HSA-8961934;R-HSA-8961678;R-HSA-8961920;R-HSA-8961665;R-HSA-8962050;R-HSA-8961671;R-HSA-8961688;R-HSA-8961946;R-HSA-8848414;R-HSA-187545;R-HSA-8961961;R-HSA-187552;R-HSA-8961952;R-HSA-8961699;R-HSA-69299;R-HSA-68914;R-HSA-8848436;R-HSA-187574;R-HSA-68917;R-HSA-68916;R-HSA-187575;R-HSA-187828;R-HSA-68919;R-HSA-8961982;R-HSA-68918;R-HSA-8932400;R-HSA-8961840;R-HSA-69562;R-HSA-188345;…
R-HSA-1632852	Macroautophagy	100	150	0.0103348	0.00764395	0.0840835	83	87	0.00685039	9606	Homo sapiens	MPG;PARK7;TOMM20;TOMM22;DCAF6;ATG3;GABARAPL2;GABARAPL1;RPS7;CSNK2A1;CSNK2A2;TSC1;ATG14;PRKAB1;ATG13;TUBA4A;ATG12;JMJD6;DYNC1LI1;RRAGA;DYNC1LI2;RRAGC;CSNK2B;VDAC1;CHMP4A;SQSTM1;UBA52;VCP;FXR1;STRIP1;UBB;ATG101;UBC;HACL1;ATG5;HSPA8;MTERF3;RFXANK;STAG1;ATG16L2;RHEB;MAN2B2;ATG16L1;CHMP2B;CWF19L1;CHMP2A;PPT1;UBE2N;CCSER2;ATM;DYNLRB1;ACO2;NUMA1;TCF25;MTMR14;PRKAG1;YBX1;WDR45;FARS2;TUBA1C;MAP1LC3B;TUBA1…		R-HSA-9674131;R-HSA-9646354;R-HSA-9639698;R-HSA-5682388;R-HSA-5683925;R-HSA-9641111;R-HSA-9641109;R-HSA-5682896;R-HSA-5682385;R-HSA-5672017;R-HSA-5675868;R-HSA-5682012;R-HSA-5682010;R-HSA-5682011;R-HSA-9641089;R-HSA-5676229;R-HSA-5681987;R-HSA-9646347;R-HSA-5681999;R-HSA-5665868;R-HSA-5672012;R-HSA-9641096;R-HSA-5682893;R-HSA-5672010;R-HSA-9674127;R-HSA-5672011;R-HSA-5672008;R-HSA-9646348;R-HSA-5…
R-HSA-5633007	Regulation of TP53 Activity	116	178	0.012264	0.00836647	0.0920312	98	98	0.00771654	9606	Homo sapiens	TP53RK;MPG;EHMT1;HNRNPR;PRDM1;NOC2L;RCBTB2;KAT5;PPP2R1B;PPP2R1A;PIP4K2A;EP300;KIF21A;PIP4K2C;NBN;PDK1;MCCC2;SUPT16H;USP7;GABARAPL1;DAXX;CSNK2A1;CSNK2A2;HUS1;PRKAB1;EEF1A1;EBNA1BP2;KAT6A;CSNK2B;SRSF6;TP53;UBA52;EIF1B;RHNO1;RAB5B;TBC1D9B;MEAF6;MAPKAP1;OSGEP;GMCL1;ZMPSTE24;ORC4;SOCS1;UBB;UBC;TP53BP2;SMYD2;SNX9;BANP;PLK3;BRPF1;HPS1;UBE2A;CCT6A;CDK5;MAN2B2;JMY;CDK2;STT3A;MDM2;RAD17;PIN1;ATM;MDM4;ATR;R…		R-HSA-6805103;R-HSA-3222072;R-HSA-349455;R-HSA-6805109;R-HSA-6805620;R-HSA-6811508;R-HSA-6799431;R-HSA-6805061;R-HSA-5689972;R-HSA-6805059;R-HSA-6811479;R-HSA-69685;R-HSA-3222020;R-HSA-3700992;R-HSA-3700997;R-HSA-3222128;R-HSA-6798374;R-HSA-6798373;R-HSA-6805285;R-HSA-6798372;R-HSA-6805792;R-HSA-6792491;R-HSA-6805035;R-HSA-6810410;R-HSA-6804266;R-HSA-6804276;R-HSA-3222116;R-HSA-6799409;R-HSA-3239…
R-HSA-8866652	Synthesis of active ubiquitin: roles of E1 and E2 enzymes	28	33	0.00227367	0.00906821	0.0997503	16	16	0.00125984	9606	Homo sapiens	UBA6;UBE2D2;UBE2D3;TCF7;UBE2D1;UBE2Z;FBXO22;ACAT2;CENPC;UBE2L3;TMEM69;UBB;ERICH1;UBE2Q2;UBC;TMEM208;RPS27A;JAK3;UBE2H;USP7;USP5;UBE2B;USP9X;UBE2E3;UBE2G1;CDKAL1;UBE2A;FNDC3A;UBE2G2;UCHL3;QTRT1;UBE2W;CDC34;XRN1;UBE2S;TAB2;BIRC6;UBA1;PTPN6;SOS1;UBE2K;UBA52		R-HSA-8852134;R-HSA-8852133;R-HSA-8852132;R-HSA-8852131;R-HSA-8852130;R-HSA-8865090;R-HSA-8852129;R-HSA-8852128;R-HSA-8853515;R-HSA-8865098;R-HSA-8853514;R-HSA-8852136;R-HSA-8852127;R-HSA-8853503;R-HSA-8865050;R-HSA-8853529
R-HSA-4615885	SUMOylation of DNA replication proteins	39	50	0.00344495	0.00920662	0.101273	8	8	0.000629921	9606	Homo sapiens	DCTN5;TOP2B;NUP107;SEH1L;PCNA;MAST3;AAAS;NUP160;RNF115;SERTAD1;SUMO1;NUP85;SUMO3;TPR;SUMO2;NUP62;TIFA;FLOT2;NUP88;OSTF1;RAE1;NUP214;RANBP2;PIAS4;PIAS3;SEC13;UBE2I;NUP210;NUP155;NUP133;NOSIP;NUP153;RANGAP1;NUP93;CLIP1;ZNFX1;NUP50;NUP35;NUP54;NUP98;TOP1;NUPL2;PRR13;NUP37		R-HSA-4615910;R-HSA-4641350;R-HSA-5228525;R-HSA-4641362;R-HSA-4641345;R-HSA-4641342;R-HSA-4655404;R-HSA-4655355
R-HSA-167162	RNA Polymerase II HIV Promoter Escape	40	52	0.00358275	0.0104024	0.114426	9	9	0.000708661	9606	Homo sapiens	CCNH;GTF2B;MTMR14;MRPS12;PPAN;HNRNPR;UBE2Q2;TBP;ELMOD3;GTF2F1;GTF2F2;MT1A;UBA52;EIF1B;GTF2A1;GTF2A2;SLC20A1;SHMT2;TAF9;WDR61;GTF2E1;GTF2E2;TM9SF3;FAM160B1;POLR2A;POLR2B;POLR2C;POLR2D;POLR2E;POLR2G;POLR2H;TAF9B;POLR2I;POLR2J;POLR2K;POLR2L;TAF15;TAF12;TAF13;TAF10;TAF11;WWP1;GTF2H1;GTF2H3;CDK7;ERCC3;TAF7;TAF6;CALR;MNAT1;TAF3;TAF2		R-HSA-167474;R-HSA-9613490;R-HSA-167136;R-HSA-167121;R-HSA-9613498;R-HSA-167115;R-HSA-167113;R-HSA-167468;R-HSA-167117
R-HSA-167161	HIV Transcription Initiation	40	52	0.00358275	0.0104024	0.114426	4	4	0.000314961	9606	Homo sapiens	CCNH;GTF2B;MTMR14;MRPS12;PPAN;HNRNPR;UBE2Q2;TBP;ELMOD3;GTF2F1;GTF2F2;MT1A;UBA52;EIF1B;GTF2A1;GTF2A2;SLC20A1;SHMT2;TAF9;WDR61;GTF2E1;GTF2E2;TM9SF3;FAM160B1;POLR2A;POLR2B;POLR2C;POLR2D;POLR2E;POLR2G;POLR2H;TAF9B;POLR2I;POLR2J;POLR2K;POLR2L;TAF15;TAF12;TAF13;TAF10;TAF11;WWP1;GTF2H1;GTF2H3;CDK7;ERCC3;TAF7;TAF6;CALR;MNAT1;TAF3;TAF2		R-HSA-167477;R-HSA-167130;R-HSA-167134;R-HSA-167118
R-HSA-75953	RNA Polymerase II Transcription Initiation	40	52	0.00358275	0.0104024	0.114426	3	3	0.00023622	9606	Homo sapiens	CCNH;GTF2B;MTMR14;MRPS12;PPAN;HNRNPR;UBE2Q2;TBP;ELMOD3;GTF2F1;GTF2F2;MT1A;UBA52;EIF1B;GTF2A1;GTF2A2;SLC20A1;SHMT2;TAF9;WDR61;GTF2E1;GTF2E2;TM9SF3;FAM160B1;POLR2A;POLR2B;POLR2C;POLR2D;POLR2E;POLR2G;POLR2H;TAF9B;POLR2I;POLR2J;POLR2K;POLR2L;TAF15;TAF12;TAF13;TAF10;TAF11;WWP1;GTF2H1;GTF2H3;CDK7;ERCC3;TAF7;TAF6;CALR;MNAT1;TAF3;TAF2		R-HSA-75861;R-HSA-75864;R-HSA-75866
R-HSA-6807070	PTEN Regulation	111	171	0.0117817	0.010735	0.118085	56	56	0.00440945	9606	Homo sapiens	ATF2;KDM1A;ATN1;PSMD8;PSMD9;RABGEF1;PSMD6;PSMD7;PSMD4;PPP2R1B;PSMD5;PSMD2;PSMD3;PSMD1;BTRC;MAF1;FBXO9;MCCC2;USP7;STARD4;TPRA1;CSNK2A1;CSNK2A2;TAP1;PDIA4;RRAGA;RRAGC;PSME3;CSNK2B;PSME4;PSME1;UBE2V2;PSME2;TP53;UBA52;PSMD10;PSMD12;ANAPC15;PSMD11;RPN2;PSMD14;TNKS;PSMD13;RPN1;SOCS1;UBB;ZNHIT3;UBC;PSMF1;SNX5;JUN;CCDC12;CBX4;PHC3;MOV10;AGO3;RHEB;AGO4;MKRN1;AGO2;PPT1;TUBGCP4;BAP1;EZH2;KDM5A;CHD9;MTMR14;P…		R-HSA-8944522;R-HSA-8944650;R-HSA-2318752;R-HSA-8948621;R-HSA-8944397;R-HSA-8850945;R-HSA-8948623;R-HSA-8948612;R-HSA-8944538;R-HSA-8944026;R-HSA-8850961;R-HSA-8948757;R-HSA-8948651;R-HSA-8944684;R-HSA-8948524;R-HSA-8945709;R-HSA-6807106;R-HSA-6807105;R-HSA-8944047;R-HSA-8948641;R-HSA-6807118;R-HSA-8943780;R-HSA-8944420;R-HSA-8948775;R-HSA-8948536;R-HSA-8944569;R-HSA-6807126;R-HSA-8850997;R-HSA-8…
R-HSA-917729	Endosomal Sorting Complex Required For Transport (ESCRT)	29	35	0.00241146	0.0107949	0.118744	4	4	0.000314961	9606	Homo sapiens	TSG101;CCNH;VPS4B;VPS4A;YBX1;IWS1;UBB;ERICH1;UBC;MVB12B;MVB12A;RPS27A;VPS36;VTA1;VPS37A;VPS37B;STAM;SNF8;HGS;CHMP2B;CHMP2A;ECHDC2;CHMP3;UBAP1;CHMP4A;GEMIN7;ACO2;CHMP6;AVL9;UBA52;CHMP7;VPS25;VPS28;CHMP5		R-HSA-917693;R-HSA-917700;R-HSA-917730;R-HSA-917696
R-HSA-9615710	Late endosomal microautophagy	29	35	0.00241146	0.0107949	0.118744	3	3	0.00023622	9606	Homo sapiens	TSG101;CCNH;YBX1;PARK7;HDAC6;IWS1;UBB;ARL13B;ERICH1;UBC;MVB12B;MVB12A;RAC1;PCNT;RPS27A;HSPA8;ABCC1;VPS37A;VPS37B;STAG1;CHMP2B;CHMP2A;CHMP3;PLIN3;UBAP1;PLIN2;CHMP4A;VIM;ACO2;CHMP6;UBA52;CHMP7;VPS28;CHMP5		R-HSA-9631065;R-HSA-9615721;R-HSA-9631068
R-HSA-4551638	SUMOylation of chromatin organization proteins	46	62	0.00427174	0.0115982	0.12012	15	15	0.0011811	9606	Homo sapiens	SETD2;NUP107;MAST3;BMI1;CHCHD3;SUMO1;SUMO3;SUMO2;NUP62;FLOT2;OSTF1;HADH;NUP214;RBM17;SEC13;NUP210;NUP133;NOSIP;COMMD3;COMMD4;PIAS1;NUP93;NUP50;NUP54;NUP98;PRR13;DCTN5;HDAC2;SEH1L;L3MBTL2;SATB1;HDAC1;GATA3;AAAS;RNF2;NUP160;CYTH2;NUP85;TIFA;TPR;NUP88;RAE1;SNX5;RANBP2;SUZ12;UBE2I;CBX5;NUP155;CBX4;PTGES3;NUP153;PHC3;SLC25A38;ZNFX1;NUP35;CYSTM1;NUPL2;HIST1H4C;BAP1;METAP1;NUP37;R3HDM2		R-HSA-4551655;R-HSA-6804485;R-HSA-4570496;R-HSA-8956365;R-HSA-4615872;R-HSA-4615905;R-HSA-4615873;R-HSA-4616015;R-HSA-4551727;R-HSA-4570485;R-HSA-4615987;R-HSA-4615889;R-HSA-4615839;R-HSA-4615900;R-HSA-4615933
R-HSA-199992	trans-Golgi Network Vesicle Budding	57	80	0.00551192	0.0117468	0.12012	19	19	0.00149606	9606	Homo sapiens	ARF1;HIP1;TFRC;FAF1;USP34;SNAP23;CLTC;CLTB;THYN1;CLTA;SLA2;CLINT1;AP4M1;AP1G2;AP1G1;GLIPR2;FTH1;AP1S2;CAPN1;AP3S1;AP1S3;MAP3K7;TPD52;AP1B1;AP3B1;TGFBR1;DNM2;VAMP8;GAK;HGS;WDFY1;DNASE2;NDUFS1;VAMP2;ARF5;MCPH1;FTL;RAB5C;RAP1GDS1;HSD17B4;GNS;IWS1;BLOC1S4;TGOLN2;BLOC1S6;SNX1;CYB5R4;SNX2;BLOC1S1;BLOC1S3;SNX9;CAMK2G;SNX5;AP1M1;SNX6;HSPA8;SNAPIN;EYA3;GBF1;M6PR;HIP1R;DTNBP1;PUM1;AP4B1;IGF2R;QDPR;STAG1;P2…		R-HSA-5671702;R-HSA-376357;R-HSA-421831;R-HSA-5229132;R-HSA-432706;R-HSA-8874979;R-HSA-432707;R-HSA-376364;R-HSA-421836;R-HSA-5333658;R-HSA-421835;R-HSA-432712;R-HSA-421833;R-HSA-429815;R-HSA-350769;R-HSA-376369;R-HSA-432688;R-HSA-5229111;R-HSA-434362
R-HSA-3232142	SUMOylation of ubiquitinylation proteins	34	43	0.00296266	0.0118418	0.12012	3	3	0.00023622	9606	Homo sapiens	DCTN5;NUP107;SEH1L;MAST3;AAAS;NUP160;CYTH2;SUMO1;NUP85;TPR;NUP62;TIFA;FLOT2;NUP88;VHL;OSTF1;RAE1;NUP214;RANBP2;PIAS4;SEC13;UBE2I;NUP210;NUP155;NUP133;NOSIP;NUP153;PIAS1;NUP93;ZNFX1;NUP50;MDM2;NUP35;NUP54;NUP98;NUPL2;PRR13;NUP37		R-HSA-5228523;R-HSA-4551721;R-HSA-3000434
R-HSA-9033241	Peroxisomal protein import	49	67	0.00461623	0.012012	0.12012	26	26	0.00204724	9606	Homo sapiens	LMBR1L;ZFAND6;UBE2D2;UBE2D3;ECI2;OLA1;UBE2D1;PPCDC;WDR92;SCP2;NUDT19;PSMD1;LONP2;MPV17;MLYCD;CTSF;ACAA1;GSTK1;ACOT8;PHYH;USP48;ECH1;PEX2;FNDC3A;PEX1;GNPAT;IRF2;CAT;AGPS;ACOT2;UBA52;SLC27A2;KIZ;ACOT4;TELO2;LLGL2;PAOX;GTF3C3;HSD17B4;TARS;ACAT2;HMGCL;ERICH1;UBB;TMEM127;MKNK2;UBC;HACL1;RPS27A;NPM1;PPIL2;SEMA4D;USP9X;IDH1;TYSND1;PEX10;PEX13;TMEM230;PEX14;DHRS4;LSM6;PAF1;TAB2;PDCD2;OCIAD2		R-HSA-9033485;R-HSA-9033478;R-HSA-9033240;R-HSA-8953946;R-HSA-9033499;R-HSA-9033233;R-HSA-9033232;R-HSA-9033235;R-HSA-9033491;R-HSA-9033490;R-HSA-9033236;R-HSA-9033238;R-HSA-9033515;R-HSA-9033514;R-HSA-9033516;R-HSA-9033505;R-HSA-9033506;R-HSA-9033509;R-HSA-9033529;R-HSA-9033530;R-HSA-9033533;R-HSA-8953917;R-HSA-9033520;R-HSA-9033524;R-HSA-9033527;R-HSA-9033526
R-HSA-382556	ABC-family proteins mediated transport	82	122	0.00840568	0.0120511	0.120511	20	27	0.00212598	9606	Homo sapiens	ENO1;PSMD8;PSMD9;RABGEF1;PSMD6;PSMD7;PSMD4;PSMD5;PSMD2;NAMPT;PSMD3;PSMD1;KAT7;BTRC;GTF2I;FBXO9;EIF2A;TPRA1;RSAD2;TAP1;PDIA4;PSME3;XRN2;PSME4;PSME1;UBE2V2;PSME2;NUP98;UBA52;PSMD10;VCP;PSMD12;ANAPC15;ABCB1;PSMD11;RPN2;PSMD14;ABCB7;PSMD13;RPN1;SEL1L;UBB;ZNHIT3;UBC;ANKRD10;PSMF1;CCDC12;HSPA4;ERLIN1;LNPEP;EIF2S2;EIF2S1;LSM3;EIF2S3;TUBGCP4;ABCD2;CHD9;USP33;HSPB1;ABCC10;WDR46;ABCC1;TSC22D2;PSMA5;PSMA6;E…		R-HSA-5678706;R-HSA-8866851;R-HSA-382560;R-HSA-1454928;R-HSA-1369052;R-HSA-8866542;R-HSA-382575;R-HSA-5227009;R-HSA-8866551;R-HSA-382613;R-HSA-1369028;R-HSA-1454916;R-HSA-383190;R-HSA-265783;R-HSA-8866546;R-HSA-1467457;R-HSA-5678863;R-HSA-5223317;R-HSA-5682285;R-HSA-8866553
R-HSA-432722	Golgi Associated Vesicle Biogenesis	45	61	0.00420284	0.0135545	0.135545	7	7	0.000551181	9606	Homo sapiens	ARF1;HIP1;TFRC;USP34;CLTC;THYN1;CLTA;SLA2;CLINT1;AP1G2;AP1G1;FTH1;AP1S2;CAPN1;AP3S1;AP1S3;TPD52;AP1B1;AP3B1;TGFBR1;DNM2;VAMP8;GAK;WDFY1;NDUFS1;VAMP2;ARF5;MCPH1;FTL;RAB5C;HSD17B4;BLOC1S4;TGOLN2;BLOC1S6;SNX1;CYB5R4;SNX2;BLOC1S1;BLOC1S3;SNX9;CAMK2G;SNX5;AP1M1;SNX6;HSPA8;SNAPIN;EYA3;HIP1R;DTNBP1;PUM1;AP4B1;IGF2R;QDPR;STAG1;P2RX5;NECAP1;YEATS2;GOLGB1;CPD;PICALM		R-HSA-421831;R-HSA-429815;R-HSA-8874979;R-HSA-421836;R-HSA-434362;R-HSA-421835;R-HSA-421833
R-HSA-4086400	PCP/CE pathway	68	99	0.006821	0.0135776	0.135776	17	24	0.00188976	9606	Homo sapiens	CHD9;CCDC47;CLTC;CLTB;CLTA;ARRB2;PSMD8;PSMD9;RABGEF1;PSMD6;PSMD7;PSMD4;PSMD5;GLIPR2;PSMD2;PSMD3;RAC2;PSMD1;RAC1;BTRC;AP2M1;FBXO9;CHID1;LYPLA2;TPRA1;PRKCB;SIGMAR1;TSC22D2;TAP1;PRKCA;RHOA;PDIA4;SERPINB6;PSMA5;PSMA6;PSMA3;PSMA4;PSMA1;PSMA2;PSME3;PSME4;UBE2V2;PSME1;PSME2;PFN1;UBA52;PSMD10;PSMD12;PSMD11;ANAPC15;RPN2;PSMD14;PSMD13;RPN1;RAP1GDS1;HSD17B4;GTF2E2;PSMA7;PSMB6;PSMB7;PSMB4;PARD6A;PSMB5;ERICH1…		R-HSA-3858491;R-HSA-5099886;R-HSA-4608866;R-HSA-5140747;R-HSA-3858495;R-HSA-4551555;R-HSA-3858482;R-HSA-3858480;R-HSA-5138432;R-HSA-5138433;R-HSA-4608854;R-HSA-4608855;R-HSA-3858475;R-HSA-4608852;R-HSA-5138459;R-HSA-3965450;R-HSA-4608825
R-HSA-73776	RNA Polymerase II Promoter Escape	40	53	0.00365165	0.0137225	0.137225	7	7	0.000551181	9606	Homo sapiens	CCNH;GTF2B;MTMR14;MRPS12;PPAN;HNRNPR;UBE2Q2;TBP;ELMOD3;GTF2F1;GTF2F2;MT1A;UBA52;EIF1B;GTF2A1;GTF2A2;SLC20A1;SHMT2;TAF9;WDR61;GTF2E1;GTF2E2;TM9SF3;FAM160B1;POLR2A;POLR2B;POLR2C;POLR2D;POLR2E;POLR2G;POLR2H;TAF9B;POLR2I;POLR2J;POLR2K;POLR2L;TAF15;TAF12;TAF13;TAF10;TAF11;WWP1;GTF2H1;GTF2H3;CDK7;ERCC3;TAF7;TAF6;CALR;MNAT1;TAF3;TAF2		R-HSA-75873;R-HSA-111264;R-HSA-76576;R-HSA-9613494;R-HSA-75850;R-HSA-9613497;R-HSA-75869
R-HSA-75955	RNA Polymerase II Transcription Elongation	48	66	0.00454733	0.0139805	0.139805	8	8	0.000629921	9606	Homo sapiens	CCNK;CCNT2;CCNT1;ELL;CCNH;MRPS12;AFF4;CDC73;TATDN1;AUH;NELFCD;NELFA;NELFE;TMOD1;LYPLA1;SUPT16H;NCBP1;NCBP2;ELMOD3;SLC39A13;KCNAB2;GTF2F1;GTF2F2;HAUS1;MT1A;FKBP8;ISYNA1;CTDP1;SLC20A1;SHMT2;CTR9;SUPT4H1;WDR61;RTF1;MLLT3;MTMR6;IWS1;TM9SF3;FAM160B1;POLR2A;POLR2B;POLR2C;POLR2D;POLR2E;LEO1;POLR2G;POLR2H;POLR2I;EPS15;POLR2J;POLR2K;POLR2L;EAF1;EAF2;WWP1;GTF2H1;SSRP1;GTF2H3;SUPT5H;CDK9;CDK7;ERCC3;PAF1;CAL…		R-HSA-112385;R-HSA-113412;R-HSA-112379;R-HSA-113402;R-HSA-112381;R-HSA-112396;R-HSA-112383;R-HSA-113407
R-HSA-3108214	SUMOylation of DNA damage response and repair proteins	57	81	0.00558082	0.0146112	0.146112	24	24	0.00188976	9606	Homo sapiens	NUP107;MAST3;CETN2;SMC5;SMC6;BMI1;SMC3;SUMO1;SUMO3;SUMO2;NUP62;FLOT2;OSTF1;PIAS4;NUP214;SEC13;PARP1;NUP210;NUP133;NSMCE2;NSMCE1;NOSIP;COMMD3;SMC1A;PIAS1;RNF168;NUP93;EID3;NSMCE4A;NUP50;NUP54;NUP98;PRR13;DCTN5;SP100;SEH1L;XPC;AAAS;RNF2;NUP160;CYTH2;NUP85;TDG;RAD21;LEPROTL1;TIFA;TPR;NUP88;RAE1;SNX5;RANBP2;UBE2I;NUP155;CBX4;PPP1R21;RPA1;NUP153;PHC3;RSL1D1;STAG1;STAG2;ZNFX1;ATG16L1;NUP35;NUPL2;SP140L…		R-HSA-2997709;R-HSA-3000399;R-HSA-4551616;R-HSA-4551648;R-HSA-4570528;R-HSA-4551661;R-HSA-4551724;R-HSA-4568846;R-HSA-3000348;R-HSA-4551604;R-HSA-3000383;R-HSA-5228508;R-HSA-4568848;R-HSA-3000411;R-HSA-4568914;R-HSA-4570463;R-HSA-4568863;R-HSA-3108212;R-HSA-4570553;R-HSA-3000433;R-HSA-2997616;R-HSA-4551768;R-HSA-4570554;R-HSA-4551738
R-HSA-76046	RNA Polymerase III Transcription Initiation	29	36	0.00248036	0.015136	0.15136	13	13	0.00102362	9606	Homo sapiens	GTF3C1;GTF3C2;GTF3C3;CRCP;GTF3C5;GTF3C6;CLEC16A;RPF2;SNAPC5;SNAPC1;SNAPC2;SNAPC3;POLR2E;STAT6;POLR2H;SEC23B;POLR2K;POLR2L;OSBPL9;ZNF143;SMARCC1;TBP;BRF2;POLR3GL;GTF3A;WWP1;NUP93;TXLNA;MT1A;POLR3C;POLR3D;DNAJB11;POLR3E;POLR1C;POLR3F;POLR1D;POLR1E;POLR3H;POLR3K		R-HSA-83723;R-HSA-83788;R-HSA-83791;R-HSA-83790;R-HSA-83793;R-HSA-76052;R-HSA-112150;R-HSA-76054;R-HSA-112152;R-HSA-76056;R-HSA-83803;R-HSA-83805;R-HSA-76060
R-HSA-5696397	Gap-filling DNA repair synthesis and ligation in GG-NER	23	27	0.00186027	0.0160063	0.160063	2	2	0.00015748	9606	Homo sapiens	PCNA;SLC35B1;RCBTB2;POLD3;ORC4;UBB;ERICH1;NSD1;UBC;POLD2;CDC27;POLK;RPS27A;RFC5;ACOT7;RFC4;RFC1;LIG1;RFC2;DNAAF2;RPA1;XRCC1;RPA2;POLE4;EBNA1BP2;DNAJA3;CLCF1;RPA3;POLE3;UBA52		R-HSA-5690997;R-HSA-5691001
R-HSA-180746	Nuclear import of Rev protein	32	41	0.00282486	0.0167269	0.167269	7	7	0.000551181	9606	Homo sapiens	DCTN5;NUP107;SEH1L;MAST3;AAAS;NUP160;NUP85;TPR;NUP62;TIFA;PIM1;RCC1;FLOT2;NUP88;OSTF1;CTSF;RAE1;NUP214;RANBP2;SEC13;NPM1;NUP210;NUP155;NUP133;NOSIP;NUP153;NUP93;ZNFX1;NUP50;NUP35;NMT2;NUP54;NUP98;NUPL2;RAN;KPNB1;PRR13;NUP37		R-HSA-180736;R-HSA-180710;R-HSA-180725;R-HSA-180709;R-HSA-180728;R-HSA-180687;R-HSA-180732
R-HSA-3108232	SUMO E3 ligases SUMOylate target proteins	116	183	0.0126085	0.0172921	0.172921	131	131	0.010315	9606	Homo sapiens	NUP107;ATN1;SMC5;RORA;SMC6;PARK7;SMC3;NR3C1;RNF115;CHCHD3;TRIM28;PMPCB;EP300;OSTF1;HADH;DDX17;PIAS4;NUP214;PIAS3;DAXX;NUP210;NSMCE2;NSMCE1;NOSIP;PIAS1;EEF1A1;NUP93;CLIP1;EID3;BTD;MAL;NUP98;TP53;SF1;PRR13;DNMT1;DDX5;SEH1L;L3MBTL2;CTBP1;ZBTB1;XPC;GATA3;AAAS;NUP160;NUP85;RAD21;TPR;BLOC1S3;SAFB2;NUP88;SNX5;UBE2I;CBX5;NUP155;CBX4;PPP1R21;NUP153;PHC3;NR4A2;NFKBIA;STAG1;STAG2;HNRNPK;ATG16L1;SP3;REL;MDM2…		R-HSA-4655431;R-HSA-4641350;R-HSA-4719436;R-HSA-4641345;R-HSA-4719424;R-HSA-4616015;R-HSA-4341070;R-HSA-4755524;R-HSA-4755526;R-HSA-4085296;R-HSA-4719448;R-HSA-3234081;R-HSA-4341072;R-HSA-3000383;R-HSA-3903017;R-HSA-4341073;R-HSA-4546385;R-HSA-4641362;R-HSA-4086059;R-HSA-3234084;R-HSA-4090408;R-HSA-4546387;R-HSA-4655440;R-HSA-4546386;R-HSA-4568914;R-HSA-4755536;R-HSA-3900194;R-HSA-4570463;R-HSA-4…
R-HSA-380320	Recruitment of NuMA to mitotic centrosomes	66	97	0.0066832	0.0176524	0.176524	2	2	0.00015748	9606	Homo sapiens	YWHAE;CEP57;NUMA1;MRPS14;TCF25;CETN2;PAK1IP1;CCP110;TUBA1C;PCM1;ACTR1A;TUBA1B;HINT2;TUBA1A;SNRNP70;PPP2R1A;CWC22;CDC27;CNTRL;CEP250;APPL2;OFD1;EIF5B;HSP90AA1;ACTR6;TUBB;HAUS3;CSNK1D;TUBG2;HAUS5;TUBG1;DYNLL1;CKAP5;TUBA4A;HAUS2;HAUS1;MZT2B;MZT2A;TUBB2A;DMTF1;NME7;AKAP9;CEP63;MAPRE1;SFI1;CRK;SDCCAG8;PAFAH1B1;DYNC1I2;USP14;SEH1L;DCTN2;DCTN1;TUBGCP2;SSNA1;DCTN3;NXF1;HAUS8;GPAT4;RAD21;STX2;PCNT;CLASP1;…		R-HSA-380316;R-HSA-380508
R-HSA-2565942	Regulation of PLK1 Activity at G2/M Transition	63	92	0.00633871	0.0178349	0.178349	10	12	0.000944882	9606	Homo sapiens	YWHAE;CEP57;MRPS14;CETN2;CCP110;PPP1CB;PCM1;ACTR1A;TUBA1A;SNRNP70;PPP2R1A;CDC27;CNTRL;CEP250;BTRC;RAB8A;SKP1;OFD1;EIF5B;HSP90AA1;PPP1R12A;FBXW11;TUBB;HAUS3;CSNK1D;TUBG2;HAUS5;TUBG1;DYNLL1;CKAP5;TUBA4A;HAUS2;HAUS1;HSH2D;DMTF1;AKAP9;CEP63;MAPRE1;UBA52;SFI1;CRK;OPTN;SDCCAG8;PAFAH1B1;DYNC1I2;USP14;SEH1L;DCTN2;DCTN1;SSNA1;DCTN3;CUL1;NXF1;ERICH1;UBB;SERTAD1;HAUS8;GPAT4;RAD21;UBC;RPS27A;STX2;PCNT;CLASP1…		R-HSA-3000319;R-HSA-3000335;R-HSA-4086410;R-HSA-2562594;R-HSA-3002811;R-HSA-2562526;R-HSA-2574845;R-HSA-3000310;R-HSA-3000339;R-HSA-2574840
R-HSA-177243	Interactions of Rev with host cellular proteins	35	46	0.00316935	0.0179802	0.179802	14	16	0.00125984	9606	Homo sapiens	DCTN5;NUP107;SEH1L;MAST3;AAAS;NUP160;XPO1;NUP85;TPR;NUP62;TIFA;PIM1;RCC1;FLOT2;NUP88;OSTF1;EMB;CTSF;RAE1;ACAD8;NUP214;RANBP2;RANBP1;SEC13;NPM1;NUP210;NUP155;NUP133;NOSIP;NUP153;RANGAP1;NUP93;ZNFX1;NUP50;NUP35;NMT2;NUP54;NUP98;NUPL2;RAN;KPNB1;PRR13;NUP37		R-HSA-180739;R-HSA-180736;R-HSA-180710;R-HSA-165028;R-HSA-180709;R-HSA-165034;R-HSA-180687;R-HSA-165043;R-HSA-165047;R-HSA-180885;R-HSA-180725;R-HSA-180728;R-HSA-165055;R-HSA-180732
R-HSA-168276	NS1 Mediated Effects on Host Pathways	35	46	0.00316935	0.0179802	0.179802	3	6	0.000472441	9606	Homo sapiens	DCTN5;NUP107;SEH1L;MAST3;AAAS;NUP160;NUP85;TPR;NUP62;TIFA;FLOT2;NUP88;KPNA5;OSTF1;KPNA2;KPNA3;RAE1;KPNA1;EIF2A;NUP214;RANBP2;SEC13;NUP210;NUP155;NUP133;NOSIP;EIF2AK2;NUP153;ISG15;NUP93;ZNFX1;NUP50;NUP35;NUP54;NUP98;NUPL2;KPNB1;PRR13;NUP37		R-HSA-168896;R-HSA-1176059;R-HSA-6791035
R-HSA-9675108	Nervous system development	358	620	0.0427174	0.0180504	0.180504	242	323	0.0254331	9606	Homo sapiens	RPL4;RPL5;RPL30;RPL3;RPL32;RPL31;RPL34;RRP1;SMC3;RPL8;RPL9;RPL6;RRP9;RPL7;PSMD8;PSMD9;RABGEF1;PSMD6;PSMD7;PSMD4;PSMD5;PSMD2;PSMD3;RPL36;PSMD1;RPL35;RPL38;RPL37;PRKACB;RPL39;CHID1;CSNK2A1;RPL21;PRKCB;TYW3;RPL23;CSNK2A2;RPL22;PRKCA;ARMC8;FNDC3A;MYL6;BIN2;PSME3;PSME4;UNC50;PSME1;PSME2;RPL24;PRKCQ;RPL27;RPL26;RPL29;RPL28;UBA52;ANAPC15;RPN2;ABCB7;RPN1;AGAP2;COPS7B;NCSTN;LARP1;GRPEL1;NTHL1;BLOC1S1;PRKA…		R-HSA-525833;R-HSA-3928633;R-HSA-3928632;R-HSA-3928639;R-HSA-3928627;R-HSA-3928625;R-HSA-3928624;R-HSA-3928631;R-HSA-3928628;R-HSA-3928619;R-HSA-3928617;R-HSA-3928616;R-HSA-3928623;R-HSA-3928620;R-HSA-3928608;R-HSA-8986258;R-HSA-3928615;R-HSA-3928614;R-HSA-3928612;R-HSA-3928602;R-HSA-3928601;R-HSA-3928600;R-HSA-418850;R-HSA-3928607;R-HSA-3928604;R-HSA-3928595;R-HSA-392749;R-HSA-392748;R-HSA-41886…
R-HSA-5656169	Termination of translesion DNA synthesis	28	35	0.00241146	0.0180996	0.180677	9	9	0.000708661	9606	Homo sapiens	PCNA;UBA7;USP10;UBE2L6;RCBTB2;POLD3;ORC4;UBB;ERICH1;NSD1;UBC;POLD2;CDC27;TRIM25;POLK;RPS27A;RFC5;ACOT7;RFC4;RFC1;RFC2;DNAAF2;RPA1;REV1;RPA2;ISG15;POLE4;EBNA1BP2;DNAJA3;CLCF1;RPA3;POLE3;UBA52;CSNK1G1		R-HSA-5653766;R-HSA-5653780;R-HSA-5653840;R-HSA-5653838;R-HSA-5653756;R-HSA-5653786;R-HSA-5653770;R-HSA-5653754;R-HSA-5655193
R-HSA-4570464	SUMOylation of RNA binding proteins	38	51	0.00351385	0.0189417	0.180677	4	4	0.000314961	9606	Homo sapiens	DCTN5;NUP107;SEH1L;MAST3;BMI1;AAAS;RNF2;NUP160;SUMO1;NUP85;TPR;SUMO2;NUP62;TIFA;FLOT2;NUP88;OSTF1;RAE1;SNX5;NUP214;RANBP2;SEC13;NOP58;UBE2I;CBX4;NUP210;NUP155;NUP133;NOSIP;COMMD3;NUP153;PPP2R5C;PHC3;NUP93;ZNFX1;HNRNPK;NUP50;NUP35;NUP54;NUP98;HNRNPC;NUPL2;BAP1;PRR13;NUP37		R-HSA-4570499;R-HSA-4570467;R-HSA-4570493;R-HSA-4570489
R-HSA-164952	The role of Nef in HIV-1 replication and disease pathogenesis	24	29	0.00199807	0.0191153	0.180677	19	20	0.0015748	9606	Homo sapiens	ARF1;RPN2;FBXO21;GTF2E2;AP1G2;AP1G1;TMEM129;AP2S1;AP1S2;UQCRFS1;ATP6V1H;FYN;RAC1;AP1S3;B2M;PAK2;AP2M1;AP1M1;CEP350;AP1B1;HLA-A;AP2B1;QDPR;CD8B;PACS1;LCK;ELMO1;WDFY1;CD28;CD247;DOCK2;ARF5;MCPH1		R-HSA-182243;R-HSA-182279;R-HSA-182186;R-HSA-182286;R-HSA-200879;R-HSA-167630;R-HSA-167566;R-HSA-164943;R-HSA-167597;R-HSA-200908;R-HSA-167601;R-HSA-167537;R-HSA-167633;R-HSA-182198;R-HSA-182263;R-HSA-167637;R-HSA-182171;R-HSA-200954;R-HSA-200952
R-HSA-5651801	PCNA-Dependent Long Patch Base Excision Repair	20	23	0.00158468	0.019354	0.180677	6	6	0.000472441	9606	Homo sapiens	FEN1;PCNA;RRP1;RCBTB2;POLB;POLD3;ORC4;NSD1;POLD2;CDC27;RFC5;ACOT7;RFC4;RFC1;LIG1;RFC2;DNAAF2;RPA1;RPA2;POLE4;EBNA1BP2;APEX1;DNAJA3;CLCF1;RPA3;POLE3		R-HSA-110368;R-HSA-110371;R-HSA-5651809;R-HSA-110363;R-HSA-5651805;R-HSA-110364
R-HSA-381070	IRE1alpha activates chaperones	68	101	0.0069588	0.0197923	0.180677	52	53	0.00417323	9606	Homo sapiens	ACADVL;SHC1;DCTN1;GOSR2;CXXC1;ICAM2;ADD1;MYDGF;SERP1;SCP2;LMNA;SSR1;DNAJB9;SEC31A;TSPYL2;ZBTB17;KLHDC3;XBP1;HSPA5;DIS3;EDEM1;SYVN1;TBCB;WIPI1;PDIA6;YIF1A;ARFGAP1;DNAJC3;ACLY;CTDSP2;DNAJB11;SRPRB;HDGF;HYOU1;TPP1;PREB;NAA15;ATP6V0D1;TLN1		R-HSA-1791131;R-HSA-1791130;R-HSA-1791128;R-HSA-8953356;R-HSA-1791134;R-HSA-1791133;R-HSA-1791123;R-HSA-1791122;R-HSA-1791124;R-HSA-1791114;R-HSA-1791112;R-HSA-381203;R-HSA-1791116;R-HSA-1791108;R-HSA-381217;R-HSA-1791167;R-HSA-381091;R-HSA-1791164;R-HSA-1791155;R-HSA-1791154;R-HSA-1791158;R-HSA-1791157;R-HSA-1791156;R-HSA-381109;R-HSA-1791144;R-HSA-1791139;R-HSA-1791138;R-HSA-1791137;R-HSA-17911…
R-HSA-3371453	Regulation of HSF1-mediated heat shock response	75	113	0.00778559	0.0200752	0.180677	14	14	0.00110236	9606	Homo sapiens	YWHAE;GSK3B;ZCCHC10;NUP107;MAST3;HSPB1;BRK1;CCAR2;MAEA;NUP62;DHX15;FLOT2;KIF21A;OSTF1;NUP214;SEC13;NUP210;NUP133;HSBP1;NOSIP;SIRT1;NUP93;DNAJC2;DNAJC7;NUP50;PSME4;NUP54;NUP98;FKBP4;SEC22A;CRK;PRR13;CCDC84;DCTN5;SEH1L;RPS19BP1;MRPL18;AAAS;HSPA14;HSPA13;NUP160;DEDD2;DNAJB1;BAG4;HSPH1;BAG5;DNAJB6;UBB;BAG3;NUP85;BAG1;TIFA;HSF1;TPR;MAPK1;ZNF106;FOPNL;NUP88;SLC25A20;RAE1;MAPK3;RANBP2;HSPA9;HSPA8;NUP155…		R-HSA-3371537;R-HSA-5251955;R-HSA-5251959;R-HSA-5333051;R-HSA-4793925;R-HSA-3371518;R-HSA-5251942;R-HSA-3371435;R-HSA-3371467;R-HSA-3371531;R-HSA-5252041;R-HSA-3371567;R-HSA-4793911;R-HSA-5252079
R-HSA-73894	DNA Repair	219	368	0.0253548	0.0202158	0.181942	303	327	0.025748	9606	Homo sapiens	CCNH;SLC35B1;POP4;RRP1;UBE2L6;ACTB;RCBTB2;ALKBH3;ALKBH2;RNF115;ALKBH5;KAT5;PPP4R2;CDC27;AP1S2;TRIM25;KIF21A;NFRKB;FAAP100;MED1;AQR;ATP6V0E1;ACOT7;SMARCC2;DNAAF2;TINF2;REV1;HUS1;NEIL2;MT1A;WDR82;SUCLG1;ZNF830;TP53;UBA52;SF1;RHNO1;TMEM63A;TBC1D9B;STXBP3;PRKDC;SHMT2;XPA;COPS7B;XPC;WDR61;COPS7A;GATA3;BRCC3;CDKN2AIP;ZMPSTE24;FAM160B1;PPP4C;ZNHIT1;SYNGR2;NTHL1;ACD;XRCC6;XRCC5;SMARCA5;XRCC1;LNPEP;PPP5C;…		R-HSA-6785126;R-HSA-5656148;R-HSA-5656158;R-HSA-5685341;R-HSA-5693533;R-HSA-6786155;R-HSA-5683801;R-HSA-5685318;R-HSA-6786166;R-HSA-5685319;R-HSA-3785768;R-HSA-6782069;R-HSA-5687360;R-HSA-5657665;R-HSA-5685838;R-HSA-6786171;R-HSA-5686900;R-HSA-5690996;R-HSA-5690997;R-HSA-5691006;R-HSA-5693566;R-HSA-5686398;R-HSA-5693564;R-HSA-5691004;R-HSA-9629372;R-HSA-5691000;R-HSA-9629373;R-HSA-5691001;R-HSA-5…
R-HSA-6811442	Intra-Golgi and retrograde Golgi-to-ER traffic	135	218	0.01502	0.0211297	0.190167	45	48	0.00377953	9606	Homo sapiens	SCOC;SYS1;KDELR1;THYN1;GCC2;SAT1;PNN;GOLGA4;GOLGA5;APMAP;KIF5B;HMCES;GOLGA1;NAMPT;ARFIP2;TRAPPC11;KIF21A;KIFAP3;NSF;COG8;COG7;COG5;COG4;DAPK2;COG2;COG1;TUBA4A;RINT1;DYNC1LI1;RAB30;DYNC1LI2;POR;SPECC1L;KDELR2;KIF20B;KMT2E;COPB2;COPA;TMED10;COPB1;ARL3;CUL2;ARL1;KLC1;TGOLN2;ATXN3;LARP1;KIF3A;MAN2A1;MIER2;VTI1A;SSR1;HACL1;RAB6A;BBS2;UBE2H;HSPA5;RHBDD2;SURF4;ERLIN1;NFATC3;M6PR;XRCC1;LAYN;TBCB;BRI3BP;I…		R-HSA-6811431;R-HSA-8849350;R-HSA-6811429;R-HSA-8849348;R-HSA-6811428;R-HSA-6811427;R-HSA-8847875;R-HSA-6811426;R-HSA-6811425;R-HSA-8847887;R-HSA-8847883;R-HSA-8849353;R-HSA-6811433;R-HSA-8847880;R-HSA-8847638;R-HSA-8847637;R-HSA-8849748;R-HSA-8847635;R-HSA-6814086;R-HSA-8848484;R-HSA-6814671;R-HSA-6814094;R-HSA-6814670;R-HSA-6814091;R-HSA-6814090;R-HSA-6814088;R-HSA-6811415;R-HSA-6811414;R-HSA-6…
R-HSA-73762	RNA Polymerase I Transcription Initiation	37	50	0.00344495	0.0222236	0.200012	6	6	0.000472441	9606	Homo sapiens	TFRC;CCNH;CHD4;TTF1;ZNRD1;PPP2R1B;UBTF;MCCC2;CAST;TBP;TTC33;MMD;CD3EAP;ELMOD3;ACTA2;KAT2B;MT1A;POLR1C;POLR1D;POLR1E;DCP2;HDAC2;RRN3;SLC20A1;HDAC1;WDR61;TM9SF3;TAF1D;SOCS1;TAF1B;RBBP4;TAF1C;POLR2E;RBBP7;POLR2H;MTA2;POLR2K;POLR2L;OSBPL9;RPA1;WWP1;RPA2;GTF2H1;TUBE1;GTF2H3;GATAD2A;SLC25A38;CDK7;ERCC3;RAB14;CALR;MNAT1;METAP1		R-HSA-73729;R-HSA-73865;R-HSA-73736;R-HSA-73739;R-HSA-73757;R-HSA-73758
R-HSA-167152	Formation of HIV elongation complex in the absence of HIV Tat	37	50	0.00344495	0.0222236	0.200012	2	2	0.00015748	9606	Homo sapiens	CCNK;CCNT2;CCNT1;ELL;CCNH;MRPS12;TATDN1;AUH;NELFCD;NELFA;NELFE;TMOD1;LYPLA1;SUPT16H;NCBP1;NCBP2;ELMOD3;GTF2F1;GTF2F2;HAUS1;MT1A;FKBP8;ISYNA1;CTDP1;SLC20A1;SHMT2;SUPT4H1;WDR61;MTMR6;TM9SF3;FAM160B1;POLR2A;POLR2B;POLR2C;POLR2D;POLR2E;POLR2G;POLR2H;POLR2I;EPS15;POLR2J;POLR2K;POLR2L;WWP1;GTF2H1;SSRP1;GTF2H3;SUPT5H;CDK9;CDK7;ERCC3;CALR;MNAT1		R-HSA-167077;R-HSA-167084
R-HSA-2990846	SUMOylation	120	192	0.0132286	0.0224715	0.202244	140	140	0.0110236	9606	Homo sapiens	NUP107;ATN1;SMC5;RORA;SMC6;PARK7;SMC3;NR3C1;RNF115;CHCHD3;TRIM28;PMPCB;EP300;OSTF1;HADH;DDX17;PIAS4;NUP214;PIAS3;DAXX;NUP210;NSMCE2;NSMCE1;NOSIP;PIAS1;EEF1A1;NUP93;CLIP1;EID3;BTD;MAL;NUP98;TP53;SF1;PRR13;DNMT1;DDX5;SEH1L;L3MBTL2;CTBP1;ZBTB1;XPC;GATA3;AAAS;NUP160;NUP85;RAD21;TPR;BLOC1S3;SAFB2;NUP88;SNX5;UBE2I;CBX5;NUP155;CBX4;PPP1R21;NUP153;PHC3;NR4A2;NFKBIA;STAG1;STAG2;HNRNPK;ATG16L1;SP3;REL;MDM2…		R-HSA-4655431;R-HSA-4641350;R-HSA-4719436;R-HSA-4641345;R-HSA-4719424;R-HSA-4616015;R-HSA-4341070;R-HSA-4755524;R-HSA-4755526;R-HSA-4085296;R-HSA-4719448;R-HSA-3234081;R-HSA-4341072;R-HSA-3000383;R-HSA-3903017;R-HSA-4341073;R-HSA-4546385;R-HSA-4641362;R-HSA-4086059;R-HSA-3234084;R-HSA-4090408;R-HSA-4546387;R-HSA-4655440;R-HSA-4546386;R-HSA-4568914;R-HSA-4755536;R-HSA-3900194;R-HSA-4570463;R-HSA-4…
R-HSA-381038	XBP1(S) activates chaperone genes	64	95	0.0065454	0.0228476	0.205628	47	47	0.00370079	9606	Homo sapiens	ACADVL;SHC1;DCTN1;GOSR2;CXXC1;ADD1;MYDGF;SERP1;SCP2;LMNA;SSR1;DNAJB9;SEC31A;TSPYL2;ZBTB17;KLHDC3;XBP1;DIS3;EDEM1;SYVN1;TBCB;WIPI1;PDIA6;YIF1A;ARFGAP1;DNAJC3;CTDSP2;DNAJB11;SRPRB;HDGF;HYOU1;TPP1;PREB;ATP6V0D1;TLN1		R-HSA-1791131;R-HSA-1791130;R-HSA-1791066;R-HSA-1791064;R-HSA-1791128;R-HSA-8953356;R-HSA-1791071;R-HSA-1791134;R-HSA-1791069;R-HSA-1791133;R-HSA-1791123;R-HSA-1791058;R-HSA-1791122;R-HSA-1791186;R-HSA-1791057;R-HSA-1791184;R-HSA-1791124;R-HSA-1791060;R-HSA-1791114;R-HSA-1791177;R-HSA-1791112;R-HSA-1791054;R-HSA-1791116;R-HSA-1791169;R-HSA-1791172;R-HSA-1791108;R-HSA-1791096;R-HSA-1791167;R-HSA-1…
R-HSA-6804756	Regulation of TP53 Activity through Phosphorylation	64	95	0.0065454	0.0228476	0.205628	26	26	0.00204724	9606	Homo sapiens	TP53RK;MPG;MTMR14;PRKAG1;HNRNPR;NOC2L;RCBTB2;TMEM222;KAT5;AUH;UBE2Q2;KIF21A;NBN;TOPBP1;RFC5;SUPT16H;TBP;RFC4;CSNK2A1;RFC2;CSNK2A2;HUS1;PRKAB1;EBNA1BP2;CSNK2B;UBA52;EIF1B;TP53;RHNO1;RAB5B;PRKAA1;USP15;TBC1D9B;TAF9;TULP3;GMCL1;ZMPSTE24;CLN3;GGA1;ORC4;ERICH1;UBB;UBC;SLC25A20;TAF9B;RPS27A;PLK3;TAF15;TAF12;TAF13;TAF10;TAF11;RPA1;RPA2;SSRP1;UBE2A;HIPK1;MAPK14;RAD50;CDK5;MAN2B2;RPA3;CDK2;STT3A;MDM2;TAF7…		R-HSA-6805479;R-HSA-3222128;R-HSA-6798374;R-HSA-6798373;R-HSA-6805285;R-HSA-6799332;R-HSA-6798372;R-HSA-3222006;R-HSA-6805103;R-HSA-6805035;R-HSA-6805109;R-HSA-6799409;R-HSA-3239014;R-HSA-6799431;R-HSA-6805126;R-HSA-6805061;R-HSA-3215251;R-HSA-6805059;R-HSA-6805122;R-HSA-6799246;R-HSA-6805399;R-HSA-69685;R-HSA-3222020;R-HSA-6805470;R-HSA-6805276;R-HSA-5693609
R-HSA-76042	RNA Polymerase II Transcription Initiation And Promoter Clearance	40	55	0.00378944	0.0229435	0.206492	11	11	0.000866142	9606	Homo sapiens	CCNH;GTF2B;MTMR14;MRPS12;PPAN;HNRNPR;UBE2Q2;TBP;ELMOD3;GTF2F1;GTF2F2;MT1A;UBA52;EIF1B;GTF2A1;GTF2A2;SLC20A1;SHMT2;TAF9;WDR61;GTF2E1;GTF2E2;TM9SF3;FAM160B1;POLR2A;POLR2B;POLR2C;POLR2D;POLR2E;POLR2G;POLR2H;TAF9B;POLR2I;POLR2J;POLR2K;POLR2L;TAF15;TAF12;TAF13;TAF10;TAF11;WWP1;GTF2H1;GTF2H3;CDK7;ERCC3;TAF7;TAF6;CALR;MNAT1;TAF3;TAF2		R-HSA-75873;R-HSA-111264;R-HSA-76576;R-HSA-75861;R-HSA-9613494;R-HSA-75864;R-HSA-75866;R-HSA-75850;R-HSA-9613497;R-HSA-75949;R-HSA-75869
R-HSA-6803529	FGFR2 alternative splicing	23	28	0.00192917	0.023032	0.207288	4	4	0.000314961	9606	Homo sapiens	SHMT2;MRPS12;FAM160B1;TIAL1;PTBP1;POLR2A;POLR2B;POLR2C;POLR2D;POLR2E;POLR2G;POLR2H;POLR2I;HNRNPA1;POLR2J;NFRKB;POLR2K;POLR2L;TMOD1;TIA1;NCBP1;NCBP2;FUS;WWP1;GTF2F1;GTF2F2;HNRNPM;MT1A;HNRNPH1;HNRNPF		R-HSA-6803527;R-HSA-6803523;R-HSA-6803838;R-HSA-6803836
R-HSA-6807878	COPI-mediated anterograde transport	71	107	0.00737219	0.0231765	0.208589	12	12	0.000944882	9606	Homo sapiens	FKBP11;ARF3;PHF3;ARF4;ARF1;KDELR1;TCF25;TACO1;THYN1;TMEM181;TUBA1C;ACTR1A;TUBA1B;HINT2;TUBA1A;CAPZB;HMCES;NAMPT;NFKBIZ;TMED3;TMED2;MAN1A1;TMED7;ACP1;SPTAN1;BBS4;NSF;CAP1;TMED9;COG8;COG7;COG5;COG4;TUBB;COG2;COG1;ARFGAP3;DYNLL1;BET1L;TUBA4A;COPZ1;ARFGAP1;ARFGAP2;DYNC1LI1;DYNC1LI2;TUBB2A;IFT43;PIGK;KDELR2;PRMT9;ARF5;DCTN6;RAB1A;DYNC1I2;DCTN5;COPB2;COPA;TMED10;DCTN2;CARNMT1;DCTN1;RAB1B;NPRL2;GOSR2;CO…		R-HSA-6809015;R-HSA-6809014;R-HSA-6807877;R-HSA-6809011;R-HSA-6807875;R-HSA-6809010;R-HSA-6807872;R-HSA-6809006;R-HSA-6807868;R-HSA-6809003;R-HSA-6807866;R-HSA-6807864
R-HSA-1428517	The citric acid (TCA) cycle and respiratory electron transport	143	233	0.0160535	0.0232427	0.209184	56	67	0.00527559	9606	Homo sapiens	NDUFA13;NDUFA11;NDUFA12;TACO1;NDUFA10;ATP5C1;COX6A1;RCBTB1;CNDP2;NARS;CHCHD4;MPC1;MPC2;BSG;PDK3;LGALS8;SLC16A3;PDK2;PDK1;ACSL1;SDHC;TBC1D2B;SDHD;SDHA;SDHB;UNC13D;ATP5J2;COX6B1;COX7A2L;SCO1;SCO2;TMEM126A;UQCRC1;SUCLG2;VDAC1;SUCLG1;TMEM126B;UQCRC2;ATP5S;CD151;UQCRB;NDUFB10;TNKS;NDUFB11;GLO1;ATP5J;ATP5I;ATP5H;ATP5O;UQCRH;ATP5L;ATP5B;STIP1;LDHB;LDHA;COMMD9;ATP5E;ATP5D;COX11;COX14;CYC1;NDUFV2;NDUFV1;C…		R-HSA-6800870;R-HSA-6800868;R-HSA-6799203;R-HSA-6799202;R-HSA-204169;R-HSA-163214;R-HSA-880002;R-HSA-163213;R-HSA-6783221;R-HSA-163217;R-HSA-450975;R-HSA-450971;R-HSA-9012374;R-HSA-5694071;R-HSA-9012268;R-HSA-71849;R-HSA-170026;R-HSA-203946;R-HSA-164651;R-HSA-6788556;R-HSA-6799179;R-HSA-880033;R-HSA-6799178;R-HSA-169260;R-HSA-450984;R-HSA-6799191;R-HSA-169270;R-HSA-70967;R-HSA-6799199;R-HSA-90120…
R-HSA-176187	Activation of ATR in response to replication stress	30	39	0.00268706	0.0235686	0.212117	9	9	0.000708661	9606	Homo sapiens	FEN1;MCM7;TULP3;RCBTB2;ORC5;ORC4;GGA1;ORC3;ORC2;KIF21A;SLC25A20;CCNL1;RFC5;RFC4;PARP1;RFC2;RPA1;RPA2;HUS1;CRLS1;EBNA1BP2;DBF4;RPA3;CDK2;STT3A;MCM3;C9orf78;RAD17;FOSB;RAD1;MCM5;MCM6;METAP1;ATR;RAD9A		R-HSA-75010;R-HSA-69604;R-HSA-176116;R-HSA-176101;R-HSA-176298;R-HSA-176250;R-HSA-176264;R-HSA-176318;R-HSA-176175
R-HSA-176033	Interactions of Vpr with host cellular proteins	35	47	0.00323825	0.0235929	0.212336	3	4	0.000314961	9606	Homo sapiens	DCTN5;NUP107;SEH1L;MAST3;PSIP1;AAAS;NUP160;NUP85;TPR;NUP62;TIFA;FLOT2;BANF1;NUP88;OSTF1;RAE1;KPNA1;EIF2A;NUP214;RANBP2;SEC13;NUP210;NUP155;NUP133;HMGA1;NOSIP;NUP153;NUP93;ZNFX1;NUP50;NUP35;NUP54;NUP98;NUPL2;SLC25A5;SLC25A4;PRR13;NUP37		R-HSA-180627;R-HSA-180905;R-HSA-180622
R-HSA-5619107	Defective TPR may confer susceptibility towards thyroid papillary carcinoma (TPC)	28	36	0.00248036	0.0247322	0.221998	1	1	7.87402e-05	9606	Homo sapiens	DCTN5;NUP107;SEH1L;MAST3;AAAS;NUP160;NUP85;TPR;NUP62;TIFA;FLOT2;NUP88;OSTF1;RAE1;NUP214;RANBP2;SEC13;NUP210;NUP155;NUP133;NOSIP;NUP153;NUP93;ZNFX1;NUP50;NUP35;NUP54;NUP98;NUPL2;PRR13;NUP37		R-HSA-5661474
R-HSA-165054	Rev-mediated nuclear export of HIV RNA	33	44	0.00303156	0.025011	0.221998	8	10	0.000787402	9606	Homo sapiens	DCTN5;NUP107;SEH1L;MAST3;AAAS;NUP160;XPO1;NUP85;TPR;NUP62;TIFA;PIM1;RCC1;FLOT2;NUP88;OSTF1;EMB;RAE1;ACAD8;NUP214;RANBP2;RANBP1;SEC13;NUP210;NUP155;NUP133;NOSIP;NUP153;RANGAP1;NUP93;ZNFX1;NUP50;NUP35;NMT2;NUP54;NUP98;NUPL2;RAN;PRR13;NUP37		R-HSA-165043;R-HSA-180739;R-HSA-165047;R-HSA-165028;R-HSA-180885;R-HSA-165034;R-HSA-165055;R-HSA-180687
R-HSA-73893	DNA Damage Bypass	41	57	0.00392724	0.0250385	0.221998	34	34	0.00267717	9606	Homo sapiens	WDR48;UBE2L6;RCBTB2;GMPPB;CDC27;REV3L;TRIM25;POLK;RFC5;ACOT7;RFC4;RFC1;RFC2;DNAAF2;REV1;RBX1;DDB1;EBNA1BP2;KXD1;UBA52;CSNK1G1;VCP;PCNA;UBA7;USP10;USP12;RCHY1;POLD3;ORC4;ZNHIT1;ERICH1;UBB;NSD1;UBC;POLD2;USP1;RPS27A;UBE2B;RPA1;RPA2;ISG15;POLE4;MAD2L2;CUL4A;DNAJA3;RPA3;CLCF1;POLE3;SPRTN;CUL4B		R-HSA-5655892;R-HSA-5656148;R-HSA-5653780;R-HSA-5653840;R-HSA-5656158;R-HSA-5655965;R-HSA-5653786;R-HSA-5655835;R-HSA-5651992;R-HSA-5655193;R-HSA-5653766;R-HSA-5655170;R-HSA-5653838;R-HSA-5654989;R-HSA-5654986;R-HSA-5653770;R-HSA-5654985;R-HSA-5652151;R-HSA-110307;R-HSA-110308;R-HSA-110311;R-HSA-5653756;R-HSA-110317;R-HSA-5653754;R-HSA-110316;R-HSA-5655483;R-HSA-110319;R-HSA-5655481;R-HSA-5655142…
R-HSA-446652	Interleukin-1 family signaling	103	163	0.0112305	0.025224	0.221998	60	79	0.00622047	9606	Homo sapiens	UBE2D1;ACTB;PSMD8;PSMD9;RABGEF1;PSMD6;IL18RAP;TBK1;PSMD7;PSMD4;PSMD5;PSMD2;PSMD3;PSMD1;MAP3K8;BTRC;MAP3K7;SKP1;FBXO9;RARS2;MAP2K4;MAP2K1;TPRA1;USP5;FBXW11;TAP1;FNDC3A;RBX1;PDIA4;SIGIRR;HGS;PSME3;PSME4;PSME1;UBE2V2;PSME2;SQSTM1;UBA52;PSMD10;PSMD12;ANAPC15;PSMD11;RPN2;PSMD14;PSMD13;MAZ;RPN1;CUL1;ACAT2;UBB;IRAK1;ZNHIT3;UBC;PSMF1;ATP6V1D;CCDC12;NFKBIA;TOLLIP;REL;MDM2;UBE2N;TAB2;TUBGCP4;TAB1;MYD88;NFK…		R-HSA-727819;R-HSA-450690;R-HSA-446862;R-HSA-8848395;R-HSA-450187;R-HSA-450827;R-HSA-446870;R-HSA-446868;R-HSA-5609665;R-HSA-446877;R-HSA-448678;R-HSA-209063;R-HSA-449058;R-HSA-9008684;R-HSA-209061;R-HSA-448673;R-HSA-8948015;R-HSA-2730894;R-HSA-446894;R-HSA-446634;R-HSA-446130;R-HSA-451634;R-HSA-9012542;R-HSA-448702;R-HSA-448703;R-HSA-9009072;R-HSA-8948018;R-HSA-209087;R-HSA-445752;R-HSA-446648;R…
R-HSA-73863	RNA Polymerase I Transcription Termination	26	33	0.00227367	0.0258491	0.221998	4	4	0.000314961	9606	Homo sapiens	TFRC;CCNH;SLC20A1;WDR61;TTF1;TM9SF3;TAF1D;ZNRD1;TAF1B;TAF1C;POLR2E;UBTF;POLR2H;LLPH;POLR2K;POLR2L;OSBPL9;CAST;TBP;MMD;RPA1;WWP1;CD3EAP;RPA2;ELMOD3;GTF2H1;GTF2H3;HIPK1;ACTA2;CDK7;MT1A;ERCC3;RAB14;POLR1C;POLR1D;POLR1E;CALR;MNAT1		R-HSA-74993;R-HSA-74992;R-HSA-74994;R-HSA-74987
R-HSA-8939236	RUNX1 regulates transcription of genes involved in differentiation of HSCs	70	106	0.00730329	0.0261722	0.221998	13	15	0.0011811	9606	Homo sapiens	CCNH;CHD9;HIST2H2AC;PSMD8;PSMD9;RABGEF1;PSMD6;CHCHD3;PSMD7;PSMD4;H2AFJ;PSMD5;PSMD2;PSMD3;PSMD1;ME2;BTRC;HIST1H2AC;FBXO9;RBM17;ATP6V0E1;TPRA1;H2AFZ;H2AFX;TSC22D2;TCF12;H2AFV;TAP1;COMMD4;PDIA4;PSMA5;PSMA6;PSMA3;PSMA4;PSMA1;PSMA2;PSME3;PSME4;PSME1;UBE2V2;PSME2;UBA52;HIST1H2BD;PSMD10;PSMD12;GRN;ANAPC15;PSMD11;KMT2A;CBFB;RPN2;PSMD14;PSMD13;RPN1;NDUFB1;GATA3;PSMA7;TM9SF3;PSMB6;PSMB7;PSMB4;PSMB5;UBB;ERI…		R-HSA-8956649;R-HSA-8956586;R-HSA-8956652;R-HSA-8956684;R-HSA-8865505;R-HSA-8956608;R-HSA-8865482;R-HSA-8956568;R-HSA-8865491;R-HSA-8956639;R-HSA-8957265;R-HSA-8956659;R-HSA-8865498
R-HSA-68877	Mitotic Prometaphase	130	211	0.0145377	0.0264309	0.221998	20	20	0.0015748	9606	Homo sapiens	TMEM183A;NUP107;CCP110;SMC3;SMC4;PPP1CC;PPP2R1B;PPP2R1A;CWC22;CDC27;CEP250;KNTC1;SLC25A44;CAST;CSNK2A1;TMOD3;CSNK2A2;DDX10;NOSIP;CSNK1D;TUBA4A;EML4;EEF1A1;DYNC1LI1;DYNC1LI2;CLIP1;COX7A2L;DMTF1;AKAP9;CSNK2B;NUP98;PRR13;SEH1L;TUBGCP2;UBA6;PDS5B;PDS5A;PMF1;NUP160;SKA2;NUP85;RAD21;DPH3;SSR1;IVNS1ABP;STAT5B;TOR1A;PPP1R21;ODF2;ADHFE1;NEK7;TRAPPC5;WAPL;STAG1;EIF2S3;STAG2;RPS27;ATG16L1;TUBGCP5;FGFR1OP;TU…		R-HSA-2468293;R-HSA-2514854;R-HSA-9648114;R-HSA-9648017;R-HSA-375302;R-HSA-2545253;R-HSA-156682;R-HSA-1638803;R-HSA-9648089;R-HSA-2466068;R-HSA-2529015;R-HSA-9647746;R-HSA-2484822;R-HSA-2520883;R-HSA-2467794;R-HSA-380316;R-HSA-380508;R-HSA-2468287;R-HSA-2529020;R-HSA-1638821
R-HSA-75153	Apoptotic execution phase	39	54	0.00372055	0.0267539	0.221998	56	57	0.00448819	9606	Homo sapiens	ERO1B;ROCK1;SATB1;HMGB2;PPP2R2A;HMGB1;ADD1;CASP7;CASP8;SERP1;FNTA;CSRP1;CASP6;CASP3;LMNA;TIFA;HIST1H1D;DNM1L;PAK2;SPTAN1;TRMT1L;KPNA1;HIST1H1C;EIF2A;BCAP31;DFFA;DBNL;PARP1;MBOAT7;TSC22D2;PRKCD;GGCT;STK24;APC;STK26;ACIN1;CTNNB1;NUP54;PRKCQ;VIM;HNRNPC;KPNB1;BIRC2		R-HSA-351877;R-HSA-201603;R-HSA-351876;R-HSA-211712;R-HSA-211207;R-HSA-211206;R-HSA-201611;R-HSA-352268;R-HSA-201608;R-HSA-211219;R-HSA-351894;R-HSA-201622;R-HSA-351901;R-HSA-211224;R-HSA-201631;R-HSA-201630;R-HSA-201629;R-HSA-201628;R-HSA-201634;R-HSA-264871;R-HSA-201639;R-HSA-211239;R-HSA-264865;R-HSA-202917;R-HSA-201637;R-HSA-201636;R-HSA-9029667;R-HSA-201640;R-HSA-351913;R-HSA-211247;R-HSA-90…
R-HSA-5357956	TNFR1-induced NFkappaB signaling pathway	24	30	0.00206697	0.0268756	0.221998	5	5	0.000393701	9606	Homo sapiens	TRADD;TNFAIP3;XIAP;UBE2D1;ACAT2;SHARPIN;UBB;UBC;RIPK1;RPS27A;MAP3K7;IVNS1ABP;CHUK;USP4;USP21;VRK1;TRAF2;TRMT1;FNDC3A;TRAF1;TNFRSF1A;KCTD7;CYLD;TAB2;NDUFS1;RBCK1;TAB1;UBA52;IRF9;BIRC2;BIRC3		R-HSA-5357776;R-HSA-5357904;R-HSA-5357860;R-HSA-5357780;R-HSA-5357757
R-HSA-381183	ATF6 (ATF6-alpha) activates chaperone genes	14	15	0.00103348	0.0272485	0.221998	5	5	0.000393701	9606	Homo sapiens	XBP1;HSPA5;NFYB;NFYC;DDIT3;LGALS9;CALR;NAA15;ATF6;ATF4;HSP90B1		R-HSA-1791163;R-HSA-1791082;R-HSA-1791150;R-HSA-1791107;R-HSA-1791121
R-HSA-166208	mTORC1-mediated signalling	22	27	0.00186027	0.0277498	0.221998	7	7	0.000551181	9606	Homo sapiens	SEC23A;MYCBP;YWHAB;DCAF6;MLST8;EIF4EBP1;EIF4E;EIF4B;GPX1;PRKCB;ATP13A1;RPS6;FNDC3A;RRAGA;TYROBP;MYO1C;RRAGC;RPS6KB1;RHEB;PPT1;LAMTOR2;LAMTOR1;LAMTOR4;LAMTOR3;THOP1;MYO1F;EIF4G1;LAMTOR5		R-HSA-165777;R-HSA-165718;R-HSA-165766;R-HSA-165758;R-HSA-165726;R-HSA-165692;R-HSA-165708
R-HSA-1280215	Cytokine Signaling in Immune system	699	1261	0.0868816	0.0277613	0.22209	639	699	0.0550394	9606	Homo sapiens	ATF1;CYFIP2;ATF2;NUP107;ARAF;WDR83;PSMD8;PSMD9;RABGEF1;NUB1;PSMD6;TBK1;PSMD7;PSMD4;PSMD5;MYC;PSMD2;PSMD3;PSMD1;JUNB;NUP214;MEF2A;GBP5;NUP210;PRKCB;PRKCD;FNDC3A;SIGIRR;NUP93;MTAP;PSME3;PSME4;PSME1;PSME2;TARS2;UQCRC2;NUP98;UBA52;PRR13;ANAPC15;SEH1L;RPN2;SAR1A;CEP85L;RPN1;AGAP2;GATA3;IQGAP1;AAAS;HIF1A;NUP85;BLOC1S2;NUP88;PSMF1;BRAP;JUN;HLA-DRB5;EDEM1;EIF2AK2;PRRC2C;PPP5C;EIF5;TBL2;HNRNPF;TOLLIP;REL;…		R-HSA-1369114;R-HSA-198669;R-HSA-1369115;R-HSA-203797;R-HSA-9607301;R-HSA-1168393;R-HSA-9605259;R-HSA-9607304;R-HSA-1168394;R-HSA-913424;R-HSA-6786118;R-HSA-6786114;R-HSA-913451;R-HSA-507937;R-HSA-6786124;R-HSA-1168445;R-HSA-8937656;R-HSA-451634;R-HSA-1168423;R-HSA-8937654;R-HSA-5672980;R-HSA-5672978;R-HSA-451649;R-HSA-6786095;R-HSA-198731;R-HSA-448591;R-HSA-6786092;R-HSA-5684250;R-HSA-5684248;R-…
R-HSA-5675482	Regulation of necroptotic cell death	18	21	0.00144688	0.0286485	0.229188	5	5	0.000393701	9606	Homo sapiens	TRADD;XIAP;TNFRSF10B;FASLG;VRK1;TRAF2;CFLAR;CASP8;UBB;UBC;TNFSF10;FAS;RIPK1;FADD;RPS27A;UBA52;BIRC2;BIRC3		R-HSA-3465429;R-HSA-5357828;R-HSA-5675456;R-HSA-5675470;R-HSA-2672196
R-HSA-9007101	Rab regulation of trafficking	83	129	0.00888797	0.0286683	0.229347	33	35	0.00275591	9606	Homo sapiens	UBE2D3;SAT1;ABHD12;RABGEF1;RINL;TBC1D10C;TRAPPC11;TRAPPC13;TBC1D10A;CHID1;GABARAPL2;TRAPPC2L;RPS6;ARRDC3;SYTL1;TSC1;GAPVD1;PHOSPHO2;TBC1D20;TBC1D25;RIN3;DENND6A;OPTN;COPB2;RAB5B;PFKFB3;RAB5C;TNKS;HSPBP1;TBC1D13;TBC1D14;C6orf203;NAE1;RAB6A;TBC1D15;TRAPPC2;TRAPPC3;TRAPPC1;ANKRD27;DENND4B;DENND4A;TRAPPC4;DENND4C;HPS1;TRAPPC5;HPS4;RAB39B;RAB27A;TRAPPC8;TRAPPC9;EHD1;EIF2S3;FUBP3;HOOK2;CDK2;RAB5A;SLC26…		R-HSA-8876615;R-HSA-8933452;R-HSA-8854209;R-HSA-8877760;R-HSA-8854222;R-HSA-8877451;R-HSA-8933446;R-HSA-8876616;R-HSA-8854293;R-HSA-8854612;R-HSA-8854290;R-HSA-8876191;R-HSA-8854303;R-HSA-8876190;R-HSA-8854302;R-HSA-8854173;R-HSA-8876188;R-HSA-8854759;R-HSA-8876454;R-HSA-8854182;R-HSA-8876837;R-HSA-8877475;R-HSA-8876193;R-HSA-8854255;R-HSA-8877998;R-HSA-8877612;R-HSA-8875318;R-HSA-8877813;R-HSA-8…
R-HSA-380284	Loss of proteins required for interphase microtubule organization from the centrosome	49	71	0.00489183	0.0293713	0.234971	3	3	0.00023622	9606	Homo sapiens	YWHAE;CEP57;MRPS14;CETN2;CCP110;PCM1;ACTR1A;TUBA1A;SNRNP70;PPP2R1A;CDC27;CNTRL;CEP250;OFD1;EIF5B;HSP90AA1;TUBB;HAUS3;CSNK1D;TUBG2;HAUS5;TUBG1;DYNLL1;CKAP5;TUBA4A;HAUS2;HAUS1;DMTF1;AKAP9;CEP63;MAPRE1;SFI1;CRK;SDCCAG8;PAFAH1B1;DYNC1I2;USP14;SEH1L;DCTN2;DCTN1;SSNA1;DCTN3;NXF1;HAUS8;GPAT4;RAD21;STX2;PCNT;CLASP1;IVNS1ABP;DYNC1H1;ODF2;NDE1;SGTA;TUBB4B;TM9SF2;NEDD1;DRG1;FGFR1OP;MNAT1		R-HSA-380294;R-HSA-380272;R-HSA-380303
R-HSA-380259	Loss of Nlp from mitotic centrosomes	49	71	0.00489183	0.0293713	0.234971	2	2	0.00015748	9606	Homo sapiens	YWHAE;CEP57;MRPS14;CETN2;CCP110;PCM1;ACTR1A;TUBA1A;SNRNP70;PPP2R1A;CDC27;CNTRL;CEP250;OFD1;EIF5B;HSP90AA1;TUBB;HAUS3;CSNK1D;TUBG2;HAUS5;TUBG1;DYNLL1;CKAP5;TUBA4A;HAUS2;HAUS1;DMTF1;AKAP9;CEP63;MAPRE1;SFI1;CRK;SDCCAG8;PAFAH1B1;DYNC1I2;USP14;SEH1L;DCTN2;DCTN1;SSNA1;DCTN3;NXF1;HAUS8;GPAT4;RAD21;STX2;PCNT;CLASP1;IVNS1ABP;DYNC1H1;ODF2;NDE1;SGTA;TUBB4B;TM9SF2;NEDD1;DRG1;FGFR1OP;MNAT1		R-HSA-380272;R-HSA-380303
R-HSA-8866654	E3 ubiquitin ligases ubiquitinate target proteins	43	61	0.00420284	0.0293915	0.235132	16	16	0.00125984	9606	Homo sapiens	UBE2D2;UBE2D3;UBE2D1;CDC73;UBE2L3;GMPPB;WDR92;SHPRH;CHUK;HLA-B;SLC39A13;PEX2;FNDC3A;HLA-A;RRAGA;WAC;UBE2V2;SOS1;UBA52;HIST1H2BD;VCP;PCNA;PRKDC;CTR9;LEF1;DERL1;WDR61;RTF1;BCL10;UBE2J2;ACAT2;TMEM69;ERICH1;UBB;HLTF;TMEM129;UBC;LEO1;RPS27A;RNF20;UBE2B;PEX10;UBE2A;PEX13;PEX14;UBE2N;PAF1;RNF181;TAB2		R-HSA-8943080;R-HSA-8943083;R-HSA-8938829;R-HSA-8943040;R-HSA-8943041;R-HSA-8939335;R-HSA-8953946;R-HSA-8939323;R-HSA-8943003;R-HSA-8953917;R-HSA-8943007;R-HSA-8938815;R-HSA-8938770;R-HSA-8942099;R-HSA-8942101;R-HSA-8938773
R-HSA-191859	snRNP Assembly	46	66	0.00454733	0.0294648	0.235718	6	6	0.000472441	9606	Homo sapiens	NUP107;TMEM167A;MAST3;DGKA;PHAX;SNRPD2;SNRPD1;NUP62;FLOT2;OSTF1;SNRPD3;TMOD1;NUP214;PRMT5;SEC13;NUP210;NUP133;NCBP1;NCBP2;IMP3;NOSIP;WDR77;NUP93;NUP50;CLNS1A;SNRPG;TMEM106B;SNRPE;NUP54;GEMIN7;SNRPF;NUP98;GEMIN8;PRR13;SNRPB;DCTN5;SEH1L;AAAS;NUP160;NUP85;TGS1;TIFA;TPR;NUP88;RAE1;RANBP2;NUP155;NUP153;SNUPN;ZNFX1;GLOD4;NUP35;NUPL2;NUP37		R-HSA-191763;R-HSA-191825;R-HSA-191830;R-HSA-191786;R-HSA-191784;R-HSA-191790
R-HSA-194441	Metabolism of non-coding RNA	46	66	0.00454733	0.0294648	0.235718	6	6	0.000472441	9606	Homo sapiens	NUP107;TMEM167A;MAST3;DGKA;PHAX;SNRPD2;SNRPD1;NUP62;FLOT2;OSTF1;SNRPD3;TMOD1;NUP214;PRMT5;SEC13;NUP210;NUP133;NCBP1;NCBP2;IMP3;NOSIP;WDR77;NUP93;NUP50;CLNS1A;SNRPG;TMEM106B;SNRPE;NUP54;GEMIN7;SNRPF;NUP98;GEMIN8;PRR13;SNRPB;DCTN5;SEH1L;AAAS;NUP160;NUP85;TGS1;TIFA;TPR;NUP88;RAE1;RANBP2;NUP155;NUP153;SNUPN;ZNFX1;GLOD4;NUP35;NUPL2;NUP37		R-HSA-191763;R-HSA-191825;R-HSA-191830;R-HSA-191786;R-HSA-191784;R-HSA-191790
R-HSA-3858494	Beta-catenin independent WNT signaling	104	166	0.0114372	0.0298055	0.238444	42	51	0.00401575	9606	Homo sapiens	PSMD8;PSMD9;RABGEF1;NUB1;COL4A3BP;PSMD6;PSMD7;PSMD4;PSMD5;MYC;PSMD2;PSMD3;PSMD1;BTRC;MAP3K7;AP2M1;FBXO9;CHID1;TPRA1;PRKCB;TAP1;PRKCA;ACYP1;PDIA4;INPP4B;PSME3;PSME4;PSME1;UBE2V2;PSME2;ANAPC4;PFN1;UBA52;PSMD10;PSMD12;ANAPC15;PSMD11;RPN2;PSMD14;ABCB7;PSMD13;RPN1;TCF7;GTF2E2;UGCG;UBB;ZNHIT3;BLOC1S1;UBC;PSMF1;SMURF2;CCDC12;FUCA1;IDH2;MOV10;AGO3;AGO4;GNB2;GNB1;AGO2;FBXL3;CALM3;TUBGCP4;GNB5;CALM1;CALM2;…		R-HSA-3858491;R-HSA-4332358;R-HSA-5140747;R-HSA-4332359;R-HSA-3858495;R-HSA-4086392;R-HSA-4332356;R-HSA-4551555;R-HSA-4086393;R-HSA-3858482;R-HSA-4332363;R-HSA-4411402;R-HSA-3858480;R-HSA-5138432;R-HSA-5138433;R-HSA-4608854;R-HSA-4608855;R-HSA-2730872;R-HSA-3858475;R-HSA-4608852;R-HSA-169680;R-HSA-5138459;R-HSA-4420052;R-HSA-398040;R-HSA-4551451;R-HSA-8944362;R-HSA-5099886;R-HSA-4608866;R-HSA-433…
R-HSA-2995410	Nuclear Envelope (NE) Reassembly	59	88	0.00606311	0.0300143	0.240115	24	24	0.00188976	9606	Homo sapiens	ANKLE2;NUP107;TCF25;PPP2R2A;YBX1;TM7SF2;TUBA1C;TUBA1B;HINT2;TUBA1A;SNAPC1;SUMO1;PPP2R1A;NUP62;PIM1;TOM1;RCC1;BANF1;OSTF1;TNPO1;LBR;EMD;TMPO;NUP214;SEC13;NUP133;IST1;TUBB;ATRX;DDX10;NOSIP;VRK1;VRK2;LEMD3;RANGAP1;LEMD2;TUBA4A;SIRT2;NUP93;TUBB2A;LMBRD2;CHMP3;NUP54;CHMP4A;NUP98;CHMP6;CHMP7;KPNB1;PRR13;CHMP5;DCTN5;NDRG3;SEH1L;VPS4A;NUP160;IWS1;PPP2CA;NUP85;TIFA;LMNA;UBE2I;NUP155;TUBB4B;ZNFX1;CHMP2B;CH…		R-HSA-9667952;R-HSA-9668405;R-HSA-9634169;R-HSA-9668415;R-HSA-9624798;R-HSA-3000449;R-HSA-9667965;R-HSA-9615901;R-HSA-9624893;R-HSA-9668419;R-HSA-2995389;R-HSA-2995388;R-HSA-9624800;R-HSA-9615937;R-HSA-9668389;R-HSA-9668395;R-HSA-9634219;R-HSA-9618378;R-HSA-9615945;R-HSA-9668335;R-HSA-9668398;R-HSA-2995376;R-HSA-9624876;R-HSA-9624845
R-HSA-73933	Resolution of Abasic Sites (AP sites)	35	48	0.00330715	0.0304987	0.243989	43	43	0.00338583	9606	Homo sapiens	FEN1;PCNA;STXBP3;MPG;SLC35B1;PNKP;OGG1;RRP1;RCBTB2;UNG;POLB;POLD3;ORC4;NTHL1;TDG;NSD1;POLD2;CDC27;POLG;MUTYH;HSPA9;RFC5;PRMT5;MED1;MBD4;ACOT7;RFC4;PARP1;RFC1;LIG1;RFC2;ADPRHL2;PARP2;DNAAF2;RPA1;XRCC1;RPA2;SMUG1;POLE4;EBNA1BP2;NEIL2;APEX1;DNAJA3;CLCF1;RPA3;POLE3;ASB2		R-HSA-5651792;R-HSA-5649873;R-HSA-73931;R-HSA-5651805;R-HSA-110349;R-HSA-5651739;R-HSA-5649883;R-HSA-73932;R-HSA-110351;R-HSA-8952903;R-HSA-110350;R-HSA-110353;R-HSA-5651782;R-HSA-5649734;R-HSA-110352;R-HSA-110355;R-HSA-110354;R-HSA-111253;R-HSA-110356;R-HSA-5649856;R-HSA-110359;R-HSA-110360;R-HSA-110363;R-HSA-5651789;R-HSA-110364;R-HSA-5651723;R-HSA-110368;R-HSA-110371;R-HSA-5651828;R-HSA-110375…
R-HSA-167160	RNA Pol II CTD phosphorylation and interaction with CE during HIV infection	23	29	0.00199807	0.0322283	0.257827	5	5	0.000393701	9606	Homo sapiens	SHMT2;CCNH;RNMT;SLC20A1;MRPS12;WDR61;TM9SF3;FAM160B1;PCM1;POLR2A;POLR2B;POLR2C;POLR2D;POLR2E;POLR2G;POLR2H;POLR2I;POLR2J;POLR2K;POLR2L;RNGTT;WWP1;ELMOD3;GTF2H1;GTF2H3;GTF2F1;SUPT5H;GTF2F2;CDK7;MT1A;ERCC3;CALR;MNAT1		R-HSA-167153;R-HSA-167111;R-HSA-167098;R-HSA-167128;R-HSA-167133
R-HSA-77075	RNA Pol II CTD phosphorylation and interaction with CE	23	29	0.00199807	0.0322283	0.257827	5	5	0.000393701	9606	Homo sapiens	SHMT2;CCNH;RNMT;SLC20A1;MRPS12;WDR61;TM9SF3;FAM160B1;PCM1;POLR2A;POLR2B;POLR2C;POLR2D;POLR2E;POLR2G;POLR2H;POLR2I;POLR2J;POLR2K;POLR2L;RNGTT;WWP1;ELMOD3;GTF2H1;GTF2H3;GTF2F1;SUPT5H;GTF2F2;CDK7;MT1A;ERCC3;CALR;MNAT1		R-HSA-77073;R-HSA-113430;R-HSA-77069;R-HSA-77068;R-HSA-77071
R-HSA-389957	Prefoldin mediated transfer of substrate to CCT/TriC	23	29	0.00199807	0.0322283	0.257827	2	2	0.00015748	9606	Homo sapiens	CCT3;CCT2;CHKA;TCF25;VBP1;TUBB;NAT10;TUBB4B;TUBA4A;ACTB;CCT6A;TUBA1C;TUBB2A;TUBA1A;TCP1;PFDN1;PFDN2;CCT8;CCT7;PFDN4;CALM2;PFDN5;CCT5;CCT4		R-HSA-389970;R-HSA-389980
R-HSA-351202	Metabolism of polyamines	54	80	0.00551192	0.0328595	0.262876	12	17	0.00133858	9606	Homo sapiens	CHD9;MTMR14;AMD1;SAT1;PSMD8;PSMD9;RABGEF1;PSMD6;PSMD7;PSMD4;PSMD5;PSMD2;PSMD3;PSMD1;BTRC;FBXO9;TPRA1;TSC22D2;TAP1;PDIA4;PSMA5;PSMA6;PSMA3;PSMA4;PSMA1;MSH3;DKC1;PSMA2;PSME3;PSME4;SMS;UBE2V2;PSME1;PSME2;LLGL2;PAOX;PSMD10;PSMD12;PSMD11;ANAPC15;RPN2;PSMD14;PSMD13;RPN1;ODC1;OAZ1;OAZ2;PSMA7;SRM;PSMB6;PSMB7;PSMB4;PSMB5;PSMB2;ZNHIT3;PSMB3;PSMB1;PSMF1;ACSS1;NQO1;USP25;CCDC12;YLPM1;AZIN1;PSMB8;PSMB9;PSMC5;…		R-HSA-353125;R-HSA-350567;R-HSA-351207;R-HSA-351222;R-HSA-141351;R-HSA-70692;R-HSA-141348;R-HSA-350578;R-HSA-351215;R-HSA-350600;R-HSA-351208;R-HSA-351210
R-HSA-167158	Formation of the HIV-1 Early Elongation Complex	28	37	0.00254926	0.0331112	0.26489	5	5	0.000393701	9606	Homo sapiens	CTDP1;SHMT2;CCNH;SLC20A1;MRPS12;SUPT4H1;WDR61;MTMR6;TM9SF3;FAM160B1;TATDN1;POLR2A;POLR2B;POLR2C;POLR2D;POLR2E;POLR2G;POLR2H;NELFA;NELFCD;POLR2I;POLR2J;POLR2K;POLR2L;NELFE;TMOD1;NCBP1;NCBP2;WWP1;ELMOD3;GTF2H1;GTF2H3;GTF2F1;SUPT5H;GTF2F2;HAUS1;CDK7;MT1A;ERCC3;CALR;MNAT1		R-HSA-167072;R-HSA-167089;R-HSA-167478;R-HSA-167083;R-HSA-167085
R-HSA-113418	Formation of the Early Elongation Complex	28	37	0.00254926	0.0331112	0.26489	3	3	0.00023622	9606	Homo sapiens	CTDP1;SHMT2;CCNH;SLC20A1;MRPS12;SUPT4H1;WDR61;MTMR6;TM9SF3;FAM160B1;TATDN1;POLR2A;POLR2B;POLR2C;POLR2D;POLR2E;POLR2G;POLR2H;NELFA;NELFCD;POLR2I;POLR2J;POLR2K;POLR2L;NELFE;TMOD1;NCBP1;NCBP2;WWP1;ELMOD3;GTF2H1;GTF2H3;GTF2F1;SUPT5H;GTF2F2;HAUS1;CDK7;MT1A;ERCC3;CALR;MNAT1		R-HSA-113402;R-HSA-112383;R-HSA-113407
R-HSA-5632684	Hedgehog 'on' state	61	92	0.00633871	0.0333408	0.266726	21	37	0.00291339	9606	Homo sapiens	CHD9;CCDC47;ARRB2;CDC73;PSMD8;PSMD9;RABGEF1;PSMD6;PSMD7;PSMD4;PSMD5;PSMD2;PSMD3;ARHGDIB;PSMD1;BTRC;FBXO9;TPRA1;TSC22D2;TAP1;ITFG1;PDIA4;RBX1;PSMA5;PSMA6;ZEB2;PSMA3;PSMA4;PSMA1;PSMA2;PSME3;PSME4;NUMB;ULK3;UBE2V2;PSME1;PSME2;UBA52;PSMD10;PSMD12;PSMD11;ANAPC15;RPN2;PSMD14;PSMD13;RPN1;PSMA7;PAPSS1;PSMB6;PSMB7;PSMB4;RAB11FIP1;PSMB5;ERICH1;UBB;PSMB2;ZNHIT3;KIF3A;PSMB3;UBC;PSMB1;SPOP;PSMF1;RPS27A;USP25;…		R-HSA-5635861;R-HSA-5633040;R-HSA-5635856;R-HSA-5635868;R-HSA-5632668;R-HSA-5632671;R-HSA-5635839;R-HSA-5632670;R-HSA-5635865;R-HSA-5635864;R-HSA-5632667;R-HSA-5635845;R-HSA-5632646;R-HSA-5632672;R-HSA-5632674;R-HSA-5635842;R-HSA-5632652;R-HSA-5610735;R-HSA-5635855;R-HSA-5635854;R-HSA-5632648
R-HSA-2980766	Nuclear Envelope Breakdown	45	65	0.00447843	0.0339315	0.271452	12	13	0.00102362	9606	Homo sapiens	DCTN5;NUP107;SEH1L;MAST3;NUCKS1;AAAS;NUP160;NUP85;TPR;LMNA;NUP62;TIFA;FLOT2;BANF1;NUP88;OSTF1;RAE1;EMD;TMPO;NUP214;OSBPL9;RANBP2;SEC13;NUP210;NUP155;NUP133;PRKCB;NEK7;NOSIP;PRKCA;VRK1;NUP153;VRK2;LEMD3;LEMD2;NUP93;CTDNEP1;ZNFX1;NUP50;CNEP1R1;NUP35;NUP54;NUP98;NUPL2;LPIN1;LPIN2;PRR13;NUP37		R-HSA-2984220;R-HSA-5229194;R-HSA-5195402;R-HSA-5221130;R-HSA-2993898;R-HSA-5223304;R-HSA-2990880;R-HSA-5244669;R-HSA-2980720;R-HSA-2990882;R-HSA-4419948;R-HSA-2984258
R-HSA-381033	ATF6 (ATF6-alpha) activates chaperones	15	17	0.00117128	0.0347469	0.277975	10	10	0.000787402	9606	Homo sapiens	MBTPS1;XBP1;HSPA5;NFYB;NFYC;DDIT3;LGALS9;CALR;NAA15;ATF6;ATF4;HSP90B1		R-HSA-1791163;R-HSA-1791082;R-HSA-381158;R-HSA-420818;R-HSA-1791150;R-HSA-381026;R-HSA-381186;R-HSA-1791107;R-HSA-1791121;R-HSA-381135
R-HSA-391251	Protein folding	69	106	0.00730329	0.0347783	0.278226	28	28	0.00220472	9606	Homo sapiens	BTG3;TCF25;GPR65;NAT10;DCAF7;ACTB;RRP9;TUBA1C;TUBA1B;GNGT2;HINT2;TUBA1A;PPP6R3;FBXO4;LONP2;FBXO6;CCT3;FBXW4;CCT2;USP8;FBXW5;CSNK2A1;VBP1;FBXW7;TUBB;CSNK2A2;ACYP1;TUBA4A;FBXW2;TUBB2A;TCP1;CSNK2B;XRN2;ANAPC4;PFDN1;PLAA;PFDN2;PFDN4;TP53;PFDN5;HDAC3;NDUFB5;USP11;VPS4A;GNAI3;ARL2;IQGAP1;FBXO44;GNAI2;AP3M1;GNG2;GNG5;NUP85;POC1B;CCT8;CCT7;CCT5;CCT4;NOP56;KLHDC4;CHKA;STAT3;TBCD;TBCC;TBCB;TVP23B;TBCA;TUBB…		R-HSA-6814119;R-HSA-389956;R-HSA-390470;R-HSA-389955;R-HSA-8850560;R-HSA-389954;R-HSA-389964;R-HSA-6814124;R-HSA-389961;R-HSA-6814121;R-HSA-389963;R-HSA-6814120;R-HSA-389972;R-HSA-389974;R-HSA-389969;R-HSA-389970;R-HSA-8850527;R-HSA-389980;R-HSA-389976;R-HSA-389978;R-HSA-8850534;R-HSA-8850529;R-HSA-391266;R-HSA-8850539;R-HSA-6814409;R-HSA-390453;R-HSA-6814418;R-HSA-390459
R-HSA-8854518	AURKA Activation by TPX2	50	74	0.00509853	0.0380828	0.291418	2	2	0.00015748	9606	Homo sapiens	YWHAE;CEP57;MRPS14;CETN2;CCP110;PCM1;ACTR1A;TUBA1A;SNRNP70;PPP2R1A;CDC27;CNTRL;CEP250;OFD1;EIF5B;HSP90AA1;TUBB;HAUS3;CSNK1D;TUBG2;HAUS5;TUBG1;DYNLL1;CKAP5;TUBA4A;HAUS2;HAUS1;DMTF1;AKAP9;CEP63;MAPRE1;SFI1;CRK;SDCCAG8;PAFAH1B1;DYNC1I2;USP14;SEH1L;DCTN2;DCTN1;SSNA1;DCTN3;NXF1;SERTAD1;HAUS8;GPAT4;RAD21;STX2;PCNT;CLASP1;IVNS1ABP;DYNC1H1;ODF2;NDE1;SGTA;TUBB4B;TM9SF2;NEDD1;DRG1;FGFR1OP;MNAT1		R-HSA-8853405;R-HSA-8853419
R-HSA-180910	Vpr-mediated nuclear import of PICs	32	44	0.00303156	0.038134	0.291418	2	2	0.00015748	9606	Homo sapiens	DCTN5;NUP107;SEH1L;MAST3;PSIP1;AAAS;NUP160;NUP85;TPR;NUP62;TIFA;FLOT2;BANF1;NUP88;OSTF1;RAE1;KPNA1;EIF2A;NUP214;RANBP2;SEC13;NUP210;NUP155;NUP133;HMGA1;NOSIP;NUP153;NUP93;ZNFX1;NUP50;NUP35;NUP54;NUP98;NUPL2;PRR13;NUP37		R-HSA-180627;R-HSA-180622
R-HSA-110357	Displacement of DNA glycosylase by APEX1	10	10	0.00068899	0.0382028	0.291418	8	8	0.000629921	9606	Homo sapiens	MED1;MBD4;STXBP3;MPG;OGG1;RRP1;UNG;SMUG1;NTHL1;APEX1;TDG;ASB2;POLG;MUTYH		R-HSA-110353;R-HSA-110352;R-HSA-110355;R-HSA-110354;R-HSA-110356;R-HSA-110349;R-HSA-110351;R-HSA-110350
R-HSA-2470946	Cohesin Loading onto Chromatin	10	10	0.00068899	0.0382028	0.291418	2	2	0.00015748	9606	Homo sapiens	TOR1A;PPP1R21;DIS3L;PDS5B;PDS5A;SMC3;SMC1A;WAPL;RSL1D1;STAG1;MAU2;NIPBL;STAG2;ATG16L1;RAD21		R-HSA-2470935;R-HSA-2468040
R-HSA-75067	Processing of Capped Intronless Pre-mRNA	22	28	0.00192917	0.0386327	0.291418	10	10	0.000787402	9606	Homo sapiens	SLBP;CSTF3;LSM10;ATXN3;FIP1L1;CLP1;PCF11;TMEM129;PAPOLA;CSTF1;SNRPD3;TMOD1;CPSF7;CPSF6;CPSF1;NCBP1;NCBP2;CPSF3;CPSF2;RPL35A;WDR33;NUDT21;POLG2;SNRPG;UQCRC1;SNRPE;SNRPF;SNRPB		R-HSA-77585;R-HSA-77584;R-HSA-77586;R-HSA-77589;R-HSA-77591;R-HSA-77590;R-HSA-77593;R-HSA-77592;R-HSA-111437;R-HSA-111438
R-HSA-76061	RNA Polymerase III Transcription Initiation From Type 1 Promoter	22	28	0.00192917	0.0386327	0.291418	5	5	0.000393701	9606	Homo sapiens	GTF3C1;GTF3C2;GTF3C3;CRCP;GTF3C5;GTF3C6;CLEC16A;RPF2;POLR2E;STAT6;POLR2H;SEC23B;POLR2K;POLR2L;OSBPL9;TBP;POLR3GL;GTF3A;WWP1;NUP93;TXLNA;MT1A;POLR3C;POLR3D;POLR3E;POLR1C;POLR3F;POLR1D;POLR1E;POLR3H;POLR3K		R-HSA-76052;R-HSA-76054;R-HSA-76056;R-HSA-83723;R-HSA-76060
R-HSA-76071	RNA Polymerase III Transcription Initiation From Type 3 Promoter	22	28	0.00192917	0.0386327	0.291418	4	4	0.000314961	9606	Homo sapiens	CRCP;CLEC16A;SNAPC5;SNAPC1;SNAPC2;SNAPC3;POLR2E;STAT6;POLR2H;SEC23B;POLR2K;POLR2L;OSBPL9;ZNF143;SMARCC1;TBP;BRF2;POLR3GL;WWP1;TXLNA;MT1A;POLR3C;POLR3D;DNAJB11;POLR3E;POLR1C;POLR3F;POLR1D;POLR1E;POLR3H;POLR3K		R-HSA-83793;R-HSA-112152;R-HSA-83803;R-HSA-83791
R-HSA-429947	Deadenylation of mRNA	22	28	0.00192917	0.0386327	0.291418	4	4	0.000314961	9606	Homo sapiens	EIF4A2;ZCCHC6;WDR26;EIF4A3;PARN;HECTD3;TIFA;EIF4E;EIF4B;PAIP1;HELQ;CNOT6L;PRKCB;CNOT10;FNDC3A;CNOT4;CNOT6;CNOT7;PAN3;RCN2;CNOT1;CNOT11;TDP1;CNOT2;PABPC1;CNOT8;EIF4G1		R-HSA-430021;R-HSA-429955;R-HSA-8941312;R-HSA-429992
R-HSA-167200	Formation of HIV-1 elongation complex containing HIV-1 Tat	35	49	0.00337605	0.0388683	0.291418	5	5	0.000393701	9606	Homo sapiens	CCNT1;ELL;CCNH;MRPS12;TATDN1;AUH;NELFCD;NELFA;NELFE;TMOD1;LYPLA1;SUPT16H;NCBP1;NCBP2;ELMOD3;GTF2F1;GTF2F2;HAUS1;MT1A;FKBP8;ISYNA1;CTDP1;SLC20A1;SHMT2;SUPT4H1;WDR61;MTMR6;TM9SF3;FAM160B1;POLR2A;POLR2B;POLR2C;POLR2D;POLR2E;POLR2G;POLR2H;POLR2I;EPS15;POLR2J;POLR2K;POLR2L;WWP1;GTF2H1;SSRP1;GTF2H3;SUPT5H;CDK9;CDK7;ERCC3;CALR;MNAT1		R-HSA-170706;R-HSA-167234;R-HSA-170704;R-HSA-167191;R-HSA-167196
R-HSA-6790901	rRNA modification in the nucleus and cytosol	48	71	0.00489183	0.0410206	0.291418	8	8	0.000629921	9606	Homo sapiens	DDX49;WDR3;FCF1;NAT10;THUMPD1;PWP2;WDR46;PITPNC1;WDR43;RRP9;RPS14;FBL;TRMT112;TMSB4X;UTP15;WDR36;RPS9;RPS7;IMP3;DIMT1;RPS6;WDR75;IMP4;DDX52;UTP18;DKC1;NHP2;CRY1;TSR3;NOP2;HEATR1;NOC4L;SNU13;GSPT1;RRP7A;TFPT;EMG1;PDCD11;BMS1;RPS2;DCAF13;NOP56;NOP58;NOP14;UTP6;PNO1;KRR1;KTN1;FOSL2;RCL1;COPRS;TBL3;MPHOSPH10;PTPN9;NOL11;NOP10		R-HSA-6790982;R-HSA-6790994;R-HSA-6790944;R-HSA-8868783;R-HSA-6790907;R-HSA-6790987;R-HSA-6790906;R-HSA-6790905
R-HSA-164938	Nef-mediates down modulation of cell surface receptors by recruiting them to clathrin adapters	18	22	0.00151578	0.0416312	0.291418	15	15	0.0011811	9606	Homo sapiens	ARF1;RPN2;AP1B1;HLA-A;AP2B1;GTF2E2;QDPR;AP1G2;CD8B;LCK;AP1G1;PACS1;AP2S1;AP1S2;WDFY1;CD28;UQCRFS1;ATP6V1H;AP1S3;B2M;AP2M1;ARF5;MCPH1;AP1M1		R-HSA-182243;R-HSA-182279;R-HSA-182186;R-HSA-182286;R-HSA-200879;R-HSA-167630;R-HSA-167566;R-HSA-167597;R-HSA-167601;R-HSA-167537;R-HSA-167633;R-HSA-182198;R-HSA-182263;R-HSA-167637;R-HSA-182171
R-HSA-168164	Toll Like Receptor 3 (TLR3) Cascade	66	102	0.0070277	0.0420384	0.294269	56	61	0.00480315	9606	Homo sapiens	ATF1;ATF2;UBE2D2;UBE2D3;UBE2D1;HMGB1;RPS6KA3;TBK1;RPS6KA5;CASP8;PPP2R1B;NKIRAS1;PPP2R1A;NKIRAS2;RPS6KA1;CWC22;MLX;MAP3K8;BTRC;IKBKE;MAP3K7;SKP1;MAP2K3;MEF2A;CAP1;RARS2;DUSP4;MAP2K4;MAP2K1;CHUK;H2AFY;RIPK3;FBXW11;RIPK2;TRAF2;PPP2R5D;FNDC3A;FOS;VRK3;CRNKL1;CREB1;MAPKAPK3;KIF2A;IRF3;TRAF3;SBDS;IRF7;UBA52;BIRC2;BIRC3;PRPS1;CUL1;TOB1;TANK;RELA;ACAT2;PPP2CA;ERICH1;UBB;IRAK1;SVBP;EXOSC8;UBC;MAPK1;RIPK1;…		R-HSA-177671;R-HSA-9013889;R-HSA-9013895;R-HSA-9628444;R-HSA-198669;R-HSA-450325;R-HSA-5609665;R-HSA-199959;R-HSA-203797;R-HSA-177690;R-HSA-450333;R-HSA-177692;R-HSA-450337;R-HSA-450222;R-HSA-450346;R-HSA-451634;R-HSA-9013963;R-HSA-451649;R-HSA-198731;R-HSA-168136;R-HSA-5684250;R-HSA-5684248;R-HSA-168140;R-HSA-9014343;R-HSA-9014342;R-HSA-847070;R-HSA-9013979;R-HSA-9013978;R-HSA-199895;R-HSA-45025…
R-HSA-110312	Translesion synthesis by REV1	16	19	0.00130908	0.0425191	0.297634	5	5	0.000393701	9606	Homo sapiens	RFC5;PCNA;RFC4;RFC1;RFC2;RPA1;REV1;RPA2;RCBTB2;MAD2L2;ORC4;EBNA1BP2;ZNHIT1;UBB;ERICH1;DNAJA3;RPA3;UBC;REV3L;RPS27A;UBA52		R-HSA-5652151;R-HSA-110307;R-HSA-110322;R-HSA-110308;R-HSA-110311
R-HSA-450513	Tristetraprolin (TTP, ZFP36) binds and destabilizes mRNA	16	19	0.00130908	0.0425191	0.297634	4	4	0.000314961	9606	Homo sapiens	DHRS12;CELF1;YWHAB;ZFP36L1;EXOSC7;EXOSC6;EXOSC5;ZFP36;EXOSC4;EXOSC9;EXOSC8;NIPAL3;RIOK2;TNPO1;EXOSC3;EXOSC2;EXOSC1;DIS3;ANXA5;PPP2R5A;LMBRD2;XRN1;TTC5;DCP1A;DCP2		R-HSA-450400;R-HSA-450431;R-HSA-450463;R-HSA-450394
R-HSA-877312	Regulation of IFNG signaling	14	16	0.00110238	0.0426285	0.298399	4	4	0.000314961	9606	Homo sapiens	PTPN1;CAMK2D;USP5;STAT1;IFNGR1;PTPN11;PIAS1;RCL1;TBC1D1;CYTH2;SOCS1;IFNG;SUMO1;PTPN6;ARIH1;ATP6V1D;PTPN2;JAK1		R-HSA-877308;R-HSA-997326;R-HSA-877269;R-HSA-877281
R-HSA-8878159	Transcriptional regulation by RUNX3	75	118	0.00813008	0.0442732	0.309912	47	47	0.00370079	9606	Homo sapiens	CDKN1A;CHD9;CCDC47;ARPC1A;TAZ;RBPJ;ITGAL;PSMD8;PSMD9;RABGEF1;PSMD6;PSMD7;PSMD4;PSMD5;MYC;PSMD2;PSMD3;PSMD1;EP300;BTRC;FBXO9;BRD2;TPRA1;TMEM150A;ITGA4;TSC22D2;TAP1;RUNX3;PDIA4;PSMA5;PSMA6;KAT2B;PSMA3;PSMA4;PSMA1;PSMA2;PSME3;PSME1;UBE2V2;PSME2;TP53;UBA52;PSMD10;PSMD12;RNASEH2A;ANAPC15;PSMD11;CBFB;RPN2;PSMD14;PSMD13;LEF1;RPN1;TCF7;NDUFB1;RTN4;PSMA7;PSMB6;PSMB7;PSMB4;PSMB5;UBB;VPS51;ERICH1;PSMB2;ZNHI…		R-HSA-8878212;R-HSA-8951951;R-HSA-8937807;R-HSA-8952399;R-HSA-8951695;R-HSA-8952128;R-HSA-8937792;R-HSA-8878220;R-HSA-8951428;R-HSA-8952069;R-HSA-8952408;R-HSA-1980047;R-HSA-8949276;R-HSA-8951966;R-HSA-8949343;R-HSA-1989766;R-HSA-8952081;R-HSA-8951442;R-HSA-8878237;R-HSA-8951443;R-HSA-8937814;R-HSA-4411357;R-HSA-8949335;R-HSA-8952232;R-HSA-8951977;R-HSA-8878117;R-HSA-4411367;R-HSA-8878243;R-HSA-8…
R-HSA-5619084	ABC transporter disorders	64	99	0.006821	0.0452473	0.316731	14	22	0.00173228	9606	Homo sapiens	ABCD4;ABCD2;CHD9;PSMD8;PSMD9;RABGEF1;PSMD6;PSMD7;PSMD4;PSMD5;PSMD2;PSMD3;PSMD1;BTRC;FBXO9;ABCC1;TPRA1;TSC22D2;TAP1;PDIA4;PSMA5;PSMA6;PSMA3;PSMA4;PSMA1;PSMA2;PSME3;PSME4;MCM3;UBE2V2;PSME1;PSME2;UBA52;PSMD10;PSMD12;VCP;ABCB1;PSMD11;ANAPC15;RPN2;PSMD14;PSMD13;RPN1;SEL1L;DERL1;DERL2;PSMA7;PSMB6;ERLEC1;PSMB7;PSMB4;PSMB5;ERICH1;UBB;OS9;PSMB2;ZNHIT3;PSMB3;UBC;PSMB1;PSMF1;RPS27A;USP25;CCDC12;HSPA4;LIMK2;…		R-HSA-8866854;R-HSA-5678517;R-HSA-5678992;R-HSA-5678749;R-HSA-5683325;R-HSA-5679101;R-HSA-8866858;R-HSA-5679000;R-HSA-8866857;R-HSA-8866856;R-HSA-5678822;R-HSA-5682311;R-HSA-5684043;R-HSA-5679145
R-HSA-453279	Mitotic G1 phase and G1/S transition	106	173	0.0119195	0.0459427	0.321599	98	98	0.00771654	9606	Homo sapiens	RB1;CCNH;GMNN;PPP2R2A;PSMD8;PSMD9;RABGEF1;PSMD6;CCND3;PSMD7;CCND2;PSMD4;HENMT1;PPP2R1B;PSMD5;PPP2R1A;MYC;PSMD2;PSMD3;PSMD1;BTRC;CCNL1;SKP1;FBXO9;TPRA1;DNAAF2;TAP1;PDIA4;PSME3;PSME1;UBE2V2;PSME2;UBA52;KPNB1;PSMD10;RAB5B;PSMD12;NDRG3;ANAPC15;PSMD11;RPN2;PSMD14;MAX;PSMD13;RPN1;CUL1;ZMPSTE24;ORC5;ORC4;UBB;ZNHIT3;ORC3;UBC;ORC2;PSMF1;CCDC12;ODF2;TIMM44;CRLS1;PRRC2B;POLA2;CDK7;CDK6;NACA;CDK4;CDK2;TUBGCP…		R-HSA-8964492;R-HSA-8961934;R-HSA-8961678;R-HSA-8961920;R-HSA-8961665;R-HSA-8964482;R-HSA-8961671;R-HSA-8961688;R-HSA-8961946;R-HSA-8964498;R-HSA-8961961;R-HSA-8964525;R-HSA-9018017;R-HSA-8961952;R-HSA-8964513;R-HSA-8961699;R-HSA-68914;R-HSA-68917;R-HSA-68916;R-HSA-68919;R-HSA-8961982;R-HSA-68918;R-HSA-8964531;R-HSA-8961972;R-HSA-182594;R-HSA-1362261;R-HSA-69191;R-HSA-69195;R-HSA-1362270;R-HSA-68…
R-HSA-76066	RNA Polymerase III Transcription Initiation From Type 2 Promoter	21	27	0.00186027	0.0462895	0.324027	4	4	0.000314961	9606	Homo sapiens	GTF3C1;GTF3C2;GTF3C3;CRCP;GTF3C5;GTF3C6;CLEC16A;RPF2;POLR2E;STAT6;POLR2H;SEC23B;POLR2K;POLR2L;OSBPL9;TBP;POLR3GL;WWP1;NUP93;TXLNA;MT1A;POLR3C;POLR3D;POLR3E;POLR1C;POLR3F;POLR1D;POLR1E;POLR3H;POLR3K		R-HSA-112150;R-HSA-83805;R-HSA-83788;R-HSA-83790
R-HSA-167242	Abortive elongation of HIV-1 transcript in the absence of Tat	21	27	0.00186027	0.0462895	0.324027	2	2	0.00015748	9606	Homo sapiens	CTDP1;SHMT2;MRPS12;SUPT4H1;MTMR6;FAM160B1;TATDN1;POLR2A;POLR2B;POLR2C;POLR2D;POLR2E;POLR2G;POLR2H;NELFA;NELFCD;POLR2I;POLR2J;POLR2K;POLR2L;NELFE;TMOD1;NCBP1;NCBP2;WWP1;GTF2F1;SUPT5H;GTF2F2;HAUS1;MT1A		R-HSA-167147;R-HSA-167087
R-HSA-6784531	tRNA processing in the nucleus	47	70	0.00482293	0.0468335	0.327834	7	7	0.000551181	9606	Homo sapiens	POP5;NUP107;POP7;TSEN15;MAST3;POP4;RTCB;ZBTB8OS;TSEN54;CLP1;NUP62;FLOT2;OSTF1;RPP38;NUP214;SEC13;NUP210;NUP133;ELAC2;NOSIP;TRNT1;SCAMP2;NUP93;POR;POLG2;NUP50;UQCRC1;NUP54;NUP98;ERGIC3;PRR13;TSEN34;DCTN5;SEH1L;DDX1;AAAS;NUP160;NUP85;TIFA;TPR;NUP88;C2orf49;RAE1;RANBP2;NUP155;CPSF1;NUP153;ZNFX1;XPOT;NUP35;NUPL2;RAN;NUP37		R-HSA-6785478;R-HSA-5696807;R-HSA-5696816;R-HSA-5696815;R-HSA-5696813;R-HSA-6783483;R-HSA-5696810
R-HSA-5358351	Signaling by Hedgehog	103	168	0.011575	0.0478349	0.334845	52	82	0.00645669	9606	Homo sapiens	PSMD8;PSMD9;RABGEF1;PSMD6;PSMD7;PSMD4;PSMD5;PSMD2;PSMD3;ARHGDIB;PSMD1;BTRC;PRKACB;SKP1;FBXO9;TPRA1;TAP1;TUBA4A;RBX1;PDIA4;ADAM17;PRKAR1A;PSME3;PSME4;ULK3;PSME1;UBE2V2;PSME2;UBA52;PSMD10;VCP;PSMD12;ANAPC15;PSMD11;RPN2;PSMD14;PSMD13;RPN1;SEL1L;CUL1;RAB11FIP1;UBB;ZNHIT3;KIF3A;PRKAR2A;UBC;PSMF1;IVNS1ABP;SMURF2;CCDC12;RDX;GNAS;TUBGCP4;GSK3B;NUMA1;TCF25;CHD9;CCDC47;ZFAND2B;BRK1;ARRB2;CDC73;IFT52;TUBA1C…		R-HSA-5362386;R-HSA-5610717;R-HSA-5610718;R-HSA-5610741;R-HSA-5610742;R-HSA-5610737;R-HSA-5610749;R-HSA-5635839;R-HSA-5610745;R-HSA-5610746;R-HSA-5610725;R-HSA-5610727;R-HSA-5610726;R-HSA-5610720;R-HSA-5610722;R-HSA-5362793;R-HSA-5610733;R-HSA-5610732;R-HSA-5610735;R-HSA-5362412;R-HSA-5610730;R-HSA-5635861;R-HSA-5362448;R-HSA-5633040;R-HSA-5635856;R-HSA-5635868;R-HSA-5632668;R-HSA-5362459;R-HSA-5…
R-HSA-6796648	TP53 Regulates Transcription of DNA Repair Genes	58	89	0.00613201	0.0480837	0.336586	17	17	0.00133858	9606	Homo sapiens	ATF2;CCNK;CCNT2;CCNT1;ELL;CCNH;MRPS12;TATDN1;AUH;KIF21A;ME2;NELFCD;NELFA;NELFE;LYPLA1;SUPT16H;USP4;ELMOD3;FOS;GTF2F1;GTF2F2;DDB2;HAUS1;RAD51D;MT1A;MSH2;FKBP8;TP53;ISYNA1;TMEM63A;CTDP1;SLC20A1;SHMT2;SUPT4H1;WDR61;MTMR6;TM9SF3;FAM160B1;POLR2A;POLR2B;POLR2C;POLR2D;POLR2E;POLR2G;POLR2H;SLC25A20;RFFL;POLR2I;EPS15;POLR2J;PMS1;POLR2K;POLR2L;JUN;WWP1;GTF2H1;SSRP1;MLH1;GTF2H3;TTC39C;SUPT5H;CDK9;CDK7;ERCC3…		R-HSA-6796647;R-HSA-6797606;R-HSA-6806405;R-HSA-6797090;R-HSA-6806413;R-HSA-6806412;R-HSA-6797100;R-HSA-6796649;R-HSA-6806408;R-HSA-6806423;R-HSA-6806419;R-HSA-6806417;R-HSA-6797712;R-HSA-6797616;R-HSA-6806394;R-HSA-6806425;R-HSA-6806392
R-HSA-1834949	Cytosolic sensors of pathogen-associated DNA	51	77	0.00530522	0.0483603	0.338522	43	48	0.00377953	9606	Homo sapiens	CRCP;DDX41;TBK1;NKIRAS1;NKIRAS2;EP300;LRRFIP1;TRIM21;RARS2;ZBP1;MED1;CHUK;RIPK3;TMEM173;MRPS9;TXLNA;MT1A;IRF3;POLR1C;POLR1D;IRF7;TRIM13;POLR1E;UBA52;FTO;DHX9;PRKDC;LEF1;CLEC16A;NLRC3;RELA;ERICH1;IFI16;UBB;DHX36;UBC;POLR2E;STAT6;RIPK1;POLR2H;RPS27A;SEC23B;POLR2K;POLR2L;OSBPL9;XRCC6;XRCC5;POLR3GL;TXNL1;WWP1;NFKBIA;PHF5A;POLR3C;POLR3D;POLR3E;REL;POLR3F;CTNNB1;POLR3H;TRIM32;POLR3K;MYD88;NFKBIB		R-HSA-3249392;R-HSA-1810457;R-HSA-2396007;R-HSA-3134954;R-HSA-3134953;R-HSA-2396002;R-HSA-3134822;R-HSA-3134821;R-HSA-168910;R-HSA-3134883;R-HSA-3134946;R-HSA-1964496;R-HSA-2396009;R-HSA-168140;R-HSA-1606345;R-HSA-9604480;R-HSA-3249379;R-HSA-3244643;R-HSA-2032396;R-HSA-3249378;R-HSA-9604487;R-HSA-3134904;R-HSA-8948703;R-HSA-3134901;R-HSA-1591234;R-HSA-3249386;R-HSA-1834951;R-HSA-3134962;R-HSA-196…
R-HSA-75893	TNF signaling	35	50	0.00344495	0.0488663	0.342064	29	29	0.00228346	9606	Homo sapiens	CALCOCO2;SHMT1;TRADD;SPPL2B;SPPL2A;TNFAIP3;XIAP;UBE2D1;ACAT2;SMPD2;BAG4;SHARPIN;CASP8;UBB;ERICH1;UBC;RIPK1;FADD;RPS27A;MAP3K7;IVNS1ABP;CHUK;USP4;USP21;IMP3;TXNL1;VRK1;TRAF2;TRMT1;IMP4;FNDC3A;TRAF1;TNFRSF1A;KCTD7;CYLD;ADAM17;CLIP4;TAX1BP1;TAB2;NDUFS1;RBCK1;TAB1;UBA52;IRF9;BIRC2;NSMAF;BIRC3		R-HSA-5357776;R-HSA-5357904;R-HSA-5357845;R-HSA-5357780;R-HSA-5626962;R-HSA-83656;R-HSA-3371385;R-HSA-83660;R-HSA-5692550;R-HSA-5357828;R-HSA-5357831;R-HSA-5661517;R-HSA-5626953;R-HSA-5634228;R-HSA-5693108;R-HSA-5693055;R-HSA-75240;R-HSA-3371353;R-HSA-5357757;R-HSA-2672196;R-HSA-140978;R-HSA-5626981;R-HSA-5626982;R-HSA-5357860;R-HSA-5634221;R-HSA-5357928;R-HSA-5626988;R-HSA-8863101;R-HSA-83582
R-HSA-5655862	Translesion synthesis by POLK	17	21	0.00144688	0.0504364	0.353055	3	3	0.00023622	9606	Homo sapiens	RFC5;PCNA;RFC4;RFC1;RFC2;RPA1;REV1;RPA2;RCBTB2;MAD2L2;ORC4;EBNA1BP2;ZNHIT1;UBB;ERICH1;DNAJA3;RPA3;UBC;REV3L;POLK;RPS27A;UBA52		R-HSA-5655892;R-HSA-5655965;R-HSA-5655835
R-HSA-381042	PERK regulates gene expression	30	42	0.00289376	0.0522158	0.36551	11	11	0.000866142	9606	Homo sapiens	CEBPB;CELF1;CEBPG;PARN;HERPUD1;EXOSC7;EXOSC6;EXOSC5;EXOSC4;EXOSC9;EXOSC8;NIPAL3;RIOK2;EXOSC3;EXOSC2;EXOSC1;EIF2A;HSPA5;NFYB;DIS3;NFYC;ANXA5;EIF2AK3;ASNS;PPP2R5A;EIF2S2;EIF2S1;EIF2S3;DDIT3;XRN2;NAA15;ATF6;DCP2;ATF4		R-HSA-381111;R-HSA-517731;R-HSA-1791118;R-HSA-1791180;R-HSA-1791107;R-HSA-381087;R-HSA-1791056;R-HSA-381086;R-HSA-1791095;R-HSA-381128;R-HSA-1791173
R-HSA-5578749	Transcriptional regulation by small RNAs	53	81	0.00558082	0.053353	0.373471	5	5	0.000393701	9606	Homo sapiens	NUP107;MAST3;MRPS12;HIST2H2AC;CHCHD3;H2AFJ;NUP62;FLOT2;OSTF1;HIST1H2AC;NUP214;RBM17;SEC13;NUP210;NUP133;H2AFZ;H2AFX;H2AFV;NOSIP;COMMD4;NUP93;MT1A;NUP50;BLVRB;NUP54;NUP98;HIST1H2BD;PRR13;DCTN5;SEH1L;SHMT2;GATA3;AAAS;NUP160;FAM160B1;OS9;POLR2A;NUP85;POLR2B;POLR2C;TIFA;POLR2D;TPR;POLR2E;NUP88;POLR2G;POLR2H;POLR2I;POLR2J;RAE1;POLR2K;POLR2L;RANBP2;NUP155;H3F3B;PTGES3;H3F3A;WWP1;NUP153;ZNFX1;AGO2;NUP35…		R-HSA-5578965;R-HSA-5578966;R-HSA-5578742;R-HSA-5578744;R-HSA-5578712
R-HSA-3899300	SUMOylation of transcription cofactors	31	44	0.00303156	0.0566291	0.396404	27	27	0.00212598	9606	Homo sapiens	ZNF131;DDX5;ZNF350;UHRF2;DDX46;CTBP1;ZBTB1;PARK7;BMI1;RNF2;CYTH2;PCM1;RNF115;ING2;TRIM28;SUMO1;SIN3A;SUMO3;SUMO2;SAFB2;EP300;CTSF;SNX5;DDX17;CD53;PIAS4;NCOA2;PIAS3;CASP8AP2;DAXX;NPM1;UBE2I;CBX4;MBD1;COMMD3;SAFB;PHC3;TOPORS;PIAS1;SLC4A7;EEF1A1;PHF5A;MAL;PTPN9;BAP1		R-HSA-4085372;R-HSA-3108203;R-HSA-3296126;R-HSA-4090288;R-HSA-4085296;R-HSA-4090284;R-HSA-3903017;R-HSA-4085994;R-HSA-4086059;R-HSA-4085992;R-HSA-3900194;R-HSA-4085347;R-HSA-3900070;R-HSA-3108209;R-HSA-3899291;R-HSA-5228521;R-HSA-4086036;R-HSA-3900177;R-HSA-3927824;R-HSA-3927959;R-HSA-4085331;R-HSA-3900047;R-HSA-3927886;R-HSA-4086088;R-HSA-4085318;R-HSA-4086083;R-HSA-3782535
R-HSA-9613829	Chaperone Mediated Autophagy	18	23	0.00158468	0.0584033	0.408823	19	19	0.00149606	9606	Homo sapiens	HSPA8;ABCC1;HSP90AA1;HSP90AB1;PARK7;HDAC6;EEF1A1;STAG1;NEIL2;UBB;ARL13B;ERICH1;LAMP1;UBC;LAMP2;PLIN3;PLIN2;VIM;RAC1;RPS27A;PCNT;UBA52		R-HSA-9626034;R-HSA-9626067;R-HSA-9626256;R-HSA-9626038;R-HSA-9626039;R-HSA-9626235;R-HSA-9622840;R-HSA-9624158;R-HSA-9626046;R-HSA-9626242;R-HSA-9625188;R-HSA-9626276;R-HSA-9620197;R-HSA-9615721;R-HSA-9622831;R-HSA-9626060;R-HSA-9625196;R-HSA-9625197;R-HSA-9626253
R-HSA-5620912	Anchoring of the basal body to the plasma membrane	63	99	0.006821	0.0591465	0.40895	9	9	0.000708661	9606	Homo sapiens	YWHAE;CEP57;MRPS14;CETN2;CCP110;WDR44;PCM1;ACTR1A;TUBA1A;TCTN3;SNRNP70;PPP2R1A;CDC27;CNTRL;CEP250;SMIM12;RAB8A;ANKRD13A;OFD1;IQCB1;EIF5B;HSP90AA1;TUBB;HAUS3;CSNK1D;TUBG2;HAUS5;TUBG1;DYNLL1;CKAP5;TUBA4A;HAUS2;SEPT2;HAUS1;HSH2D;DMTF1;TMEM216;AKAP9;CEP63;MAPRE1;SFI1;CRK;SDCCAG8;PAFAH1B1;DYNC1I2;USP14;SEH1L;DCTN2;DCTN1;SSNA1;DCTN3;FBF1;NXF1;HAUS8;GPAT4;TGS1;RAD21;TPR;ATP6V0A2;ASCC2;STX2;PCNT;CLASP1;I…		R-HSA-5626228;R-HSA-5626227;R-HSA-5638014;R-HSA-5626220;R-HSA-5626223;R-HSA-5626681;R-HSA-5617816;R-HSA-5626699;R-HSA-5638009
R-HSA-2173789	TGF-beta receptor signaling activates SMADs	26	36	0.00248036	0.0602153	0.40895	39	39	0.00307087	9606	Homo sapiens	PPP1R15A;TCERG1;USP15;TARSL2;CCDC47;FURIN;NEDD8;PPP1CB;PPP1CC;XPO1;UBB;ERICH1;UBC;EMB;RPS27A;SLC39A1;ACAD8;SMAD2;CHTOP;SMURF2;TMOD3;SIRT7;UCHL5;TGFBR1;TGFBR2;SMAD7;PPP1CA;FKBP1A;STAG1;COX7A2L;STRAP;STUB1;RIN3;B9D2;UBA52;KPNB1		R-HSA-178178;R-HSA-2176417;R-HSA-2176416;R-HSA-2128994;R-HSA-2187368;R-HSA-4332235;R-HSA-173512;R-HSA-2167917;R-HSA-4332236;R-HSA-2187375;R-HSA-178189;R-HSA-177107;R-HSA-170835;R-HSA-2167924;R-HSA-2187382;R-HSA-170843;R-HSA-170846;R-HSA-2176445;R-HSA-170847;R-HSA-170844;R-HSA-170850;R-HSA-178208;R-HSA-173542;R-HSA-178215;R-HSA-2167876;R-HSA-2176452;R-HSA-178218;R-HSA-2187401;R-HSA-173483;R-HSA-21…
R-HSA-6806003	Regulation of TP53 Expression and Degradation	32	46	0.00316935	0.0610574	0.40895	35	35	0.00275591	9606	Homo sapiens	PRR5;RAB5B;RNF34;PHF20;MAPKAP1;PRDM1;ZMPSTE24;PPP2CA;CLN3;UBB;ERICH1;PPP2R1B;PPP2R1A;UBC;MLST8;SNX9;RICTOR;RFFL;RPS27A;PDK1;ACTR2;DAXX;USP7;ATP13A1;HPS1;PPP2R5C;CCT6A;RAD51D;CCNG1;CDK2;MDM2;MDM4;ATM;SGK1;UBA52;TP53		R-HSA-6792871;R-HSA-198599;R-HSA-6804194;R-HSA-6804193;R-HSA-3222072;R-HSA-349455;R-HSA-6792491;R-HSA-3215295;R-HSA-6804724;R-HSA-6791409;R-HSA-6793661;R-HSA-5633460;R-HSA-6804998;R-HSA-6804741;R-HSA-5689972;R-HSA-6795460;R-HSA-6804996;R-HSA-6793666;R-HSA-6804879;R-HSA-6804942;R-HSA-6793685;R-HSA-6795667;R-HSA-6795473;R-HSA-349426;R-HSA-6792863;R-HSA-3700992;R-HSA-6804191;R-HSA-6805022;R-HSA-6804…
R-HSA-5675221	Negative regulation of MAPK pathway	32	46	0.00316935	0.0610574	0.40895	12	12	0.000944882	9606	Homo sapiens	SLC25A1;YWHAB;ZFAND2A;ARAF;PEBP1;UBE3A;PPP2CA;PTBP1;NRAS;CTSO;DUSP10;UBB;ERICH1;PPP2R1B;PPP2R5E;PPP2R1A;SVBP;UBC;MAPK1;RPS27A;MARK3;MAPK3;BRAP;DUSP4;DUSP5;MAP2K1;DUSP2;MAP2K2;DUSP1;AGL;PPP2R5A;PPP2R5D;PPP2R5C;EEF1A1;GALE;PPP5C;EIF5;PPT1;CHPT1;KRAS;EIF3E;RAF1;UBA52;SMAP1		R-HSA-5674022;R-HSA-5675431;R-HSA-5674018;R-HSA-5674019;R-HSA-5675376;R-HSA-5674496;R-HSA-5675198;R-HSA-5674140;R-HSA-5675373;R-HSA-5675194;R-HSA-5675433;R-HSA-5675417
R-HSA-9603798	Class I peroxisomal membrane protein import	16	20	0.00137798	0.0611164	0.40895	6	6	0.000472441	9606	Homo sapiens	PEX16;ATAD1;FIS1;ACBD5;ABCD2;PEX19;RSAD2;PEX11B;PEX2;PEX13;PEX14;ALDH3A2;SLC25A17;WDR92;PEX3;ANKRD10;PAF1;NUP98		R-HSA-9603797;R-HSA-9603784;R-HSA-9603801;R-HSA-9603775;R-HSA-9603791;R-HSA-9603804
R-HSA-5656121	Translesion synthesis by POLI	16	20	0.00137798	0.0611164	0.40895	3	3	0.00023622	9606	Homo sapiens	RFC5;PCNA;RFC4;RFC1;RFC2;RPA1;REV1;RPA2;RCBTB2;MAD2L2;ORC4;EBNA1BP2;ZNHIT1;UBB;ERICH1;DNAJA3;RPA3;UBC;REV3L;RPS27A;UBA52		R-HSA-5656148;R-HSA-5656158;R-HSA-5656105
R-HSA-8876198	RAB GEFs exchange GTP for GDP on RABs	60	94	0.00647651	0.0612969	0.40895	20	21	0.00165354	9606	Homo sapiens	DENND1C;YWHAE;DENND1B;COX7B;GDI1;UBE2D3;GDI2;NKAP;SAT1;ABHD12;RABGEF1;TRMT112;RINL;TRAPPC11;TRAPPC13;RAB8A;JAK1;RAB8B;CHID1;DENND2D;TRAPPC2L;ARRDC3;RPS6;GAPVD1;RHOA;TRAPPC6A;TRAPPC6B;RIN3;DENND6A;RAPGEF6;CRK;RAB7A;RAB1A;COPB2;RAB5B;FH;RAB5C;PFKFB3;TNKS;RAB1B;JAKMIP1;HSPBP1;RAB21;AMN1;C6orf203;NAE1;RAB6A;TRAPPC2;TRAPPC3;NQO1;TRAPPC1;ANKRD27;DENND4B;DENND4A;TRAPPC4;HPS1;TRAPPC5;DENND4C;HPS4;RAB39B;…		R-HSA-8876615;R-HSA-8876454;R-HSA-8876837;R-HSA-8877475;R-HSA-8933452;R-HSA-8876193;R-HSA-8877760;R-HSA-8877998;R-HSA-8877612;R-HSA-8877451;R-HSA-8933446;R-HSA-8876616;R-HSA-8875318;R-HSA-8877813;R-HSA-8876191;R-HSA-8877311;R-HSA-8876190;R-HSA-8876188;R-HSA-8877308;R-HSA-8875320
R-HSA-2682334	EPH-Ephrin signaling	64	101	0.0069588	0.0613899	0.40895	52	56	0.00440945	9606	Homo sapiens	RPL31;ARPC1B;ARPC1A;ULK4;CLTC;CLTB;CLTA;ASH2L;WASL;CHD1;ACTB;ACTG1;RRP9;GLIPR2;RPS6KA1;CFL1;NCK2;RAC1;AP2M1;NCK1;CHID1;ACTR3;VAV3;PSENEN;ACTR2;ALG3;ADAM10;ARMC8;RABGGTA;RHOA;ELF1;MYL6;RASA1;MYH9;ARHGEF7;EPHA1;IL6ST;DBN1;KPNB1;DHX8;ROCK1;CCDC69;RAP1GDS1;PSEN2;PSEN1;STK4;EFNA4;MYL12A;GTF2E2;MYL12B;APH1A;CDC42;SDCBP;ODF2L;NCSTN;APH1B;UBR7;HECTD3;ORMDL2;AP2S1;FYN;PAK2;HSPA5;TPRG1;LIMK2;LIMK1;ARPC4;AR…		R-HSA-3928633;R-HSA-3928632;R-HSA-3928639;R-HSA-3928627;R-HSA-3928625;R-HSA-3928624;R-HSA-3928631;R-HSA-3928628;R-HSA-3928619;R-HSA-3928617;R-HSA-3928616;R-HSA-3928623;R-HSA-3928620;R-HSA-3928608;R-HSA-3928615;R-HSA-3928614;R-HSA-3928612;R-HSA-3928602;R-HSA-3928601;R-HSA-3928600;R-HSA-3928607;R-HSA-4093339;R-HSA-4093336;R-HSA-3928604;R-HSA-3928595;R-HSA-3928594;R-HSA-3928592;R-HSA-4093330;R-HSA-3…
R-HSA-2173788	Downregulation of TGF-beta receptor signaling	21	28	0.00192917	0.0623808	0.40895	28	28	0.00220472	9606	Homo sapiens	PPP1R15A;USP15;TARSL2;CCDC47;PPP1CB;PPP1CC;XPO1;UBB;ERICH1;UBC;EMB;RPS27A;SLC39A1;ACAD8;SMAD2;SMURF2;TMOD3;SIRT7;UCHL5;TGFBR1;TGFBR2;SMAD7;PPP1CA;STAG1;COX7A2L;STRAP;STUB1;RIN3;B9D2;UBA52;KPNB1		R-HSA-178178;R-HSA-2176417;R-HSA-2176416;R-HSA-2128994;R-HSA-2187368;R-HSA-173512;R-HSA-2167917;R-HSA-2187375;R-HSA-178189;R-HSA-2167924;R-HSA-2187382;R-HSA-2176445;R-HSA-178208;R-HSA-173542;R-HSA-178215;R-HSA-2167876;R-HSA-2176452;R-HSA-178218;R-HSA-2187401;R-HSA-173483;R-HSA-2127562;R-HSA-2187405;R-HSA-2169046;R-HSA-2179291;R-HSA-2187355;R-HSA-2169050;R-HSA-2179293;R-HSA-2187358
R-HSA-8949664	Processing of SMDT1	14	17	0.00117128	0.0632974	0.40895	5	5	0.000393701	9606	Homo sapiens	STOML2;ABCB7;EIF4A3;SPG7;PHB;PHB2;PARL;SMDT1;RUVBL2;PMPCB;YME1L1;PMPCA;MICU2;MICU1		R-HSA-8949659;R-HSA-8949661;R-HSA-8949649;R-HSA-8949668;R-HSA-8953461
R-HSA-69618	Mitotic Spindle Checkpoint	69	110	0.00757889	0.0633924	0.40895	7	7	0.000551181	9606	Homo sapiens	TMEM183A;NUP107;UBE2D1;TM7SF3;PPP1CC;MFSD6;XPO1;PPP2R1B;PPP2R5E;PPP2R1A;CDC26;CDC27;KNTC1;EMB;SLC25A44;NDEL1;ACAD8;SEC13;NUDC;ANAPC7;NUP133;TMOD3;DDX10;NOSIP;PPP2R5A;PPP2R5D;FNDC3A;PPP2R5C;RANGAP1;DYNLL1;CKAP5;EEF1A1;PSMA6;DYNC1LI1;CLIP1;COX7A2L;DYNC1LI2;KIF2A;ANAPC4;TXNIP;ANAPC5;NUP98;DOCK2;MAPRE1;PRMT9;PRR13;ALDH9A1;PAFAH1B1;DYNC1I2;DCTN5;SEH1L;ANAPC15;ANAPC16;UBA6;MIS12;TULP3;PMF1;NUP160;ACAT2…		R-HSA-141409;R-HSA-141431;R-HSA-141429;R-HSA-141422;R-HSA-141439;R-HSA-141423;R-HSA-141437
R-HSA-9663891	Selective autophagy	57	89	0.00613201	0.0634906	0.40895	44	48	0.00377953	9606	Homo sapiens	TCF25;MPG;PRKAG1;PARK7;TOMM20;TOMM22;TUBA1C;MAP1LC3B;TUBA1B;HINT2;TUBA1A;FUNDC1;ABCC1;HSP90AA1;CSNK2A1;TUBB;CSNK2A2;DYNLL1;PRKAB1;TUBA4A;ATG12;JMJD6;DYNC1LI1;DYNC1LI2;TUBB2A;CSNK2B;PLIN3;PLIN2;VDAC1;UBA52;PRMT9;SQSTM1;CCDC90B;DYNC1I2;VCP;TOMM40;STAU1;HDAC6;FXR1;STRIP1;ERICH1;UBB;ARL13B;HSF1;UBC;MFN2;HACL1;ASCC3;RPS27A;PCNT;ATG5;DYNC1H1;HSPA8;MTERF3;MAP1LC3B2;RFXANK;TUBB4B;STAG1;MAN2B2;NBR1;TOMM7;…		R-HSA-9674131;R-HSA-9646354;R-HSA-9639698;R-HSA-9664850;R-HSA-9646679;R-HSA-9641111;R-HSA-9664855;R-HSA-9641109;R-HSA-9613530;R-HSA-9664862;R-HSA-9646685;R-HSA-8948039;R-HSA-5205663;R-HSA-9641089;R-HSA-5205661;R-HSA-9646347;R-HSA-9641096;R-HSA-8959571;R-HSA-9613513;R-HSA-9674127;R-HSA-8959573;R-HSA-5205649;R-HSA-9646348;R-HSA-9664883;R-HSA-9640114;R-HSA-9664881;R-HSA-9664880;R-HSA-8948139;R-HSA-9…
R-HSA-4755510	SUMOylation of immune response proteins	10	11	0.000757889	0.0637337	0.40895	5	5	0.000393701	9606	Homo sapiens	PIAS4;NFKBIA;PIAS3;RNF115;UBE2I;SUMO1;SUMO3;SUMO2;REL;IKBKE;TOPORS;RELA		R-HSA-4656914;R-HSA-4755536;R-HSA-4755411;R-HSA-4755478;R-HSA-4755479
R-HSA-3371378	Regulation by c-FLIP	10	11	0.000757889	0.0637337	0.40895	4	4	0.000314961	9606	Homo sapiens	CASP8;TRADD;TNFSF10;FAS;TNFRSF10B;TRAF2;RIPK1;FASLG;VRK1;FADD;CFLAR		R-HSA-3371360;R-HSA-3465459;R-HSA-3465448;R-HSA-3371359
R-HSA-69416	Dimerization of procaspase-8	10	11	0.000757889	0.0637337	0.40895	3	3	0.00023622	9606	Homo sapiens	CASP8;TRADD;TNFSF10;FAS;TNFRSF10B;TRAF2;RIPK1;FASLG;VRK1;FADD;CFLAR		R-HSA-141159;R-HSA-141156;R-HSA-73945
R-HSA-110313	Translesion synthesis by Y family DNA polymerases bypasses lesions on DNA template	33	48	0.00330715	0.0654905	0.40895	28	28	0.00220472	9606	Homo sapiens	VCP;PCNA;UBA7;USP10;UBE2L6;RCHY1;RCBTB2;POLD3;ORC4;ZNHIT1;UBB;ERICH1;NSD1;UBC;POLD2;CDC27;REV3L;TRIM25;POLK;RPS27A;RFC5;ACOT7;RFC4;RFC1;RFC2;DNAAF2;RPA1;REV1;RPA2;ISG15;MAD2L2;POLE4;EBNA1BP2;DNAJA3;CLCF1;RPA3;POLE3;SPRTN;KXD1;UBA52;CSNK1G1		R-HSA-5655892;R-HSA-5656148;R-HSA-5653780;R-HSA-5653840;R-HSA-5656158;R-HSA-5655965;R-HSA-5653786;R-HSA-5655835;R-HSA-5655193;R-HSA-5653766;R-HSA-5655170;R-HSA-5653838;R-HSA-5654989;R-HSA-5654986;R-HSA-5653770;R-HSA-5654985;R-HSA-5652151;R-HSA-110307;R-HSA-110308;R-HSA-110311;R-HSA-5653756;R-HSA-110317;R-HSA-5653754;R-HSA-110316;R-HSA-110319;R-HSA-5655142;R-HSA-110322;R-HSA-5656105
R-HSA-111465	Apoptotic cleavage of cellular proteins	27	38	0.00261816	0.0656677	0.40895	38	38	0.00299213	9606	Homo sapiens	ERO1B;ROCK1;SATB1;PPP2R2A;ADD1;CASP7;CASP8;FNTA;CSRP1;CASP6;CASP3;LMNA;TIFA;SPTAN1;TRMT1L;BCAP31;DBNL;PARP1;MBOAT7;PRKCD;GGCT;STK24;APC;STK26;ACIN1;CTNNB1;NUP54;PRKCQ;VIM;HNRNPC;BIRC2		R-HSA-202947;R-HSA-351877;R-HSA-201603;R-HSA-351876;R-HSA-351936;R-HSA-201611;R-HSA-352268;R-HSA-201608;R-HSA-212552;R-HSA-351894;R-HSA-202960;R-HSA-202967;R-HSA-201622;R-HSA-202966;R-HSA-351901;R-HSA-202969;R-HSA-201631;R-HSA-201630;R-HSA-201629;R-HSA-201628;R-HSA-201634;R-HSA-264871;R-HSA-201639;R-HSA-264865;R-HSA-202917;R-HSA-201637;R-HSA-201636;R-HSA-350319;R-HSA-201640;R-HSA-350318;R-HSA-351…
R-HSA-69190	DNA strand elongation	27	38	0.00261816	0.0656677	0.40895	15	15	0.0011811	9606	Homo sapiens	FEN1;PCNA;MCM7;PRIM1;PEPD;RCBTB2;RRP7A;POLD3;ORC4;POLD2;CDC27;CCNL1;RFC5;UTP15;ACOT7;RFC4;RFC1;LIG1;RFC2;RPA1;RPA2;UBE2A;CRLS1;EBNA1BP2;POLA2;NACA;DNAJA3;CLCF1;RPA3;MCM3;FOSB;MCM5;MCM6		R-HSA-69152;R-HSA-69127;R-HSA-69063;R-HSA-176942;R-HSA-69068;R-HSA-69074;R-HSA-69173;R-HSA-69140;R-HSA-69142;R-HSA-169461;R-HSA-69144;R-HSA-69053;R-HSA-69116;R-HSA-169468;R-HSA-176956
R-HSA-179409	APC-Cdc20 mediated degradation of Nek2A	19	25	0.00172247	0.0663496	0.40895	3	3	0.00023622	9606	Homo sapiens	TMEM183A;ANAPC15;ANAPC16;UBE2D1;TULP3;TM7SF3;ACAT2;ANAPC10;ANAPC11;UBB;ERICH1;CDC26;UBC;CDC27;TMEM208;BUB3;RPS27A;ANAPC7;FNDC3A;PSMA6;CDC16;ANAPC4;TXNIP;ANAPC5;TAB2;UBA52;MAD2L1		R-HSA-179410;R-HSA-179417;R-HSA-179421
R-HSA-1445148	Translocation of SLC2A4 (GLUT4) to the plasma membrane	51	79	0.00544302	0.06797	0.40895	15	15	0.0011811	9606	Homo sapiens	YWHAE;C2CD5;IPO11;YWHAB;TCF25;MPG;SNAP23;PRKAG1;ACTB;ACTG1;TUBA1C;TUBA1B;HINT2;TUBA1A;YWHAQ;RAC1;KPNA2;KIFAP3;RAB8A;YWHAH;EXOC7;RALGAPA2;TUBB;YWHAZ;PRKAB1;ITFG1;TUBA4A;TBC1D1;TUBB2A;EXOC4;EXOC3;MYH9;EXOC5;CRK;VAMP2;EXOC2;RHOQ;EXOC1;RALA;DHX8;STXBP3;HSPBP1;KIF3A;TBC1D14;CAMK2G;UBE2H;BCL11B;ASPSCR1;MYO5A;LNPEP;TUBB4B;RAB11A;RAB10;MYO1C;RAB14;MAN2B2;ESYT2;CALM3;CALM1;CALM2;CUL4B		R-HSA-1445143;R-HSA-2316352;R-HSA-1458485;R-HSA-1458463;R-HSA-1445149;R-HSA-1449597;R-HSA-2255342;R-HSA-2255343;R-HSA-1445144;R-HSA-1449574;R-HSA-1454689;R-HSA-2316347;R-HSA-5260201;R-HSA-1454699;R-HSA-2316349
R-HSA-937061	TRIF(TICAM1)-mediated TLR4 signaling	67	107	0.00737219	0.0681583	0.40895	56	58	0.00456693	9606	Homo sapiens	ATF1;ATF2;UBE2D2;UBE2D3;UBE2D1;HMGB1;RPS6KA3;TBK1;RPS6KA5;CASP8;PPP2R1B;NKIRAS1;PPP2R1A;NKIRAS2;RPS6KA1;CWC22;MLX;MAP3K8;BTRC;IKBKE;MAP3K7;SKP1;MAP2K3;MEF2A;CAP1;RARS2;DUSP4;MAP2K4;MAP2K1;CHUK;H2AFY;RIPK3;FBXW11;RIPK2;TRAF2;PPP2R5D;FNDC3A;FOS;VRK3;CRNKL1;CREB1;MAPKAPK3;KIF2A;IRF3;TRAF3;SBDS;IRF7;UBA52;BIRC2;BIRC3;PRPS1;CAMK2D;CUL1;TOB1;TANK;RELA;ACAT2;PPP2CA;ERICH1;UBB;IRAK1;SVBP;EXOSC8;UBC;MAPK1…		R-HSA-177671;R-HSA-198669;R-HSA-450325;R-HSA-5609665;R-HSA-199959;R-HSA-5362500;R-HSA-203797;R-HSA-450333;R-HSA-2562564;R-HSA-450337;R-HSA-450222;R-HSA-450346;R-HSA-450358;R-HSA-451634;R-HSA-2213017;R-HSA-2569057;R-HSA-451649;R-HSA-198731;R-HSA-2562541;R-HSA-168136;R-HSA-937029;R-HSA-5684250;R-HSA-5684248;R-HSA-168140;R-HSA-168915;R-HSA-199895;R-HSA-450257;R-HSA-198746;R-HSA-9630923;R-HSA-2201338…
R-HSA-166166	MyD88-independent TLR4 cascade	67	107	0.00737219	0.0681583	0.40895	56	60	0.00472441	9606	Homo sapiens	ATF1;ATF2;UBE2D2;UBE2D3;UBE2D1;HMGB1;RPS6KA3;TBK1;RPS6KA5;CASP8;PPP2R1B;NKIRAS1;PPP2R1A;NKIRAS2;RPS6KA1;CWC22;MLX;MAP3K8;BTRC;IKBKE;MAP3K7;SKP1;MAP2K3;MEF2A;CAP1;RARS2;DUSP4;MAP2K4;MAP2K1;CHUK;H2AFY;RIPK3;FBXW11;RIPK2;TRAF2;PPP2R5D;FNDC3A;FOS;VRK3;CRNKL1;CREB1;MAPKAPK3;KIF2A;IRF3;TRAF3;SBDS;IRF7;UBA52;BIRC2;BIRC3;PRPS1;CAMK2D;CUL1;TOB1;TANK;RELA;ACAT2;PPP2CA;ERICH1;UBB;IRAK1;SVBP;EXOSC8;UBC;MAPK1…		R-HSA-177671;R-HSA-198669;R-HSA-450325;R-HSA-5609665;R-HSA-199959;R-HSA-5362500;R-HSA-203797;R-HSA-450333;R-HSA-2562564;R-HSA-450337;R-HSA-450222;R-HSA-450346;R-HSA-450358;R-HSA-451634;R-HSA-2213017;R-HSA-2569057;R-HSA-451649;R-HSA-198731;R-HSA-2562541;R-HSA-168136;R-HSA-937029;R-HSA-5684250;R-HSA-5684248;R-HSA-168140;R-HSA-168915;R-HSA-199895;R-HSA-450257;R-HSA-198746;R-HSA-9630923;R-HSA-2201338…
R-HSA-390466	Chaperonin-mediated protein folding	63	100	0.0068899	0.0684884	0.41093	19	19	0.00149606	9606	Homo sapiens	BTG3;TCF25;GPR65;NAT10;DCAF7;ACTB;RRP9;TUBA1C;TUBA1B;GNGT2;HINT2;TUBA1A;PPP6R3;FBXO4;LONP2;FBXO6;CCT3;FBXW4;CCT2;USP8;FBXW5;CSNK2A1;VBP1;FBXW7;TUBB;CSNK2A2;ACYP1;TUBA4A;FBXW2;TUBB2A;TCP1;CSNK2B;XRN2;ANAPC4;PFDN1;PLAA;PFDN2;PFDN4;TP53;PFDN5;HDAC3;NDUFB5;USP11;VPS4A;GNAI3;IQGAP1;FBXO44;GNAI2;AP3M1;GNG2;GNG5;NUP85;POC1B;CCT8;CCT7;CCT5;CCT4;NOP56;KLHDC4;CHKA;STAT3;TVP23B;TUBB4B;SOD2;MRPL22;CCT6A;GNB2…		R-HSA-6814119;R-HSA-8850534;R-HSA-390470;R-HSA-8850529;R-HSA-8850560;R-HSA-391266;R-HSA-389954;R-HSA-6814124;R-HSA-8850539;R-HSA-389961;R-HSA-6814121;R-HSA-6814409;R-HSA-6814120;R-HSA-390453;R-HSA-6814418;R-HSA-389970;R-HSA-8850527;R-HSA-389980;R-HSA-390459
R-HSA-5205685	Pink/Parkin Mediated Mitophagy	17	22	0.00151578	0.0703054	0.421833	5	8	0.000629921	9606	Homo sapiens	TOMM40;MTERF3;STAU1;MAP1LC3B2;RFXANK;TOMM20;ATG12;TOMM22;JMJD6;MAP1LC3B;UBB;ERICH1;UBC;TOMM7;MFN2;VDAC1;DYNLRB1;ASCC3;RPS27A;UBA52;SQSTM1;TOMM5;ATG5		R-HSA-5205663;R-HSA-5205661;R-HSA-5205673;R-HSA-5205682;R-HSA-5205649
R-HSA-72086	mRNA Capping	25	35	0.00241146	0.0707216	0.42433	11	11	0.000866142	9606	Homo sapiens	SHMT2;CCNH;RNMT;SLC20A1;MRPS12;WDR61;TM9SF3;FAM160B1;PCM1;POLR2A;POLR2B;POLR2C;POLR2D;POLR2E;POLR2G;POLR2H;POLR2I;POLR2J;POLR2K;POLR2L;TMOD1;RNGTT;NCBP1;NCBP2;WWP1;ELMOD3;GTF2H1;GTF2H3;GTF2F1;SUPT5H;GTF2F2;CDK7;MT1A;ERCC3;CALR;MNAT1		R-HSA-77073;R-HSA-77090;R-HSA-77077;R-HSA-77095;R-HSA-77078;R-HSA-77094;R-HSA-77081;R-HSA-77083;R-HSA-77069;R-HSA-77085;R-HSA-77068
R-HSA-167287	HIV elongation arrest and recovery	28	40	0.00275596	0.0711039	0.426623	3	3	0.00023622	9606	Homo sapiens	ISYNA1;CCNK;CTDP1;CCNT2;CCNT1;ELL;SHMT2;MRPS12;SUPT4H1;MTMR6;FAM160B1;TATDN1;POLR2A;AUH;POLR2B;POLR2C;POLR2D;POLR2E;POLR2G;POLR2H;NELFA;NELFCD;POLR2I;POLR2J;EPS15;POLR2K;POLR2L;NELFE;LYPLA1;SUPT16H;WWP1;SSRP1;GTF2F1;SUPT5H;GTF2F2;HAUS1;CDK9;MT1A;FKBP8		R-HSA-167284;R-HSA-167288;R-HSA-167481
R-HSA-390471	Association of TriC/CCT with target proteins during biosynthesis	28	40	0.00275596	0.0711039	0.426623	2	2	0.00015748	9606	Homo sapiens	HDAC3;USP11;NAT10;IQGAP1;FBXO44;DCAF7;AP3M1;PPP6R3;FBXO4;LONP2;FBXO6;CCT8;CCT7;CCT5;CCT4;NOP56;CCT3;FBXW4;CCT2;USP8;KLHDC4;FBXW5;CHKA;FBXW7;STAT3;TVP23B;SOD2;FBXW2;MRPL22;CCT6A;TCP1;XRN2;TAF7;PLAA;FBXL3;LAMTOR2;FBXL5;CALM2;TP53;WRAP53		R-HSA-390470;R-HSA-391266
R-HSA-167290	Pausing and recovery of HIV elongation	28	40	0.00275596	0.0711039	0.426623	2	2	0.00015748	9606	Homo sapiens	ISYNA1;CCNK;CTDP1;CCNT2;CCNT1;ELL;SHMT2;MRPS12;SUPT4H1;MTMR6;FAM160B1;TATDN1;POLR2A;AUH;POLR2B;POLR2C;POLR2D;POLR2E;POLR2G;POLR2H;NELFA;NELFCD;POLR2I;POLR2J;EPS15;POLR2K;POLR2L;NELFE;LYPLA1;SUPT16H;WWP1;SSRP1;GTF2F1;SUPT5H;GTF2F2;HAUS1;CDK9;MT1A;FKBP8		R-HSA-167282;R-HSA-167292
R-HSA-170822	Regulation of Glucokinase by Glucokinase Regulatory Protein	28	40	0.00275596	0.0711039	0.426623	1	5	0.000393701	9606	Homo sapiens	DCTN5;NUP107;SEH1L;MAST3;AAAS;NUP160;NUP85;TPR;NUP62;TIFA;FLOT2;NUP88;OSTF1;RAE1;NUP214;RANBP2;SEC13;NUP210;NUP155;NUP133;NOSIP;NUP153;NUP93;ZNFX1;NUP50;NUP35;NUP54;NUP98;NUPL2;PRR13;NUP37		R-HSA-170796
R-HSA-450385	Butyrate Response Factor 1 (BRF1) binds and destabilizes mRNA	15	19	0.00130908	0.0740707	0.444424	6	6	0.000472441	9606	Homo sapiens	YWHAB;CELF1;DIS3;ANXA5;PPP2R5A;ZFP36L1;EXOSC7;EXOSC6;EXOSC5;EXOSC4;XRN1;EXOSC9;NIPAL3;EXOSC8;RIOK2;DCP1A;EXOSC3;EXOSC2;DCP2;EXOSC1		R-HSA-450406;R-HSA-482788;R-HSA-450517;R-HSA-450474;R-HSA-450490;R-HSA-450488
R-HSA-77595	Processing of Intronless Pre-mRNAs	15	19	0.00130908	0.0740707	0.444424	5	5	0.000393701	9606	Homo sapiens	TMOD1;CPSF7;CPSF6;CPSF1;NCBP1;NCBP2;CPSF3;CSTF3;CPSF2;RPL35A;WDR33;NUDT21;ATXN3;FIP1L1;POLG2;CLP1;PCF11;UQCRC1;CSTF1;PAPOLA		R-HSA-77589;R-HSA-77591;R-HSA-77590;R-HSA-77593;R-HSA-77592
R-HSA-8949215	Mitochondrial calcium ion transport	20	27	0.00186027	0.0742248	0.445349	10	10	0.000787402	9606	Homo sapiens	STOML2;ABCB7;EIF4A3;SPG7;PHB;SLC8B1;PHB2;PARL;ANAPC11;LETM1;SMDT1;RUVBL2;PRDX1;VDAC3;VDAC2;PMPCB;YME1L1;VDAC1;PMPCA;MICU2;MICU1		R-HSA-8949688;R-HSA-8949145;R-HSA-8949178;R-HSA-8949659;R-HSA-8949661;R-HSA-8949649;R-HSA-8949668;R-HSA-8953461;R-HSA-8949687;R-HSA-8949703
R-HSA-167169	HIV Transcription Elongation	35	52	0.00358275	0.0743368	0.446021	15	15	0.0011811	9606	Homo sapiens	CCNT1;ELL;CCNH;MRPS12;TATDN1;AUH;NELFCD;NELFA;NELFE;TMOD1;LYPLA1;SUPT16H;NCBP1;NCBP2;ELMOD3;GTF2F1;GTF2F2;HAUS1;MT1A;FKBP8;ISYNA1;CTDP1;SLC20A1;SHMT2;SUPT4H1;WDR61;MTMR6;TM9SF3;FAM160B1;POLR2A;POLR2B;POLR2C;POLR2D;POLR2E;POLR2G;POLR2H;POLR2I;EPS15;POLR2J;POLR2K;POLR2L;WWP1;GTF2H1;SSRP1;GTF2H3;SUPT5H;CDK9;CDK7;ERCC3;CALR;MNAT1		R-HSA-167234;R-HSA-167072;R-HSA-167147;R-HSA-167083;R-HSA-167087;R-HSA-167181;R-HSA-167085;R-HSA-170706;R-HSA-170704;R-HSA-167089;R-HSA-167478;R-HSA-167191;R-HSA-167192;R-HSA-167196;R-HSA-167197
R-HSA-167246	Tat-mediated elongation of the HIV-1 transcript	35	52	0.00358275	0.0743368	0.446021	8	8	0.000629921	9606	Homo sapiens	CCNT1;ELL;CCNH;MRPS12;TATDN1;AUH;NELFCD;NELFA;NELFE;TMOD1;LYPLA1;SUPT16H;NCBP1;NCBP2;ELMOD3;GTF2F1;GTF2F2;HAUS1;MT1A;FKBP8;ISYNA1;CTDP1;SLC20A1;SHMT2;SUPT4H1;WDR61;MTMR6;TM9SF3;FAM160B1;POLR2A;POLR2B;POLR2C;POLR2D;POLR2E;POLR2G;POLR2H;POLR2I;EPS15;POLR2J;POLR2K;POLR2L;WWP1;GTF2H1;SSRP1;GTF2H3;SUPT5H;CDK9;CDK7;ERCC3;CALR;MNAT1		R-HSA-170706;R-HSA-167234;R-HSA-170704;R-HSA-167191;R-HSA-167192;R-HSA-167196;R-HSA-167197;R-HSA-167181
R-HSA-597592	Post-translational protein modification	862	1592	0.109687	0.0751293	0.450776	468	525	0.0413386	9606	Homo sapiens	NUP107;NDST2;PSMD8;PSMD9;RABGEF1;PSMD6;PSMD7;PSMD4;PSMD5;PSMD2;PSMD3;PSMD1;PWWP2A;SUPT20H;CHID1;DAXX;TYW3;ZFYVE21;SCAMP2;EID3;PSME3;PSME4;ORAI3;PSME1;PSME2;CFAP97;SF1;TSTA3;SET;SAR1A;SAR1B;TARSL2;NPRL2;COPS7B;COPS7A;GATA3;IQGAP1;AAAS;PRPSAP1;RHOT1;PSMF1;EDEM3;B3GALNT2;PMM1;FUCA1;NCAPH2;EDEM1;FUCA2;PMM2;EDEM2;MRPL22;B4GAT1;HYOU1;ARF3;PIGS;ARF4;ARF1;PIGU;PIGT;PIGO;PIGQ;MTMR14;PIGP;PIGW;DDA1;HIST2H2…		R-HSA-8956040;R-HSA-163843;R-HSA-688136;R-HSA-8956045;R-HSA-162821;R-HSA-6814831;R-HSA-159752;R-HSA-5696605;R-HSA-4755524;R-HSA-5696600;R-HSA-4755526;R-HSA-975902;R-HSA-975903;R-HSA-548890;R-HSA-3000383;R-HSA-159761;R-HSA-162836;R-HSA-6814833;R-HSA-4755536;R-HSA-8855711;R-HSA-5665871;R-HSA-159771;R-HSA-8956050;R-HSA-4551768;R-HSA-159773;R-HSA-975919;R-HSA-975916;R-HSA-5696627;R-HSA-8850594;R-HSA-…
R-HSA-110373	Resolution of AP sites via the multiple-nucleotide patch replacement pathway	23	32	0.00220477	0.0761587	0.456952	19	19	0.00149606	9606	Homo sapiens	FEN1;PCNA;RRP1;RCBTB2;POLB;POLD3;ORC4;NSD1;POLD2;CDC27;HSPA9;RFC5;PRMT5;ACOT7;RFC4;PARP1;RFC1;LIG1;RFC2;ADPRHL2;PARP2;DNAAF2;RPA1;RPA2;POLE4;EBNA1BP2;APEX1;DNAJA3;CLCF1;RPA3;POLE3		R-HSA-110368;R-HSA-110371;R-HSA-5651828;R-HSA-5651792;R-HSA-5649873;R-HSA-5649854;R-HSA-5651805;R-HSA-5651773;R-HSA-5651739;R-HSA-5649883;R-HSA-8952903;R-HSA-5651782;R-HSA-111253;R-HSA-5649856;R-HSA-5651809;R-HSA-110363;R-HSA-5651789;R-HSA-110364;R-HSA-5651723
R-HSA-9615933	Postmitotic nuclear pore complex (NPC) reformation	23	32	0.00220477	0.0761587	0.456952	10	10	0.000787402	9606	Homo sapiens	DCTN5;NUP107;SEH1L;NUP160;SUMO1;NUP85;NUP62;TIFA;PIM1;RCC1;OSTF1;TNPO1;NUP214;SEC13;UBE2I;NUP155;NUP133;DDX10;NOSIP;RANGAP1;NUP93;ZNFX1;LMBRD2;NUP35;NMT2;NUP54;NUP98;RAN;KPNB1;PRR13;NUP37		R-HSA-9615937;R-HSA-9634219;R-HSA-9618378;R-HSA-9634169;R-HSA-9615945;R-HSA-3000449;R-HSA-9624876;R-HSA-9615901;R-HSA-9624845;R-HSA-9624893
R-HSA-3301854	Nuclear Pore Complex (NPC) Disassembly	29	42	0.00289376	0.0765106	0.459064	2	2	0.00015748	9606	Homo sapiens	DCTN5;NUP107;SEH1L;MAST3;AAAS;NUP160;NUP85;TPR;NUP62;TIFA;FLOT2;NUP88;OSTF1;RAE1;NUP214;RANBP2;SEC13;NUP210;NUP155;NUP133;NEK7;NOSIP;NUP153;NUP93;ZNFX1;NUP50;NUP35;NUP54;NUP98;NUPL2;PRR13;NUP37		R-HSA-2990880;R-HSA-2990882
R-HSA-3247509	Chromatin modifying enzymes	149	256	0.0176381	0.0789539	0.473723	72	84	0.00661417	9606	Homo sapiens	ATF2;SMARCB1;KDM1A;TMEM41B;JADE1;ARID4A;EHMT1;ARID4B;YEATS4;ACTB;EFR3A;CHCHD3;KAT5;PPP2R1B;RUVBL2;RUVBL1;FAM53C;EPC1;KAT8;PDK3;EP300;KAT7;SUPT20H;ARID2;IER5;HIST1H2AC;BORCS5;MCCC2;GABARAPL1;SMARCC1;KDM2A;SMARCC2;ARID5B;KCTD5;SUPT7L;JMJD6;WDR77;MORF4L1;BRMS1;TBL1XR1;MORF4L2;KAT6A;HAT1;EIF1B;HIST1H2BD;TELO2;SF1;KMT2E;ENY2;TMEM161B;MEAF6;KMT2A;KMT2C;GATA3;SOCS1;SMYD2;SMYD3;SUDS3;DMAP1;HSPA9;DR1;BRPF…		R-HSA-5159245;R-HSA-5205824;R-HSA-5651654;R-HSA-5144542;R-HSA-5661126;R-HSA-5661124;R-HSA-5661125;R-HSA-5661122;R-HSA-8879123;R-HSA-5661123;R-HSA-5661120;R-HSA-5661121;R-HSA-5159250;R-HSA-4722133;R-HSA-5651657;R-HSA-3215406;R-HSA-5205867;R-HSA-5216234;R-HSA-3215385;R-HSA-3321883;R-HSA-5205861;R-HSA-5638141;R-HSA-3215391;R-HSA-3697920;R-HSA-3318415;R-HSA-4827383;R-HSA-4827382;R-HSA-3318413;R-HSA-8…
R-HSA-4839726	Chromatin organization	149	256	0.0176381	0.0789539	0.473723	72	84	0.00661417	9606	Homo sapiens	ATF2;SMARCB1;KDM1A;TMEM41B;JADE1;ARID4A;EHMT1;ARID4B;YEATS4;ACTB;EFR3A;CHCHD3;KAT5;PPP2R1B;RUVBL2;RUVBL1;FAM53C;EPC1;KAT8;PDK3;EP300;KAT7;SUPT20H;ARID2;IER5;HIST1H2AC;BORCS5;MCCC2;GABARAPL1;SMARCC1;KDM2A;SMARCC2;ARID5B;KCTD5;SUPT7L;JMJD6;WDR77;MORF4L1;BRMS1;TBL1XR1;MORF4L2;KAT6A;HAT1;EIF1B;HIST1H2BD;TELO2;SF1;KMT2E;ENY2;TMEM161B;MEAF6;KMT2A;KMT2C;GATA3;SOCS1;SMYD2;SMYD3;SUDS3;DMAP1;HSPA9;DR1;BRPF…		R-HSA-5159245;R-HSA-5205824;R-HSA-5651654;R-HSA-5144542;R-HSA-5661126;R-HSA-5661124;R-HSA-5661125;R-HSA-5661122;R-HSA-8879123;R-HSA-5661123;R-HSA-5661120;R-HSA-5661121;R-HSA-5159250;R-HSA-4722133;R-HSA-5651657;R-HSA-3215406;R-HSA-5205867;R-HSA-5216234;R-HSA-3215385;R-HSA-3321883;R-HSA-5205861;R-HSA-5638141;R-HSA-3215391;R-HSA-3697920;R-HSA-3318415;R-HSA-4827383;R-HSA-4827382;R-HSA-3318413;R-HSA-8…
R-HSA-5689877	Josephin domain DUBs	11	13	0.000895687	0.0794911	0.476947	6	6	0.000472441	9606	Homo sapiens	VCP;RPL3;OSBPL3;RAD23A;JOSD2;JOSD1;ATXN3;XPOT;UBB;UBC;SIDT1;TRIP11;RPS27A;UBA52		R-HSA-5689111;R-HSA-5688837;R-HSA-5688834;R-HSA-5688786;R-HSA-5688797;R-HSA-5689085
R-HSA-140342	Apoptosis induced DNA fragmentation	11	13	0.000895687	0.0794911	0.476947	11	12	0.000944882	9606	Homo sapiens	DFFA;SERP1;CASP3;TSC22D2;HMGB2;HIST1H1D;HMGB1;KPNB1;KPNA1;HIST1H1C;EIF2A		R-HSA-211219;R-HSA-211186;R-HSA-211207;R-HSA-211191;R-HSA-211239;R-HSA-211190;R-HSA-211206;R-HSA-266204;R-HSA-9029667;R-HSA-211224;R-HSA-211247
R-HSA-1852241	Organelle biogenesis and maintenance	192	335	0.0230812	0.0797955	0.478773	84	86	0.00677165	9606	Homo sapiens	ATF2;IPO11;GABPB2;CCP110;ATP5C1;GABPB1;PPP2R1A;NIPAL3;CDC27;PDK3;KIFAP3;MED1;ZFYVE21;CSNK1D;PRKAB1;AKAP9;ATP5S;SEH1L;FBF1;ATP5J;ATP5I;ATP5H;ATP5O;ATP5L;APOO;ATP5B;MIER2;ATP5E;RAD21;ATP5D;ATP6V0A2;BBS2;TMEM50B;BBIP1;GPN3;GLUD1;TBL2;CALM3;HIST1H4C;CALM1;CALM2;CEP57;ARF4;MRPS14;TCF25;CETN2;PRKAG1;NAT10;HSPB11;WDR44;TUBA1C;PCM1;TUBA1B;ACTR1A;HINT2;TUBA1A;TCTN3;CNTRL;ARIH1;BBS4;RAB8A;CCT3;OFD1;CCT2;NC…		R-HSA-5623508;R-HSA-5688276;R-HSA-5625424;R-HSA-5625426;R-HSA-1605535;R-HSA-5623519;R-HSA-5623513;R-HSA-5624133;R-HSA-5624129;R-HSA-5624130;R-HSA-5625421;R-HSA-2466367;R-HSA-5625416;R-HSA-8940309;R-HSA-5626699;R-HSA-5638006;R-HSA-5624949;R-HSA-5626228;R-HSA-5638007;R-HSA-1592249;R-HSA-5624948;R-HSA-5638004;R-HSA-1592250;R-HSA-5624951;R-HSA-1592251;R-HSA-1592252;R-HSA-5626227;R-HSA-1592240;R-HSA-5…
R-HSA-9639288	Amino acids regulate mTORC1	40	61	0.00420284	0.0807786	0.482905	12	12	0.000944882	9606	Homo sapiens	TCIRG1;PITPNC1;SESN1;GPBP1;CDC27;SESN2;MLST8;ATP6V1E1;ATP6V0B;ATP6V1G1;SEC13;ATP6V0E1;MIOS;ITFG2;MORF4L1;RRAGA;RRAGC;ATP6V1B2;RPL26;ATP6V0D1;R3HCC1L;ATP6V1A;ZCCHC7;SEC23A;SEH1L;MYCBP;RPN2;NPRL2;WDR24;CXCR3;ATP6V1H;FNIP1;ATP6V0E2;ATP6V1D;ATP6V1C1;ATP6V1F;ATP13A1;USB1;KLHL20;COPS3;MYO1C;VAPA;RHEB;NACA;PPT1;CDK10;LAMTOR2;SERINC1;LAMTOR1;ZNF654;LAMTOR4;LAMTOR3;LAMTOR5		R-HSA-9640195;R-HSA-9657619;R-HSA-9640167;R-HSA-9639287;R-HSA-9639286;R-HSA-9646468;R-HSA-9645608;R-HSA-9640168;R-HSA-9640175;R-HSA-9645598;R-HSA-9640254;R-HSA-9640237
R-HSA-9648895	Response of EIF2AK1 (HRI) to heme deficiency	21	29	0.00199807	0.0819928	0.482905	20	20	0.0015748	9606	Homo sapiens	PPP1R15A;CEBPB;EIF2AK1;CEBPG;ASNS;EIF2S2;EIF2S1;EIF2S3;DDIT3;XRN2;TRIB3;ATF5;ATF4;EIF2A		R-HSA-9648883;R-HSA-9653745;R-HSA-9648880;R-HSA-9635927;R-HSA-9654774;R-HSA-9650710;R-HSA-9648888;R-HSA-9655071;R-HSA-381128;R-HSA-9653724;R-HSA-9650722;R-HSA-9654752;R-HSA-1791118;R-HSA-9653894;R-HSA-9653893;R-HSA-9635915;R-HSA-9654792;R-HSA-9635912;R-HSA-9653742;R-HSA-9655086
R-HSA-5357905	Regulation of TNFR1 signaling	27	39	0.00268706	0.0827791	0.482905	14	14	0.00110236	9606	Homo sapiens	CALCOCO2;SHMT1;TRADD;SPPL2B;SPPL2A;TNFAIP3;XIAP;SHARPIN;CASP8;UBB;ERICH1;UBC;RIPK1;RPS27A;IVNS1ABP;CHUK;USP4;USP21;IMP3;TXNL1;VRK1;TRAF2;TRMT1;IMP4;TRAF1;TNFRSF1A;KCTD7;CYLD;CLIP4;TAX1BP1;NDUFS1;RBCK1;UBA52;IRF9;BIRC2;BIRC3		R-HSA-5634228;R-HSA-5693108;R-HSA-5357845;R-HSA-5626962;R-HSA-5693055;R-HSA-2672196;R-HSA-5692550;R-HSA-5357828;R-HSA-5357831;R-HSA-5634221;R-HSA-5357928;R-HSA-8863101;R-HSA-5661517;R-HSA-5626953
R-HSA-380994	ATF4 activates genes in response to endoplasmic reticulum stress	24	34	0.00234257	0.08294	0.482905	7	7	0.000551181	9606	Homo sapiens	CEBPB;CELF1;CEBPG;PARN;HERPUD1;EXOSC7;EXOSC6;EXOSC5;EXOSC4;EXOSC9;EXOSC8;NIPAL3;RIOK2;EXOSC3;EXOSC2;EXOSC1;NFYB;DIS3;NFYC;ANXA5;ASNS;PPP2R5A;DDIT3;ATF6;DCP2;ATF4		R-HSA-517731;R-HSA-1791118;R-HSA-1791180;R-HSA-1791107;R-HSA-1791056;R-HSA-1791095;R-HSA-1791173
R-HSA-73887	Death Receptor Signalling	94	157	0.0108171	0.0855641	0.482905	78	90	0.00708661	9606	Homo sapiens	SPPL2B;ULK4;SPPL2A;UBE2D1;C16orf87;NUBP1;RRP9;PREX1;ARHGDIA;RPS6KA1;TNFSF10;MAP3K7;CHID1;PRKCI;USP4;IMP3;ALG3;VRK1;IMP4;FNDC3A;KCTD7;ADAM17;FDX1;CLIP4;ELMO2;RBCK1;SQSTM1;UBA52;NSMAF;MAGED1;SHMT1;PSEN2;PSEN1;GSPT1;RTN4;ACAT2;APH1A;ABR;BAG4;NCSTN;SHARPIN;APH1B;UBB;IRAK1;UBC;RIPK1;FADD;IVNS1ABP;MYO5A;TNFRSF10B;NFKBIA;CYLD;CYSTM1;TAB2;TAB1;NOP10;MYD88;CC2D1B;YWHAE;CALCOCO2;TRADD;DPY30;TNFAIP3;FASLG;A…		R-HSA-5357776;R-HSA-5357904;R-HSA-83586;R-HSA-209536;R-HSA-205056;R-HSA-193665;R-HSA-5357780;R-HSA-193668;R-HSA-141316;R-HSA-5626962;R-HSA-193672;R-HSA-75146;R-HSA-71050;R-HSA-193679;R-HSA-193682;R-HSA-9012761;R-HSA-205075;R-HSA-204947;R-HSA-193686;R-HSA-193684;R-HSA-193691;R-HSA-5661517;R-HSA-193694;R-HSA-5626953;R-HSA-204958;R-HSA-209566;R-HSA-193695;R-HSA-193696;R-HSA-193703;R-HSA-209573;R-HSA…
R-HSA-948021	Transport to the Golgi and subsequent modification	128	219	0.0150889	0.0887059	0.482905	52	60	0.00472441	9606	Homo sapiens	KDELR1;DGKA;TACO1;UBE2D3;THYN1;RNF114;TFG;HMCES;NAMPT;NSF;COG8;TRAPPC2L;COG7;COG5;COG4;COG2;COG1;CSNK1D;TUBA4A;DYNC1LI1;DYNC1LI2;TBC1D20;PREB;KDELR2;COPB2;COPA;PFKFB3;TMED10;GGNBP2;SAR1B;COPB1;NPRL2;TWF1;HSPBP1;PRDX5;SCFD1;MAN2A1;SSR1;NAE1;SEC31A;TRAPPC2;ANKRD28;TRAPPC3;TRAPPC1;RHBDD2;FUCA1;TRAPPC4;TRAPPC5;NFATC3;TBCB;TRAPPC9;BRI3BP;EIF2S3;CNIH1;TMEM115;GOLGB1;BRWD1;COPE;FKBP11;ARF3;PHF3;GPI;B4GA…		R-HSA-5694423;R-HSA-5694421;R-HSA-5694418;R-HSA-5694417;R-HSA-6814831;R-HSA-5694431;R-HSA-5694428;R-HSA-5694427;R-HSA-964737;R-HSA-5694425;R-HSA-975902;R-HSA-975903;R-HSA-6814833;R-HSA-5694415;R-HSA-947991;R-HSA-5694413;R-HSA-5694410;R-HSA-5694409;R-HSA-975919;R-HSA-6807877;R-HSA-975916;R-HSA-6807875;R-HSA-6807872;R-HSA-964768;R-HSA-5694439;R-HSA-5694436;R-HSA-5694435;R-HSA-5694433;R-HSA-5694446;…
R-HSA-8856828	Clathrin-mediated endocytosis	96	161	0.0110927	0.0892411	0.482905	31	34	0.00267717	9606	Homo sapiens	ITSN2;TFRC;RPL31;DGKA;SLA2;ACTB;ACTG1;NFU1;RPS6KA1;CAPN1;AP2M1;SH3GL1;FNBP1;GAPVD1;HGS;BIN1;UBA52;COPB2;RAB5B;PFKFB3;RAB5C;COPS7B;SLAIN2;COPS7A;ADRB2;RASAL3;GTF2E2;TGOLN2;CYB5R4;UBB;UBR7;UBC;PACSIN2;SNX9;DMAP1;HSPA8;TOR1A;PPP1R21;M6PR;ARPC4;ARPC5;STAM;IGF2R;SRPK1;COPS4;COPS3;COPS6;STAG1;COPS5;FUBP3;SYNJ1;ARPC2;YEATS2;ARPC3;COPS2;CDK2;GRB2;COPS8;IL7R;RAB5A;PICALM;ARF3;PHF2;HIP1;SH3KBP1;ARPC1A;CLTC…		R-HSA-8868230;R-HSA-8868236;R-HSA-8862280;R-HSA-8866269;R-HSA-8867613;R-HSA-8871196;R-HSA-8871194;R-HSA-8871193;R-HSA-8868071;R-HSA-8866279;R-HSA-8863463;R-HSA-8863718;R-HSA-8866277;R-HSA-8866275;R-HSA-8863471;R-HSA-8863727;R-HSA-8856813;R-HSA-8867756;R-HSA-8868651;R-HSA-8866283;R-HSA-8863723;R-HSA-8867754;R-HSA-8863721;R-HSA-8868648;R-HSA-8868072;R-HSA-8856808;R-HSA-8868661;R-HSA-8868660;R-HSA-8…
R-HSA-68962	Activation of the pre-replicative complex	25	36	0.00248036	0.0896258	0.482905	9	9	0.000708661	9606	Homo sapiens	MCM7;PRIM1;GMNN;ORC5;ORC4;ORC3;NSD1;ORC2;CCNL1;CDV3;DNAAF2;RPA1;RPA2;CRLS1;POLE4;POLA2;DBF4;NACA;RPA3;CDK2;POLE3;MCM3;C9orf78;FOSB;MCM5;MCM6		R-HSA-68960;R-HSA-69299;R-HSA-68914;R-HSA-68917;R-HSA-68916;R-HSA-68919;R-HSA-68918;R-HSA-68954;R-HSA-68940
R-HSA-5684264	MAP3K8 (TPL2)-dependent MAPK1/3 activation	14	18	0.00124018	0.0897829	0.482905	8	8	0.000629921	9606	Homo sapiens	MAP2K4;MAP2K1;CHUK;FBXW11;TXNL1;CUL1;TOB1;UBB;ERICH1;TNIP2;UBC;MAP3K8;RPS27A;BTRC;UBA52;SKP1		R-HSA-5684261;R-HSA-451634;R-HSA-5684275;R-HSA-5684273;R-HSA-451649;R-HSA-5684250;R-HSA-5684267;R-HSA-5684248
R-HSA-111448	Activation of NOXA and translocation to mitochondria	6	6	0.000413394	0.0942516	0.482905	5	5	0.000393701	9606	Homo sapiens	TFDP1;PMAIP1;TIMM44;TP53;PRRC2B		R-HSA-4331331;R-HSA-140214;R-HSA-140216;R-HSA-140217;R-HSA-4331327
R-HSA-4839735	AXIN mutants destabilize the destruction complex, activating WNT signaling	12	15	0.00103348	0.0945565	0.482905	2	2	0.00015748	9606	Homo sapiens	GSK3B;CSNK1A1;AXIN1;BRK1;PPP2R5A;PPP2R5D;PPP2R5C;EEF1A1;PPP2CA;ZEB2;GALE;APC;PPP2R1B;PPP2R5E;PPP2R1A;EIF3E;SEC22A		R-HSA-5251562;R-HSA-4839734
R-HSA-5339716	Misspliced GSK3beta mutants stabilize beta-catenin	12	15	0.00103348	0.0945565	0.482905	1	1	7.87402e-05	9606	Homo sapiens	GSK3B;CSNK1A1;AXIN1;BRK1;PPP2R5A;PPP2R5D;PPP2R5C;EEF1A1;PPP2CA;ZEB2;GALE;APC;PPP2R1B;PPP2R5E;PPP2R1A;CTNNB1;EIF3E;SEC22A		R-HSA-5339713
R-HSA-6804757	Regulation of TP53 Degradation	29	43	0.00296266	0.0945653	0.482905	30	30	0.0023622	9606	Homo sapiens	PRR5;RAB5B;RNF34;PHF20;MAPKAP1;ZMPSTE24;PPP2CA;CLN3;UBB;ERICH1;PPP2R1B;PPP2R1A;UBC;MLST8;SNX9;RICTOR;RFFL;RPS27A;PDK1;ACTR2;DAXX;USP7;ATP13A1;HPS1;PPP2R5C;CCT6A;RAD51D;CCNG1;CDK2;MDM2;MDM4;ATM;SGK1;UBA52;TP53		R-HSA-6792871;R-HSA-198599;R-HSA-3222072;R-HSA-349455;R-HSA-6792491;R-HSA-3215295;R-HSA-6804724;R-HSA-6791409;R-HSA-6793661;R-HSA-5633460;R-HSA-6804998;R-HSA-6804741;R-HSA-5689972;R-HSA-6795460;R-HSA-6804996;R-HSA-6793666;R-HSA-6804879;R-HSA-6804942;R-HSA-6793685;R-HSA-6795667;R-HSA-6795473;R-HSA-349426;R-HSA-6792863;R-HSA-3700992;R-HSA-6805022;R-HSA-6804955;R-HSA-6795290;R-HSA-3700997;R-HSA-6804…
R-HSA-174048	APC/C:Cdc20 mediated degradation of Cyclin B	17	23	0.00158468	0.0948352	0.482905	3	3	0.00023622	9606	Homo sapiens	ANAPC15;ANAPC7;ANAPC16;UBE2D1;TULP3;FNDC3A;TM7SF3;ACAT2;ANAPC10;ANAPC11;PSMA6;UBB;ERICH1;CDC26;UBC;CDC27;CDC16;TMEM208;ANAPC4;TXNIP;TAB2;ANAPC5;RPS27A;UBA52		R-HSA-174227;R-HSA-174120;R-HSA-174157
R-HSA-450294	MAP kinase activation	44	69	0.00475403	0.0965811	0.482905	31	32	0.00251969	9606	Homo sapiens	ATF1;ATF2;UBE2D1;RPS6KA3;RPS6KA5;PPP2R1B;PPP2R1A;RPS6KA1;CWC22;MLX;MAP3K8;BTRC;MAP3K7;SKP1;MAP2K3;MEF2A;DUSP4;MAP2K4;MAP2K1;CHUK;H2AFY;FBXW11;RIPK2;PPP2R5D;FNDC3A;FOS;VRK3;CRNKL1;CREB1;MAPKAPK3;KIF2A;SBDS;UBA52;PRPS1;CUL1;TOB1;ACAT2;PPP2CA;ERICH1;UBB;IRAK1;SVBP;EXOSC8;UBC;MAPK1;RPS27A;MAPK3;JUN;PCGF3;TXNL1;MAPK14;TBL2;TNIP2;UBE2N;TAB2;TAB1		R-HSA-451649;R-HSA-198731;R-HSA-168136;R-HSA-5684250;R-HSA-5684248;R-HSA-198669;R-HSA-450325;R-HSA-199895;R-HSA-199959;R-HSA-203797;R-HSA-450257;R-HSA-198746;R-HSA-450333;R-HSA-168162;R-HSA-199910;R-HSA-5684275;R-HSA-450337;R-HSA-5684273;R-HSA-198756;R-HSA-450222;R-HSA-450346;R-HSA-199917;R-HSA-450292;R-HSA-5684261;R-HSA-451634;R-HSA-168053;R-HSA-168440;R-HSA-199929;R-HSA-199935;R-HSA-5684267;R-H…
R-HSA-5213460	RIPK1-mediated regulated necrosis	20	28	0.00192917	0.0968836	0.484418	13	13	0.00102362	9606	Homo sapiens	MLKL;RIPK3;TRADD;XIAP;TNFRSF10B;FASLG;VRK1;TRAF2;CFLAR;CASP8;UBB;UBC;TNFSF10;FAS;RIPK1;FADD;RPS27A;UBA52;BIRC2;BIRC3		R-HSA-3465429;R-HSA-5218891;R-HSA-2672196;R-HSA-5357828;R-HSA-5218906;R-HSA-5213466;R-HSA-5675456;R-HSA-5357927;R-HSA-5218905;R-HSA-5213464;R-HSA-5675470;R-HSA-5213462;R-HSA-5620975
R-HSA-5218859	Regulated Necrosis	20	28	0.00192917	0.0968836	0.484418	13	13	0.00102362	9606	Homo sapiens	MLKL;RIPK3;TRADD;XIAP;TNFRSF10B;FASLG;VRK1;TRAF2;CFLAR;CASP8;UBB;UBC;TNFSF10;FAS;RIPK1;FADD;RPS27A;UBA52;BIRC2;BIRC3		R-HSA-3465429;R-HSA-5218891;R-HSA-2672196;R-HSA-5357828;R-HSA-5218906;R-HSA-5213466;R-HSA-5675456;R-HSA-5357927;R-HSA-5218905;R-HSA-5213464;R-HSA-5675470;R-HSA-5213462;R-HSA-5620975
R-HSA-426486	Small interfering RNA (siRNA) biogenesis	8	9	0.000620091	0.0993388	0.496694	5	5	0.000393701	9606	Homo sapiens	TSNAX;COPA;AGO3;AGO4;PRKRA;AGO2;BLVRB;TARBP2;TSN		R-HSA-9023912;R-HSA-2106625;R-HSA-426464;R-HSA-2106615;R-HSA-9023909
R-HSA-170834	Signaling by TGF-beta Receptor Complex	53	85	0.00585641	0.0993779	0.49689	82	82	0.00645669	9606	Homo sapiens	TCERG1;CCNK;CCNT2;CCNT1;CCDC47;UBE2D3;UBE2D1;CCNC;TAZ;PPP1CB;PPP1CC;XPO1;MYC;EMB;JUNB;SLC39A1;TGIF1;CHID1;ACAD8;TGIF2;PARP1;ARL15;TMOD3;FNDC3A;SIRT7;UCHL5;TGFBR1;RHOA;TGFBR2;COX7A2L;TFDP1;NCOR1;RBL1;STRAP;RIN3;UBA52;KPNB1;PPP1R15A;USP15;SLC20A2;TARSL2;HDAC1;NEDD8;FURIN;ACAT2;PARD6A;ERICH1;UBB;UBC;E2F4;RPS27A;SKIL;SMAD2;CHTOP;SMURF2;USP9X;TPRKB;PRRC2B;SMAD7;PPP1CA;FKBP1A;CDK9;STAG1;SNW1;STUB1;TAB2…		R-HSA-178178;R-HSA-2186785;R-HSA-2176417;R-HSA-2176416;R-HSA-2160931;R-HSA-2160932;R-HSA-2187303;R-HSA-2160935;R-HSA-870538;R-HSA-4332235;R-HSA-2187309;R-HSA-4332236;R-HSA-178189;R-HSA-2176445;R-HSA-2187325;R-HSA-209055;R-HSA-178208;R-HSA-2187395;R-HSA-2134532;R-HSA-178215;R-HSA-178218;R-HSA-870437;R-HSA-2187401;R-HSA-173483;R-HSA-173481;R-HSA-2187405;R-HSA-2186767;R-HSA-173488;R-HSA-2186643;R-HS…
R-HSA-6807505	RNA polymerase II transcribes snRNA genes	58	94	0.00647651	0.101417	0.507086	11	11	0.000866142	9606	Homo sapiens	INTS12;CCNK;CCNT2;CCNT1;ELL;TMEM167A;ICE2;GTF2B;MRPS12;INTS10;PPAN;PHAX;SNAPC5;TATDN1;SNAPC1;SNAPC2;PCF11;SNAPC3;TMOD1;SMARCC1;TBP;NCBP1;NCBP2;SSU72;ALG12;GTF2F1;GTF2F2;ADAM19;MT1A;DNAJB11;FKBP8;UBA52;GTF2A1;GTF2A2;ISYNA1;ABCB7;SHMT2;SRRT;TAF9;SUPT4H1;RPAP2;GTF2E1;GTF2E2;TM9SF3;FAM160B1;POLR2A;POLR2B;POLR2C;POLR2D;POLR2E;RPRD1B;POLR2G;POLR2H;TAF9B;POLR2I;POLR2J;POLR2K;POLR2L;CTC1;ZNF143;TAF13;TAF…		R-HSA-6814885;R-HSA-6814549;R-HSA-6814559;R-HSA-6810239;R-HSA-6810238;R-HSA-6814555;R-HSA-6810235;R-HSA-6814554;R-HSA-6810234;R-HSA-6810233;R-HSA-6807496
R-HSA-141405	Inhibition of the proteolytic activity of APC/C required for the onset of anaphase by mitotic spindle checkpoint components	15	20	0.00137798	0.101757	0.508783	3	3	0.00023622	9606	Homo sapiens	ANAPC15;TMEM183A;ANAPC7;ANAPC16;UBE2D1;TULP3;FNDC3A;TM7SF3;ACAT2;ANAPC10;ANAPC11;PSMA6;CDC26;CDC27;CDC16;TMEM208;ANAPC4;TXNIP;TAB2;ANAPC5;BUB3;MAD2L1		R-HSA-141429;R-HSA-141423;R-HSA-141437
R-HSA-141430	Inactivation of APC/C via direct inhibition of the APC/C complex	15	20	0.00137798	0.101757	0.508783	2	2	0.00015748	9606	Homo sapiens	ANAPC15;TMEM183A;ANAPC7;ANAPC16;UBE2D1;TULP3;FNDC3A;TM7SF3;ACAT2;ANAPC10;ANAPC11;PSMA6;CDC26;CDC27;CDC16;TMEM208;ANAPC4;TXNIP;TAB2;ANAPC5;BUB3;MAD2L1		R-HSA-141423;R-HSA-141437
R-HSA-168638	NOD1/2 Signaling Pathway	27	40	0.00275596	0.102668	0.513338	16	18	0.00141732	9606	Homo sapiens	TNFAIP3;UBE2D1;DPY30;HSD17B12;ACAT2;CASP8;UBB;IRAK1;UBC;CASP4;CWC22;CASP1;CASP2;RPS27A;AAMP;MAP3K7;CSNK1G3;CHUK;H2AFY;RIPK2;TXNL1;FNDC3A;MAPK14;CYLD;ITCH;KIF2A;UBE2N;TAB2;TAB1;UBA52;BIRC2;BIRC3		R-HSA-727819;R-HSA-741386;R-HSA-688136;R-HSA-688137;R-HSA-706479;R-HSA-622415;R-HSA-741411;R-HSA-1247960;R-HSA-622310;R-HSA-168400;R-HSA-9676160;R-HSA-688985;R-HSA-168405;R-HSA-741395;R-HSA-168184;R-HSA-622420
R-HSA-109606	Intrinsic Pathway for Apoptosis	39	61	0.00420284	0.108645	0.543226	57	62	0.00488189	9606	Homo sapiens	YWHAE;ROCK1;YWHAB;DIABLO;APIP;XIAP;ARHGAP4;CASP7;PPP3CB;CASP8;PPP3CC;YWHAQ;CASP3;C1QBP;TP53BP2;PMAIP1;MAPK1;BAK1;BID;KPNA2;MAPK3;YWHAH;NAA10;APAF1;BAD;CARD8;STAT3;GZMB;TIMM44;DYNLL1;YWHAZ;PRRC2B;GZMH;INPP4B;TFDP1;NMT1;BCL2;BAX;CYCS;TP53;CRK;BCL2L1		R-HSA-139906;R-HSA-4331331;R-HSA-114307;R-HSA-139905;R-HSA-114306;R-HSA-508163;R-HSA-508162;R-HSA-114440;R-HSA-139913;R-HSA-139918;R-HSA-4331340;R-HSA-139917;R-HSA-168848;R-HSA-139920;R-HSA-6804596;R-HSA-168849;R-HSA-9627056;R-HSA-114352;R-HSA-114354;R-HSA-140214;R-HSA-141367;R-HSA-114361;R-HSA-140216;R-HSA-140217;R-HSA-140221;R-HSA-9627089;R-HSA-9627350;R-HSA-198347;R-HSA-6804652;R-HSA-114252;R-…
[truncated: 1,771 more rows]
