# Supplementary material for: Analysis of Tumor-Infiltrating T-Cell Transcriptomes Reveal a Unique Genetic Signature across Different Types of Cancer
Source: Int J Mol Sci. 2022 Sep 21;23(19):11065. doi: 10.3390/ijms231911065 (PMC9569723; doi:10.3390/ijms231911065)
Supplement: Supplementary file 1 [file ijms-23-11065-s001.zip › Table S7-TregM-scRNA_annotations.xlsx]

## Sheet: BiologicalProcess
GO biological process complete	Homo sapiens - REFLIST (20851)	TregM (2950)	TregM (expected)	TregM (over/under)	TregM (fold Enrichment)	TregM (raw P-value)	TregM (FDR)
viral release from host cell (GO:0019076)	6	6	0.85	+	7.07	0.00171	0.023
movement in environment of other organism involved in symbiotic interaction (GO:0052192)	6	6	0.85	+	7.07	0.00171	0.0229
movement in host environment (GO:0052126)	6	6	0.85	+	7.07	0.00171	0.0229
exit from host cell (GO:0035891)	6	6	0.85	+	7.07	0.00171	0.0229
exit from host (GO:0035890)	6	6	0.85	+	7.07	0.00171	0.0229
positive regulation of protein localization to Cajal body (GO:1904871)	9	9	1.27	+	7.07	0.000116	0.00205
regulation of protein localization to Cajal body (GO:1904869)	9	9	1.27	+	7.07	0.000116	0.00205
protein localization to cytoplasmic stress granule (GO:1903608)	7	7	0.99	+	7.07	0.000691	0.0102
regulation of establishment of protein localization to telomere (GO:0070203)	11	10	1.56	+	6.43	8.09e-05	0.0015
SRP-dependent cotranslational protein targeting to membrane (GO:0006614)	96	87	13.58	+	6.41	1.2e-31	1.67e-29
cotranslational protein targeting to membrane (GO:0006613)	101	91	14.29	+	6.37	6.55e-33	9.48e-31
IRES-dependent viral translational initiation (GO:0075522)	10	9	1.41	+	6.36	0.000195	0.00328
ESCRT III complex disassembly (GO:1904903)	10	9	1.41	+	6.36	0.000195	0.00327
ESCRT complex disassembly (GO:1904896)	10	9	1.41	+	6.36	0.000195	0.00327
positive regulation of establishment of protein localization to telomere (GO:1904851)	10	9	1.41	+	6.36	0.000195	0.00327
positive regulation of RNA export from nucleus (GO:0046833)	8	7	1.13	+	6.18	0.00116	0.0163
regulation of RNA export from nucleus (GO:0046831)	16	14	2.26	+	6.18	4.07e-06	9.92e-05
protein targeting to ER (GO:0045047)	110	95	15.56	+	6.1	2.64e-33	3.89e-31
positive regulation of protein deubiquitination (GO:1903003)	7	6	0.99	+	6.06	0.00284	0.0352
pre-replicative complex assembly involved in cell cycle DNA replication (GO:1902299)	7	6	0.99	+	6.06	0.00284	0.0352
pre-replicative complex assembly involved in nuclear cell cycle DNA replication (GO:0006267)	7	6	0.99	+	6.06	0.00284	0.0351
regulation of ribonucleoprotein complex localization (GO:2000197)	7	6	0.99	+	6.06	0.00284	0.0351
pre-replicative complex assembly (GO:0036388)	7	6	0.99	+	6.06	0.00284	0.0351
ribosomal small subunit export from nucleus (GO:0000056)	7	6	0.99	+	6.06	0.00284	0.0351
establishment of protein localization to endoplasmic reticulum (GO:0072599)	114	96	16.13	+	5.95	4.85e-33	7.09e-31
regulation of establishment of protein localization to chromosome (GO:0070202)	12	10	1.7	+	5.89	0.000132	0.00231
regulation of telomerase RNA localization to Cajal body (GO:1904872)	18	15	2.55	+	5.89	2.78e-06	6.87e-05
nuclear-transcribed mRNA catabolic process, nonsense-mediated decay (GO:0000184)	120	100	16.98	+	5.89	4.19e-34	6.34e-32
translational initiation (GO:0006413)	143	119	20.23	+	5.88	2.54e-40	5e-38
formation of cytoplasmic translation initiation complex (GO:0001732)	16	13	2.26	+	5.74	1.56e-05	0.000342
viral transcription (GO:0019083)	115	93	16.27	+	5.72	4.12e-31	5.6e-29
viral gene expression (GO:0019080)	132	106	18.68	+	5.68	4.23e-35	6.66e-33
positive regulation of RNA polymerase II transcriptional preinitiation complex assembly (GO:0045899)	10	8	1.41	+	5.65	0.000761	0.0112
positive regulation of telomerase RNA localization to Cajal body (GO:1904874)	15	12	2.12	+	5.65	3.68e-05	0.000747
regulation of protein localization to chromosome, telomeric region (GO:1904814)	15	12	2.12	+	5.65	3.68e-05	0.000746
regulation of RNA polymerase II transcriptional preinitiation complex assembly (GO:0045898)	14	11	1.98	+	5.55	8.74e-05	0.0016
proteasomal ubiquitin-independent protein catabolic process (GO:0010499)	23	18	3.25	+	5.53	5.35e-07	1.43e-05
cytoplasmic translation (GO:0002181)	73	57	10.33	+	5.52	4.13e-19	3.21e-17
late endosome to vacuole transport via multivesicular body sorting pathway (GO:0032511)	9	7	1.27	+	5.5	0.00184	0.0244
positive regulation of nucleobase-containing compound transport (GO:0032241)	9	7	1.27	+	5.5	0.00184	0.0243
regulation of nucleobase-containing compound transport (GO:0032239)	18	14	2.55	+	5.5	1.04e-05	0.000235
monoubiquitinated protein deubiquitination (GO:0035520)	9	7	1.27	+	5.5	0.00184	0.0243
positive regulation of nuclear-transcribed mRNA poly(A) tail shortening (GO:0060213)	13	10	1.84	+	5.44	0.000207	0.00343
positive regulation of protein localization to chromosome, telomeric region (GO:1904816)	13	10	1.84	+	5.44	0.000207	0.00342
protein localization to endoplasmic reticulum (GO:0070972)	138	105	19.52	+	5.38	2.28e-33	3.39e-31
S phase (GO:0051320)	65	48	9.2	+	5.22	1.18e-15	6.58e-14
mitotic S phase (GO:0000084)	65	48	9.2	+	5.22	1.18e-15	6.56e-14
ribosome localization (GO:0033750)	15	11	2.12	+	5.18	0.000135	0.00235
ribosomal subunit export from nucleus (GO:0000054)	15	11	2.12	+	5.18	0.000135	0.00235
suppression of host defenses by symbiont (GO:0044414)	11	8	1.56	+	5.14	0.00117	0.0165
negative regulation of mRNA splicing, via spliceosome (GO:0048025)	22	16	3.11	+	5.14	4.47e-06	0.000108
late endosome to vacuole transport (GO:0045324)	18	13	2.55	+	5.1	3.72e-05	0.000751
viral translation (GO:0019081)	14	10	1.98	+	5.05	0.000316	0.00506
mitigation of host defenses by symbiont (GO:0030682)	14	10	1.98	+	5.05	0.000316	0.00505
suppression by symbiont of host immune response (GO:0052562)	10	7	1.41	+	4.95	0.00279	0.0347
suppression by symbiont of host innate immune response (GO:0052170)	10	7	1.41	+	4.95	0.00279	0.0347
modulation by symbiont of host innate immune response (GO:0052167)	10	7	1.41	+	4.95	0.00279	0.0346
regulation of nucleotide-binding oligomerization domain containing signaling pathway (GO:0070424)	10	7	1.41	+	4.95	0.00279	0.0346
mitochondrial electron transport, NADH to ubiquinone (GO:0006120)	49	34	6.93	+	4.9	5.55e-11	2.16e-09
negative regulation of RNA splicing (GO:0033119)	26	18	3.68	+	4.89	1.89e-06	4.75e-05
regulation of protein deubiquitination (GO:0090085)	13	9	1.84	+	4.89	0.000743	0.0109
stress granule assembly (GO:0034063)	16	11	2.26	+	4.86	0.000202	0.00334
rRNA-containing ribonucleoprotein complex export from nucleus (GO:0071428)	16	11	2.26	+	4.86	0.000202	0.00334
nuclear-transcribed mRNA catabolic process (GO:0000956)	197	135	27.87	+	4.84	4.71e-39	8.51e-37
ribosomal small subunit assembly (GO:0000028)	19	13	2.69	+	4.84	5.55e-05	0.00108
positive regulation of nuclear-transcribed mRNA catabolic process, deadenylation-dependent decay (GO:1900153)	19	13	2.69	+	4.84	5.55e-05	0.00108
cytoplasmic translational initiation (GO:0002183)	28	19	3.96	+	4.8	1.22e-06	3.14e-05
purine nucleobase biosynthetic process (GO:0009113)	12	8	1.7	+	4.71	0.00174	0.0233
regulation of transcription from RNA polymerase II promoter in response to hypoxia (GO:0061418)	78	52	11.04	+	4.71	1.62e-15	8.93e-14
regulation of nuclear-transcribed mRNA poly(A) tail shortening (GO:0060211)	15	10	2.12	+	4.71	0.000469	0.00717
regulation of cellular amino acid metabolic process (GO:0006521)	65	43	9.2	+	4.68	5.32e-13	2.38e-11
mitotic interphase (GO:0051329)	79	52	11.18	+	4.65	2.36e-15	1.28e-13
interphase (GO:0051325)	79	52	11.18	+	4.65	2.36e-15	1.28e-13
antigen processing and presentation of exogenous peptide antigen via MHC class I, TAP-dependent (GO:0002479)	76	50	10.75	+	4.65	8.2e-15	4.16e-13
mRNA catabolic process (GO:0006402)	216	141	30.56	+	4.61	4.91e-39	8.78e-37
ATP synthesis coupled electron transport (GO:0042773)	89	58	12.59	+	4.61	8.17e-17	5.28e-15
mitochondrial ATP synthesis coupled electron transport (GO:0042775)	88	57	12.45	+	4.58	1.83e-16	1.11e-14
regulation of fibroblast apoptotic process (GO:2000269)	17	11	2.41	+	4.57	0.000295	0.00474
regulation of hematopoietic stem cell differentiation (GO:1902036)	73	47	10.33	+	4.55	9.27e-14	4.41e-12
modulation by symbiont of host immune response (GO:0052553)	11	7	1.56	+	4.5	0.00409	0.0473
regulation of mitotic spindle assembly (GO:1901673)	22	14	3.11	+	4.5	5.14e-05	0.00101
mitochondrial translational elongation (GO:0070125)	88	56	12.45	+	4.5	5.92e-16	3.39e-14
regulation of histone H3-K27 methylation (GO:0061085)	11	7	1.56	+	4.5	0.00409	0.0473
establishment of protein localization to mitochondrial membrane (GO:0090151)	16	10	2.26	+	4.42	0.000678	0.01
antigen processing and presentation of exogenous peptide antigen via MHC class I (GO:0042590)	80	50	11.32	+	4.42	3.54e-14	1.73e-12
regulation of nuclear-transcribed mRNA catabolic process, deadenylation-dependent decay (GO:1900151)	21	13	2.97	+	4.38	0.000117	0.00207
mitochondrial translational termination (GO:0070126)	89	55	12.59	+	4.37	2.69e-15	1.43e-13
COPII-coated vesicle cargo loading (GO:0090110)	13	8	1.84	+	4.35	0.00251	0.0317
RNA catabolic process (GO:0006401)	251	154	35.51	+	4.34	3.58e-40	6.94e-38
negative regulation of mRNA processing (GO:0050686)	31	19	4.39	+	4.33	3.67e-06	8.99e-05
protein targeting to membrane (GO:0006612)	177	108	25.04	+	4.31	2.39e-28	2.9e-26
translational termination (GO:0006415)	97	59	13.72	+	4.3	4.51e-16	2.62e-14
oxidative phosphorylation (GO:0006119)	114	69	16.13	+	4.28	1.81e-18	1.33e-16
mitochondrial electron transport, cytochrome c to oxygen (GO:0006123)	20	12	2.83	+	4.24	0.000264	0.00428
histone mRNA metabolic process (GO:0008334)	25	15	3.54	+	4.24	4.61e-05	0.000914
aerobic electron transport chain (GO:0019646)	20	12	2.83	+	4.24	0.000264	0.00427
modulation by symbiont of host defense response (GO:0052031)	15	9	2.12	+	4.24	0.00155	0.0211
mitochondrial electron transport, ubiquinol to cytochrome c (GO:0006122)	15	9	2.12	+	4.24	0.00155	0.021
positive regulation of exosomal secretion (GO:1903543)	15	9	2.12	+	4.24	0.00155	0.021
translation (GO:0006412)	389	233	55.04	+	4.23	3.41e-59	1.64e-56
anaphase-promoting complex-dependent catabolic process (GO:0031145)	82	49	11.6	+	4.22	2.22e-13	1.03e-11
regulation of hematopoietic progenitor cell differentiation (GO:1901532)	86	51	12.17	+	4.19	9.03e-14	4.3e-12
NIK/NF-kappaB signaling (GO:0038061)	81	48	11.46	+	4.19	4.88e-13	2.2e-11
spliceosomal complex assembly (GO:0000245)	56	33	7.92	+	4.17	2.29e-09	7.91e-08
alternative mRNA splicing, via spliceosome (GO:0000380)	17	10	2.41	+	4.16	0.000957	0.0137
respiratory electron transport chain (GO:0022904)	109	64	15.42	+	4.15	9.37e-17	5.99e-15
interleukin-12-mediated signaling pathway (GO:0035722)	46	27	6.51	+	4.15	6.81e-08	2.02e-06
regulation of spindle assembly (GO:0090169)	29	17	4.1	+	4.14	1.82e-05	0.000392
cellular response to interleukin-12 (GO:0071349)	48	28	6.79	+	4.12	4.31e-08	1.33e-06
response to host defenses (GO:0052200)	19	11	2.69	+	4.09	0.000593	0.0089
response to defenses of other organism (GO:0052173)	19	11	2.69	+	4.09	0.000593	0.00889
response to host (GO:0075136)	19	11	2.69	+	4.09	0.000593	0.00889
mRNA cis splicing, via spliceosome (GO:0045292)	33	19	4.67	+	4.07	7.21e-06	0.000167
intracellular transport of virus (GO:0075733)	54	31	7.64	+	4.06	1.1e-08	3.54e-07
peptide biosynthetic process (GO:0043043)	415	238	58.71	+	4.05	6.87e-58	3.22e-55
tricarboxylic acid metabolic process (GO:0072350)	14	8	1.98	+	4.04	0.00352	0.0421
Golgi localization (GO:0051645)	14	8	1.98	+	4.04	0.00352	0.042
response to interleukin-15 (GO:0070672)	14	8	1.98	+	4.04	0.00352	0.042
response to interleukin-12 (GO:0070671)	49	28	6.93	+	4.04	5.98e-08	1.8e-06
NADH dehydrogenase complex assembly (GO:0010257)	65	37	9.2	+	4.02	5.15e-10	1.89e-08
mitochondrial respiratory chain complex I assembly (GO:0032981)	65	37	9.2	+	4.02	5.15e-10	1.88e-08
regulation of translational initiation (GO:0006446)	81	46	11.46	+	4.01	4.49e-12	1.89e-10
regulation of mRNA stability (GO:0043488)	182	103	25.75	+	4	3.5e-25	3.76e-23
nucleotide-excision repair, DNA damage recognition (GO:0000715)	23	13	3.25	+	4	0.000229	0.00375
translational elongation (GO:0006414)	124	70	17.54	+	3.99	1.63e-17	1.11e-15
interleukin-1-mediated signaling pathway (GO:0070498)	96	54	13.58	+	3.98	8.55e-14	4.08e-12
regulation of exosomal secretion (GO:1903541)	16	9	2.26	+	3.98	0.00216	0.0279
transport of virus (GO:0046794)	57	32	8.06	+	3.97	9.57e-09	3.13e-07
negative regulation of G2/M transition of mitotic cell cycle (GO:0010972)	91	51	12.87	+	3.96	4.6e-13	2.08e-11
regulation of mRNA catabolic process (GO:0061013)	204	114	28.86	+	3.95	2.21e-27	2.58e-25
endosome transport via multivesicular body sorting pathway (GO:0032509)	27	15	3.82	+	3.93	8.88e-05	0.00162
protein refolding (GO:0042026)	36	20	5.09	+	3.93	6.24e-06	0.000146
regulation of RNA stability (GO:0043487)	191	106	27.02	+	3.92	2.28e-25	2.5e-23
antigen processing and presentation of peptide antigen via MHC class I (GO:0002474)	103	57	14.57	+	3.91	2.98e-14	1.47e-12
ncRNA export from nucleus (GO:0097064)	38	21	5.38	+	3.91	3.92e-06	9.56e-05
multi-organism localization (GO:1902579)	58	32	8.21	+	3.9	1.31e-08	4.19e-07
multi-organism transport (GO:0044766)	58	32	8.21	+	3.9	1.31e-08	4.18e-07
RNA splicing, via transesterification reactions (GO:0000375)	302	166	42.73	+	3.89	1.01e-38	1.78e-36
ribonucleoprotein complex subunit organization (GO:0071826)	193	106	27.31	+	3.88	4.24e-25	4.5e-23
mitochondrial translation (GO:0032543)	113	62	15.99	+	3.88	3.02e-15	1.59e-13
mRNA splicing, via spliceosome (GO:0000398)	299	164	42.3	+	3.88	3.52e-38	6.03e-36
RNA splicing, via transesterification reactions with bulged adenosine as nucleophile (GO:0000377)	299	164	42.3	+	3.88	3.52e-38	5.97e-36
multivesicular body organization (GO:0036257)	31	17	4.39	+	3.88	3.46e-05	0.000705
regulation of cellular amine metabolic process (GO:0033238)	84	46	11.88	+	3.87	1.15e-11	4.71e-10
7-methylguanosine mRNA capping (GO:0006370)	33	18	4.67	+	3.86	2.17e-05	0.000456
ribonucleoprotein complex assembly (GO:0022618)	186	101	26.32	+	3.84	1.07e-23	1.06e-21
positive regulation of transcription initiation from RNA polymerase II promoter (GO:0060261)	24	13	3.4	+	3.83	0.000313	0.00501
tRNA transport (GO:0051031)	37	20	5.23	+	3.82	8.49e-06	0.000194
positive regulation of mRNA catabolic process (GO:0061014)	50	27	7.07	+	3.82	2.42e-07	6.7e-06
regulation of mitotic spindle organization (GO:0060236)	39	21	5.52	+	3.81	5.32e-06	0.000127
positive regulation of viral transcription (GO:0050434)	41	22	5.8	+	3.79	3.34e-06	8.22e-05
aggrephagy (GO:0035973)	28	15	3.96	+	3.79	0.000121	0.00214
protein N-linked glycosylation via asparagine (GO:0018279)	30	16	4.24	+	3.77	7.52e-05	0.0014
multivesicular body assembly (GO:0036258)	30	16	4.24	+	3.77	7.52e-05	0.0014
regulation of mRNA metabolic process (GO:1903311)	333	177	47.11	+	3.76	8.77e-40	1.64e-37
regulation of transcription initiation from RNA polymerase II promoter (GO:0060260)	32	17	4.53	+	3.75	4.69e-05	0.000928
positive regulation of DNA-templated transcription, initiation (GO:2000144)	32	17	4.53	+	3.75	4.69e-05	0.000926
ribonucleoprotein complex localization (GO:0071166)	128	68	18.11	+	3.75	4.78e-16	2.76e-14
ribosome assembly (GO:0042255)	64	34	9.05	+	3.75	9.57e-09	3.12e-07
mRNA destabilization (GO:0061157)	32	17	4.53	+	3.75	4.69e-05	0.000925
multivesicular body sorting pathway (GO:0071985)	34	18	4.81	+	3.74	2.93e-05	0.000607
tRNA-containing ribonucleoprotein complex export from nucleus (GO:0071431)	34	18	4.81	+	3.74	2.93e-05	0.000606
tRNA export from nucleus (GO:0006409)	34	18	4.81	+	3.74	2.93e-05	0.000606
midbody abscission (GO:0061952)	17	9	2.41	+	3.74	0.00294	0.036
positive regulation of viral genome replication (GO:0045070)	36	19	5.09	+	3.73	1.83e-05	0.000394
ribonucleoprotein complex export from nucleus (GO:0071426)	127	67	17.97	+	3.73	1.02e-15	5.72e-14
virion assembly (GO:0019068)	38	20	5.38	+	3.72	1.15e-05	0.000258
DNA damage response, detection of DNA damage (GO:0042769)	38	20	5.38	+	3.72	1.15e-05	0.000258
negative regulation of translational initiation (GO:0045947)	19	10	2.69	+	3.72	0.0018	0.024
positive regulation of viral life cycle (GO:1903902)	59	31	8.35	+	3.71	5.14e-08	1.56e-06
mitochondrial respiratory chain complex IV assembly (GO:0033617)	21	11	2.97	+	3.7	0.00111	0.0157
mitotic cytokinetic process (GO:1902410)	21	11	2.97	+	3.7	0.00111	0.0157
cellular response to arsenic-containing substance (GO:0071243)	21	11	2.97	+	3.7	0.00111	0.0157
positive regulation of viral process (GO:0048524)	105	55	14.86	+	3.7	4.55e-13	2.07e-11
regulation of mRNA splicing, via spliceosome (GO:0048024)	105	55	14.86	+	3.7	4.55e-13	2.06e-11
antigen processing and presentation of exogenous peptide antigen (GO:0002478)	176	92	24.9	+	3.69	7.51e-21	6.56e-19
positive regulation of mRNA splicing, via spliceosome (GO:0048026)	23	12	3.25	+	3.69	0.000683	0.0101
mitochondrial respiratory chain complex assembly (GO:0033108)	98	51	13.87	+	3.68	3.83e-12	1.62e-10
RNA export from nucleus (GO:0006405)	135	70	19.1	+	3.66	4.59e-16	2.65e-14
regulation of oxidative stress-induced intrinsic apoptotic signaling pathway (GO:1902175)	27	14	3.82	+	3.66	0.000262	0.00425
mRNA splice site selection (GO:0006376)	31	16	4.39	+	3.65	0.000101	0.00182
peptidyl-asparagine modification (GO:0018196)	31	16	4.39	+	3.65	0.000101	0.00181
exonucleolytic catabolism of deadenylated mRNA (GO:0043928)	33	17	4.67	+	3.64	6.29e-05	0.00119
negative regulation of cell cycle G2/M phase transition (GO:1902750)	103	53	14.57	+	3.64	2.04e-12	8.78e-11
RNA destabilization (GO:0050779)	35	18	4.95	+	3.64	3.93e-05	0.000788
RNA capping (GO:0036260)	35	18	4.95	+	3.64	3.93e-05	0.000787
nuclear-transcribed mRNA catabolic process, exonucleolytic (GO:0000291)	35	18	4.95	+	3.64	3.93e-05	0.000786
7-methylguanosine RNA capping (GO:0009452)	35	18	4.95	+	3.64	3.93e-05	0.000785
positive regulation of mRNA metabolic process (GO:1903313)	82	42	11.6	+	3.62	4.29e-10	1.58e-08
RNA phosphodiester bond hydrolysis, exonucleolytic (GO:0090503)	43	22	6.08	+	3.62	6.01e-06	0.000141
regulation of spindle organization (GO:0090224)	43	22	6.08	+	3.62	6.01e-06	0.000141
selective autophagy (GO:0061912)	43	22	6.08	+	3.62	6.01e-06	0.000141
cellular respiration (GO:0045333)	159	81	22.5	+	3.6	5.09e-18	3.64e-16
mRNA export from nucleus (GO:0006406)	110	56	15.56	+	3.6	6.8e-13	3.03e-11
mRNA-containing ribonucleoprotein complex export from nucleus (GO:0071427)	110	56	15.56	+	3.6	6.8e-13	3.02e-11
chaperone-mediated protein folding (GO:0061077)	59	30	8.35	+	3.59	1.45e-07	4.13e-06
cellular protein complex disassembly (GO:0043624)	138	70	19.52	+	3.59	1.08e-15	6.05e-14
regulation of mRNA processing (GO:0050684)	144	73	20.37	+	3.58	2.71e-16	1.61e-14
ribosomal large subunit biogenesis (GO:0042273)	75	38	10.61	+	3.58	3.6e-09	1.22e-07
amide biosynthetic process (GO:0043604)	538	271	76.12	+	3.56	2.65e-57	1.17e-54
protein export from nucleus (GO:0006611)	151	76	21.36	+	3.56	8.98e-17	5.79e-15
antigen processing and presentation of exogenous antigen (GO:0019884)	183	92	25.89	+	3.55	5.53e-20	4.52e-18
RNA splicing (GO:0008380)	400	201	56.59	+	3.55	2.38e-42	5.05e-40
mRNA metabolic process (GO:0016071)	697	350	98.61	+	3.55	3.23e-74	2.45e-71
ER-nucleus signaling pathway (GO:0006984)	38	19	5.38	+	3.53	3.25e-05	0.000665
positive regulation of transcription elongation from RNA polymerase II promoter (GO:0032968)	18	9	2.55	+	3.53	0.00393	0.0463
'de novo' protein folding (GO:0006458)	42	21	5.94	+	3.53	1.27e-05	0.000283
regulation of intrinsic apoptotic signaling pathway in response to DNA damage by p53 class mediator (GO:1902165)	18	9	2.55	+	3.53	0.00393	0.0462
regulation of DNA-templated transcription, initiation (GO:2000142)	42	21	5.94	+	3.53	1.27e-05	0.000282
tricarboxylic acid cycle (GO:0006099)	34	17	4.81	+	3.53	8.36e-05	0.00154
chaperone-mediated protein complex assembly (GO:0051131)	18	9	2.55	+	3.53	0.00393	0.0462
chaperone cofactor-dependent protein refolding (GO:0051085)	32	16	4.53	+	3.53	0.000134	0.00235
nuclear envelope reassembly (GO:0031468)	18	9	2.55	+	3.53	0.00393	0.0462
retrograde protein transport, ER to cytosol (GO:0030970)	18	9	2.55	+	3.53	0.00393	0.0461
SCF-dependent proteasomal ubiquitin-dependent protein catabolic process (GO:0031146)	96	48	13.58	+	3.53	4.74e-11	1.87e-09
deoxyribonucleoside triphosphate metabolic process (GO:0009200)	18	9	2.55	+	3.53	0.00393	0.0461
aerobic respiration (GO:0009060)	78	39	11.04	+	3.53	3e-09	1.02e-07
endoplasmic reticulum to cytosol transport (GO:1903513)	18	9	2.55	+	3.53	0.00393	0.0461
3'-UTR-mediated mRNA destabilization (GO:0061158)	18	9	2.55	+	3.53	0.00393	0.046
release of cytochrome c from mitochondria (GO:0001836)	22	11	3.11	+	3.53	0.00148	0.0202
telomere maintenance via telomerase (GO:0007004)	22	11	3.11	+	3.53	0.00148	0.0202
error-free translesion synthesis (GO:0070987)	20	10	2.83	+	3.53	0.0024	0.0307
regulation of establishment of cell polarity (GO:2000114)	22	11	3.11	+	3.53	0.00148	0.0202
protein insertion into mitochondrial membrane (GO:0051204)	22	11	3.11	+	3.53	0.00148	0.0202
regulation of nuclease activity (GO:0032069)	22	11	3.11	+	3.53	0.00148	0.0202
regulation of translation in response to stress (GO:0043555)	20	10	2.83	+	3.53	0.0024	0.0307
nucleotide-binding domain, leucine rich repeat containing receptor signaling pathway (GO:0035872)	28	14	3.96	+	3.53	0.000348	0.00549
negative regulation of CD4-positive, alpha-beta T cell differentiation (GO:0043371)	20	10	2.83	+	3.53	0.0024	0.0306
error-prone translesion synthesis (GO:0042276)	20	10	2.83	+	3.53	0.0024	0.0306
nuclear export (GO:0051168)	165	82	23.34	+	3.51	9.8e-18	6.87e-16
anaphase (GO:0051322)	156	77	22.07	+	3.49	1.29e-16	8.02e-15
mitotic anaphase (GO:0000090)	156	77	22.07	+	3.49	1.29e-16	7.99e-15
transcription-coupled nucleotide-excision repair (GO:0006283)	73	36	10.33	+	3.49	1.58e-08	5.01e-07
regulation of alternative mRNA splicing, via spliceosome (GO:0000381)	69	34	9.76	+	3.48	3.97e-08	1.22e-06
regulation of DNA-templated transcription in response to stress (GO:0043620)	126	62	17.83	+	3.48	1.3e-13	6.12e-12
regulation of transcription from RNA polymerase II promoter in response to stress (GO:0043618)	120	59	16.98	+	3.48	5.17e-13	2.32e-11
protein targeting to mitochondrion (GO:0006626)	59	29	8.35	+	3.47	4.02e-07	1.09e-05
regulation of posttranscriptional gene silencing (GO:0060147)	90	44	12.73	+	3.46	5.16e-10	1.88e-08
regulation of gene silencing by RNA (GO:0060966)	90	44	12.73	+	3.46	5.16e-10	1.88e-08
establishment of protein localization to membrane (GO:0090150)	289	141	40.89	+	3.45	6.13e-29	7.74e-27
regulation of stem cell differentiation (GO:2000736)	117	57	16.55	+	3.44	1.7e-12	7.38e-11
modulation by symbiont of host cellular process (GO:0044068)	33	16	4.67	+	3.43	0.000177	0.003
positive regulation of mRNA processing (GO:0050685)	33	16	4.67	+	3.43	0.000177	0.00299
nuclear-transcribed mRNA catabolic process, deadenylation-dependent decay (GO:0000288)	60	29	8.49	+	3.42	5.26e-07	1.41e-05
cellular response to interleukin-4 (GO:0071353)	29	14	4.1	+	3.41	0.000458	0.00701
regulation of gene silencing by miRNA (GO:0060964)	87	42	12.31	+	3.41	1.69e-09	5.9e-08
nucleobase-containing compound catabolic process (GO:0034655)	377	182	53.34	+	3.41	1.25e-36	2.02e-34
viral process (GO:0016032)	792	382	112.05	+	3.41	1.73e-77	1.62e-74
peptide metabolic process (GO:0006518)	537	259	75.97	+	3.41	5.44e-52	1.63e-49
nucleotide-binding oligomerization domain containing signaling pathway (GO:0070423)	27	13	3.82	+	3.4	0.000739	0.0109
ATP metabolic process (GO:0046034)	202	97	28.58	+	3.39	6.28e-20	5.1e-18
protein exit from endoplasmic reticulum (GO:0032527)	25	12	3.54	+	3.39	0.0012	0.0168
positive regulation of telomere maintenance (GO:0032206)	50	24	7.07	+	3.39	5.38e-06	0.000128
respiratory chain complex IV assembly (GO:0008535)	25	12	3.54	+	3.39	0.0012	0.0168
tumor necrosis factor-mediated signaling pathway (GO:0033209)	123	59	17.4	+	3.39	1.15e-12	5.07e-11
substantia nigra development (GO:0021762)	46	22	6.51	+	3.38	1.37e-05	0.000303
negative regulation of NIK/NF-kappaB signaling (GO:1901223)	23	11	3.25	+	3.38	0.00194	0.0255
establishment of protein localization to organelle (GO:0072594)	450	215	63.67	+	3.38	1.19e-42	2.56e-40
regulation of viral transcription (GO:0046782)	65	31	9.2	+	3.37	2.71e-07	7.45e-06
antigen processing and presentation of peptide antigen (GO:0048002)	195	93	27.59	+	3.37	5.19e-19	3.97e-17
M phase (GO:0000279)	170	81	24.05	+	3.37	1.01e-16	6.46e-15
mitotic M phase (GO:0000087)	170	81	24.05	+	3.37	1.01e-16	6.43e-15
nucleobase biosynthetic process (GO:0046112)	21	10	2.97	+	3.37	0.00316	0.0383
negative regulation of release of cytochrome c from mitochondria (GO:0090201)	21	10	2.97	+	3.37	0.00316	0.0382
termination of RNA polymerase II transcription (GO:0006369)	40	19	5.66	+	3.36	5.58e-05	0.00108
ribonucleoprotein complex biogenesis (GO:0022613)	426	202	60.27	+	3.35	1.01e-39	1.86e-37
'de novo' posttranslational protein folding (GO:0051084)	38	18	5.38	+	3.35	8.94e-05	0.00163
transcription elongation from RNA polymerase II promoter (GO:0006368)	72	34	10.19	+	3.34	8.81e-08	2.58e-06
protein targeting (GO:0006605)	371	175	52.49	+	3.33	2.83e-34	4.32e-32
COPII-coated vesicle budding (GO:0090114)	70	33	9.9	+	3.33	1.4e-07	3.98e-06
regulation of type I interferon-mediated signaling pathway (GO:0060338)	34	16	4.81	+	3.33	0.00023	0.00377
response to interferon-beta (GO:0035456)	32	15	4.53	+	3.31	0.00037	0.00581
maturation of LSU-rRNA (GO:0000470)	30	14	4.24	+	3.3	0.000595	0.00891
regulation of RNA splicing (GO:0043484)	142	66	20.09	+	3.29	1.68e-13	7.86e-12
negative regulation of mRNA metabolic process (GO:1903312)	84	39	11.88	+	3.28	1.47e-08	4.67e-07
Wnt signaling pathway, planar cell polarity pathway (GO:0060071)	97	45	13.72	+	3.28	1.2e-09	4.23e-08
spliceosomal snRNP assembly (GO:0000387)	39	18	5.52	+	3.26	0.000116	0.00205
T cell receptor signaling pathway (GO:0050852)	180	83	25.47	+	3.26	1.88e-16	1.13e-14
stimulatory C-type lectin receptor signaling pathway (GO:0002223)	113	52	15.99	+	3.25	8.01e-11	3.1e-09
mRNA 3'-end processing (GO:0031124)	87	40	12.31	+	3.25	1.19e-08	3.83e-07
positive regulation of RNA splicing (GO:0033120)	37	17	5.23	+	3.25	0.000185	0.00313
positive regulation of telomere maintenance via telomere lengthening (GO:1904358)	37	17	5.23	+	3.25	0.000185	0.00312
mRNA processing (GO:0006397)	477	219	67.49	+	3.25	2.4e-41	4.96e-39
positive regulation of posttranscriptional gene silencing (GO:0060148)	24	11	3.4	+	3.24	0.00252	0.0317
viral budding (GO:0046755)	24	11	3.4	+	3.24	0.00252	0.0317
establishment of protein localization to mitochondrion (GO:0072655)	72	33	10.19	+	3.24	2.32e-07	6.42e-06
protein-containing complex disassembly (GO:0032984)	227	104	32.12	+	3.24	4.15e-20	3.42e-18
vesicle coating (GO:0006901)	68	31	9.62	+	3.22	5.83e-07	1.55e-05
DNA-templated transcription, termination (GO:0006353)	79	36	11.18	+	3.22	7.49e-08	2.21e-06
protein localization to mitochondrion (GO:0070585)	79	36	11.18	+	3.22	7.49e-08	2.21e-06
symbiotic process (GO:0044403)	884	402	125.07	+	3.21	6.83e-76	5.72e-73
regulation of sister chromatid cohesion (GO:0007063)	22	10	3.11	+	3.21	0.00409	0.0473
mRNA cleavage (GO:0006379)	22	10	3.11	+	3.21	0.00409	0.0473
nucleotide-excision repair, DNA duplex unwinding (GO:0000717)	22	10	3.11	+	3.21	0.00409	0.0473
mitochondrion morphogenesis (GO:0070584)	22	10	3.11	+	3.21	0.00409	0.0472
positive regulation of mitochondrial membrane permeability (GO:0035794)	22	10	3.11	+	3.21	0.00409	0.0472
COPII vesicle coating (GO:0048208)	64	29	9.05	+	3.2	1.47e-06	3.75e-05
vesicle targeting, rough ER to cis-Golgi (GO:0048207)	64	29	9.05	+	3.2	1.47e-06	3.74e-05
regulation of protein export from nucleus (GO:0046825)	42	19	5.94	+	3.2	9.29e-05	0.00168
regulation of intrinsic apoptotic signaling pathway by p53 class mediator (GO:1902253)	31	14	4.39	+	3.19	0.000767	0.0112
positive regulation of microtubule polymerization (GO:0031116)	31	14	4.39	+	3.19	0.000767	0.0112
regulation of transcription elongation from RNA polymerase II promoter (GO:0034243)	31	14	4.39	+	3.19	0.000767	0.0112
mitochondrial gene expression (GO:0140053)	142	64	20.09	+	3.19	1.13e-12	5e-11
regulation of T cell receptor signaling pathway (GO:0050856)	40	18	5.66	+	3.18	0.000148	0.00257
DNA-templated transcription, elongation (GO:0006354)	89	40	12.59	+	3.18	1.95e-08	6.12e-07
vesicle budding from membrane (GO:0006900)	98	44	13.87	+	3.17	3.99e-09	1.34e-07
Golgi vesicle budding (GO:0048194)	78	35	11.04	+	3.17	1.51e-07	4.28e-06
innate immune response activating cell surface receptor signaling pathway (GO:0002220)	116	52	16.41	+	3.17	1.68e-10	6.35e-09
nucleotide-excision repair, preincision complex assembly (GO:0006294)	29	13	4.1	+	3.17	0.00124	0.0173
TRIF-dependent toll-like receptor signaling pathway (GO:0035666)	29	13	4.1	+	3.17	0.00124	0.0173
ribosomal large subunit assembly (GO:0000027)	29	13	4.1	+	3.17	0.00124	0.0173
type I interferon signaling pathway (GO:0060337)	67	30	9.48	+	3.16	1.18e-06	3.07e-05
cellular response to type I interferon (GO:0071357)	67	30	9.48	+	3.16	1.18e-06	3.06e-05
regulation of viral process (GO:0050792)	207	92	29.29	+	3.14	3.24e-17	2.18e-15
response to type I interferon (GO:0034340)	72	32	10.19	+	3.14	6e-07	1.59e-05
NADH regeneration (GO:0006735)	27	12	3.82	+	3.14	0.00199	0.0261
glucose catabolic process to pyruvate (GO:0061718)	27	12	3.82	+	3.14	0.00199	0.0261
canonical glycolysis (GO:0061621)	27	12	3.82	+	3.14	0.00199	0.0261
innate immune response-activating signal transduction (GO:0002758)	117	52	16.55	+	3.14	2.13e-10	8.04e-09
regulation of cellular response to heat (GO:1900034)	79	35	11.18	+	3.13	1.93e-07	5.38e-06
cellular response to hypoxia (GO:0071456)	192	85	27.16	+	3.13	6.26e-16	3.57e-14
positive regulation of telomere maintenance via telomerase (GO:0032212)	34	15	4.81	+	3.12	0.000609	0.00907
negative regulation of translation (GO:0017148)	136	60	19.24	+	3.12	1.62e-11	6.59e-10
posttranscriptional regulation of gene expression (GO:0010608)	544	240	76.97	+	3.12	5.2e-43	1.15e-40
cellular response to decreased oxygen levels (GO:0036294)	202	89	28.58	+	3.11	1.52e-16	9.28e-15
activation of innate immune response (GO:0002218)	143	63	20.23	+	3.11	4.95e-12	2.07e-10
regulation of protein sumoylation (GO:0033233)	25	11	3.54	+	3.11	0.00323	0.0389
tRNA aminoacylation for protein translation (GO:0006418)	50	22	7.07	+	3.11	3.73e-05	0.000752
vesicle cargo loading (GO:0035459)	25	11	3.54	+	3.11	0.00323	0.0388
regulation of symbiosis, encompassing mutualism through parasitism (GO:0043903)	223	98	31.55	+	3.11	4.81e-18	3.45e-16
regulation of telomere maintenance (GO:0032204)	82	36	11.6	+	3.1	1.55e-07	4.35e-06
regulation of viral genome replication (GO:0045069)	98	43	13.87	+	3.1	1.02e-08	3.29e-07
negative regulation of mitotic cell cycle phase transition (GO:1901991)	219	96	30.98	+	3.1	1.19e-17	8.3e-16
response to interleukin-4 (GO:0070670)	32	14	4.53	+	3.09	0.000978	0.014
positive regulation of protein targeting to mitochondrion (GO:1903955)	32	14	4.53	+	3.09	0.000978	0.014
nuclear transport (GO:0051169)	270	118	38.2	+	3.09	2.51e-21	2.23e-19
vesicle targeting, to, from or within Golgi (GO:0048199)	71	31	10.05	+	3.09	1.2e-06	3.11e-05
electron transport chain (GO:0022900)	179	78	25.32	+	3.08	1.77e-14	8.76e-13
RNA transport (GO:0050658)	202	88	28.58	+	3.08	3.63e-16	2.14e-14
nucleic acid transport (GO:0050657)	202	88	28.58	+	3.08	3.63e-16	2.13e-14
RNA localization (GO:0006403)	225	98	31.83	+	3.08	7.48e-18	5.29e-16
negative regulation of response to endoplasmic reticulum stress (GO:1903573)	46	20	6.51	+	3.07	9.44e-05	0.00171
mRNA transport (GO:0051028)	159	69	22.5	+	3.07	6.8e-13	3.02e-11
cellular response to oxygen levels (GO:0071453)	219	95	30.98	+	3.07	2.93e-17	1.97e-15
response to X-ray (GO:0010165)	30	13	4.24	+	3.06	0.00157	0.0213
transcription elongation from RNA polymerase I promoter (GO:0006362)	30	13	4.24	+	3.06	0.00157	0.0213
autophagosome maturation (GO:0097352)	30	13	4.24	+	3.06	0.00157	0.0212
antigen processing and presentation (GO:0019882)	224	97	31.69	+	3.06	1.47e-17	1.02e-15
ribosome biogenesis (GO:0042254)	298	129	42.16	+	3.06	7.46e-23	6.95e-21
establishment of RNA localization (GO:0051236)	204	88	28.86	+	3.05	5.63e-16	3.23e-14
positive regulation of ATPase activity (GO:0032781)	58	25	8.21	+	3.05	1.49e-05	0.000329
nucleocytoplasmic transport (GO:0006913)	267	115	37.78	+	3.04	2.37e-20	2e-18
heterocycle catabolic process (GO:0046700)	434	186	61.4	+	3.03	3.95e-32	5.57e-30
protein folding (GO:0006457)	224	96	31.69	+	3.03	5.03e-17	3.32e-15
positive T cell selection (GO:0043368)	28	12	3.96	+	3.03	0.00253	0.0318
cytochrome complex assembly (GO:0017004)	35	15	4.95	+	3.03	0.000772	0.0113
glycolytic process through glucose-6-phosphate (GO:0061620)	28	12	3.96	+	3.03	0.00253	0.0318
glycolytic process through fructose-6-phosphate (GO:0061615)	28	12	3.96	+	3.03	0.00253	0.0318
response to arsenic-containing substance (GO:0046685)	35	15	4.95	+	3.03	0.000772	0.0113
antigen processing and presentation of exogenous peptide antigen via MHC class II (GO:0019886)	98	42	13.87	+	3.03	3.4e-08	1.05e-06
cytoplasmic pattern recognition receptor signaling pathway (GO:0002753)	35	15	4.95	+	3.03	0.000772	0.0113
cellular nitrogen compound catabolic process (GO:0044270)	435	185	61.54	+	3.01	1.19e-31	1.66e-29
regulation of endoplasmic reticulum stress-induced intrinsic apoptotic signaling pathway (GO:1902235)	33	14	4.67	+	3	0.00124	0.0173
ribonucleoside monophosphate biosynthetic process (GO:0009156)	33	14	4.67	+	3	0.00124	0.0172
regulation of establishment or maintenance of cell polarity (GO:0032878)	26	11	3.68	+	2.99	0.00408	0.0474
positive regulation of interferon-alpha production (GO:0032727)	26	11	3.68	+	2.99	0.00408	0.0474
global genome nucleotide-excision repair (GO:0070911)	26	11	3.68	+	2.99	0.00408	0.0474
regulation of protein exit from endoplasmic reticulum (GO:0070861)	26	11	3.68	+	2.99	0.00408	0.0473
ribosomal small subunit biogenesis (GO:0042274)	71	30	10.05	+	2.99	4.53e-06	0.00011
regulation of protein targeting to mitochondrion (GO:1903214)	45	19	6.37	+	2.98	0.000189	0.00318
NADH metabolic process (GO:0006734)	38	16	5.38	+	2.98	0.000608	0.00909
synaptic vesicle transport (GO:0048489)	38	16	5.38	+	2.98	0.000608	0.00908
negative regulation of protein ubiquitination (GO:0031397)	76	32	10.75	+	2.98	2.12e-06	5.31e-05
cellular response to glucose starvation (GO:0042149)	38	16	5.38	+	2.98	0.000608	0.00907
antigen processing and presentation of peptide antigen via MHC class II (GO:0002495)	100	42	14.15	+	2.97	4.65e-08	1.42e-06
regulation of translation (GO:0006417)	374	157	52.91	+	2.97	2.6e-26	2.97e-24
termination of RNA polymerase I transcription (GO:0006363)	31	13	4.39	+	2.96	0.00198	0.026
negative regulation of viral genome replication (GO:0045071)	62	26	8.77	+	2.96	2.35e-05	0.000492
cellular response to interleukin-7 (GO:0098761)	31	13	4.39	+	2.96	0.00198	0.026
response to interleukin-7 (GO:0098760)	31	13	4.39	+	2.96	0.00198	0.026
energy derivation by oxidation of organic compounds (GO:0015980)	229	96	32.4	+	2.96	1.19e-16	7.42e-15
G1 DNA damage checkpoint (GO:0044783)	67	28	9.48	+	2.95	1.09e-05	0.000246
cell redox homeostasis (GO:0045454)	79	33	11.18	+	2.95	1.56e-06	3.96e-05
negative regulation of cell cycle phase transition (GO:1901988)	235	98	33.25	+	2.95	7.29e-17	4.75e-15
viral life cycle (GO:0019058)	216	90	30.56	+	2.95	1.43e-15	7.95e-14
negative regulation of proteasomal ubiquitin-dependent protein catabolic process (GO:0032435)	36	15	5.09	+	2.95	0.00097	0.0139
import into nucleus (GO:0051170)	120	50	16.98	+	2.95	2.79e-09	9.5e-08
protein peptidyl-prolyl isomerization (GO:0000413)	48	20	6.79	+	2.95	0.000149	0.00258
biological phase (GO:0044848)	269	112	38.06	+	2.94	5.95e-19	4.51e-17
mitotic cell cycle phase (GO:0098763)	269	112	38.06	+	2.94	5.95e-19	4.49e-17
cell cycle phase (GO:0022403)	269	112	38.06	+	2.94	5.95e-19	4.47e-17
tRNA aminoacylation (GO:0043039)	53	22	7.5	+	2.93	0.000122	0.00216
positive regulation of translation (GO:0045727)	135	56	19.1	+	2.93	3.52e-10	1.3e-08
positive regulation of erythrocyte differentiation (GO:0045648)	29	12	4.1	+	2.92	0.00318	0.0385
regulation of defense response to virus by virus (GO:0050690)	29	12	4.1	+	2.92	0.00318	0.0384
regulation of mRNA 3'-end processing (GO:0031440)	29	12	4.1	+	2.92	0.00318	0.0384
nucleobase-containing small molecule interconversion (GO:0015949)	29	12	4.1	+	2.92	0.00318	0.0384
negative regulation of protein modification by small protein conjugation or removal (GO:1903321)	87	36	12.31	+	2.92	5.63e-07	1.5e-05
negative regulation of cellular amide metabolic process (GO:0034249)	153	63	21.65	+	2.91	4.61e-11	1.82e-09
antigen processing and presentation of peptide or polysaccharide antigen via MHC class II (GO:0002504)	102	42	14.43	+	2.91	6.71e-08	1.99e-06
postreplication repair (GO:0006301)	51	21	7.22	+	2.91	0.000189	0.00318
regulation of G2/M transition of mitotic cell cycle (GO:0010389)	197	81	27.87	+	2.91	6.56e-14	3.15e-12
aromatic compound catabolic process (GO:0019439)	450	185	63.67	+	2.91	3.58e-30	4.75e-28
regulation of establishment of planar polarity (GO:0090175)	112	46	15.85	+	2.9	1.67e-08	5.28e-07
cellular macromolecule catabolic process (GO:0044265)	912	374	129.03	+	2.9	4.48e-61	2.38e-58
mitotic G1/S transition checkpoint (GO:0044819)	66	27	9.34	+	2.89	1.91e-05	0.00041
protein sumoylation (GO:0016925)	66	27	9.34	+	2.89	1.91e-05	0.000409
mitotic G1 DNA damage checkpoint (GO:0031571)	66	27	9.34	+	2.89	1.91e-05	0.000409
rRNA processing (GO:0006364)	216	88	30.56	+	2.88	1.04e-14	5.23e-13
positive regulation of type I interferon production (GO:0032481)	81	33	11.46	+	2.88	2.13e-06	5.34e-05
amino acid activation (GO:0043038)	54	22	7.64	+	2.88	0.000135	0.00235
regulation of viral life cycle (GO:1903900)	145	59	20.51	+	2.88	2.62e-10	9.77e-09
signal transduction involved in mitotic G1 DNA damage checkpoint (GO:0072431)	59	24	8.35	+	2.88	6.28e-05	0.00119
signal transduction involved in mitotic cell cycle checkpoint (GO:0072413)	59	24	8.35	+	2.88	6.28e-05	0.00119
protein transmembrane transport (GO:0071806)	59	24	8.35	+	2.88	6.28e-05	0.00119
signal transduction involved in mitotic DNA integrity checkpoint (GO:1902403)	59	24	8.35	+	2.88	6.28e-05	0.00119
signal transduction involved in mitotic DNA damage checkpoint (GO:1902402)	59	24	8.35	+	2.88	6.28e-05	0.00119
intracellular signal transduction involved in G1 DNA damage checkpoint (GO:1902400)	59	24	8.35	+	2.88	6.28e-05	0.00119
negative regulation of RNA catabolic process (GO:1902369)	64	26	9.05	+	2.87	2.96e-05	0.000612
MyD88-independent toll-like receptor signaling pathway (GO:0002756)	32	13	4.53	+	2.87	0.00248	0.0313
nucleotide-excision repair, DNA incision, 5'-to lesion (GO:0006296)	37	15	5.23	+	2.87	0.00121	0.017
androgen receptor signaling pathway (GO:0030521)	37	15	5.23	+	2.87	0.00121	0.0169
RNA stabilization (GO:0043489)	52	21	7.36	+	2.85	0.000209	0.00344
regulation of gene silencing (GO:0060968)	129	52	18.25	+	2.85	4.12e-09	1.38e-07
interferon-gamma-mediated signaling pathway (GO:0060333)	72	29	10.19	+	2.85	1.06e-05	0.000241
positive regulation of protein localization to nucleus (GO:1900182)	82	33	11.6	+	2.84	2.54e-06	6.31e-05
intracellular protein transmembrane transport (GO:0065002)	50	20	7.07	+	2.83	0.000324	0.00516
negative regulation of ubiquitin-dependent protein catabolic process (GO:2000059)	50	20	7.07	+	2.83	0.000324	0.00515
non-canonical Wnt signaling pathway (GO:0035567)	135	54	19.1	+	2.83	2.31e-09	7.97e-08
nucleoside monophosphate biosynthetic process (GO:0009124)	45	18	6.37	+	2.83	0.000701	0.0103
regulation of telomere maintenance via telomerase (GO:0032210)	55	22	7.78	+	2.83	0.000151	0.00261
intrinsic apoptotic signaling pathway in response to DNA damage by p53 class mediator (GO:0042771)	30	12	4.24	+	2.83	0.00396	0.0463
positive regulation of microtubule polymerization or depolymerization (GO:0031112)	35	14	4.95	+	2.83	0.00192	0.0254
rRNA metabolic process (GO:0016072)	228	91	32.26	+	2.82	7.66e-15	3.91e-13
ATP-dependent chromatin remodeling (GO:0043044)	78	31	11.04	+	2.81	6.17e-06	0.000144
regulation of establishment of protein localization to mitochondrion (GO:1903747)	73	29	10.33	+	2.81	1.26e-05	0.00028
regulation of cell cycle G2/M phase transition (GO:1902749)	214	85	30.28	+	2.81	7.44e-14	3.57e-12
regulation of telomere maintenance via telomere lengthening (GO:1904356)	63	25	8.91	+	2.8	5.33e-05	0.00104
DNA damage response, signal transduction by p53 class mediator resulting in cell cycle arrest (GO:0006977)	58	23	8.21	+	2.8	0.000111	0.00199
modulation by symbiont of host process (GO:0044003)	58	23	8.21	+	2.8	0.000111	0.00199
positive regulation of establishment of protein localization to mitochondrion (GO:1903749)	58	23	8.21	+	2.8	0.000111	0.00198
endoplasmic reticulum unfolded protein response (GO:0030968)	106	42	15	+	2.8	2.09e-07	5.82e-06
regulation of release of cytochrome c from mitochondria (GO:0090199)	48	19	6.79	+	2.8	0.000502	0.00764
regulation of autophagy of mitochondrion (GO:1903146)	43	17	6.08	+	2.79	0.00109	0.0154
cellular amide metabolic process (GO:0043603)	797	315	112.76	+	2.79	1.79e-48	4.52e-46
toxin transport (GO:1901998)	38	15	5.38	+	2.79	0.00239	0.0305
transcription initiation from RNA polymerase I promoter (GO:0006361)	38	15	5.38	+	2.79	0.00239	0.0305
positive regulation of canonical Wnt signaling pathway (GO:0090263)	147	58	20.8	+	2.79	8.06e-10	2.9e-08
nucleotide-excision repair (GO:0006289)	109	43	15.42	+	2.79	1.53e-07	4.31e-06
protein localization to organelle (GO:0033365)	765	301	108.23	+	2.78	5.88e-46	1.38e-43
regulation of cellular amide metabolic process (GO:0034248)	427	168	60.41	+	2.78	9.24e-26	1.03e-23
vesicle targeting (GO:0006903)	92	36	13.02	+	2.77	2.19e-06	5.47e-05
positive regulation of gene expression, epigenetic (GO:0045815)	64	25	9.05	+	2.76	6.25e-05	0.00119
T cell selection (GO:0045058)	41	16	5.8	+	2.76	0.00169	0.0227
RNA processing (GO:0006396)	874	341	123.65	+	2.76	2.08e-51	5.9e-49
protein import into nucleus (GO:0006606)	100	39	14.15	+	2.76	7.49e-07	1.98e-05
protein import (GO:0017038)	159	62	22.5	+	2.76	3.84e-10	1.41e-08
positive regulation of telomerase activity (GO:0051973)	36	14	5.09	+	2.75	0.0037	0.0439
cellular response to unfolded protein (GO:0034620)	129	50	18.25	+	2.74	1.86e-08	5.85e-07
organic cyclic compound catabolic process (GO:1901361)	484	187	68.48	+	2.73	8.5e-28	1.01e-25
negative regulation of proteasomal protein catabolic process (GO:1901799)	57	22	8.06	+	2.73	0.000201	0.00334
apoptotic mitochondrial changes (GO:0008637)	57	22	8.06	+	2.73	0.000201	0.00334
response to unfolded protein (GO:0006986)	166	64	23.49	+	2.73	2.51e-10	9.36e-09
circadian regulation of gene expression (GO:0032922)	65	25	9.2	+	2.72	7.39e-05	0.00138
mitochondrial membrane organization (GO:0007006)	130	50	18.39	+	2.72	3.58e-08	1.11e-06
regulation of intrinsic apoptotic signaling pathway in response to DNA damage (GO:1902229)	39	15	5.52	+	2.72	0.00262	0.0328
positive regulation of response to endoplasmic reticulum stress (GO:1905898)	39	15	5.52	+	2.72	0.00262	0.0327
regulation of nucleocytoplasmic transport (GO:0046822)	117	45	16.55	+	2.72	1.16e-07	3.34e-06
negative regulation of cysteine-type endopeptidase activity involved in apoptotic process (GO:0043154)	86	33	12.17	+	2.71	7.71e-06	0.000178
positive regulation of intrinsic apoptotic signaling pathway (GO:2001244)	60	23	8.49	+	2.71	0.000151	0.00261
nucleobase-containing compound transport (GO:0015931)	248	95	35.09	+	2.71	1.76e-14	8.74e-13
protein modification by small protein removal (GO:0070646)	295	113	41.74	+	2.71	5.75e-17	3.78e-15
T cell differentiation in thymus (GO:0033077)	47	18	6.65	+	2.71	0.000883	0.0128
positive regulation of innate immune response (GO:0045089)	209	80	29.57	+	2.71	1.97e-12	8.52e-11
DNA geometric change (GO:0032392)	115	44	16.27	+	2.7	1.79e-07	5.04e-06
intracellular steroid hormone receptor signaling pathway (GO:0030518)	68	26	9.62	+	2.7	5.64e-05	0.00109
IRE1-mediated unfolded protein response (GO:0036498)	55	21	7.78	+	2.7	0.000313	0.00501
protein deubiquitination (GO:0016579)	278	106	39.33	+	2.7	7.86e-16	4.43e-14
RNA 3'-end processing (GO:0031123)	139	53	19.67	+	2.7	1.36e-08	4.33e-07
intracellular protein transport (GO:0006886)	1002	382	141.76	+	2.69	5.58e-56	2.12e-53
maintenance of protein localization in organelle (GO:0072595)	42	16	5.94	+	2.69	0.00188	0.0249
endoplasmic reticulum to Golgi vesicle-mediated transport (GO:0006888)	197	75	27.87	+	2.69	1.24e-11	5.05e-10
regulation of intrinsic apoptotic signaling pathway (GO:2001242)	163	62	23.06	+	2.69	7.01e-10	2.54e-08
negative regulation of cell cycle process (GO:0010948)	326	124	46.12	+	2.69	2.83e-18	2.06e-16
regulation of cell aging (GO:0090342)	50	19	7.07	+	2.69	0.000652	0.00966
proteasome-mediated ubiquitin-dependent protein catabolic process (GO:0043161)	322	122	45.56	+	2.68	6.56e-18	4.66e-16
negative regulation of telomere maintenance (GO:0032205)	37	14	5.23	+	2.67	0.00407	0.0473
regulation of mitochondrial membrane permeability (GO:0046902)	74	28	10.47	+	2.67	5.27e-05	0.00103
positive regulation of G1/S transition of mitotic cell cycle (GO:1900087)	37	14	5.23	+	2.67	0.00407	0.0473
regulation of ATPase activity (GO:0043462)	82	31	11.6	+	2.67	1.79e-05	0.000387
inner mitochondrial membrane organization (GO:0007007)	45	17	6.37	+	2.67	0.00137	0.0189
mRNA stabilization (GO:0048255)	45	17	6.37	+	2.67	0.00137	0.0189
negative regulation of mitotic cell cycle (GO:0045930)	310	117	43.86	+	2.67	4.31e-17	2.87e-15
protein K48-linked ubiquitination (GO:0070936)	53	20	7.5	+	2.67	0.000486	0.00742
nucleotide-excision repair, DNA incision (GO:0033683)	40	15	5.66	+	2.65	0.00293	0.0359
cellular response to interleukin-1 (GO:0071347)	176	66	24.9	+	2.65	3.73e-10	1.38e-08
negative regulation of viral process (GO:0048525)	104	39	14.71	+	2.65	1.32e-06	3.39e-05
histone ubiquitination (GO:0016574)	40	15	5.66	+	2.65	0.00293	0.0359
DNA replication-independent nucleosome organization (GO:0034724)	40	15	5.66	+	2.65	0.00293	0.0358
macromolecule catabolic process (GO:0009057)	1054	395	149.12	+	2.65	1.98e-56	8.08e-54
DNA duplex unwinding (GO:0032508)	107	40	15.14	+	2.64	1.01e-06	2.66e-05
protein localization to nucleus (GO:0034504)	169	63	23.91	+	2.63	1.16e-09	4.1e-08
negative regulation of cysteine-type endopeptidase activity (GO:2000117)	94	35	13.3	+	2.63	5.41e-06	0.000129
regulation of cellular senescence (GO:2000772)	43	16	6.08	+	2.63	0.00213	0.0277
platelet aggregation (GO:0070527)	43	16	6.08	+	2.63	0.00213	0.0276
negative regulation of cellular protein catabolic process (GO:1903363)	86	32	12.17	+	2.63	1.48e-05	0.000325
proteasomal protein catabolic process (GO:0010498)	345	128	48.81	+	2.62	3.33e-18	2.41e-16
negative regulation of mRNA catabolic process (GO:1902373)	54	20	7.64	+	2.62	0.000568	0.00858
histone H4 acetylation (GO:0043967)	54	20	7.64	+	2.62	0.000568	0.00857
DNA damage response, signal transduction by p53 class mediator (GO:0030330)	81	30	11.46	+	2.62	3.04e-05	0.000626
positive regulation of cellular amide metabolic process (GO:0034250)	162	60	22.92	+	2.62	3.6e-09	1.22e-07
regulation of mitotic cell cycle phase transition (GO:1901990)	419	155	59.28	+	2.61	1.1e-21	1e-19
negative regulation of proteolysis involved in cellular protein catabolic process (GO:1903051)	73	27	10.33	+	2.61	8.68e-05	0.00159
regulation of erythrocyte differentiation (GO:0045646)	46	17	6.51	+	2.61	0.00157	0.0213
peptidyl-proline modification (GO:0018208)	65	24	9.2	+	2.61	0.000257	0.00418
cellular protein-containing complex assembly (GO:0034622)	800	295	113.18	+	2.61	1.28e-40	2.54e-38
regulation of tumor necrosis factor-mediated signaling pathway (GO:0010803)	57	21	8.06	+	2.6	0.000431	0.00665
negative regulation of intrinsic apoptotic signaling pathway (GO:2001243)	98	36	13.87	+	2.6	4.81e-06	0.000116
translesion synthesis (GO:0019985)	41	15	5.8	+	2.59	0.00332	0.0397
regulation of protein modification by small protein conjugation or removal (GO:1903320)	236	86	33.39	+	2.58	2.62e-12	1.12e-10
organelle disassembly (GO:1903008)	66	24	9.34	+	2.57	0.000277	0.00446
regulation of response to endoplasmic reticulum stress (GO:1905897)	88	32	12.45	+	2.57	1.95e-05	0.000416
macroautophagy (GO:0016236)	176	64	24.9	+	2.57	2.34e-09	8.05e-08
synaptic vesicle localization (GO:0097479)	44	16	6.23	+	2.57	0.00245	0.031
cellular component disassembly (GO:0022411)	394	143	55.74	+	2.57	1.57e-19	1.25e-17
positive regulation of response to biotic stimulus (GO:0002833)	248	90	35.09	+	2.57	1.34e-12	5.85e-11
purine nucleoside triphosphate metabolic process (GO:0009144)	69	25	9.76	+	2.56	0.0002	0.00334
protein stabilization (GO:0050821)	188	68	26.6	+	2.56	6.82e-10	2.47e-08
negative regulation of I-kappaB kinase/NF-kappaB signaling (GO:0043124)	47	17	6.65	+	2.56	0.00182	0.0242
gene silencing by miRNA (GO:0035195)	47	17	6.65	+	2.56	0.00182	0.0242
mitochondrion organization (GO:0007005)	440	159	62.25	+	2.55	2.43e-21	2.17e-19
gene expression (GO:0010467)	2038	735	288.34	+	2.55	1.83e-104	3.24e-101
protein-containing complex localization (GO:0031503)	261	94	36.93	+	2.55	4.33e-13	1.97e-11
ribonucleoside monophosphate metabolic process (GO:0009161)	50	18	7.07	+	2.54	0.00137	0.0189
positive regulation of cell cycle G1/S phase transition (GO:1902808)	50	18	7.07	+	2.54	0.00137	0.0189
positive regulation of chromosome organization (GO:2001252)	187	67	26.46	+	2.53	1.18e-09	4.15e-08
cellular response to topologically incorrect protein (GO:0035967)	148	53	20.94	+	2.53	6.57e-08	1.96e-06
regulation of ATP metabolic process (GO:1903578)	123	44	17.4	+	2.53	8.02e-07	2.12e-05
transcription by RNA polymerase I (GO:0006360)	42	15	5.94	+	2.52	0.0038	0.0448
positive regulation of Wnt signaling pathway (GO:0030177)	182	65	25.75	+	2.52	2.36e-09	8.07e-08
mitochondrial transport (GO:0006839)	224	80	31.69	+	2.52	3.2e-11	1.28e-09
positive regulation of DNA biosynthetic process (GO:2000573)	70	25	9.9	+	2.52	0.000223	0.00366
regulation of type I interferon production (GO:0032479)	129	46	18.25	+	2.52	6.75e-07	1.79e-05
modulation of process of other organism involved in symbiotic interaction (GO:0051817)	115	41	16.27	+	2.52	2.11e-06	5.31e-05
response to topologically incorrect protein (GO:0035966)	188	67	26.6	+	2.52	1.35e-09	4.73e-08
signal transduction involved in DNA damage checkpoint (GO:0072422)	73	26	10.33	+	2.52	0.000165	0.00281
signal transduction involved in DNA integrity checkpoint (GO:0072401)	73	26	10.33	+	2.52	0.000165	0.00281
ubiquitin-dependent ERAD pathway (GO:0030433)	73	26	10.33	+	2.52	0.000165	0.00281
modification-dependent macromolecule catabolic process (GO:0043632)	545	194	77.11	+	2.52	3.83e-25	4.09e-23
regulation of cell cycle phase transition (GO:1901987)	456	162	64.51	+	2.51	3.37e-21	2.98e-19
protein localization to vacuole (GO:0072665)	62	22	8.77	+	2.51	0.000634	0.00942
histone exchange (GO:0043486)	48	17	6.79	+	2.5	0.00212	0.0275
histone deacetylation (GO:0016575)	48	17	6.79	+	2.5	0.00212	0.0275
ubiquitin-dependent protein catabolic process (GO:0006511)	528	187	74.7	+	2.5	3.12e-24	3.12e-22
modification-dependent protein catabolic process (GO:0019941)	534	189	75.55	+	2.5	2.66e-24	2.68e-22
regulation of signal transduction by p53 class mediator (GO:1901796)	181	64	25.61	+	2.5	4.08e-09	1.37e-07
cellular response to ionizing radiation (GO:0071479)	68	24	9.62	+	2.49	0.000338	0.00536
retrograde vesicle-mediated transport, Golgi to endoplasmic reticulum (GO:0006890)	85	30	12.03	+	2.49	5.32e-05	0.00104
spindle localization (GO:0051653)	51	18	7.22	+	2.49	0.0016	0.0216
negative regulation of viral life cycle (GO:1903901)	85	30	12.03	+	2.49	5.32e-05	0.00103
signal transduction in response to DNA damage (GO:0042770)	105	37	14.86	+	2.49	8.56e-06	0.000196
regulation of innate immune response (GO:0045088)	301	106	42.59	+	2.49	4.61e-14	2.23e-12
signal transduction involved in cell cycle checkpoint (GO:0072395)	74	26	10.47	+	2.48	0.000187	0.00315
mitotic DNA damage checkpoint (GO:0044773)	100	35	14.15	+	2.47	1.73e-05	0.000376
response to endoplasmic reticulum stress (GO:0034976)	258	90	36.5	+	2.47	5.91e-12	2.47e-10
regulation of ubiquitin-dependent protein catabolic process (GO:2000058)	155	54	21.93	+	2.46	1.18e-07	3.38e-06
ERAD pathway (GO:0036503)	89	31	12.59	+	2.46	6.52e-05	0.00123
response to interleukin-1 (GO:0070555)	201	70	28.44	+	2.46	1.32e-09	4.63e-08
acyl-CoA biosynthetic process (GO:0071616)	46	16	6.51	+	2.46	0.00328	0.0394
somatic diversification of immune receptors (GO:0002200)	46	16	6.51	+	2.46	0.00328	0.0394
establishment of spindle localization (GO:0051293)	46	16	6.51	+	2.46	0.00328	0.0393
thioester biosynthetic process (GO:0035384)	46	16	6.51	+	2.46	0.00328	0.0393
positive regulation of nucleocytoplasmic transport (GO:0046824)	69	24	9.76	+	2.46	0.000381	0.00599
negative regulation of gene expression, epigenetic (GO:0045814)	95	33	13.44	+	2.46	3.51e-05	0.000714
regulation of cellular catabolic process (GO:0031329)	844	293	119.41	+	2.45	1.75e-36	2.82e-34
sister chromatid cohesion (GO:0007062)	49	17	6.93	+	2.45	0.00247	0.0313
endosome organization (GO:0007032)	75	26	10.61	+	2.45	0.000215	0.00354
regulation of proteasomal ubiquitin-dependent protein catabolic process (GO:0032434)	127	44	17.97	+	2.45	1.83e-06	4.63e-05
cellular protein catabolic process (GO:0044257)	624	216	88.28	+	2.45	9.87e-27	1.14e-24
endosome to lysosome transport (GO:0008333)	52	18	7.36	+	2.45	0.0028	0.0347
negative regulation of protein catabolic process (GO:0042177)	133	46	18.82	+	2.44	1.03e-06	2.7e-05
monosaccharide biosynthetic process (GO:0046364)	55	19	7.78	+	2.44	0.00201	0.0262
lysosome organization (GO:0007040)	58	20	8.21	+	2.44	0.00145	0.0199
posttranscriptional gene silencing (GO:0016441)	58	20	8.21	+	2.44	0.00145	0.0199
lytic vacuole organization (GO:0080171)	58	20	8.21	+	2.44	0.00145	0.0199
RNA metabolic process (GO:0016070)	1701	586	240.66	+	2.43	8.66e-75	6.89e-72
neutrophil degranulation (GO:0043312)	482	166	68.19	+	2.43	1.65e-20	1.41e-18
regulation of intracellular protein transport (GO:0033157)	244	84	34.52	+	2.43	5.31e-11	2.07e-09
protein deacylation (GO:0035601)	61	21	8.63	+	2.43	0.00106	0.0151
nucleoside triphosphate metabolic process (GO:0009141)	93	32	13.16	+	2.43	5.28e-05	0.00103
regulation of G1/S transition of mitotic cell cycle (GO:2000045)	157	54	22.21	+	2.43	1.46e-07	4.15e-06
snRNA transcription by RNA polymerase II (GO:0042795)	70	24	9.9	+	2.42	0.000434	0.0067
mitotic DNA integrity checkpoint (GO:0044774)	108	37	15.28	+	2.42	1.92e-05	0.000409
intracellular transport (GO:0046907)	1536	526	217.31	+	2.42	1.29e-65	8.18e-63
proteolysis involved in cellular protein catabolic process (GO:0051603)	593	203	83.9	+	2.42	1.21e-24	1.25e-22
chromatin silencing (GO:0006342)	76	26	10.75	+	2.42	0.000386	0.00606
chromatin organization involved in negative regulation of transcription (GO:0097549)	76	26	10.75	+	2.42	0.000386	0.00605
vesicle organization (GO:0016050)	307	105	43.43	+	2.42	2.53e-13	1.16e-11
neutrophil activation involved in immune response (GO:0002283)	486	166	68.76	+	2.41	2.55e-20	2.12e-18
regulation of gene expression, epigenetic (GO:0040029)	249	85	35.23	+	2.41	5.1e-11	2e-09
positive regulation of intracellular transport (GO:0032388)	214	73	30.28	+	2.41	1.25e-09	4.4e-08
protein polyubiquitination (GO:0000209)	305	104	43.15	+	2.41	3.79e-13	1.73e-11
ncRNA transcription (GO:0098781)	94	32	13.3	+	2.41	5.93e-05	0.00114
positive regulation of extrinsic apoptotic signaling pathway (GO:2001238)	50	17	7.07	+	2.4	0.00421	0.0485
positive regulation of cytokine-mediated signaling pathway (GO:0001961)	50	17	7.07	+	2.4	0.00421	0.0485
maturation of SSU-rRNA (GO:0030490)	50	17	7.07	+	2.4	0.00421	0.0484
establishment of protein localization to vacuole (GO:0072666)	50	17	7.07	+	2.4	0.00421	0.0484
regulation of protein ubiquitination (GO:0031396)	206	70	29.14	+	2.4	3.3e-09	1.12e-07
nuclear envelope organization (GO:0006998)	53	18	7.5	+	2.4	0.00302	0.0369
regulation of ubiquitin-protein transferase activity (GO:0051438)	53	18	7.5	+	2.4	0.00302	0.0369
protein insertion into membrane (GO:0051205)	53	18	7.5	+	2.4	0.00302	0.0369
cellular response to nerve growth factor stimulus (GO:1990090)	53	18	7.5	+	2.4	0.00302	0.0368
chromatin remodeling (GO:0006338)	168	57	23.77	+	2.4	1.12e-07	3.24e-06
neutrophil mediated immunity (GO:0002446)	493	167	69.75	+	2.39	4.13e-20	3.42e-18
macromolecule deacylation (GO:0098732)	62	21	8.77	+	2.39	0.00118	0.0166
protein-containing complex subunit organization (GO:0043933)	1524	516	215.62	+	2.39	6.31e-63	3.58e-60
vacuolar transport (GO:0007034)	142	48	20.09	+	2.39	1.17e-06	3.03e-05
snRNA transcription (GO:0009301)	71	24	10.05	+	2.39	0.000497	0.00756
chromatin organization involved in regulation of transcription (GO:0034401)	86	29	12.17	+	2.38	0.00016	0.00275
regulation of catabolic process (GO:0009894)	1007	339	142.47	+	2.38	4.98e-40	9.54e-38
negative regulation of G1/S transition of mitotic cell cycle (GO:2000134)	107	36	15.14	+	2.38	3.04e-05	0.000626
positive regulation of intracellular protein transport (GO:0090316)	161	54	22.78	+	2.37	3.33e-07	9.02e-06
neutrophil activation (GO:0042119)	495	166	70.03	+	2.37	1.37e-19	1.1e-17
gene silencing (GO:0016458)	167	56	23.63	+	2.37	1.83e-07	5.11e-06
response to oxygen levels (GO:0070482)	382	128	54.05	+	2.37	2.51e-15	1.35e-13
granulocyte activation (GO:0036230)	500	167	70.74	+	2.36	1.25e-19	1e-17
vesicle fusion (GO:0006906)	78	26	11.04	+	2.36	0.000443	0.00682
neural nucleus development (GO:0048857)	66	22	9.34	+	2.36	0.000999	0.0143
organelle membrane fusion (GO:0090174)	84	28	11.88	+	2.36	0.00024	0.00392
regulation of antigen receptor-mediated signaling pathway (GO:0050854)	63	21	8.91	+	2.36	0.00133	0.0185
regulation of protein stability (GO:0031647)	294	98	41.6	+	2.36	6.47e-12	2.7e-10
regulation of defense response to virus (GO:0050688)	78	26	11.04	+	2.36	0.000443	0.00681
leukocyte degranulation (GO:0043299)	504	168	71.31	+	2.36	1.59e-19	1.26e-17
posttranscriptional gene silencing by RNA (GO:0035194)	57	19	8.06	+	2.36	0.00242	0.0308
positive regulation of response to cytokine stimulus (GO:0060760)	57	19	8.06	+	2.36	0.00242	0.0307
axo-dendritic transport (GO:0008088)	66	22	9.34	+	2.36	0.000999	0.0143
response to hypoxia (GO:0001666)	345	115	48.81	+	2.36	9.67e-14	4.58e-12
fibroblast growth factor receptor signaling pathway (GO:0008543)	81	27	11.46	+	2.36	0.000325	0.00516
response to decreased oxygen levels (GO:0036293)	358	119	50.65	+	2.35	3.29e-14	1.61e-12
cellular nitrogen compound biosynthetic process (GO:0044271)	1671	554	236.41	+	2.34	1.91e-65	1.17e-62
Golgi vesicle transport (GO:0048193)	396	131	56.03	+	2.34	2.46e-15	1.33e-13
signal transduction by p53 class mediator (GO:0072331)	121	40	17.12	+	2.34	1.77e-05	0.000383
positive regulation of mitochondrion organization (GO:0010822)	118	39	16.69	+	2.34	1.57e-05	0.000343
telomere organization (GO:0032200)	100	33	14.15	+	2.33	9.07e-05	0.00165
telomere maintenance (GO:0000723)	97	32	13.72	+	2.33	0.000125	0.00219
regulation of membrane permeability (GO:0090559)	85	28	12.03	+	2.33	0.000268	0.00432
regulation of sister chromatid segregation (GO:0033045)	85	28	12.03	+	2.33	0.000268	0.00432
positive regulation of proteasomal ubiquitin-dependent protein catabolic process (GO:0032436)	85	28	12.03	+	2.33	0.000268	0.00432
mitotic prometaphase (GO:0000236)	170	56	24.05	+	2.33	3.88e-07	1.05e-05
regulation of response to biotic stimulus (GO:0002831)	404	133	57.16	+	2.33	2.57e-15	1.38e-13
Fc receptor signaling pathway (GO:0038093)	240	79	33.96	+	2.33	1.04e-09	3.7e-08
myeloid leukocyte mediated immunity (GO:0002444)	514	169	72.72	+	2.32	3.22e-19	2.52e-17
regulation of proteolysis involved in cellular protein catabolic process (GO:1903050)	219	72	30.98	+	2.32	5.66e-09	1.88e-07
regulation of mitotic sister chromatid segregation (GO:0033047)	73	24	10.33	+	2.32	0.000902	0.013
nucleoside monophosphate metabolic process (GO:0009123)	73	24	10.33	+	2.32	0.000902	0.013
mitotic cytokinesis (GO:0000281)	70	23	9.9	+	2.32	0.00125	0.0173
intracellular receptor signaling pathway (GO:0030522)	204	67	28.86	+	2.32	2.35e-08	7.33e-07
nucleus organization (GO:0006997)	134	44	18.96	+	2.32	5.66e-06	0.000134
purine ribonucleoside triphosphate metabolic process (GO:0009205)	61	20	8.63	+	2.32	0.00202	0.0263
regulation of cell cycle G1/S phase transition (GO:1902806)	177	58	25.04	+	2.32	2.23e-07	6.19e-06
regulation of interleukin-2 production (GO:0032663)	58	19	8.21	+	2.32	0.0027	0.0337
cellular response to glucocorticoid stimulus (GO:0071385)	58	19	8.21	+	2.32	0.0027	0.0337
regulation of extrinsic apoptotic signaling pathway via death domain receptors (GO:1902041)	58	19	8.21	+	2.32	0.0027	0.0337
regulation of macroautophagy (GO:0016241)	174	57	24.62	+	2.32	3.01e-07	8.19e-06
negative regulation of mitochondrion organization (GO:0010823)	58	19	8.21	+	2.32	0.0027	0.0337
regulation of mitotic cell cycle (GO:0007346)	684	224	96.77	+	2.31	5.45e-25	5.74e-23
cellular response to fibroblast growth factor stimulus (GO:0044344)	110	36	15.56	+	2.31	4.09e-05	0.000817
negative regulation of cell cycle G1/S phase transition (GO:1902807)	110	36	15.56	+	2.31	4.09e-05	0.000816
protein localization to membrane (GO:0072657)	514	168	72.72	+	2.31	5.7e-19	4.34e-17
establishment of vesicle localization (GO:0051650)	199	65	28.15	+	2.31	4.66e-08	1.42e-06
protein catabolic process (GO:0030163)	686	224	97.06	+	2.31	6.24e-25	6.53e-23
myeloid cell activation involved in immune response (GO:0002275)	518	169	73.29	+	2.31	4.81e-19	3.7e-17
positive regulation of protein modification by small protein conjugation or removal (GO:1903322)	141	46	19.95	+	2.31	5.37e-06	0.000128
regulation of proteasomal protein catabolic process (GO:0061136)	187	61	26.46	+	2.31	1.04e-07	3.01e-06
negative regulation of chromosome organization (GO:2001251)	138	45	19.52	+	2.3	4.79e-06	0.000116
protein transport (GO:0015031)	1525	497	215.76	+	2.3	2.15e-56	8.55e-54
gene silencing by RNA (GO:0031047)	86	28	12.17	+	2.3	0.000301	0.00483
regulation of protein localization to nucleus (GO:1900180)	129	42	18.25	+	2.3	1.12e-05	0.000253
regulation of protein targeting (GO:1903533)	83	27	11.74	+	2.3	0.0004	0.00624
response to amino acid starvation (GO:1990928)	80	26	11.32	+	2.3	0.000536	0.00812
mitotic cell cycle checkpoint (GO:0007093)	157	51	22.21	+	2.3	1.3e-06	3.35e-05
negative regulation of apoptotic signaling pathway (GO:2001234)	231	75	32.68	+	2.29	4.47e-09	1.49e-07
regulation of cellular protein catabolic process (GO:1903362)	253	82	35.79	+	2.29	9.25e-10	3.31e-08
Fc-epsilon receptor signaling pathway (GO:0038095)	173	56	24.48	+	2.29	4.8e-07	1.29e-05
generation of precursor metabolites and energy (GO:0006091)	414	134	58.57	+	2.29	5.09e-15	2.65e-13
positive regulation of ubiquitin-dependent protein catabolic process (GO:2000060)	99	32	14.01	+	2.28	0.000145	0.00252
G1/S transition of mitotic cell cycle (GO:0000082)	121	39	17.12	+	2.28	2.97e-05	0.000613
regulation of carbohydrate catabolic process (GO:0043470)	90	29	12.73	+	2.28	0.000368	0.00579
interaction with host (GO:0051701)	168	54	23.77	+	2.27	9.43e-07	2.48e-05
positive regulation of cell cycle arrest (GO:0071158)	84	27	11.88	+	2.27	0.00045	0.0069
response to nerve growth factor (GO:1990089)	56	18	7.92	+	2.27	0.00408	0.0474
protein-containing complex assembly (GO:0065003)	1280	411	181.09	+	2.27	1.08e-44	2.49e-42
regulation of mitochondrion organization (GO:0010821)	190	61	26.88	+	2.27	1.96e-07	5.46e-06
vacuole organization (GO:0007033)	131	42	18.53	+	2.27	1.39e-05	0.000308
positive regulation of cellular protein localization (GO:1903829)	337	108	47.68	+	2.27	3.61e-12	1.53e-10
lysosomal transport (GO:0007041)	103	33	14.57	+	2.26	0.00012	0.00212
peptide transport (GO:0015833)	1556	498	220.14	+	2.26	1.53e-54	5.54e-52
recombinational repair (GO:0000725)	100	32	14.15	+	2.26	0.00016	0.00275
establishment of protein localization (GO:0045184)	1617	517	228.77	+	2.26	1.36e-56	5.86e-54
regulation of cytokine-mediated signaling pathway (GO:0001959)	163	52	23.06	+	2.25	1.85e-06	4.67e-05
endosomal transport (GO:0016197)	229	73	32.4	+	2.25	1.67e-08	5.29e-07
regulation of DNA biosynthetic process (GO:2000278)	113	36	15.99	+	2.25	7.99e-05	0.00148
autophagy (GO:0006914)	286	91	40.46	+	2.25	2.43e-10	9.14e-09
post-Golgi vesicle-mediated transport (GO:0006892)	132	42	18.68	+	2.25	2.24e-05	0.000471
process utilizing autophagic mechanism (GO:0061919)	286	91	40.46	+	2.25	2.43e-10	9.12e-09
histone acetylation (GO:0016573)	110	35	15.56	+	2.25	0.000109	0.00195
regulation of chromosome segregation (GO:0051983)	107	34	15.14	+	2.25	0.00015	0.00259
autophagosome assembly (GO:0000045)	63	20	8.91	+	2.24	0.00374	0.0442
nucleic acid metabolic process (GO:0090304)	2301	730	325.55	+	2.24	3.27e-82	4.34e-79
response to ionizing radiation (GO:0010212)	145	46	20.51	+	2.24	7.35e-06	0.00017
cell cycle G1/S phase transition (GO:0044843)	123	39	17.4	+	2.24	3.6e-05	0.00073
organelle fusion (GO:0048284)	101	32	14.29	+	2.24	0.000178	0.00301
DNA damage checkpoint (GO:0000077)	139	44	19.67	+	2.24	1.31e-05	0.00029
regulation of cell cycle process (GO:0010564)	765	242	108.23	+	2.24	2.45e-25	2.67e-23
response to fibroblast growth factor (GO:0071774)	117	37	16.55	+	2.24	6.4e-05	0.00121
negative regulation of cell cycle (GO:0045786)	573	181	81.07	+	2.23	4.65e-19	3.59e-17
vesicle localization (GO:0051648)	209	66	29.57	+	2.23	9.44e-08	2.75e-06
regulation of intracellular transport (GO:0032386)	361	114	51.07	+	2.23	2.24e-12	9.6e-11
cellular response to tumor necrosis factor (GO:0071356)	244	77	34.52	+	2.23	9.89e-09	3.21e-07
regulation of apoptotic signaling pathway (GO:2001233)	406	128	57.44	+	2.23	1.02e-13	4.81e-12
amide transport (GO:0042886)	1590	501	224.95	+	2.23	3.86e-53	1.25e-50
protein-DNA complex subunit organization (GO:0071824)	251	79	35.51	+	2.22	5.9e-09	1.95e-07
intrinsic apoptotic signaling pathway in response to DNA damage (GO:0008630)	70	22	9.9	+	2.22	0.00215	0.0278
cellular protein localization (GO:0034613)	1636	514	231.46	+	2.22	2.07e-54	7.31e-52
peptidyl-lysine acetylation (GO:0018394)	118	37	16.69	+	2.22	7.03e-05	0.00132
cytokinesis (GO:0000910)	118	37	16.69	+	2.22	7.03e-05	0.00132
regulation of oxidative stress-induced cell death (GO:1903201)	67	21	9.48	+	2.22	0.00291	0.0359
regulation of protein import (GO:1904589)	67	21	9.48	+	2.22	0.00291	0.0358
ribonucleoside triphosphate metabolic process (GO:0009199)	67	21	9.48	+	2.22	0.00291	0.0358
positive regulation of macroautophagy (GO:0016239)	67	21	9.48	+	2.22	0.00291	0.0358
cellular macromolecule localization (GO:0070727)	1644	515	232.59	+	2.21	3.37e-54	1.17e-51
double-strand break repair via homologous recombination (GO:0000724)	99	31	14.01	+	2.21	0.000262	0.00426
nucleoside triphosphate biosynthetic process (GO:0009142)	64	20	9.05	+	2.21	0.00398	0.0465
mitochondrial transmembrane transport (GO:1990542)	96	30	13.58	+	2.21	0.000349	0.0055
regulation of hemopoiesis (GO:1903706)	461	144	65.22	+	2.21	5.17e-15	2.68e-13
cellular response to amino acid starvation (GO:0034198)	77	24	10.89	+	2.2	0.00132	0.0183
membrane fusion (GO:0061025)	138	43	19.52	+	2.2	2.1e-05	0.000443
cellular macromolecule biosynthetic process (GO:0034645)	1722	536	243.63	+	2.2	8.11e-56	3e-53
response to virus (GO:0009615)	286	89	40.46	+	2.2	1.03e-09	3.66e-08
negative regulation of cellular catabolic process (GO:0031330)	254	79	35.94	+	2.2	1.13e-08	3.63e-07
response to hydrogen peroxide (GO:0042542)	119	37	16.84	+	2.2	7.78e-05	0.00145
DNA repair (GO:0006281)	515	160	72.86	+	2.2	2.43e-16	1.46e-14
modulation of process of other organism (GO:0035821)	132	41	18.68	+	2.2	3.73e-05	0.000752
regulation of response to cytokine stimulus (GO:0060759)	174	54	24.62	+	2.19	2.29e-06	5.73e-05
cellular response to leukemia inhibitory factor (GO:1990830)	100	31	14.15	+	2.19	0.000429	0.00665
response to leukemia inhibitory factor (GO:1990823)	100	31	14.15	+	2.19	0.000429	0.00664
regulation of cyclin-dependent protein serine/threonine kinase activity (GO:0000079)	100	31	14.15	+	2.19	0.000429	0.00663
endoplasmic reticulum organization (GO:0007029)	71	22	10.05	+	2.19	0.00236	0.0302
pyruvate metabolic process (GO:0006090)	71	22	10.05	+	2.19	0.00236	0.0302
positive regulation of proteolysis involved in cellular protein catabolic process (GO:1903052)	123	38	17.4	+	2.18	9.19e-05	0.00167
regulation of glycolytic process (GO:0006110)	81	25	11.46	+	2.18	0.00156	0.0211
positive regulation of proteasomal protein catabolic process (GO:1901800)	107	33	15.14	+	2.18	0.000246	0.00402
internal protein amino acid acetylation (GO:0006475)	120	37	16.98	+	2.18	0.000125	0.00221
cell cycle checkpoint (GO:0000075)	198	61	28.01	+	2.18	5.63e-07	1.51e-05
cellular iron ion homeostasis (GO:0006879)	65	20	9.2	+	2.17	0.00429	0.0492
regulation of intracellular steroid hormone receptor signaling pathway (GO:0033143)	78	24	11.04	+	2.17	0.00214	0.0277
regulation of chromosome organization (GO:0033044)	364	112	51.5	+	2.17	1.19e-11	4.85e-10
regulation of cyclin-dependent protein kinase activity (GO:1904029)	104	32	14.71	+	2.17	0.000333	0.00527
leukocyte activation involved in immune response (GO:0002366)	618	190	87.43	+	2.17	6.15e-19	4.58e-17
response to tumor necrosis factor (GO:0034612)	270	83	38.2	+	2.17	6.91e-09	2.28e-07
establishment of organelle localization (GO:0051656)	388	119	54.89	+	2.17	2.93e-12	1.25e-10
DNA integrity checkpoint (GO:0031570)	150	46	21.22	+	2.17	1.61e-05	0.000352
cellular response to DNA damage stimulus (GO:0006974)	783	240	110.78	+	2.17	1.39e-23	1.35e-21
double-strand break repair (GO:0006302)	186	57	26.32	+	2.17	1.78e-06	4.5e-05
regulation of I-kappaB kinase/NF-kappaB signaling (GO:0043122)	242	74	34.24	+	2.16	6.04e-08	1.81e-06
positive regulation of cellular protein catabolic process (GO:1903364)	144	44	20.37	+	2.16	2.89e-05	0.000599
regulation of NIK/NF-kappaB signaling (GO:1901222)	108	33	15.28	+	2.16	0.000267	0.00432
cell activation involved in immune response (GO:0002263)	622	190	88	+	2.16	1.22e-18	8.96e-17
negative regulation of response to biotic stimulus (GO:0002832)	95	29	13.44	+	2.16	0.000844	0.0122
regulation of protein catabolic process (GO:0042176)	397	121	56.17	+	2.15	2.91e-12	1.24e-10
G2/M transition of mitotic cell cycle (GO:0000086)	138	42	19.52	+	2.15	5.27e-05	0.00103
internal peptidyl-lysine acetylation (GO:0018393)	115	35	16.27	+	2.15	0.000245	0.004
myeloid leukocyte activation (GO:0002274)	582	177	82.34	+	2.15	2.44e-17	1.66e-15
regulation of cellular protein localization (GO:1903827)	559	170	79.09	+	2.15	1.12e-16	7.02e-15
macromolecule biosynthetic process (GO:0009059)	1781	541	251.98	+	2.15	1.21e-53	4e-51
defense response to virus (GO:0051607)	201	61	28.44	+	2.15	1.02e-06	2.67e-05
positive regulation of apoptotic signaling pathway (GO:2001235)	178	54	25.18	+	2.14	4.62e-06	0.000112
maintenance of location in cell (GO:0051651)	99	30	14.01	+	2.14	0.000651	0.00966
maintenance of cell number (GO:0098727)	142	43	20.09	+	2.14	4.15e-05	0.000826
regulation of cellular ketone metabolic process (GO:0010565)	185	56	26.17	+	2.14	2.75e-06	6.8e-05
purine-containing compound biosynthetic process (GO:0072522)	172	52	24.33	+	2.14	5.76e-06	0.000136
cellular response to stress (GO:0033554)	1761	532	249.15	+	2.14	4.13e-52	1.26e-49
intrinsic apoptotic signaling pathway (GO:0097193)	149	45	21.08	+	2.13	2.55e-05	0.000533
purine nucleotide biosynthetic process (GO:0006164)	159	48	22.5	+	2.13	1.65e-05	0.00036
mitotic cell cycle process (GO:1903047)	653	197	92.39	+	2.13	6.86e-19	5.08e-17
positive regulation of cellular catabolic process (GO:0031331)	375	113	53.06	+	2.13	3.41e-11	1.36e-09
cellular response to antibiotic (GO:0071236)	123	37	17.4	+	2.13	0.000152	0.00262
positive regulation of autophagy (GO:0010508)	123	37	17.4	+	2.13	0.000152	0.00261
Golgi organization (GO:0007030)	133	40	18.82	+	2.13	0.000102	0.00183
nucleobase-containing compound metabolic process (GO:0006139)	2813	846	397.98	+	2.13	1.12e-87	1.62e-84
regulation of protein localization to plasma membrane (GO:1903076)	100	30	14.15	+	2.12	0.000696	0.0103
cell cycle G2/M phase transition (GO:0044839)	140	42	19.81	+	2.12	5.97e-05	0.00115
regulation of cellular response to oxidative stress (GO:1900407)	80	24	11.32	+	2.12	0.00242	0.0307
stem cell population maintenance (GO:0019827)	140	42	19.81	+	2.12	5.97e-05	0.00114
myeloid cell homeostasis (GO:0002262)	110	33	15.56	+	2.12	0.000322	0.00514
positive regulation of protein-containing complex assembly (GO:0031334)	250	75	35.37	+	2.12	9.4e-08	2.74e-06
mitotic cell cycle (GO:0000278)	731	219	103.42	+	2.12	1.57e-20	1.35e-18
protein-DNA complex assembly (GO:0065004)	207	62	29.29	+	2.12	9.76e-07	2.56e-05
regulation of mitotic nuclear division (GO:0007088)	171	51	24.19	+	2.11	1.26e-05	0.000281
regulation of generation of precursor metabolites and energy (GO:0043467)	161	48	22.78	+	2.11	1.91e-05	0.000408
negative regulation of catabolic process (GO:0009895)	312	93	44.14	+	2.11	2.78e-09	9.51e-08
DNA conformation change (GO:0071103)	292	87	41.31	+	2.11	9.34e-09	3.06e-07
cellular catabolic process (GO:0044248)	1805	537	255.37	+	2.1	6.71e-51	1.84e-48
microtubule cytoskeleton organization involved in mitosis (GO:1902850)	175	52	24.76	+	2.1	1e-05	0.000228
T cell differentiation (GO:0030217)	138	41	19.52	+	2.1	8.58e-05	0.00157
cellular nitrogen compound metabolic process (GO:0034641)	3465	1029	490.23	+	2.1	9.36e-109	1.86e-105
regulation of morphogenesis of an epithelium (GO:1905330)	182	54	25.75	+	2.1	6.19e-06	0.000145
regulation of autophagy (GO:0010506)	334	99	47.25	+	2.1	9.69e-10	3.46e-08
ribonucleotide biosynthetic process (GO:0009260)	162	48	22.92	+	2.09	2.08e-05	0.000441
cellular response to UV (GO:0034644)	81	24	11.46	+	2.09	0.00261	0.0327
negative regulation of DNA metabolic process (GO:0051053)	125	37	17.69	+	2.09	0.000181	0.00306
cytoskeleton-dependent cytokinesis (GO:0061640)	98	29	13.87	+	2.09	0.001	0.0143
ribose phosphate biosynthetic process (GO:0046390)	169	50	23.91	+	2.09	1.79e-05	0.000387
purine ribonucleotide biosynthetic process (GO:0009152)	149	44	21.08	+	2.09	6.06e-05	0.00116
organonitrogen compound biosynthetic process (GO:1901566)	1410	416	199.49	+	2.09	6.2e-38	1.04e-35
protein acetylation (GO:0006473)	139	41	19.67	+	2.08	9.28e-05	0.00168
circadian rhythm (GO:0007623)	146	43	20.66	+	2.08	8.16e-05	0.00151
cellular response to starvation (GO:0009267)	180	53	25.47	+	2.08	8.91e-06	0.000203
ncRNA processing (GO:0034470)	384	113	54.33	+	2.08	9.06e-11	3.49e-09
negative regulation of canonical Wnt signaling pathway (GO:0090090)	187	55	26.46	+	2.08	7.52e-06	0.000174
antigen receptor-mediated signaling pathway (GO:0050851)	296	87	41.88	+	2.08	1.78e-08	5.61e-07
positive regulation of organelle organization (GO:0010638)	636	186	89.98	+	2.07	1.02e-16	6.43e-15
positive regulation of protein ubiquitination (GO:0031398)	120	35	16.98	+	2.06	0.000344	0.00544
positive regulation of DNA metabolic process (GO:0051054)	199	58	28.15	+	2.06	5.65e-06	0.000134
ncRNA metabolic process (GO:0034660)	477	139	67.49	+	2.06	1.26e-12	5.5e-11
fatty acid oxidation (GO:0019395)	79	23	11.18	+	2.06	0.00378	0.0447
maintenance of protein location in cell (GO:0032507)	79	23	11.18	+	2.06	0.00378	0.0447
nucleosome organization (GO:0034728)	158	46	22.35	+	2.06	6.16e-05	0.00118
post-translational protein modification (GO:0043687)	361	105	51.07	+	2.06	9.36e-10	3.35e-08
positive regulation of I-kappaB kinase/NF-kappaB signaling (GO:0043123)	186	54	26.32	+	2.05	1.14e-05	0.000257
response to interferon-gamma (GO:0034341)	186	54	26.32	+	2.05	1.14e-05	0.000257
nitrogen compound transport (GO:0071705)	1860	539	263.15	+	2.05	3.19e-48	7.92e-46
mitotic spindle organization (GO:0007052)	152	44	21.5	+	2.05	7.43e-05	0.00139
midbrain development (GO:0030901)	90	26	12.73	+	2.04	0.0026	0.0325
mitotic cell cycle phase transition (GO:0044772)	277	80	39.19	+	2.04	1.02e-07	2.96e-06
interspecies interaction between organisms (GO:0044419)	1997	576	282.54	+	2.04	3.33e-51	9.29e-49
heterocycle metabolic process (GO:0046483)	2998	864	424.16	+	2.04	8.33e-82	1.02e-78
cell cycle phase transition (GO:0044770)	285	82	40.32	+	2.03	9.28e-08	2.71e-06
positive regulation of protein catabolic process (GO:0045732)	226	65	31.97	+	2.03	2.37e-06	5.9e-05
regulation of cell cycle (GO:0051726)	1239	356	175.29	+	2.03	2.39e-30	3.2e-28
regulation of alpha-beta T cell activation (GO:0046634)	94	27	13.3	+	2.03	0.00208	0.027
protein modification by small protein conjugation (GO:0032446)	778	223	110.07	+	2.03	6.09e-19	4.55e-17
cellular response to interferon-gamma (GO:0071346)	164	47	23.2	+	2.03	5.45e-05	0.00106
regulation of organelle assembly (GO:1902115)	196	56	27.73	+	2.02	1.19e-05	0.000267
protein modification by small protein conjugation or removal (GO:0070647)	988	282	139.78	+	2.02	1.19e-23	1.17e-21
positive regulation of catabolic process (GO:0009896)	445	127	62.96	+	2.02	3.36e-11	1.34e-09
cellular aromatic compound metabolic process (GO:0006725)	3045	868	430.81	+	2.01	3.31e-80	3.77e-77
regulation of extrinsic apoptotic signaling pathway (GO:2001236)	158	45	22.35	+	2.01	9.54e-05	0.00172
transport along microtubule (GO:0010970)	158	45	22.35	+	2.01	9.54e-05	0.00172
transcription by RNA polymerase II (GO:0006366)	506	144	71.59	+	2.01	2.07e-12	8.9e-11
cellular localization (GO:0051641)	2422	689	342.66	+	2.01	9.47e-61	4.86e-58
blastocyst development (GO:0001824)	109	31	15.42	+	2.01	0.00114	0.0161
peptidyl-lysine modification (GO:0018205)	306	87	43.29	+	2.01	6.82e-08	2.02e-06
positive regulation of myeloid cell differentiation (GO:0045639)	95	27	13.44	+	2.01	0.00225	0.029
ciliary basal body-plasma membrane docking (GO:0097711)	95	27	13.44	+	2.01	0.00225	0.0289
regulation of steroid biosynthetic process (GO:0050810)	88	25	12.45	+	2.01	0.0037	0.0439
cytokine-mediated signaling pathway (GO:0019221)	694	197	98.19	+	2.01	1.71e-16	1.04e-14
chromosome organization (GO:0051276)	1051	298	148.7	+	2	1.12e-24	1.17e-22
leukocyte activation (GO:0045321)	917	260	129.74	+	2	1.83e-21	1.64e-19
protein localization (GO:0008104)	2201	624	311.4	+	2	6.59e-54	2.23e-51
cellular response to cytokine stimulus (GO:0071345)	1031	292	145.87	+	2	4.03e-24	4.01e-22
positive regulation of chromatin organization (GO:1905269)	113	32	15.99	+	2	0.000934	0.0134
regulation of protein-containing complex assembly (GO:0043254)	452	128	63.95	+	2	4.52e-11	1.79e-09
positive regulation of hemopoiesis (GO:1903708)	191	54	27.02	+	2	2.21e-05	0.000465
spindle organization (GO:0007051)	216	61	30.56	+	2	8.2e-06	0.000188
RNA phosphodiester bond hydrolysis (GO:0090501)	163	46	23.06	+	1.99	8.35e-05	0.00154
regulation of cell cycle arrest (GO:0071156)	110	31	15.56	+	1.99	0.00123	0.0172
regulated exocytosis (GO:0045055)	696	196	98.47	+	1.99	4.33e-16	2.52e-14
regulation of cellular response to stress (GO:0080135)	739	208	104.55	+	1.99	4.32e-17	2.86e-15
regulation of response to oxidative stress (GO:1902882)	89	25	12.59	+	1.99	0.00395	0.0463
negative regulation of gene expression (GO:0010629)	1766	496	249.85	+	1.99	6.56e-41	1.34e-38
regulation of nuclear division (GO:0051783)	196	55	27.73	+	1.98	2.74e-05	0.000571
sister chromatid segregation (GO:0000819)	139	39	19.67	+	1.98	0.000344	0.00544
regulation of cysteine-type endopeptidase activity involved in apoptotic process (GO:0043281)	221	62	31.27	+	1.98	6.77e-06	0.000157
positive regulation of defense response (GO:0031349)	368	103	52.06	+	1.98	6.99e-09	2.3e-07
regulation of DNA metabolic process (GO:0051052)	361	101	51.07	+	1.98	8.34e-09	2.74e-07
organic substance catabolic process (GO:1901575)	1763	492	249.43	+	1.97	5.54e-40	1.05e-37
response to starvation (GO:0042594)	226	63	31.97	+	1.97	8.37e-06	0.000192
transcription, DNA-templated (GO:0006351)	664	185	93.94	+	1.97	7.04e-15	3.63e-13
nucleic acid-templated transcription (GO:0097659)	665	185	94.08	+	1.97	7.38e-15	3.78e-13
erythrocyte homeostasis (GO:0034101)	90	25	12.73	+	1.96	0.00425	0.0488
regulation of DNA binding (GO:0051101)	126	35	17.83	+	1.96	0.00103	0.0146
response to heat (GO:0009408)	108	30	15.28	+	1.96	0.00175	0.0234
nucleoside metabolic process (GO:0009116)	108	30	15.28	+	1.96	0.00175	0.0234
response to cytokine (GO:0034097)	1121	311	158.6	+	1.96	1.75e-24	1.77e-22
regulation of histone modification (GO:0031056)	155	43	21.93	+	1.96	0.000202	0.00335
negative regulation of protein-containing complex assembly (GO:0031333)	137	38	19.38	+	1.96	0.000485	0.0074
regulation of phosphoprotein phosphatase activity (GO:0043666)	119	33	16.84	+	1.96	0.00117	0.0165
positive regulation of proteolysis (GO:0045862)	361	100	51.07	+	1.96	1.77e-08	5.6e-07
regulation of response to DNA damage stimulus (GO:2001020)	224	62	31.69	+	1.96	1.15e-05	0.000258
chromatin organization (GO:0006325)	694	192	98.19	+	1.96	3.21e-15	1.68e-13
protein ubiquitination (GO:0016567)	698	193	98.75	+	1.95	2.62e-15	1.4e-13
RNA biosynthetic process (GO:0032774)	677	187	95.78	+	1.95	8.29e-15	4.19e-13
endomembrane system organization (GO:0010256)	431	119	60.98	+	1.95	7.67e-10	2.77e-08
DNA metabolic process (GO:0006259)	750	207	106.11	+	1.95	3.45e-16	2.04e-14
DNA recombination (GO:0006310)	222	61	31.41	+	1.94	1.58e-05	0.000347
response to UV (GO:0009411)	142	39	20.09	+	1.94	0.000582	0.00875
organic cyclic compound metabolic process (GO:1901360)	3277	900	463.63	+	1.94	8.07e-77	7.14e-74
nucleotide biosynthetic process (GO:0009165)	244	67	34.52	+	1.94	5.26e-06	0.000126
regulation of cellular localization (GO:0060341)	820	225	116.01	+	1.94	2.9e-17	1.97e-15
cell division (GO:0051301)	503	138	71.16	+	1.94	4.96e-11	1.95e-09
myeloid cell differentiation (GO:0030099)	226	62	31.97	+	1.94	1.26e-05	0.00028
cellular component biogenesis (GO:0044085)	2551	698	360.92	+	1.93	3.45e-56	1.34e-53
regulation of cysteine-type endopeptidase activity (GO:2000116)	245	67	34.66	+	1.93	5.59e-06	0.000133
regulation of protein localization to membrane (GO:1905475)	194	53	27.45	+	1.93	5.76e-05	0.00111
nucleoside phosphate biosynthetic process (GO:1901293)	249	68	35.23	+	1.93	6.37e-06	0.000148
regulation of protein localization to cell periphery (GO:1904375)	121	33	17.12	+	1.93	0.0019	0.0251
negative regulation of organelle organization (GO:0010639)	396	108	56.03	+	1.93	9.78e-09	3.18e-07
negative regulation of hemopoiesis (GO:1903707)	143	39	20.23	+	1.93	0.000608	0.00907
DNA-templated transcription, initiation (GO:0006352)	246	67	34.8	+	1.93	5.98e-06	0.000141
regulation of chromatin organization (GO:1902275)	202	55	28.58	+	1.92	5.24e-05	0.00103
positive regulation of mitotic cell cycle (GO:0045931)	158	43	22.35	+	1.92	0.000332	0.00527
catabolic process (GO:0009056)	2078	565	294	+	1.92	1.32e-43	2.96e-41
cellular response to steroid hormone stimulus (GO:0071383)	188	51	26.6	+	1.92	9.95e-05	0.00179
positive regulation of binding (GO:0051099)	177	48	25.04	+	1.92	0.000146	0.00253
response to amino acid (GO:0043200)	118	32	16.69	+	1.92	0.00176	0.0235
T cell activation (GO:0042110)	236	64	33.39	+	1.92	1.25e-05	0.00028
covalent chromatin modification (GO:0016569)	370	100	52.35	+	1.91	5.56e-08	1.68e-06
histone modification (GO:0016570)	359	97	50.79	+	1.91	8.01e-08	2.36e-06
regulation of canonical Wnt signaling pathway (GO:0060828)	293	79	41.45	+	1.91	1.51e-06	3.84e-05
negative regulation of cellular protein metabolic process (GO:0032269)	1051	283	148.7	+	1.9	1.02e-20	8.88e-19
positive regulation of protein polymerization (GO:0032273)	130	35	18.39	+	1.9	0.00125	0.0174
cell cycle process (GO:0022402)	1037	278	146.71	+	1.89	4.27e-20	3.5e-18
apoptotic process (GO:0006915)	907	243	128.32	+	1.89	1.46e-17	1.01e-15
cell activation (GO:0001775)	1064	285	150.53	+	1.89	1.58e-20	1.35e-18
positive regulation of cell cycle process (GO:0090068)	295	79	41.74	+	1.89	1.66e-06	4.21e-05
positive regulation of protein localization to membrane (GO:1905477)	127	34	17.97	+	1.89	0.00164	0.0221
exocytosis (GO:0006887)	785	210	111.06	+	1.89	2.91e-15	1.54e-13
transcription initiation from RNA polymerase II promoter (GO:0006367)	202	54	28.58	+	1.89	7.91e-05	0.00147
negative regulation of protein modification process (GO:0031400)	606	162	85.74	+	1.89	6.8e-12	2.82e-10
regulation of small molecule metabolic process (GO:0062012)	442	118	62.53	+	1.89	5.39e-09	1.79e-07
immune effector process (GO:0002252)	1079	288	152.66	+	1.89	1.28e-20	1.11e-18
membrane docking (GO:0022406)	180	48	25.47	+	1.88	0.000237	0.00388
positive regulation of leukocyte differentiation (GO:1902107)	150	40	21.22	+	1.88	0.000797	0.0116
cytoskeleton-dependent intracellular transport (GO:0030705)	195	52	27.59	+	1.88	0.00013	0.00227
nucleobase-containing compound biosynthetic process (GO:0034654)	1115	297	157.75	+	1.88	4.3e-21	3.78e-19
rhythmic process (GO:0048511)	278	74	39.33	+	1.88	4.16e-06	0.000101
regulation of microtubule cytoskeleton organization (GO:0070507)	196	52	27.73	+	1.88	0.000135	0.00235
protein acylation (GO:0043543)	181	48	25.61	+	1.87	0.000247	0.00403
cell-cell signaling by wnt (GO:0198738)	351	93	49.66	+	1.87	2.85e-07	7.78e-06
Wnt signaling pathway (GO:0016055)	351	93	49.66	+	1.87	2.85e-07	7.77e-06
regulation of T cell differentiation (GO:0045580)	144	38	20.37	+	1.87	0.00139	0.0191
regulation of DNA replication (GO:0006275)	110	29	15.56	+	1.86	0.00424	0.0486
macromolecule localization (GO:0033036)	2538	669	359.08	+	1.86	1.23e-48	3.22e-46
negative regulation of protein metabolic process (GO:0051248)	1121	295	158.6	+	1.86	2.49e-20	2.09e-18
cellular response to radiation (GO:0071478)	171	45	24.19	+	1.86	0.000388	0.00608
glycosyl compound metabolic process (GO:1901657)	133	35	18.82	+	1.86	0.00202	0.0263
chromatin assembly (GO:0031497)	133	35	18.82	+	1.86	0.00202	0.0263
regulation of purine nucleotide metabolic process (GO:1900542)	118	31	16.69	+	1.86	0.00373	0.0442
cell cycle (GO:0007049)	1359	357	192.27	+	1.86	1.65e-24	1.69e-22
cellular response to nutrient levels (GO:0031669)	259	68	36.64	+	1.86	1.43e-05	0.000316
membrane organization (GO:0061024)	857	225	121.25	+	1.86	1.68e-15	9.23e-14
regulation of protein dephosphorylation (GO:0035304)	141	37	19.95	+	1.85	0.00131	0.0182
regulation of organelle organization (GO:0033043)	1320	346	186.75	+	1.85	1.41e-23	1.37e-21
cellular biosynthetic process (GO:0044249)	2782	729	393.6	+	1.85	8.55e-53	2.72e-50
regulation of lymphocyte differentiation (GO:0045619)	172	45	24.33	+	1.85	0.000558	0.00844
response to reactive oxygen species (GO:0000302)	195	51	27.59	+	1.85	0.000195	0.00327
organelle localization (GO:0051640)	602	157	85.17	+	1.84	5.69e-11	2.21e-09
steroid hormone mediated signaling pathway (GO:0043401)	119	31	16.84	+	1.84	0.00391	0.0461
lymphocyte activation (GO:0046649)	381	99	53.9	+	1.84	2.6e-07	7.15e-06
chromatin assembly or disassembly (GO:0006333)	154	40	21.79	+	1.84	0.00135	0.0186
lymphocyte differentiation (GO:0030098)	239	62	33.81	+	1.83	4.63e-05	0.000916
negative regulation of Wnt signaling pathway (GO:0030178)	220	57	31.13	+	1.83	0.000103	0.00184
nucleic acid phosphodiester bond hydrolysis (GO:0090305)	305	79	43.15	+	1.83	4.94e-06	0.000119
organic substance biosynthetic process (GO:1901576)	2886	747	408.31	+	1.83	1.31e-52	4.09e-50
cellular component assembly (GO:0022607)	2320	600	328.23	+	1.83	7.18e-41	1.45e-38
negative regulation of macromolecule metabolic process (GO:0010605)	2700	698	382	+	1.83	1.72e-48	4.42e-46
cytosolic transport (GO:0016482)	147	38	20.8	+	1.83	0.00157	0.0212
DNA packaging (GO:0006323)	178	46	25.18	+	1.83	0.000489	0.00745
regulation of nucleotide metabolic process (GO:0006140)	120	31	16.98	+	1.83	0.00412	0.0475
negative regulation of immune response (GO:0050777)	151	39	21.36	+	1.83	0.00128	0.0177
organic substance transport (GO:0071702)	2220	573	314.09	+	1.82	1.29e-38	2.25e-36
negative regulation of establishment of protein localization (GO:1904950)	186	48	26.32	+	1.82	0.000428	0.00664
heterocycle biosynthetic process (GO:0018130)	1188	306	168.08	+	1.82	6.99e-20	5.65e-18
homeostasis of number of cells (GO:0048872)	206	53	29.14	+	1.82	0.000199	0.00332
immune response-activating cell surface receptor signaling pathway (GO:0002429)	448	115	63.38	+	1.81	5.93e-08	1.79e-06
immune response-activating signal transduction (GO:0002757)	448	115	63.38	+	1.81	5.93e-08	1.79e-06
leukocyte mediated immunity (GO:0002443)	760	195	107.52	+	1.81	9.99e-13	4.42e-11
regulation of protein polymerization (GO:0032271)	234	60	33.11	+	1.81	8.13e-05	0.0015
cellular protein metabolic process (GO:0044267)	3700	946	523.48	+	1.81	8.61e-68	5.71e-65
aromatic compound biosynthetic process (GO:0019438)	1197	306	169.35	+	1.81	1.91e-19	1.5e-17
biosynthetic process (GO:0009058)	2964	757	419.35	+	1.81	1.51e-51	4.36e-49
apoptotic signaling pathway (GO:0097190)	286	73	40.46	+	1.8	1.66e-05	0.00036
cellular response to extracellular stimulus (GO:0031668)	290	74	41.03	+	1.8	1.81e-05	0.000391
chromosome segregation (GO:0007059)	275	70	38.91	+	1.8	3.29e-05	0.000673
regulation of defense response (GO:0031347)	684	174	96.77	+	1.8	2.9e-11	1.16e-09
regulation of response to stress (GO:0080134)	1452	369	205.43	+	1.8	4.39e-23	4.16e-21
organonitrogen compound catabolic process (GO:1901565)	1064	270	150.53	+	1.79	6.06e-17	3.97e-15
organelle organization (GO:0006996)	3455	876	488.81	+	1.79	3.47e-60	1.73e-57
mitotic nuclear division (GO:0140014)	142	36	20.09	+	1.79	0.00278	0.0346
regulation of proteolysis (GO:0030162)	734	186	103.85	+	1.79	7.71e-12	3.18e-10
B cell activation (GO:0042113)	154	39	21.79	+	1.79	0.00196	0.0257
negative regulation of programmed cell death (GO:0043069)	921	233	130.3	+	1.79	1.76e-14	8.74e-13
negative regulation of protein transport (GO:0051224)	182	46	25.75	+	1.79	0.000785	0.0114
positive regulation of leukocyte cell-cell adhesion (GO:1903039)	226	57	31.97	+	1.78	0.000182	0.00308
negative regulation of apoptotic process (GO:0043066)	904	228	127.9	+	1.78	4.34e-14	2.11e-12
negative regulation of intracellular signal transduction (GO:1902532)	508	128	71.87	+	1.78	2.21e-08	6.88e-07
aging (GO:0007568)	279	70	39.47	+	1.77	3.88e-05	0.000779
negative regulation of cell death (GO:0060548)	1013	254	143.32	+	1.77	1.89e-15	1.04e-13
immune response-regulating cell surface receptor signaling pathway (GO:0002768)	483	121	68.33	+	1.77	8.32e-08	2.44e-06
DNA replication (GO:0006260)	208	52	29.43	+	1.77	0.000427	0.00665
positive regulation of T cell activation (GO:0050870)	208	52	29.43	+	1.77	0.000427	0.00664
positive regulation of NF-kappaB transcription factor activity (GO:0051092)	156	39	22.07	+	1.77	0.00216	0.0279
regulation of adaptive immune response (GO:0002819)	168	42	23.77	+	1.77	0.00151	0.0206
positive regulation of peptidase activity (GO:0010952)	196	49	27.73	+	1.77	0.000608	0.00907
cellular macromolecule metabolic process (GO:0044260)	5073	1267	717.73	+	1.77	1.21e-93	1.92e-90
negative regulation of metabolic process (GO:0009892)	2960	738	418.78	+	1.76	1.28e-46	3.09e-44
immune response-regulating signaling pathway (GO:0002764)	486	121	68.76	+	1.76	9.17e-08	2.68e-06
regulation of myeloid cell differentiation (GO:0045637)	233	58	32.96	+	1.76	0.000222	0.00365
regulation of binding (GO:0051098)	374	93	52.91	+	1.76	3.38e-06	8.29e-05
regulation of Wnt signaling pathway (GO:0030111)	374	93	52.91	+	1.76	3.38e-06	8.28e-05
activation of immune response (GO:0002253)	519	129	73.43	+	1.76	4.18e-08	1.29e-06
regulation of adaptive immune response based on somatic recombination of immune receptors built from immunoglobulin superfamily domains (GO:0002822)	153	38	21.65	+	1.76	0.00278	0.0346
regulation of production of molecular mediator of immune response (GO:0002700)	149	37	21.08	+	1.76	0.00343	0.041
response to antibiotic (GO:0046677)	316	78	44.71	+	1.74	2.72e-05	0.000568
regulation of programmed cell death (GO:0043067)	1580	390	223.54	+	1.74	1.8e-22	1.66e-20
regulation of apoptotic process (GO:0042981)	1558	384	220.43	+	1.74	4.1e-22	3.77e-20
establishment of localization in cell (GO:0051649)	414	102	58.57	+	1.74	1.4e-06	3.58e-05
response to oxidative stress (GO:0006979)	390	96	55.18	+	1.74	3.73e-06	9.12e-05
regulation of establishment of protein localization (GO:0070201)	777	191	109.93	+	1.74	3.56e-11	1.41e-09
organelle localization by membrane tethering (GO:0140056)	171	42	24.19	+	1.74	0.00227	0.0291
cellular response to toxic substance (GO:0097237)	220	54	31.13	+	1.73	0.000583	0.00876
proteolysis (GO:0006508)	1280	314	181.09	+	1.73	7.89e-18	5.56e-16
negative regulation of transferase activity (GO:0051348)	290	71	41.03	+	1.73	7.2e-05	0.00135
purine nucleotide metabolic process (GO:0006163)	331	81	46.83	+	1.73	2.16e-05	0.000455
positive regulation of immune response (GO:0050778)	744	182	105.26	+	1.73	1.51e-10	5.75e-09
negative regulation of protein phosphorylation (GO:0001933)	409	100	57.87	+	1.73	2.37e-06	5.91e-05
organic cyclic compound biosynthetic process (GO:1901362)	1338	327	189.3	+	1.73	2.35e-18	1.71e-16
regulation of cell death (GO:0010941)	1707	417	241.51	+	1.73	1.92e-23	1.85e-21
negative regulation of binding (GO:0051100)	172	42	24.33	+	1.73	0.00235	0.0302
positive regulation of programmed cell death (GO:0043068)	660	161	93.38	+	1.72	2.34e-09	8.03e-08
cellular response to chemical stress (GO:0062197)	287	70	40.6	+	1.72	9.19e-05	0.00167
macromolecule metabolic process (GO:0043170)	6173	1502	873.36	+	1.72	4.54e-112	1.03e-108
cell death (GO:0008219)	1073	261	151.81	+	1.72	1.75e-14	8.75e-13
positive regulation of apoptotic process (GO:0043065)	654	159	92.53	+	1.72	3.84e-09	1.29e-07
positive regulation of cell death (GO:0010942)	712	173	100.73	+	1.72	6.59e-10	2.39e-08
programmed cell death (GO:0012501)	1038	252	146.86	+	1.72	5.42e-14	2.62e-12
maintenance of location (GO:0051235)	173	42	24.48	+	1.72	0.00246	0.0311
regulation of leukocyte cell-cell adhesion (GO:1903037)	309	75	43.72	+	1.72	6.07e-05	0.00116
leukocyte differentiation (GO:0002521)	342	83	48.39	+	1.72	2.79e-05	0.00058
regulation of microtubule-based process (GO:0032886)	231	56	32.68	+	1.71	0.000561	0.00848
positive regulation of cytoskeleton organization (GO:0051495)	223	54	31.55	+	1.71	0.000648	0.00962
tRNA metabolic process (GO:0006399)	190	46	26.88	+	1.71	0.00192	0.0254
microtubule-based transport (GO:0099111)	186	45	26.32	+	1.71	0.0018	0.024
signal transduction by protein phosphorylation (GO:0023014)	393	95	55.6	+	1.71	7.67e-06	0.000177
negative regulation of MAPK cascade (GO:0043409)	170	41	24.05	+	1.7	0.00314	0.0381
regulation of actin polymerization or depolymerization (GO:0008064)	191	46	27.02	+	1.7	0.00198	0.026
regulation of T cell activation (GO:0050863)	324	78	45.84	+	1.7	4.82e-05	0.000949
cofactor biosynthetic process (GO:0051188)	216	52	30.56	+	1.7	0.00102	0.0145
cellular response to oxidative stress (GO:0034599)	241	58	34.1	+	1.7	0.000523	0.00794
response to organonitrogen compound (GO:0010243)	1010	243	142.89	+	1.7	3.64e-13	1.67e-11
response to abiotic stimulus (GO:0009628)	1164	280	164.68	+	1.7	4.64e-15	2.43e-13
nucleotide metabolic process (GO:0009117)	441	106	62.39	+	1.7	2.69e-06	6.67e-05
regulation of protein localization (GO:0032880)	1054	253	149.12	+	1.7	1.49e-13	6.97e-12
regulation of protein metabolic process (GO:0051246)	2833	680	400.81	+	1.7	8.09e-38	1.34e-35
positive regulation of establishment of protein localization (GO:1904951)	475	114	67.2	+	1.7	1.26e-06	3.25e-05
negative regulation of phosphorylation (GO:0042326)	450	108	63.67	+	1.7	2.44e-06	6.07e-05
regulation of actin filament polymerization (GO:0030833)	175	42	24.76	+	1.7	0.0035	0.0418
cellular response to external stimulus (GO:0071496)	363	87	51.36	+	1.69	2.46e-05	0.000516
regulation of actin filament length (GO:0030832)	192	46	27.16	+	1.69	0.00205	0.0267
ribose phosphate metabolic process (GO:0019693)	334	80	47.25	+	1.69	4.48e-05	0.00089
negative regulation of cellular component organization (GO:0051129)	723	173	102.29	+	1.69	1.65e-09	5.77e-08
MAPK cascade (GO:0000165)	368	88	52.06	+	1.69	2.07e-05	0.000438
positive regulation of response to external stimulus (GO:0032103)	507	121	71.73	+	1.69	5.84e-07	1.55e-05
response to temperature stimulus (GO:0009266)	176	42	24.9	+	1.69	0.0036	0.0429
regulation of animal organ morphogenesis (GO:2000027)	260	62	36.78	+	1.69	0.000438	0.00675
regulation of protein transport (GO:0051223)	730	174	103.28	+	1.68	1.93e-09	6.7e-08
negative regulation of protein kinase activity (GO:0006469)	231	55	32.68	+	1.68	0.0008	0.0116
regulation of reactive oxygen species metabolic process (GO:2000377)	185	44	26.17	+	1.68	0.00324	0.039
nucleobase-containing small molecule metabolic process (GO:0055086)	534	127	75.55	+	1.68	4.16e-07	1.12e-05
cellular metabolic process (GO:0044237)	7664	1822	1084.3	+	1.68	4.28e-145	6.81e-141
ribonucleotide metabolic process (GO:0009259)	324	77	45.84	+	1.68	8.76e-05	0.0016
positive regulation of endopeptidase activity (GO:0010950)	177	42	25.04	+	1.68	0.00373	0.0442
positive regulation of cell cycle (GO:0045787)	392	93	55.46	+	1.68	1.91e-05	0.000409
regulation of cellular protein metabolic process (GO:0032268)	2660	631	376.34	+	1.68	1.86e-33	2.79e-31
protein maturation (GO:0051604)	224	53	31.69	+	1.67	0.00124	0.0173
positive regulation of cellular component organization (GO:0051130)	1240	293	175.44	+	1.67	7.2e-15	3.7e-13
purine ribonucleotide metabolic process (GO:0009150)	309	73	43.72	+	1.67	0.000157	0.00269
secretion by cell (GO:0032940)	999	236	141.34	+	1.67	4.59e-12	1.93e-10
nucleoside phosphate metabolic process (GO:0006753)	449	106	63.52	+	1.67	4.56e-06	0.00011
response to nitrogen compound (GO:1901698)	1093	258	154.64	+	1.67	4.81e-13	2.17e-11
negative regulation of nitrogen compound metabolic process (GO:0051172)	2404	567	340.12	+	1.67	3.81e-29	4.89e-27
cellular response to organic substance (GO:0071310)	2396	565	338.99	+	1.67	6.03e-29	7.67e-27
hemopoiesis (GO:0030097)	569	134	80.5	+	1.66	2.76e-07	7.56e-06
nitrogen compound metabolic process (GO:0006807)	7000	1648	990.36	+	1.66	7.03e-118	3.73e-114
negative regulation of kinase activity (GO:0033673)	251	59	35.51	+	1.66	0.000686	0.0101
protein metabolic process (GO:0019538)	4282	1005	605.82	+	1.66	1.54e-56	6.43e-54
response to organic substance (GO:0010033)	3025	709	427.98	+	1.66	1.25e-36	2.04e-34
immune system development (GO:0002520)	654	153	92.53	+	1.65	6.19e-08	1.85e-06
vesicle-mediated transport (GO:0016192)	1939	452	274.33	+	1.65	5.17e-22	4.73e-20
negative regulation of RNA metabolic process (GO:0051253)	1378	321	194.96	+	1.65	1.76e-15	9.68e-14
negative regulation of nucleobase-containing compound metabolic process (GO:0045934)	1482	345	209.67	+	1.65	1.18e-16	7.37e-15
regulation of immune response (GO:0050776)	1031	240	145.87	+	1.65	9.29e-12	3.81e-10
negative regulation of macromolecule biosynthetic process (GO:0010558)	1508	351	213.35	+	1.65	7.7e-17	5e-15
negative regulation of cellular macromolecule biosynthetic process (GO:2000113)	1425	331	201.61	+	1.64	7.55e-16	4.28e-14
purine-containing compound metabolic process (GO:0072521)	366	85	51.78	+	1.64	6.79e-05	0.00128
negative regulation of biosynthetic process (GO:0009890)	1596	370	225.8	+	1.64	1.59e-17	1.09e-15
hematopoietic or lymphoid organ development (GO:0048534)	617	143	87.29	+	1.64	3.04e-07	8.24e-06
response to radiation (GO:0009314)	437	101	61.83	+	1.63	2.04e-05	0.000434
organelle assembly (GO:0070925)	727	168	102.86	+	1.63	2.64e-08	8.21e-07
regulation of peptide transport (GO:0090087)	762	176	107.81	+	1.63	1.24e-08	3.98e-07
negative regulation of cellular metabolic process (GO:0031324)	2603	600	368.27	+	1.63	1.11e-28	1.38e-26
negative regulation of phosphate metabolic process (GO:0045936)	569	131	80.5	+	1.63	1.18e-06	3.06e-05
negative regulation of phosphorus metabolic process (GO:0010563)	570	131	80.64	+	1.62	1.22e-06	3.14e-05
negative regulation of cellular biosynthetic process (GO:0031327)	1567	360	221.7	+	1.62	1.36e-16	8.35e-15
protein dephosphorylation (GO:0006470)	209	48	29.57	+	1.62	0.00406	0.0473
export from cell (GO:0140352)	1046	240	147.99	+	1.62	3.92e-11	1.56e-09
regulation of leukocyte differentiation (GO:1902105)	279	64	39.47	+	1.62	0.000895	0.0129
primary metabolic process (GO:0044238)	7463	1710	1055.87	+	1.62	3.34e-115	1.06e-111
cellular response to abiotic stimulus (GO:0071214)	310	71	43.86	+	1.62	0.000398	0.00622
cellular response to environmental stimulus (GO:0104004)	310	71	43.86	+	1.62	0.000398	0.00622
positive regulation of immune effector process (GO:0002699)	223	51	31.55	+	1.62	0.003	0.0367
positive regulation of immune system process (GO:0002684)	1082	247	153.08	+	1.61	2.5e-11	1.01e-09
negative regulation of defense response (GO:0031348)	224	51	31.69	+	1.61	0.00308	0.0375
phosphorylation (GO:0016310)	1301	296	184.07	+	1.61	2.7e-13	1.24e-11
negative regulation of immune system process (GO:0002683)	431	98	60.98	+	1.61	4.29e-05	0.000853
regulation of peptidase activity (GO:0052547)	453	103	64.09	+	1.61	2.79e-05	0.000579
response to peptide (GO:1901652)	480	109	67.91	+	1.61	1.53e-05	0.000337
response to stress (GO:0006950)	3620	822	512.16	+	1.6	3.79e-39	6.94e-37
regulation of cytokine production (GO:0001817)	727	165	102.86	+	1.6	1.09e-07	3.15e-06
negative regulation of transport (GO:0051051)	498	113	70.46	+	1.6	1.21e-05	0.00027
metabolic process (GO:0008152)	8414	1908	1190.41	+	1.6	1.31e-136	1.04e-132
cellular component organization or biogenesis (GO:0071840)	5772	1305	816.62	+	1.6	3.26e-71	2.36e-68
regulation of gene expression (GO:0010468)	4494	1016	635.81	+	1.6	1.91e-50	5.06e-48
positive regulation of cell-cell adhesion (GO:0022409)	270	61	38.2	+	1.6	0.00136	0.0188
cellular response to peptide (GO:1901653)	332	75	46.97	+	1.6	0.000449	0.0069
cellular response to organic cyclic compound (GO:0071407)	549	124	77.67	+	1.6	5.79e-06	0.000137
organic substance metabolic process (GO:0071704)	7841	1771	1109.34	+	1.6	5.72e-117	2.28e-113
response to steroid hormone (GO:0048545)	328	74	46.41	+	1.59	0.000429	0.00663
response to peptide hormone (GO:0043434)	399	90	56.45	+	1.59	0.000126	0.00221
response to insulin (GO:0032868)	235	53	33.25	+	1.59	0.0029	0.0357
organophosphate biosynthetic process (GO:0090407)	537	121	75.97	+	1.59	8.09e-06	0.000186
cell surface receptor signaling pathway involved in cell-cell signaling (GO:1905114)	422	95	59.7	+	1.59	8.34e-05	0.00154
cellular response to peptide hormone stimulus (GO:0071375)	271	61	38.34	+	1.59	0.0018	0.024
organonitrogen compound metabolic process (GO:1901564)	5299	1191	749.7	+	1.59	3.93e-61	2.15e-58
regulation of endopeptidase activity (GO:0052548)	423	95	59.85	+	1.59	8.52e-05	0.00156
response to nutrient levels (GO:0031667)	535	120	75.69	+	1.59	1.03e-05	0.000234
positive regulation of protein transport (GO:0051222)	437	98	61.83	+	1.59	6.4e-05	0.00121
regulation of cellular component biogenesis (GO:0044087)	960	215	135.82	+	1.58	2.3e-09	7.94e-08
positive regulation of gene expression (GO:0010628)	2032	455	287.49	+	1.58	3.4e-19	2.65e-17
positive regulation of protein metabolic process (GO:0051247)	1727	386	244.34	+	1.58	4.14e-16	2.42e-14
negative regulation of proteolysis (GO:0045861)	358	80	50.65	+	1.58	0.000324	0.00516
negative regulation of signal transduction (GO:0009968)	1278	285	180.81	+	1.58	6.69e-12	2.78e-10
positive regulation of nucleobase-containing compound metabolic process (GO:0045935)	1911	426	270.37	+	1.58	1.03e-17	7.17e-16
positive regulation of cytokine production (GO:0001819)	459	102	64.94	+	1.57	7.05e-05	0.00132
secretion (GO:0046903)	1116	248	157.89	+	1.57	2.37e-10	8.91e-09
positive regulation of macromolecule metabolic process (GO:0010604)	3404	756	481.6	+	1.57	1.11e-32	1.57e-30
regulation of immune system process (GO:0002682)	1608	357	227.5	+	1.57	1.51e-14	7.57e-13
response to extracellular stimulus (GO:0009991)	568	126	80.36	+	1.57	1.05e-05	0.000239
Ras protein signal transduction (GO:0007265)	248	55	35.09	+	1.57	0.00363	0.0431
cellular response to chemical stimulus (GO:0070887)	2956	655	418.21	+	1.57	1.75e-27	2.06e-25
oxidation-reduction process (GO:0055114)	963	213	136.25	+	1.56	7.03e-09	2.31e-07
positive regulation of macromolecule biosynthetic process (GO:0010557)	1931	427	273.2	+	1.56	3.25e-17	2.18e-15
positive regulation of RNA metabolic process (GO:0051254)	1746	385	247.02	+	1.56	2.27e-15	1.24e-13
cellular response to hormone stimulus (GO:0032870)	613	135	86.73	+	1.56	5.92e-06	0.00014
positive regulation of metabolic process (GO:0009893)	3702	815	523.76	+	1.56	1.11e-34	1.74e-32
positive regulation of cellular protein metabolic process (GO:0032270)	1618	356	228.91	+	1.56	4.07e-14	1.98e-12
peptidyl-amino acid modification (GO:0018193)	873	192	123.51	+	1.55	6.63e-08	1.97e-06
regulation of actin filament organization (GO:0110053)	278	61	39.33	+	1.55	0.00269	0.0336
cellular component organization (GO:0016043)	5581	1223	789.6	+	1.55	8.19e-58	3.73e-55
positive regulation of nitrogen compound metabolic process (GO:0051173)	3229	706	456.84	+	1.55	1.72e-28	2.11e-26
response to organic cyclic compound (GO:0014070)	929	203	131.43	+	1.54	3.4e-08	1.05e-06
transport (GO:0006810)	4542	991	642.6	+	1.54	9.62e-43	2.1e-40
positive regulation of cellular metabolic process (GO:0031325)	3394	740	480.18	+	1.54	9.59e-30	1.24e-27
establishment of localization (GO:0051234)	4672	1018	660.99	+	1.54	4.77e-44	1.08e-41
response to inorganic substance (GO:0010035)	542	118	76.68	+	1.54	3.4e-05	0.000694
negative regulation of nucleic acid-templated transcription (GO:1903507)	1282	279	181.38	+	1.54	1.02e-10	3.9e-09
response to hormone (GO:0009725)	920	200	130.16	+	1.54	6.32e-08	1.89e-06
negative regulation of RNA biosynthetic process (GO:1902679)	1284	279	181.66	+	1.54	1.07e-10	4.09e-09
regulation of cytoskeleton organization (GO:0051493)	562	122	79.51	+	1.53	3.48e-05	0.000709
positive regulation of cellular biosynthetic process (GO:0031328)	2023	439	286.21	+	1.53	1.71e-16	1.04e-14
negative regulation of transcription by RNA polymerase II (GO:0000122)	886	192	125.35	+	1.53	1.38e-07	3.93e-06
positive regulation of biosynthetic process (GO:0009891)	2055	445	290.74	+	1.53	1.24e-16	7.68e-15
regulation of macromolecule metabolic process (GO:0060255)	6204	1343	877.74	+	1.53	2.54e-63	1.5e-60
regulation of cellular component organization (GO:0051128)	2518	544	356.25	+	1.53	2.53e-20	2.12e-18
negative regulation of signaling (GO:0023057)	1427	308	201.89	+	1.53	2.27e-11	9.16e-10
negative regulation of cell communication (GO:0010648)	1423	307	201.33	+	1.52	2.19e-11	8.85e-10
negative regulation of biological process (GO:0048519)	5388	1162	762.29	+	1.52	1.37e-50	3.71e-48
regulation of DNA-binding transcription factor activity (GO:0051090)	436	94	61.69	+	1.52	0.000306	0.0049
regulation of cell-cell adhesion (GO:0022407)	414	89	58.57	+	1.52	0.000472	0.00721
regulation of metabolic process (GO:0019222)	6755	1452	955.7	+	1.52	1.75e-69	1.21e-66
negative regulation of catalytic activity (GO:0043086)	821	176	116.16	+	1.52	1.06e-06	2.76e-05
in utero embryonic development (GO:0001701)	392	84	55.46	+	1.51	0.000912	0.0131
immune system process (GO:0002376)	2769	593	391.76	+	1.51	1.54e-21	1.4e-19
phosphate-containing compound metabolic process (GO:0006796)	2143	458	303.19	+	1.51	3.13e-16	1.86e-14
cellular response to growth factor stimulus (GO:0071363)	501	107	70.88	+	1.51	0.000173	0.00294
regulation of protein serine/threonine kinase activity (GO:0071900)	520	111	73.57	+	1.51	0.000138	0.0024
phosphorus metabolic process (GO:0006793)	2170	463	307.01	+	1.51	2.67e-16	1.6e-14
microtubule-based process (GO:0007017)	722	154	102.15	+	1.51	6.47e-06	0.00015
negative regulation of transcription, DNA-templated (GO:0045892)	1229	262	173.88	+	1.51	2.14e-09	7.41e-08
positive regulation of cellular component biogenesis (GO:0044089)	531	113	75.13	+	1.5	0.000126	0.00222
transmembrane receptor protein tyrosine kinase signaling pathway (GO:0007169)	517	110	73.15	+	1.5	0.000169	0.00287
cellular protein modification process (GO:0006464)	3076	652	435.19	+	1.5	5.82e-23	5.48e-21
protein modification process (GO:0036211)	3076	652	435.19	+	1.5	5.82e-23	5.45e-21
regulation of transferase activity (GO:0051338)	1024	217	144.88	+	1.5	9.87e-08	2.87e-06
negative regulation of response to stimulus (GO:0048585)	1656	350	234.29	+	1.49	6.95e-12	2.87e-10
regulation of cellular component size (GO:0032535)	388	82	54.89	+	1.49	0.0014	0.0193
response to growth factor (GO:0070848)	530	112	74.98	+	1.49	0.00016	0.00275
regulation of supramolecular fiber organization (GO:1902903)	374	79	52.91	+	1.49	0.00188	0.0249
response to endogenous stimulus (GO:0009719)	1506	318	213.07	+	1.49	8.33e-11	3.22e-09
microtubule cytoskeleton organization (GO:0000226)	536	113	75.83	+	1.49	0.000172	0.00292
cofactor metabolic process (GO:0051186)	438	92	61.97	+	1.48	0.000822	0.0119
macromolecule modification (GO:0043412)	3296	691	466.32	+	1.48	2.04e-23	1.95e-21
regulation of macromolecule biosynthetic process (GO:0010556)	4076	853	576.67	+	1.48	8.5e-30	1.12e-27
positive regulation of cell adhesion (GO:0045785)	421	88	59.56	+	1.48	0.00134	0.0185
regulation of protein modification process (GO:0031399)	1871	391	264.71	+	1.48	1.23e-12	5.38e-11
cellular response to endogenous stimulus (GO:0071495)	1221	255	172.75	+	1.48	2.06e-08	6.44e-07
regulation of transcription by RNA polymerase II (GO:0006357)	2276	475	322.01	+	1.48	2.69e-15	1.43e-13
cellular response to organonitrogen compound (GO:0071417)	604	126	85.45	+	1.47	0.000101	0.00181
regulation of cellular macromolecule biosynthetic process (GO:2000112)	3937	820	557.01	+	1.47	7.33e-28	8.77e-26
regulation of cellular metabolic process (GO:0031323)	6272	1306	887.36	+	1.47	1.16e-51	3.42e-49
regulation of nitrogen compound metabolic process (GO:0051171)	5881	1223	832.04	+	1.47	1.06e-46	2.6e-44
regulation of intracellular signal transduction (GO:1902531)	1794	373	253.82	+	1.47	8.59e-12	3.53e-10
regulation of biosynthetic process (GO:0009889)	4301	893	608.51	+	1.47	1.68e-30	2.26e-28
positive regulation of RNA biosynthetic process (GO:1902680)	1657	344	234.43	+	1.47	7.56e-11	2.94e-09
regulation of nucleobase-containing compound metabolic process (GO:0019219)	4067	844	575.4	+	1.47	2.62e-28	3.16e-26
response to toxic substance (GO:0009636)	521	108	73.71	+	1.47	0.000452	0.00693
cellular response to nitrogen compound (GO:1901699)	661	137	93.52	+	1.46	6.38e-05	0.0012
positive regulation of nucleic acid-templated transcription (GO:1903508)	1656	343	234.29	+	1.46	9.51e-11	3.66e-09
regulation of cellular biosynthetic process (GO:0031326)	4222	872	597.33	+	1.46	7.07e-29	8.86e-27
regulation of RNA metabolic process (GO:0051252)	3812	787	539.32	+	1.46	1.8e-25	1.99e-23
negative regulation of molecular function (GO:0044092)	1178	243	166.66	+	1.46	9.94e-08	2.88e-06
regulation of primary metabolic process (GO:0080090)	6064	1250	857.93	+	1.46	2.36e-46	5.61e-44
regulation of catalytic activity (GO:0050790)	2385	490	337.43	+	1.45	9.03e-15	4.55e-13
negative regulation of cellular process (GO:0048523)	4799	985	678.96	+	1.45	8.32e-33	1.19e-30
positive regulation of signal transduction (GO:0009967)	1706	350	241.36	+	1.45	1.64e-10	6.22e-09
positive regulation of cellular process (GO:0048522)	5520	1128	780.97	+	1.44	1.74e-38	3.01e-36
regulation of protein kinase activity (GO:0045859)	800	163	113.18	+	1.44	3.23e-05	0.000663
positive regulation of transcription, DNA-templated (GO:0045893)	1558	316	220.43	+	1.43	4.6e-09	1.53e-07
regulation of response to external stimulus (GO:0032101)	1011	205	143.04	+	1.43	3.19e-06	7.87e-05
negative regulation of hydrolase activity (GO:0051346)	460	93	65.08	+	1.43	0.0021	0.0273
positive regulation of biological process (GO:0048518)	6249	1257	884.11	+	1.42	1.1e-41	2.3e-39
regulation of hydrolase activity (GO:0051336)	1293	260	182.93	+	1.42	2.57e-07	7.08e-06
positive regulation of molecular function (GO:0044093)	1823	365	257.92	+	1.42	8.03e-10	2.89e-08
positive regulation of transferase activity (GO:0051347)	695	139	98.33	+	1.41	0.000265	0.00429
localization (GO:0051179)	5778	1155	817.47	+	1.41	7.58e-36	1.21e-33
response to biotic stimulus (GO:0009607)	1381	276	195.38	+	1.41	1.68e-07	4.72e-06
response to other organism (GO:0051707)	1347	269	190.57	+	1.41	2.3e-07	6.39e-06
positive regulation of intracellular signal transduction (GO:1902533)	1032	206	146.01	+	1.41	7.34e-06	0.00017
positive regulation of transcription by RNA polymerase II (GO:0045944)	1223	244	173.03	+	1.41	1.06e-06	2.76e-05
response to external biotic stimulus (GO:0043207)	1349	269	190.86	+	1.41	2.85e-07	7.76e-06
regulation of cell adhesion (GO:0030155)	703	140	99.46	+	1.41	0.000286	0.00459
immune response (GO:0006955)	1870	372	264.57	+	1.41	9.99e-10	3.56e-08
cellular response to lipid (GO:0071396)	529	105	74.84	+	1.4	0.0018	0.024
organophosphate metabolic process (GO:0019637)	877	174	124.08	+	1.4	5.56e-05	0.00107
positive regulation of catalytic activity (GO:0043085)	1469	291	207.83	+	1.4	1.33e-07	3.81e-06
positive regulation of transport (GO:0051050)	1013	200	143.32	+	1.4	2.05e-05	0.000434
regulation of kinase activity (GO:0043549)	907	179	128.32	+	1.39	5.9e-05	0.00113
regulation of lymphocyte activation (GO:0051249)	523	103	73.99	+	1.39	0.00255	0.0319
negative regulation of cell population proliferation (GO:0008285)	691	135	97.76	+	1.38	0.000695	0.0103
intracellular signal transduction (GO:0035556)	1701	332	240.66	+	1.38	5.58e-08	1.69e-06
regulation of molecular function (GO:0065009)	3063	597	433.35	+	1.38	3.7e-14	1.81e-12
regulation of phosphorylation (GO:0042325)	1627	317	230.19	+	1.38	1.47e-07	4.17e-06
response to oxygen-containing compound (GO:1901700)	1603	312	226.79	+	1.38	1.82e-07	5.09e-06
innate immune response (GO:0045087)	776	151	109.79	+	1.38	0.000438	0.00675
positive regulation of signaling (GO:0023056)	1944	377	275.04	+	1.37	1.09e-08	3.53e-07
positive regulation of hydrolase activity (GO:0051345)	769	149	108.8	+	1.37	0.000502	0.00764
positive regulation of response to stimulus (GO:0048584)	2453	474	347.05	+	1.37	1.1e-10	4.21e-09
regulation of phosphate metabolic process (GO:0019220)	1822	352	257.78	+	1.37	5.32e-08	1.61e-06
positive regulation of cell communication (GO:0010647)	1936	374	273.91	+	1.37	1.83e-08	5.75e-07
regulation of phosphorus metabolic process (GO:0051174)	1823	352	257.92	+	1.36	5.37e-08	1.63e-06
regulation of cell differentiation (GO:0045595)	1844	356	260.89	+	1.36	4.32e-08	1.32e-06
enzyme linked receptor protein signaling pathway (GO:0007167)	722	139	102.15	+	1.36	0.00106	0.0151
protein phosphorylation (GO:0006468)	968	186	136.95	+	1.36	0.00014	0.00244
regulation of RNA biosynthetic process (GO:2001141)	3551	681	502.4	+	1.36	5.58e-15	2.88e-13
regulation of nucleic acid-templated transcription (GO:1903506)	3546	679	501.69	+	1.35	8.1e-15	4.12e-13
response to lipid (GO:0033993)	867	166	122.66	+	1.35	0.000414	0.00645
defense response to other organism (GO:0098542)	967	185	136.81	+	1.35	0.000199	0.00332
cellular response to oxygen-containing compound (GO:1901701)	1077	206	152.37	+	1.35	7.22e-05	0.00135
regulation of signal transduction (GO:0009966)	3151	600	445.8	+	1.35	1.38e-12	6e-11
positive regulation of protein modification process (GO:0031401)	1243	236	175.86	+	1.34	3.15e-05	0.000647
response to drug (GO:0042493)	1019	193	144.17	+	1.34	0.000201	0.00334
regulation of transcription, DNA-templated (GO:0006355)	3480	659	492.35	+	1.34	1.84e-13	8.54e-12
carbohydrate derivative metabolic process (GO:1901135)	1014	192	143.46	+	1.34	0.000229	0.00376
carboxylic acid metabolic process (GO:0019752)	879	166	124.36	+	1.33	0.00076	0.0112
response to chemical (GO:0042221)	4501	843	636.8	+	1.32	9.23e-17	5.92e-15
regulation of protein phosphorylation (GO:0001932)	1458	273	206.28	+	1.32	1.81e-05	0.000391
positive regulation of cell differentiation (GO:0045597)	992	185	140.35	+	1.32	0.000557	0.00843
regulation of response to stimulus (GO:0048583)	4329	804	612.47	+	1.31	4.68e-15	2.44e-13
regulation of cell population proliferation (GO:0042127)	1642	303	232.31	+	1.3	1.59e-05	0.000349
regulation of transport (GO:0051049)	1891	347	267.54	+	1.3	5.21e-06	0.000125
small molecule metabolic process (GO:0044281)	1717	315	242.92	+	1.3	1.7e-05	0.00037
regulation of developmental process (GO:0050793)	2631	482	372.23	+	1.29	4.69e-08	1.43e-06
organic acid metabolic process (GO:0006082)	992	180	140.35	+	1.28	0.00229	0.0294
regulation of signaling (GO:0023051)	3673	666	519.66	+	1.28	1.79e-10	6.78e-09
oxoacid metabolic process (GO:0043436)	971	176	137.38	+	1.28	0.00241	0.0307
multi-organism process (GO:0051704)	1065	193	150.68	+	1.28	0.00153	0.0208
regulation of cell communication (GO:0010646)	3633	658	514	+	1.28	2.91e-10	1.08e-08
cytoskeleton organization (GO:0007010)	1179	211	166.8	+	1.26	0.00163	0.022
cellular process (GO:0009987)	14623	2612	2068.86	+	1.26	1.05e-112	2.77e-109
regulation of biological quality (GO:0065008)	4112	732	581.77	+	1.26	3.23e-10	1.2e-08
regulation of anatomical structure morphogenesis (GO:0022603)	1099	195	155.49	+	1.25	0.00362	0.043
cell surface receptor signaling pathway (GO:0007166)	2480	439	350.87	+	1.25	5.86e-06	0.000138
regulation of multicellular organismal development (GO:2000026)	2066	363	292.3	+	1.24	8.32e-05	0.00153
regulation of localization (GO:0032879)	2816	494	398.41	+	1.24	3.08e-06	7.6e-05
response to external stimulus (GO:0009605)	2472	430	349.74	+	1.23	3.75e-05	0.000755
positive regulation of developmental process (GO:0051094)	1388	240	196.37	+	1.22	0.00346	0.0413
defense response (GO:0006952)	1360	235	192.41	+	1.22	0.00406	0.0473
regulation of biological process (GO:0050789)	11795	2016	1668.76	+	1.21	1.2e-34	1.85e-32
positive regulation of multicellular organismal process (GO:0051240)	1768	301	250.14	+	1.2	0.00237	0.0303
cellular response to stimulus (GO:0051716)	6783	1152	959.66	+	1.2	3.53e-12	1.5e-10
regulation of multicellular organismal process (GO:0051239)	3187	541	450.9	+	1.2	2.7e-05	0.000564
regulation of cellular process (GO:0050794)	11077	1877	1567.17	+	1.2	3.86e-27	4.48e-25
biological regulation (GO:0065007)	12491	2083	1767.23	+	1.18	8.56e-30	1.12e-27
response to stimulus (GO:0050896)	8544	1421	1208.81	+	1.18	1.77e-13	8.23e-12
biological_process (GO:0008150)	17794	2842	2517.5	+	1.13	1.71e-78	1.82e-75
developmental process (GO:0032502)	5900	916	834.73	+	1.1	0.00215	0.0278
ion transmembrane transport (GO:0034220)	920	96	130.16	-	0.74	0.00297	0.0364
inorganic ion transmembrane transport (GO:0098660)	668	66	94.51	-	0.7	0.00367	0.0436
biological adhesion (GO:0022610)	928	89	131.29	-	0.68	0.000212	0.00349
cell adhesion (GO:0007155)	922	88	130.44	-	0.67	0.000201	0.00334
taxis (GO:0042330)	547	51	77.39	-	0.66	0.00306	0.0373
animal organ morphogenesis (GO:0009887)	970	90	137.24	-	0.66	4.83e-05	0.000949
cellular divalent inorganic cation homeostasis (GO:0072503)	480	44	67.91	-	0.65	0.00389	0.0459
chemotaxis (GO:0006935)	545	49	77.11	-	0.64	0.00128	0.0178
regulation of system process (GO:0044057)	591	53	83.61	-	0.63	0.000826	0.012
calcium ion homeostasis (GO:0055074)	461	41	65.22	-	0.63	0.00315	0.0381
divalent inorganic cation homeostasis (GO:0072507)	501	44	70.88	-	0.62	0.00154	0.0209
synaptic signaling (GO:0099536)	470	40	66.5	-	0.6	0.00108	0.0153
organic anion transport (GO:0015711)	456	38	64.51	-	0.59	0.000892	0.0129
anion transport (GO:0006820)	581	48	82.2	-	0.58	0.000135	0.00235
circulatory system process (GO:0003013)	401	33	56.73	-	0.58	0.00152	0.0207
system process (GO:0003008)	1980	154	280.13	-	0.55	7.48e-16	4.25e-14
blood circulation (GO:0008015)	392	30	55.46	-	0.54	0.000569	0.00858
skin development (GO:0043588)	380	29	53.76	-	0.54	0.000622	0.00926
embryonic organ morphogenesis (GO:0048562)	305	23	43.15	-	0.53	0.00226	0.0291
anion transmembrane transport (GO:0098656)	279	21	39.47	-	0.53	0.00344	0.0412
epidermis development (GO:0008544)	419	31	59.28	-	0.52	0.000162	0.00277
regulation of cytosolic calcium ion concentration (GO:0051480)	343	25	48.53	-	0.52	0.000572	0.00861
epidermal cell differentiation (GO:0009913)	316	23	44.71	-	0.51	0.000869	0.0126
chemical synaptic transmission (GO:0007268)	426	31	60.27	-	0.51	0.000101	0.00182
anterograde trans-synaptic signaling (GO:0098916)	426	31	60.27	-	0.51	0.000101	0.00181
G protein-coupled receptor signaling pathway, coupled to cyclic nucleotide second messenger (GO:0007187)	249	18	35.23	-	0.51	0.00361	0.0429
trans-synaptic signaling (GO:0099537)	445	32	62.96	-	0.51	5.77e-05	0.00111
positive regulation of cytosolic calcium ion concentration (GO:0007204)	298	21	42.16	-	0.5	0.000814	0.0118
adenylate cyclase-modulating G protein-coupled receptor signaling pathway (GO:0007188)	214	14	30.28	-	0.46	0.00236	0.0303
defense response to bacterium (GO:0042742)	338	21	47.82	-	0.44	4.86e-05	0.000955
extracellular matrix organization (GO:0030198)	340	21	48.1	-	0.44	4.97e-05	0.000976
extracellular structure organization (GO:0043062)	341	21	48.24	-	0.44	3.71e-05	0.000751
nervous system process (GO:0050877)	1399	86	197.93	-	0.43	3.59e-18	2.59e-16
regionalization (GO:0003002)	336	20	47.54	-	0.42	3.06e-05	0.000629
pattern specification process (GO:0007389)	432	25	61.12	-	0.41	8.85e-07	2.33e-05
humoral immune response (GO:0006959)	371	21	52.49	-	0.4	4.19e-06	0.000102
keratinocyte differentiation (GO:0030216)	268	15	37.92	-	0.4	8.42e-05	0.00155
visual perception (GO:0007601)	219	11	30.98	-	0.36	0.000168	0.00286
sensory perception of light stimulus (GO:0050953)	222	11	31.41	-	0.35	0.000123	0.00217
potassium ion transport (GO:0006813)	169	8	23.91	-	0.33	0.000535	0.00812
detection of stimulus (GO:0051606)	702	33	99.32	-	0.33	1.75e-13	8.15e-12
cellular hormone metabolic process (GO:0034754)	122	5	17.26	-	0.29	0.00171	0.0229
cytosolic calcium ion transport (GO:0060401)	100	4	14.15	-	0.28	0.00433	0.0496
phagocytosis, engulfment (GO:0006911)	128	5	18.11	-	0.28	0.000886	0.0128
B cell receptor signaling pathway (GO:0050853)	128	5	18.11	-	0.28	0.000886	0.0128
chloride transport (GO:0006821)	104	4	14.71	-	0.27	0.00311	0.0378
retinoid metabolic process (GO:0001523)	104	4	14.71	-	0.27	0.00311	0.0377
regulation of postsynaptic membrane potential (GO:0060078)	105	4	14.86	-	0.27	0.00314	0.0381
regulation of synapse assembly (GO:0051963)	107	4	15.14	-	0.26	0.00222	0.0286
G protein-coupled receptor signaling pathway (GO:0007186)	1322	49	187.04	-	0.26	1.71e-31	2.35e-29
diterpenoid metabolic process (GO:0016101)	110	4	15.56	-	0.26	0.00158	0.0213
inorganic anion transmembrane transport (GO:0098661)	114	4	16.13	-	0.25	0.00112	0.0159
regulation of complement activation (GO:0030449)	117	4	16.55	-	0.24	0.000796	0.0116
sensory perception (GO:0007600)	977	33	138.23	-	0.24	3.14e-25	3.4e-23
cell fate specification (GO:0001708)	89	3	12.59	-	0.24	0.00396	0.0463
potassium ion transmembrane transport (GO:0071805)	159	5	22.5	-	0.22	4.11e-05	0.000818
cell-cell adhesion via plasma-membrane adhesion molecules (GO:0098742)	256	8	36.22	-	0.22	1.42e-07	4.05e-06
homophilic cell adhesion via plasma membrane adhesion molecules (GO:0007156)	165	5	23.34	-	0.21	2.04e-05	0.000434
cornification (GO:0070268)	113	3	15.99	-	0.19	0.00033	0.00524
calcium ion transport into cytosol (GO:0060402)	83	2	11.74	-	0.17	0.00243	0.0308
chloride transmembrane transport (GO:1902476)	97	2	13.72	-	0.15	0.000359	0.00566
humoral immune response mediated by circulating immunoglobulin (GO:0002455)	166	3	23.49	-	0.13	8.62e-07	2.27e-05
keratinization (GO:0031424)	226	4	31.97	-	0.13	4.46e-09	1.49e-07
complement activation (GO:0006956)	176	3	24.9	-	0.12	2.76e-07	7.55e-06
release of sequestered calcium ion into cytosol (GO:0051209)	64	1	9.05	-	0.11	0.00379	0.0448
negative regulation of sequestering of calcium ion (GO:0051283)	65	1	9.2	-	0.11	0.00396	0.0463
positive regulation of synapse assembly (GO:0051965)	66	1	9.34	-	0.11	0.0025	0.0316
sensory perception of taste (GO:0050909)	66	1	9.34	-	0.11	0.0025	0.0315
axoneme assembly (GO:0035082)	66	1	9.34	-	0.11	0.0025	0.0315
complement activation, classical pathway (GO:0006958)	161	2	22.78	-	0.09	2.44e-07	6.74e-06
dorsal/ventral pattern formation (GO:0009953)	84	1	11.88	-	0.08	0.000366	0.00576
phospholipase C-activating G protein-coupled receptor signaling pathway (GO:0007200)	106	1	15	-	0.07	2.2e-05	0.000462
detection of chemical stimulus (GO:0009593)	519	4	73.43	-	0.05	1.28e-24	1.31e-22
sensory perception of chemical stimulus (GO:0007606)	540	4	76.4	-	0.05	6.72e-26	7.53e-24
detection of stimulus involved in sensory perception (GO:0050906)	545	4	77.11	-	0.05	2.93e-26	3.34e-24
sensory perception of smell (GO:0007608)	468	3	66.21	-	0.05	3.98e-23	3.8e-21
phagocytosis, recognition (GO:0006910)	106	0	15	-	< 0.01	1.74e-06	4.42e-05
detection of chemical stimulus involved in sensory perception of smell (GO:0050911)	439	0	62.11	-	< 0.01	5.99e-26	6.76e-24
detection of chemical stimulus involved in sensory perception (GO:0050907)	483	0	68.33	-	< 0.01	1.51e-28	1.87e-26
negative regulation of hemostasis (GO:1900047)	47	0	6.65	-	< 0.01	0.00321	0.0387
cilium movement (GO:0003341)	65	0	9.2	-	< 0.01	0.000418	0.00651

## Sheet: CellularComponent
GO cellular component complete	Homo sapiens - REFLIST (20851)	TregM (2950)	TregM (expected)	TregM (over/under)	TregM (fold Enrichment)	TregM (raw P-value)	TregM (FDR)
paraspeckles (GO:0042382)	6	6	0.85	+	7.07	0.00171	0.0117
pICln-Sm protein complex (GO:0034715)	6	6	0.85	+	7.07	0.00171	0.0116
signal recognition particle, endoplasmic reticulum targeting (GO:0005786)	6	6	0.85	+	7.07	0.00171	0.0116
tubular endosome (GO:0097422)	5	5	0.71	+	7.07	0.00428	0.0259
eukaryotic translation initiation factor 3 complex, eIF3m (GO:0071541)	7	7	0.99	+	7.07	0.000691	0.00521
methylosome (GO:0034709)	12	11	1.7	+	6.48	3.36e-05	0.000334
signal recognition particle (GO:0048500)	9	8	1.27	+	6.28	0.000474	0.00374
cytosolic large ribosomal subunit (GO:0022625)	58	51	8.21	+	6.22	9.47e-19	3.58e-17
proteasome core complex, alpha-subunit complex (GO:0019773)	8	7	1.13	+	6.18	0.00116	0.0085
proteasome regulatory particle, lid subcomplex (GO:0008541)	8	7	1.13	+	6.18	0.00116	0.00847
U7 snRNP (GO:0005683)	7	6	0.99	+	6.06	0.00284	0.0177
PTW/PP1 phosphatase complex (GO:0072357)	7	6	0.99	+	6.06	0.00284	0.0177
histone pre-mRNA 3'end processing complex (GO:0071204)	6	5	0.85	+	5.89	0.00705	0.0384
translation preinitiation complex (GO:0070993)	18	15	2.55	+	5.89	2.78e-06	3.17e-05
CRD-mediated mRNA stability complex (GO:0070937)	6	5	0.85	+	5.89	0.00705	0.0383
eukaryotic 43S preinitiation complex (GO:0016282)	17	14	2.41	+	5.82	6.57e-06	7.24e-05
polysomal ribosome (GO:0042788)	34	28	4.81	+	5.82	1.75e-10	3.42e-09
proteasome core complex, beta-subunit complex (GO:0019774)	11	9	1.56	+	5.78	0.000316	0.0026
Arp2/3 protein complex (GO:0005885)	11	9	1.56	+	5.78	0.000316	0.00259
proteasome regulatory particle (GO:0005838)	22	18	3.11	+	5.78	3.4e-07	4.48e-06
aminoacyl-tRNA synthetase multienzyme complex (GO:0017101)	11	9	1.56	+	5.78	0.000316	0.00258
cytosolic ribosome (GO:0022626)	107	87	15.14	+	5.75	2.63e-29	1.39e-27
proteasome core complex (GO:0005839)	21	17	2.97	+	5.72	7.98e-07	9.81e-06
cytosolic small ribosomal subunit (GO:0022627)	46	37	6.51	+	5.69	3.5e-13	8.89e-12
proteasome accessory complex (GO:0022624)	25	20	3.54	+	5.65	9.79e-08	1.38e-06
eukaryotic 48S preinitiation complex (GO:0033290)	15	12	2.12	+	5.65	3.68e-05	0.000364
cytosolic proteasome complex (GO:0031597)	9	7	1.27	+	5.5	0.00184	0.0123
small ribosomal subunit (GO:0015935)	75	57	10.61	+	5.37	9.98e-19	3.71e-17
eukaryotic translation initiation factor 3 complex (GO:0005852)	16	12	2.26	+	5.3	5.72e-05	0.000541
nuclear inclusion body (GO:0042405)	12	9	1.7	+	5.3	0.000493	0.00387
proteasome regulatory particle, base subcomplex (GO:0008540)	12	9	1.7	+	5.3	0.000493	0.00386
U2-type catalytic step 2 spliceosome (GO:0071007)	30	22	4.24	+	5.18	6.71e-08	9.75e-07
ribosomal subunit (GO:0044391)	190	139	26.88	+	5.17	1.87e-42	1.25e-40
U12-type spliceosomal complex (GO:0005689)	26	19	3.68	+	5.17	5.45e-07	6.96e-06
U4 snRNP (GO:0005687)	11	8	1.56	+	5.14	0.00117	0.00855
chaperonin-containing T-complex (GO:0005832)	11	8	1.56	+	5.14	0.00117	0.00852
proteasome complex (GO:0000502)	65	47	9.2	+	5.11	4.1e-15	1.23e-13
catalytic step 2 spliceosome (GO:0071013)	86	62	12.17	+	5.1	1.98e-19	7.78e-18
large ribosomal subunit (GO:0015934)	118	85	16.69	+	5.09	4.23e-26	2.07e-24
endopeptidase complex (GO:1905369)	66	47	9.34	+	5.03	6.19e-15	1.82e-13
autolysosome (GO:0044754)	10	7	1.41	+	4.95	0.00279	0.0175
endoplasmic reticulum chaperone complex (GO:0034663)	10	7	1.41	+	4.95	0.00279	0.0174
oligosaccharyltransferase complex (GO:0008250)	13	9	1.84	+	4.89	0.000743	0.00558
integral component of lumenal side of endoplasmic reticulum membrane (GO:0071556)	29	20	4.1	+	4.87	5.33e-07	6.89e-06
lumenal side of endoplasmic reticulum membrane (GO:0098553)	29	20	4.1	+	4.87	5.33e-07	6.84e-06
organellar small ribosomal subunit (GO:0000314)	28	19	3.96	+	4.8	1.22e-06	1.48e-05
mitochondrial small ribosomal subunit (GO:0005763)	28	19	3.96	+	4.8	1.22e-06	1.47e-05
U4/U6 x U5 tri-snRNP complex (GO:0046540)	33	22	4.67	+	4.71	2.22e-07	3.05e-06
U5 snRNP (GO:0005682)	18	12	2.55	+	4.71	0.000128	0.00112
protein phosphatase type 1 complex (GO:0000164)	9	6	1.27	+	4.71	0.00666	0.0368
MHC class I protein complex (GO:0042612)	9	6	1.27	+	4.71	0.00666	0.0367
MHC class I peptide loading complex (GO:0042824)	9	6	1.27	+	4.71	0.00666	0.0366
ribosome (GO:0005840)	240	159	33.96	+	4.68	1.69e-44	1.17e-42
polysome (GO:0005844)	74	49	10.47	+	4.68	1.27e-14	3.68e-13
respiratory chain complex I (GO:0045271)	50	33	7.07	+	4.66	2.72e-10	5.25e-09
NADH dehydrogenase complex (GO:0030964)	50	33	7.07	+	4.66	2.72e-10	5.2e-09
mitochondrial respiratory chain complex I (GO:0005747)	50	33	7.07	+	4.66	2.72e-10	5.15e-09
spliceosomal tri-snRNP complex (GO:0097526)	34	22	4.81	+	4.57	3.23e-07	4.29e-06
lumenal side of membrane (GO:0098576)	36	23	5.09	+	4.52	2.07e-07	2.88e-06
U2 snRNP (GO:0005686)	22	14	3.11	+	4.5	5.14e-05	0.000498
peptidase complex (GO:1905368)	92	58	13.02	+	4.46	2.45e-16	7.91e-15
exon-exon junction complex (GO:0035145)	21	13	2.97	+	4.38	0.000117	0.00103
eukaryotic translation initiation factor 4F complex (GO:0016281)	13	8	1.84	+	4.35	0.00251	0.0162
Prp19 complex (GO:0000974)	13	8	1.84	+	4.35	0.00251	0.0161
mitochondrial respiratory chain complex IV (GO:0005751)	13	8	1.84	+	4.35	0.00251	0.0161
RNA polymerase I complex (GO:0005736)	13	8	1.84	+	4.35	0.00251	0.016
chaperone complex (GO:0101031)	23	14	3.25	+	4.3	7.33e-05	0.000671
ER to Golgi transport vesicle membrane (GO:0012507)	61	37	8.63	+	4.29	1.36e-10	2.7e-09
respiratory chain complex (GO:0098803)	85	51	12.03	+	4.24	6.44e-14	1.77e-12
COPII vesicle coat (GO:0030127)	15	9	2.12	+	4.24	0.00155	0.0107
RNA polymerase II, core complex (GO:0005665)	15	9	2.12	+	4.24	0.00155	0.0107
respirasome (GO:0070469)	101	60	14.29	+	4.2	5.7e-16	1.76e-14
small nucleolar ribonucleoprotein complex (GO:0005732)	22	13	3.11	+	4.18	0.000165	0.00141
mitochondrial respirasome (GO:0005746)	90	53	12.73	+	4.16	3.66e-14	1.02e-12
nuclear pore nuclear basket (GO:0044615)	12	7	1.7	+	4.12	0.00579	0.0335
Cul4A-RING E3 ubiquitin ligase complex (GO:0031464)	12	7	1.7	+	4.12	0.00579	0.0334
MCM complex (GO:0042555)	12	7	1.7	+	4.12	0.00579	0.0333
ISWI-type complex (GO:0031010)	12	7	1.7	+	4.12	0.00579	0.0332
catalytic step 1 spliceosome (GO:0071012)	12	7	1.7	+	4.12	0.00579	0.0331
U2-type catalytic step 1 spliceosome (GO:0071006)	12	7	1.7	+	4.12	0.00579	0.033
U2-type precatalytic spliceosome (GO:0071005)	50	29	7.07	+	4.1	2.73e-08	4.09e-07
precatalytic spliceosome (GO:0071011)	52	30	7.36	+	4.08	1.73e-08	2.65e-07
organellar ribosome (GO:0000313)	89	51	12.59	+	4.05	2.43e-13	6.49e-12
mitochondrial ribosome (GO:0005761)	89	51	12.59	+	4.05	2.43e-13	6.41e-12
U1 snRNP (GO:0005685)	21	12	2.97	+	4.04	0.000368	0.00295
MHC protein complex (GO:0042611)	28	16	3.96	+	4.04	4.03e-05	0.000396
TIM23 mitochondrial import inner membrane translocase complex (GO:0005744)	14	8	1.98	+	4.04	0.00352	0.0215
organellar large ribosomal subunit (GO:0000315)	58	33	8.21	+	4.02	4.4e-09	7.12e-08
mitochondrial large ribosomal subunit (GO:0005762)	58	33	8.21	+	4.02	4.4e-09	7.06e-08
spliceosomal snRNP complex (GO:0097525)	62	35	8.77	+	3.99	1.77e-09	2.97e-08
clathrin vesicle coat (GO:0030125)	25	14	3.54	+	3.96	0.000142	0.00123
small nuclear ribonucleoprotein complex (GO:0030532)	68	38	9.62	+	3.95	4.48e-10	8.17e-09
vesicle coat (GO:0030120)	52	29	7.36	+	3.94	5.2e-08	7.66e-07
ribonucleoprotein complex (GO:1990904)	700	390	99.04	+	3.94	3.21e-93	4.29e-91
spliceosomal complex (GO:0005681)	193	107	27.31	+	3.92	1.43e-25	6.85e-24
U2-type spliceosomal complex (GO:0005684)	94	52	13.3	+	3.91	3.99e-13	1e-11
rough endoplasmic reticulum membrane (GO:0030867)	29	16	4.1	+	3.9	5.54e-05	0.000526
respiratory chain complex IV (GO:0045277)	20	11	2.83	+	3.89	0.000817	0.00611
cytoplasmic stress granule (GO:0010494)	68	37	9.62	+	3.85	1.32e-09	2.26e-08
ficolin-1-rich granule (GO:0101002)	124	67	17.54	+	3.82	4.15e-16	1.32e-14
ficolin-1-rich granule lumen (GO:1904813)	124	67	17.54	+	3.82	4.15e-16	1.3e-14
mRNA cap binding complex (GO:0005845)	13	7	1.84	+	3.81	0.00796	0.0425
MHC class II protein complex (GO:0042613)	19	10	2.69	+	3.72	0.0018	0.0122
Sm-like protein family complex (GO:0120114)	78	41	11.04	+	3.72	3.81e-10	7.01e-09
retromer complex (GO:0030904)	21	11	2.97	+	3.7	0.00111	0.00816
inner mitochondrial membrane protein complex (GO:0098800)	136	70	19.24	+	3.64	6.11e-16	1.86e-14
mitochondrial protein complex (GO:0098798)	266	134	37.63	+	3.56	1.37e-28	6.85e-27
NuRD complex (GO:0016581)	16	8	2.26	+	3.53	0.00646	0.0365
actin cortical patch (GO:0030479)	16	8	2.26	+	3.53	0.00646	0.0364
nuclear exosome (RNase complex) (GO:0000176)	16	8	2.26	+	3.53	0.00646	0.0363
cytoplasmic ubiquitin ligase complex (GO:0000153)	16	8	2.26	+	3.53	0.00646	0.0362
CHD-type complex (GO:0090545)	16	8	2.26	+	3.53	0.00646	0.0361
exoribonuclease complex (GO:1905354)	26	13	3.68	+	3.53	0.000562	0.00435
endocytic patch (GO:0061645)	16	8	2.26	+	3.53	0.00646	0.036
ESC/E(Z) complex (GO:0035098)	16	8	2.26	+	3.53	0.00646	0.0359
COPII-coated ER to Golgi transport vesicle (GO:0030134)	94	47	13.3	+	3.53	7.51e-11	1.52e-09
telomerase holoenzyme complex (GO:0005697)	20	10	2.83	+	3.53	0.0024	0.0157
exosome (RNase complex) (GO:0000178)	25	12	3.54	+	3.39	0.0012	0.00859
prespliceosome (GO:0071010)	19	9	2.69	+	3.35	0.00517	0.0306
U2-type prespliceosome (GO:0071004)	19	9	2.69	+	3.35	0.00517	0.0305
Golgi-associated vesicle membrane (GO:0030660)	112	53	15.85	+	3.34	2.36e-11	5.03e-10
Sin3-type complex (GO:0070822)	17	8	2.41	+	3.33	0.00849	0.0451
CCR4-NOT complex (GO:0030014)	17	8	2.41	+	3.33	0.00849	0.045
SMN-Sm protein complex (GO:0034719)	17	8	2.41	+	3.33	0.00849	0.0449
cytochrome complex (GO:0070069)	34	16	4.81	+	3.33	0.00023	0.00191
cytoplasmic side of endoplasmic reticulum membrane (GO:0098554)	17	8	2.41	+	3.33	0.00849	0.0448
sex chromosome (GO:0000803)	30	14	4.24	+	3.3	0.000595	0.00459
host cellular component (GO:0018995)	75	35	10.61	+	3.3	7.18e-08	1.04e-06
host cell (GO:0043657)	75	35	10.61	+	3.3	7.18e-08	1.03e-06
melanosome (GO:0042470)	105	48	14.86	+	3.23	5.01e-10	8.96e-09
pigment granule (GO:0048770)	105	48	14.86	+	3.23	5.01e-10	8.88e-09
mitochondrial proton-transporting ATP synthase complex (GO:0005753)	22	10	3.11	+	3.21	0.00409	0.0248
H4/H2A histone acetyltransferase complex (GO:0043189)	20	9	2.83	+	3.18	0.00668	0.0366
NuA4 histone acetyltransferase complex (GO:0035267)	20	9	2.83	+	3.18	0.00668	0.0365
endoplasmic reticulum exit site (GO:0070971)	27	12	3.82	+	3.14	0.00199	0.0133
proton-transporting ATP synthase complex (GO:0045259)	23	10	3.25	+	3.07	0.00523	0.0308
cytoplasmic ribonucleoprotein granule (GO:0036464)	223	96	31.55	+	3.04	4.48e-17	1.5e-15
oxidoreductase complex (GO:1990204)	114	49	16.13	+	3.04	2.08e-09	3.48e-08
perinuclear endoplasmic reticulum (GO:0097038)	21	9	2.97	+	3.03	0.00851	0.0448
cytoplasmic dynein complex (GO:0005868)	21	9	2.97	+	3.03	0.00851	0.0447
COPI-coated vesicle (GO:0030137)	28	12	3.96	+	3.03	0.00253	0.0161
nuclear chromosome, telomeric region (GO:0000784)	112	48	15.85	+	3.03	3.24e-09	5.37e-08
Cajal body (GO:0015030)	56	24	7.92	+	3.03	2.37e-05	0.000242
nuclear transcriptional repressor complex (GO:0090568)	28	12	3.96	+	3.03	0.00253	0.0161
mitochondrial intermembrane space (GO:0005758)	80	34	11.32	+	3	8.81e-07	1.08e-05
ribonucleoprotein granule (GO:0035770)	233	99	32.96	+	3	2.12e-17	7.33e-16
ESCRT complex (GO:0036452)	26	11	3.68	+	2.99	0.00408	0.0248
protein serine/threonine phosphatase complex (GO:0008287)	45	19	6.37	+	2.98	0.000189	0.0016
phosphatase complex (GO:1903293)	45	19	6.37	+	2.98	0.000189	0.00159
organelle envelope lumen (GO:0031970)	90	38	12.73	+	2.98	1.98e-07	2.78e-06
Flemming body (GO:0090543)	31	13	4.39	+	2.96	0.00198	0.0132
endoplasmic reticulum tubular network (GO:0071782)	24	10	3.4	+	2.95	0.0066	0.0366
P-body (GO:0000932)	87	36	12.31	+	2.92	5.63e-07	7.15e-06
trans-Golgi network transport vesicle (GO:0030140)	34	14	4.81	+	2.91	0.00155	0.0107
mitotic spindle pole (GO:0097431)	27	11	3.82	+	2.88	0.00511	0.0304
Golgi-associated vesicle (GO:0005798)	182	74	25.75	+	2.87	1.21e-12	2.93e-11
mitochondrial inner membrane (GO:0005743)	483	196	68.33	+	2.87	2.43e-31	1.35e-29
Cul4-RING E3 ubiquitin ligase complex (GO:0080008)	37	15	5.23	+	2.87	0.00121	0.00862
proton-transporting two-sector ATPase complex (GO:0016469)	52	21	7.36	+	2.85	0.000209	0.00175
membrane coat (GO:0030117)	92	37	13.02	+	2.84	6.22e-07	7.84e-06
coated membrane (GO:0048475)	92	37	13.02	+	2.84	6.22e-07	7.79e-06
chromosome, telomeric region (GO:0000781)	147	59	20.8	+	2.84	3.62e-10	6.72e-09
endoplasmic reticulum subcompartment (GO:0098827)	28	11	3.96	+	2.78	0.00634	0.0359
integral component of endoplasmic reticulum membrane (GO:0030176)	162	63	22.92	+	2.75	2.86e-10	5.35e-09
coated vesicle membrane (GO:0030662)	178	69	25.18	+	2.74	4.01e-11	8.45e-10
organelle inner membrane (GO:0019866)	545	209	77.11	+	2.71	1.63e-30	8.84e-29
nuclear periphery (GO:0034399)	133	51	18.82	+	2.71	2.56e-08	3.85e-07
PML body (GO:0016605)	100	38	14.15	+	2.69	1.49e-06	1.77e-05
focal adhesion (GO:0005925)	409	155	57.87	+	2.68	2.1e-22	9.16e-21
H4 histone acetyltransferase complex (GO:1902562)	45	17	6.37	+	2.67	0.00137	0.00969
site of double-strand break (GO:0035861)	61	23	8.63	+	2.67	0.000179	0.00152
intrinsic component of endoplasmic reticulum membrane (GO:0031227)	170	64	24.05	+	2.66	6.86e-10	1.21e-08
phagophore assembly site (GO:0000407)	32	12	4.53	+	2.65	0.00892	0.0467
nuclear pore (GO:0005643)	91	34	12.87	+	2.64	7.19e-06	7.84e-05
cell-substrate junction (GO:0030055)	416	155	58.86	+	2.63	8.13e-22	3.4e-20
nuclear speck (GO:0016607)	403	150	57.02	+	2.63	2.88e-21	1.18e-19
clathrin coat (GO:0030118)	43	16	6.08	+	2.63	0.00213	0.0141
inclusion body (GO:0016234)	81	30	11.46	+	2.62	3.04e-05	0.000305
endoplasmic reticulum-Golgi intermediate compartment membrane (GO:0033116)	73	27	10.33	+	2.61	8.68e-05	0.000784
transcriptional repressor complex (GO:0017053)	84	31	11.88	+	2.61	2.26e-05	0.000232
phagocytic vesicle membrane (GO:0030670)	76	28	10.75	+	2.6	6.31e-05	0.000586
COP9 signalosome (GO:0008180)	36	13	5.09	+	2.55	0.00707	0.0383
rough endoplasmic reticulum (GO:0005791)	86	31	12.17	+	2.55	2.99e-05	0.000301
immunological synapse (GO:0001772)	39	14	5.52	+	2.54	0.00515	0.0305
mitochondrial envelope (GO:0005740)	761	273	107.67	+	2.54	8.2e-36	4.98e-34
site of DNA damage (GO:0090734)	81	29	11.46	+	2.53	6.05e-05	0.000567
methyltransferase complex (GO:0034708)	109	39	15.42	+	2.53	3.74e-06	4.21e-05
catalytic complex (GO:1902494)	1382	494	195.53	+	2.53	3.18e-66	3.36e-64
endoplasmic reticulum-Golgi intermediate compartment (GO:0005793)	132	47	18.68	+	2.52	4.92e-07	6.4e-06
mitochondrial membrane (GO:0031966)	719	255	101.72	+	2.51	8.84e-33	5.21e-31
protein acetyltransferase complex (GO:0031248)	96	34	13.58	+	2.5	2.11e-05	0.00022
acetyltransferase complex (GO:1902493)	96	34	13.58	+	2.5	2.11e-05	0.000219
ATPase complex (GO:1904949)	88	31	12.45	+	2.49	6.04e-05	0.000568
histone acetyltransferase complex (GO:0000123)	86	30	12.17	+	2.47	9e-05	0.000802
nucleolus (GO:0005730)	935	326	132.28	+	2.46	5.37e-41	3.47e-39
preribosome (GO:0030684)	81	28	11.46	+	2.44	0.000186	0.00158
SWI/SNF superfamily-type complex (GO:0070603)	84	29	11.88	+	2.44	0.000134	0.00116
axon cytoplasm (GO:1904115)	58	20	8.21	+	2.44	0.00145	0.0101
azurophil granule membrane (GO:0035577)	58	20	8.21	+	2.44	0.00145	0.0101
nuclear matrix (GO:0016363)	108	37	15.28	+	2.42	1.92e-05	0.000201
chromosomal region (GO:0098687)	339	116	47.96	+	2.42	1.33e-14	3.82e-13
nuclear heterochromatin (GO:0005720)	38	13	5.38	+	2.42	0.00911	0.0476
mitochondrial nucleoid (GO:0042645)	44	15	6.23	+	2.41	0.00506	0.0303
nucleoid (GO:0009295)	44	15	6.23	+	2.41	0.00506	0.0302
PcG protein complex (GO:0031519)	47	16	6.65	+	2.41	0.00593	0.0338
RNA polymerase II, holoenzyme (GO:0016591)	89	30	12.59	+	2.38	0.000119	0.00105
coated vesicle (GO:0030135)	294	99	41.6	+	2.38	2.52e-12	5.88e-11
AP-type membrane coat adaptor complex (GO:0030119)	42	14	5.94	+	2.36	0.0078	0.0418
envelope (GO:0031975)	1216	402	172.04	+	2.34	3.78e-46	2.81e-44
organelle envelope (GO:0031967)	1216	402	172.04	+	2.34	3.78e-46	2.71e-44
autophagosome (GO:0005776)	98	32	13.87	+	2.31	0.000134	0.00116
nuclear body (GO:0016604)	795	259	112.48	+	2.3	1.03e-28	5.28e-27
azurophil granule (GO:0042582)	154	50	21.79	+	2.29	1.73e-06	2.04e-05
primary lysosome (GO:0005766)	154	50	21.79	+	2.29	1.73e-06	2.03e-05
nuclear DNA-directed RNA polymerase complex (GO:0055029)	114	37	16.13	+	2.29	5.17e-05	0.000499
mitochondrial matrix (GO:0005759)	476	154	67.34	+	2.29	3.61e-17	1.23e-15
neuron projection cytoplasm (GO:0120111)	87	28	12.31	+	2.27	0.000508	0.00397
DNA-directed RNA polymerase complex (GO:0000428)	115	37	16.27	+	2.27	5.48e-05	0.000523
heterochromatin (GO:0000792)	81	26	11.46	+	2.27	0.000597	0.00459
integral component of mitochondrial inner membrane (GO:0031305)	50	16	7.07	+	2.26	0.00748	0.0404
intrinsic component of mitochondrial inner membrane (GO:0031304)	50	16	7.07	+	2.26	0.00748	0.0403
histone deacetylase complex (GO:0000118)	72	23	10.19	+	2.26	0.00145	0.0102
RNA polymerase complex (GO:0030880)	119	38	16.84	+	2.26	4.36e-05	0.000427
secretory granule lumen (GO:0034774)	320	102	45.27	+	2.25	2.34e-11	5.04e-10
cytoplasmic vesicle lumen (GO:0060205)	324	103	45.84	+	2.25	1.85e-11	4.07e-10
chromosome, centromeric region (GO:0000775)	196	62	27.73	+	2.24	2.92e-07	3.9e-06
kinetochore (GO:0000776)	136	43	19.24	+	2.23	1.76e-05	0.000187
vesicle lumen (GO:0031983)	326	103	46.12	+	2.23	2.21e-11	4.81e-10
clathrin-coated endocytic vesicle membrane (GO:0030669)	76	24	10.75	+	2.23	0.00119	0.00856
late endosome membrane (GO:0031902)	137	43	19.38	+	2.22	1.91e-05	0.000202
phagocytic vesicle (GO:0045335)	134	42	18.96	+	2.22	2.56e-05	0.00026
fibrillar center (GO:0001650)	129	40	18.25	+	2.19	5.01e-05	0.000488
clathrin-coated endocytic vesicle (GO:0045334)	94	29	13.3	+	2.18	0.000513	0.00399
multivesicular body (GO:0005771)	52	16	7.36	+	2.17	0.00919	0.0479
midbody (GO:0030496)	181	55	25.61	+	2.15	3.43e-06	3.88e-05
transferase complex (GO:1990234)	790	238	111.77	+	2.13	1.39e-22	6.18e-21
cortical actin cytoskeleton (GO:0030864)	93	28	13.16	+	2.13	0.00121	0.00864
azurophil granule lumen (GO:0035578)	90	27	12.73	+	2.12	0.00111	0.00818
clathrin-coated vesicle membrane (GO:0030665)	114	34	16.13	+	2.11	0.000367	0.00296
cortical cytoskeleton (GO:0030863)	121	36	17.12	+	2.1	0.000219	0.00182
cytoplasmic side of membrane (GO:0098562)	182	54	25.75	+	2.1	6.19e-06	6.86e-05
histone methyltransferase complex (GO:0035097)	81	24	11.46	+	2.09	0.00261	0.0165
nucleoplasm (GO:0005654)	3975	1165	562.38	+	2.07	2.47e-124	4.13e-122
extracellular exosome (GO:0070062)	2098	612	296.83	+	2.06	3.33e-56	3.03e-54
extracellular vesicle (GO:1903561)	2119	612	299.8	+	2.04	4.26e-55	3.71e-53
extracellular organelle (GO:0043230)	2124	613	300.5	+	2.04	4.94e-55	4.13e-53
spindle (GO:0005819)	363	104	51.36	+	2.03	1.7e-09	2.9e-08
nuclear envelope (GO:0005635)	479	137	67.77	+	2.02	5.14e-12	1.19e-10
integral component of organelle membrane (GO:0031301)	375	107	53.06	+	2.02	1.24e-09	2.14e-08
endocytic vesicle membrane (GO:0030666)	194	55	27.45	+	2	1.68e-05	0.000179
spindle pole (GO:0000922)	166	47	23.49	+	2	8.97e-05	0.000803
mitochondrion (GO:0005739)	1622	458	229.48	+	2	5.32e-38	3.34e-36
mitotic spindle (GO:0072686)	125	35	17.69	+	1.98	0.000673	0.00509
recycling endosome membrane (GO:0055038)	86	24	12.17	+	1.97	0.00527	0.0309
nuclear membrane (GO:0031965)	303	84	42.87	+	1.96	2.16e-07	2.99e-06
endosome membrane (GO:0010008)	492	136	69.61	+	1.95	4.7e-11	9.81e-10
late endosome (GO:0005770)	272	75	38.48	+	1.95	1.46e-06	1.74e-05
mitochondrial outer membrane (GO:0005741)	185	51	26.17	+	1.95	6.1e-05	0.000569
integral component of mitochondrial membrane (GO:0032592)	80	22	11.32	+	1.94	0.00944	0.049
transferase complex, transferring phosphorus-containing groups (GO:0061695)	262	72	37.07	+	1.94	2.21e-06	2.55e-05
cytosol (GO:0005829)	5210	1414	737.11	+	1.92	7.18e-137	2.06e-134
cytoplasmic side of plasma membrane (GO:0009898)	155	42	21.93	+	1.92	0.000439	0.00349
intrinsic component of organelle membrane (GO:0031300)	406	110	57.44	+	1.92	9.7e-09	1.52e-07
clathrin-coated vesicle (GO:0030136)	192	52	27.16	+	1.91	7.99e-05	0.000725
nuclear lumen (GO:0031981)	4746	1277	671.46	+	1.9	1.16e-115	1.66e-113
organelle outer membrane (GO:0031968)	209	56	29.57	+	1.89	6.87e-05	0.000632
ubiquitin ligase complex (GO:0000151)	292	78	41.31	+	1.89	2.16e-06	2.5e-05
outer membrane (GO:0019867)	211	56	29.85	+	1.88	7.39e-05	0.000674
protein-containing complex (GO:0032991)	5505	1457	778.85	+	1.87	1.61e-134	2.93e-132
tertiary granule (GO:0070820)	164	43	23.2	+	1.85	0.000621	0.00474
lytic vacuole membrane (GO:0098852)	372	97	52.63	+	1.84	2.85e-07	3.86e-06
lysosomal membrane (GO:0005765)	372	97	52.63	+	1.84	2.85e-07	3.84e-06
vacuolar membrane (GO:0005774)	428	111	60.55	+	1.83	6.45e-08	9.44e-07
organelle lumen (GO:0043233)	5861	1516	829.21	+	1.83	7.38e-135	1.85e-132
intracellular organelle lumen (GO:0070013)	5861	1516	829.21	+	1.83	7.38e-135	1.64e-132
membrane-enclosed lumen (GO:0031974)	5861	1516	829.21	+	1.83	7.38e-135	1.48e-132
cullin-RING ubiquitin ligase complex (GO:0031461)	165	42	23.34	+	1.8	0.00133	0.00944
ruffle (GO:0001726)	177	45	25.04	+	1.8	0.000947	0.00703
endocytic vesicle (GO:0030139)	327	83	46.26	+	1.79	6.82e-06	7.47e-05
centrosome (GO:0005813)	592	150	83.76	+	1.79	1.01e-09	1.76e-08
Golgi stack (GO:0005795)	150	38	21.22	+	1.79	0.00245	0.016
perinuclear region of cytoplasm (GO:0048471)	735	186	103.99	+	1.79	8.02e-12	1.81e-10
secretory granule membrane (GO:0030667)	303	76	42.87	+	1.77	1.93e-05	0.000201
transport vesicle membrane (GO:0030658)	220	55	31.13	+	1.77	0.000301	0.00248
transport vesicle (GO:0030133)	417	104	59	+	1.76	7.57e-07	9.43e-06
nuclear transcription factor complex (GO:0044798)	209	52	29.57	+	1.76	0.000605	0.00463
organelle subcompartment (GO:0031984)	390	97	55.18	+	1.76	1.93e-06	2.26e-05
RNA polymerase II transcription factor complex (GO:0090575)	170	42	24.05	+	1.75	0.0022	0.0144
condensed chromosome (GO:0000793)	223	55	31.55	+	1.74	0.000453	0.00359
microbody (GO:0042579)	142	35	20.09	+	1.74	0.00556	0.0324
peroxisome (GO:0005777)	142	35	20.09	+	1.74	0.00556	0.0323
secretory granule (GO:0030141)	846	207	119.69	+	1.73	7.75e-12	1.77e-10
Golgi subcompartment (GO:0098791)	364	88	51.5	+	1.71	1.39e-05	0.000149
protein-DNA complex (GO:0032993)	175	42	24.76	+	1.7	0.0035	0.0214
nuclear outer membrane-endoplasmic reticulum membrane network (GO:0042175)	1114	267	157.61	+	1.69	3.42e-14	9.65e-13
anchoring junction (GO:0070161)	828	198	117.15	+	1.69	1.23e-10	2.46e-09
organelle membrane (GO:0031090)	3561	848	503.81	+	1.68	8.15e-48	6.28e-46
endoplasmic reticulum membrane (GO:0005789)	1092	260	154.5	+	1.68	1.39e-13	3.77e-12
vacuole (GO:0005773)	805	191	113.89	+	1.68	4.67e-10	8.44e-09
cell cortex (GO:0005938)	327	77	46.26	+	1.66	0.000127	0.00111
vesicle (GO:0031982)	3886	912	549.79	+	1.66	6.49e-50	5.21e-48
lytic vacuole (GO:0000323)	704	165	99.6	+	1.66	1.64e-08	2.55e-07
lysosome (GO:0005764)	704	165	99.6	+	1.66	1.64e-08	2.53e-07
Golgi membrane (GO:0000139)	758	177	107.24	+	1.65	6.35e-09	1.01e-07
endosome (GO:0005768)	947	221	133.98	+	1.65	5.81e-11	1.19e-09
intracellular non-membrane-bounded organelle (GO:0043232)	4939	1150	698.77	+	1.65	6.47e-66	6.48e-64
cytoplasmic vesicle membrane (GO:0030659)	786	183	111.2	+	1.65	3.51e-09	5.76e-08
non-membrane-bounded organelle (GO:0043228)	4948	1151	700.04	+	1.64	1.09e-65	1.04e-63
vacuolar lumen (GO:0005775)	172	40	24.33	+	1.64	0.00624	0.0355
whole membrane (GO:0098805)	1712	398	242.21	+	1.64	4.9e-19	1.89e-17
vesicle membrane (GO:0012506)	808	187	114.32	+	1.64	4.04e-09	6.58e-08
nucleus (GO:0005634)	7504	1733	1061.67	+	1.63	5.07e-121	7.82e-119
cytoplasmic vesicle (GO:0031410)	2386	546	337.57	+	1.62	2.87e-25	1.34e-23
intracellular vesicle (GO:0097708)	2389	546	338	+	1.62	4.04e-25	1.84e-23
secretory vesicle (GO:0099503)	1015	231	143.6	+	1.61	1.63e-10	3.2e-09
trans-Golgi network (GO:0005802)	243	55	34.38	+	1.6	0.00249	0.0161
membrane protein complex (GO:0098796)	1308	296	185.06	+	1.6	5.27e-13	1.31e-11
transcription factor complex (GO:0005667)	367	83	51.92	+	1.6	0.000213	0.00178
microtubule cytoskeleton (GO:0015630)	1250	282	176.85	+	1.59	2.45e-12	5.77e-11
membrane region (GO:0098589)	342	77	48.39	+	1.59	0.000409	0.00326
endoplasmic reticulum (GO:0005783)	1441	316	203.87	+	1.55	2.09e-12	5e-11
bounding membrane of organelle (GO:0098588)	2111	461	298.66	+	1.54	8.43e-18	2.97e-16
intracellular membrane-bounded organelle (GO:0043231)	10894	2378	1541.28	+	1.54	2.43e-200	1.62e-197
microtubule organizing center (GO:0005815)	782	170	110.64	+	1.54	7.78e-07	9.63e-06
early endosome (GO:0005769)	369	80	52.21	+	1.53	0.000836	0.00623
membrane raft (GO:0045121)	328	71	46.41	+	1.53	0.00162	0.0111
membrane microdomain (GO:0098857)	329	71	46.55	+	1.53	0.00166	0.0113
chromosome (GO:0005694)	1716	366	242.78	+	1.51	7.72e-13	1.89e-11
cytoplasm (GO:0005737)	11488	2375	1625.32	+	1.46	4.69e-164	1.57e-161
endomembrane system (GO:0012505)	4570	942	646.56	+	1.46	1.51e-31	8.64e-30
cell leading edge (GO:0031252)	423	87	59.85	+	1.45	0.00216	0.0142
membrane-bounded organelle (GO:0043227)	12598	2579	1782.37	+	1.45	1.08e-206	1.09e-203
supramolecular complex (GO:0099080)	1318	267	186.47	+	1.43	9.24e-08	1.31e-06
microtubule (GO:0005874)	431	87	60.98	+	1.43	0.00297	0.0184
intracellular organelle (GO:0043229)	12687	2557	1794.96	+	1.42	1.67e-188	8.35e-186
Golgi apparatus (GO:0005794)	1595	318	225.66	+	1.41	1.88e-08	2.85e-07
extracellular space (GO:0005615)	3349	660	473.82	+	1.39	1.03e-16	3.4e-15
organelle (GO:0043226)	13720	2653	1941.11	+	1.37	2.65e-183	1.06e-180
intracellular (GO:0005622)	14483	2773	2049.06	+	1.35	2.96e-218	5.93e-215
cytoskeleton (GO:0005856)	2278	420	322.29	+	1.3	2.49e-07	3.4e-06
cell (GO:0005623)	1117	202	158.03	+	1.28	0.00125	0.00887
cell junction (GO:0030054)	2103	378	297.53	+	1.27	1.01e-05	0.000109
nuclear chromosome (GO:0000228)	1264	222	178.83	+	1.24	0.00261	0.0164
chromatin (GO:0000785)	1214	209	171.76	+	1.22	0.00789	0.0422
extracellular region (GO:0005576)	4380	734	619.68	+	1.18	2.35e-06	2.69e-05
membrane (GO:0016020)	9856	1606	1394.43	+	1.15	3.09e-13	7.93e-12
cellular anatomical entity (GO:0110165)	18633	2890	2636.2	+	1.1	1.84e-67	2.05e-65
cellular_component (GO:0005575)	18824	2904	2663.22	+	1.09	4.68e-68	5.86e-66
cell periphery (GO:0071944)	5882	659	832.19	-	0.79	1.09e-11	2.43e-10
plasma membrane (GO:0005886)	5752	629	813.79	-	0.77	2.55e-13	6.65e-12
plasma membrane region (GO:0098590)	1206	131	170.62	-	0.77	0.00276	0.0173
cell surface (GO:0009986)	946	101	133.84	-	0.75	0.00535	0.0313
integral component of membrane (GO:0016021)	5768	584	816.06	-	0.72	1.82e-20	7.31e-19
cilium (GO:0005929)	644	65	91.11	-	0.71	0.00767	0.0412
intrinsic component of membrane (GO:0031224)	5921	593	837.7	-	0.71	2.76e-22	1.18e-20
synaptic membrane (GO:0097060)	398	31	56.31	-	0.55	0.000637	0.00484
intermediate filament cytoskeleton (GO:0045111)	262	20	37.07	-	0.54	0.00473	0.0284
intrinsic component of plasma membrane (GO:0031226)	1713	116	242.36	-	0.48	1.23e-18	4.39e-17
integral component of plasma membrane (GO:0005887)	1637	108	231.6	-	0.47	1.15e-18	4.18e-17
postsynaptic membrane (GO:0045211)	291	19	41.17	-	0.46	0.000348	0.00281
transporter complex (GO:1990351)	336	21	47.54	-	0.44	6.44e-05	0.000595
collagen-containing extracellular matrix (GO:0062023)	409	25	57.87	-	0.43	6.13e-06	6.83e-05
intrinsic component of synaptic membrane (GO:0099240)	173	10	24.48	-	0.41	0.00312	0.0193
receptor complex (GO:0043235)	527	30	74.56	-	0.4	3.46e-08	5.14e-07
integral component of synaptic membrane (GO:0099699)	160	9	22.64	-	0.4	0.00318	0.0196
extracellular matrix (GO:0031012)	536	29	75.83	-	0.38	6.36e-09	1e-07
plasma membrane signaling receptor complex (GO:0098802)	316	17	44.71	-	0.38	1.09e-05	0.000118
anchored component of membrane (GO:0031225)	169	9	23.91	-	0.38	0.00184	0.0124
cation channel complex (GO:0034703)	224	11	31.69	-	0.35	8.91e-05	0.000801
transmembrane transporter complex (GO:1902495)	328	16	46.41	-	0.34	1.36e-06	1.64e-05
postsynaptic specialization membrane (GO:0099634)	130	6	18.39	-	0.33	0.00246	0.0159
intermediate filament (GO:0005882)	226	10	31.97	-	0.31	2.51e-05	0.000255
ion channel complex (GO:0034702)	305	13	43.15	-	0.3	4.83e-07	6.32e-06
postsynaptic density membrane (GO:0098839)	103	4	14.57	-	0.27	0.00455	0.0274
T cell receptor complex (GO:0042101)	141	5	19.95	-	0.25	0.000336	0.00273
basement membrane (GO:0005604)	98	3	13.87	-	0.22	0.00205	0.0136
Golgi lumen (GO:0005796)	100	3	14.15	-	0.21	0.00139	0.00978
integral component of postsynaptic specialization membrane (GO:0099060)	78	2	11.04	-	0.18	0.00337	0.0207
intrinsic component of postsynaptic specialization membrane (GO:0098948)	82	2	11.6	-	0.17	0.00236	0.0154
integral component of postsynaptic membrane (GO:0099055)	123	3	17.4	-	0.17	0.000111	0.000981
intrinsic component of postsynaptic membrane (GO:0098936)	129	3	18.25	-	0.16	5.27e-05	0.000506
collagen trimer (GO:0005581)	90	2	12.73	-	0.16	0.00118	0.00853
keratin filament (GO:0045095)	101	1	14.29	-	0.07	3.19e-05	0.000318
immunoglobulin complex (GO:0019814)	185	0	26.17	-	< 0.01	4.88e-11	1.01e-09
immunoglobulin complex, circulating (GO:0042571)	94	0	13.3	-	< 0.01	5.73e-06	6.42e-05

## Sheet: MolecularFunction
GO molecular function complete	Homo sapiens - REFLIST (20851)	TregM (2950)	TregM (expected)	TregM (over/under)	TregM (fold Enrichment)	TregM (raw P-value)	TregM (FDR)
protein tag (GO:0031386)	8	8	1.13	+	7.07	0.000282	0.00746
peroxiredoxin activity (GO:0051920)	8	7	1.13	+	6.18	0.00116	0.0247
small ribosomal subunit rRNA binding (GO:0070181)	10	8	1.41	+	5.65	0.000761	0.0169
ribosomal small subunit binding (GO:0043024)	15	12	2.12	+	5.65	3.68e-05	0.00133
structural constituent of ribosome (GO:0003735)	169	131	23.91	+	5.48	5.81e-42	2.74e-39
translation initiation factor activity (GO:0003743)	52	38	7.36	+	5.17	1.35e-12	1.52e-10
threonine-type peptidase activity (GO:0070003)	22	16	3.11	+	5.14	4.47e-06	0.000193
threonine-type endopeptidase activity (GO:0004298)	22	16	3.11	+	5.14	4.47e-06	0.000192
mRNA 5'-UTR binding (GO:0048027)	25	17	3.54	+	4.81	4.32e-06	0.000189
U6 snRNA binding (GO:0017070)	12	8	1.7	+	4.71	0.00174	0.0347
NADH dehydrogenase activity (GO:0003954)	46	30	6.51	+	4.61	2.14e-09	1.77e-07
NADH dehydrogenase (quinone) activity (GO:0050136)	46	30	6.51	+	4.61	2.14e-09	1.74e-07
NADH dehydrogenase (ubiquinone) activity (GO:0008137)	46	30	6.51	+	4.61	2.14e-09	1.71e-07
pre-mRNA binding (GO:0036002)	37	24	5.23	+	4.58	9.19e-08	5.78e-06
MHC class II protein complex binding (GO:0023026)	16	10	2.26	+	4.42	0.000678	0.0154
ubiquitin-specific protease binding (GO:1990381)	18	11	2.55	+	4.32	0.000423	0.0102
poly(A) binding (GO:0008143)	20	12	2.83	+	4.24	0.000264	0.00703
telomerase RNA binding (GO:0070034)	22	13	3.11	+	4.18	0.000165	0.00483
rRNA binding (GO:0019843)	63	36	8.91	+	4.04	8.12e-10	6.96e-08
cysteine-type endopeptidase activity involved in apoptotic process (GO:0097153)	16	9	2.26	+	3.98	0.00216	0.0417
RNA polymerase II general transcription initiation factor binding (GO:0001091)	18	10	2.55	+	3.93	0.00133	0.0274
protein folding chaperone (GO:0044183)	27	15	3.82	+	3.93	8.88e-05	0.00287
translation factor activity, RNA binding (GO:0008135)	91	50	12.87	+	3.88	1.36e-12	1.49e-10
poly-purine tract binding (GO:0070717)	26	14	3.68	+	3.81	0.000194	0.00552
AU-rich element binding (GO:0017091)	28	15	3.96	+	3.79	0.000121	0.00377
telomeric DNA binding (GO:0042162)	36	19	5.09	+	3.73	1.83e-05	0.000697
ribonucleoprotein complex binding (GO:0043021)	136	71	19.24	+	3.69	2.16e-16	3.93e-14
RNA polymerase II core promoter sequence-specific DNA binding (GO:0000979)	23	12	3.25	+	3.69	0.000683	0.0154
mRNA 3'-UTR AU-rich region binding (GO:0035925)	27	14	3.82	+	3.66	0.000262	0.00701
NF-kappaB binding (GO:0051059)	31	16	4.39	+	3.65	0.000101	0.00322
exoribonuclease activity, producing 5'-phosphomonoesters (GO:0016896)	37	19	5.23	+	3.63	2.45e-05	0.000904
exoribonuclease activity (GO:0004532)	39	20	5.52	+	3.62	1.53e-05	0.000618
translation regulator activity, nucleic acid binding (GO:0090079)	114	58	16.13	+	3.6	2.71e-13	3.46e-11
nuclear import signal receptor activity (GO:0061608)	20	10	2.83	+	3.53	0.0024	0.0459
cyclosporin A binding (GO:0016018)	20	10	2.83	+	3.53	0.0024	0.0457
oxidoreductase activity, acting on NAD(P)H, quinone or similar compound as acceptor (GO:0016655)	61	30	8.63	+	3.48	2.53e-07	1.42e-05
snRNA binding (GO:0017069)	43	21	6.08	+	3.45	1.67e-05	0.000669
3'-5'-exoribonuclease activity (GO:0000175)	35	17	4.95	+	3.43	0.00011	0.00348
unfolded protein binding (GO:0051082)	128	62	18.11	+	3.42	2.23e-13	2.92e-11
peptide antigen binding (GO:0042605)	31	15	4.39	+	3.42	0.000284	0.00744
nucleocytoplasmic carrier activity (GO:0140142)	31	15	4.39	+	3.42	0.000284	0.0074
mRNA 3'-UTR binding (GO:0003730)	93	45	13.16	+	3.42	4.26e-10	3.72e-08
structural constituent of nuclear pore (GO:0017056)	29	14	4.1	+	3.41	0.000458	0.011
misfolded protein binding (GO:0051787)	27	13	3.82	+	3.4	0.000739	0.0166
oxidoreductase activity, acting on a heme group of donors, oxygen as acceptor (GO:0016676)	25	12	3.54	+	3.39	0.0012	0.0254
cytochrome-c oxidase activity (GO:0004129)	25	12	3.54	+	3.39	0.0012	0.0253
heme-copper terminal oxidase activity (GO:0015002)	25	12	3.54	+	3.39	0.0012	0.0252
nucleosome binding (GO:0031491)	67	32	9.48	+	3.38	1.71e-07	9.84e-06
general transcription initiation factor binding (GO:0140296)	40	19	5.66	+	3.36	5.58e-05	0.00194
nucleosomal DNA binding (GO:0031492)	40	19	5.66	+	3.36	5.58e-05	0.00192
mRNA binding (GO:0003729)	273	129	38.62	+	3.34	1.39e-25	4.1e-23
translation initiation factor binding (GO:0031369)	34	16	4.81	+	3.33	0.00023	0.00642
core promoter sequence-specific DNA binding (GO:0001046)	34	16	4.81	+	3.33	0.00023	0.00638
translation regulator activity (GO:0045182)	147	69	20.8	+	3.32	3.28e-14	4.7e-12
oxidoreductase activity, acting on a heme group of donors (GO:0016675)	26	12	3.68	+	3.26	0.00155	0.0314
double-stranded RNA binding (GO:0003725)	74	34	10.47	+	3.25	1.46e-07	8.64e-06
protein transporter activity (GO:0140318)	24	11	3.4	+	3.24	0.00252	0.0477
ATPase regulator activity (GO:0060590)	40	18	5.66	+	3.18	0.000148	0.00458
disulfide oxidoreductase activity (GO:0015036)	40	18	5.66	+	3.18	0.000148	0.00455
RNA binding (GO:0003723)	1676	754	237.12	+	3.18	6.16e-149	1.45e-145
nuclear localization sequence binding (GO:0008139)	27	12	3.82	+	3.14	0.00199	0.0387
core promoter binding (GO:0001047)	45	20	6.37	+	3.14	7.44e-05	0.00245
ubiquitin binding (GO:0043130)	77	34	10.89	+	3.12	3.04e-07	1.69e-05
cadherin binding (GO:0045296)	321	141	45.42	+	3.1	3.01e-25	8.37e-23
disordered domain specific binding (GO:0097718)	39	17	5.52	+	3.08	0.000302	0.00774
single-stranded RNA binding (GO:0003727)	83	36	11.74	+	3.07	1.95e-07	1.11e-05
thyroid hormone receptor binding (GO:0046966)	30	13	4.24	+	3.06	0.00157	0.0317
signal sequence binding (GO:0005048)	49	21	6.93	+	3.03	7.49e-05	0.00245
protein N-terminus binding (GO:0047485)	110	47	15.56	+	3.02	5.05e-09	3.84e-07
ribosome binding (GO:0043022)	61	26	8.63	+	3.01	1.19e-05	0.000487
ligase activity, forming carbon-oxygen bonds (GO:0016875)	45	19	6.37	+	2.98	0.000189	0.00544
aminoacyl-tRNA ligase activity (GO:0004812)	45	19	6.37	+	2.98	0.000189	0.0054
miRNA binding (GO:0035198)	31	13	4.39	+	2.96	0.00198	0.0388
exonuclease activity, active with either ribo- or deoxyribonucleic acids and producing 5'-phosphomonoesters (GO:0016796)	58	24	8.21	+	2.92	5.61e-05	0.00192
peptidyl-prolyl cis-trans isomerase activity (GO:0003755)	46	19	6.51	+	2.92	0.000236	0.00652
ubiquitin-like protein ligase binding (GO:0044389)	311	128	44	+	2.91	4.41e-21	1.04e-18
single-stranded DNA binding (GO:0003697)	118	48	16.69	+	2.88	1.65e-08	1.16e-06
ubiquitin protein ligase binding (GO:0031625)	295	120	41.74	+	2.88	1.41e-19	3.17e-17
promoter-specific chromatin binding (GO:1990841)	57	23	8.06	+	2.85	9.74e-05	0.00313
ubiquitin-like protein binding (GO:0032182)	97	39	13.72	+	2.84	3.1e-07	1.7e-05
basal RNA polymerase II transcription machinery binding (GO:0001099)	55	22	7.78	+	2.83	0.000151	0.00458
basal transcription machinery binding (GO:0001098)	55	22	7.78	+	2.83	0.000151	0.00455
Hsp90 protein binding (GO:0051879)	43	17	6.08	+	2.79	0.00109	0.0234
cis-trans isomerase activity (GO:0016859)	50	19	7.07	+	2.69	0.000652	0.0151
heat shock protein binding (GO:0031072)	125	47	17.69	+	2.66	1.34e-07	8.03e-06
electron transfer activity (GO:0009055)	110	41	15.56	+	2.63	1.23e-06	6.05e-05
repressing transcription factor binding (GO:0070491)	73	27	10.33	+	2.61	8.68e-05	0.00282
DNA helicase activity (GO:0003678)	76	28	10.75	+	2.6	6.31e-05	0.00213
chromatin DNA binding (GO:0031490)	109	40	15.42	+	2.59	2e-06	9.72e-05
oxidoreductase activity, acting on a sulfur group of donors (GO:0016667)	60	22	8.49	+	2.59	0.000328	0.00828
peptide-lysine-N-acetyltransferase activity (GO:0061733)	63	23	8.91	+	2.58	0.000388	0.00938
3'-5' exonuclease activity (GO:0008408)	55	20	7.78	+	2.57	0.000668	0.0152
histone acetyltransferase activity (GO:0004402)	61	22	8.63	+	2.55	0.000585	0.0137
oxidoreductase activity, acting on NAD(P)H (GO:0016651)	109	39	15.42	+	2.53	3.74e-06	0.000168
NAD binding (GO:0051287)	56	20	7.92	+	2.52	0.00124	0.0259
histone deacetylase binding (GO:0042826)	113	40	15.99	+	2.5	3.21e-06	0.000148
GDP binding (GO:0019003)	74	26	10.47	+	2.48	0.000187	0.00542
DNA-dependent ATPase activity (GO:0008094)	114	40	16.13	+	2.48	3.7e-06	0.000168
nuclear hormone receptor binding (GO:0035257)	158	55	22.35	+	2.46	8.72e-08	5.64e-06
peptide N-acetyltransferase activity (GO:0034212)	72	25	10.19	+	2.45	0.000285	0.00739
chaperone binding (GO:0051087)	104	36	14.71	+	2.45	1.47e-05	0.0006
RNA helicase activity (GO:0003724)	76	26	10.75	+	2.42	0.000386	0.00945
damaged DNA binding (GO:0003684)	68	23	9.62	+	2.39	0.000659	0.0152
exonuclease activity (GO:0004527)	83	28	11.74	+	2.38	0.000218	0.00611
acetyltransferase activity (GO:0016407)	114	38	16.13	+	2.36	1.84e-05	0.000695
helicase activity (GO:0004386)	159	53	22.5	+	2.36	4.91e-07	2.57e-05
nuclear receptor binding (GO:0016922)	115	38	16.27	+	2.34	2.07e-05	0.000774
RNA polymerase II-specific DNA-binding transcription factor binding (GO:0061629)	287	93	40.6	+	2.29	8.98e-11	8.47e-09
RNA polymerase binding (GO:0070063)	65	21	9.2	+	2.28	0.00255	0.0481
cell adhesion molecule binding (GO:0050839)	501	161	70.88	+	2.27	1.38e-17	2.84e-15
histone binding (GO:0042393)	203	65	28.72	+	2.26	1.03e-07	6.24e-06
steroid hormone receptor binding (GO:0035258)	94	30	13.3	+	2.26	0.00029	0.00747
protease binding (GO:0002020)	133	42	18.82	+	2.23	2.38e-05	0.000886
hormone receptor binding (GO:0051427)	191	60	27.02	+	2.22	3.83e-07	2.06e-05
N-acetyltransferase activity (GO:0008080)	92	28	13.02	+	2.15	0.000754	0.0169
DNA-binding transcription factor binding (GO:0140297)	369	111	52.21	+	2.13	4.27e-11	4.19e-09
ATPase binding (GO:0051117)	84	25	11.88	+	2.1	0.00195	0.0383
protein phosphatase binding (GO:0019903)	143	42	20.23	+	2.08	0.00011	0.00347
ATPase activity, coupled (GO:0042623)	293	84	41.45	+	2.03	6.17e-08	4.22e-06
ligase activity (GO:0016874)	154	44	21.79	+	2.02	0.000121	0.00375
modification-dependent protein binding (GO:0140030)	146	41	20.66	+	1.98	0.000303	0.00772
protein C-terminus binding (GO:0008022)	204	57	28.86	+	1.97	1.71e-05	0.000674
protein domain specific binding (GO:0019904)	710	198	100.45	+	1.97	5.47e-16	9.56e-14
transcription factor binding (GO:0008134)	689	191	97.48	+	1.96	3.84e-15	6.25e-13
phosphatase binding (GO:0019902)	188	52	26.6	+	1.96	4.67e-05	0.00164
N-acyltransferase activity (GO:0016410)	116	32	16.41	+	1.95	0.00155	0.0315
chromatin binding (GO:0003682)	566	154	80.08	+	1.92	7.26e-12	7.45e-10
structural molecule activity (GO:0005198)	706	192	99.88	+	1.92	1.2e-14	1.88e-12
cysteine-type peptidase activity (GO:0008234)	188	50	26.6	+	1.88	0.000153	0.00458
GTPase activity (GO:0003924)	332	88	46.97	+	1.87	6.39e-07	3.28e-05
transcription coactivator activity (GO:0003713)	340	90	48.1	+	1.87	5.77e-07	2.99e-05
isomerase activity (GO:0016853)	170	45	24.05	+	1.87	0.000365	0.00907
enzyme binding (GO:0019899)	2259	596	319.6	+	1.86	8.48e-43	4.45e-40
catalytic activity, acting on RNA (GO:0140098)	392	103	55.46	+	1.86	8.86e-08	5.65e-06
protein-containing complex binding (GO:0044877)	1252	328	177.13	+	1.85	2.23e-22	5.53e-20
protein kinase binding (GO:0019901)	667	174	94.37	+	1.84	5.79e-12	6.07e-10
nucleoside binding (GO:0001882)	397	103	56.17	+	1.83	1.51e-07	8.79e-06
nucleic acid binding (GO:0003676)	4107	1064	581.06	+	1.83	8.37e-82	6.59e-79
kinase binding (GO:0019900)	755	194	106.82	+	1.82	8.65e-13	9.95e-11
transcription coregulator activity (GO:0003712)	604	155	85.45	+	1.81	2.51e-10	2.32e-08
ribonucleoside binding (GO:0032549)	390	100	55.18	+	1.81	4.84e-07	2.57e-05
nucleoside-triphosphatase activity (GO:0017111)	820	209	116.01	+	1.8	1.85e-13	2.49e-11
ATPase activity (GO:0016887)	440	112	62.25	+	1.8	9.88e-08	6.13e-06
purine nucleoside binding (GO:0001883)	390	99	55.18	+	1.79	6.92e-07	3.51e-05
GTP binding (GO:0005525)	383	97	54.19	+	1.79	1.12e-06	5.54e-05
purine ribonucleoside binding (GO:0032550)	387	98	54.75	+	1.79	8.92e-07	4.48e-05
catalytic activity, acting on DNA (GO:0140097)	216	54	30.56	+	1.77	0.000372	0.0092
hydrolase activity, acting on acid anhydrides, in phosphorus-containing anhydrides (GO:0016818)	877	218	124.08	+	1.76	4.63e-13	5.75e-11
hydrolase activity, acting on acid anhydrides (GO:0016817)	877	218	124.08	+	1.76	4.63e-13	5.6e-11
pyrophosphatase activity (GO:0016462)	873	217	123.51	+	1.76	5.7e-13	6.72e-11
kinase regulator activity (GO:0019207)	214	53	30.28	+	1.75	0.000497	0.0117
guanyl nucleotide binding (GO:0019001)	404	99	57.16	+	1.73	2.8e-06	0.000132
guanyl ribonucleotide binding (GO:0032561)	404	99	57.16	+	1.73	2.8e-06	0.000131
transcription corepressor activity (GO:0003714)	249	61	35.23	+	1.73	0.000242	0.0066
protein kinase regulator activity (GO:0019887)	185	45	26.17	+	1.72	0.00172	0.0344
transferase activity, transferring acyl groups other than amino-acyl groups (GO:0016747)	237	57	33.53	+	1.7	0.000651	0.0151
molecular adaptor activity (GO:0060090)	327	78	46.26	+	1.69	6.91e-05	0.0023
ubiquitin protein ligase activity (GO:0061630)	238	55	33.67	+	1.63	0.00168	0.0338
transferase activity, transferring acyl groups (GO:0016746)	269	62	38.06	+	1.63	0.00098	0.0212
ubiquitin-like protein ligase activity (GO:0061659)	248	57	35.09	+	1.62	0.00154	0.0315
protein-macromolecule adaptor activity (GO:0030674)	258	59	36.5	+	1.62	0.00141	0.0289
heterocyclic compound binding (GO:1901363)	6060	1385	857.37	+	1.62	7.59e-81	5.11e-78
ubiquitin-like protein transferase activity (GO:0019787)	419	95	59.28	+	1.6	6.03e-05	0.00205
organic cyclic compound binding (GO:0097159)	6147	1393	869.68	+	1.6	3.3e-79	1.95e-76
identical protein binding (GO:0042802)	1866	418	264	+	1.58	1.13e-17	2.43e-15
ubiquitin-protein transferase activity (GO:0004842)	394	88	55.74	+	1.58	0.000199	0.00562
amide binding (GO:0033218)	372	83	52.63	+	1.58	0.000306	0.00777
peptide binding (GO:0042277)	311	69	44	+	1.57	0.00122	0.0256
tubulin binding (GO:0015631)	354	78	50.08	+	1.56	0.000659	0.0151
protein heterodimerization activity (GO:0046982)	325	70	45.98	+	1.52	0.00199	0.0388
purine nucleotide binding (GO:0017076)	1938	417	274.19	+	1.52	3.49e-15	5.87e-13
purine ribonucleoside triphosphate binding (GO:0035639)	1859	398	263.01	+	1.51	3.35e-14	4.65e-12
nucleoside phosphate binding (GO:1901265)	2184	467	308.99	+	1.51	1.48e-16	2.91e-14
purine ribonucleotide binding (GO:0032555)	1925	411	272.35	+	1.51	1.74e-14	2.65e-12
nucleotide binding (GO:0000166)	2183	466	308.85	+	1.51	1.9e-16	3.58e-14
ribonucleotide binding (GO:0032553)	1941	413	274.61	+	1.5	2.17e-14	3.2e-12
enzyme regulator activity (GO:0030234)	1065	224	150.68	+	1.49	1.03e-07	6.31e-06
adenyl nucleotide binding (GO:0030554)	1581	331	223.68	+	1.48	7.98e-11	7.68e-09
adenyl ribonucleotide binding (GO:0032559)	1570	325	222.12	+	1.46	3.6e-10	3.21e-08
ATP binding (GO:0005524)	1511	311	213.78	+	1.45	1.47e-09	1.24e-07
protein homodimerization activity (GO:0042803)	661	132	93.52	+	1.41	0.000359	0.00896
GTPase binding (GO:0051020)	556	111	78.66	+	1.41	0.00125	0.026
protein binding (GO:0005515)	12129	2420	1716.01	+	1.41	4.88e-150	2.3e-146
oxidoreductase activity (GO:0016491)	769	153	108.8	+	1.41	0.000156	0.00461
carbohydrate derivative binding (GO:0097367)	2283	452	323	+	1.4	1.93e-11	1.94e-09
drug binding (GO:0008144)	1772	350	250.7	+	1.4	7.52e-09	5.63e-07
protein dimerization activity (GO:0046983)	1019	201	144.17	+	1.39	1.79e-05	0.000687
small molecule binding (GO:0036094)	2583	508	365.44	+	1.39	1.58e-12	1.69e-10
cytoskeletal protein binding (GO:0008092)	1003	196	141.9	+	1.38	4.1e-05	0.00147
hydrolase activity (GO:0016787)	2555	487	361.48	+	1.35	3.25e-10	2.95e-08
catalytic activity (GO:0003824)	5829	1087	824.69	+	1.32	1.81e-22	4.75e-20
zinc ion binding (GO:0008270)	840	156	118.84	+	1.31	0.00194	0.0383
double-stranded DNA binding (GO:0003690)	1029	190	145.58	+	1.31	0.000802	0.0176
anion binding (GO:0043168)	2856	516	404.07	+	1.28	6.88e-08	4.51e-06
catalytic activity, acting on a protein (GO:0140096)	2234	403	316.07	+	1.28	3.42e-06	0.000157
transferase activity (GO:0016740)	2363	418	334.32	+	1.25	1.17e-05	0.000484
binding (GO:0005488)	15295	2679	2163.94	+	1.24	2.01e-112	3.17e-109
DNA binding (GO:0003677)	2523	439	356.95	+	1.23	2.97e-05	0.00108
molecular_function (GO:0003674)	17653	2838	2497.55	+	1.14	4.47e-83	5.27e-80
transmembrane transporter activity (GO:0022857)	1062	104	150.25	-	0.69	0.000151	0.00459
cation transmembrane transporter activity (GO:0008324)	652	60	92.24	-	0.65	0.000788	0.0174
calcium ion binding (GO:0005509)	725	66	102.57	-	0.64	0.000282	0.00744
ion transmembrane transporter activity (GO:0015075)	880	80	124.5	-	0.64	4.96e-05	0.00173
inorganic cation transmembrane transporter activity (GO:0022890)	607	54	85.88	-	0.63	0.000506	0.0119
inorganic molecular entity transmembrane transporter activity (GO:0015318)	830	73	117.43	-	0.62	2.9e-05	0.00106
anion transmembrane transporter activity (GO:0008509)	336	21	47.54	-	0.44	6.44e-05	0.00215
cytokine activity (GO:0005125)	217	13	30.7	-	0.42	0.000859	0.0187
ion channel activity (GO:0005216)	441	25	62.39	-	0.4	3.8e-07	2.06e-05
channel activity (GO:0015267)	484	27	68.48	-	0.39	6.55e-08	4.42e-06
passive transmembrane transporter activity (GO:0022803)	485	27	68.62	-	0.39	6.56e-08	4.36e-06
receptor regulator activity (GO:0030545)	538	29	76.12	-	0.38	4.72e-09	3.65e-07
receptor ligand activity (GO:0048018)	487	26	68.9	-	0.38	2.12e-08	1.47e-06
signaling receptor activator activity (GO:0030546)	492	26	69.61	-	0.37	1.59e-08	1.14e-06
cation channel activity (GO:0005261)	344	18	48.67	-	0.37	2.5e-06	0.000119
sodium ion transmembrane transporter activity (GO:0015081)	157	8	22.21	-	0.36	0.00184	0.0365
molecular transducer activity (GO:0060089)	1531	74	216.61	-	0.34	9.08e-28	3.06e-25
signaling receptor activity (GO:0038023)	1522	73	215.33	-	0.34	6.49e-28	2.35e-25
metal ion transmembrane transporter activity (GO:0046873)	439	21	62.11	-	0.34	1.15e-08	8.36e-07
growth factor activity (GO:0008083)	163	7	23.06	-	0.3	0.000385	0.00947
calcium channel activity (GO:0005262)	118	5	16.69	-	0.3	0.00237	0.0455
secondary active transmembrane transporter activity (GO:0015291)	239	10	33.81	-	0.3	7.01e-06	0.000298
symporter activity (GO:0015293)	146	6	20.66	-	0.29	0.000494	0.0117
G protein-coupled peptide receptor activity (GO:0008528)	147	6	20.8	-	0.29	0.000494	0.0118
peptide receptor activity (GO:0001653)	153	6	21.65	-	0.28	0.000256	0.0069
monooxygenase activity (GO:0004497)	108	4	15.28	-	0.26	0.00223	0.043
voltage-gated ion channel activity (GO:0005244)	198	7	28.01	-	0.25	1.01e-05	0.000421
voltage-gated channel activity (GO:0022832)	199	7	28.15	-	0.25	1.01e-05	0.000424
gated channel activity (GO:0022836)	342	12	48.39	-	0.25	4.44e-09	3.49e-07
transmembrane signaling receptor activity (GO:0004888)	1305	45	184.63	-	0.24	6.35e-33	2.49e-30
potassium ion transmembrane transporter activity (GO:0015079)	159	5	22.5	-	0.22	4.11e-05	0.00146
neurotransmitter receptor activity (GO:0030594)	118	3	16.69	-	0.18	0.00024	0.00658
ligand-gated channel activity (GO:0022834)	139	3	19.67	-	0.15	1.73e-05	0.000676
ligand-gated ion channel activity (GO:0015276)	139	3	19.67	-	0.15	1.73e-05	0.000671
chloride transmembrane transporter activity (GO:0015108)	101	2	14.29	-	0.14	0.000247	0.00669
ligand-gated cation channel activity (GO:0099094)	106	2	15	-	0.13	0.000177	0.00515
potassium channel activity (GO:0005267)	123	2	17.4	-	0.11	1.7e-05	0.000674
voltage-gated cation channel activity (GO:0022843)	141	2	19.95	-	0.1	2.5e-06	0.00012
transferase activity, transferring sulfur-containing groups (GO:0016782)	73	1	10.33	-	0.1	0.00115	0.0246
chloride channel activity (GO:0005254)	75	1	10.61	-	0.09	0.000768	0.017
postsynaptic neurotransmitter receptor activity (GO:0098960)	78	1	11.04	-	0.09	0.000826	0.018
transmembrane receptor protein kinase activity (GO:0019199)	83	1	11.74	-	0.09	0.000353	0.00885
voltage-gated potassium channel activity (GO:0005249)	89	1	12.59	-	0.08	0.000158	0.00466
G protein-coupled receptor activity (GO:0004930)	884	8	125.07	-	0.06	1.8e-40	7.74e-38
extracellular matrix structural constituent (GO:0005201)	165	1	23.34	-	0.04	9.87e-09	7.28e-07
immunoglobulin receptor binding (GO:0034987)	98	0	13.87	-	< 0.01	3.77e-06	0.000168
G protein-coupled amine receptor activity (GO:0008227)	63	0	8.91	-	< 0.01	0.000387	0.00941
odorant binding (GO:0005549)	98	0	13.87	-	< 0.01	3.77e-06	0.000166
sulfotransferase activity (GO:0008146)	53	0	7.5	-	< 0.01	0.00138	0.0283
olfactory receptor activity (GO:0004984)	439	0	62.11	-	< 0.01	5.99e-26	1.88e-23

## Sheet: Reactome
Pathway identifier	Pathway name	#Entities found	#Entities total	Entities ratio	Entities pValue	Entities FDR	#Reactions found	#Reactions total	Reactions ratio	Species identifier	Species name	Submitted entities found	Mapped entities	Found reaction identifiers
R-HSA-72689	Formation of a pool of free 40S subunits	100	106	0.00730329	1.11022e-16	6.88338e-15	2	2	0.00015748	9606	Homo sapiens	RPL4;RPL5;RPL30;RPL3;RPL32;RPL31;NAB1;RPL34;SMC3;RPL8;RPL10A;RPL9;RPL6;RPL7;RPS15;RPS14;ZFP36;RPS16;RPS19;RPL18A;RPS18;RPL36AL;RUVBL2;RPL36;RPL35;RPL38;RPL37;RPS11;RPS10;RPL39;RPS13;RPS12;RPS9;ATP6V0E1;RPS7;RPL21;USP4;RPS8;EIF1AX;RPS5;RPL23;RPS6;RPL22;RPSA;PDIA6;EEF1A1;PSME4;RPL24;VDAC2;RPL27;RPL26;RPL29;RPL28;UBA52;RPL39L;RPL41;RPS25;RPS28;RPS27;RPS29;RPL27A;RPS20;RPS21;EIF4G2;RPS24;RPS23;RPLP1;…		R-HSA-72673;R-HSA-72676
R-HSA-975956	Nonsense Mediated Decay (NMD) independent of the Exon Junction Complex (EJC)	93	101	0.0069588	1.11022e-16	6.88338e-15	1	1	7.87402e-05	9606	Homo sapiens	RPL4;RPL5;RPL30;RPL3;RPL32;RPL31;NAB1;RPL34;SMC3;RPL8;RPL10A;RPL9;RPL6;RPL7;RPS15;RPS14;RPS16;RPS19;RPL18A;RPS18;RPL36AL;RUVBL2;RPL36;RPL35;RPL38;RPL37;RPS11;RPS10;RPL39;RPS13;RPS12;RPS9;ATP6V0E1;RPS7;RPL21;USP4;RPS8;RPS5;RPL23;RPS6;RPL22;RPSA;PDIA6;PSME4;RPL24;VDAC2;RPL27;RPL26;RPL29;RPL28;UBA52;GSPT1;RPL39L;RPL41;RPS25;RPS28;RPS27;RPS29;RPL27A;RPS20;RPS21;RPS24;EIF4G1;RPS23;RPLP1;RPLP0;ARHGAP1;…		R-HSA-927789
R-HSA-156902	Peptide chain elongation	89	97	0.0066832	1.11022e-16	6.88338e-15	5	5	0.000393701	9606	Homo sapiens	RPL4;RPL5;RPL30;RPL3;RPL32;RPL31;NAB1;RPL34;SMC3;RPL8;RPL10A;RPL9;RPL6;RPL7;RPS15;RPS14;RPS16;RPS19;RPL18A;RPS18;RPL36AL;RUVBL2;RPL36;RPL35;RPL38;RPL37;RPS11;RPS10;RPL39;RPS13;RPS12;RPS9;ATP6V0E1;RPS7;RPL21;USP4;RPS8;RPS5;RPL23;RPS6;RPL22;RPSA;PDIA6;EEF1A1;PSME4;RPL24;VDAC2;RPL27;RPL26;RPL29;RPL28;UBA52;RPL39L;RPL41;EEF2;RPS25;RPS28;RPS27;RPS29;RPL27A;RPS20;RPS21;RPS24;RPS23;RPLP1;RPLP0;ARHGAP1;R…		R-HSA-156930;R-HSA-156915;R-HSA-156912;R-HSA-156923;R-HSA-156907
R-HSA-72706	GTP hydrolysis and joining of the 60S ribosomal subunit	110	120	0.00826788	1.11022e-16	6.88338e-15	3	3	0.00023622	9606	Homo sapiens	RPL4;EIF4A2;RPL5;RPL30;RPL3;RPL32;RPL31;NAB1;RPL34;SMC3;RPL8;RPL10A;RPL9;RPL6;RPL7;RPS15;RPS14;ZFP36;RPS16;RPS19;RPL18A;RPS18;RPL36AL;RUVBL2;RPL36;RPL35;RPL38;RPL37;RPS11;RPS10;RPL39;RPS13;RPS12;EIF2A;RPS9;ATP6V0E1;RPS7;RPL21;USP4;RPS8;EIF1AX;RPS5;RPL23;RPS6;RPL22;RPSA;PDIA6;EEF1A1;XRN2;PSME4;RPL24;VDAC2;RPL27;RPL26;RPL29;RPL28;UBA52;MARK3;RPL39L;RPL41;EIF2S2;EIF2S1;RPS25;RPS28;EIF2S3;EIF5;RPS27;…		R-HSA-72672;R-HSA-72619;R-HSA-72671
R-HSA-1799339	SRP-dependent cotranslational protein targeting to membrane	109	119	0.00819898	1.11022e-16	6.88338e-15	5	5	0.000393701	9606	Homo sapiens	RPL4;RPL5;SRP19;RPL30;RPL3;RPL32;RPL31;NAB1;RPL34;SMC3;RPL8;SRP14;RPL10A;RPL9;RPL6;RPL7;RPS15;RPS14;RPS16;RPS19;RPL18A;RPS18;RPL36AL;RUVBL2;RPL36;RPL35;RPL38;RPL37;RPS11;RPS10;RPL39;RPS13;RPS12;RPS9;ATP6V0E1;RPS7;RPL21;USP4;RPS8;RPS5;RPL23;RPS6;RPL22;RPSA;PDIA6;PSME4;RPL24;VDAC2;RPL27;RPL26;RPL29;RPL28;UBA52;RPN2;RPN1;SSR1;RPL39L;RPL41;RPS25;RPS28;RPS27;RPS29;RPL27A;SRPRB;RPS20;RPS21;RPS24;RPS23;…		R-HSA-1799326;R-HSA-1799330;R-HSA-1799329;R-HSA-1799335;R-HSA-1799332
R-HSA-156827	L13a-mediated translational silencing of Ceruloplasmin expression	109	120	0.00826788	1.11022e-16	6.88338e-15	3	3	0.00023622	9606	Homo sapiens	RPL4;EIF4A2;RPL5;RPL30;RPL3;RPL32;RPL31;NAB1;RPL34;SMC3;RPL8;RPL10A;RPL9;RPL6;RPL7;RPS15;RPS14;ZFP36;RPS16;RPS19;RPL18A;RPS18;RPL36AL;RUVBL2;RPL36;RPL35;RPL38;RPL37;RPS11;RPS10;RPL39;RPS13;RPS12;EIF2A;RPS9;ATP6V0E1;RPS7;RPL21;USP4;RPS8;EIF1AX;RPS5;RPL23;RPS6;RPL22;RPSA;PDIA6;EEF1A1;XRN2;PSME4;RPL24;VDAC2;RPL27;RPL26;RPL29;RPL28;UBA52;RPL39L;RPL41;EIF2S2;EIF2S1;RPS25;RPS28;EIF2S3;RPS27;RPS29;RPL27…		R-HSA-156832;R-HSA-156823;R-HSA-156826
R-HSA-927802	Nonsense-Mediated Decay (NMD)	111	124	0.00854348	1.11022e-16	6.88338e-15	6	6	0.000472441	9606	Homo sapiens	RPL4;RPL5;RPL30;RPL3;RPL32;ARL6IP1;RPL31;NAB1;RPL34;EIF4A3;PPP2R2A;CASC3;SMC3;RPL8;RPL10A;RPL9;RPL6;RPL7;RPS15;RPS14;RPS16;RPS19;RPL18A;RPS18;RPL36AL;PPP2R1A;RUVBL2;MAGOH;RPL36;RPL35;RPL38;RPL37;RPS11;RPS10;RPL39;RPS13;RPS12;RPS9;ATP6V0E1;RPS7;RPL21;USP4;RPS8;RPS5;RPL23;RPS6;RPL22;RPSA;PDIA6;PSME4;RPL24;VDAC2;RPL27;RPL26;RPL29;RPL28;UBA52;RBM8A;GSPT1;NRBF2;RPL39L;RPL41;UPF3B;UPF3A;RPS25;RPS28;RPS…		R-HSA-927836;R-HSA-927789;R-HSA-927832;R-HSA-927830;R-HSA-927813;R-HSA-927889
R-HSA-975957	Nonsense Mediated Decay (NMD) enhanced by the Exon Junction Complex (EJC)	111	124	0.00854348	1.11022e-16	6.88338e-15	5	5	0.000393701	9606	Homo sapiens	RPL4;RPL5;RPL30;RPL3;RPL32;ARL6IP1;RPL31;NAB1;RPL34;EIF4A3;PPP2R2A;CASC3;SMC3;RPL8;RPL10A;RPL9;RPL6;RPL7;RPS15;RPS14;RPS16;RPS19;RPL18A;RPS18;RPL36AL;PPP2R1A;RUVBL2;MAGOH;RPL36;RPL35;RPL38;RPL37;RPS11;RPS10;RPL39;RPS13;RPS12;RPS9;ATP6V0E1;RPS7;RPL21;USP4;RPS8;RPS5;RPL23;RPS6;RPL22;RPSA;PDIA6;PSME4;RPL24;VDAC2;RPL27;RPL26;RPL29;RPL28;UBA52;RBM8A;GSPT1;NRBF2;RPL39L;RPL41;UPF3B;UPF3A;RPS25;RPS28;RPS…		R-HSA-927836;R-HSA-927832;R-HSA-927830;R-HSA-927813;R-HSA-927889
R-HSA-156842	Eukaryotic Translation Elongation	91	102	0.0070277	1.11022e-16	6.88338e-15	9	9	0.000708661	9606	Homo sapiens	RPL4;RPL5;RPL30;RPL3;RPL32;RPL31;NAB1;RPL34;SMC3;RPL8;RPL10A;RPL9;RPL6;RPL7;RPS15;EEF1B2;RPS14;RPS16;RPS19;RPL18A;RPS18;RPL36AL;RUVBL2;RPL36;RPL35;RPL38;RPL37;RPS11;RPS10;RPL39;RPS13;RPS12;RPS9;ATP6V0E1;RPS7;RPL21;USP4;RPS8;RPS5;RPL23;RPS6;RPL22;RPSA;PDIA6;EEF1A1;PSME4;RPL24;VDAC2;RPL27;RPL26;RPL29;RPL28;UBA52;RPL39L;RPL41;EEF2;RPS25;RPS28;RPS27;RPS29;RPL27A;RPS20;RPS21;RPS24;RPS23;RPLP1;RPLP0;AR…		R-HSA-156930;R-HSA-156915;R-HSA-156912;R-HSA-156913;R-HSA-156923;R-HSA-156907;R-HSA-156910;R-HSA-156908;R-HSA-156909
R-HSA-983170	Antigen Presentation: Folding, assembly and peptide loading of class I MHC	90	102	0.0070277	1.11022e-16	6.88338e-15	16	16	0.00125984	9606	Homo sapiens	SAR1B;TWF1;ZMPSTE24;SNX27;B2M;SEC31A;BCAP31;PDIA3;MGME1;SEC13;HSPA5;ANXA2;HLA-B;HLA-C;TAP1;HLA-A;HLA-F;PSMB8;TAPBP;HLA-E;CANX;NAA15;CALR;SEC24D;SEC24C;ERGIC2		R-HSA-8951499;R-HSA-983148;R-HSA-983146;R-HSA-983145;R-HSA-983144;R-HSA-203979;R-HSA-983142;R-HSA-983427;R-HSA-983426;R-HSA-983138;R-HSA-983425;R-HSA-983424;R-HSA-983422;R-HSA-983421;R-HSA-983161;R-HSA-983158
R-HSA-72613	Eukaryotic Translation Initiation	114	130	0.00895687	1.11022e-16	6.88338e-15	21	21	0.00165354	9606	Homo sapiens	RPL4;EIF4A2;RPL5;RPL30;RPL3;RPL32;RPL31;NAB1;RPL34;SMC3;RPL8;RPL10A;RPL9;RPL6;RPL7;RPS15;RPS14;ZFP36;RPS16;RPS19;RPL18A;RPS18;RPL36AL;RUVBL2;RPL36;RPL35;RPL38;RPL37;RPS11;RPS10;RPL39;RPS13;RPS12;EIF2A;RPS9;ATP6V0E1;RPS7;RPL21;USP4;RPS8;EIF1AX;RPS5;RPL23;RPS6;RPL22;RPSA;PDIA6;EEF1A1;XRN2;PSME4;RPL24;VDAC2;RPL27;RPL26;RPL29;RPL28;UBA52;MARK3;RPL39L;EIF2B4;RPL41;EIF2B2;EIF2S2;EIF2S1;RPS25;RPS28;EIF2…		R-HSA-72673;R-HSA-72672;R-HSA-156832;R-HSA-72676;R-HSA-72647;R-HSA-72619;R-HSA-156808;R-HSA-72621;R-HSA-72622;R-HSA-72691;R-HSA-72722;R-HSA-156823;R-HSA-72663;R-HSA-72631;R-HSA-156826;R-HSA-72697;R-HSA-72635;R-HSA-157849;R-HSA-72669;R-HSA-72671;R-HSA-72670
R-HSA-72737	Cap-dependent Translation Initiation	114	130	0.00895687	1.11022e-16	6.88338e-15	18	18	0.00141732	9606	Homo sapiens	RPL4;EIF4A2;RPL5;RPL30;RPL3;RPL32;RPL31;NAB1;RPL34;SMC3;RPL8;RPL10A;RPL9;RPL6;RPL7;RPS15;RPS14;ZFP36;RPS16;RPS19;RPL18A;RPS18;RPL36AL;RUVBL2;RPL36;RPL35;RPL38;RPL37;RPS11;RPS10;RPL39;RPS13;RPS12;EIF2A;RPS9;ATP6V0E1;RPS7;RPL21;USP4;RPS8;EIF1AX;RPS5;RPL23;RPS6;RPL22;RPSA;PDIA6;EEF1A1;XRN2;PSME4;RPL24;VDAC2;RPL27;RPL26;RPL29;RPL28;UBA52;MARK3;RPL39L;EIF2B4;RPL41;EIF2B2;EIF2S2;EIF2S1;RPS25;RPS28;EIF2…		R-HSA-72673;R-HSA-72672;R-HSA-72676;R-HSA-72647;R-HSA-72619;R-HSA-156808;R-HSA-72621;R-HSA-72622;R-HSA-72691;R-HSA-72722;R-HSA-72663;R-HSA-72631;R-HSA-72697;R-HSA-72635;R-HSA-157849;R-HSA-72669;R-HSA-72671;R-HSA-72670
R-HSA-9633012	Response of EIF2AK4 (GCN2) to amino acid deficiency	95	115	0.00792338	1.11022e-16	6.88338e-15	16	16	0.00125984	9606	Homo sapiens	RPL4;ATF2;RPL5;RPL30;RPL3;RPL32;RPL31;NAB1;RPL34;SMC3;RPL8;RPL10A;RPL9;RPL6;RPL7;RPS15;RPS14;RPS16;RPS19;RPL18A;RPS18;RPL36AL;RUVBL2;RPL36;RPL35;RPL38;RPL37;RPS11;RPS10;RPL39;RPS13;RPS12;EIF2A;RPS9;ATP6V0E1;RPS7;RPL21;USP4;RPS8;RPS5;RPL23;RPS6;RPL22;RPSA;PDIA6;XRN2;PSME4;RPL24;VDAC2;RPL27;RPL26;RPL29;RPL28;UBA52;ATF4;RPL39L;RPL41;ASNS;EIF2S2;EIF2S1;RPS25;RPS28;EIF2S3;RPS27;RPS29;RPL27A;RPS20;RPS2…		R-HSA-9633008;R-HSA-9635927;R-HSA-9635892;R-HSA-9644926;R-HSA-381128;R-HSA-9635804;R-HSA-9650722;R-HSA-9635936;R-HSA-1791118;R-HSA-9635915;R-HSA-9635912;R-HSA-9633742;R-HSA-9635918;R-HSA-9634669;R-HSA-1791173;R-HSA-9633005
R-HSA-1236974	ER-Phagosome pathway	130	165	0.0113683	1.11022e-16	6.88338e-15	10	10	0.000787402	9606	Homo sapiens	POP5;SNAP23;IKBKB;PSMD8;SEC61A1;PSMD6;PSMD7;PSMD4;SEC61G;PSMD2;PSMD3;PSMD1;SEC61B;B2M;FBXO9;PDIA3;HLA-B;HLA-C;TAP1;HLA-A;HLA-F;TAPBP;HLA-E;VAMP8;PSMA5;PSMA6;PSMA3;PSMA4;PSMA1;PSMA2;PSME4;PSME1;PSME2;UBA52;PSMD10;PSMD12;PSMD11;ANAPC15;RPN2;PSMD14;PSMD13;RPN1;PSMA7;PSMB6;PSMB7;PSMB4;PSMB5;ERICH1;SNX27;UBB;PSMB2;PSMB3;UBC;PSMB1;PSMF1;RPS27A;MGME1;CCDC12;PSMB8;PSMB9;PSMC5;PSMC6;PSMC3;PSMC4;PSMC2;CALR…		R-HSA-8863895;R-HSA-1236947;R-HSA-8863973;R-HSA-8951595;R-HSA-1236935;R-HSA-8863858;R-HSA-1236965;R-HSA-1236949;R-HSA-1236971;R-HSA-8863914
R-HSA-72163	mRNA Splicing - Major Pathway	135	185	0.0127463	1.11022e-16	6.88338e-15	9	9	0.000708661	9606	Homo sapiens	DGKA;EIF4A3;HNRNPU;HNRNPR;CASC3;CWC27;CCAR1;SNRPD2;SNRPD1;MAGOH;PAPOLA;SNRPD3;TXNL4A;SRRM2;TPD52;CSNK1G3;MIF;WBP11;GTF2F1;GTF2F2;SRRM1;PRPF6;HNRNPUL1;PRPF3;SNRPG;SRSF2;UQCRC1;SRSF3;PPIE;SNRNP27;SNRPE;SRSF4;PPIH;SNRPF;SRSF5;SRSF6;SNRPC;SNRNP200;FKBP4;SRSF7;SNRPB;SRSF9;SF1;IDI1;DDX5;RBM8A;DHX9;SHMT2;PRPF8;FAM160B1;ATXN3;PCBP1;PCBP2;CSTF1;DHX38;UVRAG;HSPA8;CPSF7;CPSF6;FUS;UPF3B;CWC15;LSM3;LSM2;HNRNP…		R-HSA-72160;R-HSA-72130;R-HSA-72231;R-HSA-156661;R-HSA-72139;R-HSA-72107;R-HSA-72124;R-HSA-72143;R-HSA-72127
R-HSA-72172	mRNA Splicing	140	196	0.0135042	1.11022e-16	6.88338e-15	14	14	0.00110236	9606	Homo sapiens	PDCD7;DGKA;EIF4A3;HNRNPU;HNRNPR;CASC3;CWC27;CCAR1;SNRPD2;SNRPD1;MAGOH;PAPOLA;SNRPD3;TXNL4A;SRRM2;TPD52;CSNK1G3;ZCRB1;MIF;WBP11;GTF2F1;GTF2F2;SRRM1;PRPF6;HNRNPUL1;PRPF3;SNRPG;SRSF2;UQCRC1;SRSF3;PPIE;SNRNP27;SNRPE;SRSF4;PPIH;SNRPF;SRSF5;SNRNP25;SRSF6;SNRPC;SNRNP200;FKBP4;SRSF7;SNRPB;SRSF9;SF1;IDI1;DDX5;RBM8A;DHX9;SHMT2;RNPC3;PRPF8;FAM160B1;ATXN3;PCBP1;PCBP2;CSTF1;DHX38;ZRSR2;UVRAG;HSPA8;CPSF7;CPSF6…		R-HSA-72160;R-HSA-72130;R-HSA-75079;R-HSA-72231;R-HSA-75081;R-HSA-75080;R-HSA-72139;R-HSA-72107;R-HSA-75083;R-HSA-75082;R-HSA-72143;R-HSA-156661;R-HSA-72124;R-HSA-72127
R-HSA-72203	Processing of Capped Intron-Containing Pre-mRNA	179	256	0.0176381	1.11022e-16	6.88338e-15	32	32	0.00251969	9606	Homo sapiens	NUP107;EIF4A3;HNRNPU;HNRNPR;CCAR1;SNRPD2;SNRPD1;MAGOH;SNRPD3;SEC63;SRRM2;MIF;SRRM1;NUP93;DDX39A;ZC3H11A;UQCRC1;NUP98;SF1;PRR13;SLBP;DHX9;SHMT2;RNPC3;FAM160B1;NUP85;PCBP1;PCBP2;CSTF1;DHX38;NUP88;ZRSR2;UPF3B;HNRNPL;HNRNPM;STAG1;SNW1;HNRNPK;HNRNPF;HNRNPD;NDUFAF3;GRB2;RNPS1;HNRNPC;SMG1;PPP1R11;MRPS12;SRP54;PQBP1;TUBA1C;HINT1;PCF11;DHX15;SEC13;PRPF40A;WDR33;MRPS9;HNRNPH1;HNRNPH2;PLIN2;SLU7;FYTTD1;SF3B…		R-HSA-8849157;R-HSA-72130;R-HSA-159046;R-HSA-75079;R-HSA-75081;R-HSA-159050;R-HSA-75080;R-HSA-72139;R-HSA-75083;R-HSA-75082;R-HSA-72143;R-HSA-111439;R-HSA-77587;R-HSA-158481;R-HSA-158484;R-HSA-75097;R-HSA-75096;R-HSA-75098;R-HSA-77594;R-HSA-72095;R-HSA-72160;R-HSA-72231;R-HSA-72103;R-HSA-72107;R-HSA-158441;R-HSA-158447;R-HSA-72180;R-HSA-156661;R-HSA-72185;R-HSA-72124;R-HSA-72127;R-HSA-159101
R-HSA-6791226	Major pathway of rRNA processing in the nucleolus and cytosol	125	189	0.0130219	1.11022e-16	6.88338e-15	7	7	0.000551181	9606	Homo sapiens	LTV1;RPL4;RPL5;RPL30;RPL3;RPL32;RPL31;NAB1;RPL34;SMC3;RPL8;RPL10A;RPL9;RPL6;RPL7;RPS15;RPS14;FBL;RPS16;RPS19;RPL18A;RPS18;RPL36AL;RUVBL2;RPL36;RPL35;RPL38;RPL37;RPS11;RPS10;RPL39;RPS13;RPS12;RPS9;ATP6V0E1;RPS7;RPL21;USP4;RPS8;IMP3;RPS5;RPL23;RPS6;RPL22;RPSA;IMP4;CSNK1D;PDIA6;FTSJ3;EBNA1BP2;NCL;XRN2;PSME4;RPL24;VDAC2;RPL27;RPL26;RPL29;RPL28;UBA52;ISG20L2;ERI1;RPL39L;RPL41;FOSL2;RPS25;RPS28;RPS27;L…		R-HSA-6791223;R-HSA-6791222;R-HSA-6791221;R-HSA-6791219;R-HSA-6791218;R-HSA-6791228;R-HSA-6791227
R-HSA-909733	Interferon alpha/beta signaling	129	184	0.0126774	1.11022e-16	6.88338e-15	19	20	0.0015748	9606	Homo sapiens	IFITM3;IFITM1;IFITM2;IFI6;ADAR;SAMHD1;SNX27;ARIH1;GBP2;ATP6V1D;JAK1;IP6K2;EGR1;PTPN1;MGME1;STAT1;STAT2;MX1;HLA-B;HLA-C;TAP1;ISG15;HLA-A;TYK2;HLA-F;PSMB8;HLA-E;ISG20;BST2;NASP;IRF3;OAS2;IRF1;IRF2;PTPN6;ABCE1;XAF1;IRF9		R-HSA-912680;R-HSA-5223305;R-HSA-909732;R-HSA-909729;R-HSA-997314;R-HSA-909730;R-HSA-909725;R-HSA-997311;R-HSA-909724;R-HSA-997309;R-HSA-909726;R-HSA-909721;R-HSA-913529;R-HSA-909720;R-HSA-909722;R-HSA-1015702;R-HSA-909719;R-HSA-909718;R-HSA-1015699
R-HSA-162906	HIV Infection	156	262	0.0180515	1.11022e-16	6.88338e-15	137	158	0.0124409	9606	Homo sapiens	NUP107;NUP188;CCNH;GTF2B;HNRNPR;PSMD8;PSMD6;PSMD7;PSMD4;PSMD2;PSMD3;PIM1;PSMD1;BANF1;OSTF1;B2M;AP2M1;SKP1;KPNA1;FBXO9;EIF2A;SUPT16H;TAP1;NOSIP;HLA-A;GTF2F1;GTF2F2;RBX1;NUP93;PSME4;PSME1;ELMO1;PSME2;NUP98;PPIA;UBA52;EIF1B;VPS28;KPNB1;PRR13;PSMD10;PSMD12;TSG101;ANAPC15;PSMD11;CUL5;RPN2;PSMD14;PSMD13;SHMT2;RPN1;WDR61;NUP160;FAM160B1;UBB;NUP85;UBC;TPR;NUP88;PSMF1;XRCC6;CCDC12;APOBEC3G;XRCC5;CEP350;VT…		R-HSA-184323;R-HSA-180739;R-HSA-8951690;R-HSA-180736;R-HSA-182279;R-HSA-175108;R-HSA-182795;R-HSA-182286;R-HSA-175117;R-HSA-167181;R-HSA-167191;R-HSA-167192;R-HSA-171288;R-HSA-162590;R-HSA-167196;R-HSA-167197;R-HSA-9613490;R-HSA-167459;R-HSA-9613498;R-HSA-167468;R-HSA-167474;R-HSA-167478;R-HSA-173111;R-HSA-167477;R-HSA-173115;R-HSA-167481;R-HSA-180540;R-HSA-167484;R-HSA-175174;R-HSA-173642;R-HSA-…
R-HSA-2262752	Cellular responses to stress	344	690	0.0475403	1.11022e-16	6.88338e-15	193	227	0.017874	9606	Homo sapiens	RPL4;ATF2;RPL5;RPL30;RPL3;NUP107;RPL32;RPL31;RPL34;EHMT1;SMC3;RPL8;RPL9;RPL6;RPL7;PSMD8;RPS15;RPS14;PSMD6;PSMD7;GOLGA5;RPS16;PSMD4;RPL18A;RPS19;RPL36AL;RPS18;PSMD2;PSMD3;RPS6KA1;GPBP1;RPL36;PSMD1;RPL35;RPL38;RPL37;ATP6V1E1;RPS11;RPS10;RPL39;RPS13;RPS12;FBXO9;EIF2A;ATG3;ATP6V1G1;ATP6V0E1;RPL21;ACSL1;RPL23;RPL22;NUP93;DYNC1LI1;DYNC1LI2;RRAGC;PSME4;XRN2;PSME1;TRIM13;PSME2;RPL24;TXNIP;VDAC2;RPL27;NUP…		R-HSA-4793925;R-HSA-3371582;R-HSA-3371554;R-HSA-3785768;R-HSA-9653894;R-HSA-9653893;R-HSA-187934;R-HSA-3371567;R-HSA-3222546;R-HSA-3200023;R-HSA-3786258;R-HSA-3341343;R-HSA-5693540;R-HSA-3222533;R-HSA-3371527;R-HSA-3322995;R-HSA-1235035;R-HSA-1235037;R-HSA-3239014;R-HSA-198746;R-HSA-3239019;R-HSA-9648883;R-HSA-6804998;R-HSA-3777112;R-HSA-9633008;R-HSA-9648880;R-HSA-6804996;R-HSA-3238999;R-HSA-533…
R-HSA-913531	Interferon Signaling	222	392	0.0270084	1.11022e-16	6.88338e-15	56	66	0.00519685	9606	Homo sapiens	IFITM3;EIF4A2;IFITM1;IFITM2;NUP107;NUP188;EIF4A3;UBE2L6;MT2A;KPNA4;OSTF1;KPNA2;KPNA3;B2M;TRIM22;KPNA1;EIF2A;GBP5;HLA-B;TAP1;HLA-C;NOSIP;HLA-A;LARP4B;HLA-F;HLA-E;PIAS1;NUP93;SNRPG;NUP98;UBA52;KPNB1;PRR13;NUP160;UBB;NUP85;UBC;TPR;NUP88;ATP6V1D;HLA-DQA1;IP6K2;EGR1;HLA-DRB5;EIF2AK2;NUP153;ISG15;ISG20;BST2;NASP;UBE2N;HLA-DRA;XAF1;EIF4G3;EIF4G2;HLA-DRB1;EIF4G1;ADAR;TRIM8;SUMO1;NUP62;FLOT2;ARIH1;JAK1;HL…		R-HSA-936462;R-HSA-8985097;R-HSA-1169307;R-HSA-909725;R-HSA-909724;R-HSA-909726;R-HSA-909721;R-HSA-909720;R-HSA-909722;R-HSA-9009950;R-HSA-1015702;R-HSA-8985104;R-HSA-909719;R-HSA-909718;R-HSA-1015699;R-HSA-912680;R-HSA-909732;R-HSA-8985123;R-HSA-1031716;R-HSA-909729;R-HSA-1031713;R-HSA-909730;R-HSA-997311;R-HSA-873917;R-HSA-997309;R-HSA-873919;R-HSA-873918;R-HSA-8985138;R-HSA-997326;R-HSA-522330…
R-HSA-1236975	Antigen processing-Cross presentation	132	187	0.0128841	1.11022e-16	6.88338e-15	19	23	0.00181102	9606	Homo sapiens	POP5;SNAP23;IKBKB;PSMD8;SEC61A1;PSMD6;PSMD7;PSMD4;SEC61G;PSMD2;PSMD3;PSMD1;UBAP2L;SEC61B;B2M;FBXO9;PDIA3;HLA-B;HLA-C;TAP1;HLA-A;HLA-F;TAPBP;HLA-E;VAMP8;PSMA5;PSMA6;PSMA3;PSMA4;PSMA1;PSMA2;PSME4;PSME1;PSME2;UBA52;SLU7;PSMD10;PSMD12;PSMD11;ANAPC15;RPN2;PSMD14;PSMD13;RPN1;PSMA7;PSMB6;PSMB7;PSMB4;PSMB5;ERICH1;SNX27;UBB;PSMB2;PSMB3;UBC;PSMB1;PSMF1;RPS27A;MGME1;CCDC12;PSMB8;PSMB9;PSMC5;PSMC6;PSMC3;PSMC…		R-HSA-1236947;R-HSA-8863973;R-HSA-8951595;R-HSA-1236949;R-HSA-1236954;R-HSA-1236955;R-HSA-8863914;R-HSA-1236956;R-HSA-8863895;R-HSA-1236935;R-HSA-8863858;R-HSA-1236964;R-HSA-1236965;R-HSA-1236970;R-HSA-1236971;R-HSA-1236939;R-HSA-1236943;R-HSA-1236940;R-HSA-1236941
R-HSA-72764	Eukaryotic Translation Termination	90	106	0.00730329	1.11022e-16	6.88338e-15	4	5	0.000393701	9606	Homo sapiens	RPL4;RPL5;RPL30;RPL3;RPL32;RPL31;NAB1;RPL34;SMC3;RPL8;RPL10A;RPL9;RPL6;RPL7;RPS15;RPS14;RPS16;RPS19;RPL18A;RPS18;RPL36AL;RUVBL2;RPL36;RPL35;RPL38;RPL37;RPS11;RPS10;RPL39;RPS13;RPS12;RPS9;ATP6V0E1;RPS7;RPL21;USP4;RPS8;RPS5;RPL23;RPS6;RPL22;RPSA;PDIA6;PSME4;RPL24;VDAC2;RPL27;RPL26;RPL29;RPL28;UBA52;GSPT1;RPL39L;RPL41;RPS25;RPS28;RPS27;RPS29;RPL27A;RPS20;RPS21;RPS24;RPS23;RPLP1;RPLP0;ARHGAP1;RPS4X;R…		R-HSA-141671;R-HSA-141691;R-HSA-141673;R-HSA-6800138
R-HSA-72766	Translation	227	339	0.0233568	1.11022e-16	6.88338e-15	79	99	0.00779528	9606	Homo sapiens	RPL4;EIF4A2;RPL5;RPL30;RPL3;RPL32;RPL31;RPL34;SMC3;RPL8;EPRS;RPL9;RPL6;RPL7;RPS15;RPS14;RPS16;RPL18A;RPS19;RPL36AL;RPS18;RPL36;RPL35;RPL38;RPL37;RPS11;RPS10;RPL39;RPS13;RPS12;EIF2A;ATP6V0E1;RPL21;RPL23;RPL22;MRPS18B;MRPS18A;MRPS18C;KARS;PPA1;PSME4;XRN2;RPL24;VDAC2;RPL27;RPL26;RPL29;AURKAIP1;RPL28;UBA52;RPN2;SAR1A;MRPL18;RPN1;MRPL16;MRPL17;MRPL14;MRPL15;MRPL13;GSPT1;MRPL10;MRPL20;SSR1;RPL39L;RPL41…		R-HSA-156930;R-HSA-1799326;R-HSA-5368279;R-HSA-156808;R-HSA-72722;R-HSA-156823;R-HSA-380048;R-HSA-449937;R-HSA-156826;R-HSA-157849;R-HSA-156832;R-HSA-72619;R-HSA-72621;R-HSA-5419261;R-HSA-72622;R-HSA-71732;R-HSA-72631;R-HSA-1799330;R-HSA-1799329;R-HSA-72635;R-HSA-1799335;R-HSA-1799332;R-HSA-5389842;R-HSA-379844;R-HSA-379974;R-HSA-5419281;R-HSA-380224;R-HSA-72647;R-HSA-5389845;R-HSA-379980;R-HSA-5…
R-HSA-8953897	Cellular responses to external stimuli	348	708	0.0487805	1.11022e-16	6.88338e-15	201	258	0.020315	9606	Homo sapiens	RPL4;ATF2;RPL5;RPL30;RPL3;NUP107;RPL32;RPL31;RPL34;EHMT1;SMC3;RPL8;RPL9;RPL6;RPL7;PSMD8;RPS15;RPS14;MT2A;PSMD6;PSMD7;GOLGA5;RPS16;PSMD4;RPL18A;RPS19;RPL36AL;RPS18;PSMD2;PSMD3;RPS6KA1;GPBP1;RPL36;PSMD1;RPL35;RPL38;RPL37;ATP6V1E1;RPS11;RPS10;RPL39;RPS13;RPS12;FBXO9;EIF2A;ATG3;ATP6V1G1;ATP6V0E1;RPL21;ACSL1;RPL23;RPL22;NUP93;DYNC1LI1;DYNC1LI2;RRAGC;PSME4;XRN2;PSME1;TRIM13;PSME2;RPL24;TXNIP;VDAC2;RPL2…		R-HSA-4793925;R-HSA-3371582;R-HSA-3371554;R-HSA-3785768;R-HSA-9653894;R-HSA-9653893;R-HSA-187934;R-HSA-3371567;R-HSA-3222546;R-HSA-3200023;R-HSA-3786258;R-HSA-3341343;R-HSA-5693540;R-HSA-3222533;R-HSA-3371527;R-HSA-3322995;R-HSA-1235035;R-HSA-1235037;R-HSA-3239014;R-HSA-198746;R-HSA-3239019;R-HSA-9648883;R-HSA-6804998;R-HSA-3777112;R-HSA-9633008;R-HSA-9648880;R-HSA-6804996;R-HSA-3238999;R-HSA-533…
R-HSA-1236977	Endosomal/Vacuolar pathway	74	82	0.00564972	1.11022e-16	6.88338e-15	3	4	0.000314961	9606	Homo sapiens	MGME1;SNX27;HLA-B;HLA-C;HLA-A;HLA-F;B2M;HLA-E		R-HSA-1236964;R-HSA-1236954;R-HSA-1236943
R-HSA-8953854	Metabolism of RNA	438	782	0.053879	1.11022e-16	6.88338e-15	137	187	0.0147244	9606	Homo sapiens	RPL4;RPL5;POP5;RPL30;RPL3;NUP107;RPL32;RPL31;POP4;RPL34;HNRNPU;PHAX;HNRNPR;SMC3;RPL8;EPRS;RPL9;RPL6;RPL7;PSMD8;LSM10;PSMD6;PSMD7;PSMD4;PSMD2;PSMD3;RPL36;PSMD1;RPL35;RPL38;RPL37;RPL39;RPL21;RPL23;RPL22;NUP93;DYNC1LI1;DDX39A;SCO2;ZC3H11A;CLNS1A;PSME4;UQCRC1;PSME1;PSME2;RPL24;RPL27;NUP98;RPL26;RPL29;RPL28;UBA52;SF1;PRR13;SLBP;SET;ANAPC15;RPN2;SHMT2;RPN1;WDR61;RNPC3;FAM160B1;NUP85;BLOC1S1;NUP88;NRBF2…		R-HSA-77069;R-HSA-77068;R-HSA-428296;R-HSA-77073;R-HSA-77585;R-HSA-191763;R-HSA-77584;R-HSA-77587;R-HSA-450580;R-HSA-158481;R-HSA-429845;R-HSA-77586;R-HSA-77077;R-HSA-77589;R-HSA-77591;R-HSA-158484;R-HSA-9024159;R-HSA-77078;R-HSA-77590;R-HSA-77593;R-HSA-77081;R-HSA-77592;R-HSA-77083;R-HSA-77594;R-HSA-77085;R-HSA-6790982;R-HSA-429860;R-HSA-927789;R-HSA-77090;R-HSA-450595;R-HSA-72231;R-HSA-77095;R-…
R-HSA-392499	Metabolism of proteins	877	2354	0.162188	1.11022e-16	6.88338e-15	644	891	0.0701575	9606	Homo sapiens	NUP107;PSMD8;PSMD6;PSMD7;PSMD4;SCP2;PSMD2;PSMD3;PSMD1;CSNK2A1;PSME4;PSME1;PSME2;ATF6;SF1;ATF4;TSTA3;SET;SAR1A;SAR1B;MRPL18;MRPL16;MRPL17;MRPL14;MRPL15;GATA3;IQGAP1;MRPL13;MRPL10;MRPL20;PSMF1;PMM1;NCAPH2;FUCA2;EDEM2;MRPL27;MRPL28;MRPL23;MRPL24;MRPL21;MRPL22;EIF5;QARS;HYOU1;FERMT3;PIGS;ARF4;ARF1;PIGT;RPLP1;RPLP0;ARHGAP1;MRPL37;MRPL34;MRPL32;MRPL33;DDA1;MRPL42;TUBA1C;TRMT112;TUBA1B;MED13;TUBA1A;TMEM…		R-HSA-8956040;R-HSA-163843;R-HSA-5686359;R-HSA-688136;R-HSA-5660757;R-HSA-8956045;R-HSA-5660752;R-HSA-8850560;R-HSA-5660753;R-HSA-9023617;R-HSA-6814831;R-HSA-5696605;R-HSA-4755524;R-HSA-5696600;R-HSA-4755526;R-HSA-975903;R-HSA-548890;R-HSA-2022412;R-HSA-3000383;R-HSA-72722;R-HSA-162836;R-HSA-6814833;R-HSA-4755536;R-HSA-8855711;R-HSA-5665871;R-HSA-159771;R-HSA-8956050;R-HSA-2022403;R-HSA-4551768;R…
R-HSA-2408557	Selenocysteine synthesis	90	113	0.00778559	1.11022e-16	6.88338e-15	4	7	0.000551181	9606	Homo sapiens	RPL4;RPL5;RPL30;RPL3;RPL32;RPL31;NAB1;RPL34;SMC3;RPL8;RPL10A;RPL9;RPL6;RPL7;RPS15;RPS14;RPS16;RPS19;RPL18A;RPS18;RPL36AL;RUVBL2;RPL36;RPL35;RPL38;RPL37;RPS11;RPS10;RPL39;SEPHS2;RPS13;RPS12;RPS9;ATP6V0E1;RPS7;RPL21;USP4;RPS8;RPS5;RPL23;SECISBP2;RPS6;RPL22;SARS;RPSA;PDIA6;PSME4;RPL24;VDAC2;RPL27;RPL26;RPL29;RPL28;UBA52;RPL39L;RPL41;RPS25;RPS28;RPS27;RPS29;RPL27A;RPS20;RPS21;RPS24;RPS23;RPLP1;RPLP0;…		R-HSA-2408529;R-HSA-2408526;R-HSA-5333615;R-HSA-8959510
R-HSA-168273	Influenza Viral RNA Transcription and Replication	122	175	0.0120573	1.11022e-16	6.88338e-15	6	14	0.00110236	9606	Homo sapiens	RPL4;RPL5;RPL30;RPL3;NUP107;RPL32;NUP188;RPL31;NAB1;RPL34;SMC3;RPL8;RPL10A;RPL9;RPL6;RPL7;RPS15;RPS14;RPS16;RPS19;RPL18A;RPS18;RPL36AL;RUVBL2;RPL36;RPL35;RPL38;RPL37;OSTF1;RPS11;RPS10;RPL39;RPS13;RPS12;RPS9;ATP6V0E1;RPS7;RPL21;USP4;RPS8;RPS5;RPL23;RPS6;RPL22;NOSIP;RPSA;GTF2F1;PDIA6;GTF2F2;NUP93;PSME4;RPL24;VDAC2;RPL27;RPL26;NUP98;RPL29;RPL28;UBA52;PRR13;SHMT2;NUP160;FAM160B1;NUP85;TPR;NUP88;RPL39…		R-HSA-192627;R-HSA-192704;R-HSA-168326;R-HSA-192841;R-HSA-192830;R-HSA-192925
R-HSA-9010553	Regulation of expression of SLITs and ROBOs	148	183	0.0126085	1.11022e-16	6.88338e-15	7	20	0.0015748	9606	Homo sapiens	RPL4;RPL5;RPL30;RPL3;RPL32;RPL31;NAB1;RPL34;EIF4A3;CASC3;SMC3;RPL8;RPL10A;RPL9;RPL6;RPL7;RPS15;PSMD8;RPS14;PSMD6;RPS16;PSMD7;RPS19;PSMD4;RPL18A;RPS18;RPL36AL;RUVBL2;PSMD2;PSMD3;MAGOH;RPL36;RPL35;PSMD1;RPL38;RPL37;RPS11;RPS10;RPL39;RPS13;RPS12;FBXO9;RPS9;ATP6V0E1;RPS7;RPL21;USP4;RPS8;RPS5;RPL23;RPS6;RPL22;TAP1;RPSA;PDIA6;RBX1;PSME4;PSME1;RPL24;PSME2;VDAC2;RPL27;RPL26;RPL29;RPL28;CBLL1;UBA52;PSMD10…		R-HSA-9011289;R-HSA-9014652;R-HSA-9010396;R-HSA-9011313;R-HSA-8986083;R-HSA-9014610;R-HSA-9011300
R-HSA-376176	Signaling by ROBO receptors	160	235	0.0161913	1.11022e-16	6.88338e-15	21	60	0.00472441	9606	Homo sapiens	RPL4;RPL5;RPL30;RPL3;RPL32;RPL31;NAB1;RPL34;EIF4A3;CASC3;SMC3;RPL8;RPL10A;RPL9;RPL6;RPL7;RPS15;PSMD8;RPS14;PSMD6;RPS16;PSMD7;RPS19;PSMD4;RPL18A;RPS18;RPL36AL;RUVBL2;PSMD2;PSMD3;MAGOH;RPL36;RPL35;PSMD1;RPL38;RPL37;RPS11;RPS10;RPL39;RPS13;RPS12;FBXO9;RPS9;ATP6V0E1;RPS7;RPL21;USP4;RPS8;RPS5;RPL23;RPS6;RPL22;TAP1;RPSA;PDIA6;RBX1;PSME4;PSME1;RPL24;PSME2;VDAC2;RPL27;RPL26;RPL29;PFN1;RPL28;CBLL1;UBA52;P…		R-HSA-9011241;R-HSA-428515;R-HSA-376140;R-HSA-8986083;R-HSA-428522;R-HSA-9011300;R-HSA-9011289;R-HSA-428534;R-HSA-428535;R-HSA-9011224;R-HSA-428533;R-HSA-428885;R-HSA-8985594;R-HSA-9014652;R-HSA-428883;R-HSA-9010396;R-HSA-428531;R-HSA-9011313;R-HSA-9014610;R-HSA-8986258;R-HSA-9010645
R-HSA-168255	Influenza Infection	137	199	0.0137109	1.11022e-16	6.88338e-15	19	59	0.00464567	9606	Homo sapiens	RPL4;RPL5;RPL30;RPL3;NUP107;RPL32;NUP188;RPL31;NAB1;RPL34;SMC3;RPL8;RPL10A;RPL9;RPL6;RPL7;RPS15;RPS14;RPS16;RPS19;RPL18A;RPS18;RPL36AL;RUVBL2;RPL36;RPL35;RPL38;KPNA4;RPL37;OSTF1;RPS11;KPNA2;KPNA3;RPS10;RPL39;RPS13;KPNA1;RPS12;EIF2A;RPS9;ATP6V0E1;RPS7;RPL21;USP4;RPS8;RPS5;RPL23;RPS6;RPL22;NOSIP;RPSA;GTF2F1;PDIA6;GTF2F2;NUP93;PSME4;RPL24;VDAC2;RPL27;RPL26;NUP98;RPL29;RPL28;UBA52;KPNB1;PRR13;SHMT2;N…		R-HSA-192704;R-HSA-168896;R-HSA-169921;R-HSA-168326;R-HSA-192746;R-HSA-1176059;R-HSA-192841;R-HSA-168297;R-HSA-168878;R-HSA-192627;R-HSA-168880;R-HSA-168337;R-HSA-168310;R-HSA-168857;R-HSA-6791035;R-HSA-192830;R-HSA-168285;R-HSA-192925;R-HSA-168317
R-HSA-192823	Viral mRNA Translation	88	114	0.00785449	2.22045e-16	1.31006e-14	2	2	0.00015748	9606	Homo sapiens	RPL4;RPL5;RPL30;RPL3;RPL32;RPL31;NAB1;RPL34;SMC3;RPL8;RPL10A;RPL9;RPL6;RPL7;RPS15;RPS14;RPS16;RPS19;RPL18A;RPS18;RPL36AL;RUVBL2;RPL36;RPL35;RPL38;RPL37;RPS11;RPS10;RPL39;RPS13;RPS12;RPS9;ATP6V0E1;RPS7;RPL21;USP4;RPS8;RPS5;RPL23;RPS6;RPL22;RPSA;PDIA6;PSME4;RPL24;VDAC2;RPL27;RPL26;RPL29;RPL28;UBA52;RPL39L;RPL41;RPS25;RPS28;RPS27;RPS29;RPL27A;RPS20;GRSF1;RPS21;RPS24;RPS23;RPLP1;RPLP0;ARHGAP1;RPS4X;R…		R-HSA-192704;R-HSA-192841
R-HSA-8868773	rRNA processing in the nucleus and cytosol	130	207	0.0142621	2.22045e-16	1.31006e-14	12	15	0.0011811	9606	Homo sapiens	LTV1;RPL4;RPL5;RPL30;RPL3;RPL32;RPL31;NAB1;RPL34;THUMPD1;SMC3;RPL8;RPL10A;RPL9;RPL6;RPL7;RPS15;RPS14;FBL;RPS16;RPS19;RPL18A;RPS18;RPL36AL;RUVBL2;RPL36;RPL35;RPL38;RPL37;RPS11;RPS10;RPL39;RPS13;RPS12;RPS9;ATP6V0E1;RPS7;RPL21;USP4;RPS8;IMP3;RPS5;RPL23;RPS6;RPL22;RPSA;IMP4;CSNK1D;PDIA6;FTSJ3;EBNA1BP2;DKC1;NCL;XRN2;PSME4;NHP2;RPL24;VDAC2;RPL27;RPL26;RPL29;RPL28;UBA52;ISG20L2;GSPT1;ERI1;RPL39L;RPL41;F…		R-HSA-6791223;R-HSA-6791222;R-HSA-6790982;R-HSA-6791221;R-HSA-6791219;R-HSA-6791218;R-HSA-6791228;R-HSA-6791227;R-HSA-6790907;R-HSA-6790987;R-HSA-6790906;R-HSA-6790905
R-HSA-983169	Class I MHC mediated antigen processing & presentation	231	465	0.032038	5.55112e-16	3.16414e-14	43	48	0.00377953	9606	Homo sapiens	POP5;NARF;UBE2D3;UBE2L6;UBE3A;ENO1;COX6A1;UBE2Z;UBE2L3;GLS;PSMD8;NPEPPS;HERC4;PSMD6;PSMD7;RNF114;PSMD4;PSMD2;RNF19A;PSMD3;PSMD1;UBAP2L;B2M;FBXO7;SKP1;FBXO9;PDIA3;FBXW4;WSB1;KDM2A;FBXW11;FBXW7;HLA-B;TAP1;UBE4A;HLA-C;CNPY2;HLA-A;HLA-F;FBXO11;RBX1;HLA-E;PIAS1;DPM2;PSME4;DNAJB11;SRSF2;PSME1;PSME2;TXNIP;ANAPC5;RBCK1;LAP3;KIF20B;CBLL1;UBA52;ATP6V1A;PSMD10;ANAPC13;PSMD12;ANAPC15;PSMD11;CUL5;RPN2;SAR1A;P…		R-HSA-1236947;R-HSA-8951499;R-HSA-1236949;R-HSA-203979;R-HSA-1236954;R-HSA-1236955;R-HSA-983427;R-HSA-983426;R-HSA-983425;R-HSA-1236956;R-HSA-983424;R-HSA-8863895;R-HSA-1236935;R-HSA-1236939;R-HSA-1236943;R-HSA-1236940;R-HSA-1236941;R-HSA-983150;R-HSA-8863973;R-HSA-8951595;R-HSA-983148;R-HSA-983147;R-HSA-983146;R-HSA-983145;R-HSA-983144;R-HSA-983142;R-HSA-983140;R-HSA-983138;R-HSA-8863914;R-HSA-9…
R-HSA-1280215	Cytokine Signaling in Immune system	506	1261	0.0868816	1.55431e-15	8.70415e-14	545	699	0.0550394	9606	Homo sapiens	IFITM3;CYFIP2;EIF4A2;ATF2;TCERG1;IFITM1;IFITM2;NUP107;EIF4A3;UBE2L6;LDLRAD4;ACTB;CRKL;PSMD8;MT2A;PSMD6;TBK1;PSMD7;PPP2R1B;PSMD4;PPP2R1A;PSMD2;RPS6KA1;PSMD3;PSMD1;B2M;JUNB;TRIM22;SKP1;FBXO9;EIF2A;GBP5;SMARCC1;IL1R2;HLA-B;HLA-C;TALDO1;ACSL4;HLA-A;MIF;HLA-F;HLA-E;NUP93;PSME4;AKAP9;PSME1;PSME2;UQCRC2;NUP98;TLN1;TP53;UBA52;PRR13;ANAPC15;RPN2;SAR1A;RPN1;STXBP2;GATA3;IQGAP1;HIF1A;NUP85;INPP5D;BLOC1S2;PC…		R-HSA-1369114;R-HSA-198669;R-HSA-1369115;R-HSA-203797;R-HSA-9607301;R-HSA-1168393;R-HSA-9605259;R-HSA-9607304;R-HSA-1168394;R-HSA-913424;R-HSA-6786118;R-HSA-6786114;R-HSA-507937;R-HSA-6786124;R-HSA-1168445;R-HSA-8937656;R-HSA-1168423;R-HSA-8937654;R-HSA-5672980;R-HSA-5672978;R-HSA-451649;R-HSA-6786095;R-HSA-448591;R-HSA-6786092;R-HSA-5684250;R-HSA-5684248;R-HSA-5672966;R-HSA-976991;R-HSA-6786101;…
R-HSA-877300	Interferon gamma signaling	145	250	0.0172247	2.66454e-15	1.43885e-13	15	15	0.0011811	9606	Homo sapiens	SP100;TRIM8;MT2A;SNX27;SUMO1;ARIH1;GBP2;GBP1;B2M;ATP6V1D;TRIM22;HLA-DQA1;GBP3;JAK1;HLA-DPA1;GBP5;PTPN1;MGME1;HLA-DRB5;STAT1;HLA-B;HLA-C;HLA-A;LARP4B;HLA-F;PIAS1;HLA-E;IRF3;OAS2;IRF1;IRF2;HLA-DPB1;HLA-DRA;PTPN6;HLA-DRB1;PTPN2;IRF9;CD44;HLA-DQB1		R-HSA-997326;R-HSA-873924;R-HSA-873927;R-HSA-1031716;R-HSA-873926;R-HSA-873921;R-HSA-877281;R-HSA-1031713;R-HSA-873922;R-HSA-873917;R-HSA-877308;R-HSA-873919;R-HSA-873918;R-HSA-877269;R-HSA-909552
R-HSA-162909	Host Interactions of HIV factors	100	150	0.0103348	2.16493e-14	1.14742e-12	47	54	0.00425197	9606	Homo sapiens	NUP107;NUP188;PSMD8;PSMD6;PSMD7;PSMD4;PSMD2;PSMD3;PIM1;PSMD1;BANF1;OSTF1;B2M;AP2M1;SKP1;KPNA1;FBXO9;EIF2A;TAP1;NOSIP;HLA-A;RBX1;NUP93;PSME4;PSME1;ELMO1;PSME2;NUP98;PPIA;UBA52;KPNB1;PRR13;PSMD10;PSMD12;ANAPC15;PSMD11;CUL5;RPN2;PSMD14;PSMD13;RPN1;NUP160;UBB;NUP85;UBC;TPR;NUP88;PSMF1;CCDC12;APOBEC3G;CEP350;HMGA1;NUP153;ARF1;PSIP1;XPO1;AP1G2;AP1G1;NUP62;UQCRFS1;FLOT2;RAC1;SEC13;RANGAP1;PSMA5;PSMA6;PS…		R-HSA-180739;R-HSA-180736;R-HSA-182279;R-HSA-180555;R-HSA-182286;R-HSA-180622;R-HSA-167566;R-HSA-164943;R-HSA-180687;R-HSA-200908;R-HSA-180627;R-HSA-167633;R-HSA-180630;R-HSA-167637;R-HSA-180885;R-HSA-180634;R-HSA-182171;R-HSA-180632;R-HSA-180573;R-HSA-182243;R-HSA-180710;R-HSA-165028;R-HSA-180709;R-HSA-182186;R-HSA-165034;R-HSA-180905;R-HSA-200879;R-HSA-180591;R-HSA-167597;R-HSA-165043;R-HSA-167…
R-HSA-450531	Regulation of mRNA stability by proteins that bind AU-rich elements	73	93	0.00640761	3.88578e-14	2.02061e-12	24	26	0.00204724	9606	Homo sapiens	CELF1;YWHAB;HSPB1;ELAVL1;PSMD8;PSMD6;ZFP36;XPO1;PSMD7;PSMD4;PSMD2;PSMD3;PSMD1;RIOK2;TNPO1;FBXO9;DIS3;ANXA5;TAP1;YWHAZ;DUSP6;PSMA5;PSMA6;PSMA3;PSMA4;XRN1;PSMA1;PSMA2;PSME4;PSME1;PSME2;PABPC1;UBA52;DCP2;PSMD10;PSMD12;PSMD11;SET;ANAPC15;RPN2;PSMD14;PSMD13;RPN1;PARN;PSMA7;ZFP36L1;EXOSC7;PSMB6;PSMB7;EXOSC5;PSMB4;PSMB5;ERICH1;UBB;PSMB2;PSMB3;BLOC1S1;EXOSC9;EXOSC8;UBC;PSMB1;PSMF1;RPS27A;EXOSC1;HSPA8;CCD…		R-HSA-450406;R-HSA-450533;R-HSA-482788;R-HSA-450466;R-HSA-450434;R-HSA-450595;R-HSA-450400;R-HSA-450474;R-HSA-517674;R-HSA-517705;R-HSA-450422;R-HSA-450550;R-HSA-450551;R-HSA-450580;R-HSA-450517;R-HSA-450387;R-HSA-451152;R-HSA-450494;R-HSA-450431;R-HSA-450463;R-HSA-450620;R-HSA-450394;R-HSA-450490;R-HSA-450488
R-HSA-72649	Translation initiation complex formation	56	62	0.00427174	1.63758e-13	8.18789e-12	2	2	0.00015748	9606	Homo sapiens	EIF4A2;NAB1;SMC3;RPS4X;RPS15;RPS14;ZFP36;RPS16;RPS19;RPSAP58;RPS18;TMSB4X;RPS11;RPS10;RPS13;RPS12;EIF2A;RPS9;RPS7;USP4;RPS8;EIF1AX;RPS5;RPS6;RPS3A;RPSA;PDIA6;EEF1A1;XRN2;PSME4;CRY1;PABPC1;VPS4A;RPS27L;RPS15A;ERICH1;RPS3;EIF4H;RPS2;RPS27A;EIF4E;EIF4B;EIF2S2;EIF2S1;KTN1;RPS25;RPS28;EIF3M;EIF2S3;RPS27;EIF3K;RPS29;EIF3I;EIF3J;EIF3G;EIF3H;RPS20;EIF3E;FAU;EIF3F;EIF3D;RPS21;EIF3A;EIF4G2;RPS24;EIF3B;EIF4…		R-HSA-156808;R-HSA-157849
R-HSA-72702	Ribosomal scanning and start codon recognition	56	64	0.00440954	5.62328e-13	2.75541e-11	2	2	0.00015748	9606	Homo sapiens	EIF4A2;NAB1;SMC3;RPS4X;RPS15;RPS14;ZFP36;RPS16;RPS19;RPSAP58;RPS18;TMSB4X;RPS11;RPS10;RPS13;RPS12;EIF2A;RPS9;RPS7;USP4;RPS8;EIF1AX;RPS5;RPS6;RPS3A;RPSA;PDIA6;EEF1A1;XRN2;PSME4;CRY1;VPS4A;RPS27L;RPS15A;ERICH1;RPS3;EIF4H;RPS2;RPS27A;MARK3;EIF4E;EIF4B;EIF2S2;EIF2S1;KTN1;RPS25;RPS28;EIF3M;EIF2S3;EIF5;RPS27;EIF3K;RPS29;EIF3I;EIF3J;EIF3G;EIF3H;RPS20;EIF3E;FAU;EIF3F;EIF3D;RPS21;EIF3A;EIF4G2;RPS24;EIF3B;…		R-HSA-72697;R-HSA-72621
R-HSA-422475	Axon guidance	261	584	0.040237	8.12905e-13	3.90195e-11	186	297	0.0233858	9606	Homo sapiens	RPL4;RPL5;RPL30;RPL3;RPL32;RPL31;RPL34;EIF4A3;SMC3;RPL8;RPL9;ACTB;RPL6;RPL7;PSMD8;RPS15;RPS14;PSMD6;PSMD7;RPS16;PSMD4;RPL18A;RPS19;RPL36AL;RPS18;PSMD2;DPYSL2;PSMD3;MAGOH;RPS6KA1;RPL36;PSMD1;RPL35;RPL38;RPL37;RPS11;RPS10;RPL39;RPS13;RPS12;FBXO9;ATP6V0E1;CSNK2A1;RPL21;RPL23;RPL22;CIRBP;ARMC8;MYL6;CSNK2B;PSME4;PSME1;PSME2;RPL24;VDAC2;RPL27;RPL26;EZR;TLN1;RPL29;PFN1;RPL28;CBLL1;UBA52;ANAPC15;RPN2;DHX…		R-HSA-525833;R-HSA-3928633;R-HSA-3928632;R-HSA-3928639;R-HSA-3928627;R-HSA-419087;R-HSA-3928625;R-HSA-3928631;R-HSA-3928628;R-HSA-3928619;R-HSA-3928617;R-HSA-3928616;R-HSA-593690;R-HSA-3928623;R-HSA-451347;R-HSA-3928620;R-HSA-3928608;R-HSA-8986258;R-HSA-3928615;R-HSA-593685;R-HSA-3928614;R-HSA-3928612;R-HSA-451366;R-HSA-3928602;R-HSA-3928601;R-HSA-400677;R-HSA-3928600;R-HSA-418850;R-HSA-416546;R-…
R-HSA-68882	Mitotic Anaphase	136	248	0.017087	9.97868e-13	4.68998e-11	30	32	0.00251969	9606	Homo sapiens	NUP107;NUP188;PPP2R2A;TM7SF3;SMC3;PSMD8;PPP1CC;PSMD6;PSMD7;PSMD4;PTTG1;PPP2R1B;PPP2R1A;PSMD2;PSMD3;PIM1;PSMD1;BANF1;OSTF1;TMPO;FBXO9;IST1;TMOD3;TAP1;DDX10;NOSIP;VRK1;TUBA4A;EEF1A1;NUP93;DYNC1LI1;DYNC1LI2;CLIP1;COX7A2L;PSME4;PSME1;PSME2;TXNIP;ANAPC5;NUP98;UBA52;MAD1L1;KPNB1;PRR13;PSMD10;PSMD12;ANAPC15;PSMD11;ANAPC16;RPN2;PSMD14;UBA6;PSMD13;RPN1;PDS5B;PDS5A;PMF1;NUP160;ANAPC10;ACAT2;ANAPC11;SKA2;UB…		R-HSA-174144;R-HSA-2467809;R-HSA-2467811;R-HSA-9624798;R-HSA-9615901;R-HSA-9668419;R-HSA-2995389;R-HSA-2995388;R-HSA-9615937;R-HSA-2545203;R-HSA-9618378;R-HSA-9615945;R-HSA-2995376;R-HSA-9624845;R-HSA-9667952;R-HSA-9668405;R-HSA-9634169;R-HSA-174121;R-HSA-9668415;R-HSA-3000449;R-HSA-9667965;R-HSA-9624893;R-HSA-9624800;R-HSA-2467798;R-HSA-9668389;R-HSA-174202;R-HSA-9668395;R-HSA-9634219;R-HSA-9668…
R-HSA-202424	Downstream TCR signaling	84	124	0.00854348	1.12377e-12	5.16933e-11	21	24	0.00188976	9606	Homo sapiens	UBE2D3;PTEN;DPY30;CD3G;CD3E;CD3D;IKBKB;PSMD8;PSMD6;PSMD7;PSMD4;PSMD2;PSMD3;PSMD1;MAP3K7;SKP1;HLA-DPA1;FBXO9;ACTR2;FBXW11;TAP1;PSMA5;PSMA6;PSMA3;PSMA4;PSMA1;PSMA2;PSME4;PSME1;PSME2;UBA52;HLA-DQB1;PSMD10;PSMD12;PSMD11;ANAPC15;RPN2;PSMD14;PSMD13;RPN1;CUL1;RTF1;MALT1;RELA;ACAT2;PSMA7;PSMB6;PSMB7;PSMB4;PSMB5;UBB;PSMB2;PSMB3;INPP5D;UBC;PSMB1;PSMF1;RPS27A;HLA-DQA1;HLA-DRB5;CCDC12;TXNL1;PSMB8;PSMB9;NFKBI…		R-HSA-202307;R-HSA-202466;R-HSA-199456;R-HSA-5607728;R-HSA-202534;R-HSA-202437;R-HSA-202500;R-HSA-2730894;R-HSA-202443;R-HSA-202472;R-HSA-202510;R-HSA-202222;R-HSA-202478;R-HSA-202541;R-HSA-202453;R-HSA-202164;R-HSA-202459;R-HSA-202394;R-HSA-5607724;R-HSA-202489;R-HSA-202237
R-HSA-72695	Formation of the ternary complex, and subsequently, the 43S complex	50	54	0.00372055	1.3104e-12	5.77454e-11	3	3	0.00023622	9606	Homo sapiens	NAB1;SMC3;RPS4X;RPS15;RPS14;ZFP36;RPS16;RPS19;RPSAP58;RPS18;TMSB4X;RPS11;RPS10;RPS13;RPS12;EIF2A;RPS9;RPS7;USP4;RPS8;EIF1AX;RPS5;RPS6;RPS3A;RPSA;PDIA6;EEF1A1;XRN2;PSME4;CRY1;VPS4A;RPS27L;RPS15A;ERICH1;RPS3;RPS2;RPS27A;EIF2S2;EIF2S1;KTN1;RPS25;RPS28;EIF3M;EIF2S3;RPS27;EIF3K;RPS29;EIF3I;EIF3J;EIF3G;EIF3H;RPS20;EIF3E;FAU;EIF3F;EIF3D;RPS21;EIF3A;EIF4G2;RPS24;EIF3B;RPS23		R-HSA-72691;R-HSA-72663;R-HSA-72669
R-HSA-2555396	Mitotic Metaphase and Anaphase	136	249	0.0171558	1.31239e-12	5.77454e-11	30	33	0.00259843	9606	Homo sapiens	NUP107;NUP188;PPP2R2A;TM7SF3;SMC3;PSMD8;PPP1CC;PSMD6;PSMD7;PSMD4;PTTG1;PPP2R1B;PPP2R1A;PSMD2;PSMD3;PIM1;PSMD1;BANF1;OSTF1;TMPO;FBXO9;IST1;TMOD3;TAP1;DDX10;NOSIP;VRK1;TUBA4A;EEF1A1;NUP93;DYNC1LI1;DYNC1LI2;CLIP1;COX7A2L;PSME4;PSME1;PSME2;TXNIP;ANAPC5;NUP98;UBA52;MAD1L1;KPNB1;PRR13;PSMD10;PSMD12;ANAPC15;PSMD11;ANAPC16;RPN2;PSMD14;UBA6;PSMD13;RPN1;PDS5B;PDS5A;PMF1;NUP160;ANAPC10;ACAT2;ANAPC11;SKA2;UB…		R-HSA-174144;R-HSA-2467809;R-HSA-2467811;R-HSA-9624798;R-HSA-9615901;R-HSA-9668419;R-HSA-2995389;R-HSA-2995388;R-HSA-9615937;R-HSA-2545203;R-HSA-9618378;R-HSA-9615945;R-HSA-2995376;R-HSA-9624845;R-HSA-9667952;R-HSA-9668405;R-HSA-9634169;R-HSA-174121;R-HSA-9668415;R-HSA-3000449;R-HSA-9667965;R-HSA-9624893;R-HSA-9624800;R-HSA-2467798;R-HSA-9668389;R-HSA-174202;R-HSA-9668395;R-HSA-9634219;R-HSA-9668…
R-HSA-450408	AUF1 (hnRNP D0) binds and destabilizes mRNA	51	56	0.00385834	1.42708e-12	6.13645e-11	4	4	0.000314961	9606	Homo sapiens	HSPB1;PSMD8;PSMD6;PSMD7;PSMD4;PSMD2;PSMD3;PSMD1;FBXO9;TAP1;PSMA5;PSMA6;PSMA3;PSMA4;PSMA1;PSMA2;PSME4;PSME1;PSME2;PABPC1;UBA52;PSMD10;PSMD12;PSMD11;ANAPC15;RPN2;PSMD14;PSMD13;RPN1;PSMA7;PSMB6;PSMB7;PSMB4;PSMB5;ERICH1;UBB;PSMB2;PSMB3;UBC;PSMB1;PSMF1;RPS27A;HSPA8;CCDC12;PSMB8;PSMB9;STAG1;PSMC5;PSMC6;PSMC3;PSMC4;PSMC2;HNRNPD;HSPA1B;EIF4G1;HSPA1A		R-HSA-450551;R-HSA-450580;R-HSA-450466;R-HSA-450434
R-HSA-72662	Activation of the mRNA upon binding of the cap-binding complex and eIFs, and subsequent binding to 43S	56	66	0.00454733	1.82765e-12	7.67613e-11	6	6	0.000472441	9606	Homo sapiens	EIF4A2;NAB1;SMC3;RPS4X;RPS15;RPS14;ZFP36;RPS16;RPS19;RPSAP58;RPS18;TMSB4X;RPS11;RPS10;RPS13;RPS12;EIF2A;RPS9;RPS7;USP4;RPS8;EIF1AX;RPS5;RPS6;RPS3A;RPSA;PDIA6;EEF1A1;XRN2;PSME4;CRY1;PABPC1;VPS4A;RPS27L;RPS15A;ERICH1;RPS3;EIF4H;RPS2;RPS27A;EIF4E;EIF4B;EIF2S2;EIF2S1;KTN1;RPS25;RPS28;EIF3M;EIF2S3;RPS27;EIF3K;RPS29;EIF3I;EIF3J;EIF3G;EIF3H;RPS20;EIF3E;FAU;EIF3F;EIF3D;RPS21;EIF3A;EIF4G2;RPS24;EIF3B;EIF4…		R-HSA-72647;R-HSA-72631;R-HSA-156808;R-HSA-72635;R-HSA-157849;R-HSA-72622
R-HSA-202403	TCR signaling	92	147	0.0101282	6.66678e-12	2.73338e-10	38	52	0.00409449	9606	Homo sapiens	ITK;CCDC47;UBE2D3;PTEN;DPY30;PTPN22;CD3G;CD3E;CD3D;IKBKB;PSMD8;PSMD6;PSMD7;PSMD4;PSMD2;PSMD3;UQCRFS1;PSMD1;MAP3K7;SKP1;HLA-DPA1;FBXO9;ACTR2;FBXW11;TAP1;PGM2L1;PSMA5;PSMA6;PSMA3;PSMA4;PSMA1;PSMA2;PSME4;PSME1;PSME2;UBA52;HLA-DQB1;PSMD10;PSMD12;PSMD11;ANAPC15;RPN2;PSMD14;PSMD13;RPN1;CUL1;RTF1;MALT1;RELA;ACAT2;PSMA7;PSMB6;PSMB7;PSMB4;PSMB5;UBB;PSMB2;PSMB3;INPP5D;UBC;PSMB1;CSK;PSMF1;RPS27A;POLR2I;PAK2…		R-HSA-202307;R-HSA-202375;R-HSA-202437;R-HSA-202245;R-HSA-202500;R-HSA-202443;R-HSA-8855375;R-HSA-202248;R-HSA-202510;R-HSA-8855381;R-HSA-202453;R-HSA-202459;R-HSA-202394;R-HSA-202466;R-HSA-430183;R-HSA-199456;R-HSA-5607728;R-HSA-202534;R-HSA-202214;R-HSA-2730894;R-HSA-202472;R-HSA-202216;R-HSA-202344;R-HSA-202222;R-HSA-202478;R-HSA-202541;R-HSA-8852200;R-HSA-202291;R-HSA-202165;R-HSA-202164;R-HS…
R-HSA-72312	rRNA processing	132	245	0.0168803	6.84297e-12	2.80562e-10	13	21	0.00165354	9606	Homo sapiens	LTV1;RPL4;RPL5;RPL30;RPL3;RPL32;RPL31;NAB1;RPL34;THUMPD1;SMC3;RPL8;RPL10A;RPL9;RPL6;RPL7;RPS15;RPS14;FBL;RPS16;RPS19;RPL18A;RPS18;RPL36AL;RUVBL2;RPL36;RPL35;RPL38;RPL37;RPS11;RPS10;RPL39;RPS13;RPS12;PDIA3;RPS9;ATP6V0E1;RPS7;RPL21;USP4;RPS8;IMP3;RPS5;RPL23;RPS6;RPL22;RPSA;IMP4;CSNK1D;PDIA6;FTSJ3;EBNA1BP2;DKC1;NCL;XRN2;PSME4;NHP2;RPL24;VDAC2;RPL27;RPL26;RPL29;RPL28;UBA52;ISG20L2;GSPT1;ERI1;RPL39L;R…		R-HSA-6790982;R-HSA-6790987;R-HSA-6791223;R-HSA-6791222;R-HSA-6791221;R-HSA-6791219;R-HSA-6791218;R-HSA-6791228;R-HSA-6791227;R-HSA-6790907;R-HSA-6790906;R-HSA-6785722;R-HSA-6790905
R-HSA-8854050	FBXL7 down-regulates AURKA during mitotic entry and in early mitosis	49	55	0.00378944	8.19711e-12	3.27884e-10	6	6	0.000472441	9606	Homo sapiens	PSMD8;PSMD6;PSMD7;PSMD4;PSMD2;PSMD3;PSMD1;SKP1;FBXO9;TAP1;RBX1;PSMA5;PSMA6;PSMA3;PSMA4;PSMA1;PSMA2;PSME4;PSME1;PSME2;UBA52;PSMD10;ATP6V1A;PSMD12;PSMD11;ANAPC15;RPN2;PSMD14;PSMD13;RPN1;CUL1;PSMA7;PSMB6;PSMB7;PSMB4;PSMB5;ERICH1;UBB;PSMB2;SERTAD1;PSMB3;UBC;PSMB1;PSMF1;RPS27A;CCDC12;PSMB8;PSMB9;PSMC5;PSMC6;PSMC3;PSMC4;PSMC2		R-HSA-8854071;R-HSA-8854052;R-HSA-8854051;R-HSA-8854044;R-HSA-8854041;R-HSA-8853496
R-HSA-180585	Vif-mediated degradation of APOBEC3G	49	56	0.00385834	1.51057e-11	5.89122e-10	4	4	0.000314961	9606	Homo sapiens	PSMD8;PSMD6;PSMD7;PSMD4;PSMD2;PSMD3;PSMD1;FBXO9;TAP1;RBX1;PSMA5;PSMA6;PSMA3;PSMA4;PSMA1;PSMA2;PSME4;PSME1;PSME2;UBA52;PSMD10;PSMD12;PSMD11;ANAPC15;CUL5;RPN2;PSMD14;PSMD13;RPN1;PSMA7;PSMB6;PSMB7;PSMB4;PSMB5;ERICH1;UBB;PSMB2;PSMB3;UBC;PSMB1;PSMF1;RPS27A;EPS15;CCDC12;APOBEC3G;PSMB8;PSMB9;PSMC5;PSMC6;PSMC3;PSMC4;PSMC2		R-HSA-180602;R-HSA-180603;R-HSA-180555;R-HSA-180540
R-HSA-9675108	Nervous system development	267	620	0.0427174	1.87698e-11	7.13251e-10	197	323	0.0254331	9606	Homo sapiens	RPL4;RPL5;RPL30;RPL3;RPL32;RPL31;RPL34;EIF4A3;SMC3;RPL8;RPL9;ACTB;RPL6;RPL7;PSMD8;RPS15;RPS14;PSMD6;PSMD7;RPS16;PSMD4;RPL18A;RPS19;RPL36AL;RPS18;PSMD2;DPYSL2;PSMD3;MAGOH;RPS6KA1;RPL36;PSMD1;RPL35;RPL38;RPL37;RPS11;RPS10;RPL39;RPS13;RPS12;FBXO9;ATP6V0E1;CSNK2A1;RPL21;RPL23;RPL22;CIRBP;ARMC8;MYL6;CSNK2B;PSME4;PSME1;PSME2;RPL24;VDAC2;RPL27;RPL26;EZR;TLN1;RPL29;PFN1;RPL28;CBLL1;UBA52;ANAPC15;RPN2;DHX…		R-HSA-525833;R-HSA-3928633;R-HSA-3928632;R-HSA-3928639;R-HSA-3928627;R-HSA-3928625;R-HSA-3928631;R-HSA-3928628;R-HSA-3928619;R-HSA-3928617;R-HSA-3928616;R-HSA-3928623;R-HSA-3928620;R-HSA-3928608;R-HSA-8986258;R-HSA-3928615;R-HSA-3928614;R-HSA-3928612;R-HSA-3928602;R-HSA-3928601;R-HSA-3928600;R-HSA-418850;R-HSA-3928607;R-HSA-3928604;R-HSA-3928595;R-HSA-392749;R-HSA-392748;R-HSA-418863;R-HSA-392859…
R-HSA-2467813	Separation of Sister Chromatids	110	194	0.0133664	2.18747e-11	8.3124e-10	7	8	0.000629921	9606	Homo sapiens	NUP107;TM7SF3;SMC3;PSMD8;PPP1CC;PSMD6;PSMD7;PSMD4;PTTG1;PPP2R1B;PPP2R1A;PSMD2;PSMD3;PSMD1;FBXO9;TMOD3;TAP1;DDX10;NOSIP;TUBA4A;EEF1A1;DYNC1LI1;DYNC1LI2;CLIP1;COX7A2L;PSME4;PSME1;PSME2;TXNIP;ANAPC5;NUP98;UBA52;MAD1L1;PRR13;PSMD10;PSMD12;ANAPC15;PSMD11;ANAPC16;RPN2;PSMD14;UBA6;PSMD13;RPN1;PDS5B;PDS5A;PMF1;NUP160;ANAPC10;ACAT2;ANAPC11;SKA2;UBB;NUP85;RAD21;UBC;DPH3;SSR1;PSMF1;TOR1A;CCDC12;STAG1;EIF2S3…		R-HSA-174144;R-HSA-2467798;R-HSA-2467809;R-HSA-2545203;R-HSA-2467811;R-HSA-174202;R-HSA-174121
R-HSA-68949	Orc1 removal from chromatin	57	73	0.00502963	2.72932e-11	9.82554e-10	3	4	0.000314961	9606	Homo sapiens	MCM7;PSMD8;PSMD6;PSMD7;PSMD4;PSMD2;PSMD3;PSMD1;CCNL1;SKP1;FBXO9;CDV3;TAP1;RBX1;PSMA5;PSMA6;PSMA3;PSMA4;PSMA1;PSMA2;PSME4;MCM3;PSME1;MCM4;PSME2;MCM5;MCM6;UBA52;PSMD10;PSMD12;PSMD11;ANAPC15;RPN2;PSMD14;PSMD13;RPN1;CUL1;PSMA7;ZMPSTE24;PSMB6;CLN3;ORC4;PSMB7;PSMB4;PSMB5;ERICH1;UBB;PSMB2;PSMB3;UBC;PSMB1;SUDS3;PSMF1;RPS27A;CCDC12;PSMB8;PSMB9;PSMC5;PSMC6;PSMC3;PSMC4;PSMC2		R-HSA-68944;R-HSA-68946;R-HSA-68948
R-HSA-211733	Regulation of activated PAK-2p34 by proteasome mediated degradation	45	50	0.00344495	4.11358e-11	1.48089e-09	2	2	0.00015748	9606	Homo sapiens	PSMD8;PSMD6;PSMD7;PSMD4;PSMD2;PSMD3;PSMD1;FBXO9;TAP1;PSMA5;PSMA6;PSMA3;PSMA4;PSMA1;PSMA2;PSME4;PSME1;PSME2;UBA52;PSMD10;PSMD12;PSMD11;ANAPC15;RPN2;PSMD14;PSMD13;RPN1;PSMA7;PSMB6;PSMB7;PSMB4;PSMB5;ERICH1;UBB;PSMB2;PSMB3;UBC;PSMB1;PSMF1;RPS27A;PAK2;CCDC12;PSMB8;PSMB9;PSMC5;PSMC6;PSMC3;PSMC4;PSMC2		R-HSA-211715;R-HSA-211734
R-HSA-69052	Switching of origins to a post-replicative state	65	92	0.00633871	7.14243e-11	2.49985e-09	7	9	0.000708661	9606	Homo sapiens	MCM7;TM7SF3;PSMD8;PSMD6;PSMD7;PSMD4;PSMD2;PSMD3;PSMD1;CCNL1;SKP1;FBXO9;CDV3;TAP1;RBX1;PSMA5;PSMA6;PSMA3;PSMA4;PSMA1;PSMA2;PSME4;MCM3;PSME1;TXNIP;MCM4;PSME2;ANAPC5;MCM5;MCM6;UBA52;PSMD10;PSMD12;PSMD11;ANAPC15;RPN2;PSMD14;ANAPC16;PSMD13;RPN1;CUL1;ACAT2;PSMA7;ANAPC10;ZMPSTE24;ANAPC11;PSMB6;CLN3;ORC4;PSMB7;PSMB4;PSMB5;ERICH1;UBB;PSMB2;PSMB3;UBC;PSMB1;TMEM208;SUDS3;PSMF1;RPS27A;CCDC12;PSMB8;PSMB9;PSMC…		R-HSA-68944;R-HSA-68946;R-HSA-68948;R-HSA-69015;R-HSA-69016;R-HSA-69019;R-HSA-69005
R-HSA-2408522	Selenoamino acid metabolism	103	181	0.0124707	7.69953e-11	2.61784e-09	11	33	0.00259843	9606	Homo sapiens	RPL4;RPL5;RPL30;RPL3;RPL32;RPL31;NAB1;RPL34;SMC3;RPL8;EPRS;RPL10A;RPL9;RPL6;RPL7;RPS15;RPS14;RPS16;RPS19;RPL18A;RPS18;RPL36AL;RUVBL2;RPL36;RPL35;RPL38;RPL37;RPS11;RPS10;RPL39;SEPHS2;RPS13;RPS12;RPS9;ATP6V0E1;RPS7;RPL21;USP4;RPS8;RPS5;RPL23;SECISBP2;RPS6;RPL22;SARS;RPSA;PDIA6;KARS;PSME4;RPL24;VDAC2;RPL27;RPL26;RPL29;RPL28;UBA52;RPL39L;DARS;RPL41;AIMP1;RPS25;RPS28;RPS27;QARS;RPS29;RPL27A;RPS20;IARS…		R-HSA-2408532;R-HSA-5263616;R-HSA-2408529;R-HSA-2408546;R-HSA-2408540;R-HSA-2408525;R-HSA-2408558;R-HSA-2408526;R-HSA-5333615;R-HSA-5263614;R-HSA-8959510
R-HSA-180534	Vpu mediated degradation of CD4	46	53	0.00365165	8.01389e-11	2.64458e-09	5	5	0.000393701	9606	Homo sapiens	PSMD8;PSMD6;PSMD7;PSMD4;PSMD2;PSMD3;PSMD1;SKP1;FBXO9;TAP1;PSMA5;PSMA6;PSMA3;PSMA4;PSMA1;PSMA2;PSME4;PSME1;PSME2;UBA52;PSMD10;PSMD12;PSMD11;ANAPC15;RPN2;PSMD14;PSMD13;RPN1;PSMA7;PSMB6;PSMB7;PSMB4;PSMB5;ERICH1;UBB;PSMB2;PSMB3;UBC;PSMB1;PSMF1;RPS27A;CCDC12;PSMB8;PSMB9;PSMC5;CD4;PSMC6;PSMC3;PSMC4;PSMC2		R-HSA-180599;R-HSA-180597;R-HSA-180606;R-HSA-180591;R-HSA-180573
R-HSA-174154	APC/C:Cdc20 mediated degradation of Securin	53	67	0.00461623	8.41445e-11	2.77599e-09	3	3	0.00023622	9606	Homo sapiens	TM7SF3;PSMD8;PSMD6;PSMD7;PSMD4;PTTG1;PSMD2;PSMD3;PSMD1;FBXO9;TAP1;PSMA5;PSMA6;PSMA3;PSMA4;PSMA1;PSMA2;PSME4;PSME1;TXNIP;PSME2;ANAPC5;UBA52;PSMD10;PSMD12;PSMD11;ANAPC15;RPN2;PSMD14;ANAPC16;PSMD13;RPN1;ACAT2;PSMA7;ANAPC10;ANAPC11;PSMB6;PSMB7;PSMB4;PSMB5;ERICH1;UBB;PSMB2;PSMB3;UBC;PSMB1;TMEM208;PSMF1;RPS27A;CCDC12;PSMB8;PSMB9;PSMC5;PSMC6;PSMC3;PSMC4;PSMC2;TAB2		R-HSA-174144;R-HSA-174202;R-HSA-174121
R-HSA-5676590	NIK-->noncanonical NF-kB signaling	50	61	0.00420284	8.67496e-11	2.77599e-09	6	9	0.000708661	9606	Homo sapiens	TCERG1;PSMD8;PSMD6;PSMD7;PSMD4;PSMD2;PSMD3;PSMD1;SKP1;FBXO9;FBXW11;TAP1;PSMA5;PSMA6;PSMA3;PSMA4;PSMA1;PSMA2;PSME4;PSME1;PSME2;UBA52;PSMD10;PSMD12;PSMD11;ANAPC15;RPN2;SAR1A;PSMD14;PSMD13;RPN1;CUL1;PSMA7;PSMB6;PSMB7;PSMB4;PSMB5;ERICH1;UBB;PSMB2;PSMB3;UBC;PSMB1;PSMF1;RPS27A;CCDC12;PSMB8;PSMB9;PSMC5;PSMC6;PSMC3;PSMC4;PSMC2;REL;UBA3		R-HSA-5607731;R-HSA-5607725;R-HSA-5607741;R-HSA-5607726;R-HSA-5607720;R-HSA-5607723
R-HSA-69620	Cell Cycle Checkpoints	141	279	0.0192228	9.74187e-11	3.1174e-09	49	56	0.00440945	9606	Homo sapiens	NUP107;TM7SF3;BACH1;PSMD8;PPP1CC;PSMD6;PSMD7;PSMD4;PPP2R1B;PPP2R1A;PSMD2;PSMD3;PSMD1;NBN;KPNA2;CCNL1;FBXO9;TMOD3;TAP1;DDX10;NOSIP;CDC25B;EEF1A1;DYNC1LI1;DYNC1LI2;CLIP1;EBNA1BP2;COX7A2L;PSME4;PSME1;PSME2;TXNIP;ANAPC5;NUP98;TP53;UBA52;MAD1L1;RHNO1;PRR13;PSMD10;BLM;PSMD12;ANAPC15;PSMD11;ANAPC16;RPN2;PSMD14;UBA6;PSMD13;RPN1;PMF1;NUP160;ANAPC10;ACAT2;ANAPC11;SKA2;ZMPSTE24;ORC4;UBB;NUP85;RAD21;UBC;DPH3…		R-HSA-69891;R-HSA-6799332;R-HSA-75010;R-HSA-8852354;R-HSA-75016;R-HSA-176264;R-HSA-349455;R-HSA-264458;R-HSA-6804724;R-HSA-75028;R-HSA-187934;R-HSA-75809;R-HSA-176298;R-HSA-6803403;R-HSA-176175;R-HSA-6793685;R-HSA-6803411;R-HSA-69685;R-HSA-69562;R-HSA-176318;R-HSA-6804955;R-HSA-6803801;R-HSA-5683735;R-HSA-6803388;R-HSA-69598;R-HSA-6803719;R-HSA-69600;R-HSA-5633460;R-HSA-6804741;R-HSA-141409;R-HSA…
R-HSA-174184	Cdc20:Phospho-APC/C mediated degradation of Cyclin A	55	72	0.00496073	1.31148e-10	4.04245e-09	3	3	0.00023622	9606	Homo sapiens	TM7SF3;PSMD8;PSMD6;PSMD7;PSMD4;PSMD2;PSMD3;PSMD1;FBXO9;TAP1;PSMA5;PSMA6;PSMA3;PSMA4;PSMA1;PSMA2;PSME4;PSME1;TXNIP;PSME2;ANAPC5;UBA52;PSMD10;PSMD12;PSMD11;ANAPC15;RPN2;PSMD14;ANAPC16;PSMD13;RPN1;ACAT2;PSMA7;ANAPC10;ZMPSTE24;ANAPC11;PSMB6;CLN3;PSMB7;PSMB4;PSMB5;ERICH1;UBB;PSMB2;PSMB3;UBC;PSMB1;TMEM208;BUB3;PSMF1;RPS27A;CCDC12;PSMB8;PSMB9;PSMC5;PSMC6;PSMC3;PSMC4;PSMC2;TAB2;MAD2L1		R-HSA-174171;R-HSA-174104;R-HSA-174255
R-HSA-69615	G1/S DNA Damage Checkpoints	55	72	0.00496073	1.31148e-10	4.04245e-09	24	26	0.00204724	9606	Homo sapiens	CDKN1A;CDKN1B;PHF20;ARPC1A;PSMD8;PSMD6;PSMD7;PSMD4;PSMD2;PSMD3;PSMD1;FBXO9;TAP1;CDC25B;PSMA5;PSMA6;PSMA3;PSMA4;PSMA1;PSMA2;PSME4;PSME1;PSME2;UBA52;TP53;PSMD10;PSMD12;PSMD11;ANAPC15;RPN2;PSMD14;PSMD13;RPN1;PSMA7;ZMPSTE24;PSMB6;CLN3;GGA1;PSMB7;PSMB4;PSMB5;ERICH1;UBB;PSMB2;PSMB3;UBC;PSMB1;SNX9;PSMF1;RPS27A;CCDC12;PSMB8;PSMB9;PSMC5;PSMC6;PSMC3;PSMC4;PSMC2;STT3A;MDM2;MDM4		R-HSA-6803719;R-HSA-69600;R-HSA-5633460;R-HSA-6804741;R-HSA-69604;R-HSA-6804879;R-HSA-69608;R-HSA-349455;R-HSA-6803403;R-HSA-264458;R-HSA-6793685;R-HSA-6804724;R-HSA-6803411;R-HSA-69685;R-HSA-349426;R-HSA-264435;R-HSA-264444;R-HSA-69562;R-HSA-6803388;R-HSA-187934;R-HSA-6804955;R-HSA-6803801;R-HSA-69598;R-HSA-5693609
R-HSA-68867	Assembly of the pre-replicative complex	53	68	0.00468513	1.4061e-10	4.04245e-09	9	12	0.000944882	9606	Homo sapiens	MCM7;GMNN;PSMD8;PSMD6;PSMD7;PSMD4;PSMD2;PSMD3;PSMD1;CCNL1;FBXO9;CDV3;TAP1;PSMA5;PSMA6;PSMA3;PSMA4;PSMA1;PSMA2;PSME4;MCM3;PSME1;MCM4;PSME2;MCM5;MCM6;UBA52;PSMD10;PSMD12;PSMD11;ANAPC15;RPN2;PSMD14;PSMD13;RPN1;PSMA7;PSMB6;ORC4;PSMB7;PSMB4;PSMB5;ERICH1;UBB;PSMB2;PSMB3;UBC;PSMB1;PSMF1;RPS27A;CCDC12;PSMB8;PSMB9;PSMC5;PSMC6;PSMC3;PSMC4;PSMC2		R-HSA-68849;R-HSA-68688;R-HSA-68611;R-HSA-68610;R-HSA-68615;R-HSA-68825;R-HSA-68712;R-HSA-68826;R-HSA-176973
R-HSA-169911	Regulation of Apoptosis	46	54	0.00372055	1.44373e-10	4.04245e-09	5	5	0.000393701	9606	Homo sapiens	PSMD8;PSMD6;PSMD7;PSMD4;OPA1;PSMD2;PSMD3;PSMD1;FBXO9;TAP1;PSMA5;PSMA6;PSMA3;PSMA4;PSMA1;PSMA2;PSME4;PSME1;PSME2;UBA52;PSMD10;PSMD12;PSMD11;ANAPC15;RPN2;PSMD14;PSMD13;RPN1;PSMA7;PSMB6;PSMB7;PSMB4;PSMB5;ERICH1;UBB;PSMB2;PSMB3;UBC;PSMB1;PSMF1;RPS27A;PAK2;CCDC12;PSMB8;PSMB9;PSMC5;PSMC6;PSMC3;PSMC4;PSMC2		R-HSA-211715;R-HSA-211731;R-HSA-211734;R-HSA-8867344;R-HSA-211716
R-HSA-69610	p53-Independent DNA Damage Response	46	54	0.00372055	1.44373e-10	4.04245e-09	4	4	0.000314961	9606	Homo sapiens	PSMD8;PSMD6;PSMD7;PSMD4;PSMD2;PSMD3;PSMD1;FBXO9;TAP1;CDC25B;PSMA5;PSMA6;PSMA3;PSMA4;PSMA1;PSMA2;PSME4;PSME1;PSME2;UBA52;PSMD10;PSMD12;PSMD11;ANAPC15;RPN2;PSMD14;PSMD13;RPN1;PSMA7;PSMB6;GGA1;PSMB7;PSMB4;PSMB5;ERICH1;UBB;PSMB2;PSMB3;UBC;PSMB1;PSMF1;RPS27A;CCDC12;PSMB8;PSMB9;PSMC5;PSMC6;PSMC3;PSMC4;PSMC2;STT3A		R-HSA-69600;R-HSA-69604;R-HSA-69608;R-HSA-69598
R-HSA-69601	Ubiquitin Mediated Degradation of Phosphorylated Cdc25A	46	54	0.00372055	1.44373e-10	4.04245e-09	4	4	0.000314961	9606	Homo sapiens	PSMD8;PSMD6;PSMD7;PSMD4;PSMD2;PSMD3;PSMD1;FBXO9;TAP1;CDC25B;PSMA5;PSMA6;PSMA3;PSMA4;PSMA1;PSMA2;PSME4;PSME1;PSME2;UBA52;PSMD10;PSMD12;PSMD11;ANAPC15;RPN2;PSMD14;PSMD13;RPN1;PSMA7;PSMB6;GGA1;PSMB7;PSMB4;PSMB5;ERICH1;UBB;PSMB2;PSMB3;UBC;PSMB1;PSMF1;RPS27A;CCDC12;PSMB8;PSMB9;PSMC5;PSMC6;PSMC3;PSMC4;PSMC2;STT3A		R-HSA-69600;R-HSA-69604;R-HSA-69608;R-HSA-69598
R-HSA-69613	p53-Independent G1/S DNA damage checkpoint	46	54	0.00372055	1.44373e-10	4.04245e-09	4	4	0.000314961	9606	Homo sapiens	PSMD8;PSMD6;PSMD7;PSMD4;PSMD2;PSMD3;PSMD1;FBXO9;TAP1;CDC25B;PSMA5;PSMA6;PSMA3;PSMA4;PSMA1;PSMA2;PSME4;PSME1;PSME2;UBA52;PSMD10;PSMD12;PSMD11;ANAPC15;RPN2;PSMD14;PSMD13;RPN1;PSMA7;PSMB6;GGA1;PSMB7;PSMB4;PSMB5;ERICH1;UBB;PSMB2;PSMB3;UBC;PSMB1;PSMF1;RPS27A;CCDC12;PSMB8;PSMB9;PSMC5;PSMC6;PSMC3;PSMC4;PSMC2;STT3A		R-HSA-69600;R-HSA-69604;R-HSA-69608;R-HSA-69598
R-HSA-75815	Ubiquitin-dependent degradation of Cyclin D	46	54	0.00372055	1.44373e-10	4.04245e-09	4	5	0.000393701	9606	Homo sapiens	BRK1;PSMD8;PSMD6;PSMD7;PSMD4;PSMD2;PSMD3;PSMD1;FBXO9;TAP1;PSMA5;PSMA6;PSMA3;PSMA4;PSMA1;PSMA2;PSME4;PSME1;PSME2;UBA52;PSMD10;PSMD12;PSMD11;ANAPC15;RPN2;PSMD14;PSMD13;RPN1;PSMA7;PSMB6;PSMB7;PSMB4;PSMB5;ERICH1;UBB;PSMB2;PSMB3;UBC;PSMB1;PSMF1;RPS27A;CCDC12;PSMB8;PSMB9;PSMC5;PSMC6;PSMC3;CDK4;PSMC4;PSMC2		R-HSA-75825;R-HSA-75824;R-HSA-75820;R-HSA-75822
R-HSA-5610785	GLI3 is processed to GLI3R by the proteasome	50	62	0.00427174	1.49086e-10	4.17441e-09	4	5	0.000393701	9606	Homo sapiens	BRK1;PSMD8;PSMD6;PSMD7;PSMD4;PSMD2;PSMD3;PSMD1;SKP1;FBXO9;ATG9A;TAP1;RBX1;PSMA5;PSMA6;PSMA3;PSMA4;PSMA1;PSMA2;PSME4;PSME1;PSME2;UBA52;PSMD10;PSMD12;PSMD11;ANAPC15;RPN2;PSMD14;PSMD13;RPN1;CUL1;PSMA7;PSMB6;PSMB7;PSMB4;PSMB5;ERICH1;UBB;PSMB2;PSMB3;UBC;PSMB1;PSMF1;RPS27A;CCDC12;CSNK1A1;PSMB8;PSMB9;PSMC5;PSMC6;PSMC3;PSMC4;PSMC2		R-HSA-5610754;R-HSA-5610722;R-HSA-5610732;R-HSA-5610746
R-HSA-68886	M Phase	190	415	0.0285931	1.82504e-10	5.11012e-09	80	91	0.00716535	9606	Homo sapiens	NUP107;PPP2R2A;SMC3;SMC4;PSMD8;PSMD6;PSMD7;PSMD4;PPP2R1B;PPP2R1A;PSMD2;PSMD3;PSMD1;TMPO;FBXO9;CSNK2A1;DDX10;CSNK1D;NUP93;EML4;DYNC1LI1;DYNC1LI2;COX7A2L;CSNK2B;PSME4;AKAP9;PSME1;PSME2;TXNIP;NUP98;UBA52;BLZF1;PRR13;SET;ANAPC15;RPN2;ANAPC16;RPN1;GATA3;ARPP19;ANAPC10;SKA2;ANAPC11;NUP85;RAD21;DPH3;SSR1;NUP88;PSMF1;H3F3B;NCAPH2;H3F3A;STAG1;STAG2;RPS27;ECHDC2;CYSTM1;HIST1H4C;TCF25;PAK1IP1;TUBA1C;PCM1;NI…		R-HSA-2514854;R-HSA-9648017;R-HSA-375302;R-HSA-2172194;R-HSA-1638803;R-HSA-2990880;R-HSA-2294574;R-HSA-2990882;R-HSA-9615901;R-HSA-2995389;R-HSA-2995388;R-HSA-9647746;R-HSA-2545203;R-HSA-2520883;R-HSA-2294580;R-HSA-380316;R-HSA-2468287;R-HSA-2995376;R-HSA-2294590;R-HSA-9624845;R-HSA-9668405;R-HSA-2172678;R-HSA-174121;R-HSA-2422927;R-HSA-9668415;R-HSA-3000449;R-HSA-5244669;R-HSA-2168079;R-HSA-4419…
R-HSA-176409	APC/C:Cdc20 mediated degradation of mitotic proteins	56	75	0.00516742	2.0304e-10	5.48209e-09	13	13	0.00102362	9606	Homo sapiens	TM7SF3;PSMD8;PSMD6;PSMD7;PSMD4;PTTG1;PSMD2;PSMD3;PSMD1;FBXO9;TAP1;PSMA5;PSMA6;PSMA3;PSMA4;PSMA1;PSMA2;PSME4;PSME1;TXNIP;PSME2;ANAPC5;UBA52;PSMD10;PSMD12;PSMD11;ANAPC15;RPN2;PSMD14;ANAPC16;PSMD13;RPN1;ACAT2;PSMA7;ANAPC10;ZMPSTE24;ANAPC11;PSMB6;CLN3;PSMB7;PSMB4;PSMB5;ERICH1;UBB;PSMB2;PSMB3;UBC;PSMB1;TMEM208;BUB3;PSMF1;RPS27A;CCDC12;PSMB8;PSMB9;PSMC5;PSMC6;PSMC3;PSMC4;PSMC2;TAB2;MAD2L1		R-HSA-174144;R-HSA-174120;R-HSA-174121;R-HSA-174255;R-HSA-174157;R-HSA-179410;R-HSA-174227;R-HSA-174202;R-HSA-174171;R-HSA-174104;R-HSA-179417;R-HSA-174238;R-HSA-179421
R-HSA-1640170	Cell Cycle	294	715	0.0492628	2.06489e-10	5.5752e-09	381	435	0.034252	9606	Homo sapiens	NUP107;CCNH;PPP2R2A;SMC3;SMC4;BACH1;PSMD8;PSMD6;PSMD7;PSMD4;SCP2;PPP2R1B;PPP2R1A;PSMD2;PSMD3;PSMD1;CCNL1;TMPO;SKP1;FBXO9;CSNK2A1;ESCO1;DDX10;CSNK1D;NUP93;EML4;DYNC1LI1;DYNC1LI2;COX7A2L;CSNK2B;PSME4;AKAP9;PSME1;PSME2;TXNIP;SUCLG1;NUP98;TP53;UBA52;OPTN;BLZF1;PRR13;RHNO1;SET;ANAPC15;RPN2;ANAPC16;RPN1;GATA3;ARPP19;GSPT1;ANAPC10;SKA2;ANAPC11;ZMPSTE24;CHTF8;NUP85;RAD21;DPH3;SSR1;SNX9;NUP88;PSMF1;ACD;H3…		R-HSA-375302;R-HSA-156678;R-HSA-2562594;R-HSA-69127;R-HSA-8961678;R-HSA-912389;R-HSA-8961665;R-HSA-174088;R-HSA-187916;R-HSA-8961671;R-HSA-8961688;R-HSA-9647746;R-HSA-912408;R-HSA-69140;R-HSA-2545203;R-HSA-69142;R-HSA-69144;R-HSA-174104;R-HSA-174105;R-HSA-187934;R-HSA-174110;R-HSA-912429;R-HSA-75809;R-HSA-69152;R-HSA-380455;R-HSA-3000335;R-HSA-187937;R-HSA-174119;R-HSA-9018017;R-HSA-174120;R-HSA-…
R-HSA-179419	APC:Cdc20 mediated degradation of cell cycle proteins prior to satisfation of the cell cycle checkpoint	55	73	0.00502963	2.13389e-10	5.7615e-09	6	6	0.000472441	9606	Homo sapiens	TM7SF3;PSMD8;PSMD6;PSMD7;PSMD4;PSMD2;PSMD3;PSMD1;FBXO9;TAP1;PSMA5;PSMA6;PSMA3;PSMA4;PSMA1;PSMA2;PSME4;PSME1;TXNIP;PSME2;ANAPC5;UBA52;PSMD10;PSMD12;PSMD11;ANAPC15;RPN2;PSMD14;ANAPC16;PSMD13;RPN1;ACAT2;PSMA7;ANAPC10;ZMPSTE24;ANAPC11;PSMB6;CLN3;PSMB7;PSMB4;PSMB5;ERICH1;UBB;PSMB2;PSMB3;UBC;PSMB1;TMEM208;BUB3;PSMF1;RPS27A;CCDC12;PSMB8;PSMB9;PSMC5;PSMC6;PSMC3;PSMC4;PSMC2;TAB2;MAD2L1		R-HSA-179410;R-HSA-174171;R-HSA-174104;R-HSA-179417;R-HSA-174255;R-HSA-179421
R-HSA-174113	SCF-beta-TrCP mediated degradation of Emi1	46	55	0.00378944	2.56035e-10	6.6569e-09	3	3	0.00023622	9606	Homo sapiens	PSMD8;PSMD6;PSMD7;PSMD4;PSMD2;PSMD3;PSMD1;SKP1;FBXO9;TAP1;PSMA5;PSMA6;PSMA3;PSMA4;PSMA1;PSMA2;PSME4;PSME1;PSME2;UBA52;PSMD10;PSMD12;PSMD11;ANAPC15;RPN2;PSMD14;PSMD13;RPN1;CUL1;PSMA7;PSMB6;PSMB7;PSMB4;PSMB5;ERICH1;UBB;PSMB2;PSMB3;UBC;PSMB1;PSMF1;RPS27A;CCDC12;PSMB8;PSMB9;PSMC5;PSMC6;PSMC3;PSMC4;PSMC2		R-HSA-174209;R-HSA-174203;R-HSA-174159
R-HSA-9604323	Negative regulation of NOTCH4 signaling	47	57	0.00392724	2.5854e-10	6.72205e-09	3	6	0.000472441	9606	Homo sapiens	PSMD8;PSMD6;PSMD7;PSMD4;PSMD2;PSMD3;PSMD1;SKP1;FBXO9;FBXW7;TAP1;YWHAZ;RBX1;PSMA5;PSMA6;PSMA3;PSMA4;PSMA1;PSMA2;PSME1;PSME2;UBA52;PSMD10;PSMD12;PSMD11;ANAPC15;RPN2;PSMD14;PSMD13;RPN1;CUL1;PSMA7;PSMB6;PSMB7;PSMB4;PSMB5;ERICH1;UBB;PSMB2;PSMB3;UBC;PSMB1;PSMF1;RPS27A;CCDC12;PSMB8;PSMB9;PSMC5;PSMC6;PSMC3;PSMC4;PSMC2		R-HSA-9604642;R-HSA-9604387;R-HSA-9604629
R-HSA-69541	Stabilization of p53	48	59	0.00406504	2.58721e-10	6.72676e-09	13	15	0.0011811	9606	Homo sapiens	PHF20;PSMD8;PSMD6;PSMD7;PSMD4;PSMD2;PSMD3;PSMD1;FBXO9;TAP1;PSMA5;PSMA6;PSMA3;PSMA4;PSMA1;PSMA2;PSME4;PSME1;PSME2;UBA52;TP53;PSMD10;PSMD12;PSMD11;ANAPC15;RPN2;PSMD14;PSMD13;RPN1;PSMA7;PSMB6;PSMB7;PSMB4;PSMB5;ERICH1;UBB;PSMB2;PSMB3;UBC;PSMB1;SNX9;PSMF1;RPS27A;CCDC12;PSMB8;PSMB9;PSMC5;PSMC6;PSMC3;PSMC4;PSMC2;MDM2;MDM4		R-HSA-5633460;R-HSA-6804741;R-HSA-6804879;R-HSA-349455;R-HSA-264458;R-HSA-6793685;R-HSA-6804724;R-HSA-69685;R-HSA-349426;R-HSA-264435;R-HSA-264444;R-HSA-6804955;R-HSA-5693609
R-HSA-69278	Cell Cycle, Mitotic	252	595	0.0409949	3.22722e-10	8.06804e-09	300	347	0.0273228	9606	Homo sapiens	NUP107;CCNH;PPP2R2A;SMC3;SMC4;PSMD8;PSMD6;PSMD7;PSMD4;PPP2R1B;PPP2R1A;PSMD2;PSMD3;PSMD1;CCNL1;TMPO;SKP1;FBXO9;CSNK2A1;ESCO1;DDX10;CSNK1D;NUP93;EML4;DYNC1LI1;DYNC1LI2;COX7A2L;CSNK2B;PSME4;AKAP9;PSME1;PSME2;TXNIP;NUP98;TP53;UBA52;OPTN;BLZF1;PRR13;SET;ANAPC15;RPN2;ANAPC16;RPN1;GATA3;ARPP19;ANAPC10;SKA2;ANAPC11;ZMPSTE24;NUP85;RAD21;DPH3;SSR1;NUP88;PSMF1;H3F3B;NCAPH2;H3F3A;PRRC2B;TPX2;STAG1;STAG2;RPS2…		R-HSA-375302;R-HSA-156678;R-HSA-2562594;R-HSA-69127;R-HSA-8961678;R-HSA-8961665;R-HSA-174088;R-HSA-187916;R-HSA-8961671;R-HSA-8961688;R-HSA-9647746;R-HSA-69140;R-HSA-2545203;R-HSA-69142;R-HSA-69144;R-HSA-174104;R-HSA-174105;R-HSA-187934;R-HSA-174110;R-HSA-69152;R-HSA-380455;R-HSA-3000335;R-HSA-187937;R-HSA-174119;R-HSA-9018017;R-HSA-174120;R-HSA-174121;R-HSA-8961699;R-HSA-75820;R-HSA-174124;R-HSA…
R-HSA-176814	Activation of APC/C and APC/C:Cdc20 mediated degradation of mitotic proteins	56	76	0.00523632	3.24818e-10	8.12046e-09	15	15	0.0011811	9606	Homo sapiens	TM7SF3;PSMD8;PSMD6;PSMD7;PSMD4;PTTG1;PSMD2;PSMD3;PSMD1;FBXO9;TAP1;PSMA5;PSMA6;PSMA3;PSMA4;PSMA1;PSMA2;PSME4;PSME1;TXNIP;PSME2;ANAPC5;UBA52;PSMD10;PSMD12;PSMD11;ANAPC15;RPN2;PSMD14;ANAPC16;PSMD13;RPN1;ACAT2;PSMA7;ANAPC10;ZMPSTE24;ANAPC11;PSMB6;CLN3;PSMB7;PSMB4;PSMB5;ERICH1;UBB;PSMB2;PSMB3;UBC;PSMB1;TMEM208;BUB3;PSMF1;RPS27A;CCDC12;PSMB8;PSMB9;PSMC5;PSMC6;PSMC3;PSMC4;PSMC2;TAB2;MAD2L1		R-HSA-174144;R-HSA-174119;R-HSA-174120;R-HSA-174121;R-HSA-174255;R-HSA-174157;R-HSA-179410;R-HSA-174227;R-HSA-174132;R-HSA-174202;R-HSA-174171;R-HSA-174104;R-HSA-179417;R-HSA-174238;R-HSA-179421
R-HSA-174178	APC/C:Cdh1 mediated degradation of Cdc20 and other APC/C:Cdh1 targeted proteins in late mitosis/early G1	54	72	0.00496073	3.61993e-10	9.04983e-09	4	4	0.000314961	9606	Homo sapiens	TM7SF3;PSMD8;PSMD6;PSMD7;PSMD4;PTTG1;PSMD2;PSMD3;PSMD1;FBXO9;TAP1;PSMA5;PSMA6;PSMA3;PSMA4;PSMA1;PSMA2;PSME4;PSME1;TXNIP;PSME2;ANAPC5;UBA52;PSMD10;PSMD12;PSMD11;ANAPC15;RPN2;PSMD14;ANAPC16;PSMD13;RPN1;ACAT2;PSMA7;ANAPC10;ANAPC11;PSMB6;PSMB7;PSMB4;PSMB5;ERICH1;UBB;PSMB2;SERTAD1;PSMB3;UBC;PSMB1;TMEM208;PSMF1;RPS27A;CCDC12;PSMB8;PSMB9;PSMC5;PSMC6;PSMC3;PSMC4;PSMC2;TAB2		R-HSA-174195;R-HSA-174088;R-HSA-174105;R-HSA-188191
R-HSA-69563	p53-Dependent G1 DNA Damage Response	53	70	0.00482293	3.79537e-10	9.10888e-09	20	22	0.00173228	9606	Homo sapiens	CDKN1A;CDKN1B;PHF20;ARPC1A;PSMD8;PSMD6;PSMD7;PSMD4;PSMD2;PSMD3;PSMD1;FBXO9;TAP1;PSMA5;PSMA6;PSMA3;PSMA4;PSMA1;PSMA2;PSME4;PSME1;PSME2;UBA52;TP53;PSMD10;PSMD12;PSMD11;ANAPC15;RPN2;PSMD14;PSMD13;RPN1;PSMA7;ZMPSTE24;PSMB6;CLN3;PSMB7;PSMB4;PSMB5;ERICH1;UBB;PSMB2;PSMB3;UBC;PSMB1;SNX9;PSMF1;RPS27A;CCDC12;PSMB8;PSMB9;PSMC5;PSMC6;PSMC3;PSMC4;PSMC2;MDM2;MDM4		R-HSA-6803719;R-HSA-5633460;R-HSA-6804741;R-HSA-6804879;R-HSA-349455;R-HSA-6803403;R-HSA-264458;R-HSA-6793685;R-HSA-6804724;R-HSA-6803411;R-HSA-69685;R-HSA-349426;R-HSA-264435;R-HSA-264444;R-HSA-69562;R-HSA-6803388;R-HSA-187934;R-HSA-6804955;R-HSA-6803801;R-HSA-5693609
R-HSA-69580	p53-Dependent G1/S DNA damage checkpoint	53	70	0.00482293	3.79537e-10	9.10888e-09	20	22	0.00173228	9606	Homo sapiens	CDKN1A;CDKN1B;PHF20;ARPC1A;PSMD8;PSMD6;PSMD7;PSMD4;PSMD2;PSMD3;PSMD1;FBXO9;TAP1;PSMA5;PSMA6;PSMA3;PSMA4;PSMA1;PSMA2;PSME4;PSME1;PSME2;UBA52;TP53;PSMD10;PSMD12;PSMD11;ANAPC15;RPN2;PSMD14;PSMD13;RPN1;PSMA7;ZMPSTE24;PSMB6;CLN3;PSMB7;PSMB4;PSMB5;ERICH1;UBB;PSMB2;PSMB3;UBC;PSMB1;SNX9;PSMF1;RPS27A;CCDC12;PSMB8;PSMB9;PSMC5;PSMC6;PSMC3;PSMC4;PSMC2;MDM2;MDM4		R-HSA-6803719;R-HSA-5633460;R-HSA-6804741;R-HSA-6804879;R-HSA-349455;R-HSA-6803403;R-HSA-264458;R-HSA-6793685;R-HSA-6804724;R-HSA-6803411;R-HSA-69685;R-HSA-349426;R-HSA-264435;R-HSA-264444;R-HSA-69562;R-HSA-6803388;R-HSA-187934;R-HSA-6804955;R-HSA-6803801;R-HSA-5693609
R-HSA-5607761	Dectin-1 mediated noncanonical NF-kB signaling	51	66	0.00454733	4.10788e-10	9.8589e-09	7	9	0.000708661	9606	Homo sapiens	TCERG1;PSMD8;PSMD6;PSMD7;PSMD4;PSMD2;PSMD3;PSMD1;SKP1;FBXO9;FBXW11;TAP1;PSMA5;PSMA6;PSMA3;PSMA4;PSMA1;PSMA2;PSME4;PSME1;PSME2;UBA52;PSMD10;PSMD12;PSMD11;ANAPC15;RPN2;SAR1A;PSMD14;PSMD13;RPN1;CUL1;RELA;PSMA7;PSMB6;PSMB7;PSMB4;PSMB5;ERICH1;UBB;PSMB2;PSMB3;UBC;PSMB1;PSMF1;RPS27A;CCDC12;PSMB8;PSMB9;PSMC5;PSMC6;PSMC3;PSMC4;PSMC2;REL;UBA3		R-HSA-5660965;R-HSA-5607731;R-HSA-5607725;R-HSA-5607741;R-HSA-5607726;R-HSA-5607720;R-HSA-5607723
R-HSA-8939902	Regulation of RUNX2 expression and activity	59	83	0.00571862	4.17418e-10	9.98748e-09	32	32	0.00251969	9606	Homo sapiens	BRK1;NR3C1;PSMD8;PSMD6;PSMD7;PSMD4;PSMD2;PSMD3;PSMD1;SKP1;FBXO9;FBXW7;TAP1;CNPY2;RUNX2;RBX1;PSMA5;PSMA6;PSMA3;PSMA4;PSMA1;PSMA2;PSME4;PSME1;PSME2;UBA52;PSMD10;PSMD12;PSMD11;ANAPC15;CBFB;RPN2;PSMD14;PSMD13;RPN1;CUL1;NDUFB1;PSMA7;PSMB6;PSMB7;PSMB4;PSMB5;ERICH1;UBB;PSMB2;PSMB3;UBC;PSMB1;RICTOR;PSMF1;RPS27A;CCDC12;STAT1;WWP1;PSMB8;PSMB9;PSMC5;PSMC6;PSMC3;PSMC4;PSMC2;STUB1		R-HSA-8985293;R-HSA-9008076;R-HSA-9008015;R-HSA-9007759;R-HSA-9016526;R-HSA-8939904;R-HSA-8940032;R-HSA-9007686;R-HSA-9008345;R-HSA-8939801;R-HSA-8939929;R-HSA-9008475;R-HSA-9007707;R-HSA-9009309;R-HSA-9008476;R-HSA-9009308;R-HSA-9008479;R-HSA-9008478;R-HSA-9009362;R-HSA-8939688;R-HSA-9009451;R-HSA-9009452;R-HSA-9008110;R-HSA-9008480;R-HSA-8939938;R-HSA-9008036;R-HSA-9009401;R-HSA-8939706;R-HSA-9…
R-HSA-5610780	Degradation of GLI1 by the proteasome	49	62	0.00427174	4.34238e-10	9.98748e-09	5	6	0.000472441	9606	Homo sapiens	PSMD8;PSMD6;PSMD7;PSMD4;PSMD2;PSMD3;PSMD1;SKP1;FBXO9;TAP1;RBX1;PSMA5;PSMA6;PSMA3;PSMA4;PSMA1;PSMA2;PSME4;NUMB;PSME1;PSME2;UBA52;PSMD10;PSMD12;PSMD11;ANAPC15;RPN2;PSMD14;PSMD13;RPN1;CUL1;PSMA7;PSMB6;PSMB7;PSMB4;PSMB5;ERICH1;UBB;PSMB2;PSMB3;UBC;PSMB1;PSMF1;RPS27A;CCDC12;PSMB8;PSMB9;ITCH;PSMC5;PSMC6;PSMC3;PSMC4;PSMC2		R-HSA-5610758;R-HSA-5610742;R-HSA-5610737;R-HSA-5610735;R-HSA-5610760
R-HSA-5610783	Degradation of GLI2 by the proteasome	49	62	0.00427174	4.34238e-10	9.98748e-09	4	5	0.000393701	9606	Homo sapiens	BRK1;PSMD8;PSMD6;PSMD7;PSMD4;PSMD2;PSMD3;PSMD1;SKP1;FBXO9;TAP1;RBX1;PSMA5;PSMA6;PSMA3;PSMA4;PSMA1;PSMA2;PSME4;PSME1;PSME2;UBA52;PSMD10;PSMD12;PSMD11;ANAPC15;RPN2;PSMD14;PSMD13;RPN1;CUL1;PSMA7;PSMB6;PSMB7;PSMB4;PSMB5;ERICH1;UBB;PSMB2;PSMB3;UBC;PSMB1;PSMF1;RPS27A;CCDC12;CSNK1A1;PSMB8;PSMB9;PSMC5;PSMC6;PSMC3;PSMC4;PSMC2		R-HSA-5610757;R-HSA-5610718;R-HSA-5610745;R-HSA-5610730
R-HSA-349425	Autodegradation of the E3 ubiquitin ligase COP1	45	54	0.00372055	4.43989e-10	1.02117e-08	3	5	0.000393701	9606	Homo sapiens	PSMD8;PSMD6;PSMD7;PSMD4;PSMD2;PSMD3;PSMD1;FBXO9;TAP1;PSMA5;PSMA6;PSMA3;PSMA4;PSMA1;PSMA2;PSME4;PSME1;PSME2;UBA52;TP53;PSMD10;PSMD12;PSMD11;ANAPC15;RPN2;PSMD14;PSMD13;RPN1;PSMA7;PSMB6;PSMB7;PSMB4;PSMB5;ERICH1;UBB;PSMB2;PSMB3;UBC;PSMB1;PSMF1;RPS27A;CCDC12;PSMB8;PSMB9;PSMC5;PSMC6;PSMC3;PSMC4;PSMC2		R-HSA-264435;R-HSA-264444;R-HSA-264458
R-HSA-5658442	Regulation of RAS by GAPs	53	71	0.00489183	6.13455e-10	1.3496e-08	5	5	0.000393701	9606	Homo sapiens	PSMD8;PTBP1;PSMD6;PSMD7;PSMD4;PSMD2;PSMD3;PSMD1;FBXO9;TAP1;RBX1;PSMA5;PSMA6;PSMA3;PSMA4;PSMA1;PSMA2;AKAP9;RASA2;PSME4;PSME1;PSME2;UBA52;PSMD10;PSMD12;PSMD11;ANAPC15;RPN2;PSMD14;PSMD13;RPN1;STK4;PSMA7;PSMB6;PSMB7;NRAS;PSMB4;PSMB5;ERICH1;UBB;PSMB2;PSMB3;UBC;DPH3;PSMB1;PSMF1;RPS27A;VASP;CCDC12;PSMB8;PSMB9;PSMC5;PSMC6;PSMC3;PSMC4;PSMC2;KRAS		R-HSA-5658438;R-HSA-5658231;R-HSA-5658435;R-HSA-5658430;R-HSA-5658424
R-HSA-1168372	Downstream signaling events of B Cell Receptor (BCR)	63	93	0.00640761	6.9097e-10	1.52013e-08	11	14	0.00110236	9606	Homo sapiens	IKBKB;PSMD8;PTBP1;PPP3CA;TUBA1C;PSMD6;PSMD7;PSMD4;PSMD2;PSMD3;TMED2;PSMD1;MAP3K7;SKP1;FBXO9;FBXW11;TAP1;PSMA5;PSMA6;PSMA3;PSMA4;PSMA1;PSMA2;PSME4;PSME1;PSME2;UBA52;PPIA;PSMD10;PSMD12;PSMD11;ANAPC15;RPN2;PSMD14;PSMD13;RPN1;CUL1;RTF1;MALT1;RELA;PSMA7;PSMB6;PSMB7;NRAS;PSMB4;PSMB5;ERICH1;UBB;PSMB2;PSMB3;UBC;PSMB1;PSMF1;RPS27A;CCDC12;TXNL1;NFATC3;PSMB8;PSMB9;FKBP1A;NFKBIA;PSMC5;PSMC6;PSMC3;PSMC4;PSMC2…		R-HSA-1168641;R-HSA-1168640;R-HSA-1168643;R-HSA-1168642;R-HSA-2025882;R-HSA-1168644;R-HSA-1168633;R-HSA-2025890;R-HSA-1168637;R-HSA-1168636;R-HSA-1168638
R-HSA-174084	Autodegradation of Cdh1 by Cdh1:APC/C	49	63	0.00434064	7.25088e-10	1.59519e-08	2	2	0.00015748	9606	Homo sapiens	TM7SF3;PSMD8;PSMD6;PSMD7;PSMD4;PSMD2;PSMD3;PSMD1;FBXO9;TAP1;PSMA5;PSMA6;PSMA3;PSMA4;PSMA1;PSMA2;PSME1;TXNIP;PSME2;ANAPC5;UBA52;PSMD10;PSMD12;PSMD11;ANAPC15;RPN2;PSMD14;ANAPC16;PSMD13;RPN1;ACAT2;PSMA7;ANAPC10;ANAPC11;PSMB6;PSMB7;PSMB4;PSMB5;ERICH1;UBB;PSMB2;PSMB3;UBC;PSMB1;TMEM208;PSMF1;RPS27A;CCDC12;PSMB8;PSMB9;PSMC5;PSMC6;PSMC3;PSMC4;PSMC2;TAB2		R-HSA-174058;R-HSA-174057
R-HSA-350562	Regulation of ornithine decarboxylase (ODC)	43	51	0.00351385	7.58352e-10	1.5964e-08	3	4	0.000314961	9606	Homo sapiens	PSMD10;PSMD12;PSMD11;ANAPC15;PSMD14;RPN2;PSMD13;RPN1;OAZ1;PSMA7;OAZ2;PSMD8;PSMB6;PSMB7;PSMD6;PSMB4;PSMD7;PSMB5;PSMD4;PSMB2;PSMB3;PSMD2;PSMD3;PSMB1;PSMD1;PSMF1;FBXO9;CCDC12;TAP1;PSMB8;AZIN1;PSMB9;PSMA5;PSMA6;PSMC5;PSMA3;PSMC6;PSMA4;PSMC3;PSMA1;PSMC4;PSMA2;PSME4;PSMC2;PSME1;PSME2		R-HSA-353125;R-HSA-350567;R-HSA-350600
R-HSA-68827	CDT1 association with the CDC6:ORC:origin complex	47	59	0.00406504	7.60192e-10	1.5964e-08	3	3	0.00023622	9606	Homo sapiens	GMNN;PSMD8;PSMD6;PSMD7;PSMD4;PSMD2;PSMD3;PSMD1;FBXO9;CDV3;TAP1;PSMA5;PSMA6;PSMA3;PSMA4;PSMA1;PSMA2;PSME4;PSME1;PSME2;UBA52;PSMD10;PSMD12;PSMD11;ANAPC15;RPN2;PSMD14;PSMD13;RPN1;PSMA7;PSMB6;ORC4;PSMB7;PSMB4;PSMB5;ERICH1;UBB;PSMB2;PSMB3;UBC;PSMB1;PSMF1;RPS27A;CCDC12;PSMB8;PSMB9;PSMC5;PSMC6;PSMC3;PSMC4;PSMC2		R-HSA-68825;R-HSA-68712;R-HSA-68826
R-HSA-8941858	Regulation of RUNX3 expression and activity	46	57	0.00392724	7.69852e-10	1.61669e-08	9	9	0.000708661	9606	Homo sapiens	CCDC47;PSMD8;PSMD6;PSMD7;PSMD4;PSMD2;PSMD3;PSMD1;EP300;FBXO9;TAP1;RUNX3;PSMA5;PSMA6;PSMA3;PSMA4;PSMA1;PSMA2;PSME1;PSME2;UBA52;PSMD10;PSMD12;PSMD11;ANAPC15;CBFB;RPN2;PSMD14;PSMD13;RPN1;NDUFB1;PSMA7;PSMB6;PSMB7;PSMB4;PSMB5;ERICH1;UBB;PSMB2;PSMB3;UBC;PSMB1;PSMF1;RPS27A;CCDC12;PSMB8;PSMB9;PSMC5;PSMC6;PSMC3;PSMC4;PSMC2;MDM2		R-HSA-8952408;R-HSA-8952382;R-HSA-8937807;R-HSA-8952399;R-HSA-8937792;R-HSA-8865454;R-HSA-8952419;R-HSA-8952371;R-HSA-8937814
R-HSA-4641258	Degradation of DVL	46	57	0.00392724	7.69852e-10	1.61669e-08	5	7	0.000551181	9606	Homo sapiens	PSMD8;PSMD6;PSMD7;PSMD4;PSMD2;PSMD3;PSMD1;FBXO9;TAP1;RBX1;PSMA5;PSMA6;PSMA3;PSMA4;PSMA1;PSMA2;PSME4;PSME1;PSME2;UBA52;PSMD10;PSMD12;PSMD11;ANAPC15;RPN2;PSMD14;PSMD13;RPN1;ADIPOR1;PSMA7;PSMB6;PSMB7;PSMB4;PSMB5;ERICH1;UBB;PSMB2;PSMB3;UBC;PSMB1;PSMF1;RPS27A;CCDC12;PSMB8;PSMB9;PSMC5;PSMC6;PSMC3;PSMC4;PSMC2		R-HSA-4641159;R-HSA-1504213;R-HSA-1504193;R-HSA-1504190;R-HSA-4641260
R-HSA-1169091	Activation of NF-kappaB in B cells	53	72	0.00496073	9.8121e-10	2.06054e-08	8	10	0.000787402	9606	Homo sapiens	IKBKB;PSMD8;PSMD6;PSMD7;PSMD4;PSMD2;PSMD3;PSMD1;MAP3K7;SKP1;FBXO9;FBXW11;TAP1;PSMA5;PSMA6;PSMA3;PSMA4;PSMA1;PSMA2;PSME4;PSME1;PSME2;UBA52;PSMD10;PSMD12;PSMD11;ANAPC15;RPN2;PSMD14;PSMD13;RPN1;CUL1;RTF1;MALT1;RELA;PSMA7;PSMB6;PSMB7;PSMB4;PSMB5;ERICH1;UBB;PSMB2;PSMB3;UBC;PSMB1;PSMF1;RPS27A;CCDC12;TXNL1;PSMB8;PSMB9;NFKBIA;PSMC5;PSMC6;PSMC3;PSMC4;PSMC2;REL		R-HSA-1168641;R-HSA-1168640;R-HSA-1168643;R-HSA-1168642;R-HSA-1168644;R-HSA-1168633;R-HSA-1168637;R-HSA-1168638
R-HSA-176408	Regulation of APC/C activators between G1/S and early anaphase	57	82	0.00564972	1.78302e-09	3.56604e-08	9	14	0.00110236	9606	Homo sapiens	TM7SF3;PSMD8;PSMD6;PSMD7;PSMD4;PSMD2;PSMD3;PSMD1;SKP1;FBXO9;TAP1;PSMA5;PSMA6;PSMA3;PSMA4;PSMA1;PSMA2;PSME4;PSME1;TXNIP;PSME2;ANAPC5;UBA52;PSMD10;PSMD12;PSMD11;ANAPC15;RPN2;PSMD14;ANAPC16;PSMD13;RPN1;CUL1;ACAT2;PSMA7;ANAPC10;ZMPSTE24;ANAPC11;PSMB6;CLN3;PSMB7;PSMB4;PSMB5;ERICH1;UBB;PSMB2;PSMB3;UBC;PSMB1;TMEM208;BUB3;PSMF1;RPS27A;CCDC12;PSMB8;PSMB9;PSMC5;PSMC6;PSMC3;PSMC4;PSMC2;TAB2;MAD2L1		R-HSA-188371;R-HSA-174209;R-HSA-141429;R-HSA-174139;R-HSA-174203;R-HSA-174079;R-HSA-141423;R-HSA-174159;R-HSA-141437
R-HSA-4641257	Degradation of AXIN	45	57	0.00392724	2.24427e-09	4.48854e-08	5	8	0.000629921	9606	Homo sapiens	CCDC47;PSMD8;PSMD6;PSMD7;PSMD4;PSMD2;PSMD3;PSMD1;FBXO9;TAP1;PSMA5;PSMA6;PSMA3;PSMA4;PSMA1;PSMA2;PSME4;PSME1;PSME2;UBA52;PSMD10;PSMD12;PSMD11;ANAPC15;RPN2;PSMD14;PSMD13;RPN1;PSMA7;PSMB6;PSMB7;PSMB4;PSMB5;ERICH1;UBB;PSMB2;PSMB3;UBC;PSMB1;PSMF1;RPS27A;CCDC12;PSMB8;PSMB9;PSMC5;PSMC6;PSMC3;PSMC4;PSMC2		R-HSA-4641134;R-HSA-3640861;R-HSA-3640874;R-HSA-4641256;R-HSA-4641129
R-HSA-69017	CDK-mediated phosphorylation and removal of Cdc6	53	74	0.00509853	2.43542e-09	4.87085e-08	3	4	0.000314961	9606	Homo sapiens	TM7SF3;PSMD8;PSMD6;PSMD7;PSMD4;PSMD2;PSMD3;PSMD1;FBXO9;TAP1;PSMA5;PSMA6;PSMA3;PSMA4;PSMA1;PSMA2;PSME4;PSME1;TXNIP;PSME2;ANAPC5;UBA52;PSMD10;PSMD12;PSMD11;ANAPC15;RPN2;PSMD14;ANAPC16;PSMD13;RPN1;ACAT2;PSMA7;ANAPC10;ZMPSTE24;ANAPC11;PSMB6;CLN3;PSMB7;PSMB4;PSMB5;ERICH1;UBB;PSMB2;PSMB3;UBC;PSMB1;TMEM208;PSMF1;RPS27A;CCDC12;PSMB8;PSMB9;PSMC5;PSMC6;PSMC3;PSMC4;PSMC2;TAB2		R-HSA-69015;R-HSA-69016;R-HSA-69005
R-HSA-1234176	Oxygen-dependent proline hydroxylation of Hypoxia-inducible Factor Alpha	52	72	0.00496073	2.61103e-09	5.15169e-08	12	12	0.000944882	9606	Homo sapiens	UBE2D3;PSMD8;PSMD6;PSMD7;PSMD4;PSMD2;PSMD3;PSMD1;FBXO9;TAP1;RBX1;PSMA5;PSMA6;PSMA3;PSMA4;PSMA1;PSMA2;PSME4;PSME1;PSME2;UBA52;PSMD10;PSMD12;PSMD11;ANAPC15;RPN2;PSMD14;PSMD13;RPN1;CUL1;HIF1A;ACAT2;PSMA7;PSMB6;PSMB7;PSMB4;PSMB5;ERICH1;UBB;PSMB2;PSMB3;UBC;PSMB1;PSMF1;RPS27A;EPS15;EGLN2;CCDC12;CDK11B;PSMB8;PSMB9;PSMC5;PSMC6;PSMC3;PSMC4;PSMC2;TAB2		R-HSA-1234163;R-HSA-1234179;R-HSA-1234177;R-HSA-1234166;R-HSA-1234183;R-HSA-1234165;R-HSA-1234181;R-HSA-1234169;R-HSA-1234159;R-HSA-1234175;R-HSA-1234172;R-HSA-1234173
R-HSA-8852276	The role of GTSE1 in G2/M progression after G2 checkpoint	57	83	0.00571862	2.71141e-09	5.15169e-08	7	10	0.000787402	9606	Homo sapiens	CDKN1A;HSP90AB1;TCF25;ARPC1A;PSMD8;TUBA1C;PSMD6;TUBA1B;PSMD7;TUBA1A;PSMD4;PSMD2;PSMD3;PSMD1;FBXO9;HSP90AA1;TUBB;TAP1;TUBA4A;PSMA5;PSMA6;PSMA3;PSMA4;PSMA1;PSMA2;PSME4;PSME1;PSME2;MAPRE1;FKBP4;UBA52;TP53;PSMD10;PSMD12;PSMD11;ANAPC15;RPN2;PSMD14;PSMD13;RPN1;PSMA7;PSMB6;PSMB7;PSMB4;PSMB5;ERICH1;UBB;PSMB2;PSMB3;UBC;PSMB1;PSMF1;RPS27A;CCDC12;TUBB4B;PSMB8;PSMB9;PSMC5;PSMC6;PSMC3;PSMC4;PSMC2		R-HSA-8852354;R-HSA-8852306;R-HSA-8852337;R-HSA-8852351;R-HSA-8852362;R-HSA-8852298;R-HSA-8852280
R-HSA-69275	G2/M Transition	110	212	0.0146066	2.77423e-09	5.27105e-08	58	78	0.00614173	9606	Homo sapiens	CCNH;PPP2R2A;PSMD8;PPP1CB;PSMD6;PSMD7;PSMD4;PPP2R1B;PPP2R1A;PSMD2;PSMD3;PSMD1;EP300;PHLDA1;SKP1;FBXO9;FBXW11;TAP1;CSNK1D;TUBA4A;RBX1;CDC25B;AKAP9;PSME4;PSME1;PSME2;FKBP4;TP53;UBA52;OPTN;ATP6V1A;PSMD10;PSMD12;ANAPC15;PSMD11;RPN2;PSMD14;TUBGCP2;PSMD13;RPN1;CUL1;ZMPSTE24;UBB;RAD21;UBC;PSMF1;IVNS1ABP;CCDC12;TPX2;YWHAE;CDKN1A;FEN1;HSP90AB1;TCF25;PAK1IP1;ARPC1A;TUBA1C;PCM1;ACTR1A;TUBA1B;XPO1;TUBA1A;CNT…		R-HSA-380294;R-HSA-156678;R-HSA-8852354;R-HSA-2562594;R-HSA-170116;R-HSA-380303;R-HSA-170120;R-HSA-8852362;R-HSA-380311;R-HSA-3002811;R-HSA-8853405;R-HSA-8854044;R-HSA-8854041;R-HSA-380455;R-HSA-3000335;R-HSA-8854052;R-HSA-8854051;R-HSA-170153;R-HSA-8853419;R-HSA-170158;R-HSA-170159;R-HSA-170156;R-HSA-8854071;R-HSA-8853429;R-HSA-170161;R-HSA-3000339;R-HSA-8852280;R-HSA-8853444;R-HSA-4088309;R-HSA…
R-HSA-159236	Transport of Mature mRNA derived from an Intron-Containing Transcript	56	81	0.00558082	2.9588e-09	5.62171e-08	4	4	0.000314961	9606	Homo sapiens	NUP107;NXT1;NUP188;EIF4A3;SRP54;HMGB1;CASC3;MAGOH;NUP62;FLOT2;OSTF1;SEC63;TPD52;SEC13;NCBP1;NCBP2;NOSIP;THOC2;THOC7;SRRM1;NUP93;MRPS9;DDX39A;NOA1;NUP50;ZC3H11A;SRSF2;SRSF3;NUP54;SRSF4;NUP98;SRSF5;SRSF6;SRSF7;SLU7;PRR13;SRSF9;FYTTD1;IDI1;DCTN5;SF3B3;RBM8A;POLDIP3;NUP160;NXF1;NUP85;TPR;DHX38;NUP88;RAE1;SRSF11;NDUFA9;RANBP2;CHTOP;UPF3B;NUP153;ZNFX1;NDUFAF3;RNPS1;GRB2;GALM;NUPL2		R-HSA-75097;R-HSA-75096;R-HSA-75098;R-HSA-159101
R-HSA-72202	Transport of Mature Transcript to Cytoplasm	60	90	0.00620091	3.06409e-09	5.82178e-08	13	13	0.00102362	9606	Homo sapiens	NUP107;NXT1;NUP188;EIF4A3;SRP54;HMGB1;CASC3;MAGOH;NUP62;FLOT2;OSTF1;SEC63;TPD52;SEC13;NCBP1;NCBP2;NOSIP;THOC2;THOC7;WDR33;SRRM1;NUP93;MRPS9;DDX39A;NOA1;NUP50;ZC3H11A;SRSF2;SRSF3;NUP54;SRSF4;NUP98;SRSF5;SRSF6;SRSF7;SLU7;PRR13;SRSF9;FYTTD1;IDI1;DCTN5;SLBP;SF3B3;RBM8A;POLDIP3;NUP160;NXF1;FIP1L1;NUP85;TPR;DHX38;NUP88;EIF4E;RAE1;SRSF11;NDUFA9;RANBP2;CHTOP;UPF3B;NUP153;ZNFX1;NDUFAF3;RNPS1;GRB2;GALM;NUP…		R-HSA-159046;R-HSA-159050;R-HSA-158441;R-HSA-158447;R-HSA-111439;R-HSA-77587;R-HSA-158481;R-HSA-158484;R-HSA-75097;R-HSA-75096;R-HSA-75098;R-HSA-77594;R-HSA-159101
R-HSA-453276	Regulation of mitotic cell cycle	60	90	0.00620091	3.06409e-09	5.82178e-08	33	38	0.00299213	9606	Homo sapiens	TM7SF3;PSMD8;PSMD6;PSMD7;PSMD4;PTTG1;PSMD2;PSMD3;PSMD1;SKP1;FBXO9;TAP1;PSMA5;PSMA6;PSMA3;PSMA4;PSMA1;PSMA2;PSME4;PSME1;TXNIP;PSME2;ANAPC5;UBA52;PSMD10;PSMD12;PSMD11;ANAPC15;RPN2;PSMD14;ANAPC16;PSMD13;RPN1;CUL1;ACAT2;PSMA7;ANAPC10;ZMPSTE24;ANAPC11;PSMB6;CLN3;PSMB7;PSMB4;PSMB5;ERICH1;UBB;PSMB2;SERTAD1;PSMB3;UBC;PSMB1;TMEM208;BUB3;PSMF1;RPS27A;CCDC12;PSMB8;BATF;PSMB9;PSMC5;PSMC6;PSMC3;PSMC4;PSMC2;TA…		R-HSA-174144;R-HSA-174209;R-HSA-174088;R-HSA-174159;R-HSA-174157;R-HSA-179410;R-HSA-188371;R-HSA-174227;R-HSA-174224;R-HSA-174171;R-HSA-174104;R-HSA-179417;R-HSA-174105;R-HSA-174238;R-HSA-188191;R-HSA-179421;R-HSA-174119;R-HSA-174058;R-HSA-174120;R-HSA-174057;R-HSA-174121;R-HSA-174255;R-HSA-141423;R-HSA-174124;R-HSA-174195;R-HSA-174070;R-HSA-174132;R-HSA-141429;R-HSA-174202;R-HSA-174139;R-HSA-174…
R-HSA-174143	APC/C-mediated degradation of cell cycle proteins	60	90	0.00620091	3.06409e-09	5.82178e-08	33	38	0.00299213	9606	Homo sapiens	TM7SF3;PSMD8;PSMD6;PSMD7;PSMD4;PTTG1;PSMD2;PSMD3;PSMD1;SKP1;FBXO9;TAP1;PSMA5;PSMA6;PSMA3;PSMA4;PSMA1;PSMA2;PSME4;PSME1;TXNIP;PSME2;ANAPC5;UBA52;PSMD10;PSMD12;PSMD11;ANAPC15;RPN2;PSMD14;ANAPC16;PSMD13;RPN1;CUL1;ACAT2;PSMA7;ANAPC10;ZMPSTE24;ANAPC11;PSMB6;CLN3;PSMB7;PSMB4;PSMB5;ERICH1;UBB;PSMB2;SERTAD1;PSMB3;UBC;PSMB1;TMEM208;BUB3;PSMF1;RPS27A;CCDC12;PSMB8;BATF;PSMB9;PSMC5;PSMC6;PSMC3;PSMC4;PSMC2;TA…		R-HSA-174144;R-HSA-174209;R-HSA-174088;R-HSA-174159;R-HSA-174157;R-HSA-179410;R-HSA-188371;R-HSA-174227;R-HSA-174224;R-HSA-174171;R-HSA-174104;R-HSA-179417;R-HSA-174105;R-HSA-174238;R-HSA-188191;R-HSA-179421;R-HSA-174119;R-HSA-174058;R-HSA-174120;R-HSA-174057;R-HSA-174121;R-HSA-174255;R-HSA-141423;R-HSA-174124;R-HSA-174195;R-HSA-174070;R-HSA-174132;R-HSA-141429;R-HSA-174202;R-HSA-174139;R-HSA-174…
R-HSA-69002	DNA Replication Pre-Initiation	59	88	0.00606311	3.38044e-09	6.08479e-08	18	21	0.00165354	9606	Homo sapiens	MCM7;GMNN;PSMD8;PSMD6;PSMD7;PSMD4;PSMD2;PSMD3;PSMD1;CCNL1;FBXO9;CDV3;TAP1;PSMA5;PSMA6;PSMA3;PSMA4;DBF4;PSMA1;PSMA2;PSME4;MCM3;PSME1;MCM4;PSME2;MCM5;MCM6;UBA52;PSMD10;PSMD12;PSMD11;ANAPC15;RPN2;PSMD14;PSMD13;RPN1;PSMA7;PSMB6;ORC4;PSMB7;PSMB4;PSMB5;ERICH1;UBB;PSMB2;PSMB3;UBC;PSMB1;PSMF1;RPS27A;CCDC12;RPA2;PSMB8;PSMB9;PSMC5;PSMC6;PSMC3;NACA;PSMC4;RPA3;POLE3;PSMC2		R-HSA-68960;R-HSA-68611;R-HSA-68610;R-HSA-68615;R-HSA-68712;R-HSA-68940;R-HSA-176973;R-HSA-68849;R-HSA-68688;R-HSA-69299;R-HSA-68914;R-HSA-68917;R-HSA-68916;R-HSA-68919;R-HSA-68918;R-HSA-68825;R-HSA-68954;R-HSA-68826
R-HSA-187577	SCF(Skp2)-mediated degradation of p27/p21	47	62	0.00427174	3.46861e-09	6.2435e-08	7	7	0.000551181	9606	Homo sapiens	CDKN1A;CDKN1B;ARPC1A;PSMD8;PSMD6;PSMD7;PSMD4;PSMD2;PSMD3;PSMD1;SKP1;FBXO9;TAP1;PSMA5;PSMA6;PSMA3;PSMA4;PSMA1;PSMA2;PSME1;PSME2;UBA52;PSMD10;PSMD12;PSMD11;ANAPC15;RPN2;PSMD14;PSMD13;RPN1;CUL1;PSMA7;ZMPSTE24;PSMB6;CLN3;PSMB7;PSMB4;PSMB5;ERICH1;UBB;PSMB2;PSMB3;UBC;PSMB1;PSMF1;RPS27A;CCDC12;PSMB8;PSMB9;PSMC5;PSMC6;PSMC3;CDK4;PSMC4;PSMC2		R-HSA-187520;R-HSA-187552;R-HSA-8848436;R-HSA-187574;R-HSA-187575;R-HSA-8848414;R-HSA-187545
R-HSA-163200	Respiratory electron transport, ATP synthesis by chemiosmotic coupling, and heat production by uncoupling proteins.	85	150	0.0103348	3.99108e-09	7.18395e-08	24	31	0.00244094	9606	Homo sapiens	COX7B;PIGT;NDUFA11;NDUFA12;COX4I1;NDUFA10;ATP5C1;ETFA;ATP5G3;ETFB;COX6A1;ATP5G2;COX7C;ATP5G1;UQCRFS1;LGALS8;COX8A;EXOC7;ACSL1;NDUFC2;NDUFC1;SDHD;ATP5F1;SDHA;SDHB;COQ10B;ATP5J2;COX6B1;COX7A2L;NDUFS7;SCO2;NDUFS6;NDUFS5;NDUFS4;TMEM126A;UQCRC1;NDUFS3;NDUFS2;TMEM126B;UQCRC2;NDUFB9;NDUFB8;NDUFB7;UQCRB;NDUFB6;NDUFB10;COX16;NDUFB5;NDUFB11;NDUFB4;ATP5A1;NDUFB3;NDUFB2;ATP5J;NEDD9;NDUFB1;ATP5I;UQCR11;ATP5H;…		R-HSA-164834;R-HSA-6800870;R-HSA-164832;R-HSA-6800868;R-HSA-6799203;R-HSA-166214;R-HSA-6799202;R-HSA-170026;R-HSA-164651;R-HSA-164840;R-HSA-6799179;R-HSA-163214;R-HSA-6788523;R-HSA-6799178;R-HSA-169260;R-HSA-166220;R-HSA-163213;R-HSA-6799191;R-HSA-166387;R-HSA-163217;R-HSA-169270;R-HSA-6799199;R-HSA-6799197;R-HSA-6799196
R-HSA-453274	Mitotic G2-G2/M phases	110	214	0.0147444	4.51311e-09	8.1236e-08	60	80	0.00629921	9606	Homo sapiens	CCNH;PPP2R2A;PSMD8;PPP1CB;PSMD6;PSMD7;PSMD4;PPP2R1B;PPP2R1A;PSMD2;PSMD3;PSMD1;EP300;PHLDA1;SKP1;FBXO9;FBXW11;TAP1;CSNK1D;TUBA4A;RBX1;CDC25B;AKAP9;PSME4;PSME1;PSME2;FKBP4;TP53;UBA52;OPTN;ATP6V1A;PSMD10;PSMD12;ANAPC15;PSMD11;RPN2;PSMD14;TUBGCP2;PSMD13;RPN1;CUL1;ZMPSTE24;UBB;RAD21;UBC;PSMF1;IVNS1ABP;CCDC12;TPX2;YWHAE;CDKN1A;FEN1;HSP90AB1;TCF25;PAK1IP1;ARPC1A;TUBA1C;PCM1;ACTR1A;TUBA1B;XPO1;TUBA1A;CNT…		R-HSA-380294;R-HSA-156678;R-HSA-8852354;R-HSA-2562594;R-HSA-170116;R-HSA-380303;R-HSA-170120;R-HSA-8852362;R-HSA-380311;R-HSA-3002811;R-HSA-8853405;R-HSA-8854044;R-HSA-8854041;R-HSA-380455;R-HSA-3000335;R-HSA-8854052;R-HSA-187937;R-HSA-8854051;R-HSA-170153;R-HSA-8853419;R-HSA-170158;R-HSA-170159;R-HSA-170156;R-HSA-8854071;R-HSA-8853429;R-HSA-170161;R-HSA-187959;R-HSA-3000339;R-HSA-8852280;R-HSA-8…
R-HSA-5362768	Hh mutants that don't undergo autocatalytic processing are degraded by ERAD	46	61	0.00420284	5.89807e-09	1.0277e-07	4	6	0.000472441	9606	Homo sapiens	PSMD8;PSMD6;PSMD7;PSMD4;PSMD2;PSMD3;PSMD1;FBXO9;TAP1;PSMA5;PSMA6;PSMA3;PSMA4;PSMA1;PSMA2;PSME4;PSME1;PSME2;UBA52;PSMD10;PSMD12;VCP;PSMD11;ANAPC15;RPN2;PSMD14;PSMD13;RPN1;DERL2;PSMA7;PSMB6;PSMB7;PSMB4;PSMB5;ERICH1;UBB;PSMB2;PSMB3;UBC;PSMB1;PSMF1;RPS27A;CCDC12;PSMB8;PSMB9;PSMC5;PSMC6;PSMC3;PSMC4;PSMC2		R-HSA-5387392;R-HSA-5483238;R-HSA-5387386;R-HSA-5387389
R-HSA-611105	Respiratory electron transport	70	115	0.00792338	6.04528e-09	1.0277e-07	17	19	0.00149606	9606	Homo sapiens	COX7B;PIGT;NDUFA11;NDUFA12;COX4I1;NDUFA10;ETFA;ETFB;COX6A1;COX7C;UQCRFS1;LGALS8;COX8A;ACSL1;NDUFC2;NDUFC1;SDHD;SDHA;SDHB;COQ10B;COX6B1;COX7A2L;NDUFS7;SCO2;NDUFS6;NDUFS5;NDUFS4;TMEM126A;UQCRC1;NDUFS3;NDUFS2;TMEM126B;UQCRC2;NDUFB9;NDUFB8;NDUFB7;UQCRB;NDUFB6;NDUFB10;COX16;NDUFB5;NDUFB11;NDUFB4;NDUFB3;NDUFB2;NEDD9;NDUFB1;UQCR11;UQCR10;COX5B;COX5A;UQCRH;STIP1;COX14;NDUFV3;NDUFA9;NDUFA8;TRAP1;SURF1;TIM…		R-HSA-6800870;R-HSA-6800868;R-HSA-6799203;R-HSA-6799202;R-HSA-164651;R-HSA-6799179;R-HSA-163214;R-HSA-6788523;R-HSA-6799178;R-HSA-169260;R-HSA-163213;R-HSA-6799191;R-HSA-163217;R-HSA-169270;R-HSA-6799199;R-HSA-6799197;R-HSA-6799196
R-HSA-1234174	Cellular response to hypoxia	57	85	0.00585641	6.11825e-09	1.0401e-07	20	20	0.0015748	9606	Homo sapiens	UBE2D3;PSMD8;PSMD6;GOLGA5;PSMD7;PSMD4;PSMD2;PSMD3;PSMD1;EP300;FBXO9;TAP1;RBX1;PSMA5;PSMA6;PSMA3;PSMA4;PSMA1;PSMA2;PSME4;PSME1;TRIM13;PSME2;UBA52;PSMD10;PSMD12;PSMD11;ANAPC15;RPN2;PSMD14;PSMD13;RPN1;CUL1;HIGD1A;HIF1A;ACAT2;PSMA7;PSMB6;PSMB7;PSMB4;PSMB5;ERICH1;UBB;PSMB2;PSMB3;UBC;PSMB1;PSMF1;RPS27A;EPS15;EGLN2;CCDC12;CDK11B;PSMB8;PSMB9;PSMC5;PSMC6;PSMC3;PSMC4;PSMC2;TAB2		R-HSA-1234163;R-HSA-1234161;R-HSA-1234166;R-HSA-1234167;R-HSA-1234164;R-HSA-1234165;R-HSA-1235035;R-HSA-1234171;R-HSA-1234169;R-HSA-1235070;R-HSA-1234175;R-HSA-1234172;R-HSA-1234173;R-HSA-1235037;R-HSA-8932184;R-HSA-1234179;R-HSA-1234177;R-HSA-1234183;R-HSA-1234181;R-HSA-1234159
R-HSA-1280218	Adaptive Immune System	378	999	0.0688301	7.63473e-09	1.2979e-07	202	261	0.0205512	9606	Homo sapiens	POP5;IFITM1;IFITM2;ICAM3;UBE2L6;ENO1;UBE2L3;GLS;PSMD8;HERC4;PSMD6;PSMD7;RNF114;PSMD4;RPS19;PPP2R1B;PPP2R1A;PSMD2;PSMD3;PSMD1;UBAP2L;KIFAP3;B2M;FBXO7;SKP1;FBXO9;WSB1;TSTD1;HLA-B;HLA-C;HLA-A;HLA-F;HLA-E;DYNC1LI1;DYNC1LI2;PSME4;PSME1;PSME2;TXNIP;RBCK1;LAP3;KIF20B;CBLL1;UBA52;ANAPC13;ANAPC15;RPN2;SAR1A;PRKDC;SAR1B;RPN1;TWF1;IQGAP1;RTF1;ANAPC10;DEDD2;ANAPC11;UBE2J1;ZMPSTE24;INPP5B;RNF213;INPP5D;PRDX1;…		R-HSA-199169;R-HSA-202245;R-HSA-434700;R-HSA-202248;R-HSA-2130478;R-HSA-8863895;R-HSA-2130486;R-HSA-2317314;R-HSA-389158;R-HSA-2076220;R-HSA-8863914;R-HSA-202291;R-HSA-202307;R-HSA-8951498;R-HSA-8951499;R-HSA-8951500;R-HSA-913993;R-HSA-1112666;R-HSA-983150;R-HSA-430183;R-HSA-8863973;R-HSA-983148;R-HSA-983147;R-HSA-2130500;R-HSA-983146;R-HSA-983145;R-HSA-983144;R-HSA-2130504;R-HSA-434798;R-HSA-983…
R-HSA-195253	Degradation of beta-catenin by the destruction complex	59	91	0.00626981	1.08103e-08	1.83776e-07	20	23	0.00181102	9606	Homo sapiens	BRK1;PSMD8;PSMD6;PSMD7;PSMD4;PPP2R1B;PPP2R1A;PSMD2;PSMD3;PSMD1;SKP1;FBXO9;TLE3;TAP1;PPP2R5C;RBX1;EEF1A1;PSMA5;PSMA6;PSMA3;PSMA4;PSMA1;PSMA2;PSME4;PSME1;PSME2;UBA52;PSMD10;PSMD12;PSMD11;ANAPC15;RPN2;PSMD14;PSMD13;CTBP1;HDAC1;RPN1;CUL1;PSMA7;PSMB6;PPP2CA;PSMB7;PSMB4;PSMB5;ERICH1;UBB;PSMB2;PSMB3;UBC;PSMB1;PSMF1;RPS27A;CCDC12;CSNK1A1;PSMB8;PSMB9;PSMC5;PSMC6;PSMC3;PSMC4;PSMC2;CTNNB1;EIF3E		R-HSA-4649028;R-HSA-195300;R-HSA-2130279;R-HSA-8944352;R-HSA-195275;R-HSA-4641231;R-HSA-2130282;R-HSA-195304;R-HSA-5229348;R-HSA-4641229;R-HSA-2130286;R-HSA-5229343;R-HSA-195283;R-HSA-195251;R-HSA-195280;R-HSA-5334050;R-HSA-195318;R-HSA-195287;R-HSA-8944349;R-HSA-5246693
R-HSA-69242	S Phase	95	179	0.0123329	1.14996e-08	1.95492e-07	48	54	0.00425197	9606	Homo sapiens	CCNH;TM7SF3;SMC3;PSMD8;PSMD6;PSMD7;PSMD4;PSMD2;PSMD3;PSMD1;CCNL1;SKP1;FBXO9;ESCO1;TAP1;RBX1;CDC25B;EBNA1BP2;PSME4;PSME1;PSME2;TXNIP;ANAPC5;UBA52;PSMD10;PSMD12;ANAPC15;PSMD11;ANAPC16;RPN2;PSMD14;MAX;PSMD13;RPN1;CUL1;PDS5B;PDS5A;ANAPC10;ACAT2;ANAPC11;ZMPSTE24;ORC4;UBB;RAD21;UBC;PSMF1;SUDS3;TOR1A;CCDC12;UBE2A;PRRC2B;STAG1;STAG2;NACA;CDK4;TAB2;CDKN1A;FEN1;CDKN1B;MCM7;ARPC1A;BRK1;CDV3;RFC1;PSMA5;PSMA6…		R-HSA-187520;R-HSA-174273;R-HSA-69063;R-HSA-69127;R-HSA-69005;R-HSA-69068;R-HSA-187916;R-HSA-68944;R-HSA-68946;R-HSA-69074;R-HSA-68948;R-HSA-69140;R-HSA-69015;R-HSA-198613;R-HSA-174164;R-HSA-68950;R-HSA-69142;R-HSA-69016;R-HSA-8848414;R-HSA-69144;R-HSA-69019;R-HSA-2473151;R-HSA-187545;R-HSA-187934;R-HSA-174110;R-HSA-69152;R-HSA-187552;R-HSA-2468039;R-HSA-174054;R-HSA-2473152;R-HSA-176942;R-HSA-24…
R-HSA-5678895	Defective CFTR causes cystic fibrosis	48	67	0.00461623	1.32316e-08	2.24937e-07	4	7	0.000551181	9606	Homo sapiens	PSMD8;PSMD6;PSMD7;PSMD4;PSMD2;PSMD3;PSMD1;FBXO9;TAP1;PSMA5;PSMA6;PSMA3;PSMA4;PSMA1;PSMA2;PSME4;PSME1;PSME2;UBA52;PSMD10;PSMD12;VCP;PSMD11;ANAPC15;RPN2;PSMD14;PSMD13;RPN1;DERL1;DERL2;PSMA7;PSMB6;PSMB7;PSMB4;PSMB5;ERICH1;UBB;PSMB2;PSMB3;UBC;PSMB1;PSMF1;RPS27A;CCDC12;HSPA4;PSMB8;PSMB9;PSMC5;PSMC6;PSMC3;PSMC4;PSMC2		R-HSA-8866854;R-HSA-8866858;R-HSA-8866857;R-HSA-8866856
R-HSA-8948751	Regulation of PTEN stability and activity	51	74	0.00509853	1.60334e-08	2.72568e-07	13	13	0.00102362	9606	Homo sapiens	KDM5A;PTEN;PSMD8;PSMD6;PSMD7;PSMD4;PSMD2;PSMD3;PSMD1;FBXO9;CSNK2A1;TAP1;PSMA5;PSMA6;PSMA3;PSMA4;PSMA1;PSMA2;CSNK2B;PSME4;PSME1;PSME2;UBA52;PSMD10;PSMD12;PSMD11;ANAPC15;RPN2;PSMD14;PSMD13;RPN1;XIAP;PSMA7;PSMB6;PSMB7;PSMB4;PSMB5;ERICH1;UBB;PSMB2;PSMB3;UBC;PSMB1;PSMF1;RPS27A;CCDC12;WWP2;PSMB8;PSMB9;PSMC5;PSMC6;PSMC3;PSMC4;MKRN1;PSMC2;STUB1		R-HSA-6807206;R-HSA-8851011;R-HSA-8850945;R-HSA-8847968;R-HSA-8948832;R-HSA-8948800;R-HSA-8847977;R-HSA-8948775;R-HSA-8850997;R-HSA-8850961;R-HSA-8850992;R-HSA-6807134;R-HSA-8948757
R-HSA-1236978	Cross-presentation of soluble exogenous antigens (endosomes)	41	53	0.00365165	1.93722e-08	3.09955e-07	5	6	0.000472441	9606	Homo sapiens	PSMD10;PSMD12;PSMD11;ANAPC15;PSMD14;RPN2;PSMD13;RPN1;PSMA7;PSMD8;PSMB6;PSMB7;PSMD6;PSMB4;PSMD7;PSMB5;PSMD4;PSMB2;PSMB3;PSMD2;PSMD3;PSMB1;PSMD1;PSMF1;FBXO9;CCDC12;TAP1;PSMB8;PSMB9;PSMA5;PSMA6;PSMC5;PSMA3;PSMC6;PSMA4;PSMC3;PSMA1;PSMC4;PSMA2;PSME4;PSMC2;PSME1;PSME2;SLU7		R-HSA-1236970;R-HSA-1236955;R-HSA-1236939;R-HSA-1236940;R-HSA-1236941
R-HSA-6798695	Neutrophil degranulation	203	480	0.0330715	1.94304e-08	3.10886e-07	10	10	0.000787402	9606	Homo sapiens	GMFB;RPL31;GMFG;CRKL;LGALS3;PSMD6;PSMD7;PNP;FTH1;PSMD2;PSMD3;GPBP1;CPNE1;PSMD1;PIEZO1;CPNE3;GOLGA7;B2M;GSTK1;HLA-B;HLA-C;ARMC8;HLA-A;MIF;DYNC1LI1;CSNK2B;RPN2;MRPL18;RPN1;GATA3;IQGAP1;CYB5R1;NCSTN;PRDX4;LARP1;NEU1;MLEC;LTA4H;RBM12;HMOX2;S100A11;SEC31A;BTF3;CTSA;ARL14EP;XRCC6;XRCC5;RDX;FUCA2;SURF4;RAB27A;PA2G4;PRDX6;DERA;BST2;STAG1;WNK1;PPT1;CYSTM1;GPI;TCF25;HEXB;GDI2;FAF2;MAGT1;IER3IP1;GLIPR1;ATIC…		R-HSA-6798743;R-HSA-6799350;R-HSA-6798739;R-HSA-6800434;R-HSA-6798751;R-HSA-6798749;R-HSA-6798748;R-HSA-6798747;R-HSA-6800426;R-HSA-6798745
R-HSA-9020702	Interleukin-1 signaling	66	109	0.00750999	1.94947e-08	3.11915e-07	36	46	0.00362205	9606	Homo sapiens	HMGB1;ACTB;IKBKB;PSMD8;PSMD6;PSMD7;PSMD4;PSMD2;NKIRAS2;PSMD3;PSMD1;MAP3K7;SKP1;FBXO9;RARS2;H2AFY;FBXW11;IL1R2;TAP1;RBX1;PSMA5;PSMA6;PSMA3;PSMA4;KIF2A;PSMA1;PSMA2;PSME4;PSME1;PSME2;UBA52;SQSTM1;PSMD10;PSMD12;PSMD11;ANAPC15;RPN2;PSMD14;PSMD13;RPN1;MAZ;CUL1;TOB1;RELA;ACAT2;PSMA7;PSMB6;PSMB7;PSMB4;PSMB5;ERICH1;UBB;PSMB2;PSMB3;UBC;PSMB1;PSMF1;RPS27A;CCDC12;TXNL1;PSMB8;PSMB9;NFKBIA;PSMC5;PSMC6;PSMC3;PS…		R-HSA-727819;R-HSA-507719;R-HSA-451649;R-HSA-446862;R-HSA-5684250;R-HSA-450187;R-HSA-5684248;R-HSA-168140;R-HSA-446870;R-HSA-5609665;R-HSA-8948063;R-HSA-9630923;R-HSA-446684;R-HSA-446877;R-HSA-451418;R-HSA-446694;R-HSA-446692;R-HSA-209063;R-HSA-168166;R-HSA-5684275;R-HSA-209061;R-HSA-209125;R-HSA-5684273;R-HSA-2730894;R-HSA-8948015;R-HSA-446894;R-HSA-8948066;R-HSA-446701;R-HSA-446634;R-HSA-451561…
R-HSA-3700989	Transcriptional Regulation by TP53	205	486	0.0334849	1.99948e-08	3.19916e-07	230	259	0.0203937	9606	Homo sapiens	ATF2;CCNH;EHMT1;HNRNPR;BACH1;GLS;PPP2R1B;PPP2R1A;PIP4K2A;MCCC2;CSNK2A1;COX7A2L;RRAGC;SCO2;CSNK2B;TP53;UBA52;EIF1B;RHNO1;MEAF6;SHMT2;WDR61;TXN;GMCL1;ZMPSTE24;FAM160B1;PRDX2;PRDX5;PRDX1;SNX9;PLK3;JUN;PRELID1;SURF1;CRADD;GADD45A;PRRC2B;CCT6A;TPX2;AGO2;PPT1;CALR;GPI;CDKN1A;BTG2;FEN1;COX7B;CDKN1B;BTG1;PHF20;MRPS12;ARPC1A;PRKAG1;COX7C;NELFCD;COX8A;PRMT5;LYPLA1;CNOT6L;PRMT1;FOS;DCP2;PCNA;SLC20A1;COX5B;C…		R-HSA-6799462;R-HSA-6805103;R-HSA-3222072;R-HSA-6805109;R-HSA-6791285;R-HSA-6805620;R-HSA-187934;R-HSA-6791291;R-HSA-6799431;R-HSA-6805061;R-HSA-5689972;R-HSA-6805059;R-HSA-6791235;R-HSA-3341343;R-HSA-69685;R-HSA-3222020;R-HSA-380979;R-HSA-6799441;R-HSA-6798374;R-HSA-3222128;R-HSA-6798373;R-HSA-6805035;R-HSA-3222116;R-HSA-6799409;R-HSA-3239014;R-HSA-6799418;R-HSA-6799416;R-HSA-6801415;R-HSA-68049…
R-HSA-109581	Apoptosis	98	189	0.0130219	2.03628e-08	3.25804e-07	120	141	0.0111024	9606	Homo sapiens	PPP2R2A;PSMD8;PSMD6;PSMD7;FNTA;PSMD4;PSMD2;PSMD3;TNFSF10;PSMD1;KPNA2;KPNA1;FBXO9;EIF2A;TAP1;VRK1;PSME4;PSME1;PSME2;TP53;UBA52;KPNB1;PSMD10;PSMD12;ANAPC15;PSMD11;RPN2;PSMD14;PSMD13;RPN1;BCL2L11;UBB;UBC;PMAIP1;PSMF1;CCDC12;PRRC2B;GGCT;CYCS;HNRNPC;BCL2L1;YWHAE;YWHAB;HMGB2;HMGB1;CASP7;CASP8;SERP1;YWHAQ;CSRP1;OPA1;CASP6;CASP3;C1QBP;METTL16;DNM1L;SPTAN1;YWHAH;HIST1H1C;PARP1;DYNLL1;YWHAZ;PSMA5;PSMA6;PSM…		R-HSA-211715;R-HSA-4331331;R-HSA-211712;R-HSA-508163;R-HSA-508162;R-HSA-211206;R-HSA-211716;R-HSA-352268;R-HSA-114440;R-HSA-4331340;R-HSA-211219;R-HSA-211731;R-HSA-6804596;R-HSA-211734;R-HSA-418846;R-HSA-418845;R-HSA-418852;R-HSA-9627056;R-HSA-2562564;R-HSA-211239;R-HSA-211247;R-HSA-141367;R-HSA-9627089;R-HSA-9627350;R-HSA-212552;R-HSA-114252;R-HSA-114254;R-HSA-114256;R-HSA-114259;R-HSA-3371360;R…
R-HSA-5387390	Hh mutants abrogate ligand secretion	46	64	0.00440954	2.38288e-08	3.81261e-07	4	7	0.000551181	9606	Homo sapiens	PSMD8;PSMD6;PSMD7;PSMD4;PSMD2;PSMD3;PSMD1;FBXO9;TAP1;PSMA5;PSMA6;PSMA3;PSMA4;PSMA1;PSMA2;PSME4;PSME1;PSME2;UBA52;PSMD10;PSMD12;VCP;PSMD11;ANAPC15;RPN2;PSMD14;PSMD13;RPN1;DERL2;PSMA7;PSMB6;PSMB7;PSMB4;PSMB5;ERICH1;UBB;PSMB2;PSMB3;UBC;PSMB1;PSMF1;RPS27A;CCDC12;PSMB8;PSMB9;PSMC5;PSMC6;PSMC3;PSMC4;PSMC2		R-HSA-5387392;R-HSA-5483238;R-HSA-5387386;R-HSA-5387389
R-HSA-162587	HIV Life Cycle	93	177	0.0121951	2.5585e-08	4.09359e-07	98	115	0.00905512	9606	Homo sapiens	NUP107;NUP188;CCNH;GTF2B;HNRNPR;PIM1;BANF1;OSTF1;KPNA1;EIF2A;SUPT16H;NOSIP;GTF2F1;GTF2F2;NUP93;NUP98;PPIA;UBA52;EIF1B;VPS28;PRR13;TSG101;SHMT2;WDR61;NUP160;FAM160B1;UBB;NUP85;UBC;TPR;NUP88;XRCC6;XRCC5;VTA1;HMGA1;NUP153;SUPT5H;CHMP2B;CHMP2A;ECHDC2;CALR;FEN1;MRPS12;PSIP1;YBX1;PCM1;XPO1;NUP62;FLOT2;NELFCD;LYPLA1;SEC13;TBP;NCBP1;NCBP2;RANGAP1;HAUS1;NUP50;CHMP3;NUP54;CHMP5;DCTN5;GTF2A2;RNMT;SLC20A1;VP…		R-HSA-184323;R-HSA-180739;R-HSA-8951690;R-HSA-175108;R-HSA-182795;R-HSA-175117;R-HSA-167181;R-HSA-167191;R-HSA-167192;R-HSA-171288;R-HSA-162590;R-HSA-167196;R-HSA-167197;R-HSA-9613490;R-HSA-167459;R-HSA-9613498;R-HSA-167468;R-HSA-167474;R-HSA-167478;R-HSA-173111;R-HSA-167477;R-HSA-173115;R-HSA-167481;R-HSA-167484;R-HSA-175174;R-HSA-173642;R-HSA-182859;R-HSA-3149434;R-HSA-175177;R-HSA-182876;R-HSA…
R-HSA-69239	Synthesis of DNA	75	132	0.00909467	2.84337e-08	4.26505e-07	21	26	0.00204724	9606	Homo sapiens	FEN1;MCM7;TM7SF3;PSMD8;PSMD6;PSMD7;PSMD4;PSMD2;PSMD3;PSMD1;CCNL1;SKP1;FBXO9;CDV3;RFC1;TAP1;RBX1;PSMA5;PSMA6;EBNA1BP2;PSMA3;PSMA4;PSMA1;PSMA2;PSME4;MCM3;PSME1;TXNIP;MCM4;PSME2;ANAPC5;MCM5;MCM6;UBA52;PSMD10;PSMD12;PCNA;PSMD11;ANAPC15;RPN2;PSMD14;ANAPC16;PSMD13;RPN1;CUL1;ACAT2;PSMA7;ANAPC10;ZMPSTE24;ANAPC11;PSMB6;CLN3;ORC4;PSMB7;PSMB4;PSMB5;ERICH1;UBB;PSMB2;PSMB3;UBC;PSMB1;TMEM208;SUDS3;PSMF1;RPS27A…		R-HSA-69152;R-HSA-69063;R-HSA-69127;R-HSA-176942;R-HSA-69005;R-HSA-69068;R-HSA-68913;R-HSA-68944;R-HSA-68946;R-HSA-69074;R-HSA-68948;R-HSA-69140;R-HSA-69015;R-HSA-68950;R-HSA-69142;R-HSA-69016;R-HSA-69144;R-HSA-69019;R-HSA-69053;R-HSA-69116;R-HSA-169468
R-HSA-5368286	Mitochondrial translation initiation	60	96	0.0066143	2.8827e-08	4.32405e-07	3	4	0.000314961	9606	Homo sapiens	MRPS15;MRPS16;MRPS11;MRPS12;MRPS10;MRPL37;MRPL34;MRPL32;MRPL33;MRPL42;MRPL3;MRPL9;JAK3;ARG2;MRPS25;MRPS22;RPL23;MRPS23;MRPL49;AIP;MRPS18B;MRPS21;MRPS18A;MRPS7;MRPS6;MRPL43;MRPS18C;MRPL52;OXA1L;MRPS9;MRPL51;HEATR5B;ELMO1;AURKAIP1;DAP3;MRPS35;MRPS36;MRPL18;MRPS34;MRPL16;MRPL17;MTIF2;MRPL14;MTIF3;MRPS30;MRPL15;MRPL13;MRPL54;MRPL10;MRPL55;SLC25A26;MRPL20;RPS27A;GADD45GIP1;PTCD3;RDX;MRPL27;ASNS;MRPL28…		R-HSA-5368279;R-HSA-5389849;R-HSA-5389839
R-HSA-72165	mRNA Splicing - Minor Pathway	42	56	0.00385834	3.03653e-08	4.5548e-07	5	5	0.000393701	9606	Homo sapiens	SMG1;PDCD7;DGKA;MRPS12;YBX1;SNRPD2;SNRPD1;SNRPD3;TXNL4A;TPD52;CSNK1G3;NCBP1;NCBP2;MIF;ZCRB1;GTF2F1;GTF2F2;PRPF6;SNRPG;SRSF2;SNRPE;SNRPF;SNRNP25;SRSF6;SNRNP200;SRSF7;SNRPB;SF3B5;SF3B2;SF3B3;SHMT2;DDX23;HSD17B12;RNPC3;PRPF8;FAM160B1;POLR2B;POLR2C;POLR2E;POLR2G;POLR2H;POLR2I;SF3B1;POLR2J;POLR2K;POLR2L;ARFGEF1;ZRSR2;ATE1;WWP1;LSM2;SNRNP40		R-HSA-75079;R-HSA-75081;R-HSA-75080;R-HSA-75083;R-HSA-75082
R-HSA-168256	Immune System	936	2823	0.194502	3.11103e-08	4.66654e-07	1145	1598	0.125827	9606	Homo sapiens	CYFIP2;ATF2;POP5;GMFB;NUP107;RPL32;RPL31;WIPF1;GMFG;WIPF2;ENO1;GLS;PSMD8;PSMD6;TBK1;PSMD7;RNF114;PSMD4;PSMD2;PSMD3;GPBP1;PSMD1;JUNB;GBP5;GSTK1;WSB1;TSTD1;ARMC8;CLPX;ATG12;NUP93;DYNC1LI1;DYNC1LI2;MTHFD2;PSME4;PSME1;PSME2;TXNIP;RBCK1;UQCRC2;NUP98;RPL26;UBA52;PRR13;ANAPC13;ANAPC15;SAR1A;RPN2;SAR1B;PRKDC;MRPL18;RPN1;GATA3;IQGAP1;HIF1A;ANAPC10;ANAPC11;DEDD2;CYB5R1;NCSTN;LARP1;RNF213;PRDX4;NUP85;PRDX1;…		R-HSA-741386;R-HSA-688136;R-HSA-688137;R-HSA-198669;R-HSA-8863895;R-HSA-9607301;R-HSA-741395;R-HSA-9605259;R-HSA-9607304;R-HSA-913424;R-HSA-389158;R-HSA-507937;R-HSA-741411;R-HSA-8863914;R-HSA-167983;R-HSA-8937656;R-HSA-1296421;R-HSA-6803545;R-HSA-8937654;R-HSA-5672980;R-HSA-5672978;R-HSA-448591;R-HSA-5672966;R-HSA-976991;R-HSA-5672965;R-HSA-5672960;R-HSA-5672961;R-HSA-198746;R-HSA-5672972;R-HSA-…
R-HSA-5389840	Mitochondrial translation elongation	59	94	0.00647651	3.24331e-08	4.86497e-07	8	8	0.000629921	9606	Homo sapiens	MRPS15;MRPS16;MRPS11;MRPS12;MRPS10;MRPL37;MRPL34;MRPL32;MRPL33;MRPL42;MRPL3;MRPL9;JAK3;ARG2;MRPS25;MRPS22;RPL23;MRPS23;MRPL49;AIP;MRPS18B;MRPS21;MRPS18A;MRPS7;MRPS6;MRPL43;TUFM;MRPS18C;MRPL52;OXA1L;MRPS9;MRPL51;HEATR5B;ELMO1;AURKAIP1;DAP3;MRPS35;MRPS36;MRPL18;MRPS34;MRPL16;MRPL17;MRPL14;MRPS30;MRPL15;MRPL13;MRPL54;MRPL10;MRPL55;SLC25A26;MRPL20;RPS27A;GADD45GIP1;PTCD3;RDX;MRPL27;ASNS;MRPL28;UBE2G2…		R-HSA-5389842;R-HSA-5389857;R-HSA-5419268;R-HSA-5419269;R-HSA-5389845;R-HSA-5389848;R-HSA-5419279;R-HSA-5419261
R-HSA-5419276	Mitochondrial translation termination	59	94	0.00647651	3.24331e-08	4.86497e-07	5	5	0.000393701	9606	Homo sapiens	MRPS15;MRPS16;MRPS11;MRPS12;MRPS10;MRPL37;MRPL34;MRPL32;MRPL33;MRPL42;MRPL3;MRPL9;JAK3;ARG2;MRPS25;MRPS22;RPL23;MRPS23;MRPL49;AIP;MRPS18B;MRPS21;MRPS18A;MRPS7;MRPS6;MRPL43;MRPS18C;MRPL52;OXA1L;MRPS9;MRPL51;HEATR5B;ELMO1;AURKAIP1;DAP3;MRPS35;MRPS36;MRPL18;MRPS34;MRPL16;MRPL17;MRPL14;MRPS30;MRPL15;MRPL13;MRPL54;MRPL10;MRPL55;SLC25A26;MRPL20;RPS27A;GADD45GIP1;PTCD3;RDX;MRPL27;ASNS;MRPL28;UBE2G2;MRPL…		R-HSA-5419264;R-HSA-5419281;R-HSA-5419271;R-HSA-5419273;R-HSA-5419277
R-HSA-5687128	MAPK6/MAPK4 signaling	64	106	0.00730329	3.49927e-08	5.24891e-07	33	40	0.00314961	9606	Homo sapiens	TRAM1;HSPB1;ASH2L;PSMD8;PSMD6;CCND3;XPO1;PSMD7;CCND2;SEPT7;PSMD4;PSMD2;PSMD3;MLX;PSMD1;RAC1;FBXO9;GLRX3;DIS3;NCOA3;TAP1;PSMA5;PSMA6;PSMA3;PSMA4;PSMA1;PSMA2;PSME4;PSME1;PSME2;UBA52;PSMD10;PSMD12;PSMD11;ANAPC15;RPN2;PSMD14;PSMD13;RPN1;STK4;FOXO1;PSMA7;PSMB6;CDC42;DNAJB1;PSMB7;PSMB4;PSMB5;ERICH1;UBB;PSMB2;PSMB3;UBC;PSMB1;PSMF1;MAPK6;RPS27A;PAK2;JUN;CCDC12;PTRHD1;PSMB8;BATF;PSMB9;PSMC5;PSMC6;PSMC3;PS…		R-HSA-5692754;R-HSA-5687123;R-HSA-5692755;R-HSA-5687120;R-HSA-5687121;R-HSA-5692764;R-HSA-5692761;R-HSA-5690245;R-HSA-5687109;R-HSA-5687107;R-HSA-389788;R-HSA-5692749;R-HSA-5690250;R-HSA-5687112;R-HSA-5687113;R-HSA-5687094;R-HSA-5692788;R-HSA-5687090;R-HSA-5687091;R-HSA-5687088;R-HSA-5692785;R-HSA-5687103;R-HSA-5627775;R-HSA-5692794;R-HSA-5687099;R-HSA-5687097;R-HSA-5692775;R-HSA-5692770;R-HSA-56…
R-HSA-5668541	TNFR2 non-canonical NF-kB pathway	63	104	0.0071655	3.96967e-08	5.95451e-07	29	43	0.00338583	9606	Homo sapiens	TCERG1;TNF;PSMD8;PSMD6;PSMD7;PSMD4;PSMD2;PSMD3;TNFRSF8;PSMD1;SKP1;FBXO9;CAP1;FBXW11;TAP1;VRK1;TNFRSF1B;PSMA5;PSMA6;PSMA3;PSMA4;PSMA1;TRAF3;PSMA2;PSME4;PSME1;PSME2;LTB;UBA52;BIRC2;BIRC3;PSMD10;PSMD12;PSMD11;ANAPC15;RPN2;SAR1A;PSMD14;PSMD13;RPN1;CUL1;PSMA7;HDAC7;RAB21;PSMB6;PSMB7;PSMB4;PSMB5;ERICH1;UBB;PSMB2;PSMB3;UBC;PSMB1;PSMF1;RPS27A;CCDC12;TNFRSF9;PSMB8;PSMB9;PSMC5;PSMC6;PSMC3;PSMC4;PSMC2;REL;U…		R-HSA-5693012;R-HSA-5668481;R-HSA-5668417;R-HSA-5676598;R-HSA-5668534;R-HSA-5676596;R-HSA-5668404;R-HSA-5676597;R-HSA-5668789;R-HSA-5676595;R-HSA-5668467;R-HSA-5607731;R-HSA-5676593;R-HSA-5668414;R-HSA-5607741;R-HSA-5668543;R-HSA-8858475;R-HSA-199404;R-HSA-5668454;R-HSA-5669024;R-HSA-5607725;R-HSA-5676591;R-HSA-5675948;R-HSA-8856189;R-HSA-5607726;R-HSA-5607720;R-HSA-5668520;R-HSA-5607723;R-HSA-56…
R-HSA-69306	DNA Replication	78	141	0.00971476	4.44809e-08	6.30011e-07	39	47	0.00370079	9606	Homo sapiens	FEN1;MCM7;GMNN;TM7SF3;PSMD8;PSMD6;PSMD7;PSMD4;PSMD2;PSMD3;PSMD1;CCNL1;SKP1;FBXO9;CDV3;RFC1;TAP1;RBX1;PSMA5;PSMA6;EBNA1BP2;PSMA3;PSMA4;DBF4;PSMA1;PSMA2;PSME4;MCM3;PSME1;TXNIP;MCM4;PSME2;ANAPC5;MCM5;MCM6;UBA52;PSMD10;PSMD12;PCNA;PSMD11;ANAPC15;RPN2;PSMD14;ANAPC16;PSMD13;RPN1;CUL1;ACAT2;PSMA7;ANAPC10;ZMPSTE24;ANAPC11;PSMB6;CLN3;ORC4;PSMB7;PSMB4;PSMB5;ERICH1;UBB;PSMB2;PSMB3;UBC;PSMB1;TMEM208;SUDS3;PS…		R-HSA-68611;R-HSA-68610;R-HSA-69063;R-HSA-69127;R-HSA-68615;R-HSA-69005;R-HSA-68940;R-HSA-69068;R-HSA-176973;R-HSA-68944;R-HSA-68688;R-HSA-68946;R-HSA-69074;R-HSA-68948;R-HSA-69140;R-HSA-69015;R-HSA-68950;R-HSA-69142;R-HSA-68825;R-HSA-69016;R-HSA-69144;R-HSA-69019;R-HSA-68954;R-HSA-68826;R-HSA-68960;R-HSA-69152;R-HSA-68712;R-HSA-176942;R-HSA-68849;R-HSA-68913;R-HSA-69299;R-HSA-68914;R-HSA-68917;R…
R-HSA-5368287	Mitochondrial translation	62	102	0.0070277	4.50008e-08	6.30011e-07	16	17	0.00133858	9606	Homo sapiens	MRPS15;MRPS16;MRPS11;MRPS12;MRPS10;MRPL37;MRPL34;MRPL32;MRPL33;MRPL42;MRPL3;MRPL9;JAK3;ARG2;MRPS25;MRPS22;RPL23;MRPS23;MRPL49;AIP;MRPS18B;MRPS21;MRPS18A;MRPS7;MRPS6;MRPL43;TUFM;MRPS18C;MRPL52;OXA1L;MRPS9;MRPL51;HEATR5B;ELMO1;AURKAIP1;DAP3;MRPS35;MRPS36;MRPL18;MRPS34;MRPL16;MRPL17;MTIF2;MRPL14;MTIF3;MRPS30;MRPL15;MRPL13;MRPL54;MRPL10;MRPL55;SLC25A26;MRPL20;RPS27A;GADD45GIP1;PTCD3;RDX;MRPL27;ASNS;M…		R-HSA-5389842;R-HSA-5419281;R-HSA-5368279;R-HSA-5389845;R-HSA-5389848;R-HSA-5389849;R-HSA-5419261;R-HSA-5419264;R-HSA-5389857;R-HSA-5419271;R-HSA-5419268;R-HSA-5419269;R-HSA-5419273;R-HSA-5419279;R-HSA-5389839;R-HSA-5419277
R-HSA-4608870	Asymmetric localization of PCP proteins	46	66	0.00454733	5.71258e-08	7.99762e-07	6	7	0.000551181	9606	Homo sapiens	CCDC47;PSMD8;PSMD6;PSMD7;PSMD4;PSMD2;PSMD3;PSMD1;FBXO9;TAP1;PSMA5;PSMA6;PSMA3;PSMA4;PSMA1;PSMA2;PSME4;PSME1;PSME2;UBA52;PSMD10;PSMD12;PSMD11;ANAPC15;RPN2;PSMD14;PSMD13;RPN1;PSMA7;PSMB6;PSMB7;PSMB4;PSMB5;ERICH1;UBB;PSMB2;PSMB3;UBC;PSMB1;PSMF1;RPS27A;CCDC12;IDH2;PSMB8;PSMB9;PSMC5;PSMC6;PSMC3;PSMC4;PSMC2		R-HSA-4608854;R-HSA-4608855;R-HSA-4608852;R-HSA-5099886;R-HSA-4608866;R-HSA-4608825
R-HSA-5357801	Programmed Cell Death	99	197	0.0135731	7.31717e-08	1.0244e-06	126	154	0.012126	9606	Homo sapiens	PPP2R2A;PSMD8;PSMD6;PSMD7;FNTA;PSMD4;PSMD2;PSMD3;TNFSF10;PSMD1;KPNA2;KPNA1;FBXO9;EIF2A;TAP1;VRK1;PSME4;PSME1;PSME2;TP53;UBA52;KPNB1;PSMD10;PSMD12;ANAPC15;PSMD11;RPN2;PSMD14;PSMD13;RPN1;BCL2L11;UBB;UBC;PMAIP1;PSMF1;CCDC12;PRRC2B;GGCT;CYCS;HNRNPC;BCL2L1;YWHAE;YWHAB;HMGB2;HMGB1;CASP7;CASP8;SERP1;YWHAQ;CSRP1;OPA1;CASP6;CASP3;C1QBP;METTL16;DNM1L;SPTAN1;YWHAH;HIST1H1C;PARP1;DYNLL1;YWHAZ;PSMA5;PSMA6;PSM…		R-HSA-211715;R-HSA-4331331;R-HSA-211712;R-HSA-508163;R-HSA-508162;R-HSA-211206;R-HSA-211716;R-HSA-352268;R-HSA-114440;R-HSA-4331340;R-HSA-211219;R-HSA-211731;R-HSA-6804596;R-HSA-211734;R-HSA-418846;R-HSA-418845;R-HSA-418852;R-HSA-9627056;R-HSA-2562564;R-HSA-211239;R-HSA-211247;R-HSA-141367;R-HSA-9627089;R-HSA-9627350;R-HSA-212552;R-HSA-114252;R-HSA-114254;R-HSA-114256;R-HSA-114259;R-HSA-3371360;R…
R-HSA-9013694	Signaling by NOTCH4	57	92	0.00633871	8.32186e-08	1.16506e-06	14	20	0.0015748	9606	Homo sapiens	RBPJ;PSMD8;PSMD6;PSMD7;PSMD4;PSMD2;PSMD3;UBXN7;PSMD1;EP300;SKP1;FBXO9;PSENEN;FBXW7;ADAM10;TAP1;YWHAZ;RBX1;PSMA5;PSMA6;KAT2B;PSMA3;PSMA4;PSMA1;PSMA2;PSME1;PSME2;UBA52;PSMD10;PSMD12;PSMD11;ANAPC15;RPN2;PSMD14;PSMD13;RPN1;CUL1;RTN4;PSMA7;PSMB6;PSMB7;NCSTN;PSMB4;PSMB5;ERICH1;UBB;PSMB2;PSMB3;UBC;PSMB1;PSMF1;RPS27A;CCDC12;GALNT1;PSMB8;PSMB9;PSMC5;SNW1;PSMC6;PSMC3;PSMC4;PSMC2		R-HSA-9604471;R-HSA-9013711;R-HSA-9604308;R-HSA-9604629;R-HSA-9604664;R-HSA-9604446;R-HSA-9604642;R-HSA-9604451;R-HSA-9604387;R-HSA-9604550;R-HSA-9013693;R-HSA-9604294;R-HSA-9604264;R-HSA-9604553
R-HSA-73856	RNA Polymerase II Transcription Termination	46	67	0.00461623	8.70536e-08	1.21875e-06	4	4	0.000314961	9606	Homo sapiens	SMG1;EIF4A3;SRP54;HMGB1;CASC3;LSM10;PCF11;MAGOH;PAPOLA;SNRPD3;SEC63;TPD52;NCBP1;NCBP2;THOC2;THOC7;WDR33;SRRM1;MRPS9;DDX39A;NOA1;ZC3H11A;SNRPG;SRSF2;UQCRC1;SRSF3;SNRPE;SRSF4;SNRPF;SRSF5;SRSF6;SRSF7;SLU7;SNRPB;SRSF9;FYTTD1;IDI1;SLBP;SF3B3;RBM8A;POLDIP3;ATXN3;FIP1L1;CSTF1;DHX38;SRSF11;NDUFA9;CPSF7;CHTOP;CPSF6;RPL35A;UPF3B;NUDT21;RNPS1;GRB2;GALM		R-HSA-77586;R-HSA-72180;R-HSA-77592;R-HSA-111437
R-HSA-69481	G2/M Checkpoints	82	154	0.0106104	9.70797e-08	1.35912e-06	19	24	0.00188976	9606	Homo sapiens	YWHAE;FEN1;MCM7;YWHAB;BACH1;PSMD8;BABAM1;PSMD6;PSMD7;PSMD4;YWHAQ;SUMO1;PSMD2;PSMD3;PSMD1;NBN;TOPBP1;KPNA2;DNM1L;CCNL1;YWHAH;FBXO9;PARP1;TAP1;YWHAZ;CDC25B;RNF168;PSMA5;PSMA6;EBNA1BP2;PSMA3;PSMA4;DBF4;PSMA1;PSMA2;PSME4;MCM3;PSME1;MCM4;PSME2;MCM5;MCM6;UBA52;TP53;RHNO1;PSMD10;PSMD12;BLM;PSMD11;ANAPC15;RPN2;PSMD14;PSMD13;RPN1;PSMA7;PSMB6;GGA1;ORC4;PSMB7;PSMB4;PSMB5;ERICH1;UBB;PSMB2;PSMB3;UBC;PSMB1;RBB…		R-HSA-75809;R-HSA-5683735;R-HSA-69891;R-HSA-6799332;R-HSA-75010;R-HSA-8852354;R-HSA-69604;R-HSA-176101;R-HSA-176298;R-HSA-6799246;R-HSA-75016;R-HSA-176264;R-HSA-176175;R-HSA-75028;R-HSA-176116;R-HSA-8852337;R-HSA-176250;R-HSA-8852351;R-HSA-176318
R-HSA-5688426	Deubiquitination	132	288	0.0198429	1.00538e-07	1.40753e-06	73	77	0.00606299	9606	Homo sapiens	OTUD5;RPL3;GABPB1;TOMM20;ACTB;PSMD8;YY1;PSMD6;PSMD7;PSMD4;PSMD2;PSMD3;PAPOLA;PSMD1;EP300;MAP3K7;FBXO9;USP8;RPS9;USP7;USP4;USP3;TAP1;VRK1;CDC25B;XRN1;WDR82;PSME4;PSME1;VDAC3;PSME2;VDAC2;VDAC1;TP53;UBA52;EIF1B;SF1;PSMD10;VCP;PSMD12;INO80D;ANAPC15;PSMD11;RPN2;PSMD14;PSMD13;RPN1;GATA3;HIF1A;ACAT2;ANAPC11;ZMPSTE24;SNX3;ATXN3;UBB;KIF3B;UBC;SNX9;PSMF1;SUDS3;IVNS1ABP;CHTOP;CCDC12;OSBPL3;STAM;NFKBIA;CYLD;…		R-HSA-6781797;R-HSA-688136;R-HSA-5690196;R-HSA-6782820;R-HSA-5688786;R-HSA-8869506;R-HSA-5689950;R-HSA-5688797;R-HSA-5696605;R-HSA-5690845;R-HSA-5690843;R-HSA-5696600;R-HSA-6781814;R-HSA-5689539;R-HSA-5696960;R-HSA-5665871;R-HSA-5690319;R-HSA-8865182;R-HSA-5690827;R-HSA-5689544;R-HSA-5696968;R-HSA-3640872;R-HSA-5690870;R-HSA-5689972;R-HSA-6781764;R-HSA-5691381;R-HSA-5689973;R-HSA-5696627;R-HSA-56…
R-HSA-5610787	Hedgehog 'off' state	70	124	0.00854348	1.01922e-07	1.42691e-06	21	32	0.00251969	9606	Homo sapiens	NUMA1;TCF25;BRK1;PSMD8;TUBA1C;PSMD6;TUBA1B;PSMD7;TUBA1A;PSMD4;PSMD2;PSMD3;PSMD1;LRRFIP1;IFT57;SKP1;FBXO9;TTC32;TUBB;ATG9A;TAP1;TUBA4A;RBX1;PSMA5;PSMA6;PSMA3;PSMA4;PSMA1;PRKAR1A;PSMA2;PSME4;NUMB;PSME1;PSME2;UBA52;PSMD10;PSMD12;PSMD11;ANAPC15;RPN2;PSMD14;PSMD13;RPN1;CUL1;PSMA7;PSMB6;PSMB7;PSMB4;PSMB5;ERICH1;UBB;PSMB2;STAMBPL1;PSMB3;UBC;PSMB1;CTNNA1;PSMF1;RPS27A;IVNS1ABP;CCDC12;CSNK1A1;TUBB4B;PSMB8;…		R-HSA-5610742;R-HSA-5610737;R-HSA-5610749;R-HSA-5610718;R-HSA-5610745;R-HSA-5610746;R-HSA-5610757;R-HSA-5610725;R-HSA-5610727;R-HSA-5610758;R-HSA-5610726;R-HSA-5610754;R-HSA-5610722;R-HSA-5610733;R-HSA-5610732;R-HSA-5610767;R-HSA-5610735;R-HSA-5610766;R-HSA-5610760;R-HSA-5610763;R-HSA-5610730
R-HSA-5358346	Hedgehog ligand biogenesis	48	72	0.00496073	1.08153e-07	1.51415e-06	6	15	0.0011811	9606	Homo sapiens	PSMD8;PSMD6;PSMD7;PSMD4;PSMD2;CHMP1A;PSMD3;PSMD1;FBXO9;TAP1;PSMA5;PSMA6;PSMA3;PSMA4;PSMA1;PSMA2;PSME4;PSME1;PSME2;UBA52;PSMD10;PSMD12;VCP;PSMD11;ANAPC15;RPN2;PSMD14;PSMD13;RPN1;DERL2;PSMA7;PSMB6;PSMB7;PSMB4;PSMB5;ERICH1;UBB;PSMB2;PSMB3;UBC;PSMB1;PSMF1;RPS27A;CCDC12;PSMB8;PSMB9;PSMC5;PSMC6;PSMC3;PSMC4;PSMC2;P4HB		R-HSA-5362448;R-HSA-5358336;R-HSA-5358340;R-HSA-5362441;R-HSA-5362459;R-HSA-5362412
R-HSA-5689603	UCH proteinases	59	98	0.0067521	1.27966e-07	1.79152e-06	11	11	0.000866142	9606	Homo sapiens	ACTB;PSMD8;YY1;PSMD6;PSMD7;PSMD4;PSMD2;PSMD3;PAPOLA;PSMD1;FBXO9;RPS9;ACTL6A;TAP1;UCHL3;UCHL5;PSMA5;PSMA6;PSMA3;PSMA4;XRN1;PSMA1;WDR82;PSMA2;PSME4;PSME1;PSME2;UBA52;SF1;PSMD10;PSMD12;USP15;PSMD11;INO80D;ANAPC15;RPN2;PSMD14;PSMD13;RPN1;NEDD8;PSMA7;PSMB6;PSMB7;PSMB4;PSMB5;ERICH1;UBB;KIF3B;PSMB2;PSMB3;UBC;PSMB1;PSMF1;RPS27A;CCDC12;ADRM1;PSMB8;PSMB9;ASXL1;PSMC5;PSMC6;PSMC3;PSMC4;ASXL2;PSMC2;OGT		R-HSA-5690790;R-HSA-5690759;R-HSA-5690785;R-HSA-5689649;R-HSA-5665854;R-HSA-5689630;R-HSA-5665871;R-HSA-5690319;R-HSA-2179291;R-HSA-5689544;R-HSA-5690808
R-HSA-8950505	Gene and protein expression by JAK-STAT signaling after Interleukin-12 stimulation	48	73	0.00502963	1.5998e-07	2.07974e-06	24	36	0.00283465	9606	Homo sapiens	PHF3;ARF1;RPLP0;CNN2;RAP1B;CDC42;CFL1;PAK2;HSPA9;ANXA2;GSTO1;AIP;TALDO1;MSN;MIF;SOD2;SOD1;HNRNPF;CAPZA1;HNRNPA2B1;TCP1;PSME2;SNRPA1;LCP1;PPIA		R-HSA-8950634;R-HSA-8950314;R-HSA-8950218;R-HSA-8950732;R-HSA-8950637;R-HSA-8950190;R-HSA-8950415;R-HSA-9617941;R-HSA-8950328;R-HSA-8950201;R-HSA-8950426;R-HSA-8950173;R-HSA-8950718;R-HSA-8950175;R-HSA-8950367;R-HSA-8950480;R-HSA-8950608;R-HSA-8950225;R-HSA-8950322;R-HSA-8950771;R-HSA-8950292;R-HSA-8950260;R-HSA-8950581;R-HSA-8950389
R-HSA-69656	Cyclin A:Cdk2-associated events at S phase entry	55	90	0.00620091	2.1154e-07	2.75003e-06	19	19	0.00149606	9606	Homo sapiens	CDKN1A;CDKN1B;CCNH;ARPC1A;PSMD8;PSMD6;PSMD7;PSMD4;PSMD2;PSMD3;PSMD1;SKP1;FBXO9;TAP1;CDC25B;PSMA5;PSMA6;PSMA3;PSMA4;PSMA1;PSMA2;PSME1;PSME2;UBA52;PSMD10;PSMD12;PSMD11;ANAPC15;RPN2;PSMD14;PSMD13;MAX;RPN1;CUL1;PSMA7;TM9SF3;ZMPSTE24;PSMB6;CLN3;PSMB7;PSMB4;PSMB5;ERICH1;UBB;RBBP4;PSMB2;PSMB3;UBC;PSMB1;PSMF1;RPS27A;CCDC12;TPRKB;PRRC2B;PSMB8;PSMB9;PSMC5;PSMC6;PSMC3;CDK4;PSMC4;PSMC2		R-HSA-187520;R-HSA-187552;R-HSA-174273;R-HSA-174054;R-HSA-187916;R-HSA-187948;R-HSA-187949;R-HSA-187506;R-HSA-8848436;R-HSA-187574;R-HSA-187575;R-HSA-198613;R-HSA-187828;R-HSA-174164;R-HSA-8848414;R-HSA-188345;R-HSA-187545;R-HSA-187934;R-HSA-174110
R-HSA-199991	Membrane Trafficking	259	665	0.0458178	2.24532e-07	2.91892e-06	184	218	0.0171654	9606	Homo sapiens	TFRC;CCNH;RPL31;THYN1;GCC2;SLA2;ACTB;PNN;GOLGA4;GOLGA5;TFG;FTH1;DPYSL2;NAMPT;RPS6KA1;KIFAP3;GABARAPL2;FNBP1;COG4;ARRDC3;CSNK1D;GAPVD1;DYNC1LI1;DYNC1LI2;PREB;KDELR2;KIF20B;UBA52;VPS25;OPTN;VPS28;DHX8;SAR1B;TWF1;SLAIN2;TGOLN2;BLOC1S6;PRDX5;SCFD1;SNX2;LARP1;BLOC1S1;SSR1;SNX9;SNX5;SEC31A;SNX6;SNAPIN;SURF4;NFATC3;RAB27A;STAM;SNF8;PUM1;SRPK1;EHD1;STAG1;GOLGB1;ECHDC2;GRB2;CALM3;HNRNPC;CALM1;CALM2;PHF3;A…		R-HSA-8868230;R-HSA-1445143;R-HSA-5229132;R-HSA-6814831;R-HSA-8868236;R-HSA-1445149;R-HSA-8877451;R-HSA-1445144;R-HSA-6814833;R-HSA-2316347;R-HSA-8876191;R-HSA-8876190;R-HSA-8876188;R-HSA-2316349;R-HSA-376357;R-HSA-8876454;R-HSA-8854182;R-HSA-6807877;R-HSA-6807875;R-HSA-8877475;R-HSA-8876193;R-HSA-6807872;R-HSA-8877998;R-HSA-376364;R-HSA-8867756;R-HSA-8867754;R-HSA-350769;R-HSA-376369;R-HSA-19051…
R-HSA-69202	Cyclin E associated events during G1/S transition	54	88	0.00606311	2.3936e-07	3.11168e-06	15	20	0.0015748	9606	Homo sapiens	CDKN1A;CDKN1B;CCNH;ARPC1A;PSMD8;PSMD6;PSMD7;PSMD4;PSMD2;PSMD3;PSMD1;SKP1;FBXO9;TAP1;CDC25B;PSMA5;PSMA6;PSMA3;PSMA4;PSMA1;PSMA2;PSME1;PSME2;UBA52;PSMD10;PSMD12;PSMD11;ANAPC15;RPN2;PSMD14;PSMD13;MAX;RPN1;CUL1;PSMA7;TM9SF3;ZMPSTE24;PSMB6;CLN3;PSMB7;PSMB4;PSMB5;ERICH1;UBB;RBBP4;PSMB2;PSMB3;UBC;PSMB1;PSMF1;RPS27A;CCDC12;TPRKB;PRRC2B;PSMB8;PSMB9;PSMC5;PSMC6;PSMC3;CDK4;PSMC4;PSMC2		R-HSA-187520;R-HSA-187552;R-HSA-69199;R-HSA-187506;R-HSA-8848436;R-HSA-187574;R-HSA-187575;R-HSA-187828;R-HSA-198613;R-HSA-8932400;R-HSA-8848414;R-HSA-69562;R-HSA-188345;R-HSA-187545;R-HSA-188350
R-HSA-162599	Late Phase of HIV Life Cycle	84	163	0.0112305	2.55164e-07	3.31713e-06	62	77	0.00606299	9606	Homo sapiens	NUP107;NUP188;CCNH;GTF2B;MRPS12;HNRNPR;YBX1;PCM1;XPO1;NUP62;PIM1;FLOT2;OSTF1;NELFCD;LYPLA1;SEC13;SUPT16H;TBP;NCBP1;NCBP2;NOSIP;GTF2F1;RANGAP1;GTF2F2;HAUS1;NUP93;NUP50;CHMP3;NUP54;NUP98;UBA52;EIF1B;PPIA;VPS28;PRR13;CHMP5;DCTN5;GTF2A2;TSG101;RNMT;SLC20A1;SHMT2;VPS4B;TAF9;VPS4A;WDR61;FURIN;NUP160;IWS1;TM9SF3;FAM160B1;ERICH1;UBB;NUP85;POLR2B;POLR2C;UBC;TPR;POLR2E;NUP88;POLR2G;POLR2H;TAF9B;RPS27A;POLR…		R-HSA-184323;R-HSA-180739;R-HSA-3159227;R-HSA-167181;R-HSA-167191;R-HSA-180885;R-HSA-167192;R-HSA-171288;R-HSA-167196;R-HSA-167197;R-HSA-9613490;R-HSA-167459;R-HSA-167072;R-HSA-167076;R-HSA-165028;R-HSA-167077;R-HSA-9613498;R-HSA-165034;R-HSA-167083;R-HSA-167087;R-HSA-167468;R-HSA-167084;R-HSA-167085;R-HSA-167474;R-HSA-167090;R-HSA-165043;R-HSA-167089;R-HSA-167478;R-HSA-165047;R-HSA-167477;R-HSA-…
R-HSA-9020591	Interleukin-12 signaling	52	84	0.00578752	3.05562e-07	3.97231e-06	37	56	0.00440945	9606	Homo sapiens	PHF3;ARF1;MAST4;RPLP0;CNN2;RAP1B;CDC42;CFL1;PAK2;JAK1;HSPA9;ANXA2;GSTO1;AIP;TALDO1;MSN;MIF;TYK2;SOD2;SOD1;HNRNPF;CAPZA1;HNRNPA2B1;TCP1;PSME2;SNRPA1;LCP1;P4HB;PPIA		R-HSA-8950218;R-HSA-8950347;R-HSA-8950732;R-HSA-8950415;R-HSA-9617941;R-HSA-8950426;R-HSA-447252;R-HSA-8950173;R-HSA-8950175;R-HSA-8950367;R-HSA-8950480;R-HSA-8950608;R-HSA-8950225;R-HSA-8950354;R-HSA-8950292;R-HSA-8950423;R-HSA-8950057;R-HSA-8950634;R-HSA-8950314;R-HSA-8950637;R-HSA-8950190;R-HSA-8950113;R-HSA-8981093;R-HSA-8950757;R-HSA-8952807;R-HSA-8950456;R-HSA-8950328;R-HSA-8950201;R-HSA-89…
R-HSA-447115	Interleukin-12 family signaling	57	96	0.0066143	3.18067e-07	4.13487e-06	81	114	0.00897638	9606	Homo sapiens	PHF3;ARF1;MAST4;RPLP0;CNN2;RAP1B;CDC42;CFL1;PAK2;JAK1;HSPA9;ANXA2;GSTO1;STAT1;STAT3;AIP;TALDO1;MSN;MIF;TYK2;SOD2;SOD1;HNRNPF;CAPZA1;HNRNPA2B1;TCP1;CANX;PSME2;SNRPA1;LCP1;P4HB;UQCRC2;IL6ST;PPIA		R-HSA-8950537;R-HSA-8950415;R-HSA-9617941;R-HSA-8984963;R-HSA-8950405;R-HSA-8984964;R-HSA-8983835;R-HSA-8950426;R-HSA-447252;R-HSA-8983834;R-HSA-8950173;R-HSA-8950175;R-HSA-8950292;R-HSA-447130;R-HSA-8950423;R-HSA-8950441;R-HSA-8950057;R-HSA-8950314;R-HSA-8952749;R-HSA-8983983;R-HSA-8950190;R-HSA-8983841;R-HSA-8983845;R-HSA-448427;R-HSA-8950183;R-HSA-8950456;R-HSA-8950328;R-HSA-8950201;R-HSA-8950…
R-HSA-5632684	Hedgehog 'on' state	55	92	0.00633871	4.12055e-07	5.35672e-06	19	37	0.00291339	9606	Homo sapiens	CCDC47;CDC73;PSMD8;PSMD6;PSMD7;PSMD4;PSMD2;PSMD3;ARHGDIB;PSMD1;FBXO9;TAP1;RBX1;PSMA5;PSMA6;PSMA3;PSMA4;PSMA1;PSMA2;PSME4;NUMB;PSME1;PSME2;UBA52;PSMD10;PSMD12;PSMD11;ANAPC15;RPN2;PSMD14;PSMD13;RPN1;PSMA7;PAPSS1;PSMB6;PSMB7;PSMB4;RAB11FIP1;PSMB5;ERICH1;UBB;PSMB2;STAMBPL1;PSMB3;UBC;PSMB1;SPOP;PSMF1;RPS27A;CCDC12;CSNK1A1;RDX;PSMB8;PSMB9;ITCH;PSMC5;PSMC6;PSMC3;PSMC4;PSMC2		R-HSA-5635861;R-HSA-5633040;R-HSA-5635856;R-HSA-5635868;R-HSA-5632668;R-HSA-5632671;R-HSA-5632670;R-HSA-5635865;R-HSA-5635864;R-HSA-5632667;R-HSA-5635845;R-HSA-5632646;R-HSA-5632672;R-HSA-5632674;R-HSA-5632652;R-HSA-5610735;R-HSA-5635855;R-HSA-5635854;R-HSA-5632648
R-HSA-8951664	Neddylation	112	241	0.0166047	4.77421e-07	6.20648e-06	31	31	0.00244094	9606	Homo sapiens	TCERG1;UBE2D3;DCAF8;MSMO1;DCAF7;GLS;PSMD8;PSMD6;PSMD7;PSMD4;PSMD2;PSMD3;PSMD1;FBXO7;SKP1;FBXO9;FBXW4;WSB1;FBXW11;FBXW7;TAP1;FBXO11;RBX1;XRN1;PSME4;PSME1;PSME2;UBA52;ATP6V1A;CUL9;PSMD10;PSMD12;ANAPC15;PSMD11;CUL5;RPN2;SAR1A;PSMD14;PRKDC;PSMD13;ANKRD12;RPN1;CUL1;IQGAP1;HIF1A;ACAT2;RIC8A;UBB;BTBD1;UBC;PSMF1;NAE1;ZC3H15;OSBPL8;CRADD;CCDC12;OSBPL3;STAM;PUM2;COPS4;NR4A1;COPS3;COPS6;COPS2;UBA3;TAB2;COPS…		R-HSA-8956040;R-HSA-8956106;R-HSA-8956234;R-HSA-8956045;R-HSA-8956099;R-HSA-8956103;R-HSA-8951751;R-HSA-8956184;R-HSA-8955289;R-HSA-8951644;R-HSA-8956050;R-HSA-8951764;R-HSA-8955285;R-HSA-8951766;R-HSA-8956200;R-HSA-8951656;R-HSA-8955241;R-HSA-8952618;R-HSA-8956140;R-HSA-8952044;R-HSA-8952620;R-HSA-8955245;R-HSA-8951661;R-HSA-8951648;R-HSA-5690808;R-HSA-8952039;R-HSA-8956025;R-HSA-8956026;R-HSA-8…
R-HSA-5689880	Ub-specific processing proteases	99	206	0.0141932	5.23351e-07	6.80356e-06	38	40	0.00314961	9606	Homo sapiens	GABPB1;TOMM20;PSMD8;PSMD6;PSMD7;PSMD4;PSMD2;PSMD3;PSMD1;MAP3K7;FBXO9;USP8;USP7;USP4;USP3;TAP1;VRK1;CDC25B;PSME4;PSME1;VDAC3;PSME2;VDAC2;VDAC1;TP53;UBA52;EIF1B;PSMD10;PSMD12;ANAPC15;PSMD11;RPN2;PSMD14;PSMD13;RPN1;GATA3;HIF1A;ANAPC11;ZMPSTE24;SNX3;UBB;UBC;SNX9;PSMF1;SUDS3;IVNS1ABP;CHTOP;CCDC12;STAM;NFKBIA;CYLD;TADA3;MDM2;CALU;CYSTM1;MDM4;HYOU1;WDR48;CALCOCO2;USP33;CCDC47;USP34;PTEN;TMEM43;USP47;USP…		R-HSA-5696534;R-HSA-6781797;R-HSA-870479;R-HSA-5690196;R-HSA-6782820;R-HSA-6782628;R-HSA-5696914;R-HSA-936390;R-HSA-5689950;R-HSA-5696605;R-HSA-5696600;R-HSA-6781814;R-HSA-5689539;R-HSA-5696960;R-HSA-8869456;R-HSA-5696968;R-HSA-3640872;R-HSA-5689972;R-HSA-5696564;R-HSA-6781764;R-HSA-5689973;R-HSA-5696627;R-HSA-5696947;R-HSA-5697009;R-HSA-5696945;R-HSA-870437;R-HSA-5696958;R-HSA-6783177;R-HSA-6781…
R-HSA-5607764	CLEC7A (Dectin-1) signaling	66	120	0.00826788	5.58575e-07	7.26148e-06	31	45	0.00354331	9606	Homo sapiens	TCERG1;UBE2D3;IKBKB;PSMD8;PPP3CA;TUBA1C;PSMD6;CASP8;PSMD7;PSMD4;PSMD2;PSMD3;PPP6R3;TMED2;PSMD1;MAP3K7;SKP1;FBXO9;ACTR2;FBXW11;TAP1;PSMA5;PSMA6;PSMA3;PSMA4;PSMA1;PSMA2;PSME4;PSME1;PSME2;UBA52;PSMD10;PSMD12;PSMD11;ANAPC15;RPN2;SAR1A;PSMD14;PSMD13;RPN1;CUL1;RTF1;MALT1;RELA;ACAT2;PSMA7;PSMB6;PSMB7;PSMB4;PSMB5;ERICH1;UBB;PSMB2;PSMB3;UBC;PSMB1;PSMF1;RPS27A;CCDC12;TXNL1;NFATC3;PSMB8;PSMB9;NFKBIA;PSMC5;P…		R-HSA-2730849;R-HSA-2730872;R-HSA-74448;R-HSA-169683;R-HSA-5607751;R-HSA-169680;R-HSA-5607744;R-HSA-5607747;R-HSA-5607757;R-HSA-5660622;R-HSA-5607756;R-HSA-5607759;R-HSA-2730867;R-HSA-5660662;R-HSA-5607732;R-HSA-5660663;R-HSA-5607728;R-HSA-202534;R-HSA-5607731;R-HSA-2730894;R-HSA-5607741;R-HSA-5607742;R-HSA-5607736;R-HSA-202541;R-HSA-5660665;R-HSA-5660965;R-HSA-5607725;R-HSA-5607724;R-HSA-5607726…
R-HSA-1428517	The citric acid (TCA) cycle and respiratory electron transport	108	233	0.0160535	8.49834e-07	1.08347e-05	45	67	0.00527559	9606	Homo sapiens	NDUFA11;NDUFA12;NDUFA10;ATP5C1;COX6A1;CNDP2;NARS;MPC1;MPC2;BSG;LGALS8;ACSL1;SDHD;SDHA;SDHB;ATP5J2;COX6B1;COX7A2L;SCO2;TMEM126A;UQCRC1;VDAC1;SUCLG1;TMEM126B;UQCRC2;UQCRB;COX16;NDUFB10;NDUFB11;GLO1;ATP5J;ATP5I;ATP5H;ATP5O;UQCRH;ATP5L;ATP5B;STIP1;LDHB;LDHA;ATP5E;COX14;NDUFV3;TRAP1;SURF1;PDHA1;IDH1;IDH2;CS;UQCRQ;NDUFAF3;CYCS;NDUFAF1;COX20;COX7B;PIGT;COX4I1;ETFA;ATP5G3;ETFB;ATP5G2;COX7C;ATP5G1;N4BP2L2…		R-HSA-6800870;R-HSA-70979;R-HSA-6800868;R-HSA-6799203;R-HSA-166214;R-HSA-6799202;R-HSA-204169;R-HSA-163214;R-HSA-6788523;R-HSA-166220;R-HSA-163213;R-HSA-163217;R-HSA-70994;R-HSA-70997;R-HSA-450971;R-HSA-71775;R-HSA-9012374;R-HSA-164834;R-HSA-5694071;R-HSA-164832;R-HSA-71397;R-HSA-9012268;R-HSA-71783;R-HSA-71401;R-HSA-71849;R-HSA-170026;R-HSA-203946;R-HSA-164651;R-HSA-164840;R-HSA-6799179;R-HSA-67…
R-HSA-69206	G1/S Transition	77	150	0.0103348	9.02888e-07	1.08347e-05	56	61	0.00480315	9606	Homo sapiens	CDKN1A;CDKN1B;MCM7;CCNH;ARPC1A;GMNN;PSMD8;PSMD6;PSMD7;PSMD4;PPP2R1B;PPP2R1A;PSMD2;PSMD3;PSMD1;CCNL1;SKP1;FBXO9;CDV3;TAP1;CDC25B;PSMA5;PSMA6;PSMA3;PSMA4;DBF4;PSMA1;PSMA2;MCM3;PSME1;MCM4;PSME2;MCM5;MCM6;UBA52;KPNB1;PSMD10;PSMD12;PCNA;PSMD11;ANAPC15;RPN2;PSMD14;PSMD13;HDAC1;MAX;RPN1;CUL1;PSMA7;TM9SF3;ZMPSTE24;PSMB6;PPP2CA;CLN3;ORC4;PSMB7;PSMB4;PSMB5;ERICH1;UBB;RBBP4;PSMB2;PSMB3;UBC;PSMB1;PSMF1;RPS27…		R-HSA-187520;R-HSA-8961934;R-HSA-8961678;R-HSA-8961920;R-HSA-8961665;R-HSA-8962050;R-HSA-8961671;R-HSA-8961688;R-HSA-8961946;R-HSA-8848414;R-HSA-187545;R-HSA-8961961;R-HSA-187552;R-HSA-8961952;R-HSA-8961699;R-HSA-69299;R-HSA-68914;R-HSA-8848436;R-HSA-187574;R-HSA-68917;R-HSA-68916;R-HSA-187575;R-HSA-187828;R-HSA-68919;R-HSA-8961982;R-HSA-68918;R-HSA-8932400;R-HSA-8961840;R-HSA-69562;R-HSA-188345;…
R-HSA-3371556	Cellular response to heat stress	71	135	0.00930136	1.0296e-06	1.23551e-05	23	29	0.00228346	9606	Homo sapiens	YWHAE;HSP90AB1;NUP107;NUP188;DOCK8;HSPB1;BRK1;MAEA;NUP62;DHX15;FLOT2;EP300;OSTF1;SEC13;HSP90AA1;HSBP1;NOSIP;NUP93;EEF1A1;DNAJC2;DNAJC7;NUP50;PSME4;NUP54;NUP98;FKBP4;PRR13;CCDC84;DCTN5;VCP;RPS19BP1;MRPL18;HSPA14;NUP160;DEDD2;DNAJB1;HSPH1;DNAJB6;UBB;NUP85;BAG1;TPR;NUP88;RAE1;RANBP2;HSPA9;HSPA8;HSPA5;ST13;HSPA4;PTGES3;RPA2;NUP153;STAG1;ZNFX1;RPA3;NAA15;NUPL2;HSPA1B;METAP1;HSPA1A		R-HSA-5251955;R-HSA-5082409;R-HSA-5251959;R-HSA-5324632;R-HSA-5333051;R-HSA-5082369;R-HSA-4793925;R-HSA-3371518;R-HSA-3371582;R-HSA-3371554;R-HSA-3371586;R-HSA-4793819;R-HSA-3371591;R-HSA-3371527;R-HSA-5251942;R-HSA-3371435;R-HSA-3371467;R-HSA-5324617;R-HSA-5252041;R-HSA-5082356;R-HSA-3371567;R-HSA-5082384;R-HSA-5252079
R-HSA-72187	mRNA 3'-end processing	39	58	0.00399614	1.29547e-06	1.55456e-05	3	3	0.00023622	9606	Homo sapiens	FYTTD1;IDI1;SF3B3;RBM8A;POLDIP3;EIF4A3;SRP54;HMGB1;CASC3;ATXN3;FIP1L1;PCF11;MAGOH;PAPOLA;CSTF1;DHX38;SRSF11;SEC63;NDUFA9;TPD52;CHTOP;CPSF7;CPSF6;NCBP1;NCBP2;RPL35A;UPF3B;THOC2;THOC7;WDR33;SRRM1;NUDT21;MRPS9;DDX39A;NOA1;ZC3H11A;SRSF2;UQCRC1;SRSF3;SRSF4;RNPS1;GRB2;GALM;SRSF5;SRSF6;SRSF7;SLU7;SRSF9		R-HSA-8849157;R-HSA-72180;R-HSA-72185
R-HSA-3371453	Regulation of HSF1-mediated heat shock response	62	113	0.00778559	1.29941e-06	1.55929e-05	11	14	0.00110236	9606	Homo sapiens	YWHAE;NUP107;NUP188;HSPB1;BRK1;MAEA;NUP62;DHX15;FLOT2;OSTF1;SEC13;HSBP1;NOSIP;NUP93;DNAJC2;DNAJC7;NUP50;PSME4;NUP54;NUP98;FKBP4;PRR13;CCDC84;DCTN5;RPS19BP1;MRPL18;HSPA14;NUP160;DEDD2;DNAJB1;HSPH1;DNAJB6;UBB;NUP85;BAG1;TPR;NUP88;RAE1;RANBP2;HSPA9;HSPA8;HSPA5;ST13;HSPA4;RPA2;NUP153;STAG1;ZNFX1;RPA3;NAA15;NUPL2;HSPA1B;METAP1;HSPA1A		R-HSA-5251955;R-HSA-5251942;R-HSA-5251959;R-HSA-3371435;R-HSA-3371467;R-HSA-5252041;R-HSA-5333051;R-HSA-3371567;R-HSA-4793925;R-HSA-3371518;R-HSA-5252079
R-HSA-6807070	PTEN Regulation	84	171	0.0117817	1.61644e-06	1.93973e-05	56	56	0.00440945	9606	Homo sapiens	KDM5A;ATF2;PTEN;CHD4;PSMD8;PSMD6;PSMD7;PSMD4;PPP2R1B;PSMD2;PSMD3;MLX;PSMD1;MAF1;FBXO9;MCCC2;USP7;CNOT6L;CSNK2A1;EED;TAP1;COMMD3;PSMA5;PSMA6;PSMA3;PSMA4;RRAGC;PSMA1;PSMA2;CSNK2B;PSME4;PSME1;PSME2;UBA52;TP53;PSMD10;PSMD12;HDAC2;PSMD11;HDAC3;ANAPC15;RPN2;PSMD14;PSMD13;HDAC1;RPN1;XIAP;PSMA7;HDAC7;PSMB6;PSMB7;PSMB4;PSMB5;ERICH1;UBB;RBBP4;PSMB2;PSMB3;UBC;PSMB1;RPS3;RBBP7;PSMF1;RPS27A;SNX5;SUZ12;EGR1;JU…		R-HSA-8944522;R-HSA-8944650;R-HSA-2318752;R-HSA-8948621;R-HSA-8944397;R-HSA-8850945;R-HSA-8948623;R-HSA-8948612;R-HSA-8944538;R-HSA-8944026;R-HSA-8850961;R-HSA-8948757;R-HSA-8948651;R-HSA-8944684;R-HSA-8948524;R-HSA-8945709;R-HSA-6807106;R-HSA-6807105;R-HSA-8944047;R-HSA-8948641;R-HSA-6807118;R-HSA-8943780;R-HSA-8944420;R-HSA-8948775;R-HSA-8948536;R-HSA-8944569;R-HSA-6807126;R-HSA-8850997;R-HSA-8…
R-HSA-4086400	PCP/CE pathway	56	99	0.006821	1.70178e-06	2.04213e-05	16	24	0.00188976	9606	Homo sapiens	CCDC47;CLTC;CLTA;PSMD8;PSMD6;PSMD7;PSMD4;GLIPR2;PSMD2;PSMD3;PSMD1;RAC1;AP2M1;FBXO9;LYPLA2;TAP1;RHOA;PSMA5;PSMA6;PSMA3;PSMA4;PSMA1;PSMA2;PSME4;PSME1;PSME2;PFN1;UBA52;PSMD10;PSMD12;PSMD11;ANAPC15;RPN2;PSMD14;PSMD13;RPN1;RAP1GDS1;PSMA7;PSMB6;PSMB7;PSMB4;PSMB5;ERICH1;UBB;PSMB2;PSMB3;BLOC1S1;UBC;PSMB1;AP2S1;PSMF1;RPS27A;CCDC12;IDH2;AP2B1;PSMB8;PSMB9;PSMC5;PSMC6;PSMC3;PSMC4;PSMC2		R-HSA-3858491;R-HSA-5099886;R-HSA-4608866;R-HSA-5140747;R-HSA-3858495;R-HSA-3858482;R-HSA-3858480;R-HSA-5138432;R-HSA-5138433;R-HSA-4608854;R-HSA-4608855;R-HSA-3858475;R-HSA-4608852;R-HSA-5138459;R-HSA-3965450;R-HSA-4608825
R-HSA-2132295	MHC class II antigen presentation	75	148	0.0101971	1.94762e-06	2.33714e-05	25	26	0.00204724	9606	Homo sapiens	PHF3;ARF1;TCF25;CLTC;CLTA;UBE3A;TUBA1C;ACTR1A;TUBA1B;TUBA1A;CAPZB;AP1G2;AP1G1;GLIPR2;KIF5B;KIFAP3;GYG1;ACP1;CTSC;AP2M1;CTSB;HLA-DPA1;CAP1;SEC13;ANXA2;TUBB;TAP1;KIF22;DYNLL1;TUBA4A;DNM2;DYNC1LI1;DYNC1LI2;KIF2A;CANX;ERGIC2;HLA-DQB1;RAB7A;DYNC1I2;DCTN5;DCTN2;DCTN1;TUBGCP2;SAR1B;RAB1B;TWF1;KLC1;HLA-DMA;KIF3B;AP2S1;APOPT1;HLA-DQA1;SEC31A;CTSA;DYNC1H1;CD74;HLA-DRB5;UBE2H;TBCB;AP2B1;TUBB4B;PSMB8;ASXL1;C…		R-HSA-2130336;R-HSA-8951498;R-HSA-8951500;R-HSA-2130725;R-HSA-2130731;R-HSA-2130349;R-HSA-2130478;R-HSA-2213235;R-HSA-2213236;R-HSA-2130486;R-HSA-2213239;R-HSA-2213241;R-HSA-2213243;R-HSA-8856157;R-HSA-2130619;R-HSA-2213244;R-HSA-2213246;R-HSA-2213248;R-HSA-2130500;R-HSA-2130504;R-HSA-2130378;R-HSA-2130640;R-HSA-2130641;R-HSA-2130706;R-HSA-2130393
R-HSA-3108232	SUMO E3 ligases SUMOylate target proteins	88	183	0.0126085	2.11638e-06	2.53965e-05	131	131	0.010315	9606	Homo sapiens	NUP107;NUP188;SMC5;RORA;PARK7;SMC3;NR3C1;CHCHD3;TRIM28;PMPCB;EP300;OSTF1;HADH;DDX17;NSMCE1;NOSIP;PIAS1;EEF1A1;NUP93;CLIP1;NUP98;TP53;SF1;PRR13;DNMT1;BLM;DDX5;CTBP1;ZBTB1;GATA3;NUP160;NUP85;RAD21;TPR;SAFB2;NUP88;SNX5;UBE2I;CBX5;VDR;NUP153;NR4A2;NFKBIA;STAG1;STAG2;HNRNPK;SP3;REL;MDM2;CYSTM1;ANP32B;HNRNPC;HIST1H4C;TOP2B;ZNF131;SETD2;DDX46;PCM1;SUMO1;SUMO3;NUP62;SUMO2;FLOT2;CD53;NCOA1;RBM17;SEC13;PAR…		R-HSA-4655431;R-HSA-4641350;R-HSA-4719436;R-HSA-4641345;R-HSA-4719424;R-HSA-4616015;R-HSA-4341070;R-HSA-4755524;R-HSA-4085296;R-HSA-4755526;R-HSA-4719448;R-HSA-3234081;R-HSA-3000383;R-HSA-3903017;R-HSA-4341072;R-HSA-4341073;R-HSA-4546385;R-HSA-4641362;R-HSA-4086059;R-HSA-3234084;R-HSA-4090408;R-HSA-4546387;R-HSA-4655440;R-HSA-4568914;R-HSA-4546386;R-HSA-4755536;R-HSA-3900194;R-HSA-4570463;R-HSA-4…
R-HSA-2990846	SUMOylation	91	192	0.0132286	2.52823e-06	3.03388e-05	140	140	0.0110236	9606	Homo sapiens	NUP107;NUP188;SMC5;RORA;PARK7;SMC3;NR3C1;CHCHD3;TRIM28;PMPCB;EP300;OSTF1;HADH;DDX17;NSMCE1;NOSIP;PIAS1;EEF1A1;NUP93;CLIP1;NUP98;TP53;SF1;PRR13;DNMT1;BLM;DDX5;CTBP1;ZBTB1;GATA3;NUP160;NUP85;RAD21;TPR;SAFB2;NUP88;SNX5;UBE2I;CBX5;VDR;NUP153;NR4A2;NFKBIA;STAG1;STAG2;HNRNPK;SP3;REL;MDM2;UBA2;CYSTM1;ANP32B;HNRNPC;HIST1H4C;SAE1;TOP2B;ZNF131;SETD2;DDX46;PCM1;SENP5;SUMO1;SUMO3;NUP62;SUMO2;FLOT2;CD53;NCOA1…		R-HSA-4655431;R-HSA-4641350;R-HSA-4719436;R-HSA-4641345;R-HSA-4719424;R-HSA-4616015;R-HSA-4341070;R-HSA-4755524;R-HSA-4085296;R-HSA-4755526;R-HSA-4719448;R-HSA-3234081;R-HSA-3000383;R-HSA-3903017;R-HSA-4341072;R-HSA-4341073;R-HSA-4546385;R-HSA-4641362;R-HSA-4086059;R-HSA-3234084;R-HSA-4090408;R-HSA-4546387;R-HSA-4655440;R-HSA-4568914;R-HSA-4546386;R-HSA-4755536;R-HSA-3900194;R-HSA-4570463;R-HSA-4…
R-HSA-8939236	RUNX1 regulates transcription of genes involved in differentiation of HSCs	58	106	0.00730329	3.02497e-06	3.62997e-05	13	15	0.0011811	9606	Homo sapiens	CCNH;PSMD8;PSMD6;CHCHD3;PSMD7;PSMD4;PSMD2;PSMD3;PSMD1;ME2;FBXO9;RBM17;ATP6V0E1;H2AFZ;TCF12;H2AFV;TAP1;PSMA5;PSMA6;PSMA3;PSMA4;PSMA1;PSMA2;PSME4;PSME1;PSME2;UBA52;PSMD10;PSMD12;GRN;PSMD11;ANAPC15;CBFB;RPN2;PSMD14;PSMD13;RPN1;NDUFB1;GATA3;PSMA7;TM9SF3;PSMB6;PSMB7;PSMB4;PSMB5;ERICH1;UBB;PSMB2;PSMB3;UBC;PSMB1;PSMF1;RPS27A;CCDC12;H3F3B;PTGES3;H3F3A;PSMB8;PSMB9;CLK1;ITCH;PSMC5;PSMC6;PSMC3;PSMC4;PSMC2;C…		R-HSA-8956649;R-HSA-8956586;R-HSA-8956652;R-HSA-8956684;R-HSA-8865505;R-HSA-8956608;R-HSA-8865482;R-HSA-8956568;R-HSA-8865491;R-HSA-8956639;R-HSA-8957265;R-HSA-8956659;R-HSA-8865498
R-HSA-6781823	Formation of TC-NER Pre-Incision Complex	37	56	0.00385834	3.50798e-06	4.20958e-05	7	7	0.000551181	9606	Homo sapiens	ISY1;SHMT2;CCNH;SLC20A1;MRPS12;WDR61;TM9SF3;FAM160B1;UBB;ERICH1;POLR2B;POLR2C;UBC;POLR2E;EMC3;EP300;POLR2G;POLR2H;POLR2I;RPS27A;POLR2J;ADSS;POLR2K;POLR2L;HMGN1;DNAJC19;LYPLA1;USP7;WWP1;GTF2H1;RBX1;COPS4;CUL4A;DDB1;COPS3;NR4A1;COPS6;ERCC3;COPS2;PPIE;TCEA1;CALR;COPS8;ZNF830;FKBP4;UBA52		R-HSA-6782069;R-HSA-6782004;R-HSA-6781840;R-HSA-6781824;R-HSA-6781867;R-HSA-6781818;R-HSA-6781833
R-HSA-382556	ABC-family proteins mediated transport	64	122	0.00840568	3.66779e-06	4.40135e-05	14	27	0.00212598	9606	Homo sapiens	USP33;HSPB1;ENO1;PSMD8;PSMD6;PSMD7;PSMD4;PSMD2;NAMPT;PSMD3;PSMD1;KAT7;FBXO9;EIF2A;TAP1;PSMA5;PSMA6;ELF1;PSMA3;PSMA4;KIF2A;PSMA1;PEX3;PSMA2;XRN2;PSME4;MCM3;PSME1;PSME2;NUP98;UBA52;ABCG1;PSMD10;PSMD12;VCP;PSMD11;ANAPC15;RPN2;PSMD14;PSMD13;RPN1;DERL1;DERL2;PSMA7;PSMB6;PSMB7;PSMB4;PSMB5;ERICH1;UBB;PSMB2;PSMB3;UBC;PSMB1;ANKRD10;PSMF1;RPS27A;PEX19;CCDC12;HSPA4;EIF2S2;EIF2S1;LSM3;PSMB8;PSMB9;PSMC5;EIF2S…		R-HSA-382560;R-HSA-266082;R-HSA-1454928;R-HSA-8866542;R-HSA-382575;R-HSA-5227009;R-HSA-382613;R-HSA-8866551;R-HSA-1454916;R-HSA-265783;R-HSA-8866546;R-HSA-1467457;R-HSA-5682285;R-HSA-8866553
R-HSA-1169408	ISG15 antiviral mechanism	48	83	0.00571862	5.09064e-06	6.10877e-05	16	16	0.00125984	9606	Homo sapiens	EIF4A2;NUP107;NUP188;EIF4A3;UBE2L6;NUP62;FLOT2;KPNA4;OSTF1;ARIH1;KPNA2;KPNA3;KPNA1;JAK1;EIF2A;SEC13;NOSIP;NUP93;PPM1B;IRF3;NUP50;NUP54;NUP98;EIF4E2;UBA52;KPNB1;PRR13;DCTN5;NUP160;ERICH1;UBB;NUP85;UBC;TPR;NUP88;RPS27A;EIF4E;RAE1;RANBP2;STAT1;MX1;EIF2AK2;NUP153;ISG15;ZNFX1;MARS;UBE2N;NUPL2;EIF4G3;EIF4G2;EIF4G1		R-HSA-1678841;R-HSA-936462;R-HSA-1169395;R-HSA-1678843;R-HSA-1169394;R-HSA-1678842;R-HSA-1169397;R-HSA-1169399;R-HSA-1169398;R-HSA-1169403;R-HSA-1176059;R-HSA-1169307;R-HSA-1169402;R-HSA-1169405;R-HSA-1169404;R-HSA-1169406
R-HSA-446652	Interleukin-1 family signaling	79	163	0.0112305	5.1782e-06	6.21384e-05	46	79	0.00622047	9606	Homo sapiens	PTPN22;HMGB1;ACTB;IKBKB;PSMD8;PSMD6;TBK1;PSMD7;PSMD4;PSMD2;NKIRAS2;PSMD3;CASP1;PSMD1;MAP3K7;SKP1;FBXO9;RARS2;H2AFY;FBXW11;IL1R2;TAP1;RBX1;PSMA5;PSMA6;PSMA3;PSMA4;KIF2A;PSMA1;PSMA2;PSME4;PSME1;PSME2;BDP1;UBA52;SQSTM1;PSMD10;PSMD12;PSMD11;ANAPC15;RPN2;PSMD14;PSMD13;RPN1;MAZ;CUL1;TOB1;RELA;ACAT2;PSMA7;PSMB6;PSMB7;PSMB4;PSMB5;ERICH1;UBB;PSMB2;PSMB3;UBC;PSMB1;PSMF1;RPS27A;ATP6V1D;PTPN18;CCDC12;STAT3;T…		R-HSA-727819;R-HSA-507719;R-HSA-9012556;R-HSA-451649;R-HSA-446862;R-HSA-5684250;R-HSA-450187;R-HSA-5684248;R-HSA-168140;R-HSA-446870;R-HSA-5609665;R-HSA-8948063;R-HSA-9012689;R-HSA-9630923;R-HSA-446684;R-HSA-446877;R-HSA-451418;R-HSA-448678;R-HSA-446694;R-HSA-446692;R-HSA-209063;R-HSA-168166;R-HSA-5684275;R-HSA-9008684;R-HSA-209061;R-HSA-209125;R-HSA-448673;R-HSA-5684273;R-HSA-2730894;R-HSA-89480…
R-HSA-5358351	Signaling by Hedgehog	80	168	0.011575	8.36321e-06	9.19953e-05	45	82	0.00645669	9606	Homo sapiens	NUMA1;TCF25;CCDC47;BRK1;CDC73;PSMD8;TUBA1C;PSMD6;TUBA1B;PSMD7;TUBA1A;PSMD4;PSMD2;CHMP1A;PSMD3;ARHGDIB;PSMD1;LRRFIP1;IFT57;SKP1;FBXO9;TTC32;TUBB;ATG9A;TAP1;TUBA4A;RBX1;PSMA5;PSMA6;PSMA3;PSMA4;PSMA1;PRKAR1A;PSMA2;PSME4;NUMB;PSME1;PSME2;UBA52;PSMD10;PSMD12;VCP;PSMD11;ANAPC15;RPN2;PSMD14;PSMD13;RPN1;CUL1;DERL2;PSMA7;PAPSS1;PSMB6;PSMB7;PSMB4;RAB11FIP1;PSMB5;ERICH1;UBB;PSMB2;STAMBPL1;PSMB3;UBC;PSMB1;SP…		R-HSA-5635861;R-HSA-5362448;R-HSA-5633040;R-HSA-5635856;R-HSA-5635868;R-HSA-5632668;R-HSA-5362459;R-HSA-5632671;R-HSA-5610718;R-HSA-5632670;R-HSA-5635865;R-HSA-5635864;R-HSA-5632667;R-HSA-5610757;R-HSA-5635845;R-HSA-5358336;R-HSA-5610758;R-HSA-5632646;R-HSA-5358340;R-HSA-5610754;R-HSA-5362441;R-HSA-5632652;R-HSA-5610767;R-HSA-5635855;R-HSA-5635854;R-HSA-5610766;R-HSA-5610760;R-HSA-5632648;R-HSA-5…
R-HSA-983168	Antigen processing: Ubiquitination & Proteasome degradation	132	315	0.0217032	8.65278e-06	9.51806e-05	8	9	0.000708661	9606	Homo sapiens	NARF;UBE2D3;UBE2L6;UBE3A;ENO1;COX6A1;UBE2Z;UBE2L3;GLS;PSMD8;NPEPPS;HERC4;PSMD6;PSMD7;RNF114;PSMD4;PSMD2;RNF19A;PSMD3;PSMD1;FBXO7;SKP1;FBXO9;FBXW4;WSB1;KDM2A;FBXW11;FBXW7;TAP1;UBE4A;CNPY2;FBXO11;RBX1;PIAS1;DPM2;PSME4;DNAJB11;SRSF2;PSME1;PSME2;TXNIP;ANAPC5;RBCK1;LAP3;KIF20B;CBLL1;UBA52;ATP6V1A;PSMD10;ANAPC13;PSMD12;ANAPC15;PSMD11;CUL5;RPN2;SAR1A;PSMD14;PRKDC;UBA6;PSMD13;ANKRD12;RPN1;CUL1;UBR2;IQGAP…		R-HSA-983150;R-HSA-983147;R-HSA-983162;R-HSA-983157;R-HSA-983156;R-HSA-983140;R-HSA-983153;R-HSA-983152
R-HSA-351202	Metabolism of polyamines	46	80	0.00551192	9.08208e-06	9.99029e-05	7	17	0.00133858	9606	Homo sapiens	AMD1;SAT1;PSMD8;PSMD6;PSMD7;PSMD4;PSMD2;PSMD3;PSMD1;FBXO9;TAP1;PSMA5;PSMA6;PSMA3;PSMA4;PSMA1;DKC1;PSMA2;PSME4;SMS;PSME1;PSME2;PSMD10;PSMD12;PSMD11;ANAPC15;RPN2;PSMD14;PSMD13;RPN1;OAZ1;OAZ2;PSMA7;PSMB6;PSMB7;PSMB4;PSMB5;PSMB2;PSMB3;PSMB1;PSMF1;CCDC12;AZIN1;PSMB8;PSMB9;PSMC5;PSMC6;PSMC3;PSMC4;PSMC2		R-HSA-353125;R-HSA-350567;R-HSA-351207;R-HSA-351222;R-HSA-350600;R-HSA-351208;R-HSA-351210
R-HSA-8878159	Transcriptional regulation by RUNX3	61	118	0.00813008	9.36441e-06	0.000103009	46	47	0.00370079	9606	Homo sapiens	CDKN1A;CCDC47;ARPC1A;RBPJ;PSMD8;PSMD6;PSMD7;PSMD4;PSMD2;PSMD3;PSMD1;EP300;FBXO9;BRD2;TAP1;RUNX3;PSMA5;PSMA6;KAT2B;PSMA3;PSMA4;PSMA1;PSMA2;PSME1;PSME2;UBA52;TP53;PSMD10;PSMD12;PSMD11;ANAPC15;CBFB;RPN2;PSMD14;PSMD13;RPN1;NDUFB1;RTN4;PSMA7;PSMB6;PSMB7;PSMB4;BCL2L11;PSMB5;ERICH1;UBB;PSMB2;PSMB3;UBC;PSMB1;PSMF1;RPS27A;CHTOP;CCDC12;GALNT1;PSMB8;PSMB9;PSMC5;SNW1;PSMC6;PSMC3;PSMC4;PSMC2;MDM2;CTNNB1;KRAS		R-HSA-8878212;R-HSA-8951951;R-HSA-8937807;R-HSA-8952399;R-HSA-8951695;R-HSA-8952128;R-HSA-8937792;R-HSA-8878220;R-HSA-8951428;R-HSA-8952069;R-HSA-8952408;R-HSA-1980047;R-HSA-8949276;R-HSA-8951966;R-HSA-8949343;R-HSA-8952081;R-HSA-8951442;R-HSA-8878237;R-HSA-8951443;R-HSA-4411357;R-HSA-8937814;R-HSA-8949335;R-HSA-8952232;R-HSA-8951977;R-HSA-8878117;R-HSA-4411367;R-HSA-8878243;R-HSA-8878178;R-HSA-8…
R-HSA-449147	Signaling by Interleukins	239	639	0.0440265	1.03143e-05	0.000113457	378	490	0.0385827	9606	Homo sapiens	ATF2;LDLRAD4;ACTB;CRKL;PSMD8;PSMD6;TBK1;PSMD7;PSMD4;PPP2R1B;PPP2R1A;PSMD2;PSMD3;RPS6KA1;PSMD1;JUNB;SKP1;FBXO9;SMARCC1;IL1R2;TALDO1;MIF;PSME4;PSME1;PSME2;UQCRC2;TP53;UBA52;ANAPC15;RPN2;RPN1;STXBP2;GATA3;HIF1A;INPP5D;BLOC1S2;PSMF1;STAT5A;JUN;CRADD;STAG1;HNRNPF;REL;GRB2;CYSTM1;PHF3;CDKN1A;ARF1;RPLP0;ARPC1A;NKAP;IKBKB;MED13;NKIRAS2;MLX;REV3L;ARIH1;TIMP1;JAK3;JAK1;DUSP4;ANXA1;ANXA2;GSTO1;FOS;TYK2;DUSP…		R-HSA-450054;R-HSA-452102;R-HSA-452100;R-HSA-8950415;R-HSA-452097;R-HSA-450063;R-HSA-1112602;R-HSA-452108;R-HSA-8987266;R-HSA-1112604;R-HSA-8950405;R-HSA-198669;R-HSA-8987270;R-HSA-8950426;R-HSA-203797;R-HSA-8982163;R-HSA-8982162;R-HSA-1112587;R-HSA-452122;R-HSA-8982165;R-HSA-913424;R-HSA-8963734;R-HSA-8950423;R-HSA-8950441;R-HSA-6786118;R-HSA-6783556;R-HSA-508451;R-HSA-6786114;R-HSA-507937;R-HSA…
R-HSA-6799198	Complex I biogenesis	36	57	0.00392724	1.21722e-05	0.000133895	11	13	0.00102362	9606	Homo sapiens	NDUFB9;NDUFB8;NDUFB7;PIGT;NDUFB6;NDUFB10;NDUFA11;NDUFB5;NDUFB11;NDUFA12;NDUFB4;NDUFB3;NDUFA10;NDUFB2;NDUFB1;STIP1;NDUFV3;LGALS8;NDUFA9;NDUFA8;TIMMDC1;NDUFA6;NDUFA5;ACSL1;NDUFA3;NDUFA2;NDUFA1;NDUFC2;NDUFC1;NDUFS7;NDUFS6;NDUFS5;NDUFS4;NDUFAB1;TMEM126A;NDUFS3;NDUFAF3;NDUFS2;TMEM126B;NDUFAF1		R-HSA-6799191;R-HSA-6800870;R-HSA-6800868;R-HSA-6799203;R-HSA-6799202;R-HSA-6799199;R-HSA-6799197;R-HSA-6799196;R-HSA-6799179;R-HSA-6788523;R-HSA-6799178
R-HSA-453279	Mitotic G1 phase and G1/S transition	81	173	0.0119195	1.31885e-05	0.000145073	93	98	0.00771654	9606	Homo sapiens	CDKN1A;CDKN1B;MCM7;CCNH;ARPC1A;GMNN;PPP2R2A;PSMD8;PSMD6;CCND3;PSMD7;CCND2;PSMD4;PPP2R1B;PPP2R1A;PSMD2;PSMD3;PSMD1;CCNL1;SKP1;FBXO9;CDV3;ATRX;TAP1;CDC25B;PSMA5;PSMA6;PSMA3;PSMA4;DBF4;PSMA1;PSMA2;MCM3;PSME1;MCM4;PSME2;MCM5;MCM6;UBA52;KPNB1;PSMD10;PSMD12;PCNA;PSMD11;ANAPC15;RPN2;PSMD14;PSMD13;HDAC1;MAX;RPN1;CUL1;PSMA7;TM9SF3;ZMPSTE24;PSMB6;PPP2CA;CLN3;ORC4;PSMB7;PSMB4;PSMB5;ERICH1;UBB;RBBP4;PSMB2;PS…		R-HSA-187520;R-HSA-1227670;R-HSA-8964492;R-HSA-1227671;R-HSA-8961934;R-HSA-8961678;R-HSA-8942607;R-HSA-8961920;R-HSA-8961665;R-HSA-8964482;R-HSA-8962050;R-HSA-8961671;R-HSA-8961688;R-HSA-8961946;R-HSA-1363328;R-HSA-1363331;R-HSA-8848414;R-HSA-8964498;R-HSA-187545;R-HSA-8961961;R-HSA-187552;R-HSA-8964525;R-HSA-9018017;R-HSA-8961952;R-HSA-8964513;R-HSA-8961699;R-HSA-69299;R-HSA-68914;R-HSA-8848436;…
R-HSA-1169410	Antiviral mechanism by IFN-stimulated genes	51	94	0.00647651	1.42449e-05	0.000156694	22	31	0.00244094	9606	Homo sapiens	EIF4A2;NUP107;NUP188;EIF4A3;UBE2L6;NUP62;FLOT2;KPNA4;OSTF1;ARIH1;KPNA2;KPNA3;KPNA1;JAK1;EIF2A;SEC13;NOSIP;NUP93;PPM1B;IRF3;OAS2;NUP50;SNRPG;NUP54;NUP98;EIF4E2;UBA52;KPNB1;PRR13;DCTN5;NUP160;ERICH1;UBB;NUP85;UBC;TPR;NUP88;RPS27A;EIF4E;RAE1;RANBP2;STAT1;MX1;EIF2AK2;NUP153;ISG15;ZNFX1;MARS;UBE2N;NUPL2;ABCE1;EIF4G3;EIF4G2;EIF4G1		R-HSA-1678841;R-HSA-936462;R-HSA-8985097;R-HSA-1169395;R-HSA-1678843;R-HSA-1169394;R-HSA-1678842;R-HSA-1169397;R-HSA-1169399;R-HSA-1169398;R-HSA-8985123;R-HSA-1169403;R-HSA-1176059;R-HSA-1169307;R-HSA-1169402;R-HSA-1169405;R-HSA-1169404;R-HSA-1169406;R-HSA-9009950;R-HSA-8985201;R-HSA-8985104;R-HSA-8985138
R-HSA-5633007	Regulation of TP53 Activity	82	178	0.012264	2.03403e-05	0.000223744	93	98	0.00771654	9606	Homo sapiens	PHF20;PRKAG1;EHMT1;HNRNPR;CHD4;PRDM1;BACH1;PPP2R1B;PPP2R1A;PIP4K2A;EP300;NBN;TOPBP1;MCCC2;PRMT5;ACTR2;SUPT16H;USP7;TBP;H2AFY;CSNK2A1;PPP2R5C;EEF1A1;EBNA1BP2;KAT6A;CSNK2B;SRSF6;UBA52;EIF1B;TP53;RHNO1;PRKAA1;USP15;HDAC2;BLM;RNF34;MEAF6;ROCK1;HDAC1;TAF9;GMCL1;ZMPSTE24;PPP2CA;CLN3;GGA1;ORC4;ERICH1;UBB;RBBP4;TP53INP1;UBC;RBBP8;SNX9;RICTOR;RBBP7;TAF9B;RPS27A;RFFL;PLK3;TAF15;TAF12;NAA10;HPS1;RPA2;WWP2;S…		R-HSA-6805479;R-HSA-6799332;R-HSA-6804194;R-HSA-6805730;R-HSA-6804193;R-HSA-6803425;R-HSA-6805103;R-HSA-3222072;R-HSA-349455;R-HSA-6803437;R-HSA-6805740;R-HSA-3215295;R-HSA-6805109;R-HSA-5628871;R-HSA-6811508;R-HSA-6804724;R-HSA-6805620;R-HSA-6791409;R-HSA-6805755;R-HSA-6799431;R-HSA-6805061;R-HSA-5689972;R-HSA-3215251;R-HSA-6795460;R-HSA-6805059;R-HSA-6793666;R-HSA-6804942;R-HSA-6804425;R-HSA-68…
R-HSA-6782135	Dual incision in TC-NER	40	68	0.00468513	2.04143e-05	0.000224558	6	6	0.000472441	9606	Homo sapiens	ISY1;CCNH;MRPS12;EP300;HMGN1;LYPLA1;USP7;RFC1;RBX1;DDB1;EBNA1BP2;PPIE;ZNF830;FKBP4;UBA52;PCNA;SLC20A1;SHMT2;WDR61;TM9SF3;FAM160B1;ORC4;ERICH1;UBB;POLR2B;POLR2C;UBC;POLR2E;EMC3;POLR2G;POLR2H;RPS27A;POLR2I;POLR2J;POLR2K;POLR2L;DNAJC19;WWP1;RPA2;GTF2H1;CUL4A;NR4A1;ERCC3;ERCC1;RPA3;POLE3;TCEA1;RAD1;CALR		R-HSA-6782211;R-HSA-6782131;R-HSA-6782224;R-HSA-6782141;R-HSA-6782204;R-HSA-6782138
R-HSA-674695	RNA Polymerase II Pre-transcription Events	48	88	0.00606311	2.19085e-05	0.000240994	16	17	0.00133858	9606	Homo sapiens	CCNH;GTF2B;MRPS12;HNRNPR;CDC73;NELFCD;LYPLA1;SUPT16H;TBP;NCBP1;NCBP2;KCNAB2;GTF2F1;GTF2F2;HAUS1;UBA52;EIF1B;GTF2A2;SLC20A1;SHMT2;CTR9;TAF9;WDR61;RTF1;MLLT3;SUPT6H;IWS1;TM9SF3;FAM160B1;POLR2B;POLR2C;POLR2E;POLR2G;POLR2H;TAF9B;POLR2I;EPS15;POLR2J;POLR2K;POLR2L;TAF15;TAF12;EAF1;WWP1;GTF2H1;SSRP1;SUPT5H;ERCC3;TAF7;TCEA1;CALR		R-HSA-113409;R-HSA-113411;R-HSA-113413;R-HSA-113414;R-HSA-112392;R-HSA-112395;R-HSA-112429;R-HSA-75856;R-HSA-75891;R-HSA-112435;R-HSA-112434;R-HSA-113429;R-HSA-112437;R-HSA-112436;R-HSA-75862;R-HSA-73946
R-HSA-6803529	FGFR2 alternative splicing	22	28	0.00192917	2.67886e-05	0.000294675	4	4	0.000314961	9606	Homo sapiens	SHMT2;MRPS12;FAM160B1;TIAL1;PTBP1;POLR2B;POLR2C;POLR2E;POLR2G;POLR2H;POLR2I;HNRNPA1;POLR2J;POLR2K;POLR2L;TIA1;NCBP1;NCBP2;FUS;WWP1;GTF2F1;GTF2F2;HNRNPM;HNRNPH1;HNRNPF		R-HSA-6803527;R-HSA-6803523;R-HSA-6803838;R-HSA-6803836
R-HSA-6781827	Transcription-Coupled Nucleotide Excision Repair (TC-NER)	46	85	0.00585641	3.84237e-05	0.000422661	16	16	0.00125984	9606	Homo sapiens	ISY1;CCNH;MRPS12;EP300;HMGN1;LYPLA1;USP7;RFC1;RBX1;DDB1;EBNA1BP2;PPIE;ZNF830;FKBP4;UBA52;PCNA;SLC20A1;SHMT2;WDR61;TM9SF3;FAM160B1;ORC4;ERICH1;UBB;POLR2B;POLR2C;UBC;POLR2E;EMC3;POLR2G;POLR2H;RPS27A;POLR2I;ADSS;POLR2J;POLR2K;POLR2L;DNAJC19;WWP1;RPA2;GTF2H1;COPS4;CUL4A;NR4A1;COPS3;COPS6;ERCC3;ERCC1;RPA3;COPS2;POLE3;TCEA1;RAD1;CALR;COPS8		R-HSA-6782211;R-HSA-6781824;R-HSA-6782208;R-HSA-6781867;R-HSA-6781833;R-HSA-6782069;R-HSA-6782004;R-HSA-6782131;R-HSA-6782227;R-HSA-6782224;R-HSA-6781840;R-HSA-6782141;R-HSA-6782204;R-HSA-6782138;R-HSA-6781818;R-HSA-6782234
R-HSA-5696398	Nucleotide Excision Repair	59	119	0.00819898	4.0852e-05	0.000449372	36	36	0.00283465	9606	Homo sapiens	ISY1;CCNH;MRPS12;ACTB;YY1;SUMO1;SUMO3;SUMO2;EP300;HMGN1;PRMT5;LYPLA1;RPS9;USP7;PARP1;RFC1;ACTL6A;RAD23A;PIAS1;RBX1;DDB1;EBNA1BP2;PPIE;ZNF830;FKBP4;UBA52;SF1;PCNA;INO80D;SLC20A1;SHMT2;WDR61;TM9SF3;FAM160B1;ORC4;ERICH1;UBB;POLR2B;POLR2C;UBC;POLR2E;EMC3;POLR2G;POLR2H;RPS27A;POLR2I;ADSS;POLR2J;POLR2K;POLR2L;DNAJC19;HSPA9;UBE2I;WWP1;RPA2;GTF2H1;COPS4;CUL4A;NR4A1;COPS3;COPS6;ERCC3;ERCC1;RPA3;COPS2;POLE…		R-HSA-109955;R-HSA-5696465;R-HSA-5696670;R-HSA-6781867;R-HSA-5696664;R-HSA-6790454;R-HSA-6782069;R-HSA-6782004;R-HSA-5689861;R-HSA-6782131;R-HSA-5696655;R-HSA-6782141;R-HSA-6782204;R-HSA-6782138;R-HSA-6781818;R-HSA-5690996;R-HSA-5690997;R-HSA-6782211;R-HSA-6781824;R-HSA-6782208;R-HSA-5691006;R-HSA-5691004;R-HSA-6781833;R-HSA-5691000;R-HSA-5691001;R-HSA-6790487;R-HSA-5690213;R-HSA-5689317;R-HSA-67…
R-HSA-597592	Post-translational protein modification	529	1592	0.109687	4.79283e-05	0.000519822	417	525	0.0413386	9606	Homo sapiens	RPL5;RPL3;NUP107;DCAF8;THYN1;SMC5;SMC3;GABPB1;DCAF7;GLS;PSMD8;PSMD6;PSMD7;RNF114;TFG;PSMD4;PSMD2;NAMPT;PSMD3;PSMD1;RPL37;DDX17;WSB1;RPL22;MED6;NUP93;DYNC1LI1;DYNC1LI2;WDR82;PSME4;PSME1;PSME2;NUP98;UBA52;SF1;PRR13;TSTA3;SET;ANAPC15;RPN2;SAR1A;CTBP1;PRKDC;SAR1B;RPN1;WDR61;GATA3;IQGAP1;HIF1A;ANAPC11;RIC8A;PRDX5;NUP85;RAD21;SSR1;NUP88;PSMF1;PMM1;NCAPH2;EDEM2;FUCA2;NFATC3;MRPL22;CYLD;HNRNPK;REL;HBP1;H…		R-HSA-8956040;R-HSA-163843;R-HSA-688136;R-HSA-8956045;R-HSA-6814831;R-HSA-5696605;R-HSA-4755524;R-HSA-5696600;R-HSA-4755526;R-HSA-975903;R-HSA-548890;R-HSA-3000383;R-HSA-162836;R-HSA-6814833;R-HSA-4755536;R-HSA-8855711;R-HSA-5665871;R-HSA-159771;R-HSA-8956050;R-HSA-4551768;R-HSA-159773;R-HSA-975919;R-HSA-5696627;R-HSA-8850594;R-HSA-159783;R-HSA-870437;R-HSA-3000348;R-HSA-159796;R-HSA-5696534;R-HS…
R-HSA-6782210	Gap-filling DNA repair synthesis and ligation in TC-NER	38	66	0.00454733	5.01336e-05	0.000519822	2	2	0.00015748	9606	Homo sapiens	ISY1;PCNA;SHMT2;CCNH;SLC20A1;MRPS12;WDR61;TM9SF3;FAM160B1;ORC4;UBB;ERICH1;POLR2B;POLR2C;UBC;POLR2E;EMC3;EP300;POLR2G;POLR2H;POLR2I;RPS27A;POLR2J;POLR2K;POLR2L;HMGN1;DNAJC19;LYPLA1;USP7;RFC1;WWP1;RPA2;GTF2H1;RBX1;CUL4A;DDB1;NR4A1;EBNA1BP2;ERCC3;RPA3;POLE3;PPIE;TCEA1;CALR;ZNF830;FKBP4;UBA52		R-HSA-6782227;R-HSA-6782208
R-HSA-5619084	ABC transporter disorders	51	99	0.006821	5.19822e-05	0.000519822	8	22	0.00173228	9606	Homo sapiens	PSMD8;PSMD6;PSMD7;PSMD4;PSMD2;PSMD3;PSMD1;FBXO9;TAP1;PSMA5;PSMA6;PSMA3;PSMA4;PSMA1;PSMA2;PSME4;MCM3;PSME1;PSME2;UBA52;PSMD10;PSMD12;VCP;PSMD11;ANAPC15;RPN2;PSMD14;PSMD13;RPN1;DERL1;DERL2;PSMA7;PSMB6;PSMB7;PSMB4;PSMB5;ERICH1;UBB;PSMB2;PSMB3;UBC;PSMB1;PSMF1;RPS27A;CCDC12;HSPA4;LSM3;PSMB8;PSMB9;PSMC5;PSMC6;PSMC3;PSMC4;PSMC2;EIF3H		R-HSA-8866854;R-HSA-5682311;R-HSA-5678517;R-HSA-5679101;R-HSA-8866858;R-HSA-8866857;R-HSA-8866856;R-HSA-5679145
R-HSA-199977	ER to Golgi Anterograde Transport	75	164	0.0112994	5.57338e-05	0.000557338	38	39	0.00307087	9606	Homo sapiens	PHF3;ARF4;MCFD2;ARF1;TCF25;DGKA;UBE2D3;THYN1;MIA3;PPP6C;TUBA1C;ACTR1A;TUBA1B;TUBA1A;TFG;CAPZB;NAMPT;PPP6R3;NFKBIZ;TMED2;ACP1;SPTAN1;CTSC;CAP1;TMED9;SEC13;TRAPPC2L;ANXA2;COG4;TUBB;CSNK1D;JOSD1;DYNLL1;BET1L;TUBA4A;COPZ1;ARFGAP2;DYNC1LI1;DYNC1LI2;PIGK;KDELR2;PREB;ERGIC2;SEC22C;NAPA;RAB1A;DYNC1I2;DCTN5;COPB2;COPA;TMED10;DCTN2;DCTN1;SAR1B;RAB1B;GOSR2;COPB1;USO1;GOSR1;TWF1;NAPG;LMAN1;SCFD1;PRDX5;LMAN2;…		R-HSA-5694423;R-HSA-5694421;R-HSA-5694418;R-HSA-203973;R-HSA-5694417;R-HSA-6814831;R-HSA-6809006;R-HSA-5694431;R-HSA-5694428;R-HSA-203977;R-HSA-6809003;R-HSA-5694427;R-HSA-5694425;R-HSA-6809015;R-HSA-6809014;R-HSA-6809011;R-HSA-6809010;R-HSA-6814833;R-HSA-5694415;R-HSA-5694413;R-HSA-6807868;R-HSA-5694410;R-HSA-6807866;R-HSA-5694409;R-HSA-6807864;R-HSA-6807877;R-HSA-6807875;R-HSA-6807872;R-HSA-569…
R-HSA-202427	Phosphorylation of CD3 and TCR zeta chains	29	45	0.00310045	5.7198e-05	0.00057198	7	7	0.000551181	9606	Homo sapiens	PTPN18;HLA-DRB5;CCDC47;PTPN22;CD3G;CD3E;CD3D;PGM2L1;CD4;PTPRC;HLA-DPB1;UQCRFS1;HLA-DRA;CSK;POLR2I;HLA-DRB1;HLA-DQA1;HLA-DQB1;HLA-DPA1		R-HSA-202291;R-HSA-202214;R-HSA-202165;R-HSA-8855375;R-HSA-202233;R-HSA-203774;R-HSA-8852200
R-HSA-3858494	Beta-catenin independent WNT signaling	75	166	0.0114372	8.04254e-05	0.000804254	38	51	0.00401575	9606	Homo sapiens	BTG3;CCDC47;CLTC;CLTA;PSMD8;PPP3CA;TUBA1C;PSMD6;PSMD7;PSMD4;GLIPR2;PSMD2;PSMD3;PPP6R3;PSMD1;RAC1;MAP3K7;AP2M1;FBXO9;LYPLA2;TAP1;RHOA;PSMA5;PSMA6;PSMA3;PSMA4;PSMA1;PSMA2;PSME4;PSME1;PSME2;PFN1;UBA52;PSMD10;PSMD12;PSMD11;ANAPC15;RPN2;PSMD14;PSMD13;RPN1;RAP1GDS1;VPS4A;PSMA7;PSMB6;UGCG;PSMB7;PSMB4;GNG2;PSMB5;ERICH1;UBB;GNG5;PSMB2;PSMB3;BLOC1S1;UBC;PSMB1;AP2S1;PSMF1;RPS27A;TAF15;CCDC12;IDH2;AP2B1;PSMB…		R-HSA-3858491;R-HSA-4332358;R-HSA-5140747;R-HSA-4332359;R-HSA-3858495;R-HSA-4332356;R-HSA-3858482;R-HSA-4332363;R-HSA-4411402;R-HSA-3858480;R-HSA-5138432;R-HSA-5138433;R-HSA-4608854;R-HSA-4608855;R-HSA-2730872;R-HSA-3858475;R-HSA-4608852;R-HSA-169680;R-HSA-5138459;R-HSA-4420052;R-HSA-398040;R-HSA-4551451;R-HSA-8944362;R-HSA-5099886;R-HSA-4608866;R-HSA-4411365;R-HSA-4332388;R-HSA-4518575;R-HSA-455…
R-HSA-112382	Formation of RNA Pol II elongation complex	36	63	0.00434064	8.97529e-05	0.000897529	2	2	0.00015748	9606	Homo sapiens	SHMT2;CCNH;SLC20A1;CTR9;MRPS12;WDR61;RTF1;MLLT3;SUPT6H;CDC73;IWS1;TM9SF3;FAM160B1;POLR2B;POLR2C;POLR2E;POLR2G;POLR2H;NELFCD;POLR2I;POLR2J;EPS15;POLR2K;POLR2L;LYPLA1;SUPT16H;NCBP1;NCBP2;EAF1;WWP1;GTF2H1;SSRP1;KCNAB2;GTF2F1;SUPT5H;GTF2F2;HAUS1;ERCC3;TCEA1;CALR		R-HSA-112379;R-HSA-112381
R-HSA-3108214	SUMOylation of DNA damage response and repair proteins	43	81	0.00558082	0.000101472	0.00101472	24	24	0.00188976	9606	Homo sapiens	DCTN5;SP100;BLM;NUP107;NUP188;SMC5;SMC3;NUP160;HDAC7;SUMO1;NUP85;TDG;RAD21;SUMO3;LEPROTL1;TPR;SUMO2;NUP62;FLOT2;NUP88;OSTF1;RAE1;SNX5;RANBP2;SEC13;UBE2I;PARP1;NSMCE1;NOSIP;COMMD3;NUP153;PIAS1;RNF168;RAD52;NUP93;RSL1D1;STAG1;ZNFX1;STAG2;NSMCE4A;NUP50;NUP54;NUP98;NUPL2;PRR13		R-HSA-2997709;R-HSA-3000399;R-HSA-4551648;R-HSA-4570528;R-HSA-4551616;R-HSA-4551661;R-HSA-4551724;R-HSA-4568846;R-HSA-3000348;R-HSA-4551604;R-HSA-3000383;R-HSA-5228508;R-HSA-4568848;R-HSA-3000411;R-HSA-4568914;R-HSA-4570463;R-HSA-4568863;R-HSA-3108212;R-HSA-4570553;R-HSA-3000433;R-HSA-4551768;R-HSA-2997616;R-HSA-4570554;R-HSA-4551738
R-HSA-159230	Transport of the SLBP Dependant Mature mRNA	26	40	0.00275596	0.000117218	0.00117218	3	3	0.00023622	9606	Homo sapiens	DCTN5;SLBP;NUP107;NUP188;NUP160;NXF1;NUP85;TPR;NUP62;FLOT2;NUP88;OSTF1;RAE1;EIF4E;RANBP2;SEC13;NCBP1;NCBP2;NOSIP;NUP153;NUP93;ZNFX1;NUP50;NUP54;NUP98;NUPL2;PRR13		R-HSA-77587;R-HSA-159046;R-HSA-159050
R-HSA-73779	RNA Polymerase II Transcription Pre-Initiation And Promoter Opening	29	47	0.00323825	0.000118712	0.00118712	5	5	0.000393701	9606	Homo sapiens	GTF2A2;SHMT2;CCNH;SLC20A1;GTF2B;MRPS12;TAF9;WDR61;HNRNPR;TM9SF3;FAM160B1;POLR2B;POLR2C;POLR2E;POLR2G;POLR2H;TAF9B;POLR2I;POLR2J;POLR2K;POLR2L;TAF15;TBP;TAF12;WWP1;GTF2H1;GTF2F1;GTF2F2;ERCC3;TAF7;CALR;UBA52;EIF1B		R-HSA-109637;R-HSA-109636;R-HSA-109639;R-HSA-75095;R-HSA-109638
R-HSA-389948	PD-1 signaling	28	45	0.00310045	0.000134361	0.00134361	3	4	0.000314961	9606	Homo sapiens	HLA-DRB5;CD3G;CD3E;CD3D;CD4;HLA-DPB1;UQCRFS1;HLA-DRA;CSK;PTPN6;POLR2I;ATP6V1D;HLA-DRB1;HLA-DQA1;HLA-DQB1;HLA-DPA1		R-HSA-389762;R-HSA-389759;R-HSA-389758
R-HSA-391251	Protein folding	52	106	0.00730329	0.000143864	0.00143864	28	28	0.00220472	9606	Homo sapiens	BTG3;TCF25;DCAF7;ACTB;TUBA1C;TUBA1B;TUBA1A;PPP6R3;LONP2;CCT3;FBXW4;CCT2;USP8;CSNK2A1;VBP1;FBXW7;TUBB;TUBA4A;HEATR5B;TCP1;CSNK2B;XRN2;PFDN1;PFDN2;TP53;PFDN5;HDAC3;NDUFB5;VPS4A;GNAI3;ARL2;IQGAP1;GNAI2;GNG2;GNG5;NUP85;CCT8;CCT7;CCT5;CCT4;NOP56;STAT3;TBCC;TBCB;TBCA;TUBB4B;SOD2;MRPL22;CCT6A;GNB1;TAF7;LAMTOR2;CALM2;FERMT3		R-HSA-6814119;R-HSA-389956;R-HSA-390470;R-HSA-389955;R-HSA-8850560;R-HSA-389954;R-HSA-389964;R-HSA-6814124;R-HSA-389961;R-HSA-6814121;R-HSA-389963;R-HSA-6814120;R-HSA-389972;R-HSA-389974;R-HSA-389969;R-HSA-389970;R-HSA-8850527;R-HSA-389980;R-HSA-389976;R-HSA-389978;R-HSA-8850534;R-HSA-8850529;R-HSA-391266;R-HSA-8850539;R-HSA-6814409;R-HSA-390453;R-HSA-6814418;R-HSA-390459
R-HSA-8878166	Transcriptional regulation by RUNX2	67	147	0.0101282	0.000146499	0.00146499	81	84	0.00661417	9606	Homo sapiens	CDKN1A;ARPC1A;BRK1;NR3C1;PSMD8;LGALS3;PSMD6;PSMD7;PSMD4;PSMD2;PSMD3;PSMD1;SKP1;FBXO9;FBXW7;TAP1;CNPY2;RUNX2;RBX1;PSMA5;PSMA6;PSMA3;MAF;PSMA4;PSMA1;PSMA2;PSME4;PSME1;PSME2;UBA52;PSMD10;PSMD12;PSMD11;HDAC3;ANAPC15;CBFB;RPN2;PSMD14;PSMD13;RPN1;CUL1;NDUFB1;PSMA7;PSMB6;PSMB7;PSMB4;PSMB5;ERICH1;UBB;PSMB2;PSMB3;UBC;PSMB1;RICTOR;PSMF1;RPS27A;CHTOP;CCDC12;STAT1;WWP1;PSMB8;PSMB9;PSMC5;PSMC6;PSMC3;CDK4;PSMC…		R-HSA-8937864;R-HSA-9008137;R-HSA-8985227;R-HSA-8985485;R-HSA-8937869;R-HSA-8938382;R-HSA-9008015;R-HSA-9007759;R-HSA-8939904;R-HSA-8940032;R-HSA-9009282;R-HSA-8938371;R-HSA-9008389;R-HSA-8939801;R-HSA-8939929;R-HSA-8985627;R-HSA-9009309;R-HSA-9008412;R-HSA-9009308;R-HSA-8865425;R-HSA-8939667;R-HSA-8939670;R-HSA-8939688;R-HSA-9009451;R-HSA-9009452;R-HSA-8985644;R-HSA-8939938;R-HSA-8984994;R-HSA-9…
R-HSA-4615885	SUMOylation of DNA replication proteins	30	50	0.00344495	0.000147181	0.00147181	8	8	0.000629921	9606	Homo sapiens	DCTN5;TOP2B;NUP107;PCNA;NUP188;NUP160;SERTAD1;SUMO1;NUP85;SUMO3;TPR;SUMO2;NUP62;FLOT2;NUP88;OSTF1;RAE1;RANBP2;SEC13;UBE2I;NOSIP;NUP153;RANGAP1;NUP93;CLIP1;ZNFX1;NUP50;NUP54;NUP98;TOP1;NUPL2;PRR13		R-HSA-4615910;R-HSA-4641350;R-HSA-5228525;R-HSA-4641362;R-HSA-4641345;R-HSA-4641342;R-HSA-4655404;R-HSA-4655355
R-HSA-3371511	HSF1 activation	27	43	0.00296266	0.000151767	0.00151767	6	7	0.000551181	9606	Homo sapiens	YWHAE;VCP;HSP90AA1;HSP90AB1;HSBP1;PTGES3;MRPL18;RPA2;HSPB1;DEDD2;EEF1A1;DNAJB1;HSPH1;DNAJB6;UBB;RPA3;FKBP4;HSPA1B;HSPA1A		R-HSA-3371586;R-HSA-4793819;R-HSA-3371591;R-HSA-5082409;R-HSA-3371527;R-HSA-5324632
R-HSA-429914	Deadenylation-dependent mRNA decay	36	65	0.00447843	0.000162096	0.00162096	8	10	0.000787402	9606	Homo sapiens	EIF4A2;DDX6;ZCCHC11;ZCCHC6;WDR26;CELF1;EIF4A3;PARN;WDR61;EXOSC7;EXOSC5;EXOSC9;EXOSC8;RIOK2;EIF4E;EXOSC1;EIF4B;PAIP1;TTC37;CNOT6L;DIS3;ANXA4;ANXA5;LSM1;LSM3;LSM2;CNOT4;DYNC1LI1;LSM7;CNOT7;LSM6;PAN3;XRN1;CNOT1;CNOT2;CHMP2B;PABPC1;DCP1A;DCP2;EIF4G1		R-HSA-429860;R-HSA-430021;R-HSA-429845;R-HSA-429955;R-HSA-8941312;R-HSA-430028;R-HSA-429978;R-HSA-429992
R-HSA-177243	Interactions of Rev with host cellular proteins	28	46	0.00316935	0.000190786	0.00190786	14	16	0.00125984	9606	Homo sapiens	DCTN5;NUP107;NUP188;NUP160;XPO1;NUP85;TPR;NUP62;PIM1;FLOT2;NUP88;OSTF1;RAE1;RANBP2;RANBP1;SEC13;NPM1;NOSIP;NUP153;RANGAP1;NUP93;ZNFX1;NUP50;NUP54;NUP98;NUPL2;RAN;KPNB1;PRR13		R-HSA-180739;R-HSA-180736;R-HSA-180710;R-HSA-165028;R-HSA-180709;R-HSA-165034;R-HSA-180687;R-HSA-165043;R-HSA-165047;R-HSA-180725;R-HSA-180885;R-HSA-180728;R-HSA-165055;R-HSA-180732
R-HSA-168276	NS1 Mediated Effects on Host Pathways	28	46	0.00316935	0.000190786	0.00190786	3	6	0.000472441	9606	Homo sapiens	DCTN5;NUP107;NUP188;NUP160;NUP85;TPR;NUP62;FLOT2;KPNA4;NUP88;OSTF1;KPNA2;KPNA3;RAE1;KPNA1;EIF2A;RANBP2;SEC13;NOSIP;EIF2AK2;NUP153;ISG15;NUP93;ZNFX1;NUP50;NUP54;NUP98;NUPL2;KPNB1;PRR13		R-HSA-168896;R-HSA-1176059;R-HSA-6791035
R-HSA-4085377	SUMOylation of SUMOylation proteins	25	39	0.00268706	0.000192246	0.00192246	5	5	0.000393701	9606	Homo sapiens	DCTN5;NUP107;NUP188;NUP160;SUMO1;NUP85;TPR;SUMO2;NUP62;FLOT2;NUP88;OSTF1;RAE1;RANBP2;SEC13;UBE2I;NOSIP;NUP153;TOPORS;NUP93;ZNFX1;NUP50;NUP54;NUP98;NUPL2;PRR13		R-HSA-4551649;R-HSA-4551683;R-HSA-3968362;R-HSA-4085350;R-HSA-4551679
R-HSA-159227	Transport of the SLBP independent Mature mRNA	25	39	0.00268706	0.000192246	0.00192246	3	3	0.00023622	9606	Homo sapiens	DCTN5;NUP107;NUP188;NUP160;NXF1;NUP85;TPR;NUP62;FLOT2;NUP88;OSTF1;RAE1;EIF4E;RANBP2;SEC13;NCBP1;NCBP2;NOSIP;NUP153;NUP93;ZNFX1;NUP50;NUP54;NUP98;NUPL2;PRR13		R-HSA-158481;R-HSA-158484;R-HSA-111439
R-HSA-75955	RNA Polymerase II Transcription Elongation	36	66	0.00454733	0.000215088	0.00193579	8	8	0.000629921	9606	Homo sapiens	SHMT2;CCNH;SLC20A1;CTR9;MRPS12;WDR61;RTF1;MLLT3;SUPT6H;CDC73;IWS1;TM9SF3;FAM160B1;POLR2B;POLR2C;POLR2E;POLR2G;POLR2H;NELFCD;POLR2I;POLR2J;EPS15;POLR2K;POLR2L;LYPLA1;SUPT16H;NCBP1;NCBP2;EAF1;WWP1;GTF2H1;SSRP1;KCNAB2;GTF2F1;SUPT5H;GTF2F2;HAUS1;ERCC3;TCEA1;CALR		R-HSA-112385;R-HSA-113412;R-HSA-112379;R-HSA-113402;R-HSA-112381;R-HSA-112396;R-HSA-112383;R-HSA-113407
R-HSA-9609507	Protein localization	74	170	0.0117128	0.000260853	0.00234768	49	53	0.00417323	9606	Homo sapiens	UBE2D3;ECI2;OLA1;ATP5G2;TOMM20;ATP5G1;TOMM22;CHCHD2;CHCHD3;SERP1;SCP2;SEC61G;CHCHD7;NUDT19;TIMM17A;PSMD1;LONP2;PMPCB;SEC61B;COA6;GSTK1;PHYH;USP48;CMC2;ANXA4;ECH1;TIMM23;GNPAT;SLC25A17;PEX3;IRF2;VDAC1;NUP98;SLC25A5;UBA52;FXN;NDUFB8;ATP5A1;COX17;TIMM13;TARS;TIMM10;ACAT2;HSPD1;ATP5B;SAMM50;ERICH1;UBB;GRPEL1;TMEM127;ASNA1;MKNK2;UBC;GRPEL2;ANKRD10;RPS27A;TIMM8B;ATAD1;DNAJC19;HSPA9;FIS1;PRNP;NPM1;PEX19…		R-HSA-1299475;R-HSA-9033485;R-HSA-1299478;R-HSA-1299476;R-HSA-1307803;R-HSA-1299482;R-HSA-1307802;R-HSA-1299481;R-HSA-1299480;R-HSA-1299487;R-HSA-9033478;R-HSA-1299484;R-HSA-9033240;R-HSA-9033499;R-HSA-9609860;R-HSA-9033233;R-HSA-9033232;R-HSA-9033235;R-HSA-9033491;R-HSA-9033490;R-HSA-9033236;R-HSA-9033238;R-HSA-9033514;R-HSA-1268022;R-HSA-9033516;R-HSA-9033505;R-HSA-9617595;R-HSA-1955380;R-HSA-1…
R-HSA-159234	Transport of Mature mRNAs Derived from Intronless Transcripts	28	47	0.00323825	0.000267399	0.00240659	9	9	0.000708661	9606	Homo sapiens	DCTN5;SLBP;NUP107;NUP188;NUP160;NXF1;FIP1L1;NUP85;TPR;NUP62;FLOT2;NUP88;OSTF1;RAE1;EIF4E;RANBP2;SEC13;NCBP1;NCBP2;NOSIP;NUP153;WDR33;NUP93;ZNFX1;NUP50;NUP54;NUP98;NUPL2;PRR13		R-HSA-77587;R-HSA-158481;R-HSA-159046;R-HSA-158484;R-HSA-159050;R-HSA-158441;R-HSA-77594;R-HSA-158447;R-HSA-111439
R-HSA-3371568	Attenuation phase	28	47	0.00323825	0.000267399	0.00240659	5	5	0.000393701	9606	Homo sapiens	HSPA8;HSP90AA1;HSP90AB1;HSBP1;PTGES3;MRPL18;HSPB1;DEDD2;DNAJB1;STAG1;HSPH1;DNAJB6;UBB;EP300;FKBP4;HSPA1B;HSPA1A		R-HSA-3371554;R-HSA-5324617;R-HSA-5082369;R-HSA-5082384;R-HSA-3371582
R-HSA-4551638	SUMOylation of chromatin organization proteins	34	62	0.00427174	0.000287492	0.00258743	15	15	0.0011811	9606	Homo sapiens	DCTN5;HDAC2;SETD2;NUP107;NUP188;HDAC1;GATA3;NUP160;CHCHD3;SUMO1;NUP85;SUMO3;TPR;SUMO2;NUP62;FLOT2;NUP88;OSTF1;HADH;RAE1;SNX5;RANBP2;SUZ12;RBM17;SEC13;UBE2I;CBX5;PTGES3;NOSIP;COMMD3;NUP153;PIAS1;NUP93;ZNFX1;NUP50;NUP54;CYSTM1;NUP98;NUPL2;HIST1H4C;METAP1;PRR13;R3HDM2		R-HSA-4551655;R-HSA-6804485;R-HSA-4570496;R-HSA-8956365;R-HSA-4615872;R-HSA-4615905;R-HSA-4615873;R-HSA-4616015;R-HSA-4551727;R-HSA-4570485;R-HSA-4615987;R-HSA-4615889;R-HSA-4615839;R-HSA-4615900;R-HSA-4615933
R-HSA-2995410	Nuclear Envelope (NE) Reassembly	44	88	0.00606311	0.000300714	0.00270643	23	24	0.00188976	9606	Homo sapiens	NUP107;NUP188;TCF25;PPP2R2A;YBX1;TUBA1C;TUBA1B;TUBA1A;SUMO1;PPP2R1A;NUP62;PIM1;BANF1;OSTF1;TNPO1;LBR;TMPO;SEC13;IST1;TUBB;ATRX;DDX10;NOSIP;VRK1;RANGAP1;TUBA4A;SIRT2;NUP93;CHMP3;NUP54;NUP98;KPNB1;PRR13;CHMP5;DCTN5;VPS4A;NUP160;IWS1;PPP2CA;NUP85;LMNA;ARFGEF1;UBE2I;TUBB4B;ZNFX1;CHMP2B;CHMP2A;ECHDC2;RAN		R-HSA-9667952;R-HSA-9668405;R-HSA-9634169;R-HSA-9668415;R-HSA-9624798;R-HSA-3000449;R-HSA-9667965;R-HSA-9615901;R-HSA-9624893;R-HSA-9668419;R-HSA-2995389;R-HSA-2995388;R-HSA-9624800;R-HSA-9615937;R-HSA-9668389;R-HSA-9668395;R-HSA-9634219;R-HSA-9618378;R-HSA-9615945;R-HSA-9668398;R-HSA-2995376;R-HSA-9624876;R-HSA-9624845
R-HSA-389957	Prefoldin mediated transfer of substrate to CCT/TriC	20	29	0.00199807	0.000325589	0.00293031	2	2	0.00015748	9606	Homo sapiens	CCT3;CCT2;TCF25;VBP1;TUBB;TUBB4B;TUBA4A;ACTB;CCT6A;TUBA1C;TUBA1A;TCP1;PFDN1;PFDN2;CCT8;CCT7;CALM2;PFDN5;CCT5;CCT4		R-HSA-389970;R-HSA-389980
R-HSA-936440	Negative regulators of DDX58/IFIH1 signaling	23	36	0.00248036	0.000353676	0.00318309	12	13	0.00102362	9606	Homo sapiens	OTUD5;CALCOCO2;UBE2D3;NLRC5;TNFAIP3;UBE2L6;ACAT2;TBK1;UBB;ERICH1;UBC;PCBP2;RPS27A;ATG5;CAP1;ISG15;ATG12;CYLD;ITCH;IRF3;TRAF3;TAX1BP1;TAB2;HYOU1;UBE2K;UBA52		R-HSA-936462;R-HSA-990526;R-HSA-937343;R-HSA-936412;R-HSA-936380;R-HSA-936381;R-HSA-936378;R-HSA-936475;R-HSA-937337;R-HSA-936390;R-HSA-936563;R-HSA-990528
R-HSA-180746	Nuclear import of Rev protein	25	41	0.00282486	0.00039635	0.00356715	7	7	0.000551181	9606	Homo sapiens	DCTN5;NUP107;NUP188;NUP160;NUP85;TPR;NUP62;PIM1;FLOT2;NUP88;OSTF1;RAE1;RANBP2;SEC13;NPM1;NOSIP;NUP153;NUP93;ZNFX1;NUP50;NUP54;NUP98;NUPL2;RAN;KPNB1;PRR13		R-HSA-180736;R-HSA-180710;R-HSA-180725;R-HSA-180709;R-HSA-180728;R-HSA-180687;R-HSA-180732
R-HSA-390466	Chaperonin-mediated protein folding	48	100	0.0068899	0.000401758	0.00361582	19	19	0.00149606	9606	Homo sapiens	BTG3;TCF25;DCAF7;ACTB;TUBA1C;TUBA1B;TUBA1A;PPP6R3;LONP2;CCT3;FBXW4;CCT2;USP8;CSNK2A1;VBP1;FBXW7;TUBB;TUBA4A;HEATR5B;TCP1;CSNK2B;XRN2;PFDN1;PFDN2;TP53;PFDN5;HDAC3;NDUFB5;VPS4A;GNAI3;IQGAP1;GNAI2;GNG2;GNG5;NUP85;CCT8;CCT7;CCT5;CCT4;NOP56;STAT3;TUBB4B;SOD2;MRPL22;CCT6A;GNB1;TAF7;LAMTOR2;CALM2;FERMT3		R-HSA-6814119;R-HSA-8850534;R-HSA-390470;R-HSA-8850529;R-HSA-8850560;R-HSA-391266;R-HSA-389954;R-HSA-6814124;R-HSA-8850539;R-HSA-389961;R-HSA-6814121;R-HSA-6814409;R-HSA-6814120;R-HSA-390453;R-HSA-6814418;R-HSA-389970;R-HSA-8850527;R-HSA-389980;R-HSA-390459
R-HSA-159231	Transport of Mature mRNA Derived from an Intronless Transcript	27	46	0.00316935	0.00042444	0.00381996	3	3	0.00023622	9606	Homo sapiens	DCTN5;NUP107;NUP188;NUP160;NXF1;FIP1L1;NUP85;TPR;NUP62;FLOT2;NUP88;OSTF1;RAE1;EIF4E;RANBP2;SEC13;NCBP1;NCBP2;NOSIP;NUP153;WDR33;NUP93;ZNFX1;NUP50;NUP54;NUP98;NUPL2;PRR13		R-HSA-158441;R-HSA-77594;R-HSA-158447
R-HSA-191859	snRNP Assembly	35	66	0.00454733	0.000428666	0.003858	6	6	0.000472441	9606	Homo sapiens	DCTN5;SMG1;NUP107;NUP188;TMEM167A;DGKA;PHAX;NUP160;SNRPD2;NUP85;SNRPD1;TPR;NUP62;FLOT2;NUP88;OSTF1;SNRPD3;RAE1;RANBP2;PRMT5;SEC13;NCBP1;NCBP2;IMP3;NOSIP;NUP153;NUP93;ZNFX1;NUP50;CLNS1A;GLOD4;SNRPG;SNRPE;NUP54;SNRPF;NUP98;NUPL2;PRR13;SNRPB		R-HSA-191763;R-HSA-191825;R-HSA-191830;R-HSA-191786;R-HSA-191784;R-HSA-191790
R-HSA-194441	Metabolism of non-coding RNA	35	66	0.00454733	0.000428666	0.003858	6	6	0.000472441	9606	Homo sapiens	DCTN5;SMG1;NUP107;NUP188;TMEM167A;DGKA;PHAX;NUP160;SNRPD2;NUP85;SNRPD1;TPR;NUP62;FLOT2;NUP88;OSTF1;SNRPD3;RAE1;RANBP2;PRMT5;SEC13;NCBP1;NCBP2;IMP3;NOSIP;NUP153;NUP93;ZNFX1;NUP50;CLNS1A;GLOD4;SNRPG;SNRPE;NUP54;SNRPF;NUP98;NUPL2;PRR13;SNRPB		R-HSA-191763;R-HSA-191825;R-HSA-191830;R-HSA-191786;R-HSA-191784;R-HSA-191790
R-HSA-6804756	Regulation of TP53 Activity through Phosphorylation	46	95	0.0065454	0.000436838	0.00393154	25	26	0.00204724	9606	Homo sapiens	USP15;BLM;PRKAA1;TAF9;PRKAG1;HNRNPR;BACH1;GMCL1;ZMPSTE24;ORC4;CLN3;GGA1;UBB;ERICH1;UBC;TP53INP1;RBBP8;NBN;TOPBP1;TAF9B;RPS27A;PLK3;SUPT16H;TAF15;TBP;TAF12;CSNK2A1;RPA2;UBE2A;SSRP1;HIPK1;MAPK14;TPX2;EBNA1BP2;RAD50;RPA3;CSNK2B;STT3A;MDM2;TAF7;RAD1;MDM4;UBA52;EIF1B;TP53;METAP1;RHNO1		R-HSA-6805479;R-HSA-6798374;R-HSA-3222128;R-HSA-6798373;R-HSA-6805285;R-HSA-6799332;R-HSA-3222006;R-HSA-6805103;R-HSA-6805035;R-HSA-6805109;R-HSA-6799409;R-HSA-3239014;R-HSA-6799431;R-HSA-6805126;R-HSA-6805061;R-HSA-3215251;R-HSA-6805059;R-HSA-6805122;R-HSA-6799246;R-HSA-6805399;R-HSA-69685;R-HSA-3222020;R-HSA-6805470;R-HSA-6805276;R-HSA-5693609
R-HSA-165054	Rev-mediated nuclear export of HIV RNA	26	44	0.00303156	0.000486276	0.00437648	8	10	0.000787402	9606	Homo sapiens	DCTN5;NUP107;NUP188;NUP160;XPO1;NUP85;TPR;NUP62;PIM1;FLOT2;NUP88;OSTF1;RAE1;RANBP2;RANBP1;SEC13;NOSIP;NUP153;RANGAP1;NUP93;ZNFX1;NUP50;NUP54;NUP98;NUPL2;RAN;PRR13		R-HSA-165043;R-HSA-180739;R-HSA-165047;R-HSA-165028;R-HSA-180885;R-HSA-165034;R-HSA-180687;R-HSA-165055
R-HSA-202430	Translocation of ZAP-70 to Immunological synapse	25	42	0.00289376	0.000556537	0.00500883	4	4	0.000314961	9606	Homo sapiens	PTPN18;HLA-DRB5;CCDC47;PTPN22;CD3G;CD3E;CD3D;CD4;HLA-DPB1;HLA-DRA;HLA-DRB1;HLA-DQA1;HLA-DQB1;HLA-DPA1		R-HSA-8855381;R-HSA-202168;R-HSA-202344;R-HSA-202174
R-HSA-69618	Mitotic Spindle Checkpoint	51	110	0.00757889	0.000581142	0.00523028	7	7	0.000551181	9606	Homo sapiens	NUP107;TM7SF3;PPP1CC;XPO1;PPP2R1B;PPP2R1A;SEC13;TMOD3;DDX10;NOSIP;PPP2R5C;RANGAP1;DYNLL1;EEF1A1;PSMA6;DYNC1LI1;CLIP1;COX7A2L;DYNC1LI2;KIF2A;TXNIP;ANAPC5;NUP98;MAPRE1;MAD1L1;ITGB3BP;PRR13;ALDH9A1;PAFAH1B1;DYNC1I2;DCTN5;ANAPC15;ANAPC16;UBA6;PMF1;NUP160;ACAT2;ANAPC10;SKA2;ANAPC11;PPP2CA;NXF1;NUP85;RAD21;DPH3;TMEM208;SSR1;BUB3;CLASP1;RANBP2;DYNC1H1;NDE1;SGTA;EIF2S3;RPS27;CENPM;TAB2;EIF3E;MAD2L1		R-HSA-141409;R-HSA-141431;R-HSA-141429;R-HSA-141422;R-HSA-141423;R-HSA-141439;R-HSA-141437
R-HSA-176033	Interactions of Vpr with host cellular proteins	27	47	0.00323825	0.000582725	0.00524452	3	4	0.000314961	9606	Homo sapiens	DCTN5;NUP107;NUP188;PSIP1;NUP160;NUP85;TPR;NUP62;FLOT2;BANF1;NUP88;OSTF1;RAE1;KPNA1;EIF2A;RANBP2;SEC13;HMGA1;NOSIP;NUP153;NUP93;ZNFX1;NUP50;NUP54;NUP98;NUPL2;SLC25A5;PRR13		R-HSA-180627;R-HSA-180905;R-HSA-180622
R-HSA-167162	RNA Polymerase II HIV Promoter Escape	29	52	0.00358275	0.000592652	0.00533387	9	9	0.000708661	9606	Homo sapiens	GTF2A2;SHMT2;CCNH;SLC20A1;GTF2B;MRPS12;TAF9;WDR61;HNRNPR;TM9SF3;FAM160B1;POLR2B;POLR2C;POLR2E;POLR2G;POLR2H;TAF9B;POLR2I;POLR2J;POLR2K;POLR2L;TAF15;TBP;TAF12;WWP1;GTF2H1;GTF2F1;GTF2F2;ERCC3;TAF7;CALR;UBA52;EIF1B		R-HSA-167474;R-HSA-9613490;R-HSA-167136;R-HSA-167121;R-HSA-9613498;R-HSA-167115;R-HSA-167113;R-HSA-167468;R-HSA-167117
R-HSA-167161	HIV Transcription Initiation	29	52	0.00358275	0.000592652	0.00533387	4	4	0.000314961	9606	Homo sapiens	GTF2A2;SHMT2;CCNH;SLC20A1;GTF2B;MRPS12;TAF9;WDR61;HNRNPR;TM9SF3;FAM160B1;POLR2B;POLR2C;POLR2E;POLR2G;POLR2H;TAF9B;POLR2I;POLR2J;POLR2K;POLR2L;TAF15;TBP;TAF12;WWP1;GTF2H1;GTF2F1;GTF2F2;ERCC3;TAF7;CALR;UBA52;EIF1B		R-HSA-167477;R-HSA-167130;R-HSA-167134;R-HSA-167118
R-HSA-75953	RNA Polymerase II Transcription Initiation	29	52	0.00358275	0.000592652	0.00533387	3	3	0.00023622	9606	Homo sapiens	GTF2A2;SHMT2;CCNH;SLC20A1;GTF2B;MRPS12;TAF9;WDR61;HNRNPR;TM9SF3;FAM160B1;POLR2B;POLR2C;POLR2E;POLR2G;POLR2H;TAF9B;POLR2I;POLR2J;POLR2K;POLR2L;TAF15;TBP;TAF12;WWP1;GTF2H1;GTF2F1;GTF2F2;ERCC3;TAF7;CALR;UBA52;EIF1B		R-HSA-75861;R-HSA-75864;R-HSA-75866
R-HSA-6811442	Intra-Golgi and retrograde Golgi-to-ER traffic	88	218	0.01502	0.000764842	0.0063251	46	48	0.00377953	9606	Homo sapiens	SYS1;THYN1;GCC2;SAT1;PNN;GOLGA4;GOLGA5;APMAP;KIF5B;DPYSL2;NAMPT;KIFAP3;COG4;TUBA4A;DYNC1LI1;DYNC1LI2;KDELR2;KIF20B;COPB2;COPA;TMED10;COPB1;ARL1;KLC1;TGOLN2;ATXN3;LARP1;KIF3B;SSR1;UBE2H;HSPA5;RHBDD2;SURF4;NFATC3;M6PR;LAYN;PHKB;TBCB;EHD1;PHF3;ARF4;ARF1;TCF25;TUBA1C;ACTR1A;TUBA1B;TUBA1A;CAPZB;NFKBIZ;TMED2;SNAP29;ACP1;CAP1;TMED9;TUBB;KIF22;DYNLL1;BET1L;COPZ1;ARFGAP2;MRPL52;KIF2A;PIGK;PLIN3;NAA38;PAFA…		R-HSA-6811431;R-HSA-8849350;R-HSA-6811429;R-HSA-8849348;R-HSA-6811428;R-HSA-6811427;R-HSA-8847875;R-HSA-6811426;R-HSA-6811425;R-HSA-8849345;R-HSA-8847887;R-HSA-8847883;R-HSA-8849353;R-HSA-6811433;R-HSA-8847880;R-HSA-8847638;R-HSA-8847637;R-HSA-8849748;R-HSA-8847635;R-HSA-6814086;R-HSA-8848484;R-HSA-6814671;R-HSA-6814094;R-HSA-6814670;R-HSA-6814091;R-HSA-6814090;R-HSA-6814088;R-HSA-6811415;R-HSA-6…
R-HSA-3232142	SUMOylation of ubiquitinylation proteins	25	43	0.00296266	0.000770656	0.0063251	3	3	0.00023622	9606	Homo sapiens	DCTN5;NUP107;NUP188;NUP160;SUMO1;NUP85;TPR;NUP62;FLOT2;NUP88;OSTF1;RAE1;RANBP2;SEC13;UBE2I;NOSIP;NUP153;PIAS1;NUP93;ZNFX1;NUP50;MDM2;NUP54;NUP98;NUPL2;PRR13		R-HSA-5228523;R-HSA-4551721;R-HSA-3000434
R-HSA-73776	RNA Polymerase II Promoter Escape	29	53	0.00365165	0.000790638	0.0063251	7	7	0.000551181	9606	Homo sapiens	GTF2A2;SHMT2;CCNH;SLC20A1;GTF2B;MRPS12;TAF9;WDR61;HNRNPR;TM9SF3;FAM160B1;POLR2B;POLR2C;POLR2E;POLR2G;POLR2H;TAF9B;POLR2I;POLR2J;POLR2K;POLR2L;TAF15;TBP;TAF12;WWP1;GTF2H1;GTF2F1;GTF2F2;ERCC3;TAF7;CALR;UBA52;EIF1B		R-HSA-75873;R-HSA-111264;R-HSA-76576;R-HSA-9613494;R-HSA-75850;R-HSA-9613497;R-HSA-75869
R-HSA-77075	RNA Pol II CTD phosphorylation and interaction with CE	19	29	0.00199807	0.000822267	0.00657813	5	5	0.000393701	9606	Homo sapiens	SHMT2;CCNH;RNMT;SLC20A1;MRPS12;WDR61;TM9SF3;FAM160B1;PCM1;POLR2B;POLR2C;POLR2E;POLR2G;POLR2H;POLR2I;POLR2J;POLR2K;POLR2L;WWP1;GTF2H1;GTF2F1;SUPT5H;GTF2F2;ERCC3;CALR		R-HSA-77073;R-HSA-113430;R-HSA-77069;R-HSA-77068;R-HSA-77071
R-HSA-167160	RNA Pol II CTD phosphorylation and interaction with CE during HIV infection	19	29	0.00199807	0.000822267	0.00657813	5	5	0.000393701	9606	Homo sapiens	SHMT2;CCNH;RNMT;SLC20A1;MRPS12;WDR61;TM9SF3;FAM160B1;PCM1;POLR2B;POLR2C;POLR2E;POLR2G;POLR2H;POLR2I;POLR2J;POLR2K;POLR2L;WWP1;GTF2H1;GTF2F1;SUPT5H;GTF2F2;ERCC3;CALR		R-HSA-167153;R-HSA-167111;R-HSA-167098;R-HSA-167128;R-HSA-167133
R-HSA-432722	Golgi Associated Vesicle Biogenesis	32	61	0.00420284	0.000870714	0.00696571	7	7	0.000551181	9606	Homo sapiens	NAPA;ARF1;TFRC;MAST4;CLTC;USP34;CLTA;THYN1;SLA2;CLINT1;TGOLN2;BLOC1S6;SNX2;AP1G2;AP1G1;BLOC1S1;FTH1;SNX9;AP3S1;SNX5;SNX6;TPD52;HSPA8;SNAPIN;PUM1;DNM2;VAMP8;STAG1;P2RX5;NECAP1;GOLGB1;CPD;YIPF6;ACBD3;PICALM;FTL		R-HSA-421831;R-HSA-429815;R-HSA-8874979;R-HSA-421836;R-HSA-434362;R-HSA-421835;R-HSA-421833
R-HSA-5663213	RHO GTPases Activate WASPs and WAVEs	24	41	0.00282486	0.000885259	0.00708207	10	10	0.000787402	9606	Homo sapiens	CYFIP2;NAPA;SF3B5;WIPF1;TCF25;RPL31;ARPC1B;WIPF2;ARPC1A;BRK1;ACTB;ACTG1;CDC42;AP5M1;UBR7;RAC1;WASF2;ACTR3;ACTR2;DNAJB14;ARPC4;ARPC5;ZFX;SRPK1;ARPC2;ARPC3;ABI1;GRB2		R-HSA-2130194;R-HSA-2029469;R-HSA-2197698;R-HSA-2029466;R-HSA-442592;R-HSA-2029465;R-HSA-2197691;R-HSA-2197690;R-HSA-442586;R-HSA-2029473
R-HSA-4570464	SUMOylation of RNA binding proteins	28	51	0.00351385	0.000915537	0.00732429	4	4	0.000314961	9606	Homo sapiens	DCTN5;NUP107;NUP188;NUP160;SUMO1;NUP85;TPR;SUMO2;NUP62;FLOT2;NUP88;OSTF1;RAE1;SNX5;RANBP2;SEC13;NOP58;UBE2I;NOSIP;COMMD3;NUP153;PPP2R5C;NUP93;ZNFX1;HNRNPK;NUP50;NUP54;NUP98;HNRNPC;NUPL2;PRR13		R-HSA-4570499;R-HSA-4570467;R-HSA-4570493;R-HSA-4570489
R-HSA-381119	Unfolded Protein Response (UPR)	66	155	0.0106793	0.000927496	0.00741997	47	94	0.00740157	9606	Homo sapiens	ACADVL;CELF1;DCTN1;GOSR2;PARN;ADD1;HSP90B1;HERPUD1;EXOSC7;EXOSC5;SERP1;SCP2;EXOSC9;EXOSC8;LMNA;SSR1;DNAJB9;RIOK2;METTL16;EXOSC1;SEC31A;EIF2A;MBTPS1;HSPA5;DIS3;NFYC;GFPT1;ANXA5;ASNS;TBCB;EIF2S2;EIF2S1;PDIA6;ACLY;EIF2S3;DNAJB11;XRN2;CREBRF;SRPRB;HYOU1;PREB;NAA15;CALR;ATP6V0D1;TLN1;ATF6;DCP2;ATF4		R-HSA-1791131;R-HSA-1791066;R-HSA-1791130;R-HSA-1791128;R-HSA-1791069;R-HSA-1791133;R-HSA-381186;R-HSA-1791121;R-HSA-381135;R-HSA-1791056;R-HSA-1791184;R-HSA-381128;R-HSA-8874186;R-HSA-1791124;R-HSA-1791060;R-HSA-420818;R-HSA-1791118;R-HSA-1791180;R-HSA-1791107;R-HSA-8874206;R-HSA-1791169;R-HSA-8874205;R-HSA-381086;R-HSA-8874204;R-HSA-1791173;R-HSA-1791163;R-HSA-381158;R-HSA-8874212;R-HSA-381217;…
R-HSA-199992	trans-Golgi Network Vesicle Budding	39	80	0.00551192	0.00100112	0.00800899	19	19	0.00149606	9606	Homo sapiens	NAPA;ARF1;TFRC;MAST4;CLTC;USP34;RAP1GDS1;SNAP23;CLTA;THYN1;SLA2;CLINT1;IWS1;TGOLN2;BLOC1S6;SNX2;AP1G2;AP1G1;GLIPR2;BLOC1S1;FTH1;SNX9;AP3S1;MAP3K7;SNX5;SNX6;TPD52;HSPA8;SNAPIN;M6PR;PUM1;DNM2;VAMP8;STAG1;P2RX5;NECAP1;GOLGB1;CPD;YIPF6;CHMP2A;ACBD3;PICALM;FTL		R-HSA-5671702;R-HSA-376357;R-HSA-421831;R-HSA-5229132;R-HSA-8874979;R-HSA-432706;R-HSA-432707;R-HSA-376364;R-HSA-421836;R-HSA-5333658;R-HSA-421835;R-HSA-432712;R-HSA-421833;R-HSA-429815;R-HSA-350769;R-HSA-376369;R-HSA-432688;R-HSA-5229111;R-HSA-434362
R-HSA-180910	Vpr-mediated nuclear import of PICs	25	44	0.00303156	0.00105309	0.00842473	2	2	0.00015748	9606	Homo sapiens	DCTN5;NUP107;NUP188;PSIP1;NUP160;NUP85;TPR;NUP62;FLOT2;BANF1;NUP88;OSTF1;RAE1;KPNA1;EIF2A;RANBP2;SEC13;HMGA1;NOSIP;NUP153;NUP93;ZNFX1;NUP50;NUP54;NUP98;NUPL2;PRR13		R-HSA-180627;R-HSA-180622
R-HSA-9615933	Postmitotic nuclear pore complex (NPC) reformation	20	32	0.00220477	0.00106791	0.00854327	10	10	0.000787402	9606	Homo sapiens	DCTN5;SEC13;UBE2I;NUP107;NUP188;DDX10;NOSIP;RANGAP1;NUP160;NUP93;ZNFX1;SUMO1;NUP85;NUP62;PIM1;NUP54;OSTF1;NUP98;TNPO1;RAN;KPNB1;PRR13		R-HSA-9615937;R-HSA-9634219;R-HSA-9618378;R-HSA-9634169;R-HSA-9615945;R-HSA-3000449;R-HSA-9624876;R-HSA-9615901;R-HSA-9624845;R-HSA-9624893
R-HSA-167158	Formation of the HIV-1 Early Elongation Complex	22	37	0.00254926	0.00116468	0.00931745	5	5	0.000393701	9606	Homo sapiens	SHMT2;CCNH;SLC20A1;MRPS12;WDR61;TM9SF3;FAM160B1;POLR2B;POLR2C;POLR2E;POLR2G;POLR2H;NELFCD;POLR2I;POLR2J;POLR2K;POLR2L;NCBP1;NCBP2;WWP1;GTF2H1;GTF2F1;SUPT5H;GTF2F2;HAUS1;ERCC3;CALR		R-HSA-167072;R-HSA-167089;R-HSA-167478;R-HSA-167083;R-HSA-167085
R-HSA-113418	Formation of the Early Elongation Complex	22	37	0.00254926	0.00116468	0.00931745	3	3	0.00023622	9606	Homo sapiens	SHMT2;CCNH;SLC20A1;MRPS12;WDR61;TM9SF3;FAM160B1;POLR2B;POLR2C;POLR2E;POLR2G;POLR2H;NELFCD;POLR2I;POLR2J;POLR2K;POLR2L;NCBP1;NCBP2;WWP1;GTF2H1;GTF2F1;SUPT5H;GTF2F2;HAUS1;ERCC3;CALR		R-HSA-113402;R-HSA-112383;R-HSA-113407
R-HSA-5357956	TNFR1-induced NFkappaB signaling pathway	19	30	0.00206697	0.00120828	0.00966622	5	5	0.000393701	9606	Homo sapiens	IVNS1ABP;USP4;TNFAIP3;XIAP;VRK1;TRAF1;TNF;ACAT2;IKBKB;CYLD;UBB;UBC;TAB2;RBCK1;RPS27A;UBA52;MAP3K7;IRF9;BIRC2;BIRC3		R-HSA-5357776;R-HSA-5357904;R-HSA-5357860;R-HSA-5357780;R-HSA-5357757
R-HSA-167172	Transcription of the HIV genome	39	81	0.00558082	0.00124522	0.00996178	46	47	0.00370079	9606	Homo sapiens	GTF2A2;SHMT2;CCNH;RNMT;SLC20A1;GTF2B;MRPS12;TAF9;WDR61;HNRNPR;TM9SF3;FAM160B1;PCM1;POLR2B;POLR2C;POLR2E;POLR2G;POLR2H;NELFCD;TAF9B;POLR2I;POLR2J;EPS15;POLR2K;POLR2L;LYPLA1;SUPT16H;TAF15;TBP;TAF12;NCBP1;NCBP2;WWP1;GTF2H1;SSRP1;GTF2F1;SUPT5H;GTF2F2;HAUS1;ERCC3;TAF7;TCEA1;CALR;UBA52;EIF1B		R-HSA-167111;R-HSA-167115;R-HSA-167113;R-HSA-167118;R-HSA-167181;R-HSA-167117;R-HSA-170706;R-HSA-170704;R-HSA-167121;R-HSA-167191;R-HSA-167130;R-HSA-167128;R-HSA-167192;R-HSA-167134;R-HSA-167196;R-HSA-167133;R-HSA-167197;R-HSA-9613490;R-HSA-167459;R-HSA-167072;R-HSA-167136;R-HSA-167076;R-HSA-167077;R-HSA-9613498;R-HSA-167147;R-HSA-167083;R-HSA-167150;R-HSA-167087;R-HSA-167468;R-HSA-167148;R-HSA-1…
R-HSA-9612973	Autophagy	69	166	0.0114372	0.00131294	0.0105035	92	108	0.00850394	9606	Homo sapiens	HSP90AB1;NUMA1;TCF25;CCNH;PRKAG1;PARK7;YBX1;TOMM20;TOMM22;TUBA1C;MAP1LC3B;TUBA1B;TUBA1A;LAMP2;RAC1;ATG3;GABARAPL2;HSP90AA1;RPS7;CSNK2A1;TUBB;ATG9A;WIPI2;DYNLL1;ATG13;TUBA4A;ATG12;EEF1A1;DYNC1LI1;DYNC1LI2;TBC1D4;RRAGC;CSNK2B;CHMP3;PLIN3;ATG4B;PLIN2;PIK3C3;VDAC1;UBA52;SQSTM1;VPS28;CHMP5;DYNC1I2;BECN1;PRKAA1;VCP;TSG101;STAU1;IWS1;FXR1;ERICH1;UBB;UBC;RPS27A;ATG5;ARFGEF1;DYNC1H1;UVRAG;HSPA8;TUBB4B;STA…		R-HSA-9646354;R-HSA-5682388;R-HSA-9626256;R-HSA-5683925;R-HSA-9641111;R-HSA-5682896;R-HSA-9641109;R-HSA-5682385;R-HSA-5672017;R-HSA-5682012;R-HSA-5675868;R-HSA-5682010;R-HSA-5682011;R-HSA-9626242;R-HSA-9641089;R-HSA-5676229;R-HSA-5681987;R-HSA-9646347;R-HSA-5681999;R-HSA-5665868;R-HSA-5672012;R-HSA-5682893;R-HSA-9641096;R-HSA-5672010;R-HSA-9674127;R-HSA-5672011;R-HSA-5672008;R-HSA-5682377;R-HSA-9…
R-HSA-72086	mRNA Capping	21	35	0.00241146	0.00133343	0.0106674	11	11	0.000866142	9606	Homo sapiens	SHMT2;CCNH;RNMT;SLC20A1;MRPS12;WDR61;TM9SF3;FAM160B1;PCM1;POLR2B;POLR2C;POLR2E;POLR2G;POLR2H;POLR2I;POLR2J;POLR2K;POLR2L;NCBP1;NCBP2;WWP1;GTF2H1;GTF2F1;SUPT5H;GTF2F2;ERCC3;CALR		R-HSA-77073;R-HSA-77090;R-HSA-77077;R-HSA-77095;R-HSA-77078;R-HSA-77094;R-HSA-77081;R-HSA-77083;R-HSA-77069;R-HSA-77085;R-HSA-77068
R-HSA-917729	Endosomal Sorting Complex Required For Transport (ESCRT)	21	35	0.00241146	0.00133343	0.0106674	4	4	0.000314961	9606	Homo sapiens	ARFGEF1;TSG101;CCNH;VPS4B;VTA1;VPS4A;YBX1;STAM;SNF8;IWS1;UBB;ERICH1;UBC;CHMP2B;CHMP2A;ECHDC2;CHMP3;UBAP1;RPS27A;SEC24D;UBA52;VPS25;VPS28;CHMP5		R-HSA-917693;R-HSA-917700;R-HSA-917730;R-HSA-917696
R-HSA-76061	RNA Polymerase III Transcription Initiation From Type 1 Promoter	18	28	0.00192917	0.0013624	0.0108992	5	5	0.000393701	9606	Homo sapiens	OSBPL9;GTF3C2;TBP;GTF3C5;POLR3GL;GTF3C6;GTF3A;WWP1;NUP93;TXLNA;POLR2E;POLR1D;STAT6;POLR2H;BDP1;POLR3K;SEC23B;POLR2K;POLR2L		R-HSA-76052;R-HSA-76054;R-HSA-76056;R-HSA-83723;R-HSA-76060
R-HSA-76042	RNA Polymerase II Transcription Initiation And Promoter Clearance	29	55	0.00378944	0.00136561	0.0109249	11	11	0.000866142	9606	Homo sapiens	GTF2A2;SHMT2;CCNH;SLC20A1;GTF2B;MRPS12;TAF9;WDR61;HNRNPR;TM9SF3;FAM160B1;POLR2B;POLR2C;POLR2E;POLR2G;POLR2H;TAF9B;POLR2I;POLR2J;POLR2K;POLR2L;TAF15;TBP;TAF12;WWP1;GTF2H1;GTF2F1;GTF2F2;ERCC3;TAF7;CALR;UBA52;EIF1B		R-HSA-75873;R-HSA-111264;R-HSA-76576;R-HSA-75861;R-HSA-9613494;R-HSA-75864;R-HSA-75866;R-HSA-75850;R-HSA-9613497;R-HSA-75949;R-HSA-75869
R-HSA-195258	RHO GTPase Effectors	122	326	0.0224611	0.001371	0.010968	95	112	0.0088189	9606	Homo sapiens	CYFIP2;NUP107;RPL31;WIPF1;WIPF2;ACTB;ACTG1;PPP1CB;PPP1CC;CHCHD3;PPP2R1B;PPP2R1A;KIF5B;CFL1;KPNA2;RPS7;TMOD3;DDX10;NOSIP;DNAJB14;ARMC8;TUBA4A;EEF1A1;DYNC1LI1;MYL6;DYNC1LI2;CLIP1;COX7A2L;S100A6;RPL26;NUP98;PFN1;MAD1L1;PRR13;DHX8;UBA6;GATA3;IQGAP1;KLC1;STK4;PMF1;NUP160;MYL12A;MYL12B;SKA2;AP5M1;NUP85;UBR7;RAD21;DPH3;G3BP2;SSR1;KCNN4;H3F3B;H3F3A;ARPC4;ARPC5;SRPK1;DIAPH1;EIF2S3;RPS27;ARPC2;ARPC3;CYSTM1…		R-HSA-5665751;R-HSA-5665748;R-HSA-2029469;R-HSA-2029466;R-HSA-5623632;R-HSA-5668947;R-HSA-3858495;R-HSA-2029465;R-HSA-5666001;R-HSA-5666129;R-HSA-75016;R-HSA-419087;R-HSA-5671772;R-HSA-419083;R-HSA-2029456;R-HSA-5666008;R-HSA-5625797;R-HSA-5625796;R-HSA-5668932;R-HSA-9626880;R-HSA-5665989;R-HSA-5671749;R-HSA-5623622;R-HSA-5627072;R-HSA-5667008;R-HSA-2197691;R-HSA-2197690;R-HSA-3928608;R-HSA-89819…
R-HSA-390471	Association of TriC/CCT with target proteins during biosynthesis	23	40	0.00275596	0.00140045	0.0112036	2	2	0.00015748	9606	Homo sapiens	HDAC3;IQGAP1;DCAF7;PPP6R3;LONP2;CCT8;CCT7;CCT5;CCT4;NOP56;CCT3;FBXW4;CCT2;USP8;FBXW7;STAT3;SOD2;MRPL22;CCT6A;HEATR5B;TCP1;XRN2;TAF7;LAMTOR2;CALM2;TP53		R-HSA-390470;R-HSA-391266
R-HSA-68877	Mitotic Prometaphase	84	211	0.0145377	0.00144608	0.0115686	19	20	0.0015748	9606	Homo sapiens	YWHAE;NUP107;NUMA1;TCF25;PAK1IP1;SMC3;SMC4;PPP1CC;TUBA1C;PCM1;ACTR1A;TUBA1B;XPO1;TUBA1A;PPP2R1B;PPP2R1A;CNTRL;CAST;EIF5B;SEC13;HSP90AA1;CSNK2A1;ACTR6;TMOD3;TUBB;DDX10;NOSIP;CSNK1D;PPP2R5C;RANGAP1;DYNLL1;TUBA4A;HAUS1;EML4;EEF1A1;MZT2A;DYNC1LI1;CLIP1;COX7A2L;DYNC1LI2;KIF2A;AKAP9;CSNK2B;NUP98;MAPRE1;SFI1;MAD1L1;ITGB3BP;PRR13;ALDH9A1;PAFAH1B1;DYNC1I2;DCTN5;USP14;DCTN2;UBA6;DCTN1;TUBGCP2;SSNA1;PDS5B;P…		R-HSA-2514854;R-HSA-2468293;R-HSA-9648114;R-HSA-9648017;R-HSA-375302;R-HSA-2545253;R-HSA-1638803;R-HSA-9648089;R-HSA-2529015;R-HSA-9647746;R-HSA-2466068;R-HSA-2484822;R-HSA-2520883;R-HSA-2467794;R-HSA-380316;R-HSA-380508;R-HSA-2468287;R-HSA-2529020;R-HSA-1638821
R-HSA-8866652	Synthesis of active ubiquitin: roles of E1 and E2 enzymes	20	33	0.00227367	0.00152423	0.0121938	16	16	0.00125984	9606	Homo sapiens	UBA6;UBE2D3;UBE2Z;ACAT2;UBE2L3;INPP5B;UBB;ERICH1;UBC;TMEM208;RPS27A;JAK3;UBE2H;USP7;UBE2B;USP9X;UBE2A;UBE2G2;UCHL3;XRN1;TAB2;BIRC6;UBA1;PTPN6;UBE2K;UBA52		R-HSA-8852134;R-HSA-8852133;R-HSA-8852132;R-HSA-8852131;R-HSA-8852130;R-HSA-8865090;R-HSA-8852129;R-HSA-8852128;R-HSA-8853515;R-HSA-8865098;R-HSA-8853514;R-HSA-8852136;R-HSA-8852127;R-HSA-8853503;R-HSA-8865050;R-HSA-8853529
R-HSA-1834949	Cytosolic sensors of pathogen-associated DNA	37	77	0.00530522	0.00168285	0.0130542	41	48	0.00377953	9606	Homo sapiens	PRKDC;DHX9;DDX41;RELA;IKBKB;TBK1;UBB;ERICH1;IFI16;NKIRAS2;DHX36;UBC;POLR2E;EP300;STAT6;POLR2H;LRRFIP1;RPS27A;SEC23B;POLR2K;POLR2L;RARS2;OSBPL9;XRCC6;XRCC5;POLR3GL;TXNL1;WWP1;TMEM173;NFKBIA;MRPS9;TXLNA;IRF3;REL;POLR1D;TRIM13;CTNNB1;UBA52;POLR3K		R-HSA-3249392;R-HSA-2396007;R-HSA-3134954;R-HSA-3134953;R-HSA-2396002;R-HSA-3134822;R-HSA-3134821;R-HSA-3134883;R-HSA-168910;R-HSA-3134946;R-HSA-2396009;R-HSA-1964496;R-HSA-168140;R-HSA-1606345;R-HSA-9604480;R-HSA-3249379;R-HSA-3244643;R-HSA-2032396;R-HSA-3249378;R-HSA-9604487;R-HSA-3134904;R-HSA-8948703;R-HSA-3134901;R-HSA-3249386;R-HSA-1834951;R-HSA-3134962;R-HSA-3134896;R-HSA-1964482;R-HSA-324…
R-HSA-8851708	Signaling by FGFR2 IIIa TM	16	24	0.00165358	0.00170853	0.0130542	2	2	0.00015748	9606	Homo sapiens	OSBPL9;NCBP1;NCBP2;SHMT2;MRPS12;WWP1;GTF2F1;GTF2F2;FAM160B1;POLR2B;POLR2C;POLR2E;POLR2G;POLR2H;TNPO1;POLR2I;POLR2J;POLR2K;POLR2L		R-HSA-8851710;R-HSA-8853320
R-HSA-8949613	Cristae formation	19	31	0.00213587	0.00173904	0.0130542	2	2	0.00015748	9606	Homo sapiens	HSPA9;EXOC7;ATP5A1;ATP5C1;ATP5J;ATP5I;ATP5G3;ATP5H;ATP5O;ATP5G2;ATP5F1;ATP5G1;ATP5L;ATP5J2;ATP5B;SAMM50;CHCHD3;TMEM11;MINOS1;ATP5E		R-HSA-8949609;R-HSA-8949580
R-HSA-1852241	Organelle biogenesis and maintenance	124	335	0.0230812	0.00181816	0.0130542	76	86	0.00677165	9606	Homo sapiens	ATF2;CRTC2;ATP5C1;GABPB1;CHCHD3;PPP2R1A;KIFAP3;CSNK1G3;IFT80;CSNK1D;CNPY2;TUBA4A;ATP5J2;TBL1XR1;AKAP9;HAT1;ATP5J;ATP5I;ATP5H;ATP5O;ATP5L;ATP5B;ATXN3;KIF3B;ATP5E;RAD21;TPR;IVNS1ABP;HSPA9;UBE2H;RHBDD2;TMEM50B;SEC16A;IDH2;BBIP1;IFT20;GLUD1;AHI1;TMEM11;CYCS;CALM3;DYNLRB1;HIST1H4C;CALM1;CALM2;YWHAE;ARF4;ALAS1;TCF25;PRKAG1;CHD4;ATP5G3;ATP5G2;ATP5G1;HSPB11;WDR44;TUBA1C;PCM1;ACTR1A;TUBA1B;TUBA1A;CNTRL;AR…		R-HSA-5623508;R-HSA-5688276;R-HSA-5625424;R-HSA-5625426;R-HSA-5623519;R-HSA-5623513;R-HSA-5624129;R-HSA-5625421;R-HSA-2466367;R-HSA-5625416;R-HSA-8940309;R-HSA-5626699;R-HSA-5624949;R-HSA-5626228;R-HSA-1592249;R-HSA-5624948;R-HSA-1592250;R-HSA-5624951;R-HSA-1592251;R-HSA-1592252;R-HSA-5626227;R-HSA-1592240;R-HSA-5638014;R-HSA-111912;R-HSA-1592241;R-HSA-5624956;R-HSA-5638012;R-HSA-1592243;R-HSA-16…
R-HSA-76046	RNA Polymerase III Transcription Initiation	21	36	0.00248036	0.00185765	0.0130542	13	13	0.00102362	9606	Homo sapiens	OSBPL9;ZNF143;GTF3C2;SMARCC1;TBP;GTF3C5;POLR3GL;GTF3C6;GTF3A;WWP1;NUP93;TXLNA;DNAJB11;POLR2E;POLR1D;STAT6;POLR2H;BDP1;POLR3K;SEC23B;POLR2K;POLR2L		R-HSA-83723;R-HSA-83788;R-HSA-83791;R-HSA-83790;R-HSA-83793;R-HSA-76052;R-HSA-112150;R-HSA-76054;R-HSA-112152;R-HSA-76056;R-HSA-83803;R-HSA-83805;R-HSA-76060
R-HSA-5619107	Defective TPR may confer susceptibility towards thyroid papillary carcinoma (TPC)	21	36	0.00248036	0.00185765	0.0130542	1	1	7.87402e-05	9606	Homo sapiens	RANBP2;DCTN5;SEC13;NUP107;NUP188;NOSIP;NUP153;NUP160;NUP93;ZNFX1;NUP85;NUP50;NUP62;TPR;FLOT2;NUP88;NUP54;OSTF1;NUP98;NUPL2;RAE1;PRR13		R-HSA-5661474
R-HSA-948021	Transport to the Golgi and subsequent modification	86	219	0.0150889	0.00185822	0.0130542	48	60	0.00472441	9606	Homo sapiens	DGKA;UBE2D3;THYN1;RNF114;TFG;NAMPT;TRAPPC2L;COG4;CSNK1D;TUBA4A;DYNC1LI1;DYNC1LI2;PREB;KDELR2;COPB2;COPA;TMED10;GGNBP2;SAR1B;COPB1;TWF1;PRDX5;SCFD1;FUT8;SSR1;NAE1;SEC31A;TRAPPC2;RHBDD2;SEC16A;TRAPPC4;NFATC3;TBCB;EIF2S3;GOLGB1;BRWD1;PHF3;GPI;B4GALT3;ARF4;MCFD2;ARF1;B4GALT1;TCF25;MIA3;CHD2;PPP6C;TUBA1C;ACTR1A;TUBA1B;TUBA1A;CAPZB;PPP6R3;NFKBIZ;TMED2;ACP1;SPTAN1;CTSC;CAP1;TMED9;SEC13;ANXA2;TUBB;JOSD1;…		R-HSA-5694423;R-HSA-5694421;R-HSA-5694418;R-HSA-203973;R-HSA-5694417;R-HSA-6814831;R-HSA-6809006;R-HSA-5694431;R-HSA-5694428;R-HSA-203977;R-HSA-6809003;R-HSA-5694427;R-HSA-964737;R-HSA-5694425;R-HSA-6809015;R-HSA-964830;R-HSA-6809014;R-HSA-975903;R-HSA-6809011;R-HSA-6809010;R-HSA-6814833;R-HSA-964825;R-HSA-5694415;R-HSA-947991;R-HSA-5694413;R-HSA-6807868;R-HSA-975829;R-HSA-5694410;R-HSA-6807866;R…
R-HSA-5663205	Infectious disease	383	1174	0.0808874	0.00186489	0.0130542	290	494	0.0388976	9606	Homo sapiens	RPL4;CYFIP2;RPL5;RPL30;RPL3;NUP107;RPL32;RPL31;WIPF1;RPL34;WIPF2;HNRNPR;ENO1;SMC3;RPL8;RPL9;RPL6;DCAF7;RPL7;PSMD8;PSMD6;PSMD7;PSMD4;PSMD2;PSMD3;RPL36;PSMD1;RPL35;RPL38;RPL37;RPL39;WDR83OS;RPL21;RPL23;RPL22;NUP93;DYNC1LI1;DYNC1LI2;PRKAR1A;PSME4;PSME1;PSME2;RPL24;TXNIP;RPL27;NUP98;RPL26;RPL29;RPL28;UBA52;VPS25;VPS28;PRR13;ANAPC15;RPN2;SHMT2;RPN1;WDR61;GATA3;FAM160B1;RNF213;NUP85;BLOC1S2;NUP88;PSMF1…		R-HSA-184323;R-HSA-180739;R-HSA-180736;R-HSA-182279;R-HSA-175108;R-HSA-182795;R-HSA-182286;R-HSA-175117;R-HSA-5211224;R-HSA-9613490;R-HSA-167459;R-HSA-9613498;R-HSA-9610942;R-HSA-167468;R-HSA-167474;R-HSA-167478;R-HSA-173111;R-HSA-167477;R-HSA-173115;R-HSA-167481;R-HSA-167484;R-HSA-9636560;R-HSA-175174;R-HSA-9636564;R-HSA-173642;R-HSA-182859;R-HSA-3149434;R-HSA-175177;R-HSA-164943;R-HSA-8876246;R…
R-HSA-141444	Amplification of signal from unattached kinetochores via a MAD2 inhibitory signal	43	94	0.00647651	0.00188713	0.0132099	4	4	0.000314961	9606	Homo sapiens	DYNC1I2;DCTN5;NUP107;UBA6;PMF1;NUP160;SKA2;PPP2CA;NXF1;PPP1CC;XPO1;PPP2R1B;NUP85;PPP2R1A;RAD21;DPH3;SSR1;BUB3;CLASP1;RANBP2;DYNC1H1;SEC13;NDE1;TMOD3;SGTA;DDX10;NOSIP;PPP2R5C;RANGAP1;DYNLL1;EEF1A1;DYNC1LI1;CLIP1;COX7A2L;DYNC1LI2;EIF2S3;RPS27;KIF2A;CENPM;EIF3E;NUP98;MAPRE1;MAD1L1;ITGB3BP;PRR13;MAD2L1;ALDH9A1;PAFAH1B1		R-HSA-141409;R-HSA-141431;R-HSA-141422;R-HSA-141439
R-HSA-141424	Amplification of signal from the kinetochores	43	94	0.00647651	0.00188713	0.0132099	4	4	0.000314961	9606	Homo sapiens	DYNC1I2;DCTN5;NUP107;UBA6;PMF1;NUP160;SKA2;PPP2CA;NXF1;PPP1CC;XPO1;PPP2R1B;NUP85;PPP2R1A;RAD21;DPH3;SSR1;BUB3;CLASP1;RANBP2;DYNC1H1;SEC13;NDE1;TMOD3;SGTA;DDX10;NOSIP;PPP2R5C;RANGAP1;DYNLL1;EEF1A1;DYNC1LI1;CLIP1;COX7A2L;DYNC1LI2;EIF2S3;RPS27;KIF2A;CENPM;EIF3E;NUP98;MAPRE1;MAD1L1;ITGB3BP;PRR13;MAD2L1;ALDH9A1;PAFAH1B1		R-HSA-141409;R-HSA-141431;R-HSA-141422;R-HSA-141439
R-HSA-6806003	Regulation of TP53 Expression and Degradation	25	46	0.00316935	0.00189427	0.0132599	35	35	0.00275591	9606	Homo sapiens	RNF34;PHF20;PRDM1;ZMPSTE24;PPP2CA;CLN3;UBB;ERICH1;PPP2R1B;PPP2R1A;UBC;SNX9;RICTOR;RFFL;RPS27A;ACTR2;USP7;HPS1;PPP2R5C;CCT6A;CCNG1;MDM2;MDM4;UBA52;TP53		R-HSA-6792871;R-HSA-198599;R-HSA-6804194;R-HSA-6804193;R-HSA-3222072;R-HSA-349455;R-HSA-6792491;R-HSA-3215295;R-HSA-6804724;R-HSA-6791409;R-HSA-6793661;R-HSA-5633460;R-HSA-6804998;R-HSA-5689972;R-HSA-6804741;R-HSA-6795460;R-HSA-6804996;R-HSA-6793666;R-HSA-6804879;R-HSA-6804942;R-HSA-6793685;R-HSA-6795667;R-HSA-6795473;R-HSA-349426;R-HSA-6792863;R-HSA-3700992;R-HSA-6804191;R-HSA-6805022;R-HSA-6804…
R-HSA-2500257	Resolution of Sister Chromatid Cohesion	57	134	0.00923247	0.00200704	0.0140493	8	8	0.000629921	9606	Homo sapiens	NUP107;TCF25;SMC3;PPP1CC;TUBA1C;TUBA1B;XPO1;TUBA1A;PPP2R1B;PPP2R1A;SEC13;TMOD3;TUBB;DDX10;NOSIP;PPP2R5C;RANGAP1;DYNLL1;TUBA4A;EEF1A1;DYNC1LI1;CLIP1;COX7A2L;DYNC1LI2;KIF2A;NUP98;MAPRE1;MAD1L1;ITGB3BP;PRR13;ALDH9A1;PAFAH1B1;DYNC1I2;DCTN5;UBA6;PDS5B;PDS5A;PMF1;NUP160;SKA2;PPP2CA;NXF1;NUP85;RAD21;DPH3;SSR1;BUB3;CLASP1;RANBP2;DYNC1H1;TOR1A;NDE1;SGTA;TUBB4B;RSL1D1;STAG1;STAG2;EIF2S3;RPS27;CENPM;EIF3E;M…		R-HSA-2468293;R-HSA-2466068;R-HSA-2484822;R-HSA-2545253;R-HSA-2467794;R-HSA-1638803;R-HSA-2468287;R-HSA-1638821
R-HSA-75153	Apoptotic execution phase	28	54	0.00372055	0.00205938	0.0144157	53	57	0.00448819	9606	Homo sapiens	ROCK1;HMGB2;PPP2R2A;HMGB1;ADD1;CASP7;CASP8;SERP1;FNTA;CSRP1;CASP6;CASP3;LMNA;METTL16;DNM1L;PAK2;SPTAN1;KPNA1;HIST1H1C;EIF2A;BCAP31;PARP1;GGCT;RNF145;ACIN1;CTNNB1;NUP54;VIM;HNRNPC;KPNB1;BIRC2		R-HSA-351877;R-HSA-201603;R-HSA-351876;R-HSA-211712;R-HSA-211206;R-HSA-201611;R-HSA-352268;R-HSA-201608;R-HSA-211219;R-HSA-351894;R-HSA-201622;R-HSA-351901;R-HSA-201631;R-HSA-201630;R-HSA-201629;R-HSA-201628;R-HSA-201634;R-HSA-264871;R-HSA-201639;R-HSA-211239;R-HSA-264865;R-HSA-202917;R-HSA-201637;R-HSA-201636;R-HSA-9029667;R-HSA-201640;R-HSA-351913;R-HSA-211247;R-HSA-9029690;R-HSA-202939;R-HSA-9…
R-HSA-167200	Formation of HIV-1 elongation complex containing HIV-1 Tat	26	49	0.00337605	0.00214608	0.0150226	4	5	0.000393701	9606	Homo sapiens	SHMT2;CCNH;SLC20A1;MRPS12;WDR61;TM9SF3;FAM160B1;POLR2B;POLR2C;POLR2E;POLR2G;POLR2H;NELFCD;POLR2I;POLR2J;EPS15;POLR2K;POLR2L;LYPLA1;SUPT16H;NCBP1;NCBP2;WWP1;GTF2H1;SSRP1;GTF2F1;SUPT5H;GTF2F2;HAUS1;ERCC3;TCEA1;CALR		R-HSA-170706;R-HSA-170704;R-HSA-167191;R-HSA-167196
R-HSA-5663220	RHO GTPases Activate Formins	62	149	0.010266	0.00216648	0.0151654	22	27	0.00212598	9606	Homo sapiens	ITGB1;NUP107;TCF25;ACTB;ACTG1;PPP1CC;TUBA1C;TUBA1B;XPO1;TUBA1A;PPP2R1B;PPP2R1A;RAC1;LYPLA2;SEC13;TMOD3;TUBB;DDX10;NOSIP;PPP2R5C;RHOC;RANGAP1;DYNLL1;TUBA4A;RHOA;EEF1A1;DYNC1LI1;CLIP1;COX7A2L;DYNC1LI2;KIF2A;NUP98;MAPRE1;PFN1;MAD1L1;ITGB3BP;PRR13;ALDH9A1;PAFAH1B1;DYNC1I2;DCTN5;UBA6;PMF1;NUP160;SKA2;PPP2CA;CDC42;NXF1;NUP85;RAD21;DPH3;G3BP2;SSR1;BUB3;CLASP1;RANBP2;DYNC1H1;PCGF5;NDE1;SGTA;TUBB4B;DIAPH1…		R-HSA-5665686;R-HSA-5666070;R-HSA-5665751;R-HSA-5665748;R-HSA-3858495;R-HSA-5666160;R-HSA-5665809;R-HSA-5666001;R-HSA-5666129;R-HSA-5665982;R-HSA-5666046;R-HSA-5665727;R-HSA-5665659;R-HSA-5666008;R-HSA-5666169;R-HSA-5665767;R-HSA-5665989;R-HSA-5663232;R-HSA-5666049;R-HSA-5665761;R-HSA-5665802;R-HSA-203070
R-HSA-2565942	Regulation of PLK1 Activity at G2/M Transition	42	92	0.00633871	0.00218739	0.0153117	9	12	0.000944882	9606	Homo sapiens	YWHAE;USP14;DYNC1I2;DCTN2;DCTN1;SSNA1;CUL1;PPP1CB;NXF1;PCM1;ACTR1A;TUBA1A;UBB;SERTAD1;ERICH1;PPP2R1A;RAD21;UBC;CNTRL;RPS27A;RAB8A;CLASP1;SKP1;IVNS1ABP;EIF5B;DYNC1H1;HSP90AA1;PPP1R12A;FBXW11;TUBB;NDE1;SGTA;CSNK1D;TUBB4B;DYNLL1;TUBA4A;HAUS1;TM9SF2;AKAP9;DRG1;MAPRE1;UBA52;SFI1;OPTN;PAFAH1B1		R-HSA-3000319;R-HSA-3000335;R-HSA-2562594;R-HSA-3002811;R-HSA-2562526;R-HSA-2574845;R-HSA-3000310;R-HSA-3000339;R-HSA-2574840
R-HSA-76066	RNA Polymerase III Transcription Initiation From Type 2 Promoter	17	27	0.00186027	0.00224689	0.0157282	4	4	0.000314961	9606	Homo sapiens	OSBPL9;GTF3C2;TBP;GTF3C5;POLR3GL;GTF3C6;WWP1;NUP93;TXLNA;POLR2E;POLR1D;STAT6;POLR2H;BDP1;POLR3K;SEC23B;POLR2K;POLR2L		R-HSA-112150;R-HSA-83805;R-HSA-83788;R-HSA-83790
R-HSA-167242	Abortive elongation of HIV-1 transcript in the absence of Tat	17	27	0.00186027	0.00224689	0.0157282	2	2	0.00015748	9606	Homo sapiens	NCBP1;NCBP2;SHMT2;MRPS12;WWP1;GTF2F1;SUPT5H;GTF2F2;HAUS1;FAM160B1;POLR2B;POLR2C;POLR2E;POLR2G;POLR2H;NELFCD;POLR2I;POLR2J;POLR2K;POLR2L		R-HSA-167147;R-HSA-167087
R-HSA-8878171	Transcriptional regulation by RUNX1	99	261	0.0179826	0.00249093	0.0174365	124	132	0.0103937	9606	Homo sapiens	TMEM41B;CCNH;PPP2R2A;PSMD8;LGALS3;PSMD6;CCND3;CHCHD3;PSMD7;CCND2;PSMD4;PSMD2;PSMD3;PSMD1;EP300;FBXO9;SMARCC1;ATP6V0E1;SMARCC2;CSNK2A1;TAP1;FOXP3;RUNX2;CSNK2B;PSME4;PSME1;PSME2;UBA52;SF1;PSMD10;PSMD12;ANAPC15;PSMD11;CBFB;RPN2;PSMD14;PSMD13;RPN1;GATA3;UBB;UBC;PSMF1;ATP6V1D;SNX5;H3F3B;CCDC12;H3F3A;SMARCA2;CLK1;CDK6;AGO2;CYSTM1;HNRNPC;HIST1H4C;DPY30;MTR;ASH2L;CHMP1A;NFKBIZ;CTLA4;ME2;ARIH1;RBM17;H2AFZ…		R-HSA-8936584;R-HSA-8937097;R-HSA-8931981;R-HSA-8938382;R-HSA-8936068;R-HSA-8877192;R-HSA-8956568;R-HSA-8937113;R-HSA-8937118;R-HSA-8938389;R-HSA-8936599;R-HSA-8936616;R-HSA-8956586;R-HSA-8936621;R-HSA-8937134;R-HSA-8938158;R-HSA-8955822;R-HSA-8936608;R-HSA-8938913;R-HSA-8877485;R-HSA-8938150;R-HSA-8935864;R-HSA-8877493;R-HSA-8938938;R-HSA-8877490;R-HSA-8938174;R-HSA-8938930;R-HSA-8936628;R-HSA-8…
R-HSA-389958	Cooperation of Prefoldin and TriC/CCT in actin and tubulin folding	21	37	0.00254926	0.00254721	0.0178305	6	6	0.000472441	9606	Homo sapiens	CCT3;CCT2;TCF25;VBP1;TUBB;TUBB4B;TUBA4A;ACTB;CCT6A;TUBA1C;TUBA1B;TUBA1A;TCP1;PFDN1;PFDN2;CCT8;CCT7;CALM2;PFDN5;CCT5;CCT4		R-HSA-390453;R-HSA-389970;R-HSA-389954;R-HSA-389980;R-HSA-389961;R-HSA-390459
R-HSA-6807878	COPI-mediated anterograde transport	47	107	0.00737219	0.00260658	0.0182461	12	12	0.000944882	9606	Homo sapiens	PHF3;ARF4;ARF1;TCF25;THYN1;TUBA1C;ACTR1A;TUBA1B;TUBA1A;CAPZB;NAMPT;NFKBIZ;TMED2;ACP1;SPTAN1;CAP1;TMED9;COG4;TUBB;DYNLL1;BET1L;TUBA4A;COPZ1;ARFGAP2;DYNC1LI1;DYNC1LI2;PIGK;KDELR2;NAPA;RAB1A;DYNC1I2;DCTN5;COPB2;COPA;TMED10;DCTN2;DCTN1;RAB1B;GOSR2;COPB1;USO1;GOSR1;NAPG;CD59;DYNC1H1;RHBDD2;NFATC3;TBCB;TUBB4B;ARCN1;GOLGB1;CAPZA1;CAPZA2;COPG1;BRWD1;LIMS1		R-HSA-6809015;R-HSA-6809014;R-HSA-6807877;R-HSA-6809011;R-HSA-6807875;R-HSA-6809010;R-HSA-6807872;R-HSA-6809006;R-HSA-6807868;R-HSA-6809003;R-HSA-6807866;R-HSA-6807864
R-HSA-73762	RNA Polymerase I Transcription Initiation	26	50	0.00344495	0.00279251	0.0195476	6	6	0.000472441	9606	Homo sapiens	HDAC2;TFRC;CCNH;HDAC1;SLC20A1;WDR61;CHD4;TM9SF3;TAF1D;ZNRD1;RBBP4;PPP2R1B;POLR2E;RBBP7;POLR2H;POLR2K;POLR2L;MCCC2;OSBPL9;CAST;TBP;WWP1;RPA2;GTF2H1;GATAD2B;KAT2B;ERCC3;RAB14;POLR1D;CALR;METAP1;DCP2		R-HSA-73729;R-HSA-73865;R-HSA-73736;R-HSA-73739;R-HSA-73757;R-HSA-73758
R-HSA-167152	Formation of HIV elongation complex in the absence of HIV Tat	26	50	0.00344495	0.00279251	0.0195476	2	2	0.00015748	9606	Homo sapiens	SHMT2;CCNH;SLC20A1;MRPS12;WDR61;TM9SF3;FAM160B1;POLR2B;POLR2C;POLR2E;POLR2G;POLR2H;NELFCD;POLR2I;POLR2J;EPS15;POLR2K;POLR2L;LYPLA1;SUPT16H;NCBP1;NCBP2;WWP1;GTF2H1;SSRP1;GTF2F1;SUPT5H;GTF2F2;HAUS1;ERCC3;TCEA1;CALR		R-HSA-167077;R-HSA-167084
R-HSA-8856688	Golgi-to-ER retrograde transport	61	148	0.0101971	0.00286557	0.020059	18	18	0.00141732	9606	Homo sapiens	PHF3;ARF4;ARF1;TCF25;THYN1;TUBA1C;ACTR1A;TUBA1B;TUBA1A;CAPZB;APMAP;KIF5B;DPYSL2;NAMPT;NFKBIZ;TMED2;KIFAP3;ACP1;CAP1;TMED9;TUBB;KIF22;DYNLL1;TUBA4A;COPZ1;ARFGAP2;DYNC1LI1;DYNC1LI2;KIF2A;PIGK;KDELR2;KIF20B;PAFAH1B3;PAFAH1B2;PAFAH1B1;NAPA;RAB1A;DYNC1I2;DCTN5;COPB2;COPA;NBAS;TMED10;DCTN2;DCTN1;RAB1B;COPB1;KLC1;NAPG;NXF1;UGP2;KIF3B;APOPT1;DYNC1H1;UBE2H;STAT1;GALNT1;SURF4;NFATC3;LAYN;PHKB;TBCB;TUBB4B;A…		R-HSA-8849350;R-HSA-8849348;R-HSA-8848484;R-HSA-6811427;R-HSA-6811426;R-HSA-6811425;R-HSA-8849345;R-HSA-8849353;R-HSA-6811415;R-HSA-6811414;R-HSA-6811412;R-HSA-6811411;R-HSA-6811423;R-HSA-6811422;R-HSA-6811418;R-HSA-6811417;R-HSA-8850041;R-HSA-8850040
R-HSA-5654738	Signaling by FGFR2	40	88	0.00606311	0.00293981	0.0205787	44	46	0.00362205	9606	Homo sapiens	SHMT2;MRPS12;FAM160B1;PPP2CA;TIAL1;PTBP1;NRAS;UBB;ERICH1;POLR2B;PPP2R1A;POLR2C;MKNK1;UBC;PCBP2;POLR2E;POLR2G;POLR2H;TNPO1;POLR2I;HNRNPA1;RPS27A;POLR2J;ATP6V1D;POLR2K;POLR2L;OSBPL9;TIA1;NCBP1;NCBP2;FUS;WWP1;GTF2F1;GTF2F2;HNRNPM;NEMF;QARS;HNRNPH1;HNRNPF;GRB2;KRAS;UBA52		R-HSA-5654614;R-HSA-5654615;R-HSA-934604;R-HSA-5654612;R-HSA-5654677;R-HSA-1295632;R-HSA-5654608;R-HSA-5654622;R-HSA-177931;R-HSA-5654620;R-HSA-190408;R-HSA-5654618;R-HSA-190413;R-HSA-5654406;R-HSA-5656070;R-HSA-934559;R-HSA-5654407;R-HSA-5654404;R-HSA-5654402;R-HSA-5654147;R-HSA-1295622;R-HSA-1295621;R-HSA-5654607;R-HSA-6803838;R-HSA-5654159;R-HSA-6803836;R-HSA-5654157;R-HSA-5654605;R-HSA-565460…
R-HSA-168638	NOD1/2 Signaling Pathway	22	40	0.00275596	0.00296366	0.0207456	15	18	0.00141732	9606	Homo sapiens	TNFAIP3;DPY30;HSD17B12;ACAT2;IKBKB;CASP8;UBB;UBC;CASP4;CASP1;CASP2;RPS27A;MAP3K7;CSNK1G3;H2AFY;TXNL1;MAPK14;CYLD;ITCH;KIF2A;UBE2N;TAB2;UBA52;BIRC2;BIRC3		R-HSA-727819;R-HSA-741386;R-HSA-688136;R-HSA-688137;R-HSA-706479;R-HSA-622415;R-HSA-741411;R-HSA-1247960;R-HSA-622310;R-HSA-168400;R-HSA-688985;R-HSA-168405;R-HSA-741395;R-HSA-168184;R-HSA-622420
R-HSA-204005	COPII-mediated vesicle transport	36	77	0.00530522	0.00297072	0.020795	16	16	0.00125984	9606	Homo sapiens	NAPA;RAB1A;MCFD2;TMED10;SAR1B;DGKA;GOSR2;RAB1B;USO1;UBE2D3;THYN1;TWF1;NAPG;PPP6C;LMAN1;PRDX5;SCFD1;TFG;LMAN2;PPP6R3;TMED2;CD59;NAE1;CTSC;SEC31A;TRAPPC2;SEC13;TRAPPC2L;ANXA2;SEC16A;TRAPPC4;NFATC3;CSNK1D;JOSD1;SEC23IP;EIF2S3;PREB;SEC24D;SEC24C;ERGIC2;SEC22C		R-HSA-5694423;R-HSA-5694421;R-HSA-5694418;R-HSA-203973;R-HSA-5694417;R-HSA-6814831;R-HSA-5694527;R-HSA-203977;R-HSA-204008;R-HSA-5694522;R-HSA-5694425;R-HSA-5694439;R-HSA-6814833;R-HSA-5694446;R-HSA-5694441;R-HSA-5694409
R-HSA-75067	Processing of Capped Intronless Pre-mRNA	17	28	0.00192917	0.00322565	0.0225795	10	10	0.000787402	9606	Homo sapiens	SLBP;CPSF7;SMG1;CPSF6;NCBP1;NCBP2;RPL35A;WDR33;LSM10;NUDT21;ATXN3;FIP1L1;PCF11;UQCRC1;CSTF1;SNRPG;PAPOLA;SNRPE;SNRPF;SNRPD3;SNRPB		R-HSA-77585;R-HSA-77584;R-HSA-77586;R-HSA-77589;R-HSA-77591;R-HSA-77590;R-HSA-77593;R-HSA-77592;R-HSA-111437;R-HSA-111438
R-HSA-450513	Tristetraprolin (TTP, ZFP36) binds and destabilizes mRNA	13	19	0.00130908	0.00355956	0.0249169	4	4	0.000314961	9606	Homo sapiens	YWHAB;CELF1;DIS3;ANXA5;ZFP36L1;EXOSC7;ZFP36;EXOSC5;XRN1;EXOSC9;EXOSC8;RIOK2;TNPO1;DCP1A;DCP2;EXOSC1		R-HSA-450400;R-HSA-450431;R-HSA-450463;R-HSA-450394
R-HSA-3371571	HSF1-dependent transactivation	29	59	0.00406504	0.00365081	0.0255557	6	8	0.000629921	9606	Homo sapiens	HSPA8;HSP90AA1;HSP90AB1;HSBP1;PTGES3;DOCK8;MRPL18;HSPB1;DEDD2;DNAJB1;STAG1;HSPH1;DNAJB6;UBB;EP300;FKBP4;HSPA1B;HSPA1A		R-HSA-3371554;R-HSA-5324617;R-HSA-5082356;R-HSA-5082369;R-HSA-5082384;R-HSA-3371582
R-HSA-5578749	Transcriptional regulation by small RNAs	37	81	0.00558082	0.00379418	0.0265592	5	5	0.000393701	9606	Homo sapiens	DCTN5;NUP107;NUP188;SHMT2;MRPS12;GATA3;NUP160;FAM160B1;CHCHD3;POLR2B;NUP85;POLR2C;TPR;NUP62;POLR2E;FLOT2;POLR2G;NUP88;POLR2H;OSTF1;POLR2I;POLR2J;RAE1;POLR2K;POLR2L;RANBP2;RBM17;SEC13;H3F3B;H2AFZ;PTGES3;H3F3A;WWP1;H2AFV;NOSIP;NUP153;NUP93;ZNFX1;NUP50;AGO2;NUP54;CYSTM1;NUP98;NUPL2;HIST1H4C;RAN;PRR13;R3HDM2		R-HSA-5578965;R-HSA-5578966;R-HSA-5578742;R-HSA-5578744;R-HSA-5578712
R-HSA-1632852	Macroautophagy	61	150	0.0103348	0.00379854	0.0265898	71	87	0.00685039	9606	Homo sapiens	NUMA1;TCF25;PRKAG1;PARK7;YBX1;TOMM20;TOMM22;TUBA1C;MAP1LC3B;TUBA1B;TUBA1A;ATG3;GABARAPL2;HSP90AA1;RPS7;CSNK2A1;TUBB;ATG9A;WIPI2;DYNLL1;ATG13;TUBA4A;ATG12;DYNC1LI1;DYNC1LI2;TBC1D4;RRAGC;CSNK2B;CHMP3;PLIN3;ATG4B;PLIN2;PIK3C3;VDAC1;UBA52;SQSTM1;CHMP5;DYNC1I2;BECN1;PRKAA1;VCP;STAU1;IWS1;FXR1;ERICH1;UBB;UBC;RPS27A;ATG5;ARFGEF1;DYNC1H1;UVRAG;HSPA8;TUBB4B;STAG1;NBR1;CHMP2B;TOMM7;PPT1;UBE2N;CHMP2A;CCSER2…		R-HSA-9646354;R-HSA-5682388;R-HSA-5683925;R-HSA-9641111;R-HSA-5682896;R-HSA-9641109;R-HSA-5682385;R-HSA-5672017;R-HSA-5682012;R-HSA-5675868;R-HSA-5682010;R-HSA-5682011;R-HSA-9641089;R-HSA-5676229;R-HSA-5681987;R-HSA-9646347;R-HSA-5681999;R-HSA-5665868;R-HSA-5672012;R-HSA-5682893;R-HSA-9641096;R-HSA-5672010;R-HSA-9674127;R-HSA-5672011;R-HSA-5672008;R-HSA-5682377;R-HSA-9646348;R-HSA-9646390;R-HSA-5…
R-HSA-3371497	HSP90 chaperone cycle for steroid hormone receptors (SHR)	33	70	0.00482293	0.00380734	0.0266513	12	12	0.000944882	9606	Homo sapiens	PHF3;DYNC1I2;DCTN5;HSP90AB1;DCTN2;TCF25;DCTN1;NR3C1;STIP1;TUBA1C;DNAJB1;TUBA1B;ACTR1A;TUBA1A;CAPZB;ACP1;CAP1;HSPA8;DYNC1H1;HSP90AA1;ACSL1;TUBB;PTGES3;TBCB;TUBB4B;DYNLL1;TUBA4A;DNAJA1;DYNC1LI1;STAG1;DYNC1LI2;DNAJA4;CAPZA1;DNAJA2;CAPZA2;FKBP4;HSPA1B;HSPA1A;FKBP5		R-HSA-5618085;R-HSA-5618080;R-HSA-3371590;R-HSA-5618099;R-HSA-5618098;R-HSA-5618093;R-HSA-5618110;R-HSA-5618105;R-HSA-3371503;R-HSA-5618073;R-HSA-3371422;R-HSA-5618107
R-HSA-9648025	EML4 and NUDC in mitotic spindle formation	51	121	0.00833678	0.0039406	0.0275842	4	5	0.000393701	9606	Homo sapiens	NUP107;TCF25;PPP1CC;TUBA1C;TUBA1B;XPO1;TUBA1A;PPP2R1B;PPP2R1A;SEC13;TMOD3;TUBB;DDX10;NOSIP;PPP2R5C;RANGAP1;DYNLL1;TUBA4A;EML4;EEF1A1;DYNC1LI1;CLIP1;COX7A2L;DYNC1LI2;KIF2A;NUP98;MAPRE1;MAD1L1;ITGB3BP;PRR13;ALDH9A1;PAFAH1B1;DYNC1I2;DCTN5;UBA6;PMF1;NUP160;SKA2;PPP2CA;NXF1;NUP85;RAD21;DPH3;SSR1;BUB3;CLASP1;RANBP2;DYNC1H1;NDE1;SGTA;TUBB4B;EIF2S3;RPS27;CENPM;EIF3E;MAD2L1		R-HSA-9648114;R-HSA-9647746;R-HSA-9648017;R-HSA-9648089
R-HSA-2173789	TGF-beta receptor signaling activates SMADs	20	36	0.00248036	0.00399466	0.0279626	25	39	0.00307087	9606	Homo sapiens	PPP1R15A;TCERG1;CHTOP;USP15;CCDC47;TMOD3;FURIN;NEDD8;UCHL5;PPP1CA;FKBP1A;PPP1CB;PPP1CC;STAG1;COX7A2L;XPO1;UBB;ERICH1;UBC;STRAP;STUB1;RPS27A;UBA52;KPNB1		R-HSA-178178;R-HSA-2128994;R-HSA-2187368;R-HSA-4332236;R-HSA-2187375;R-HSA-178189;R-HSA-2167924;R-HSA-2187382;R-HSA-2176445;R-HSA-170846;R-HSA-170847;R-HSA-170844;R-HSA-178208;R-HSA-173542;R-HSA-2167876;R-HSA-2176452;R-HSA-178215;R-HSA-178218;R-HSA-2127562;R-HSA-2169046;R-HSA-2179291;R-HSA-2187355;R-HSA-2169050;R-HSA-2179293;R-HSA-2187358
R-HSA-390450	Folding of actin by CCT/TriC	10	13	0.000895687	0.00451977	0.0316384	2	2	0.00015748	9606	Homo sapiens	CCT6A;CCT3;CCT2;TCP1;CCT8;CCT7;CALM2;CCT5;ACTB;CCT4		R-HSA-390453;R-HSA-390459
R-HSA-5357905	Regulation of TNFR1 signaling	21	39	0.00268706	0.00458235	0.0320572	14	14	0.00110236	9606	Homo sapiens	CALCOCO2;SPPL2A;TNFAIP3;XIAP;TNF;IKBKB;CASP8;UBB;ERICH1;UBC;RPS27A;IVNS1ABP;USP4;IMP3;TXNL1;VRK1;IMP4;TRAF1;CYLD;TAX1BP1;RBCK1;UBA52;IRF9;BIRC2;BIRC3		R-HSA-5634228;R-HSA-5693108;R-HSA-5357845;R-HSA-5626962;R-HSA-5693055;R-HSA-2672196;R-HSA-5692550;R-HSA-5357828;R-HSA-5357831;R-HSA-5634221;R-HSA-5357928;R-HSA-8863101;R-HSA-5661517;R-HSA-5626953
R-HSA-167169	HIV Transcription Elongation	26	52	0.00358275	0.00458861	0.0320572	14	15	0.0011811	9606	Homo sapiens	SHMT2;CCNH;SLC20A1;MRPS12;WDR61;TM9SF3;FAM160B1;POLR2B;POLR2C;POLR2E;POLR2G;POLR2H;NELFCD;POLR2I;POLR2J;EPS15;POLR2K;POLR2L;LYPLA1;SUPT16H;NCBP1;NCBP2;WWP1;GTF2H1;SSRP1;GTF2F1;SUPT5H;GTF2F2;HAUS1;ERCC3;TCEA1;CALR		R-HSA-167072;R-HSA-167147;R-HSA-167083;R-HSA-167087;R-HSA-167181;R-HSA-167085;R-HSA-170706;R-HSA-170704;R-HSA-167089;R-HSA-167478;R-HSA-167191;R-HSA-167192;R-HSA-167196;R-HSA-167197
R-HSA-167246	Tat-mediated elongation of the HIV-1 transcript	26	52	0.00358275	0.00458861	0.0320572	7	8	0.000629921	9606	Homo sapiens	SHMT2;CCNH;SLC20A1;MRPS12;WDR61;TM9SF3;FAM160B1;POLR2B;POLR2C;POLR2E;POLR2G;POLR2H;NELFCD;POLR2I;POLR2J;EPS15;POLR2K;POLR2L;LYPLA1;SUPT16H;NCBP1;NCBP2;WWP1;GTF2H1;SSRP1;GTF2F1;SUPT5H;GTF2F2;HAUS1;ERCC3;TCEA1;CALR		R-HSA-170706;R-HSA-170704;R-HSA-167191;R-HSA-167192;R-HSA-167196;R-HSA-167181;R-HSA-167197
R-HSA-77588	SLBP Dependent Processing of Replication-Dependent Histone Pre-mRNAs	9	11	0.000757889	0.00467053	0.0320572	3	3	0.00023622	9606	Homo sapiens	LSM10;SLBP;SMG1;NCBP1;NCBP2;SNRPG;SNRPE;SNRPF;SNRPD3;SNRPB		R-HSA-77585;R-HSA-77584;R-HSA-77586
R-HSA-168164	Toll Like Receptor 3 (TLR3) Cascade	44	102	0.0070277	0.00474096	0.0320572	48	61	0.00480315	9606	Homo sapiens	ATF2;PRPS1;UBE2D3;CUL1;HMGB1;TOB1;TANK;ACAT2;RELA;IKBKB;PPP2CA;TBK1;CASP8;UBB;ERICH1;PPP2R1B;PPP2R1A;NKIRAS2;UBC;RPS6KA1;EXOSC8;MLX;RPS27A;MAP3K7;SKP1;MAP2K3;RARS2;CAP1;DUSP4;JUN;H2AFY;FBXW11;TXNL1;FOS;MAPK14;DUSP6;NFKBIA;CREB1;KIF2A;IRF3;TRAF3;REL;SBDS;UBE2N;TAB2;UBA52;BIRC2;BIRC3		R-HSA-177671;R-HSA-451649;R-HSA-9013889;R-HSA-168136;R-HSA-5684250;R-HSA-9013895;R-HSA-5684248;R-HSA-9628444;R-HSA-168140;R-HSA-9014343;R-HSA-198669;R-HSA-9014342;R-HSA-847070;R-HSA-9013979;R-HSA-9013978;R-HSA-450325;R-HSA-199895;R-HSA-5609665;R-HSA-199959;R-HSA-450259;R-HSA-203797;R-HSA-450257;R-HSA-177690;R-HSA-198746;R-HSA-9630923;R-HSA-450333;R-HSA-177692;R-HSA-9013974;R-HSA-168162;R-HSA-9013…
R-HSA-5205685	Pink/Parkin Mediated Mitophagy	14	22	0.00151578	0.00476993	0.0320572	5	8	0.000629921	9606	Homo sapiens	STAU1;TOMM20;ATG12;TOMM22;MAP1LC3B;UBB;ERICH1;UBC;TOMM7;VDAC1;DYNLRB1;RPS27A;UBA52;SQSTM1;ATG5		R-HSA-5205663;R-HSA-5205661;R-HSA-5205673;R-HSA-5205682;R-HSA-5205649
R-HSA-5696395	Formation of Incision Complex in GG-NER	24	47	0.00323825	0.00489722	0.0320572	10	10	0.000787402	9606	Homo sapiens	CCNH;SLC20A1;WDR61;TM9SF3;UBB;SUMO1;ERICH1;SUMO3;UBC;SUMO2;RPS27A;HSPA9;PRMT5;UBE2I;PARP1;RPA2;GTF2H1;RAD23A;PIAS1;RBX1;CUL4A;DDB1;NR4A1;ERCC3;ERCC1;RPA3;UBE2N;RAD1;CALR;UBA52		R-HSA-6790487;R-HSA-6790454;R-HSA-5690996;R-HSA-109955;R-HSA-5689317;R-HSA-5689861;R-HSA-5696465;R-HSA-5696670;R-HSA-5690991;R-HSA-5691000
R-HSA-388841	Costimulation by the CD28 family	42	97	0.0066832	0.00534287	0.0320572	24	34	0.00267717	9606	Homo sapiens	CD3G;CD3E;CD3D;PPP2CA;CDC42;PPP2R1B;PPP2R1A;UQCRFS1;THEM4;CTLA4;FYN;CSK;RICTOR;RAC1;POLR2I;PAK2;ATP6V1D;HLA-DQA1;HLA-DPA1;ACTR2;HLA-DRB5;HPS1;PPP2R5C;EEF1A1;CD4;HLA-DPB1;HLA-DRA;GRB2;PTPN6;EIF3E;HLA-DRB1;HLA-DQB1		R-HSA-389381;R-HSA-2317314;R-HSA-389348;R-HSA-389350;R-HSA-389158;R-HSA-388833;R-HSA-388832;R-HSA-389762;R-HSA-388814;R-HSA-388809;R-HSA-389352;R-HSA-2316429;R-HSA-389354;R-HSA-389941;R-HSA-198640;R-HSA-388829;R-HSA-389788;R-HSA-389532;R-HSA-389759;R-HSA-388831;R-HSA-389919;R-HSA-389758;R-HSA-390329;R-HSA-198270
R-HSA-9645723	Diseases of programmed cell death	18	32	0.00220477	0.0053829	0.0322974	19	23	0.00181102	9606	Homo sapiens	YWHAE;CAST;JUN;FEN1;SOD2;GMCL1;CDC25B;PRDX2;BCL2L11;CAPNS1;C1QBP;PRDX1;LMNA;MLX;CAPN2		R-HSA-8868134;R-HSA-8863014;R-HSA-8863013;R-HSA-8863012;R-HSA-8868260;R-HSA-8863011;R-HSA-8863587;R-HSA-8863008;R-HSA-8870703;R-HSA-8868567;R-HSA-8868340;R-HSA-9645766;R-HSA-8863007;R-HSA-8870686;R-HSA-8870558;R-HSA-8868573;R-HSA-8863674;R-HSA-8868666;R-HSA-8868344
R-HSA-1268020	Mitochondrial protein import	32	69	0.00475403	0.00543399	0.032604	14	14	0.00110236	9606	Homo sapiens	NDUFB8;ATP5A1;COX17;TIMM13;TIMM10;ATP5G2;TOMM20;ATP5G1;HSPD1;TOMM22;ATP5B;CHCHD2;CHCHD3;SAMM50;GRPEL1;CHCHD7;GRPEL2;TIMM17A;PMPCB;COA6;HSPA9;TIMM8B;DNAJC19;IDH3G;CMC2;IDH1;TIMM23;CS;TIMM10B;TOMM7;PPT1;VDAC1;SLC25A5;FXN		R-HSA-1299475;R-HSA-1268022;R-HSA-1299478;R-HSA-1299476;R-HSA-1307803;R-HSA-1299482;R-HSA-1307802;R-HSA-1955380;R-HSA-1268025;R-HSA-1299481;R-HSA-1299480;R-HSA-1299487;R-HSA-8986181;R-HSA-1299484
R-HSA-168325	Viral Messenger RNA Synthesis	33	72	0.00496073	0.00569355	0.0341613	3	6	0.000472441	9606	Homo sapiens	DCTN5;NUP107;NUP188;SHMT2;MRPS12;NUP160;FAM160B1;POLR2B;NUP85;POLR2C;TPR;NUP62;POLR2E;FLOT2;POLR2G;NUP88;POLR2H;OSTF1;POLR2I;POLR2J;RAE1;POLR2K;POLR2L;RANBP2;SEC13;WWP1;NOSIP;NUP153;GTF2F1;GTF2F2;NUP93;ZNFX1;NUP50;NUP54;NUP98;NUPL2;PRR13		R-HSA-192627;R-HSA-168326;R-HSA-192925
R-HSA-5683057	MAPK family signaling cascades	124	348	0.0239768	0.00597487	0.0358492	69	86	0.00677165	9606	Homo sapiens	CYFIP2;DGKA;PEBP1;UBE3A;ACTB;ACTG1;PSMD8;PSMD6;CCND3;PSMD7;CCND2;PSMD4;PPP2R1B;PPP2R1A;PSMD2;PSMD3;PSMD1;FBXO9;FBXW4;TAP1;ACSL4;RBX1;EEF1A1;AKAP9;PSME4;PSME1;PSME2;TLN1;RAF1;IL6ST;UBA52;KPNB1;PSMD10;PSMD12;ANAPC15;PSMD11;RPN2;PSMD14;PSMD13;RPN1;PHB;IQGAP1;STK4;FOXO1;RAP1B;RAP1A;UBB;UBC;PCBP2;HLTF;DPH3;PSMF1;MARK3;OSBPL9;VASP;JUN;CCDC12;FUS;PTRHD1;EIF5;PTPRA;AGO2;PPT1;GRB2;CALM3;CALM1;BRWD1;CALM2;…		R-HSA-5692754;R-HSA-5687123;R-HSA-5692755;R-HSA-5687120;R-HSA-5687121;R-HSA-5692764;R-HSA-5692761;R-HSA-5675206;R-HSA-5658438;R-HSA-5687109;R-HSA-5658435;R-HSA-5687107;R-HSA-389788;R-HSA-5692749;R-HSA-5687112;R-HSA-5687113;R-HSA-109857;R-HSA-5672950;R-HSA-5658231;R-HSA-5672951;R-HSA-5672948;R-HSA-5692788;R-HSA-109858;R-HSA-5675376;R-HSA-5692785;R-HSA-5672958;R-HSA-5627775;R-HSA-5672957;R-HSA-5672…
R-HSA-5696399	Global Genome Nucleotide Excision Repair (GG-NER)	40	92	0.00633871	0.00601919	0.0361151	20	20	0.0015748	9606	Homo sapiens	INO80D;PCNA;CCNH;SLC20A1;WDR61;ACTB;TM9SF3;YY1;ORC4;UBB;SUMO1;ERICH1;SUMO3;UBC;SUMO2;RPS27A;ADSS;HSPA9;PRMT5;RPS9;UBE2I;PARP1;RFC1;ACTL6A;RPA2;GTF2H1;RAD23A;PIAS1;RBX1;COPS4;CUL4A;DDB1;COPS3;NR4A1;COPS6;EBNA1BP2;ERCC3;ERCC1;COPS2;RPA3;POLE3;UBE2N;RAD1;CALR;COPS8;UBA52;SF1		R-HSA-5690996;R-HSA-109955;R-HSA-5690997;R-HSA-5696465;R-HSA-5691006;R-HSA-5696670;R-HSA-5691004;R-HSA-5691000;R-HSA-5696664;R-HSA-5691001;R-HSA-6790487;R-HSA-6790454;R-HSA-5690213;R-HSA-5689317;R-HSA-5689861;R-HSA-5690990;R-HSA-6782943;R-HSA-5690991;R-HSA-5696655;R-HSA-5690988
R-HSA-170822	Regulation of Glucokinase by Glucokinase Regulatory Protein	21	40	0.00275596	0.00602122	0.0361273	1	5	0.000393701	9606	Homo sapiens	RANBP2;DCTN5;SEC13;NUP107;NUP188;NOSIP;NUP153;NUP160;NUP93;ZNFX1;NUP85;NUP50;NUP62;TPR;FLOT2;NUP88;NUP54;OSTF1;NUP98;NUPL2;RAE1;PRR13		R-HSA-170796
R-HSA-9615710	Late endosomal microautophagy	19	35	0.00241146	0.00621928	0.0373157	3	3	0.00023622	9606	Homo sapiens	ARFGEF1;HSPA8;TSG101;CCNH;YBX1;PARK7;IWS1;STAG1;UBB;ERICH1;UBC;CHMP2B;CHMP2A;CHMP3;UBAP1;PLIN3;PLIN2;VIM;RAC1;RPS27A;SEC24D;UBA52;VPS28;CHMP5		R-HSA-9631065;R-HSA-9615721;R-HSA-9631068
R-HSA-110314	Recognition of DNA damage by PCNA-containing replication complex	17	30	0.00206697	0.00624687	0.0374812	6	6	0.000472441	9606	Homo sapiens	PCNA;WDR48;UBE2B;RFC1;RPA2;RBX1;CUL4A;DDB1;ORC4;NR4A1;EBNA1BP2;UBB;ERICH1;RPA3;UBC;POLE3;USP1;RPS27A;UBA52		R-HSA-5652005;R-HSA-5655466;R-HSA-5655483;R-HSA-5651992;R-HSA-5652009;R-HSA-5655481
R-HSA-8862803	Deregulated CDK5 triggers multiple neurodegenerative pathways in Alzheimer's disease models	17	30	0.00206697	0.00624687	0.0374812	18	22	0.00173228	9606	Homo sapiens	YWHAE;CAST;JUN;FEN1;SOD2;GMCL1;CDC25B;PRDX2;BCL2L11;CAPNS1;PRDX1;LMNA;MLX;CAPN2		R-HSA-8868134;R-HSA-8863014;R-HSA-8863013;R-HSA-8863012;R-HSA-8868260;R-HSA-8863011;R-HSA-8863587;R-HSA-8863008;R-HSA-8870703;R-HSA-8868567;R-HSA-8868340;R-HSA-8863007;R-HSA-8870686;R-HSA-8870558;R-HSA-8868573;R-HSA-8863674;R-HSA-8868666;R-HSA-8868344
R-HSA-8863678	Neurodegenerative Diseases	17	30	0.00206697	0.00624687	0.0374812	18	22	0.00173228	9606	Homo sapiens	YWHAE;CAST;JUN;FEN1;SOD2;GMCL1;CDC25B;PRDX2;BCL2L11;CAPNS1;PRDX1;LMNA;MLX;CAPN2		R-HSA-8868134;R-HSA-8863014;R-HSA-8863013;R-HSA-8863012;R-HSA-8868260;R-HSA-8863011;R-HSA-8863587;R-HSA-8863008;R-HSA-8870703;R-HSA-8868567;R-HSA-8868340;R-HSA-8863007;R-HSA-8870686;R-HSA-8870558;R-HSA-8868573;R-HSA-8863674;R-HSA-8868666;R-HSA-8868344
R-HSA-212165	Epigenetic regulation of gene expression	56	139	0.00957696	0.00638437	0.0383062	31	34	0.00267717	9606	Homo sapiens	TFRC;CCNH;BRK1;ARID4B;CHD4;ACTB;CHCHD3;ZNRD1;PPP2R1B;CHP1;EP300;MCCC2;CAST;RBM17;SAP30BP;TBP;H2AFZ;EED;DNMT3A;TET2;H2AFV;MIF;BAZ1B;KAT2B;MTF2;POLR1D;SUCLG1;DCP2;DNMT1;HDAC2;SLC20A1;HDAC1;DDX21;WDR61;BAZ2A;GATA3;TM9SF3;ARNTL;TAF1D;SYNGR2;RBBP4;TDG;POLR2E;SAP18;SUDS3;RBBP7;POLR2H;SF3B1;PAK2;POLR2K;POLR2L;OSBPL9;SUZ12;H3F3B;CBX3;PTGES3;MBD2;H3F3A;SMARCA5;WWP1;RPA2;GTF2H1;DEK;HIPK1;GATAD2B;ERCC3;RAB1…		R-HSA-5334097;R-HSA-427527;R-HSA-5334160;R-HSA-5334099;R-HSA-5334164;R-HSA-427404;R-HSA-5221061;R-HSA-433672;R-HSA-427528;R-HSA-427336;R-HSA-427337;R-HSA-5220959;R-HSA-5250947;R-HSA-5334151;R-HSA-427409;R-HSA-5220952;R-HSA-5334152;R-HSA-5221014;R-HSA-212252;R-HSA-427366;R-HSA-5250930;R-HSA-212263;R-HSA-5211239;R-HSA-5250938;R-HSA-5227490;R-HSA-212269;R-HSA-427383;R-HSA-5220990;R-HSA-5334179;R-HSA…
R-HSA-2682334	EPH-Ephrin signaling	43	101	0.0069588	0.00643002	0.0385801	47	56	0.00440945	9606	Homo sapiens	RPL31;ARPC1B;ARPC1A;CLTC;CLTA;ASH2L;CHD1;ACTB;ACTG1;GLIPR2;RPS6KA1;CFL1;RAC1;AP2M1;ACTR3;VAV3;PSENEN;ACTR2;ADAM10;ARMC8;RHOA;ELF1;MYL6;MYH9;IL6ST;KPNB1;DHX8;ROCK1;RAP1GDS1;STK4;MYL12A;MYL12B;CDC42;SDCBP;ODF2L;NCSTN;UBR7;AP2S1;FYN;PAK2;HSPA5;ARPC4;ARPC5;AP2B1;SRPK1;ARPC2;ARPC3;NAA15;PSMG2		R-HSA-3928633;R-HSA-3928632;R-HSA-3928639;R-HSA-3928627;R-HSA-3928625;R-HSA-3928631;R-HSA-3928628;R-HSA-3928619;R-HSA-3928617;R-HSA-3928616;R-HSA-3928623;R-HSA-3928620;R-HSA-3928608;R-HSA-3928615;R-HSA-3928614;R-HSA-3928612;R-HSA-3928602;R-HSA-3928601;R-HSA-3928600;R-HSA-3928607;R-HSA-4093336;R-HSA-3928604;R-HSA-3928595;R-HSA-3928594;R-HSA-3928592;R-HSA-3928656;R-HSA-3928598;R-HSA-3928597;R-HSA-3…
R-HSA-73887	Death Receptor Signalling	62	157	0.0108171	0.00647524	0.0388514	74	90	0.00708661	9606	Homo sapiens	YWHAE;CALCOCO2;SPPL2A;TNFAIP3;DPY30;ASH2L;AATF;TNF;NUBP1;IKBKB;AKAP13;TMEM189;CASP8;CASP3;ARHGDIA;RPS6KA1;TNFSF10;CASP2;RAC1;METTL16;DNM1L;MAP3K7;VAV3;PSENEN;USP4;IMP3;VRK1;IMP4;TRAF1;OXSR1;RHOA;ARHGEF3;TAX1BP1;ELMO2;RBCK1;UBA52;SQSTM1;DCP2;ITGB3BP;IRF9;BIRC2;BIRC3;CD63;HDAC2;CLDND1;HDAC3;HDAC1;XIAP;RTN4;RELA;ACAT2;GSPT1;GNA13;NCSTN;BCL2L11;ERICH1;UBB;UBC;AP2S1;RPS27A;IVNS1ABP;CRBN;TXNL1;CFLAR;NF…		R-HSA-5357776;R-HSA-5357904;R-HSA-83586;R-HSA-209536;R-HSA-205056;R-HSA-5357780;R-HSA-193668;R-HSA-141316;R-HSA-5626962;R-HSA-193669;R-HSA-193672;R-HSA-75146;R-HSA-71050;R-HSA-193677;R-HSA-9012761;R-HSA-205075;R-HSA-204947;R-HSA-193682;R-HSA-204949;R-HSA-193684;R-HSA-193691;R-HSA-5661517;R-HSA-193694;R-HSA-5626953;R-HSA-204958;R-HSA-209566;R-HSA-193696;R-HSA-193703;R-HSA-209573;R-HSA-193700;R-HSA…
R-HSA-8852135	Protein ubiquitination	37	84	0.00578752	0.00658915	0.0395349	32	32	0.00251969	9606	Homo sapiens	VCP;PCNA;UBA6;PRKDC;CTR9;UBE2D3;DERL1;WDR61;RTF1;UBE2Z;ACAT2;CDC73;UBE2L3;INPP5B;UBB;ERICH1;HLTF;UBC;TMEM208;RPS27A;JAK3;UBE2H;USP7;UBE2B;USP9X;HLA-B;UBE2A;UBE2G2;HLA-A;UCHL3;PEX13;XRN1;WAC;UBE2N;RNF181;TAB2;BIRC6;UBA1;PTPN6;UBE2K;UBA52		R-HSA-8938829;R-HSA-8865090;R-HSA-8943040;R-HSA-8943041;R-HSA-8853515;R-HSA-8865098;R-HSA-8853514;R-HSA-8939335;R-HSA-8953946;R-HSA-8943003;R-HSA-8943007;R-HSA-8852127;R-HSA-8938770;R-HSA-8942099;R-HSA-8942101;R-HSA-8938773;R-HSA-8865050;R-HSA-8853529;R-HSA-8943080;R-HSA-8852134;R-HSA-8852133;R-HSA-8943083;R-HSA-8852132;R-HSA-8852131;R-HSA-8852130;R-HSA-8852129;R-HSA-8852128;R-HSA-8852136;R-HSA-8…
R-HSA-937061	TRIF(TICAM1)-mediated TLR4 signaling	45	107	0.00737219	0.00665372	0.0399223	48	58	0.00456693	9606	Homo sapiens	ATF2;UBE2D3;HMGB1;IKBKB;TBK1;CASP8;PPP2R1B;PPP2R1A;NKIRAS2;RPS6KA1;MLX;MAP3K7;SKP1;MAP2K3;CAP1;RARS2;DUSP4;H2AFY;FBXW11;FOS;DUSP6;CREB1;KIF2A;IRF3;TRAF3;SBDS;UBA52;BIRC2;BIRC3;PRPS1;CUL1;TOB1;TANK;RELA;ACAT2;PPP2CA;ERICH1;UBB;EXOSC8;UBC;RPS27A;ATP6V1D;JUN;TXNL1;MAPK14;NFKBIA;REL;UBE2N;TAB2		R-HSA-177671;R-HSA-451649;R-HSA-2562541;R-HSA-168136;R-HSA-937029;R-HSA-5684250;R-HSA-5684248;R-HSA-168140;R-HSA-198669;R-HSA-168915;R-HSA-450325;R-HSA-199895;R-HSA-5609665;R-HSA-199959;R-HSA-5362500;R-HSA-203797;R-HSA-450257;R-HSA-198746;R-HSA-9630923;R-HSA-2201338;R-HSA-450333;R-HSA-168162;R-HSA-936941;R-HSA-2562564;R-HSA-168166;R-HSA-5684275;R-HSA-450337;R-HSA-166245;R-HSA-5362486;R-HSA-568427…
R-HSA-166166	MyD88-independent TLR4 cascade	45	107	0.00737219	0.00665372	0.0399223	48	60	0.00472441	9606	Homo sapiens	ATF2;UBE2D3;HMGB1;IKBKB;TBK1;CASP8;PPP2R1B;PPP2R1A;NKIRAS2;RPS6KA1;MLX;MAP3K7;SKP1;MAP2K3;CAP1;RARS2;DUSP4;H2AFY;FBXW11;FOS;DUSP6;CREB1;KIF2A;IRF3;TRAF3;SBDS;UBA52;BIRC2;BIRC3;PRPS1;CUL1;TOB1;TANK;RELA;ACAT2;PPP2CA;ERICH1;UBB;EXOSC8;UBC;RPS27A;ATP6V1D;JUN;TXNL1;MAPK14;NFKBIA;REL;UBE2N;TAB2		R-HSA-177671;R-HSA-451649;R-HSA-2562541;R-HSA-168136;R-HSA-937029;R-HSA-5684250;R-HSA-5684248;R-HSA-168140;R-HSA-198669;R-HSA-168915;R-HSA-450325;R-HSA-199895;R-HSA-5609665;R-HSA-199959;R-HSA-5362500;R-HSA-203797;R-HSA-450257;R-HSA-198746;R-HSA-9630923;R-HSA-2201338;R-HSA-450333;R-HSA-168162;R-HSA-936941;R-HSA-2562564;R-HSA-168166;R-HSA-5684275;R-HSA-450337;R-HSA-166245;R-HSA-5362486;R-HSA-568427…
R-HSA-6804757	Regulation of TP53 Degradation	22	43	0.00296266	0.00668161	0.0400897	30	30	0.0023622	9606	Homo sapiens	ACTR2;USP7;RNF34;PHF20;HPS1;PPP2R5C;ZMPSTE24;PPP2CA;CCT6A;CLN3;UBB;ERICH1;PPP2R1B;PPP2R1A;UBC;CCNG1;MDM2;SNX9;RICTOR;MDM4;RFFL;RPS27A;UBA52;TP53		R-HSA-6792871;R-HSA-198599;R-HSA-3222072;R-HSA-349455;R-HSA-6792491;R-HSA-3215295;R-HSA-6804724;R-HSA-6791409;R-HSA-6793661;R-HSA-5633460;R-HSA-6804998;R-HSA-5689972;R-HSA-6804741;R-HSA-6795460;R-HSA-6804996;R-HSA-6793666;R-HSA-6804879;R-HSA-6804942;R-HSA-6793685;R-HSA-6795667;R-HSA-6795473;R-HSA-349426;R-HSA-6792863;R-HSA-3700992;R-HSA-6805022;R-HSA-6804955;R-HSA-6795290;R-HSA-3700997;R-HSA-6804…
R-HSA-9613829	Chaperone Mediated Autophagy	14	23	0.00158468	0.0069037	0.0414222	19	19	0.00149606	9606	Homo sapiens	HSPA8;HSP90AA1;HSP90AB1;PARK7;EEF1A1;STAG1;UBB;ERICH1;UBC;LAMP2;PLIN3;PLIN2;VIM;RAC1;RPS27A;UBA52		R-HSA-9626034;R-HSA-9626067;R-HSA-9626256;R-HSA-9626038;R-HSA-9626039;R-HSA-9626235;R-HSA-9622840;R-HSA-9626046;R-HSA-9624158;R-HSA-9626242;R-HSA-9625188;R-HSA-9626276;R-HSA-9620197;R-HSA-9615721;R-HSA-9622831;R-HSA-9625196;R-HSA-9626060;R-HSA-9625197;R-HSA-9626253
R-HSA-163210	Formation of ATP by chemiosmotic coupling	14	23	0.00158468	0.0069037	0.0414222	3	3	0.00023622	9606	Homo sapiens	EXOC7;ATP5A1;ATP5C1;ATP5J;ATP5I;ATP5G3;ATP5H;ATP5O;ATP5G2;ATP5F1;ATP5G1;ATP5L;ATP5J2;ATP5B;ATP5E		R-HSA-164834;R-HSA-164832;R-HSA-164840
R-HSA-111465	Apoptotic cleavage of cellular proteins	20	38	0.00261816	0.00703148	0.0421889	38	38	0.00299213	9606	Homo sapiens	BCAP31;PARP1;ROCK1;PPP2R2A;ADD1;GGCT;RNF145;CASP7;CASP8;FNTA;CSRP1;CASP6;CASP3;LMNA;ACIN1;CTNNB1;NUP54;VIM;HNRNPC;METTL16;SPTAN1;BIRC2		R-HSA-351877;R-HSA-201603;R-HSA-202947;R-HSA-351876;R-HSA-351936;R-HSA-201611;R-HSA-352268;R-HSA-201608;R-HSA-212552;R-HSA-351894;R-HSA-202960;R-HSA-202967;R-HSA-201622;R-HSA-202966;R-HSA-351901;R-HSA-202969;R-HSA-201631;R-HSA-201630;R-HSA-201629;R-HSA-201628;R-HSA-201634;R-HSA-264871;R-HSA-201639;R-HSA-264865;R-HSA-202917;R-HSA-201637;R-HSA-201636;R-HSA-350319;R-HSA-201640;R-HSA-350318;R-HSA-351…
R-HSA-429947	Deadenylation of mRNA	16	28	0.00192917	0.00724709	0.0434825	4	4	0.000314961	9606	Homo sapiens	EIF4A2;ZCCHC6;ZCCHC11;WDR26;CNOT6L;EIF4A3;PARN;CNOT4;PAN3;CNOT7;CNOT1;CNOT2;PABPC1;EIF4E;EIF4B;EIF4G1;PAIP1		R-HSA-430021;R-HSA-429955;R-HSA-8941312;R-HSA-429992
R-HSA-76071	RNA Polymerase III Transcription Initiation From Type 3 Promoter	16	28	0.00192917	0.00724709	0.0434825	4	4	0.000314961	9606	Homo sapiens	OSBPL9;ZNF143;SMARCC1;TBP;POLR3GL;WWP1;TXLNA;DNAJB11;POLR2E;POLR1D;STAT6;POLR2H;BDP1;POLR3K;SEC23B;POLR2K;POLR2L		R-HSA-83793;R-HSA-112152;R-HSA-83803;R-HSA-83791
R-HSA-73863	RNA Polymerase I Transcription Termination	18	33	0.00227367	0.00724868	0.0434921	3	4	0.000314961	9606	Homo sapiens	OSBPL9;CAST;TBP;TFRC;CCNH;SLC20A1;WWP1;RPA2;WDR61;GTF2H1;HIPK1;TM9SF3;TAF1D;ZNRD1;RAB14;ERCC3;POLR2E;POLR1D;POLR2H;CALR;POLR2K;POLR2L		R-HSA-74993;R-HSA-74992;R-HSA-74994
R-HSA-5675221	Negative regulation of MAPK pathway	23	46	0.00316935	0.00731423	0.0438854	10	12	0.000944882	9606	Homo sapiens	YWHAB;ZFAND2A;PEBP1;UBE3A;DUSP16;PPP2CA;PTBP1;NRAS;UBB;ERICH1;PPP2R1B;PPP2R1A;UBC;RPS27A;MARK3;DUSP4;DUSP1;PPP2R5C;DUSP6;EEF1A1;EIF5;PPT1;KRAS;EIF3E;RAF1;UBA52		R-HSA-5674022;R-HSA-5675431;R-HSA-5674018;R-HSA-5674019;R-HSA-5675376;R-HSA-5674140;R-HSA-5675373;R-HSA-5675194;R-HSA-5675433;R-HSA-5675417
R-HSA-201681	TCF dependent signaling in response to WNT	81	216	0.0148822	0.00745998	0.0447599	51	71	0.00559055	9606	Homo sapiens	CHD8;CCDC47;USP34;BRK1;ASH2L;GABPB1;CDC73;PSMD8;PSMD6;CHCHD3;XPO1;PSMD7;PSMD4;TMEM43;PPP2R1B;PPP2R1A;PSMD2;CHMP1A;PSMD3;PSMD1;EP300;SOX4;FBXO9;RBM17;USP8;TLE3;CSNK2A1;H2AFZ;H2AFV;TAP1;PPP2R5C;YWHAZ;RUNX3;RBX1;EEF1A1;PSMA5;PSMA6;PSMA3;PSMA4;PSMA1;PSMA2;CSNK2B;PSME4;PSME1;PSME2;UBA52;PSMD10;PSMD12;PSMD11;ANAPC15;RPN2;PSMD14;PSMD13;CTBP1;HDAC1;RPN1;XIAP;GATA3;ADIPOR1;PSMA7;PSMB6;PPP2CA;PSMB7;PSMB4;P…		R-HSA-3322422;R-HSA-3601585;R-HSA-3769393;R-HSA-3364026;R-HSA-3769392;R-HSA-3322427;R-HSA-3322424;R-HSA-3769394;R-HSA-3322431;R-HSA-3322429;R-HSA-4641236;R-HSA-4411351;R-HSA-3769391;R-HSA-4641246;R-HSA-3640874;R-HSA-3364014;R-HSA-5665608;R-HSA-3769383;R-HSA-4411357;R-HSA-3640872;R-HSA-4641253;R-HSA-4411367;R-HSA-3451153;R-HSA-1504190;R-HSA-4641134;R-HSA-4641260;R-HSA-3640861;R-HSA-1504186;R-HSA-4…
R-HSA-194315	Signaling by Rho GTPases	157	457	0.0314868	0.00790283	0.047417	100	117	0.0092126	9606	Homo sapiens	CYFIP2;SYS1;NUP107;RPL31;WIPF1;WIPF2;ZFAND5;ACTB;NUBP1;ACTG1;GLS;PPP1CB;PPP1CC;CHCHD3;PPP2R1B;PPP2R1A;KIF5B;ARHGDIA;CFL1;RPS6KA1;ARHGDIB;PIM3;KPNA2;RPS7;TMOD3;DDX10;NOSIP;DNAJB14;ARMC8;LARP4B;TUBA4A;PIAS1;EEF1A1;DYNC1LI1;MYL6;DYNC1LI2;CLIP1;COX7A2L;S100A6;RPL26;NUP98;PFN1;MAD1L1;PRR13;DHX8;UBA6;GATA3;IQGAP1;ARHGAP15;KLC1;STK4;PMF1;NUP160;MYL12A;GSPT1;MYL12B;SKA2;DPP3;INPP5B;AP5M1;NUP85;UBR7;RAD21…		R-HSA-5623632;R-HSA-5668947;R-HSA-3858495;R-HSA-5666129;R-HSA-75016;R-HSA-419087;R-HSA-5671772;R-HSA-419083;R-HSA-5668932;R-HSA-5671749;R-HSA-5623622;R-HSA-3928608;R-HSA-8981931;R-HSA-194854;R-HSA-5668978;R-HSA-5623667;R-HSA-5666160;R-HSA-5672304;R-HSA-5668735;R-HSA-5627775;R-HSA-5665659;R-HSA-5668731;R-HSA-5668984;R-HSA-5666169;R-HSA-8981926;R-HSA-5626469;R-HSA-2130194;R-HSA-5625959;R-HSA-566871…
R-HSA-5675482	Regulation of necroptotic cell death	13	21	0.00144688	0.00790762	0.0474457	5	5	0.000393701	9606	Homo sapiens	CASP8;UBB;UBC;TNFSF10;XIAP;FAS;VRK1;CFLAR;RPS27A;UBA52;BIRC2;BIRC3		R-HSA-3465429;R-HSA-5357828;R-HSA-5675456;R-HSA-5675470;R-HSA-2672196
R-HSA-2470946	Cohesin Loading onto Chromatin	8	10	0.00068899	0.00841466	0.050488	2	2	0.00015748	9606	Homo sapiens	RSL1D1;NIPBL;STAG1;TOR1A;STAG2;RAD21;PDS5B;PDS5A;SMC3		R-HSA-2470935;R-HSA-2468040
R-HSA-111367	SLBP independent Processing of Histone Pre-mRNAs	8	10	0.00068899	0.00841466	0.050488	2	2	0.00015748	9606	Homo sapiens	LSM10;SMG1;NCBP1;NCBP2;SNRPG;SNRPE;SNRPF;SNRPD3;SNRPB		R-HSA-111437;R-HSA-111438
R-HSA-450385	Butyrate Response Factor 1 (BRF1) binds and destabilizes mRNA	12	19	0.00130908	0.00902547	0.0541528	6	6	0.000472441	9606	Homo sapiens	YWHAB;CELF1;DIS3;ANXA5;ZFP36L1;EXOSC7;EXOSC5;XRN1;EXOSC9;EXOSC8;RIOK2;DCP1A;DCP2;EXOSC1		R-HSA-450406;R-HSA-482788;R-HSA-450517;R-HSA-450474;R-HSA-450490;R-HSA-450488
R-HSA-110312	Translesion synthesis by REV1	12	19	0.00130908	0.00902547	0.0541528	5	5	0.000393701	9606	Homo sapiens	PCNA;RFC1;RPA2;MAD2L2;ORC4;EBNA1BP2;ZNHIT1;UBB;ERICH1;RPA3;UBC;REV3L;RPS27A;UBA52		R-HSA-5652151;R-HSA-110307;R-HSA-110322;R-HSA-110308;R-HSA-110311
R-HSA-9663891	Selective autophagy	38	89	0.00613201	0.00947733	0.056864	33	48	0.00377953	9606	Homo sapiens	DYNC1I2;VCP;STAU1;TCF25;PRKAG1;PARK7;TOMM20;TOMM22;FXR1;TUBA1C;MAP1LC3B;TUBA1B;TUBA1A;UBB;ERICH1;UBC;RPS27A;ATG5;HSPA8;DYNC1H1;HSP90AA1;CSNK2A1;TUBB;TUBB4B;DYNLL1;TUBA4A;ATG12;DYNC1LI1;STAG1;DYNC1LI2;NBR1;CSNK2B;TOMM7;UBE2N;PLIN3;PLIN2;VDAC1;DYNLRB1;VIM;UBA52;SQSTM1		R-HSA-9646354;R-HSA-9646679;R-HSA-9641111;R-HSA-9664855;R-HSA-9641109;R-HSA-9613530;R-HSA-9646685;R-HSA-8948039;R-HSA-5205663;R-HSA-9641089;R-HSA-5205661;R-HSA-9646347;R-HSA-8959571;R-HSA-9641096;R-HSA-9613513;R-HSA-9674127;R-HSA-8959573;R-HSA-5205649;R-HSA-9646348;R-HSA-9664881;R-HSA-9664880;R-HSA-9646390;R-HSA-5205673;R-HSA-9613565;R-HSA-9664892;R-HSA-9664867;R-HSA-9613666;R-HSA-9640480;R-HSA-9…
R-HSA-75893	TNF signaling	24	50	0.00344495	0.00991745	0.0595047	29	29	0.00228346	9606	Homo sapiens	CALCOCO2;SPPL2A;TNFAIP3;XIAP;TNF;ACAT2;IKBKB;CASP8;UBB;ERICH1;UBC;METTL16;RPS27A;MAP3K7;IVNS1ABP;USP4;IMP3;TXNL1;VRK1;IMP4;TRAF1;CYLD;TAX1BP1;TAB2;RBCK1;UBA52;IRF9;BIRC2;BIRC3		R-HSA-5357776;R-HSA-5357904;R-HSA-5357845;R-HSA-5357780;R-HSA-5626962;R-HSA-83656;R-HSA-3371385;R-HSA-83660;R-HSA-5692550;R-HSA-5357828;R-HSA-5357831;R-HSA-5661517;R-HSA-5626953;R-HSA-5634228;R-HSA-5693108;R-HSA-5693055;R-HSA-75240;R-HSA-3371353;R-HSA-5357757;R-HSA-2672196;R-HSA-140978;R-HSA-5626981;R-HSA-5626982;R-HSA-5357860;R-HSA-5634221;R-HSA-5357928;R-HSA-5626988;R-HSA-8863101;R-HSA-83582
R-HSA-195721	Signaling by WNT	117	332	0.0228745	0.0100079	0.0600473	114	157	0.0123622	9606	Homo sapiens	VPS29;GABPB1;PSMD8;PSMD6;CHCHD3;PSMD7;PSMD4;PPP2R1B;PPP2R1A;PSMD2;PSMD3;PSMD1;EP300;VPS35;MAP3K7;AP2M1;SOX4;SKP1;FBXO9;USP8;TLE3;GSTK1;CSNK2A1;TAP1;RUNX3;RBX1;EEF1A1;CSNK2B;PSME4;PSME1;PSME2;PFN1;UBA52;PSMD10;PSMD12;ANAPC15;PSMD11;RPN2;PSMD14;CTBP1;PSMD13;RPN1;CUL1;VPS26A;GATA3;ADIPOR1;SNX3;UGCG;UBB;BLOC1S1;UBC;PSMF1;UBE2B;H3F3B;CCDC12;H3F3A;IDH2;CCDC88C;GNB1;AGO2;CYSTM1;CALM3;HIST1H4C;CALM1;CALM…		R-HSA-3858491;R-HSA-4649028;R-HSA-4332358;R-HSA-3322422;R-HSA-4332359;R-HSA-3858495;R-HSA-4332356;R-HSA-3769393;R-HSA-3858482;R-HSA-4332363;R-HSA-3769392;R-HSA-3322427;R-HSA-3322424;R-HSA-3858480;R-HSA-3769394;R-HSA-3322431;R-HSA-3322429;R-HSA-4608854;R-HSA-4608855;R-HSA-3858475;R-HSA-4608852;R-HSA-3238691;R-HSA-3769391;R-HSA-3640874;R-HSA-5665608;R-HSA-3769383;R-HSA-3640872;R-HSA-5099886;R-HSA-4…
R-HSA-3301854	Nuclear Pore Complex (NPC) Disassembly	21	42	0.00289376	0.0100127	0.0600763	2	2	0.00015748	9606	Homo sapiens	RANBP2;DCTN5;SEC13;NUP107;NUP188;NOSIP;NUP153;NUP160;NUP93;ZNFX1;NUP85;NUP50;NUP62;TPR;FLOT2;NUP88;NUP54;OSTF1;NUP98;NUPL2;RAE1;PRR13		R-HSA-2990880;R-HSA-2990882
R-HSA-381042	PERK regulates gene expression	21	42	0.00289376	0.0100127	0.0600763	10	11	0.000866142	9606	Homo sapiens	HSPA5;CELF1;DIS3;NFYC;ANXA5;PARN;ASNS;EIF2S2;EIF2S1;HERPUD1;EXOSC7;EXOSC5;EIF2S3;EXOSC9;EXOSC8;XRN2;RIOK2;NAA15;ATF6;EXOSC1;DCP2;ATF4;EIF2A		R-HSA-381111;R-HSA-517731;R-HSA-1791118;R-HSA-1791180;R-HSA-1791107;R-HSA-1791056;R-HSA-381086;R-HSA-1791095;R-HSA-381128;R-HSA-1791173
R-HSA-1059683	Interleukin-6 signaling	11	17	0.00117128	0.010251	0.0615057	19	19	0.00149606	9606	Homo sapiens	STAT1;STAT3;NKAP;ARIH1;TYK2;IL6ST;ATP6V1D;JAK1		R-HSA-1112690;R-HSA-1112755;R-HSA-1067667;R-HSA-1112565;R-HSA-1112727;R-HSA-1067640;R-HSA-1112602;R-HSA-1112538;R-HSA-1112604;R-HSA-1067676;R-HSA-1112510;R-HSA-1067646;R-HSA-1112703;R-HSA-1112514;R-HSA-1067651;R-HSA-1112708;R-HSA-1067688;R-HSA-1067659;R-HSA-1112587
R-HSA-380270	Recruitment of mitotic centrosome proteins and complexes	35	81	0.00558082	0.010486	0.0629162	3	3	0.00023622	9606	Homo sapiens	YWHAE;USP14;DYNC1I2;DCTN2;TUBGCP2;DCTN1;SSNA1;PAK1IP1;NXF1;PCM1;ACTR1A;TUBA1A;PPP2R1A;RAD21;CNTRL;DROSHA;CLASP1;IVNS1ABP;EIF5B;DYNC1H1;HSP90AA1;ACTR6;TUBB;NDE1;SGTA;CSNK1D;TUBB4B;DYNLL1;CDK11B;TUBA4A;HAUS1;TM9SF2;MZT2A;AKAP9;DRG1;MAPRE1;SFI1;PAFAH1B1		R-HSA-380311;R-HSA-380455;R-HSA-380283
R-HSA-6814122	Cooperation of PDCL (PhLP1) and TRiC/CCT in G-protein beta folding	22	45	0.00310045	0.0108332	0.0649993	11	11	0.000866142	9606	Homo sapiens	CCT3;BTG3;CCT2;CSNK2A1;NDUFB5;VPS4A;GNAI3;GNAI2;CCT6A;GNG2;GNG5;NUP85;GNB1;CSNK2B;TCP1;CCT8;CCT7;CALM2;CCT5;CCT4;FERMT3		R-HSA-6814119;R-HSA-8850534;R-HSA-6814418;R-HSA-8850529;R-HSA-8850560;R-HSA-8850527;R-HSA-6814124;R-HSA-8850539;R-HSA-6814121;R-HSA-6814409;R-HSA-6814120
R-HSA-5653656	Vesicle-mediated transport	267	824	0.0567728	0.0115159	0.0657811	192	251	0.0197638	9606	Homo sapiens	TFRC;CCNH;RPL31;THYN1;GCC2;SLA2;ACTB;PNN;GOLGA4;GOLGA5;TFG;FTH1;DPYSL2;NAMPT;RPS6KA1;KIFAP3;GABARAPL2;FNBP1;COG4;ARRDC3;CSNK1D;GAPVD1;DYNC1LI1;DYNC1LI2;PREB;KDELR2;KIF20B;UBA52;VPS25;OPTN;VPS28;DHX8;SAR1B;TWF1;SLAIN2;TGOLN2;BLOC1S6;PRDX5;SCFD1;HSPH1;SNX2;LARP1;BLOC1S1;SSR1;SNX9;SNX5;SEC31A;SNX6;SNAPIN;SURF4;NFATC3;RAB27A;STAM;SNF8;PUM1;SRPK1;EHD1;STAG1;GOLGB1;ECHDC2;GRB2;HYOU1;CALM3;HNRNPC;CALR;C…		R-HSA-8868230;R-HSA-1445143;R-HSA-5229132;R-HSA-6814831;R-HSA-8868236;R-HSA-1445149;R-HSA-8877451;R-HSA-1445144;R-HSA-6814833;R-HSA-2316347;R-HSA-8876191;R-HSA-8876190;R-HSA-8876188;R-HSA-2316349;R-HSA-376357;R-HSA-8876454;R-HSA-8854182;R-HSA-6807877;R-HSA-2187266;R-HSA-6807875;R-HSA-8877475;R-HSA-8876193;R-HSA-6807872;R-HSA-8877998;R-HSA-376364;R-HSA-8867756;R-HSA-8867754;R-HSA-350769;R-HSA-3763…
R-HSA-168271	Transport of Ribonucleoproteins into the Host Nucleus	23	48	0.00330715	0.0115992	0.0657811	4	4	0.000314961	9606	Homo sapiens	DCTN5;NUP107;NUP188;NUP160;NUP85;TPR;NUP62;FLOT2;NUP88;OSTF1;RAE1;KPNA1;EIF2A;RANBP2;SEC13;NOSIP;NUP153;NUP93;ZNFX1;NUP50;NUP54;NUP98;NUPL2;KPNB1;PRR13		R-HSA-168337;R-HSA-168310;R-HSA-168297;R-HSA-168317
R-HSA-202433	Generation of second messenger molecules	27	59	0.00406504	0.0116413	0.0657811	6	17	0.00133858	9606	Homo sapiens	VASP;ITK;HLA-DRB5;CD3G;CD3E;CD3D;CD4;HLA-DPB1;HLA-DRA;PAK2;HLA-DRB1;HLA-DQA1;HLA-DQB1;HLA-DPA1		R-HSA-430183;R-HSA-202375;R-HSA-202245;R-HSA-202248;R-HSA-202216;R-HSA-430201
R-HSA-5696394	DNA Damage Recognition in GG-NER	20	40	0.00275596	0.0117284	0.0657811	5	5	0.000393701	9606	Homo sapiens	INO80D;ACTB;YY1;UBB;ERICH1;UBC;RPS27A;ADSS;HSPA9;PRMT5;RPS9;PARP1;ACTL6A;RAD23A;RBX1;COPS4;CUL4A;DDB1;COPS3;NR4A1;COPS6;COPS2;COPS8;UBA52;SF1		R-HSA-5691006;R-HSA-6782943;R-HSA-5696655;R-HSA-5691004;R-HSA-5696664
R-HSA-390522	Striated Muscle Contraction	20	40	0.00275596	0.0117284	0.0657811	4	4	0.000314961	9606	Homo sapiens	RABGAP1L;TPM4;RIF1;GLRX3;NCBP1;TPM3;ST13;TMOD3;DDX21;PHAX;STK4;PRRC2B;GTPBP4;MRPL22;CSRP1;RASA2;ANAPC5;VIM;MAPK6;NIT2;ENOPH1		R-HSA-390597;R-HSA-390598;R-HSA-390593;R-HSA-390595
R-HSA-2980766	Nuclear Envelope Breakdown	29	65	0.00447843	0.0125839	0.0657811	9	13	0.00102362	9606	Homo sapiens	DCTN5;NUP107;NUP188;NUCKS1;NUP160;NUP85;TPR;LMNA;NUP62;FLOT2;BANF1;NUP88;OSTF1;RAE1;TMPO;OSBPL9;RANBP2;SEC13;NOSIP;VRK1;NUP153;NUP93;ZNFX1;NUP50;CNEP1R1;NUP54;NUP98;NUPL2;LPIN2;PRR13		R-HSA-2984220;R-HSA-5229194;R-HSA-5221130;R-HSA-5195402;R-HSA-2993898;R-HSA-2990880;R-HSA-5244669;R-HSA-4419948;R-HSA-2990882
R-HSA-1257604	PIP3 activates AKT signaling	111	316	0.0217721	0.0128634	0.0657811	77	86	0.00677165	9606	Homo sapiens	ATF2;DGKA;PSMD8;PSMD6;PSMD7;PSMD4;PPP2R1B;PPP2R1A;PSMD2;PSMD3;PIP4K2A;PSMD1;MAF1;FBXO9;MCCC2;USP7;CSNK2A1;TAP1;EEF1A1;RRAGC;PPA1;CSNK2B;PSME4;PSME1;PSME2;TP53;UBA52;PSMD10;PSMD12;ANAPC15;PSMD11;RPN2;PSMD14;PSMD13;RPN1;FOXO1;UBB;UBC;PCBP2;THEM4;PSMF1;SNX5;OSBPL9;EGR1;JUN;CCDC12;HPS1;NR4A1;MKRN1;AGO2;MDM2;PPT1;GRB2;EZH2;KDM5A;CDKN1A;CDKN1B;ARPC1A;PTEN;BRK1;CHD4;AP1G1;MLX;UQCRFS1;RAC1;TNPO1;ACTR2;CN…		R-HSA-199299;R-HSA-199298;R-HSA-8944522;R-HSA-8944650;R-HSA-199425;R-HSA-2318752;R-HSA-8948621;R-HSA-8944397;R-HSA-8850945;R-HSA-8948623;R-HSA-8948612;R-HSA-199443;R-HSA-8944538;R-HSA-8944026;R-HSA-8850961;R-HSA-6811504;R-HSA-1675776;R-HSA-8948757;R-HSA-2317314;R-HSA-8948651;R-HSA-199456;R-HSA-8944684;R-HSA-8948524;R-HSA-2219524;R-HSA-8945709;R-HSA-6807106;R-HSA-6807105;R-HSA-8944047;R-HSA-894864…
R-HSA-5689877	Josephin domain DUBs	9	13	0.000895687	0.0129087	0.0657811	6	6	0.000472441	9606	Homo sapiens	ATXN3;VCP;RPL3;UBB;OSBPL3;UBC;TRIP11;RAD23A;JOSD1;RPS27A;UBA52		R-HSA-5689111;R-HSA-5688837;R-HSA-5688834;R-HSA-5688786;R-HSA-5688797;R-HSA-5689085
R-HSA-5656121	Translesion synthesis by POLI	12	20	0.00137798	0.0130249	0.0657811	3	3	0.00023622	9606	Homo sapiens	PCNA;RFC1;RPA2;MAD2L2;ORC4;EBNA1BP2;ZNHIT1;UBB;ERICH1;RPA3;UBC;REV3L;RPS27A;UBA52		R-HSA-5656148;R-HSA-5656158;R-HSA-5656105
R-HSA-450604	KSRP (KHSRP) binds and destabilizes mRNA	12	20	0.00137798	0.0130249	0.0657811	3	5	0.000393701	9606	Homo sapiens	CELF1;DIS3;ANXA5;PARN;MAPK14;YWHAZ;DUSP6;EXOSC7;EXOSC5;EXOSC9;EXOSC8;RIOK2;DCP2;EXOSC1		R-HSA-450422;R-HSA-451152;R-HSA-450620
R-HSA-389960	Formation of tubulin folding intermediates by CCT/TriC	16	30	0.00206697	0.0131562	0.0657811	2	2	0.00015748	9606	Homo sapiens	CCT3;CCT2;TCF25;TUBB;TUBB4B;TUBA4A;CCT6A;TUBA1C;TUBA1B;TUBA1A;TCP1;CCT8;CCT7;CALM2;CCT5;CCT4		R-HSA-389954;R-HSA-389961
R-HSA-5621481	C-type lectin receptors (CLRs)	75	203	0.0139865	0.0132246	0.0661232	41	68	0.00535433	9606	Homo sapiens	TCERG1;UBE2D3;ICAM3;IKBKB;PSMD8;PTBP1;PPP3CA;TUBA1C;PSMD6;CASP8;PSMD7;PSMD4;PSMD2;PSMD3;PPP6R3;TMED2;PSMD1;EP300;MAP3K7;SKP1;FBXO9;ACTR2;FBXW11;TAP1;PSMA5;PSMA6;PSMA3;PSMA4;PSMA1;PSMA2;PSME4;PSME1;PSME2;RAF1;UBA52;PSMD10;PSMD12;PSMD11;ANAPC15;RPN2;SAR1A;PSMD14;PSMD13;RPN1;CUL1;RTF1;MALT1;RELA;ACAT2;PSMA7;PSMB6;PSMB7;NRAS;PSMB4;PSMB5;ERICH1;UBB;PSMB2;PSMB3;UBC;PSMB1;FYN;PSMF1;RPS27A;PAK2;CCDC12;TX…		R-HSA-2730849;R-HSA-5624473;R-HSA-5621573;R-HSA-2730872;R-HSA-74448;R-HSA-169683;R-HSA-5607751;R-HSA-169680;R-HSA-5607744;R-HSA-5607747;R-HSA-5607757;R-HSA-5660622;R-HSA-5607756;R-HSA-5607759;R-HSA-2730867;R-HSA-5660662;R-HSA-5607732;R-HSA-5660663;R-HSA-5660660;R-HSA-5660980;R-HSA-5607728;R-HSA-202534;R-HSA-5607731;R-HSA-2730894;R-HSA-5607741;R-HSA-5607742;R-HSA-5660666;R-HSA-5607736;R-HSA-202541…
R-HSA-179409	APC-Cdc20 mediated degradation of Nek2A	14	25	0.00172247	0.0134109	0.0670545	3	3	0.00023622	9606	Homo sapiens	ANAPC15;ANAPC16;TM7SF3;ACAT2;ANAPC10;ANAPC11;PSMA6;UBB;ERICH1;UBC;TMEM208;TXNIP;TAB2;ANAPC5;BUB3;RPS27A;UBA52;MAD2L1		R-HSA-179410;R-HSA-179417;R-HSA-179421
R-HSA-74158	RNA Polymerase III Transcription	22	46	0.00316935	0.0135757	0.0678783	25	25	0.0019685	9606	Homo sapiens	OSBPL9;ZNF143;GTF3C2;SMARCC1;TBP;SSB;GTF3C5;POLR3GL;GTF3C6;GTF3A;WWP1;NUP93;TXLNA;DNAJB11;POLR2E;POLR1D;STAT6;POLR2H;BDP1;POLR3K;SEC23B;POLR2K;POLR2L		R-HSA-83723;R-HSA-83788;R-HSA-83791;R-HSA-83790;R-HSA-83793;R-HSA-112149;R-HSA-76052;R-HSA-112150;R-HSA-76054;R-HSA-112153;R-HSA-112152;R-HSA-76056;R-HSA-83803;R-HSA-112155;R-HSA-83805;R-HSA-76060;R-HSA-112156;R-HSA-113442;R-HSA-113446;R-HSA-113705;R-HSA-113449;R-HSA-113451;R-HSA-113454;R-HSA-112055;R-HSA-112054
R-HSA-749476	RNA Polymerase III Abortive And Retractive Initiation	22	46	0.00316935	0.0135757	0.0678783	13	13	0.00102362	9606	Homo sapiens	OSBPL9;ZNF143;GTF3C2;SMARCC1;TBP;SSB;GTF3C5;POLR3GL;GTF3C6;GTF3A;WWP1;NUP93;TXLNA;DNAJB11;POLR2E;POLR1D;STAT6;POLR2H;BDP1;POLR3K;SEC23B;POLR2K;POLR2L		R-HSA-113442;R-HSA-113449;R-HSA-113705;R-HSA-113454;R-HSA-112149;R-HSA-112055;R-HSA-112150;R-HSA-112054;R-HSA-112153;R-HSA-112152;R-HSA-112155;R-HSA-112156;R-HSA-76060
R-HSA-8854518	AURKA Activation by TPX2	32	74	0.00509853	0.0137168	0.0685842	2	2	0.00015748	9606	Homo sapiens	YWHAE;USP14;DYNC1I2;DCTN2;DCTN1;SSNA1;NXF1;PCM1;ACTR1A;TUBA1A;SERTAD1;PPP2R1A;RAD21;CNTRL;CLASP1;IVNS1ABP;EIF5B;DYNC1H1;HSP90AA1;TUBB;NDE1;SGTA;CSNK1D;TUBB4B;DYNLL1;TUBA4A;HAUS1;TM9SF2;TPX2;AKAP9;DRG1;MAPRE1;SFI1;PAFAH1B1		R-HSA-8853405;R-HSA-8853419
R-HSA-983705	Signaling by the B Cell Receptor (BCR)	71	191	0.0131597	0.0137639	0.0688194	34	43	0.00338583	9606	Homo sapiens	SH3KBP1;IKBKB;PSMD8;PTBP1;PPP3CA;TUBA1C;PSMD6;PSMD7;RPS19;PSMD4;PSMD2;PSMD3;PPP6R3;TMED2;PSMD1;MAP3K7;SKP1;FBXO9;FBXW11;TAP1;PSMA5;PSMA6;PSMA3;PSMA4;STIM1;PSMA1;PSMA2;CSDE1;PSME4;PSME1;PSME2;UBA52;PPIA;PSMD10;PSMD12;PSMD11;ANAPC15;RPN2;PSMD14;PSMD13;RPN1;CUL1;RTF1;MALT1;RELA;PSMA7;PSMB6;PSMB7;NRAS;PSMB4;PSMB5;ERICH1;UBB;PSMB2;PSMB3;UBC;PSMB1;FYN;PSMF1;RPS27A;CCDC12;TXNL1;NFATC3;PSMB8;PSMB9;FKBP1A…		R-HSA-9606162;R-HSA-9606163;R-HSA-2025882;R-HSA-2089943;R-HSA-1112666;R-HSA-434700;R-HSA-1168641;R-HSA-1168640;R-HSA-74448;R-HSA-169683;R-HSA-983709;R-HSA-1168643;R-HSA-169680;R-HSA-1168642;R-HSA-983707;R-HSA-9606151;R-HSA-1168644;R-HSA-983703;R-HSA-5690702;R-HSA-2089927;R-HSA-983700;R-HSA-5690701;R-HSA-9606159;R-HSA-983696;R-HSA-5690740;R-HSA-2076220;R-HSA-1168633;R-HSA-434798;R-HSA-1168376;R-HS…
R-HSA-1592230	Mitochondrial biogenesis	50	127	0.00875017	0.013896	0.0694801	34	36	0.00283465	9606	Homo sapiens	ATF2;CRTC2;ALAS1;PRKAG1;ATP5C1;ATP5G3;GABPB1;ATP5G2;ATP5G1;CHCHD3;NCOA1;CSNK1G3;EXOC7;SSR3;CNPY2;ATP5F1;ATP5J2;CREB1;NCOR1;TBL1XR1;EXOC2;PRPS1;HDAC3;ATP5A1;ATP5J;ATP5I;ATP5H;HSD17B12;ATP5O;ATP5L;ATP5B;SAMM50;MINOS1;ATP5E;HSPA9;RHBDD2;TMEM50B;IDH2;SOD2;MAPK14;GLUD1;TMEM11;CAMK4;CYCS;ESYT2;CALM3;SSBP1;CALM1;CALM2		R-HSA-5688276;R-HSA-8949580;R-HSA-1368140;R-HSA-2466367;R-HSA-8940309;R-HSA-8949609;R-HSA-1592249;R-HSA-1592250;R-HSA-1592251;R-HSA-1592252;R-HSA-2466369;R-HSA-2466370;R-HSA-1592240;R-HSA-111912;R-HSA-1592241;R-HSA-1592243;R-HSA-1605428;R-HSA-1592244;R-HSA-1592245;R-HSA-1592246;R-HSA-1592247;R-HSA-5688294;R-HSA-1592232;R-HSA-1592233;R-HSA-2466391;R-HSA-1592234;R-HSA-1592235;R-HSA-1592236;R-HSA-15…
R-HSA-5250913	Positive epigenetic regulation of rRNA expression	34	80	0.00551192	0.0143051	0.0715253	6	7	0.000551181	9606	Homo sapiens	TFRC;BRK1;CHD4;ACTB;CHCHD3;ZNRD1;PPP2R1B;CHP1;EP300;MCCC2;CAST;RBM17;TBP;H2AFZ;H2AFV;MIF;BAZ1B;KAT2B;POLR1D;SUCLG1;DCP2;HDAC2;HDAC1;DDX21;GATA3;ARNTL;TAF1D;SYNGR2;RBBP4;POLR2E;RBBP7;POLR2H;SF3B1;POLR2K;POLR2L;OSBPL9;H3F3B;CBX3;PTGES3;H3F3A;SMARCA5;WWP1;RPA2;DEK;GATAD2B;RAB14;CYSTM1;HIST1H4C;METAP1;R3HDM2		R-HSA-427383;R-HSA-5250930;R-HSA-5250947;R-HSA-5250938;R-HSA-427404;R-HSA-427336
R-HSA-74160	Gene expression (Transcription)	569	1850	0.127463	0.0144755	0.0723777	849	996	0.0784252	9606	Homo sapiens	ATF2;RPL3;NUP107;TFRC;EHMT1;PHAX;HNRNPR;RBPJ;GABPB1;BACH1;GLS;PSMD8;LSM10;PSMD6;PSMD7;PSMD4;PSMD2;PSMD3;PSMD1;LUC7L;PIP4K2A;JUNB;SAP30BP;CSNK2A1;MED4;MED6;NUP93;DDX39A;SCO2;ZC3H11A;PSME4;UQCRC1;PSME1;PSME2;TXNIP;NUP98;UBA52;VPS28;SF1;PRR13;RHNO1;SLBP;ZNF394;ANAPC15;MEAF6;RPN2;ANAPC16;SHMT2;RPN1;BAZ2A;WDR61;GATA3;ANAPC10;DEDD2;ANAPC11;FAM160B1;PRDX2;PRDX5;NUP85;PRDX1;NUP88;NRBF2;PSMF1;ZNF267;ZNF14…		R-HSA-73729;R-HSA-6799462;R-HSA-8878212;R-HSA-2187303;R-HSA-8951951;R-HSA-9625749;R-HSA-73736;R-HSA-73739;R-HSA-9009282;R-HSA-8878220;R-HSA-2187309;R-HSA-9615490;R-HSA-6791285;R-HSA-6805620;R-HSA-9009309;R-HSA-9009308;R-HSA-8951966;R-HSA-8878237;R-HSA-8939667;R-HSA-6791291;R-HSA-73757;R-HSA-2187325;R-HSA-8939670;R-HSA-9615501;R-HSA-73758;R-HSA-8939688;R-HSA-6799431;R-HSA-8951977;R-HSA-9615536;R-H…
R-HSA-380287	Centrosome maturation	35	83	0.00571862	0.0145543	0.0727716	6	6	0.000472441	9606	Homo sapiens	YWHAE;USP14;DYNC1I2;DCTN2;TUBGCP2;DCTN1;SSNA1;PAK1IP1;NXF1;PCM1;ACTR1A;TUBA1A;PPP2R1A;RAD21;CNTRL;DROSHA;CLASP1;IVNS1ABP;EIF5B;DYNC1H1;HSP90AA1;ACTR6;TUBB;NDE1;SGTA;CSNK1D;TUBB4B;DYNLL1;CDK11B;TUBA4A;HAUS1;TM9SF2;MZT2A;AKAP9;DRG1;MAPRE1;SFI1;PAFAH1B1		R-HSA-380311;R-HSA-380455;R-HSA-380294;R-HSA-380272;R-HSA-380303;R-HSA-380283
R-HSA-5696400	Dual Incision in GG-NER	20	41	0.00282486	0.0148707	0.0743535	3	3	0.00023622	9606	Homo sapiens	PCNA;SLC20A1;WDR61;ORC4;UBB;ERICH1;UBC;RPS27A;HSPA9;PRMT5;PARP1;RFC1;RPA2;GTF2H1;RBX1;CUL4A;DDB1;NR4A1;EBNA1BP2;ERCC3;ERCC1;RPA3;POLE3;RAD1;CALR;UBA52		R-HSA-5690213;R-HSA-5690990;R-HSA-5690988
R-HSA-2173788	Downregulation of TGF-beta receptor signaling	15	28	0.00192917	0.015414	0.0770701	21	28	0.00220472	9606	Homo sapiens	PPP1R15A;USP15;CCDC47;TMOD3;UCHL5;PPP1CA;PPP1CB;PPP1CC;STAG1;COX7A2L;XPO1;UBB;ERICH1;UBC;STRAP;STUB1;RPS27A;UBA52;KPNB1		R-HSA-178178;R-HSA-178208;R-HSA-2128994;R-HSA-173542;R-HSA-2167876;R-HSA-2176452;R-HSA-178215;R-HSA-178218;R-HSA-2187368;R-HSA-2127562;R-HSA-2187375;R-HSA-178189;R-HSA-2167924;R-HSA-2187382;R-HSA-2169046;R-HSA-2179291;R-HSA-2187355;R-HSA-2169050;R-HSA-2176445;R-HSA-2179293;R-HSA-2187358
R-HSA-3065678	SUMO is transferred from E1 to E2 (UBE2I, UBC9)	6	7	0.000482293	0.0155856	0.0779281	3	3	0.00023622	9606	Homo sapiens	UBE2I;SUMO1;SUMO3;SUMO2;UBA2;SAE1		R-HSA-2993790;R-HSA-2993769;R-HSA-2993780
R-HSA-3899300	SUMOylation of transcription cofactors	21	44	0.00303156	0.015901	0.0795051	27	27	0.00212598	9606	Homo sapiens	ZNF131;DDX5;UHRF2;DDX46;CTBP1;ZBTB1;PARK7;PCM1;TRIM28;SUMO1;SUMO3;SUMO2;SAFB2;EP300;SNX5;DDX17;CD53;NCOA1;NPM1;UBE2I;MBD2;COMMD3;SAFB;TOPORS;PIAS1;SLC4A7;EEF1A1		R-HSA-4085372;R-HSA-3108203;R-HSA-3296126;R-HSA-4090288;R-HSA-4085296;R-HSA-4090284;R-HSA-3903017;R-HSA-4085994;R-HSA-4086059;R-HSA-4085992;R-HSA-3900194;R-HSA-4085347;R-HSA-3900070;R-HSA-3108209;R-HSA-3899291;R-HSA-5228521;R-HSA-3900177;R-HSA-4086036;R-HSA-3927824;R-HSA-3927959;R-HSA-4085331;R-HSA-3900047;R-HSA-3927886;R-HSA-4086088;R-HSA-4085318;R-HSA-4086083;R-HSA-3782535
R-HSA-5684996	MAPK1/MAPK3 signaling	104	297	0.020463	0.0167893	0.0839463	36	46	0.00362205	9606	Homo sapiens	CYFIP2;DGKA;PEBP1;UBE3A;ACTB;ACTG1;PSMD8;PSMD6;PSMD7;PSMD4;PPP2R1B;PPP2R1A;PSMD2;PSMD3;PSMD1;FBXO9;FBXW4;TAP1;ACSL4;RBX1;EEF1A1;AKAP9;PSME4;PSME1;PSME2;TLN1;RAF1;IL6ST;UBA52;KPNB1;PSMD10;PSMD12;ANAPC15;PSMD11;RPN2;PSMD14;PSMD13;RPN1;PHB;IQGAP1;STK4;RAP1B;RAP1A;UBB;UBC;PCBP2;HLTF;DPH3;PSMF1;MARK3;OSBPL9;VASP;CCDC12;FUS;EIF5;PTPRA;PPT1;GRB2;CALM3;CALM1;BRWD1;CALM2;YWHAB;ZFAND2A;NKAP;DUSP16;PTBP1;RA…		R-HSA-5672980;R-HSA-5674132;R-HSA-5672978;R-HSA-5674130;R-HSA-5674387;R-HSA-5674140;R-HSA-5675417;R-HSA-5672966;R-HSA-5675206;R-HSA-5658438;R-HSA-5672965;R-HSA-5658435;R-HSA-5672960;R-HSA-5672961;R-HSA-5672972;R-HSA-5672973;R-HSA-5672969;R-HSA-109857;R-HSA-5672950;R-HSA-5658231;R-HSA-5672951;R-HSA-5672948;R-HSA-109858;R-HSA-5675376;R-HSA-5658430;R-HSA-5672958;R-HSA-5672957;R-HSA-5672954;R-HSA-567…
R-HSA-5205647	Mitophagy	16	31	0.00213587	0.0172633	0.0863164	8	15	0.0011811	9606	Homo sapiens	STAU1;CSNK2A1;TOMM20;ATG12;TOMM22;MAP1LC3B;UBB;ERICH1;CSNK2B;UBC;TOMM7;VDAC1;DYNLRB1;RPS27A;UBA52;SQSTM1;ATG5		R-HSA-5205663;R-HSA-5205661;R-HSA-5205673;R-HSA-8959571;R-HSA-8959573;R-HSA-5205682;R-HSA-5205649;R-HSA-8948039
[truncated: 1,604 more rows]
