# Supplementary material for: Analysis of Tumor-Infiltrating T-Cell Transcriptomes Reveal a Unique Genetic Signature across Different Types of Cancer
Source: Int J Mol Sci. 2022 Sep 21;23(19):11065. doi: 10.3390/ijms231911065 (PMC9569723; doi:10.3390/ijms231911065)
Supplement: Supplementary file 1 [file ijms-23-11065-s001.zip › Table S8-TregNM-scRNA_annotations.xlsx]

## Sheet: BiologicalProcess
GO biological process complete	Homo sapiens - REFLIST (20851)	Treg (4087)	TregNM (expected)	TregNM (over/under)	TregNM (fold Enrichment)	TregNM (raw P-value)	TregNM (FDR)
positive regulation of protein localization to Cajal body (GO:1904871)	9	9	1.76	+	5.1	0.000993	0.0155
regulation of protein localization to Cajal body (GO:1904869)	9	9	1.76	+	5.1	0.000993	0.0155
protein localization to cytoplasmic stress granule (GO:1903608)	7	7	1.37	+	5.1	0.00371	0.0471
regulation of establishment of protein localization to telomere (GO:0070203)	11	10	2.16	+	4.64	0.000844	0.0135
SRP-dependent cotranslational protein targeting to membrane (GO:0006614)	96	87	18.82	+	4.62	7.29e-23	8.93e-21
cotranslational protein targeting to membrane (GO:0006613)	101	91	19.8	+	4.6	9.91e-24	1.26e-21
ESCRT III complex disassembly (GO:1904903)	10	9	1.96	+	4.59	0.00161	0.0235
ESCRT complex disassembly (GO:1904896)	10	9	1.96	+	4.59	0.00161	0.0235
positive regulation of establishment of protein localization to telomere (GO:1904851)	10	9	1.96	+	4.59	0.00161	0.0235
protein targeting to ER (GO:0045047)	110	98	21.56	+	4.55	3.36e-25	4.54e-23
mitochondrial fragmentation involved in apoptotic process (GO:0043653)	9	8	1.76	+	4.53	0.0031	0.0406
positive regulation of translation in response to stress (GO:0032056)	9	8	1.76	+	4.53	0.0031	0.0406
ribosomal large subunit export from nucleus (GO:0000055)	9	8	1.76	+	4.53	0.0031	0.0406
establishment of protein localization to endoplasmic reticulum (GO:0072599)	114	100	22.35	+	4.48	2.45e-25	3.34e-23
formation of cytoplasmic translation initiation complex (GO:0001732)	16	14	3.14	+	4.46	0.000104	0.00209
regulation of establishment of protein localization to chromosome (GO:0070202)	12	10	2.35	+	4.25	0.00132	0.0198
regulation of telomerase RNA localization to Cajal body (GO:1904872)	18	15	3.53	+	4.25	8.59e-05	0.00178
nucleotide-excision repair, DNA damage recognition (GO:0000715)	23	19	4.51	+	4.21	1.09e-05	0.000279
nuclear-transcribed mRNA catabolic process, nonsense-mediated decay (GO:0000184)	120	99	23.52	+	4.21	9.86e-24	1.27e-21
viral gene expression (GO:0019080)	132	108	25.87	+	4.17	1.46e-25	2.04e-23
translational initiation (GO:0006413)	143	117	28.03	+	4.17	1.4e-27	2.23e-25
suppression of host defenses by symbiont (GO:0044414)	11	9	2.16	+	4.17	0.00251	0.0339
viral transcription (GO:0019083)	115	94	22.54	+	4.17	2.07e-22	2.5e-20
protein localization to endoplasmic reticulum (GO:0070972)	138	112	27.05	+	4.14	2.96e-26	4.28e-24
cytoplasmic translation (GO:0002181)	73	59	14.31	+	4.12	1.86e-14	1.26e-12
mitochondrial translational elongation (GO:0070125)	88	71	17.25	+	4.12	4.5e-17	3.62e-15
positive regulation of telomerase RNA localization to Cajal body (GO:1904874)	15	12	2.94	+	4.08	0.000565	0.00948
regulation of protein localization to chromosome, telomeric region (GO:1904814)	15	12	2.94	+	4.08	0.000565	0.00947
mitochondrial electron transport, NADH to ubiquinone (GO:0006120)	49	39	9.6	+	4.06	6.49e-10	2.92e-08
mitochondrial translational termination (GO:0070126)	89	70	17.44	+	4.01	1.87e-16	1.47e-14
viral translation (GO:0019081)	14	11	2.74	+	4.01	0.00106	0.0163
positive regulation of T cell receptor signaling pathway (GO:0050862)	14	11	2.74	+	4.01	0.00106	0.0163
mitigation of host defenses by symbiont (GO:0030682)	14	11	2.74	+	4.01	0.00106	0.0163
translational termination (GO:0006415)	97	76	19.01	+	4	1.13e-17	9.34e-16
late endosome to vacuole transport (GO:0045324)	18	14	3.53	+	3.97	0.000243	0.0045
multivesicular body organization (GO:0036257)	31	24	6.08	+	3.95	1.74e-06	4.99e-05
positive regulation of protein localization to chromosome, telomeric region (GO:1904816)	13	10	2.55	+	3.92	0.002	0.0282
negative regulation of transcription from RNA polymerase II promoter in response to stress (GO:0097201)	13	10	2.55	+	3.92	0.002	0.0282
multivesicular body assembly (GO:0036258)	30	23	5.88	+	3.91	3.19e-06	8.9e-05
alternative mRNA splicing, via spliceosome (GO:0000380)	17	13	3.33	+	3.9	0.000452	0.0078
midbody abscission (GO:0061952)	17	13	3.33	+	3.9	0.000452	0.00779
posttranslational protein targeting to endoplasmic reticulum membrane (GO:0006620)	12	9	2.35	+	3.83	0.00376	0.0476
viral latency (GO:0019042)	12	9	2.35	+	3.83	0.00376	0.0476
cellular response to interleukin-2 (GO:0071352)	12	9	2.35	+	3.83	0.00376	0.0475
regulation of translation in response to stress (GO:0043555)	20	15	3.92	+	3.83	0.000194	0.00368
viral budding via host ESCRT complex (GO:0039702)	20	15	3.92	+	3.83	0.000194	0.00367
ATP synthesis coupled electron transport (GO:0042773)	89	66	17.44	+	3.78	9.85e-15	6.91e-13
mitochondrial ATP synthesis coupled electron transport (GO:0042775)	88	65	17.25	+	3.77	1.79e-14	1.21e-12
ribosomal small subunit assembly (GO:0000028)	19	14	3.72	+	3.76	0.000359	0.00634
ribosome localization (GO:0033750)	15	11	2.94	+	3.74	0.00157	0.023
ribosomal subunit export from nucleus (GO:0000054)	15	11	2.94	+	3.74	0.00157	0.023
positive regulation of exosomal secretion (GO:1903543)	15	11	2.94	+	3.74	0.00157	0.0229
positive regulation of antigen receptor-mediated signaling pathway (GO:0050857)	22	16	4.31	+	3.71	0.000154	0.00296
nuclear-transcribed mRNA catabolic process (GO:0000956)	197	143	38.61	+	3.7	1.35e-29	2.34e-27
nucleotide-excision repair, preincision complex assembly (GO:0006294)	29	21	5.68	+	3.69	1.57e-05	0.000391
mitochondrial translation (GO:0032543)	113	81	22.15	+	3.66	3.87e-17	3.12e-15
proteasome assembly (GO:0043248)	14	10	2.74	+	3.64	0.00292	0.0387
mitotic cytokinetic process (GO:1902410)	21	15	4.12	+	3.64	0.000282	0.00516
cellular response to arsenic-containing substance (GO:0071243)	21	15	4.12	+	3.64	0.000282	0.00515
error-free translesion synthesis (GO:0070987)	20	14	3.92	+	3.57	0.000518	0.00876
interleukin-12-mediated signaling pathway (GO:0035722)	46	32	9.02	+	3.55	1.98e-07	6.32e-06
proteasomal ubiquitin-independent protein catabolic process (GO:0010499)	23	16	4.51	+	3.55	0.000221	0.00416
response to interleukin-12 (GO:0070671)	49	34	9.6	+	3.54	8.67e-08	2.94e-06
translational elongation (GO:0006414)	124	86	24.31	+	3.54	1.76e-17	1.44e-15
negative regulation of RNA splicing (GO:0033119)	26	18	5.1	+	3.53	9.49e-05	0.00194
NADH dehydrogenase complex assembly (GO:0010257)	65	45	12.74	+	3.53	7.97e-10	3.53e-08
mitochondrial respiratory chain complex I assembly (GO:0032981)	65	45	12.74	+	3.53	7.97e-10	3.52e-08
S phase (GO:0051320)	65	45	12.74	+	3.53	7.97e-10	3.51e-08
mitotic S phase (GO:0000084)	65	45	12.74	+	3.53	7.97e-10	3.5e-08
mRNA catabolic process (GO:0006402)	216	149	42.34	+	3.52	6.71e-29	1.12e-26
stress granule assembly (GO:0034063)	16	11	3.14	+	3.51	0.00226	0.0314
rRNA-containing ribonucleoprotein complex export from nucleus (GO:0071428)	16	11	3.14	+	3.51	0.00226	0.0314
cellular response to interleukin-12 (GO:0071349)	48	33	9.41	+	3.51	1.56e-07	5.09e-06
synaptic vesicle transport along microtubule (GO:0099517)	16	11	3.14	+	3.51	0.00226	0.0314
synaptic vesicle cytoskeletal transport (GO:0099514)	16	11	3.14	+	3.51	0.00226	0.0313
establishment of protein localization to mitochondrial membrane (GO:0090151)	16	11	3.14	+	3.51	0.00226	0.0313
anterograde synaptic vesicle transport (GO:0048490)	16	11	3.14	+	3.51	0.00226	0.0313
positive regulation of ERAD pathway (GO:1904294)	16	11	3.14	+	3.51	0.00226	0.0313
regulation of exosomal secretion (GO:1903541)	16	11	3.14	+	3.51	0.00226	0.0312
virion assembly (GO:0019068)	38	26	7.45	+	3.49	3.35e-06	9.31e-05
positive regulation of viral transcription (GO:0050434)	41	28	8.04	+	3.48	1.46e-06	4.26e-05
nucleotide-excision repair, DNA duplex unwinding (GO:0000717)	22	15	4.31	+	3.48	0.000403	0.00706
negative regulation of mRNA splicing, via spliceosome (GO:0048025)	22	15	4.31	+	3.48	0.000403	0.00705
cytoplasmic translational initiation (GO:0002183)	28	19	5.49	+	3.46	7.42e-05	0.00157
antigen processing and presentation of exogenous peptide antigen via MHC class I, TAP-dependent (GO:0002479)	76	51	14.9	+	3.42	1.36e-10	6.48e-09
respiratory electron transport chain (GO:0022904)	109	73	21.37	+	3.42	2.31e-14	1.55e-12
oxidative phosphorylation (GO:0006119)	114	76	22.35	+	3.4	7.34e-15	5.17e-13
maintenance of protein location in nucleus (GO:0051457)	24	16	4.7	+	3.4	0.000313	0.00561
viral budding (GO:0046755)	24	16	4.7	+	3.4	0.000313	0.00561
mitochondrial respiratory chain complex IV assembly (GO:0033617)	21	14	4.12	+	3.4	0.000735	0.0119
nucleotide-excision repair, preincision complex stabilization (GO:0006293)	21	14	4.12	+	3.4	0.000735	0.0119
nuclear envelope reassembly (GO:0031468)	18	12	3.53	+	3.4	0.00174	0.025
deoxyribonucleoside triphosphate metabolic process (GO:0009200)	18	12	3.53	+	3.4	0.00174	0.025
ribosome assembly (GO:0042255)	64	42	12.54	+	3.35	1.45e-08	5.4e-07
translation (GO:0006412)	389	255	76.25	+	3.34	2.81e-46	1.28e-43
mitochondrial respiratory chain complex assembly (GO:0033108)	98	64	19.21	+	3.33	1.77e-12	9.96e-11
mitochondrial electron transport, cytochrome c to oxygen (GO:0006123)	20	13	3.92	+	3.32	0.00133	0.02
antigen processing and presentation of exogenous peptide antigen via MHC class I (GO:0042590)	80	52	15.68	+	3.32	2.58e-10	1.2e-08
error-prone translesion synthesis (GO:0042276)	20	13	3.92	+	3.32	0.00133	0.02
aerobic electron transport chain (GO:0019646)	20	13	3.92	+	3.32	0.00133	0.0199
protein targeting to membrane (GO:0006612)	177	115	34.69	+	3.31	3.84e-21	4.27e-19
RNA catabolic process (GO:0006401)	251	163	49.2	+	3.31	1.49e-29	2.54e-27
histone H2A acetylation (GO:0043968)	17	11	3.33	+	3.3	0.00318	0.0415
regulation of cellular amino acid metabolic process (GO:0006521)	65	42	12.74	+	3.3	1.7e-08	6.31e-07
mRNA splice site selection (GO:0006376)	31	20	6.08	+	3.29	8.05e-05	0.00168
negative regulation of mRNA processing (GO:0050686)	31	20	6.08	+	3.29	8.05e-05	0.00168
spliceosomal complex assembly (GO:0000245)	56	36	10.98	+	3.28	2.14e-07	6.79e-06
positive T cell selection (GO:0043368)	28	18	5.49	+	3.28	0.000187	0.00356
respiratory chain complex IV assembly (GO:0008535)	25	16	4.9	+	3.27	0.000436	0.00754
release of cytochrome c from mitochondria (GO:0001836)	22	14	4.31	+	3.25	0.00102	0.0159
regulation of sister chromatid cohesion (GO:0007063)	22	14	4.31	+	3.25	0.00102	0.0159
nucleotide-excision repair, DNA incision, 3'-to lesion (GO:0006295)	22	14	4.31	+	3.25	0.00102	0.0159
exonucleolytic catabolism of deadenylated mRNA (GO:0043928)	33	21	6.47	+	3.25	6.22e-05	0.00133
mitochondrion morphogenesis (GO:0070584)	22	14	4.31	+	3.25	0.00102	0.0159
protein insertion into mitochondrial membrane (GO:0051204)	22	14	4.31	+	3.25	0.00102	0.0159
anaphase-promoting complex-dependent catabolic process (GO:0031145)	82	52	16.07	+	3.24	4.3e-10	1.98e-08
mitochondrial gene expression (GO:0140053)	142	90	27.83	+	3.23	2.22e-16	1.73e-14
mRNA splicing, via spliceosome (GO:0000398)	299	189	58.61	+	3.22	6.13e-33	1.25e-30
RNA splicing, via transesterification reactions with bulged adenosine as nucleophile (GO:0000377)	299	189	58.61	+	3.22	6.13e-33	1.23e-30
response to host defenses (GO:0052200)	19	12	3.72	+	3.22	0.00242	0.0332
thymic T cell selection (GO:0045061)	19	12	3.72	+	3.22	0.00242	0.0332
response to defenses of other organism (GO:0052173)	19	12	3.72	+	3.22	0.00242	0.0331
response to host (GO:0075136)	19	12	3.72	+	3.22	0.00242	0.0331
DNA damage response, detection of DNA damage (GO:0042769)	38	24	7.45	+	3.22	2.08e-05	0.000505
positive regulation of nuclear-transcribed mRNA catabolic process, deadenylation-dependent decay (GO:1900153)	19	12	3.72	+	3.22	0.00242	0.0331
RNA splicing, via transesterification reactions (GO:0000375)	302	190	59.19	+	3.21	6.09e-33	1.26e-30
nuclear-transcribed mRNA catabolic process, exonucleolytic (GO:0000291)	35	22	6.86	+	3.21	4.8e-05	0.00106
regulation of transcription from RNA polymerase II promoter in response to hypoxia (GO:0061418)	78	49	15.29	+	3.2	1.7e-09	7.24e-08
peptide biosynthetic process (GO:0043043)	415	260	81.34	+	3.2	1.51e-44	5.87e-42
response to interferon-beta (GO:0035456)	32	20	6.27	+	3.19	0.000111	0.00221
ribonucleoprotein complex assembly (GO:0022618)	186	116	36.46	+	3.18	2.59e-20	2.66e-18
cellular protein complex disassembly (GO:0043624)	138	86	27.05	+	3.18	1.93e-15	1.41e-13
nucleotide-excision repair, DNA incision, 5'-to lesion (GO:0006296)	37	23	7.25	+	3.17	5.84e-05	0.00127
positive regulation of telomere maintenance via telomere lengthening (GO:1904358)	37	23	7.25	+	3.17	5.84e-05	0.00126
cellular response to interleukin-4 (GO:0071353)	29	18	5.68	+	3.17	0.000257	0.00474
regulation of defense response to virus by virus (GO:0050690)	29	18	5.68	+	3.17	0.000257	0.00473
TRIF-dependent toll-like receptor signaling pathway (GO:0035666)	29	18	5.68	+	3.17	0.000257	0.00473
ribosomal large subunit assembly (GO:0000027)	29	18	5.68	+	3.17	0.000257	0.00472
mitotic interphase (GO:0051329)	79	49	15.48	+	3.16	2.25e-09	9.36e-08
interphase (GO:0051325)	79	49	15.48	+	3.16	2.25e-09	9.34e-08
regulation of type I interferon-mediated signaling pathway (GO:0060338)	34	21	6.66	+	3.15	0.000138	0.00267
positive regulation of telomere maintenance via telomerase (GO:0032212)	34	21	6.66	+	3.15	0.000138	0.00267
nuclear-transcribed mRNA catabolic process, deadenylation-dependent decay (GO:0000288)	60	37	11.76	+	3.15	2.4e-07	7.53e-06
ribonucleoprotein complex subunit organization (GO:0071826)	193	119	37.83	+	3.15	1.44e-20	1.52e-18
regulation of hematopoietic stem cell differentiation (GO:1902036)	73	45	14.31	+	3.14	1.16e-08	4.35e-07
global genome nucleotide-excision repair (GO:0070911)	26	16	5.1	+	3.14	0.000598	0.00994
ribosomal large subunit biogenesis (GO:0042273)	75	46	14.7	+	3.13	8.86e-09	3.37e-07
regulation of ERAD pathway (GO:1904292)	31	19	6.08	+	3.13	0.000325	0.00578
positive regulation of viral genome replication (GO:0045070)	36	22	7.06	+	3.12	9.6e-05	0.00196
T cell selection (GO:0045058)	41	25	8.04	+	3.11	2.92e-05	0.000685
positive regulation of viral process (GO:0048524)	105	64	20.58	+	3.11	1.61e-11	8.26e-10
mRNA cis splicing, via spliceosome (GO:0045292)	33	20	6.47	+	3.09	0.000226	0.00424
positive regulation of mRNA processing (GO:0050685)	33	20	6.47	+	3.09	0.000226	0.00423
NIK/NF-kappaB signaling (GO:0038061)	81	49	15.88	+	3.09	5.88e-09	2.34e-07
regulation of viral transcription (GO:0046782)	65	39	12.74	+	3.06	1.79e-07	5.78e-06
regulation of T cell receptor signaling pathway (GO:0050856)	40	24	7.84	+	3.06	4.9e-05	0.00107
cytochrome complex assembly (GO:0017004)	35	21	6.86	+	3.06	0.000159	0.00306
negative regulation of receptor signaling pathway via JAK-STAT (GO:0046426)	20	12	3.92	+	3.06	0.0033	0.0429
cellular respiration (GO:0045333)	159	95	31.17	+	3.05	7.53e-16	5.62e-14
maintenance of protein localization in organelle (GO:0072595)	42	25	8.23	+	3.04	3.56e-05	0.000817
regulation of translational initiation (GO:0006446)	81	48	15.88	+	3.02	1.15e-08	4.33e-07
endosome transport via multivesicular body sorting pathway (GO:0032509)	27	16	5.29	+	3.02	0.00126	0.0189
antigen processing and presentation of peptide antigen via MHC class I (GO:0002474)	103	61	20.19	+	3.02	1.03e-10	5.09e-09
telomere maintenance via telomerase (GO:0007004)	22	13	4.31	+	3.01	0.00249	0.0338
protein insertion into ER membrane (GO:0045048)	22	13	4.31	+	3.01	0.00249	0.0338
maturation of 5.8S rRNA from tricistronic rRNA transcript (SSU-rRNA, 5.8S rRNA, LSU-rRNA) (GO:0000466)	22	13	4.31	+	3.01	0.00249	0.0338
positive regulation of mitotic sister chromatid segregation (GO:0062033)	22	13	4.31	+	3.01	0.00249	0.0337
positive regulation of response to endoplasmic reticulum stress (GO:1905898)	39	23	7.64	+	3.01	8.25e-05	0.00171
transcription-coupled nucleotide-excision repair (GO:0006283)	73	43	14.31	+	3.01	8.22e-08	2.8e-06
regulation of mRNA 3'-end processing (GO:0031440)	29	17	5.68	+	2.99	0.000878	0.0139
interleukin-1-mediated signaling pathway (GO:0070498)	96	56	18.82	+	2.98	8.97e-10	3.9e-08
RNA phosphodiester bond hydrolysis, exonucleolytic (GO:0090503)	43	25	8.43	+	2.97	4.46e-05	0.00099
regulation of hematopoietic progenitor cell differentiation (GO:1901532)	86	50	16.86	+	2.97	7.95e-09	3.06e-07
RNA splicing (GO:0008380)	400	232	78.4	+	2.96	5.74e-36	1.36e-33
transcription initiation from RNA polymerase I promoter (GO:0006361)	38	22	7.45	+	2.95	0.000139	0.0027
synaptic vesicle transport (GO:0048489)	38	22	7.45	+	2.95	0.000139	0.0027
regulation of interferon-gamma-mediated signaling pathway (GO:0060334)	26	15	5.1	+	2.94	0.00207	0.0291
regulation of response to interferon-gamma (GO:0060330)	26	15	5.1	+	2.94	0.00207	0.0291
aerobic respiration (GO:0009060)	78	45	15.29	+	2.94	5.41e-08	1.9e-06
positive regulation of viral life cycle (GO:1903902)	59	34	11.56	+	2.94	3.13e-06	8.75e-05
7-methylguanosine mRNA capping (GO:0006370)	33	19	6.47	+	2.94	0.000445	0.0077
nucleotide-excision repair, DNA incision (GO:0033683)	40	23	7.84	+	2.93	0.000102	0.00207
intracellular transport of virus (GO:0075733)	54	31	10.58	+	2.93	1.02e-05	0.000263
nucleotide-binding domain, leucine rich repeat containing receptor signaling pathway (GO:0035872)	28	16	5.49	+	2.92	0.00146	0.0216
regulation of endoplasmic reticulum unfolded protein response (GO:1900101)	28	16	5.49	+	2.92	0.00146	0.0216
RNA capping (GO:0036260)	35	20	6.86	+	2.92	0.000322	0.00576
7-methylguanosine RNA capping (GO:0009452)	35	20	6.86	+	2.92	0.000322	0.00575
response to arsenic-containing substance (GO:0046685)	35	20	6.86	+	2.92	0.000322	0.00575
cytoplasmic pattern recognition receptor signaling pathway (GO:0002753)	35	20	6.86	+	2.92	0.000322	0.00574
regulation of mRNA processing (GO:0050684)	144	82	28.23	+	2.91	3.38e-13	2.09e-11
transcription elongation from RNA polymerase I promoter (GO:0006362)	30	17	5.88	+	2.89	0.00104	0.016
spliceosomal snRNP assembly (GO:0000387)	39	22	7.64	+	2.88	0.000174	0.00332
ribonucleoprotein complex localization (GO:0071166)	128	72	25.09	+	2.87	1.54e-11	7.93e-10
response to interleukin-4 (GO:0070670)	32	18	6.27	+	2.87	0.000748	0.0121
SCF-dependent proteasomal ubiquitin-dependent protein catabolic process (GO:0031146)	96	54	18.82	+	2.87	5.34e-09	2.15e-07
MyD88-independent toll-like receptor signaling pathway (GO:0002756)	32	18	6.27	+	2.87	0.000748	0.0121
mRNA metabolic process (GO:0016071)	697	392	136.62	+	2.87	3.6e-58	2.49e-55
regulation of mRNA splicing, via spliceosome (GO:0048024)	105	59	20.58	+	2.87	9.82e-10	4.25e-08
transport of virus (GO:0046794)	57	32	11.17	+	2.86	8.19e-06	0.000215
regulation of mRNA stability (GO:0043488)	182	102	35.67	+	2.86	1.19e-15	8.85e-14
positive regulation of telomere maintenance (GO:0032206)	50	28	9.8	+	2.86	3.71e-05	0.000845
histone mRNA metabolic process (GO:0008334)	25	14	4.9	+	2.86	0.00343	0.0442
ribonucleoprotein complex export from nucleus (GO:0071426)	127	71	24.89	+	2.85	2.54e-11	1.29e-09
tricarboxylic acid cycle (GO:0006099)	34	19	6.66	+	2.85	0.000544	0.00917
establishment of protein localization to membrane (GO:0090150)	289	161	56.65	+	2.84	6.95e-24	9e-22
regulation of RNA splicing (GO:0043484)	142	79	27.83	+	2.84	2.88e-12	1.57e-10
CD4-positive, alpha-beta T cell differentiation involved in immune response (GO:0002294)	27	15	5.29	+	2.83	0.00243	0.0331
nucleotide-binding oligomerization domain containing signaling pathway (GO:0070423)	27	15	5.29	+	2.83	0.00243	0.0331
T-helper cell differentiation (GO:0042093)	27	15	5.29	+	2.83	0.00243	0.0331
ribonucleoprotein complex biogenesis (GO:0022613)	426	236	83.5	+	2.83	3.04e-34	6.82e-32
regulation of mRNA metabolic process (GO:1903311)	333	184	65.27	+	2.82	8.39e-27	1.26e-24
multi-organism localization (GO:1902579)	58	32	11.37	+	2.81	9.72e-06	0.000253
multi-organism transport (GO:0044766)	58	32	11.37	+	2.81	9.72e-06	0.000252
regulation of spindle assembly (GO:0090169)	29	16	5.68	+	2.81	0.00174	0.025
regulation of alternative mRNA splicing, via spliceosome (GO:0000381)	69	38	13.52	+	2.81	1.3e-06	3.8e-05
protein-containing complex disassembly (GO:0032984)	227	125	44.49	+	2.81	1.93e-18	1.68e-16
amide biosynthetic process (GO:0043604)	538	296	105.45	+	2.81	1.93e-42	6.53e-40
regulation of RNA stability (GO:0043487)	191	105	37.44	+	2.8	1.31e-15	9.67e-14
termination of RNA polymerase I transcription (GO:0006363)	31	17	6.08	+	2.8	0.00126	0.0189
regulation of cellular amine metabolic process (GO:0033238)	84	46	16.46	+	2.79	1.34e-07	4.43e-06
protein K48-linked ubiquitination (GO:0070936)	53	29	10.39	+	2.79	3.02e-05	0.000706
positive regulation of chromosome segregation (GO:0051984)	33	18	6.47	+	2.78	0.000919	0.0145
regulation of telomere maintenance via telomerase (GO:0032210)	55	30	10.78	+	2.78	2.19e-05	0.00053
regulation of mRNA catabolic process (GO:0061013)	204	111	39.99	+	2.78	2.51e-16	1.94e-14
nucleobase-containing compound catabolic process (GO:0034655)	377	205	73.9	+	2.77	5.96e-29	1.01e-26
peptide metabolic process (GO:0006518)	537	292	105.26	+	2.77	3.84e-41	1.15e-38
negative regulation of response to endoplasmic reticulum stress (GO:1903573)	46	25	9.02	+	2.77	0.000134	0.00262
regulation of transcription by RNA polymerase I (GO:0006356)	35	19	6.86	+	2.77	0.000677	0.0111
protein targeting to mitochondrion (GO:0006626)	59	32	11.56	+	2.77	1.18e-05	0.000299
transcription elongation from RNA polymerase II promoter (GO:0006368)	72	39	14.11	+	2.76	1.78e-06	5.09e-05
RNA export from nucleus (GO:0006405)	135	73	26.46	+	2.76	4.39e-11	2.2e-09
positive regulation of RNA splicing (GO:0033120)	37	20	7.25	+	2.76	0.000501	0.00853
tRNA aminoacylation for protein translation (GO:0006418)	50	27	9.8	+	2.75	6.83e-05	0.00146
regulation of DNA-templated transcription in response to stress (GO:0043620)	126	68	24.7	+	2.75	2.5e-10	1.16e-08
regulation of telomere maintenance via telomere lengthening (GO:1904356)	63	34	12.35	+	2.75	6.53e-06	0.000174
DNA-templated transcription, elongation (GO:0006354)	89	48	17.44	+	2.75	9.02e-08	3.04e-06
viral process (GO:0016032)	792	427	155.24	+	2.75	1.15e-59	9.15e-57
T cell receptor signaling pathway (GO:0050852)	180	97	35.28	+	2.75	3.65e-14	2.39e-12
negative regulation of G2/M transition of mitotic cell cycle (GO:0010972)	91	49	17.84	+	2.75	6.77e-08	2.33e-06
mRNA processing (GO:0006397)	477	256	93.5	+	2.74	2.13e-35	4.99e-33
regulation of telomere maintenance (GO:0032204)	82	44	16.07	+	2.74	3.61e-07	1.1e-05
positive regulation of mRNA metabolic process (GO:1903313)	82	44	16.07	+	2.74	3.61e-07	1.1e-05
tumor necrosis factor-mediated signaling pathway (GO:0033209)	123	66	24.11	+	2.74	5.52e-10	2.51e-08
mRNA export from nucleus (GO:0006406)	110	59	21.56	+	2.74	3.77e-09	1.54e-07
mRNA-containing ribonucleoprotein complex export from nucleus (GO:0071427)	110	59	21.56	+	2.74	3.77e-09	1.54e-07
alpha-beta T cell differentiation involved in immune response (GO:0002293)	28	15	5.49	+	2.73	0.00291	0.0387
alpha-beta T cell activation involved in immune response (GO:0002287)	28	15	5.49	+	2.73	0.00291	0.0386
maturation of LSU-rRNA (GO:0000470)	30	16	5.88	+	2.72	0.00212	0.0297
cell redox homeostasis (GO:0045454)	79	42	15.48	+	2.71	8.01e-07	2.37e-05
positive regulation of protein targeting to mitochondrion (GO:1903955)	32	17	6.27	+	2.71	0.00155	0.0227
establishment of protein localization to organelle (GO:0072594)	450	239	88.2	+	2.71	1.57e-32	3.05e-30
protein targeting (GO:0006605)	371	197	72.72	+	2.71	6.25e-27	9.47e-25
regulation of viral genome replication (GO:0045069)	98	52	19.21	+	2.71	4.56e-08	1.62e-06
multivesicular body sorting pathway (GO:0071985)	34	18	6.66	+	2.7	0.00114	0.0173
protein insertion into membrane (GO:0051205)	53	28	10.39	+	2.7	5.94e-05	0.00129
tRNA aminoacylation (GO:0043039)	53	28	10.39	+	2.7	5.94e-05	0.00128
positive regulation of telomerase activity (GO:0051973)	36	19	7.06	+	2.69	0.000848	0.0135
cytokinetic process (GO:0032506)	36	19	7.06	+	2.69	0.000848	0.0135
establishment of protein localization to mitochondrion (GO:0072655)	72	38	14.11	+	2.69	3.29e-06	9.18e-05
response to type I interferon (GO:0034340)	72	38	14.11	+	2.69	3.29e-06	9.16e-05
IRE1-mediated unfolded protein response (GO:0036498)	55	29	10.78	+	2.69	4.39e-05	0.000978
ncRNA export from nucleus (GO:0097064)	38	20	7.45	+	2.69	0.000981	0.0153
electron transport chain (GO:0022900)	179	94	35.09	+	2.68	3.47e-13	2.14e-11
regulation of transcription from RNA polymerase II promoter in response to stress (GO:0043618)	120	63	23.52	+	2.68	2.29e-09	9.48e-08
regulation of antigen receptor-mediated signaling pathway (GO:0050854)	63	33	12.35	+	2.67	1.96e-05	0.00048
transcription by RNA polymerase I (GO:0006360)	42	22	8.23	+	2.67	0.000486	0.00832
protein export from nucleus (GO:0006611)	151	79	29.6	+	2.67	3.44e-11	1.74e-09
antigen processing and presentation of exogenous peptide antigen (GO:0002478)	176	92	34.5	+	2.67	7.58e-13	4.48e-11
type I interferon signaling pathway (GO:0060337)	67	35	13.13	+	2.67	1.01e-05	0.00026
cellular response to type I interferon (GO:0071357)	67	35	13.13	+	2.67	1.01e-05	0.00026
alpha-beta T cell differentiation (GO:0046632)	52	27	10.19	+	2.65	9.8e-05	0.00199
protein localization to mitochondrion (GO:0070585)	79	41	15.48	+	2.65	1.62e-06	4.66e-05
amino acid activation (GO:0043038)	54	28	10.58	+	2.65	7.26e-05	0.00154
protein K11-linked ubiquitination (GO:0070979)	29	15	5.68	+	2.64	0.00356	0.0454
positive regulation of establishment of protein localization to mitochondrion (GO:1903749)	58	30	11.37	+	2.64	6.12e-05	0.00131
regulation of viral process (GO:0050792)	207	107	40.57	+	2.64	1.23e-14	8.43e-13
ribosome biogenesis (GO:0042254)	298	154	58.41	+	2.64	1.75e-20	1.82e-18
positive regulation of intrinsic apoptotic signaling pathway (GO:2001244)	60	31	11.76	+	2.64	4.33e-05	0.000969
negative regulation of viral genome replication (GO:0045071)	62	32	12.15	+	2.63	3.09e-05	0.000717
peptidyl-asparagine modification (GO:0018196)	31	16	6.08	+	2.63	0.00261	0.0351
regulation of transcription elongation from RNA polymerase II promoter (GO:0034243)	31	16	6.08	+	2.63	0.00261	0.035
nuclear export (GO:0051168)	165	85	32.34	+	2.63	1.1e-11	5.74e-10
negative regulation of cell cycle G2/M phase transition (GO:1902750)	103	53	20.19	+	2.63	8.59e-08	2.92e-06
maturation of 5.8S rRNA (GO:0000460)	35	18	6.86	+	2.62	0.00221	0.0308
antigen processing and presentation of exogenous antigen (GO:0019884)	183	94	35.87	+	2.62	6.47e-13	3.84e-11
tRNA transport (GO:0051031)	37	19	7.25	+	2.62	0.00155	0.0227
symbiotic process (GO:0044403)	884	453	173.27	+	2.61	1.75e-58	1.33e-55
positive regulation of translation (GO:0045727)	135	69	26.46	+	2.61	8.92e-10	3.89e-08
inner mitochondrial membrane organization (GO:0007007)	45	23	8.82	+	2.61	0.000406	0.00709
T cell differentiation in thymus (GO:0033077)	47	24	9.21	+	2.61	0.000297	0.00538
ATP metabolic process (GO:0046034)	202	103	39.59	+	2.6	1.08e-13	6.89e-12
postreplication repair (GO:0006301)	51	26	10	+	2.6	0.000161	0.0031
apoptotic mitochondrial changes (GO:0008637)	57	29	11.17	+	2.6	9.55e-05	0.00195
chaperone-mediated protein folding (GO:0061077)	59	30	11.56	+	2.59	6.81e-05	0.00146
ribosomal small subunit biogenesis (GO:0042274)	71	36	13.92	+	2.59	1.05e-05	0.000269
anaphase (GO:0051322)	156	79	30.58	+	2.58	1.11e-10	5.37e-09
mitotic anaphase (GO:0000090)	156	79	30.58	+	2.58	1.11e-10	5.36e-09
mRNA 3'-end processing (GO:0031124)	87	44	17.05	+	2.58	1.26e-06	3.67e-05
RNA localization (GO:0006403)	225	113	44.1	+	2.56	1.07e-14	7.35e-13
tRNA-containing ribonucleoprotein complex export from nucleus (GO:0071431)	34	17	6.66	+	2.55	0.00347	0.0447
tRNA export from nucleus (GO:0006409)	34	17	6.66	+	2.55	0.00347	0.0446
T cell homeostasis (GO:0043029)	34	17	6.66	+	2.55	0.00347	0.0446
extrinsic apoptotic signaling pathway via death domain receptors (GO:0008625)	34	17	6.66	+	2.55	0.00347	0.0445
intra-Golgi vesicle-mediated transport (GO:0006891)	36	18	7.06	+	2.55	0.00245	0.0334
toxin transport (GO:1901998)	38	19	7.45	+	2.55	0.00175	0.025
response to amino acid starvation (GO:1990928)	80	40	15.68	+	2.55	5.07e-06	0.000138
positive regulation of DNA biosynthetic process (GO:2000573)	70	35	13.72	+	2.55	2.65e-05	0.000628
negative regulation of proteasomal ubiquitin-dependent protein catabolic process (GO:0032435)	36	18	7.06	+	2.55	0.00245	0.0333
regulation of response to endoplasmic reticulum stress (GO:1905897)	88	44	17.25	+	2.55	1.51e-06	4.38e-05
CD4-positive, alpha-beta T cell differentiation (GO:0043367)	36	18	7.06	+	2.55	0.00245	0.0333
negative regulation of histone modification (GO:0031057)	44	22	8.62	+	2.55	0.000661	0.0109
synaptic vesicle localization (GO:0097479)	44	22	8.62	+	2.55	0.000661	0.0108
positive regulation of alpha-beta T cell activation (GO:0046635)	62	31	12.15	+	2.55	5.7e-05	0.00124
positive regulation of mRNA catabolic process (GO:0061014)	50	25	9.8	+	2.55	0.000266	0.00487
regulation of symbiosis, encompassing mutualism through parasitism (GO:0043903)	223	111	43.71	+	2.54	2.74e-14	1.84e-12
posttranscriptional regulation of gene expression (GO:0010608)	544	269	106.63	+	2.52	1.31e-32	2.58e-30
DNA-templated transcription, termination (GO:0006353)	79	39	15.48	+	2.52	8.06e-06	0.000212
cellular response to amino acid starvation (GO:0034198)	77	38	15.09	+	2.52	1.1e-05	0.000281
energy derivation by oxidation of organic compounds (GO:0015980)	229	113	44.89	+	2.52	2.82e-14	1.87e-12
regulation of establishment of protein localization to mitochondrion (GO:1903747)	73	36	14.31	+	2.52	2.09e-05	0.000504
alpha-beta T cell activation (GO:0046631)	65	32	12.74	+	2.51	5e-05	0.0011
antigen processing and presentation of peptide antigen (GO:0048002)	195	96	38.22	+	2.51	2.53e-12	1.4e-10
negative regulation of proteasomal protein catabolic process (GO:1901799)	57	28	11.17	+	2.51	0.000171	0.00327
rRNA processing (GO:0006364)	216	106	42.34	+	2.5	3.01e-13	1.88e-11
establishment of RNA localization (GO:0051236)	204	100	39.99	+	2.5	1.22e-12	7.04e-11
RNA transport (GO:0050658)	202	99	39.59	+	2.5	1.68e-12	9.54e-11
nucleic acid transport (GO:0050657)	202	99	39.59	+	2.5	1.68e-12	9.5e-11
negative regulation of I-kappaB kinase/NF-kappaB signaling (GO:0043124)	47	23	9.21	+	2.5	0.000918	0.0145
regulation of protein targeting to mitochondrion (GO:1903214)	45	22	8.82	+	2.49	0.000792	0.0127
regulation of spindle organization (GO:0090224)	43	21	8.43	+	2.49	0.00108	0.0165
selective autophagy (GO:0061912)	43	21	8.43	+	2.49	0.00108	0.0164
M phase (GO:0000279)	170	83	33.32	+	2.49	1.08e-10	5.26e-09
mitotic M phase (GO:0000087)	170	83	33.32	+	2.49	1.08e-10	5.25e-09
regulation of mitotic spindle organization (GO:0060236)	39	19	7.64	+	2.49	0.00202	0.0285
regulation of intrinsic apoptotic signaling pathway in response to DNA damage (GO:1902229)	39	19	7.64	+	2.49	0.00202	0.0284
negative regulation of protein ubiquitination (GO:0031397)	76	37	14.9	+	2.48	1.74e-05	0.00043
positive regulation of mitochondrial outer membrane permeabilization involved in apoptotic signaling pathway (GO:1901030)	37	18	7.25	+	2.48	0.00279	0.0372
androgen receptor signaling pathway (GO:0030521)	37	18	7.25	+	2.48	0.00279	0.0371
RNA destabilization (GO:0050779)	35	17	6.86	+	2.48	0.0039	0.049
mitochondrial membrane organization (GO:0007006)	130	63	25.48	+	2.47	2.36e-08	8.63e-07
mRNA transport (GO:0051028)	159	77	31.17	+	2.47	7.85e-10	3.49e-08
heterocycle catabolic process (GO:0046700)	434	210	85.07	+	2.47	1.08e-24	1.44e-22
cellular nitrogen compound catabolic process (GO:0044270)	435	210	85.26	+	2.46	1.26e-24	1.67e-22
antigen processing and presentation (GO:0019882)	224	108	43.91	+	2.46	4.05e-13	2.46e-11
positive regulation of type I interferon production (GO:0032481)	81	39	15.88	+	2.46	1.69e-05	0.000418
regulation of type I interferon production (GO:0032479)	129	62	25.29	+	2.45	3.74e-08	1.34e-06
RNA processing (GO:0006396)	874	420	171.31	+	2.45	1.51e-48	8e-46
positive regulation of cytokine-mediated signaling pathway (GO:0001961)	50	24	9.8	+	2.45	0.000714	0.0116
negative regulation of ubiquitin-dependent protein catabolic process (GO:2000059)	50	24	9.8	+	2.45	0.000714	0.0116
snRNA transcription (GO:0009301)	71	34	13.92	+	2.44	5.12e-05	0.00112
negative regulation of cysteine-type endopeptidase activity (GO:2000117)	94	45	18.42	+	2.44	2.9e-06	8.18e-05
regulation of stem cell differentiation (GO:2000736)	117	56	22.93	+	2.44	2.39e-07	7.49e-06
substantia nigra development (GO:0021762)	46	22	9.02	+	2.44	0.0014	0.0209
nuclear transport (GO:0051169)	270	129	52.92	+	2.44	3.37e-15	2.45e-13
G1 DNA damage checkpoint (GO:0044783)	67	32	13.13	+	2.44	9.68e-05	0.00197
nucleotide-excision repair (GO:0006289)	109	52	21.37	+	2.43	5.56e-07	1.67e-05
'de novo' protein folding (GO:0006458)	42	20	8.23	+	2.43	0.00175	0.025
regulation of DNA-templated transcription, initiation (GO:2000142)	42	20	8.23	+	2.43	0.00175	0.025
CD4-positive, alpha-beta T cell activation (GO:0035710)	42	20	8.23	+	2.43	0.00175	0.025
regulation of translation (GO:0006417)	374	178	73.31	+	2.43	1.85e-20	1.92e-18
positive regulation of protein localization to nucleus (GO:1900182)	82	39	16.07	+	2.43	1.85e-05	0.000455
termination of RNA polymerase II transcription (GO:0006369)	40	19	7.84	+	2.42	0.00237	0.0327
DNA replication-independent nucleosome organization (GO:0034724)	40	19	7.84	+	2.42	0.00237	0.0327
signal transduction involved in mitotic G1 DNA damage checkpoint (GO:0072431)	59	28	11.56	+	2.42	0.000236	0.00441
signal transduction involved in mitotic cell cycle checkpoint (GO:0072413)	59	28	11.56	+	2.42	0.000236	0.0044
signal transduction involved in mitotic DNA integrity checkpoint (GO:1902403)	59	28	11.56	+	2.42	0.000236	0.0044
signal transduction involved in mitotic DNA damage checkpoint (GO:1902402)	59	28	11.56	+	2.42	0.000236	0.00439
intracellular signal transduction involved in G1 DNA damage checkpoint (GO:1902400)	59	28	11.56	+	2.42	0.000236	0.00439
rRNA metabolic process (GO:0016072)	228	108	44.69	+	2.42	1.03e-12	6.01e-11
positive regulation of response to cytokine stimulus (GO:0060760)	57	27	11.17	+	2.42	0.000319	0.0057
aromatic compound catabolic process (GO:0019439)	450	213	88.2	+	2.41	5.15e-24	6.72e-22
regulation of mitochondrial membrane permeability (GO:0046902)	74	35	14.5	+	2.41	4.4e-05	0.00098
cellular macromolecule catabolic process (GO:0044265)	912	431	178.76	+	2.41	2.6e-48	1.29e-45
nucleocytoplasmic transport (GO:0006913)	267	126	52.33	+	2.41	1.21e-14	8.3e-13
nuclear envelope organization (GO:0006998)	53	25	10.39	+	2.41	0.00059	0.00982
snRNA transcription by RNA polymerase II (GO:0042795)	70	33	13.72	+	2.41	8.06e-05	0.00168
retrograde vesicle-mediated transport, Golgi to endoplasmic reticulum (GO:0006890)	85	40	16.66	+	2.4	1.53e-05	0.000382
regulation of interferon-beta production (GO:0032648)	51	24	10	+	2.4	0.000808	0.0129
nucleus organization (GO:0006997)	134	63	26.27	+	2.4	5.89e-08	2.06e-06
mitotic G1/S transition checkpoint (GO:0044819)	66	31	12.94	+	2.4	0.00015	0.0029
mitotic G1 DNA damage checkpoint (GO:0031571)	66	31	12.94	+	2.4	0.00015	0.0029
vesicle budding from membrane (GO:0006900)	98	46	19.21	+	2.39	3.98e-06	0.000109
regulation of viral life cycle (GO:1903900)	145	68	28.42	+	2.39	2.12e-08	7.8e-07
regulation of cellular response to heat (GO:1900034)	79	37	15.48	+	2.39	3.92e-05	0.000888
regulation of mitochondrial outer membrane permeabilization involved in apoptotic signaling pathway (GO:1901028)	47	22	9.21	+	2.39	0.00155	0.0227
RNA 3'-end processing (GO:0031123)	139	65	27.25	+	2.39	5.59e-08	1.95e-06
negative regulation of type I interferon production (GO:0032480)	45	21	8.82	+	2.38	0.00216	0.0302
negative regulation of proteolysis involved in cellular protein catabolic process (GO:1903051)	73	34	14.31	+	2.38	0.000106	0.00213
negative regulation of mitotic cell cycle phase transition (GO:1901991)	219	102	42.93	+	2.38	9.24e-12	4.84e-10
DNA damage response, signal transduction by p53 class mediator resulting in cell cycle arrest (GO:0006977)	58	27	11.37	+	2.37	0.000559	0.0094
regulation of interleukin-2 production (GO:0032663)	58	27	11.37	+	2.37	0.000559	0.00939
modulation by symbiont of host process (GO:0044003)	58	27	11.37	+	2.37	0.000559	0.00938
negative regulation of cysteine-type endopeptidase activity involved in apoptotic process (GO:0043154)	86	40	16.86	+	2.37	1.77e-05	0.000436
regulation of lymphocyte apoptotic process (GO:0070228)	56	26	10.98	+	2.37	0.000509	0.00863
negative regulation of mRNA metabolic process (GO:1903312)	84	39	16.46	+	2.37	2.39e-05	0.000569
protein localization to organelle (GO:0033365)	765	355	149.95	+	2.37	2.5e-38	6.41e-36
purine nucleoside triphosphate metabolic process (GO:0009144)	69	32	13.52	+	2.37	0.000127	0.0025
histone H4 acetylation (GO:0043967)	54	25	10.58	+	2.36	0.000687	0.0112
DNA replication-independent nucleosome assembly (GO:0006336)	39	18	7.64	+	2.35	0.00383	0.0482
regulation of defense response to virus (GO:0050688)	78	36	15.29	+	2.35	6.02e-05	0.0013
regulation of intrinsic apoptotic signaling pathway (GO:2001242)	163	75	31.95	+	2.35	9.25e-09	3.5e-07
establishment of protein localization to vacuole (GO:0072666)	50	23	9.8	+	2.35	0.00127	0.0191
regulation of gene silencing by miRNA (GO:0060964)	87	40	17.05	+	2.35	3.03e-05	0.000706
negative regulation of protein modification by small protein conjugation or removal (GO:1903321)	87	40	17.05	+	2.35	3.03e-05	0.000705
regulation of I-kappaB kinase/NF-kappaB signaling (GO:0043122)	242	111	47.43	+	2.34	2.27e-12	1.27e-10
regulation of release of cytochrome c from mitochondria (GO:0090199)	48	22	9.41	+	2.34	0.00174	0.025
response to unfolded protein (GO:0006986)	166	76	32.54	+	2.34	7.24e-09	2.82e-07
positive regulation of I-kappaB kinase/NF-kappaB signaling (GO:0043123)	186	85	36.46	+	2.33	8.54e-10	3.73e-08
mitochondrion organization (GO:0007005)	440	201	86.24	+	2.33	2.52e-21	2.89e-19
T cell differentiation (GO:0030217)	138	63	27.05	+	2.33	1.41e-07	4.63e-06
positive regulation of alpha-beta T cell differentiation (GO:0046638)	46	21	9.02	+	2.33	0.0024	0.033
vesicle coating (GO:0006901)	68	31	13.33	+	2.33	0.0002	0.00378
intracellular steroid hormone receptor signaling pathway (GO:0030518)	68	31	13.33	+	2.33	0.0002	0.00377
regulation of posttranscriptional gene silencing (GO:0060147)	90	41	17.64	+	2.32	2.4e-05	0.00057
regulation of gene silencing by RNA (GO:0060966)	90	41	17.64	+	2.32	2.4e-05	0.00057
transcription by RNA polymerase III (GO:0006383)	44	20	8.62	+	2.32	0.00333	0.0431
viral life cycle (GO:0019058)	216	98	42.34	+	2.31	5.63e-11	2.81e-09
Wnt signaling pathway, planar cell polarity pathway (GO:0060071)	97	44	19.01	+	2.31	1.1e-05	0.000281
endosome organization (GO:0007032)	75	34	14.7	+	2.31	0.000126	0.00249
lymphocyte homeostasis (GO:0002260)	53	24	10.39	+	2.31	0.00165	0.0239
endoplasmic reticulum unfolded protein response (GO:0030968)	106	48	20.78	+	2.31	5.14e-06	0.000139
modulation of process of other organism involved in symbiotic interaction (GO:0051817)	115	52	22.54	+	2.31	2.53e-06	7.14e-05
cellular component disassembly (GO:0022411)	394	178	77.23	+	2.3	1.47e-18	1.29e-16
regulation of alpha-beta T cell differentiation (GO:0046637)	62	28	12.15	+	2.3	0.000496	0.00846
protein localization to vacuole (GO:0072665)	62	28	12.15	+	2.3	0.000496	0.00845
negative regulation of cell cycle phase transition (GO:1901988)	235	106	46.06	+	2.3	1.44e-11	7.45e-10
mitochondrial transport (GO:0006839)	224	101	43.91	+	2.3	4.04e-11	2.04e-09
protein folding (GO:0006457)	224	101	43.91	+	2.3	4.04e-11	2.03e-09
vesicle targeting, to, from or within Golgi (GO:0048199)	71	32	13.92	+	2.3	0.000239	0.00442
positive regulation of cellular amide metabolic process (GO:0034250)	162	73	31.75	+	2.3	2.25e-08	8.23e-07
biological phase (GO:0044848)	269	121	52.73	+	2.29	5.05e-13	3.05e-11
mitotic cell cycle phase (GO:0098763)	269	121	52.73	+	2.29	5.05e-13	3.04e-11
cell cycle phase (GO:0022403)	269	121	52.73	+	2.29	5.05e-13	3.02e-11
regulation of cellular amide metabolic process (GO:0034248)	427	192	83.7	+	2.29	6.98e-20	6.82e-18
cellular response to unfolded protein (GO:0034620)	129	58	25.29	+	2.29	7.34e-07	2.19e-05
cellular amide metabolic process (GO:0043603)	797	358	156.22	+	2.29	1.88e-36	4.68e-34
cellular pigmentation (GO:0033059)	49	22	9.6	+	2.29	0.002	0.0282
macroautophagy (GO:0016236)	176	79	34.5	+	2.29	6.62e-09	2.62e-07
negative regulation of translation (GO:0017148)	136	61	26.66	+	2.29	3.31e-07	1.02e-05
organic cyclic compound catabolic process (GO:1901361)	484	217	94.87	+	2.29	3.11e-22	3.73e-20
posttranscriptional gene silencing (GO:0016441)	58	26	11.37	+	2.29	0.00093	0.0146
cellular protein-containing complex assembly (GO:0034622)	800	358	156.81	+	2.28	3.98e-36	9.59e-34
proteasome-mediated ubiquitin-dependent protein catabolic process (GO:0043161)	322	144	63.12	+	2.28	4.45e-15	3.2e-13
regulation of sister chromatid segregation (GO:0033045)	85	38	16.66	+	2.28	6.82e-05	0.00145
ncRNA transcription (GO:0098781)	94	42	18.42	+	2.28	2.3e-05	0.00055
peptidyl-proline modification (GO:0018208)	65	29	12.74	+	2.28	0.000422	0.00733
protein polyubiquitination (GO:0000209)	305	136	59.78	+	2.27	3.12e-14	2.06e-12
vesicle targeting (GO:0006903)	92	41	18.03	+	2.27	3.08e-05	0.000715
interferon-gamma-mediated signaling pathway (GO:0060333)	72	32	14.11	+	2.27	0.000264	0.00485
neutrophil mediated immunity (GO:0002446)	493	219	96.63	+	2.27	6.43e-22	7.53e-20
negative regulation of response to biotic stimulus (GO:0002832)	95	42	18.62	+	2.26	3.68e-05	0.000842
negative regulation of cellular protein catabolic process (GO:1903363)	86	38	16.86	+	2.25	7.57e-05	0.00159
endoplasmic reticulum to Golgi vesicle-mediated transport (GO:0006888)	197	87	38.61	+	2.25	2.13e-09	8.91e-08
negative regulation of innate immune response (GO:0045824)	59	26	11.56	+	2.25	0.00104	0.0161
protein modification by small protein removal (GO:0070646)	295	130	57.82	+	2.25	2.35e-13	1.49e-11
regulation of telomerase activity (GO:0051972)	50	22	9.8	+	2.24	0.00344	0.0443
maturation of SSU-rRNA (GO:0030490)	50	22	9.8	+	2.24	0.00344	0.0443
neutrophil degranulation (GO:0043312)	482	212	94.48	+	2.24	7.43e-21	7.94e-19
organelle disassembly (GO:1903008)	66	29	12.94	+	2.24	0.000683	0.0112
protein sumoylation (GO:0016925)	66	29	12.94	+	2.24	0.000683	0.0111
macromolecule catabolic process (GO:0009057)	1054	463	206.59	+	2.24	2.22e-45	9.56e-43
intracellular protein transport (GO:0006886)	1002	440	196.4	+	2.24	4.25e-43	1.5e-40
regulation of tumor necrosis factor-mediated signaling pathway (GO:0010803)	57	25	11.17	+	2.24	0.00142	0.0212
posttranscriptional gene silencing by RNA (GO:0035194)	57	25	11.17	+	2.24	0.00142	0.0211
signal transduction involved in DNA damage checkpoint (GO:0072422)	73	32	14.31	+	2.24	0.000297	0.00537
signal transduction involved in DNA integrity checkpoint (GO:0072401)	73	32	14.31	+	2.24	0.000297	0.00537
regulation of mitotic sister chromatid segregation (GO:0033047)	73	32	14.31	+	2.24	0.000297	0.00536
negative regulation of cellular amide metabolic process (GO:0034249)	153	67	29.99	+	2.23	1.92e-07	6.15e-06
cellular response to hypoxia (GO:0071456)	192	84	37.63	+	2.23	5.84e-09	2.32e-07
protein peptidyl-prolyl isomerization (GO:0000413)	48	21	9.41	+	2.23	0.00313	0.0409
gene expression (GO:0010467)	2038	891	399.47	+	2.23	1.88e-91	3.74e-88
neutrophil activation (GO:0042119)	495	216	97.02	+	2.23	5.09e-21	5.59e-19
neutrophil activation involved in immune response (GO:0002283)	486	212	95.26	+	2.23	1.63e-20	1.7e-18
response to topologically incorrect protein (GO:0035966)	188	82	36.85	+	2.23	1.08e-08	4.07e-07
granulocyte activation (GO:0036230)	500	218	98	+	2.22	4.59e-21	5.07e-19
Golgi vesicle budding (GO:0048194)	78	34	15.29	+	2.22	0.000264	0.00485
regulation of cytokine-mediated signaling pathway (GO:0001959)	163	71	31.95	+	2.22	1.02e-07	3.41e-06
nucleobase-containing compound transport (GO:0015931)	248	108	48.61	+	2.22	4.32e-11	2.17e-09
proteasomal protein catabolic process (GO:0010498)	345	150	67.62	+	2.22	7.09e-15	5.01e-13
myeloid leukocyte mediated immunity (GO:0002444)	514	223	100.75	+	2.21	2.08e-21	2.42e-19
regulation of DNA biosynthetic process (GO:2000278)	113	49	22.15	+	2.21	9.71e-06	0.000253
activation of innate immune response (GO:0002218)	143	62	28.03	+	2.21	8.88e-07	2.62e-05
negative regulation of viral process (GO:0048525)	104	45	20.39	+	2.21	2.93e-05	0.000686
signal transduction involved in cell cycle checkpoint (GO:0072395)	74	32	14.5	+	2.21	0.000505	0.00858
regulation of mitochondrial membrane potential (GO:0051881)	74	32	14.5	+	2.21	0.000505	0.00857
cellular response to topologically incorrect protein (GO:0035967)	148	64	29.01	+	2.21	5.22e-07	1.58e-05
positive regulation of mitochondrion organization (GO:0010822)	118	51	23.13	+	2.21	8.41e-06	0.00022
DNA damage response, signal transduction by p53 class mediator (GO:0030330)	81	35	15.88	+	2.2	0.000211	0.00398
protein localization to nucleus (GO:0034504)	169	73	33.13	+	2.2	1.01e-07	3.39e-06
regulation of innate immune response (GO:0045088)	301	130	59	+	2.2	9.31e-13	5.47e-11
protein deubiquitination (GO:0016579)	278	120	54.49	+	2.2	6.44e-12	3.44e-10
regulation of G2/M transition of mitotic cell cycle (GO:0010389)	197	85	38.61	+	2.2	8.52e-09	3.25e-07
regulation of macroautophagy (GO:0016241)	174	75	34.11	+	2.2	6.01e-08	2.09e-06
regulation of response to cytokine stimulus (GO:0060759)	174	75	34.11	+	2.2	6.01e-08	2.08e-06
cellular response to decreased oxygen levels (GO:0036294)	202	87	39.59	+	2.2	5.17e-09	2.09e-07
maintenance of protein location in cell (GO:0032507)	79	34	15.48	+	2.2	0.000287	0.00522
DNA duplex unwinding (GO:0032508)	107	46	20.97	+	2.19	2.36e-05	0.000564
negative regulation of intrinsic apoptotic signaling pathway (GO:2001243)	98	42	19.21	+	2.19	5.08e-05	0.00111
positive regulation of intracellular protein transport (GO:0090316)	161	69	31.56	+	2.19	2.29e-07	7.22e-06
leukocyte degranulation (GO:0043299)	504	216	98.79	+	2.19	2.61e-20	2.66e-18
positive regulation of chromosome organization (GO:2001252)	187	80	36.65	+	2.18	2.64e-08	9.57e-07
regulation of nucleocytoplasmic transport (GO:0046822)	117	50	22.93	+	2.18	1.25e-05	0.000314
DNA geometric change (GO:0032392)	115	49	22.54	+	2.17	1.69e-05	0.000418
positive regulation of innate immune response (GO:0045089)	209	89	40.97	+	2.17	5.45e-09	2.19e-07
regulation of alpha-beta T cell activation (GO:0046634)	94	40	18.42	+	2.17	9.12e-05	0.00187
import into nucleus (GO:0051170)	120	51	23.52	+	2.17	1.03e-05	0.000264
stimulatory C-type lectin receptor signaling pathway (GO:0002223)	113	48	22.15	+	2.17	2.29e-05	0.00055
cellular response to oxygen levels (GO:0071453)	219	93	42.93	+	2.17	2.87e-09	1.18e-07
protein transmembrane transport (GO:0071806)	59	25	11.56	+	2.16	0.00267	0.0357
modulation by host of symbiont process (GO:0051851)	59	25	11.56	+	2.16	0.00267	0.0357
regulation of membrane permeability (GO:0090559)	85	36	16.66	+	2.16	0.000284	0.00517
negative regulation of viral life cycle (GO:1903901)	85	36	16.66	+	2.16	0.000284	0.00517
ATP-dependent chromatin remodeling (GO:0043044)	78	33	15.29	+	2.16	0.00043	0.00745
regulation of intracellular protein transport (GO:0033157)	244	103	47.83	+	2.15	4.9e-10	2.24e-08
modification-dependent macromolecule catabolic process (GO:0043632)	545	230	106.83	+	2.15	7.85e-21	8.33e-19
COPII vesicle coating (GO:0048208)	64	27	12.54	+	2.15	0.00153	0.0225
vesicle targeting, rough ER to cis-Golgi (GO:0048207)	64	27	12.54	+	2.15	0.00153	0.0225
positive regulation of gene expression, epigenetic (GO:0045815)	64	27	12.54	+	2.15	0.00153	0.0225
myeloid cell activation involved in immune response (GO:0002275)	518	218	101.53	+	2.15	1.06e-19	1.01e-17
regulation of cell cycle G2/M phase transition (GO:1902749)	214	90	41.95	+	2.15	7.65e-09	2.96e-07
negative regulation of G1/S transition of mitotic cell cycle (GO:2000134)	107	45	20.97	+	2.15	3.98e-05	0.000899
positive regulation of intracellular transport (GO:0032388)	214	90	41.95	+	2.15	7.65e-09	2.95e-07
RNA metabolic process (GO:0016070)	1701	715	333.41	+	2.14	7.61e-66	7.57e-63
positive regulation of nucleocytoplasmic transport (GO:0046824)	69	29	13.52	+	2.14	0.000935	0.0147
protein stabilization (GO:0050821)	188	79	36.85	+	2.14	6.66e-08	2.31e-06
response to hydrogen peroxide (GO:0042542)	119	50	23.33	+	2.14	1.55e-05	0.000386
organelle transport along microtubule (GO:0072384)	81	34	15.88	+	2.14	0.000357	0.00632
T cell activation (GO:0042110)	236	99	46.26	+	2.14	1.59e-09	6.8e-08
modification-dependent protein catabolic process (GO:0019941)	534	224	104.67	+	2.14	5.37e-20	5.3e-18
nucleoside triphosphate metabolic process (GO:0009141)	93	39	18.23	+	2.14	0.000137	0.00268
endosomal transport (GO:0016197)	229	96	44.89	+	2.14	2.48e-09	1.02e-07
gene silencing by RNA (GO:0031047)	86	36	16.86	+	2.14	0.000304	0.00548
ubiquitin-dependent protein catabolic process (GO:0006511)	528	221	103.49	+	2.14	8.9e-20	8.59e-18
cellular protein catabolic process (GO:0044257)	624	261	122.31	+	2.13	4.03e-23	4.98e-21
monosaccharide biosynthetic process (GO:0046364)	55	23	10.78	+	2.13	0.00333	0.0432
modulation of process of other organism (GO:0035821)	132	55	25.87	+	2.13	9.41e-06	0.000246
positive regulation of apoptotic signaling pathway (GO:2001235)	178	74	34.89	+	2.12	2.09e-07	6.65e-06
positive regulation of canonical Wnt signaling pathway (GO:0090263)	147	61	28.81	+	2.12	2.93e-06	8.23e-05
cellular response to interleukin-1 (GO:0071347)	176	73	34.5	+	2.12	2.78e-07	8.65e-06
COPII-coated vesicle budding (GO:0090114)	70	29	13.72	+	2.11	0.00148	0.0219
maintenance of location in cell (GO:0051651)	99	41	19.4	+	2.11	0.000128	0.00252
innate immune response activating cell surface receptor signaling pathway (GO:0002220)	116	48	22.74	+	2.11	4.47e-05	0.00099
positive regulation of ATPase activity (GO:0032781)	58	24	11.37	+	2.11	0.0039	0.0491
regulation of extrinsic apoptotic signaling pathway via death domain receptors (GO:1902041)	58	24	11.37	+	2.11	0.0039	0.049
negative regulation of protein catabolic process (GO:0042177)	133	55	26.07	+	2.11	1.01e-05	0.000261
autophagosome assembly (GO:0000045)	63	26	12.35	+	2.11	0.00229	0.0316
autophagy (GO:0006914)	286	118	56.06	+	2.1	1.03e-10	5.08e-09
process utilizing autophagic mechanism (GO:0061919)	286	118	56.06	+	2.1	1.03e-10	5.07e-09
proteolysis involved in cellular protein catabolic process (GO:0051603)	593	244	116.23	+	2.1	5.88e-21	6.37e-19
protein-containing complex subunit organization (GO:0043933)	1524	627	298.72	+	2.1	1.41e-54	8.66e-52
regulation of chromosome segregation (GO:0051983)	107	44	20.97	+	2.1	9e-05	0.00185
regulation of protein modification by small protein conjugation or removal (GO:1903320)	236	97	46.26	+	2.1	5.84e-09	2.33e-07
ubiquitin-dependent ERAD pathway (GO:0030433)	73	30	14.31	+	2.1	0.00117	0.0177
regulation of gene silencing (GO:0060968)	129	53	25.29	+	2.1	1.84e-05	0.000453
regulation of mitochondrion organization (GO:0010821)	190	78	37.24	+	2.09	1.82e-07	5.84e-06
regulation of mitotic cell cycle phase transition (GO:1901990)	419	172	82.13	+	2.09	5.59e-15	3.99e-13
innate immune response-activating signal transduction (GO:0002758)	117	48	22.93	+	2.09	4.72e-05	0.00104
protein deacylation (GO:0035601)	61	25	11.96	+	2.09	0.0031	0.0407
purine ribonucleoside triphosphate metabolic process (GO:0009205)	61	25	11.96	+	2.09	0.0031	0.0406
regulation of protein targeting (GO:1903533)	83	34	16.27	+	2.09	0.000605	0.01
signal transduction in response to DNA damage (GO:0042770)	105	43	20.58	+	2.09	0.000122	0.00241
histone acetylation (GO:0016573)	110	45	21.56	+	2.09	7.31e-05	0.00155
axo-dendritic transport (GO:0008088)	66	27	12.94	+	2.09	0.00278	0.037
cell aging (GO:0007569)	66	27	12.94	+	2.09	0.00278	0.037
negative regulation of cell cycle G1/S phase transition (GO:1902807)	110	45	21.56	+	2.09	7.31e-05	0.00155
intracellular transport (GO:0046907)	1536	628	301.07	+	2.09	7.42e-54	4.37e-51
vacuolar transport (GO:0007034)	142	58	27.83	+	2.08	7.71e-06	0.000203
endoplasmic reticulum organization (GO:0007029)	71	29	13.92	+	2.08	0.00159	0.0232
regulation of response to biotic stimulus (GO:0002831)	404	165	79.19	+	2.08	2.8e-14	1.86e-12
antigen processing and presentation of exogenous peptide antigen via MHC class II (GO:0019886)	98	40	19.21	+	2.08	0.000189	0.0036
nucleoside metabolic process (GO:0009116)	108	44	21.17	+	2.08	9.79e-05	0.00199
positive regulation of T cell differentiation (GO:0045582)	86	35	16.86	+	2.08	0.000493	0.00843
response to endoplasmic reticulum stress (GO:0034976)	258	105	50.57	+	2.08	1.86e-09	7.92e-08
protein localization to membrane (GO:0072657)	514	209	100.75	+	2.07	1.48e-17	1.22e-15
Golgi vesicle transport (GO:0048193)	396	161	77.62	+	2.07	9.1e-14	5.87e-12
regulation of cellular catabolic process (GO:0031329)	844	343	165.43	+	2.07	1.67e-28	2.69e-26
mitochondrial transmembrane transport (GO:1990542)	96	39	18.82	+	2.07	0.000254	0.00469
negative regulation of chromatin organization (GO:1905268)	64	26	12.54	+	2.07	0.00255	0.0344
negative regulation of chromosome organization (GO:2001251)	138	56	27.05	+	2.07	1.39e-05	0.00035
vascular endothelial growth factor receptor signaling pathway (GO:0048010)	69	28	13.52	+	2.07	0.00215	0.0301
regulation of cysteine-type endopeptidase activity (GO:2000116)	245	99	48.02	+	2.06	6.86e-09	2.69e-07
ncRNA processing (GO:0034470)	384	155	75.27	+	2.06	3.61e-13	2.21e-11
macromolecule deacylation (GO:0098732)	62	25	12.15	+	2.06	0.00342	0.0441
positive regulation of response to biotic stimulus (GO:0002833)	248	100	48.61	+	2.06	5.7e-09	2.28e-07
response to interleukin-1 (GO:0070555)	201	81	39.4	+	2.06	1.65e-07	5.36e-06
regulation of cysteine-type endopeptidase activity involved in apoptotic process (GO:0043281)	221	89	43.32	+	2.05	4.46e-08	1.58e-06
negative regulation of cell cycle process (GO:0010948)	326	131	63.9	+	2.05	3e-11	1.52e-09
regulation of establishment of planar polarity (GO:0090175)	112	45	21.95	+	2.05	0.000124	0.00245
regulation of G1/S transition of mitotic cell cycle (GO:2000045)	157	63	30.77	+	2.05	5.53e-06	0.000149
protein catabolic process (GO:0030163)	686	275	134.46	+	2.05	3.61e-22	4.29e-20
myeloid leukocyte activation (GO:0002274)	582	233	114.08	+	2.04	7.27e-19	6.57e-17
antigen processing and presentation of peptide antigen via MHC class II (GO:0002495)	100	40	19.6	+	2.04	0.00032	0.00572
pattern recognition receptor signaling pathway (GO:0002221)	120	48	23.52	+	2.04	8.8e-05	0.00182
internal protein amino acid acetylation (GO:0006475)	120	48	23.52	+	2.04	8.8e-05	0.00182
non-canonical Wnt signaling pathway (GO:0035567)	135	54	26.46	+	2.04	2.69e-05	0.000635
negative regulation of mitotic cell cycle (GO:0045930)	310	124	60.76	+	2.04	1.34e-10	6.41e-09
internal peptidyl-lysine acetylation (GO:0018393)	115	46	22.54	+	2.04	9.91e-05	0.002
leukocyte activation involved in immune response (GO:0002366)	618	247	121.13	+	2.04	6.44e-20	6.33e-18
regulation of cell cycle phase transition (GO:1901987)	456	182	89.38	+	2.04	6.75e-15	4.79e-13
positive regulation of T cell activation (GO:0050870)	208	83	40.77	+	2.04	1.65e-07	5.36e-06
cell activation involved in immune response (GO:0002263)	622	248	121.92	+	2.03	7.92e-20	7.69e-18
peptidyl-lysine acetylation (GO:0018394)	118	47	23.13	+	2.03	8.18e-05	0.0017
positive regulation of leukocyte cell-cell adhesion (GO:1903039)	226	90	44.3	+	2.03	5.94e-08	2.07e-06
maintenance of protein location (GO:0045185)	113	45	22.15	+	2.03	0.000133	0.00259
regulation of protein ubiquitination (GO:0031396)	206	82	40.38	+	2.03	2.19e-07	6.9e-06
defense response to virus (GO:0051607)	201	80	39.4	+	2.03	3.58e-07	1.1e-05
lymphocyte differentiation (GO:0030098)	239	95	46.85	+	2.03	2.54e-08	9.22e-07
regulation of proteolysis involved in cellular protein catabolic process (GO:1903050)	219	87	42.93	+	2.03	9.46e-08	3.18e-06
nucleoside monophosphate metabolic process (GO:0009123)	73	29	14.31	+	2.03	0.00192	0.0273
regulation of catabolic process (GO:0009894)	1007	400	197.38	+	2.03	1.6e-31	2.94e-29
establishment of vesicle localization (GO:0051650)	199	79	39.01	+	2.03	4.79e-07	1.45e-05
vacuole organization (GO:0007033)	131	52	25.68	+	2.03	4.86e-05	0.00107
cellular nitrogen compound biosynthetic process (GO:0044271)	1671	663	327.53	+	2.02	1.97e-53	1.12e-50
G1/S transition of mitotic cell cycle (GO:0000082)	121	48	23.72	+	2.02	9.26e-05	0.0019
protein import (GO:0017038)	159	63	31.17	+	2.02	6.39e-06	0.000171
generation of precursor metabolites and energy (GO:0006091)	414	164	81.15	+	2.02	2.68e-13	1.68e-11
organelle fusion (GO:0048284)	101	40	19.8	+	2.02	0.000343	0.00607
regulation of T cell differentiation (GO:0045580)	144	57	28.23	+	2.02	2.01e-05	0.000492
regulation of proteasomal protein catabolic process (GO:0061136)	187	74	36.65	+	2.02	1.22e-06	3.56e-05
negative regulation of NF-kappaB transcription factor activity (GO:0032088)	86	34	16.86	+	2.02	0.00112	0.017
regulation of protein localization to nucleus (GO:1900180)	129	51	25.29	+	2.02	6.54e-05	0.0014
response to virus (GO:0009615)	286	113	56.06	+	2.02	1.9e-09	8.02e-08
regulation of protein stability (GO:0031647)	294	116	57.63	+	2.01	9.54e-10	4.14e-08
leukocyte homeostasis (GO:0001776)	71	28	13.92	+	2.01	0.00257	0.0346
protein transport (GO:0015031)	1525	601	298.91	+	2.01	3.3e-47	1.59e-44
toll-like receptor signaling pathway (GO:0002224)	99	39	19.4	+	2.01	0.000459	0.0079
regulation of ubiquitin-dependent protein catabolic process (GO:2000058)	155	61	30.38	+	2.01	1.13e-05	0.000287
ERAD pathway (GO:0036503)	89	35	17.44	+	2.01	0.00089	0.0141
protein-containing complex assembly (GO:0065003)	1280	503	250.89	+	2	6.65e-39	1.76e-36
chromatin remodeling (GO:0006338)	168	66	32.93	+	2	4.8e-06	0.000131
organelle membrane fusion (GO:0090174)	84	33	16.46	+	2	0.00152	0.0224
antigen processing and presentation of peptide or polysaccharide antigen via MHC class II (GO:0002504)	102	40	19.99	+	2	0.000373	0.00657
ncRNA metabolic process (GO:0034660)	477	187	93.5	+	2	1.03e-14	7.17e-13
positive regulation of lymphocyte differentiation (GO:0045621)	97	38	19.01	+	2	0.000616	0.0102
telomere maintenance (GO:0000723)	97	38	19.01	+	2	0.000616	0.0102
leukocyte activation (GO:0045321)	917	359	179.74	+	2	2.14e-27	3.35e-25
vesicle organization (GO:0016050)	307	120	60.18	+	1.99	8.47e-10	3.71e-08
protein-containing complex localization (GO:0031503)	261	102	51.16	+	1.99	1.72e-08	6.37e-07
regulation of leukocyte apoptotic process (GO:2000106)	87	34	17.05	+	1.99	0.00119	0.018
cell cycle G1/S phase transition (GO:0044843)	123	48	24.11	+	1.99	0.000108	0.00216
regulation of chromosome organization (GO:0033044)	364	142	71.35	+	1.99	2.37e-11	1.21e-09
telomere organization (GO:0032200)	100	39	19.6	+	1.99	0.000496	0.00846
establishment of protein localization (GO:0045184)	1617	630	316.95	+	1.99	2.31e-48	1.19e-45
regulation of lymphocyte differentiation (GO:0045619)	172	67	33.71	+	1.99	5.84e-06	0.000157
intrinsic apoptotic signaling pathway (GO:0097193)	149	58	29.21	+	1.99	2.67e-05	0.000632
regulation of apoptotic signaling pathway (GO:2001233)	406	158	79.58	+	1.99	2.01e-12	1.13e-10
regulation of NIK/NF-kappaB signaling (GO:1901222)	108	42	21.17	+	1.98	0.00034	0.00603
nucleic acid metabolic process (GO:0090304)	2301	894	451.02	+	1.98	5.76e-71	7.05e-68
lymphocyte activation (GO:0046649)	381	148	74.68	+	1.98	1.19e-11	6.21e-10
regulation of intracellular transport (GO:0032386)	361	140	70.76	+	1.98	6.2e-11	3.09e-09
vesicle localization (GO:0051648)	209	81	40.97	+	1.98	5.96e-07	1.79e-05
peptide transport (GO:0015833)	1556	603	304.99	+	1.98	1.47e-45	6.51e-43
regulation of cellular protein catabolic process (GO:1903362)	253	98	49.59	+	1.98	5.41e-08	1.9e-06
RNA phosphodiester bond hydrolysis (GO:0090501)	163	63	31.95	+	1.97	1.2e-05	0.000304
post-Golgi vesicle-mediated transport (GO:0006892)	132	51	25.87	+	1.97	8.01e-05	0.00168
regulation of autophagy (GO:0010506)	334	129	65.47	+	1.97	3.47e-10	1.61e-08
regulation of proteasomal ubiquitin-dependent protein catabolic process (GO:0032434)	127	49	24.89	+	1.97	0.00013	0.00256
vesicle fusion (GO:0006906)	78	30	15.29	+	1.96	0.00253	0.0342
regulation of cell cycle G1/S phase transition (GO:1902806)	177	68	34.69	+	1.96	7.64e-06	0.000202
regulation of hemopoiesis (GO:1903706)	461	177	90.36	+	1.96	3.15e-13	1.96e-11
positive regulation of cellular protein localization (GO:1903829)	337	129	66.06	+	1.95	5.86e-10	2.64e-08
regulation of ATP metabolic process (GO:1903578)	123	47	24.11	+	1.95	0.000232	0.00433
amide transport (GO:0042886)	1590	607	311.66	+	1.95	2.94e-44	1.09e-41
protein acetylation (GO:0006473)	139	53	27.25	+	1.95	7.82e-05	0.00164
signal transduction by p53 class mediator (GO:0072331)	121	46	23.72	+	1.94	0.000309	0.00556
protein import into nucleus (GO:0006606)	100	38	19.6	+	1.94	0.00109	0.0166
mitotic DNA damage checkpoint (GO:0044773)	100	38	19.6	+	1.94	0.00109	0.0166
cellular macromolecule localization (GO:0070727)	1644	624	322.24	+	1.94	5.07e-45	2.07e-42
cellular protein localization (GO:0034613)	1636	620	320.67	+	1.93	1.67e-44	6.34e-42
tRNA metabolic process (GO:0006399)	190	72	37.24	+	1.93	4.89e-06	0.000133
protein-DNA complex subunit organization (GO:0071824)	251	95	49.2	+	1.93	1.61e-07	5.22e-06
regulation of ATPase activity (GO:0043462)	82	31	16.07	+	1.93	0.00305	0.0402
regulation of gene expression, epigenetic (GO:0040029)	249	94	48.81	+	1.93	2.1e-07	6.66e-06
gene silencing (GO:0016458)	167	63	32.73	+	1.92	2.2e-05	0.000531
negative regulation of apoptotic signaling pathway (GO:2001234)	231	87	45.28	+	1.92	8.13e-07	2.41e-05
positive regulation of protein modification by small protein conjugation or removal (GO:1903322)	141	53	27.64	+	1.92	0.000124	0.00244
establishment of organelle localization (GO:0051656)	388	145	76.05	+	1.91	1.71e-10	8.14e-09
cytokinesis (GO:0000910)	118	44	23.13	+	1.9	0.000571	0.00956
positive regulation of endopeptidase activity (GO:0010950)	177	66	34.69	+	1.9	2.4e-05	0.000571
regulation of protein catabolic process (GO:0042176)	397	148	77.82	+	1.9	1.26e-10	6.02e-09
nucleobase-containing compound metabolic process (GO:0006139)	2813	1047	551.38	+	1.9	1.37e-76	1.98e-73
mitotic cell cycle phase transition (GO:0044772)	277	103	54.29	+	1.9	1.21e-07	4.04e-06
regulation of mitotic cell cycle (GO:0007346)	684	254	134.07	+	1.89	3.12e-17	2.53e-15
positive regulation of T cell proliferation (GO:0042102)	97	36	19.01	+	1.89	0.00202	0.0285
response to interferon-gamma (GO:0034341)	186	69	36.46	+	1.89	1.74e-05	0.00043
DNA-templated transcription, initiation (GO:0006352)	246	91	48.22	+	1.89	7.85e-07	2.34e-05
positive regulation of cysteine-type endopeptidase activity involved in apoptotic process (GO:0043280)	138	51	27.05	+	1.89	0.000227	0.00426
retrograde transport, endosome to Golgi (GO:0042147)	92	34	18.03	+	1.89	0.00237	0.0327
response to oxygen levels (GO:0070482)	382	141	74.88	+	1.88	7.76e-10	3.46e-08
lysosomal transport (GO:0007041)	103	38	20.19	+	1.88	0.00131	0.0197
cellular response to tumor necrosis factor (GO:0071356)	244	90	47.83	+	1.88	1.03e-06	3.04e-05
cell activation (GO:0001775)	1064	392	208.55	+	1.88	8.85e-26	1.25e-23
negative regulation of gene expression, epigenetic (GO:0045814)	95	35	18.62	+	1.88	0.00268	0.0359
cell cycle phase transition (GO:0044770)	285	105	55.86	+	1.88	1.22e-07	4.05e-06
response to hypoxia (GO:0001666)	345	127	67.62	+	1.88	5.55e-09	2.22e-07
peroxisome organization (GO:0007031)	87	32	17.05	+	1.88	0.00391	0.049
positive regulation of cysteine-type endopeptidase activity (GO:2001056)	155	57	30.38	+	1.88	0.000114	0.00227
cellular macromolecule biosynthetic process (GO:0034645)	1722	633	337.53	+	1.88	4.36e-42	1.42e-39
protein-DNA complex assembly (GO:0065004)	207	76	40.57	+	1.87	7.4e-06	0.000196
regulation of cellular protein localization (GO:1903827)	559	205	109.57	+	1.87	1.21e-13	7.68e-12
regulation of carbohydrate catabolic process (GO:0043470)	90	33	17.64	+	1.87	0.00313	0.0409
cellular response to starvation (GO:0009267)	180	66	35.28	+	1.87	2.85e-05	0.000672
cellular nitrogen compound metabolic process (GO:0034641)	3465	1270	679.17	+	1.87	3.22e-93	7.32e-90
regulated exocytosis (GO:0045055)	696	255	136.42	+	1.87	1.08e-16	8.64e-15
response to UV (GO:0009411)	142	52	27.83	+	1.87	0.000274	0.00502
negative regulation of cellular catabolic process (GO:0031330)	254	93	49.79	+	1.87	7.88e-07	2.34e-05
cellular response to interferon-gamma (GO:0071346)	164	60	32.15	+	1.87	8.24e-05	0.00171
activation of cysteine-type endopeptidase activity involved in apoptotic process (GO:0006919)	93	34	18.23	+	1.87	0.00357	0.0455
protein modification by small protein conjugation (GO:0032446)	778	284	152.5	+	1.86	2.67e-18	2.31e-16
antigen receptor-mediated signaling pathway (GO:0050851)	296	108	58.02	+	1.86	1.39e-07	4.58e-06
mitotic prometaphase (GO:0000236)	170	62	33.32	+	1.86	7.53e-05	0.00159
regulation of signal transduction by p53 class mediator (GO:1901796)	181	66	35.48	+	1.86	4.13e-05	0.000929
regulation of T cell activation (GO:0050863)	324	118	63.51	+	1.86	2.82e-08	1.02e-06
apoptotic signaling pathway (GO:0097190)	286	104	56.06	+	1.86	2.6e-07	8.13e-06
response to decreased oxygen levels (GO:0036293)	358	130	70.17	+	1.85	6.9e-09	2.7e-07
interaction with host (GO:0051701)	168	61	32.93	+	1.85	7.15e-05	0.00152
cellular catabolic process (GO:0044248)	1805	655	353.8	+	1.85	3.29e-42	1.09e-39
response to starvation (GO:0042594)	226	82	44.3	+	1.85	4.22e-06	0.000116
positive regulation of Wnt signaling pathway (GO:0030177)	182	66	35.67	+	1.85	4.32e-05	0.000969
G2/M transition of mitotic cell cycle (GO:0000086)	138	50	27.05	+	1.85	0.000339	0.00602
membrane fusion (GO:0061025)	138	50	27.05	+	1.85	0.000339	0.00601
mitotic DNA integrity checkpoint (GO:0044774)	108	39	21.17	+	1.84	0.00163	0.0237
protein ubiquitination (GO:0016567)	698	252	136.81	+	1.84	6.97e-16	5.23e-14
glycosyl compound metabolic process (GO:1901657)	133	48	26.07	+	1.84	0.000544	0.00917
nucleic acid phosphodiester bond hydrolysis (GO:0090305)	305	110	59.78	+	1.84	1.43e-07	4.69e-06
heterocycle metabolic process (GO:0046483)	2998	1080	587.64	+	1.84	5.74e-73	7.62e-70
cellular response to leukemia inhibitory factor (GO:1990830)	100	36	19.6	+	1.84	0.00244	0.0332
response to leukemia inhibitory factor (GO:1990823)	100	36	19.6	+	1.84	0.00244	0.0332
mitotic cell cycle process (GO:1903047)	653	235	127.99	+	1.84	1.06e-14	7.32e-13
response to tumor necrosis factor (GO:0034612)	270	97	52.92	+	1.83	1.09e-06	3.21e-05
regulation of leukocyte cell-cell adhesion (GO:1903037)	309	111	60.57	+	1.83	1.68e-07	5.42e-06
DNA repair (GO:0006281)	515	185	100.95	+	1.83	7.96e-12	4.24e-10
response to reactive oxygen species (GO:0000302)	195	70	38.22	+	1.83	3.7e-05	0.000844
macromolecule biosynthetic process (GO:0009059)	1781	639	349.09	+	1.83	7.46e-40	2.08e-37
positive regulation of response to DNA damage stimulus (GO:2001022)	106	38	20.78	+	1.83	0.00214	0.0299
purine nucleotide biosynthetic process (GO:0006164)	159	57	31.17	+	1.83	0.000194	0.00367
mitotic cell cycle (GO:0000278)	731	262	143.28	+	1.83	3.32e-16	2.54e-14
Fc receptor signaling pathway (GO:0038093)	240	86	47.04	+	1.83	3.75e-06	0.000103
positive regulation of lymphocyte proliferation (GO:0050671)	134	48	26.27	+	1.83	0.000576	0.00961
cellular response to stress (GO:0033554)	1761	630	345.17	+	1.83	6.45e-39	1.74e-36
protein modification by small protein conjugation or removal (GO:0070647)	988	353	193.66	+	1.82	2.35e-21	2.71e-19
regulation of DNA binding (GO:0051101)	126	45	24.7	+	1.82	0.000852	0.0136
positive regulation of peptidase activity (GO:0010952)	196	70	38.42	+	1.82	3.85e-05	0.000875
cytoskeleton-dependent cytokinesis (GO:0061640)	98	35	19.21	+	1.82	0.00318	0.0415
cell cycle G2/M phase transition (GO:0044839)	140	50	27.44	+	1.82	0.000512	0.00869
positive regulation of DNA metabolic process (GO:0051054)	199	71	39.01	+	1.82	3.13e-05	0.000724
cellular localization (GO:0051641)	2422	864	474.74	+	1.82	1.05e-54	6.95e-52
membrane docking (GO:0022406)	180	64	35.28	+	1.81	8.23e-05	0.00171
positive regulation of mononuclear cell proliferation (GO:0032946)	135	48	26.46	+	1.81	0.000616	0.0102
cellular aromatic compound metabolic process (GO:0006725)	3045	1082	596.85	+	1.81	2.07e-70	2.36e-67
nitrogen compound transport (GO:0071705)	1860	660	364.58	+	1.81	5.74e-40	1.63e-37
positive regulation of cellular catabolic process (GO:0031331)	375	133	73.5	+	1.81	1.41e-08	5.26e-07
purine-containing compound biosynthetic process (GO:0072522)	172	61	33.71	+	1.81	0.000165	0.00316
cellular response to fibroblast growth factor stimulus (GO:0044344)	110	39	21.56	+	1.81	0.00249	0.0338
negative regulation of cell cycle (GO:0045786)	573	203	112.31	+	1.81	2.46e-12	1.37e-10
positive regulation of cellular protein catabolic process (GO:1903364)	144	51	28.23	+	1.81	0.000605	0.0101
protein acylation (GO:0043543)	181	64	35.48	+	1.8	0.000118	0.00236
positive regulation of leukocyte differentiation (GO:1902107)	150	53	29.4	+	1.8	0.00039	0.00684
intracellular receptor signaling pathway (GO:0030522)	204	72	39.99	+	1.8	3.79e-05	0.000864
positive regulation of organelle organization (GO:0010638)	636	224	124.66	+	1.8	2.4e-13	1.51e-11
protein localization (GO:0008104)	2201	775	431.42	+	1.8	1.07e-46	5.02e-44
maintenance of cell number (GO:0098727)	142	50	27.83	+	1.8	0.000577	0.00962
apoptotic process (GO:0006915)	907	319	177.78	+	1.79	1.68e-18	1.47e-16
DNA biosynthetic process (GO:0071897)	111	39	21.76	+	1.79	0.00262	0.0351
cellular response to DNA damage stimulus (GO:0006974)	783	275	153.48	+	1.79	4.48e-16	3.41e-14
cellular response to cytokine stimulus (GO:0071345)	1031	362	202.09	+	1.79	6.21e-21	6.68e-19
leukocyte differentiation (GO:0002521)	342	120	67.04	+	1.79	1.16e-07	3.86e-06
positive regulation of hemopoiesis (GO:1903708)	191	67	37.44	+	1.79	8.82e-05	0.00182
B cell activation (GO:0042113)	154	54	30.19	+	1.79	0.000449	0.00775
exocytosis (GO:0006887)	785	275	153.87	+	1.79	6.54e-16	4.96e-14
interspecies interaction between organisms (GO:0044419)	1997	699	391.43	+	1.79	6.55e-41	1.93e-38
positive regulation of protein ubiquitination (GO:0031398)	120	42	23.52	+	1.79	0.00187	0.0266
stem cell population maintenance (GO:0019827)	140	49	27.44	+	1.79	0.000746	0.0121
positive regulation of proteolysis involved in cellular protein catabolic process (GO:1903052)	123	43	24.11	+	1.78	0.00154	0.0227
cellular response to antibiotic (GO:0071236)	123	43	24.11	+	1.78	0.00154	0.0227
positive regulation of autophagy (GO:0010508)	123	43	24.11	+	1.78	0.00154	0.0226
myeloid cell differentiation (GO:0030099)	226	79	44.3	+	1.78	2.27e-05	0.000545
negative regulation of catabolic process (GO:0009895)	312	109	61.16	+	1.78	5.36e-07	1.62e-05
protein dephosphorylation (GO:0006470)	209	73	40.97	+	1.78	4.57e-05	0.00101
positive regulation of proteolysis (GO:0045862)	361	126	70.76	+	1.78	8.36e-08	2.84e-06
blastocyst development (GO:0001824)	109	38	21.37	+	1.78	0.00341	0.044
B cell differentiation (GO:0030183)	109	38	21.37	+	1.78	0.00341	0.044
immune effector process (GO:0002252)	1079	376	211.49	+	1.78	3.23e-21	3.62e-19
negative regulation of defense response (GO:0031348)	224	78	43.91	+	1.78	2.93e-05	0.000685
regulation of extrinsic apoptotic signaling pathway (GO:2001236)	158	55	30.97	+	1.78	0.000387	0.00681
positive regulation of protein-containing complex assembly (GO:0031334)	250	87	49	+	1.78	1.05e-05	0.000269
positive regulation of leukocyte proliferation (GO:0070665)	141	49	27.64	+	1.77	0.00106	0.0163
stress-activated protein kinase signaling cascade (GO:0031098)	144	50	28.23	+	1.77	0.000849	0.0135
myeloid cell homeostasis (GO:0002262)	110	38	21.56	+	1.76	0.0036	0.0459
regulation of cell cycle arrest (GO:0071156)	110	38	21.56	+	1.76	0.0036	0.0459
histone modification (GO:0016570)	359	124	70.37	+	1.76	1.52e-07	4.99e-06
response to cytokine (GO:0034097)	1121	387	219.73	+	1.76	2.68e-21	3.03e-19
positive regulation of cell-cell adhesion (GO:0022409)	270	93	52.92	+	1.76	5.98e-06	0.000161
negative regulation of immune response (GO:0050777)	151	52	29.6	+	1.76	0.000787	0.0126
organic substance catabolic process (GO:1901575)	1763	607	345.57	+	1.76	1.82e-33	3.97e-31
organic cyclic compound metabolic process (GO:1901360)	3277	1128	642.32	+	1.76	1.66e-67	1.77e-64
organonitrogen compound biosynthetic process (GO:1901566)	1410	485	276.37	+	1.75	1.97e-26	2.88e-24
positive regulation of catabolic process (GO:0009896)	445	153	87.22	+	1.75	6.64e-09	2.62e-07
regulation of response to DNA damage stimulus (GO:2001020)	224	77	43.91	+	1.75	4.15e-05	0.00093
endomembrane system organization (GO:0010256)	431	148	84.48	+	1.75	1.46e-08	5.44e-07
peptidyl-lysine modification (GO:0018205)	306	105	59.98	+	1.75	2.15e-06	6.11e-05
regulation of cell cycle process (GO:0010564)	765	262	149.95	+	1.75	3.21e-14	2.11e-12
regulation of cellular response to stress (GO:0080135)	739	253	144.85	+	1.75	9.19e-14	5.89e-12
regulation of histone modification (GO:0031056)	155	53	30.38	+	1.74	0.000907	0.0143
response to fibroblast growth factor (GO:0071774)	117	40	22.93	+	1.74	0.00333	0.0431
regulation of chromatin organization (GO:1902275)	202	69	39.59	+	1.74	0.000132	0.00259
Fc-epsilon receptor signaling pathway (GO:0038095)	173	59	33.91	+	1.74	0.000462	0.00794
maintenance of location (GO:0051235)	173	59	33.91	+	1.74	0.000462	0.00793
post-translational protein modification (GO:0043687)	361	123	70.76	+	1.74	3.09e-07	9.56e-06
positive regulation of protein catabolic process (GO:0045732)	226	77	44.3	+	1.74	6.03e-05	0.0013
cellular response to oxidative stress (GO:0034599)	241	82	47.24	+	1.74	3.86e-05	0.000876
positive regulation of NF-kappaB transcription factor activity (GO:0051092)	156	53	30.58	+	1.73	0.000937	0.0147
RNA biosynthetic process (GO:0032774)	677	230	132.7	+	1.73	2.64e-12	1.46e-10
transcription, DNA-templated (GO:0006351)	664	225	130.15	+	1.73	4.57e-12	2.47e-10
negative regulation of immune effector process (GO:0002698)	124	42	24.31	+	1.73	0.00307	0.0403
nucleic acid-templated transcription (GO:0097659)	665	225	130.35	+	1.73	6.29e-12	3.37e-10
cellular response to reactive oxygen species (GO:0034614)	133	45	26.07	+	1.73	0.00219	0.0305
nucleobase-containing compound biosynthetic process (GO:0034654)	1115	377	218.55	+	1.72	1.54e-19	1.42e-17
cellular response to chemical stress (GO:0062197)	287	97	56.25	+	1.72	7.65e-06	0.000202
response to ionizing radiation (GO:0010212)	145	49	28.42	+	1.72	0.00169	0.0245
covalent chromatin modification (GO:0016569)	370	125	72.52	+	1.72	4.09e-07	1.25e-05
regulation of cellular localization (GO:0060341)	820	277	160.73	+	1.72	2.08e-14	1.4e-12
catabolic process (GO:0009056)	2078	701	407.31	+	1.72	7.76e-37	1.96e-34
cytokine-mediated signaling pathway (GO:0019221)	694	234	136.03	+	1.72	2.49e-12	1.38e-10
transcription initiation from RNA polymerase II promoter (GO:0006367)	202	68	39.59	+	1.72	0.000187	0.00355
transcription by RNA polymerase II (GO:0006366)	506	170	99.18	+	1.71	3.95e-09	1.61e-07
purine ribonucleotide biosynthetic process (GO:0009152)	149	50	29.21	+	1.71	0.00144	0.0214
organelle localization (GO:0051640)	602	202	118	+	1.71	1.25e-10	6.01e-09
transport along microtubule (GO:0010970)	158	53	30.97	+	1.71	0.00103	0.016
nucleosome organization (GO:0034728)	158	53	30.97	+	1.71	0.00103	0.016
regulation of DNA metabolic process (GO:0051052)	361	121	70.76	+	1.71	7.87e-07	2.34e-05
protein maturation (GO:0051604)	224	75	43.91	+	1.71	0.000107	0.00215
Ras protein signal transduction (GO:0007265)	248	83	48.61	+	1.71	4.86e-05	0.00107
cell division (GO:0051301)	503	168	98.59	+	1.7	6.66e-09	2.62e-07
heterocycle biosynthetic process (GO:0018130)	1188	396	232.86	+	1.7	1.18e-19	1.1e-17
organelle localization by membrane tethering (GO:0140056)	171	57	33.52	+	1.7	0.000822	0.0131
negative regulation of protein modification process (GO:0031400)	606	202	118.78	+	1.7	1.93e-10	9.1e-09
response to oxidative stress (GO:0006979)	390	130	76.44	+	1.7	4.16e-07	1.26e-05
cellular component biogenesis (GO:0044085)	2551	846	500.02	+	1.69	5.88e-43	2.03e-40
ribose phosphate biosynthetic process (GO:0046390)	169	56	33.13	+	1.69	0.00105	0.0162
regulation of T cell proliferation (GO:0042129)	163	54	31.95	+	1.69	0.0012	0.0182
mitotic cell cycle checkpoint (GO:0007093)	157	52	30.77	+	1.69	0.00182	0.026
DNA damage checkpoint (GO:0000077)	139	46	27.25	+	1.69	0.00272	0.0363
leukocyte mediated immunity (GO:0002443)	760	251	148.97	+	1.68	2.87e-12	1.57e-10
regulation of cell cycle (GO:0051726)	1239	409	242.86	+	1.68	1.11e-19	1.06e-17
homeostasis of number of cells (GO:0048872)	206	68	40.38	+	1.68	0.000382	0.00673
aromatic compound biosynthetic process (GO:0019438)	1197	395	234.62	+	1.68	5.29e-19	4.83e-17
macromolecule localization (GO:0033036)	2538	837	497.47	+	1.68	1.14e-41	3.64e-39
cellular protein metabolic process (GO:0044267)	3700	1219	725.24	+	1.68	5.39e-65	5.04e-62
DNA metabolic process (GO:0006259)	750	247	147.01	+	1.68	5.25e-12	2.82e-10
nucleoside phosphate biosynthetic process (GO:1901293)	249	82	48.81	+	1.68	9.15e-05	0.00188
chromosome organization (GO:0051276)	1051	346	206.01	+	1.68	1.78e-16	1.41e-14
positive regulation of defense response (GO:0031349)	368	121	72.13	+	1.68	1.77e-06	5.08e-05
DNA conformation change (GO:0071103)	292	96	57.23	+	1.68	2.22e-05	0.000535
cofactor biosynthetic process (GO:0051188)	216	71	42.34	+	1.68	0.000281	0.00515
nucleotide biosynthetic process (GO:0009165)	244	80	47.83	+	1.67	0.000109	0.00218
negative regulation of transferase activity (GO:0051348)	290	95	56.84	+	1.67	2.81e-05	0.000663
ribonucleotide biosynthetic process (GO:0009260)	162	53	31.75	+	1.67	0.00212	0.0297
negative regulation of kinase activity (GO:0033673)	251	82	49.2	+	1.67	9.91e-05	0.00201
regulation of organelle assembly (GO:1902115)	196	64	38.42	+	1.67	0.000698	0.0114
cytosolic transport (GO:0016482)	147	48	28.81	+	1.67	0.00336	0.0435
regulation of leukocyte differentiation (GO:1902105)	279	91	54.69	+	1.66	4.95e-05	0.00109
regulation of defense response (GO:0031347)	684	223	134.07	+	1.66	1.23e-10	5.95e-09
membrane organization (GO:0061024)	857	279	167.98	+	1.66	5.14e-13	3.06e-11
cell cycle (GO:0007049)	1359	442	266.38	+	1.66	3.26e-20	3.26e-18
regulation of protein-containing complex assembly (GO:0043254)	452	147	88.6	+	1.66	2.35e-07	7.38e-06
cell cycle process (GO:0022402)	1037	337	203.26	+	1.66	1.76e-15	1.29e-13
regulation of protein localization to membrane (GO:1905475)	194	63	38.03	+	1.66	0.000886	0.0141
chromatin assembly or disassembly (GO:0006333)	154	50	30.19	+	1.66	0.00305	0.0401
cellular biosynthetic process (GO:0044249)	2782	903	545.3	+	1.66	3.31e-43	1.2e-40
negative regulation of gene expression (GO:0010629)	1766	573	346.15	+	1.66	3.1e-26	4.44e-24
cellular response to nutrient levels (GO:0031669)	259	84	50.77	+	1.65	0.000122	0.00241
positive regulation of programmed cell death (GO:0043068)	660	214	129.37	+	1.65	4.87e-10	2.23e-08
positive regulation of apoptotic process (GO:0043065)	654	212	128.19	+	1.65	5.53e-10	2.51e-08
cellular response to extracellular stimulus (GO:0031668)	290	94	56.84	+	1.65	3.86e-05	0.000875
establishment of localization in cell (GO:0051649)	414	134	81.15	+	1.65	1.11e-06	3.25e-05
organonitrogen compound catabolic process (GO:1901565)	1064	344	208.55	+	1.65	1.52e-15	1.12e-13
chromatin organization (GO:0006325)	694	224	136.03	+	1.65	2.18e-10	1.02e-08
negative regulation of cellular protein metabolic process (GO:0032269)	1051	339	206.01	+	1.65	3.41e-15	2.47e-13
regulation of mitotic nuclear division (GO:0007088)	171	55	33.52	+	1.64	0.00204	0.0286
negative regulation of protein metabolic process (GO:0051248)	1121	360	219.73	+	1.64	6.62e-16	4.99e-14
programmed cell death (GO:0012501)	1038	333	203.46	+	1.64	1.04e-14	7.26e-13
cell death (GO:0008219)	1073	344	210.32	+	1.64	4.48e-15	3.21e-13
negative regulation of protein kinase activity (GO:0006469)	231	74	45.28	+	1.63	0.000427	0.00741
purine nucleotide metabolic process (GO:0006163)	331	106	64.88	+	1.63	2.05e-05	0.000497
positive regulation of establishment of protein localization (GO:1904951)	475	152	93.1	+	1.63	3.25e-07	1e-05
microtubule cytoskeleton organization involved in mitosis (GO:1902850)	175	56	34.3	+	1.63	0.00226	0.0314
response to antibiotic (GO:0046677)	316	101	61.94	+	1.63	3.27e-05	0.000751
regulation of lymphocyte proliferation (GO:0050670)	216	69	42.34	+	1.63	0.000676	0.0111
organic substance biosynthetic process (GO:1901576)	2886	921	565.68	+	1.63	1.17e-41	3.64e-39
regulation of binding (GO:0051098)	374	119	73.31	+	1.62	8.65e-06	0.000226
negative regulation of programmed cell death (GO:0043069)	921	293	180.53	+	1.62	1.14e-12	6.62e-11
cytoskeleton-dependent intracellular transport (GO:0030705)	195	62	38.22	+	1.62	0.00124	0.0187
MAPK cascade (GO:0000165)	368	117	72.13	+	1.62	9.88e-06	0.000256
organic cyclic compound biosynthetic process (GO:1901362)	1338	425	262.26	+	1.62	4.95e-18	4.19e-16
regulation of organelle organization (GO:0033043)	1320	419	258.73	+	1.62	9.9e-18	8.25e-16
cellular macromolecule metabolic process (GO:0044260)	5073	1609	994.36	+	1.62	2.24e-82	3.57e-79
biosynthetic process (GO:0009058)	2964	939	580.97	+	1.62	1.55e-41	4.74e-39
regulation of generation of precursor metabolites and energy (GO:0043467)	161	51	31.56	+	1.62	0.00374	0.0473
regulation of mononuclear cell proliferation (GO:0032944)	218	69	42.73	+	1.61	0.000729	0.0118
positive regulation of binding (GO:0051099)	177	56	34.69	+	1.61	0.00241	0.0331
negative regulation of apoptotic process (GO:0043066)	904	286	177.19	+	1.61	3.97e-12	2.15e-10
organic substance transport (GO:0071702)	2220	702	435.14	+	1.61	8.32e-30	1.45e-27
regulation of proteolysis (GO:0030162)	734	232	143.87	+	1.61	5.85e-10	2.65e-08
positive regulation of cell death (GO:0010942)	712	225	139.56	+	1.61	1.03e-09	4.44e-08
negative regulation of immune system process (GO:0002683)	431	136	84.48	+	1.61	2.97e-06	8.33e-05
signal transduction by protein phosphorylation (GO:0023014)	393	124	77.03	+	1.61	7.96e-06	0.000209
cellular component assembly (GO:0022607)	2320	732	454.74	+	1.61	5.61e-31	1.01e-28
regulation of response to stress (GO:0080134)	1452	458	284.61	+	1.61	6.04e-19	5.49e-17
secretion by cell (GO:0032940)	999	315	195.81	+	1.61	3.56e-13	2.19e-11
regulation of establishment of protein localization (GO:0070201)	777	245	152.3	+	1.61	1.86e-10	8.78e-09
spindle organization (GO:0007051)	216	68	42.34	+	1.61	0.000913	0.0144
nucleobase-containing small molecule metabolic process (GO:0055086)	534	168	104.67	+	1.61	2.01e-07	6.41e-06
hemopoiesis (GO:0030097)	569	179	111.53	+	1.6	7.02e-08	2.41e-06
regulation of leukocyte proliferation (GO:0070663)	229	72	44.89	+	1.6	0.000714	0.0116
proteolysis (GO:0006508)	1280	402	250.89	+	1.6	1.96e-16	1.54e-14
regulation of programmed cell death (GO:0043067)	1580	496	309.7	+	1.6	3.25e-20	3.27e-18
negative regulation of cell death (GO:0060548)	1013	318	198.56	+	1.6	4.85e-13	2.93e-11
small GTPase mediated signal transduction (GO:0007264)	325	102	63.7	+	1.6	5.41e-05	0.00118
cellular response to insulin stimulus (GO:0032869)	169	53	33.13	+	1.6	0.00351	0.045
regulation of apoptotic process (GO:0042981)	1558	488	305.38	+	1.6	1.04e-19	9.97e-18
nucleotide metabolic process (GO:0009117)	441	138	86.44	+	1.6	2.92e-06	8.21e-05
macromolecule metabolic process (GO:0043170)	6173	1928	1209.97	+	1.59	7.09e-102	1.88e-98
regulation of cytokine production (GO:0001817)	727	227	142.5	+	1.59	1.93e-09	8.11e-08
immune system development (GO:0002520)	654	204	128.19	+	1.59	1.52e-08	5.64e-07
negative regulation of phosphorylation (GO:0042326)	450	140	88.2	+	1.59	3.53e-06	9.79e-05
negative regulation of protein phosphorylation (GO:0001933)	409	127	80.17	+	1.58	1.15e-05	0.000293
organelle organization (GO:0006996)	3455	1070	677.21	+	1.58	1.22e-44	4.84e-42
nucleoside phosphate metabolic process (GO:0006753)	449	139	88.01	+	1.58	4.52e-06	0.000123
hematopoietic or lymphoid organ development (GO:0048534)	617	191	120.94	+	1.58	7.14e-08	2.44e-06
cellular response to toxic substance (GO:0097237)	220	68	43.12	+	1.58	0.0017	0.0245
cellular metabolic process (GO:0044237)	7664	2367	1502.22	+	1.58	1.19e-137	1.89e-133
regulation of cell death (GO:0010941)	1707	527	334.59	+	1.58	3.27e-20	3.25e-18
cellular response to external stimulus (GO:0071496)	363	112	71.15	+	1.57	4.43e-05	0.000984
negative regulation of intracellular signal transduction (GO:1902532)	508	156	99.57	+	1.57	1.6e-06	4.61e-05
regulation of protein localization (GO:0032880)	1054	323	206.59	+	1.56	3.42e-12	1.86e-10
protein metabolic process (GO:0019538)	4282	1309	839.31	+	1.56	1.11e-54	7.07e-52
negative regulation of organelle organization (GO:0010639)	396	121	77.62	+	1.56	3.19e-05	0.000737
export from cell (GO:0140352)	1046	319	205.03	+	1.56	8.08e-12	4.29e-10
regulation of endopeptidase activity (GO:0052548)	423	129	82.91	+	1.56	2.01e-05	0.000492
cell-cell signaling by wnt (GO:0198738)	351	107	68.8	+	1.56	9.64e-05	0.00196
Wnt signaling pathway (GO:0016055)	351	107	68.8	+	1.56	9.64e-05	0.00196
regulation of myeloid cell differentiation (GO:0045637)	233	71	45.67	+	1.55	0.00173	0.0249
nitrogen compound metabolic process (GO:0006807)	7000	2130	1372.07	+	1.55	1.35e-108	5.35e-105
purine-containing compound metabolic process (GO:0072521)	366	111	71.74	+	1.55	0.000101	0.00203
negative regulation of cytokine production (GO:0001818)	277	84	54.29	+	1.55	0.000722	0.0117
cell cycle checkpoint (GO:0000075)	198	60	38.81	+	1.55	0.00394	0.0494
DNA replication (GO:0006260)	208	63	40.77	+	1.55	0.00372	0.0471
positive regulation of cytokine production (GO:0001819)	459	139	89.97	+	1.54	1.19e-05	0.000302
regulation of protein transport (GO:0051223)	730	221	143.09	+	1.54	2.69e-08	9.72e-07
vesicle-mediated transport (GO:0016192)	1939	587	380.06	+	1.54	5.58e-21	6.08e-19
negative regulation of macromolecule metabolic process (GO:0010605)	2700	817	529.23	+	1.54	6.73e-30	1.19e-27
dephosphorylation (GO:0016311)	308	93	60.37	+	1.54	0.000385	0.00678
immune response-activating cell surface receptor signaling pathway (GO:0002429)	448	135	87.81	+	1.54	2.01e-05	0.000491
immune response-activating signal transduction (GO:0002757)	448	135	87.81	+	1.54	2.01e-05	0.00049
positive regulation of response to external stimulus (GO:0032103)	507	152	99.38	+	1.53	6.94e-06	0.000184
ribose phosphate metabolic process (GO:0019693)	334	100	65.47	+	1.53	0.000304	0.00548
positive regulation of cell cycle process (GO:0090068)	295	88	57.82	+	1.52	0.000802	0.0129
oxidation-reduction process (GO:0055114)	963	287	188.76	+	1.52	6.58e-10	2.95e-08
negative regulation of metabolic process (GO:0009892)	2960	882	580.19	+	1.52	1.07e-30	1.91e-28
regulation of immune response (GO:0050776)	1031	307	202.09	+	1.52	1.96e-10	9.18e-09
purine ribonucleotide metabolic process (GO:0009150)	309	92	60.57	+	1.52	0.000641	0.0105
positive regulation of protein transport (GO:0051222)	437	130	85.66	+	1.52	4.38e-05	0.000977
primary metabolic process (GO:0044238)	7463	2219	1462.82	+	1.52	1.49e-106	4.75e-103
metabolic process (GO:0008152)	8414	2497	1649.23	+	1.51	5.22e-131	4.16e-127
phosphorylation (GO:0016310)	1301	386	255.01	+	1.51	8.92e-13	5.26e-11
ribonucleotide metabolic process (GO:0009259)	324	96	63.51	+	1.51	0.000525	0.00886
positive regulation of cytoskeleton organization (GO:0051495)	223	66	43.71	+	1.51	0.00395	0.0494
regulation of peptidase activity (GO:0052547)	453	134	88.79	+	1.51	4.55e-05	0.00101
secretion (GO:0046903)	1116	330	218.75	+	1.51	6.29e-11	3.12e-09
negative regulation of phosphate metabolic process (GO:0045936)	569	168	111.53	+	1.51	5.05e-06	0.000137
activation of immune response (GO:0002253)	519	153	101.73	+	1.5	1.39e-05	0.000349
negative regulation of phosphorus metabolic process (GO:0010563)	570	168	111.73	+	1.5	5.17e-06	0.00014
regulation of cell-cell adhesion (GO:0022407)	414	122	81.15	+	1.5	0.000119	0.00237
chromosome segregation (GO:0007059)	275	81	53.9	+	1.5	0.00185	0.0264
positive regulation of cell adhesion (GO:0045785)	421	124	82.52	+	1.5	0.000106	0.00213
organelle assembly (GO:0070925)	727	214	142.5	+	1.5	2.8e-07	8.71e-06
organophosphate biosynthetic process (GO:0090407)	537	158	105.26	+	1.5	1.18e-05	0.000299
organic substance metabolic process (GO:0071704)	7841	2305	1536.91	+	1.5	8.92e-109	4.73e-105
regulation of peptide transport (GO:0090087)	762	224	149.36	+	1.5	1.58e-07	5.16e-06
regulation of canonical Wnt signaling pathway (GO:0060828)	293	86	57.43	+	1.5	0.00127	0.019
organonitrogen compound metabolic process (GO:1901564)	5299	1555	1038.66	+	1.5	1.92e-58	1.39e-55
positive regulation of immune response (GO:0050778)	744	218	145.83	+	1.49	2.95e-07	9.14e-06
regulation of protein metabolic process (GO:0051246)	2833	829	555.3	+	1.49	1.72e-26	2.53e-24
peptidyl-amino acid modification (GO:0018193)	873	254	171.12	+	1.48	3.98e-08	1.42e-06
immune response-regulating cell surface receptor signaling pathway (GO:0002768)	483	140	94.67	+	1.48	7.5e-05	0.00158
regulation of small molecule metabolic process (GO:0062012)	442	128	86.64	+	1.48	0.00015	0.0029
regulation of cellular protein metabolic process (GO:0032268)	2660	770	521.39	+	1.48	2.62e-23	3.29e-21
regulation of immune system process (GO:0002682)	1608	465	315.18	+	1.48	8.55e-14	5.53e-12
positive regulation of cell cycle (GO:0045787)	392	113	76.84	+	1.47	0.000412	0.00718
immune response-regulating signaling pathway (GO:0002764)	486	140	95.26	+	1.47	7.95e-05	0.00167
cellular response to organic substance (GO:0071310)	2396	690	469.64	+	1.47	2.77e-20	2.81e-18
phosphorus metabolic process (GO:0006793)	2170	624	425.34	+	1.47	3.94e-18	3.36e-16
phosphate-containing compound metabolic process (GO:0006796)	2143	616	420.05	+	1.47	6.86e-18	5.77e-16
immune system process (GO:0002376)	2769	795	542.75	+	1.46	2.35e-23	2.97e-21
response to stress (GO:0006950)	3620	1039	709.56	+	1.46	1.31e-31	2.43e-29
aging (GO:0007568)	279	80	54.69	+	1.46	0.00319	0.0416
macromolecule modification (GO:0043412)	3296	941	646.05	+	1.46	1.46e-27	2.31e-25
cellular protein modification process (GO:0006464)	3076	878	602.93	+	1.46	2.21e-25	3.06e-23
protein modification process (GO:0036211)	3076	878	602.93	+	1.46	2.21e-25	3.04e-23
positive regulation of immune system process (GO:0002684)	1082	308	212.08	+	1.45	8.5e-09	3.25e-07
cellular response to peptide (GO:1901653)	332	94	65.08	+	1.44	0.00232	0.0319
regulation of lymphocyte activation (GO:0051249)	523	148	102.51	+	1.44	0.000109	0.00218
positive regulation of intracellular signal transduction (GO:1902533)	1032	291	202.28	+	1.44	5.47e-08	1.92e-06
response to organic substance (GO:0010033)	3025	849	592.93	+	1.43	1.33e-22	1.61e-20
positive regulation of lymphocyte activation (GO:0051251)	368	103	72.13	+	1.43	0.00165	0.0239
positive regulation of cellular component organization (GO:0051130)	1240	347	243.05	+	1.43	4.41e-09	1.79e-07
regulation of DNA-binding transcription factor activity (GO:0051090)	436	122	85.46	+	1.43	0.000628	0.0103
cellular component organization or biogenesis (GO:0071840)	5772	1615	1131.37	+	1.43	1.05e-49	5.77e-47
negative regulation of proteolysis (GO:0045861)	358	100	70.17	+	1.43	0.00217	0.0303
cofactor metabolic process (GO:0051186)	438	122	85.85	+	1.42	0.000786	0.0126
regulation of intracellular signal transduction (GO:1902531)	1794	499	351.64	+	1.42	1.99e-12	1.12e-10
negative regulation of cellular component organization (GO:0051129)	723	201	141.72	+	1.42	1.61e-05	0.000399
positive regulation of signal transduction (GO:0009967)	1706	474	334.39	+	1.42	8.4e-12	4.43e-10
immune response (GO:0006955)	1870	518	366.54	+	1.41	1.15e-12	6.61e-11
negative regulation of nitrogen compound metabolic process (GO:0051172)	2404	665	471.21	+	1.41	3.06e-16	2.35e-14
positive regulation of protein metabolic process (GO:0051247)	1727	477	338.51	+	1.41	1.61e-11	8.28e-10
regulation of gene expression (GO:0010468)	4494	1241	880.87	+	1.41	8.43e-33	1.68e-30
negative regulation of cellular metabolic process (GO:0031324)	2603	718	510.21	+	1.41	2.25e-17	1.83e-15
positive regulation of macromolecule biosynthetic process (GO:0010557)	1931	532	378.49	+	1.41	1.03e-12	6e-11
response to abiotic stimulus (GO:0009628)	1164	320	228.16	+	1.4	8.14e-08	2.78e-06
transport (GO:0006810)	4542	1248	890.28	+	1.4	3.58e-32	6.78e-30
response to extracellular stimulus (GO:0009991)	568	156	111.33	+	1.4	0.000237	0.00439
positive regulation of cellular protein metabolic process (GO:0032270)	1618	444	317.14	+	1.4	1.77e-10	8.36e-09
establishment of localization (GO:0051234)	4672	1282	915.76	+	1.4	4.76e-33	9.96e-31
regulation of cellular component biogenesis (GO:0044087)	960	263	188.17	+	1.4	1.58e-06	4.56e-05
positive regulation of macromolecule metabolic process (GO:0010604)	3404	930	667.22	+	1.39	5.36e-22	6.32e-20
positive regulation of hydrolase activity (GO:0051345)	769	210	150.73	+	1.39	2.29e-05	0.000549
positive regulation of cellular component biogenesis (GO:0044089)	531	145	104.08	+	1.39	0.000494	0.00845
response to nutrient levels (GO:0031667)	535	146	104.87	+	1.39	0.000516	0.00873
cellular component organization (GO:0016043)	5581	1522	1093.93	+	1.39	3.32e-40	9.62e-38
cellular response to chemical stimulus (GO:0070887)	2956	806	579.4	+	1.39	1.46e-18	1.29e-16
positive regulation of gene expression (GO:0010628)	2032	554	398.29	+	1.39	1.67e-12	9.55e-11
positive regulation of nucleobase-containing compound metabolic process (GO:0045935)	1911	521	374.57	+	1.39	9.02e-12	4.74e-10
negative regulation of cellular macromolecule biosynthetic process (GO:2000113)	1425	388	279.31	+	1.39	7.51e-09	2.92e-07
positive regulation of metabolic process (GO:0009893)	3702	1004	725.63	+	1.38	3.92e-23	4.87e-21
positive regulation of cellular biosynthetic process (GO:0031328)	2023	548	396.53	+	1.38	4.96e-12	2.67e-10
transmembrane receptor protein tyrosine kinase signaling pathway (GO:0007169)	517	140	101.34	+	1.38	0.000903	0.0143
regulation of hydrolase activity (GO:0051336)	1293	350	253.44	+	1.38	7.04e-08	2.42e-06
negative regulation of macromolecule biosynthetic process (GO:0010558)	1508	408	295.58	+	1.38	4.74e-09	1.92e-07
regulation of transferase activity (GO:0051338)	1024	277	200.71	+	1.38	2.12e-06	6.05e-05
response to other organism (GO:0051707)	1347	364	264.03	+	1.38	4.76e-08	1.68e-06
negative regulation of biosynthetic process (GO:0009890)	1596	431	312.83	+	1.38	2.08e-09	8.72e-08
regulation of catalytic activity (GO:0050790)	2385	644	467.48	+	1.38	6.16e-14	4e-12
response to external biotic stimulus (GO:0043207)	1349	364	264.42	+	1.38	4.88e-08	1.72e-06
positive regulation of RNA metabolic process (GO:0051254)	1746	471	342.23	+	1.38	3.72e-10	1.72e-08
positive regulation of biosynthetic process (GO:0009891)	2055	554	402.8	+	1.38	8.21e-12	4.34e-10
negative regulation of catalytic activity (GO:0043086)	821	221	160.92	+	1.37	3.25e-05	0.00075
negative regulation of signal transduction (GO:0009968)	1278	344	250.5	+	1.37	1.53e-07	5.02e-06
positive regulation of nitrogen compound metabolic process (GO:0051173)	3229	869	632.92	+	1.37	7.91e-19	7.11e-17
response to peptide (GO:1901652)	480	129	94.08	+	1.37	0.00187	0.0266
positive regulation of cellular metabolic process (GO:0031325)	3394	912	665.26	+	1.37	1.14e-19	1.07e-17
negative regulation of cellular biosynthetic process (GO:0031327)	1567	420	307.15	+	1.37	8.34e-09	3.2e-07
response to biotic stimulus (GO:0009607)	1381	370	270.69	+	1.37	6.72e-08	2.32e-06
response to organonitrogen compound (GO:0010243)	1010	270	197.97	+	1.36	6.6e-06	0.000176
response to nitrogen compound (GO:1901698)	1093	292	214.24	+	1.36	2.43e-06	6.9e-05
regulation of response to external stimulus (GO:0032101)	1011	270	198.17	+	1.36	6.67e-06	0.000178
intracellular signal transduction (GO:0035556)	1701	454	333.41	+	1.36	2.7e-09	1.12e-07
organophosphate metabolic process (GO:0019637)	877	234	171.9	+	1.36	3.26e-05	0.00075
negative regulation of RNA metabolic process (GO:0051253)	1378	367	270.1	+	1.36	1.34e-07	4.44e-06
regulation of metabolic process (GO:0019222)	6755	1799	1324.05	+	1.36	3.81e-45	1.6e-42
regulation of macromolecule metabolic process (GO:0060255)	6204	1651	1216.04	+	1.36	1.35e-39	3.7e-37
regulation of leukocyte activation (GO:0002694)	605	161	118.59	+	1.36	0.000616	0.0102
response to inorganic substance (GO:0010035)	542	144	106.24	+	1.36	0.00139	0.0207
negative regulation of biological process (GO:0048519)	5388	1431	1056.1	+	1.35	4.21e-32	7.88e-30
regulation of protein serine/threonine kinase activity (GO:0071900)	520	138	101.93	+	1.35	0.00192	0.0273
regulation of cellular component organization (GO:0051128)	2518	668	493.55	+	1.35	3.7e-13	2.26e-11
negative regulation of molecular function (GO:0044092)	1178	312	230.9	+	1.35	2.17e-06	6.17e-05
positive regulation of catalytic activity (GO:0043085)	1469	389	287.94	+	1.35	8.77e-08	2.96e-06
negative regulation of nucleobase-containing compound metabolic process (GO:0045934)	1482	392	290.49	+	1.35	9.73e-08	3.27e-06
positive regulation of signaling (GO:0023056)	1944	513	381.04	+	1.35	7.59e-10	3.39e-08
regulation of protein kinase activity (GO:0045859)	800	211	156.81	+	1.35	0.000132	0.00259
positive regulation of cell communication (GO:0010647)	1936	510	379.47	+	1.34	1.02e-09	4.39e-08
regulation of cytoskeleton organization (GO:0051493)	562	148	110.16	+	1.34	0.00167	0.0242
response to toxic substance (GO:0009636)	521	137	102.12	+	1.34	0.00275	0.0367
negative regulation of signaling (GO:0023057)	1427	375	279.71	+	1.34	3.45e-07	1.06e-05
negative regulation of cell communication (GO:0010648)	1423	373	278.92	+	1.34	4.69e-07	1.42e-05
negative regulation of response to stimulus (GO:0048585)	1656	434	324.59	+	1.34	4.4e-08	1.57e-06
positive regulation of molecular function (GO:0044093)	1823	477	357.33	+	1.33	9.18e-09	3.49e-07
innate immune response (GO:0045087)	776	203	152.1	+	1.33	0.000297	0.00538
defense response to other organism (GO:0098542)	967	252	189.54	+	1.33	5.98e-05	0.00129
regulation of macromolecule biosynthetic process (GO:0010556)	4076	1060	798.94	+	1.33	1.75e-19	1.61e-17
regulation of cellular metabolic process (GO:0031323)	6272	1627	1229.37	+	1.32	2.31e-33	4.97e-31
regulation of cellular macromolecule biosynthetic process (GO:2000112)	3937	1021	771.69	+	1.32	2.82e-18	2.42e-16
regulation of protein modification process (GO:0031399)	1871	485	366.73	+	1.32	1.86e-08	6.87e-07
positive regulation of RNA biosynthetic process (GO:1902680)	1657	429	324.79	+	1.32	1.7e-07	5.47e-06
regulation of molecular function (GO:0065009)	3063	793	600.38	+	1.32	1.18e-13	7.53e-12
regulation of nucleobase-containing compound metabolic process (GO:0019219)	4067	1052	797.17	+	1.32	1.09e-18	9.66e-17
positive regulation of nucleic acid-templated transcription (GO:1903508)	1656	428	324.59	+	1.32	1.99e-07	6.35e-06
regulation of nitrogen compound metabolic process (GO:0051171)	5881	1513	1152.73	+	1.31	1.36e-28	2.23e-26
protein phosphorylation (GO:0006468)	968	249	189.74	+	1.31	0.000135	0.00263
cellular response to nitrogen compound (GO:1901699)	661	170	129.56	+	1.31	0.00164	0.0238
positive regulation of cellular process (GO:0048522)	5520	1419	1081.97	+	1.31	4.64e-26	6.59e-24
positive regulation of response to stimulus (GO:0048584)	2453	630	480.81	+	1.31	2.55e-10	1.19e-08
cellular response to organonitrogen compound (GO:0071417)	604	155	118.39	+	1.31	0.00325	0.0423
regulation of RNA metabolic process (GO:0051252)	3812	978	747.19	+	1.31	2.42e-16	1.88e-14
regulation of biosynthetic process (GO:0009889)	4301	1103	843.04	+	1.31	9.69e-19	8.66e-17
negative regulation of transcription, DNA-templated (GO:0045892)	1229	315	240.9	+	1.31	1.99e-05	0.000488
regulation of cellular biosynthetic process (GO:0031326)	4222	1082	827.55	+	1.31	3.04e-18	2.6e-16
negative regulation of transcription by RNA polymerase II (GO:0000122)	886	227	173.66	+	1.31	0.000309	0.00556
negative regulation of nucleic acid-templated transcription (GO:1903507)	1282	328	251.28	+	1.31	1.33e-05	0.000334
localization (GO:0051179)	5778	1478	1132.54	+	1.31	1.03e-26	1.53e-24
regulation of primary metabolic process (GO:0080090)	6064	1551	1188.6	+	1.3	1.67e-28	2.72e-26
negative regulation of RNA biosynthetic process (GO:1902679)	1284	328	251.68	+	1.3	1.56e-05	0.00039
regulation of signal transduction (GO:0009966)	3151	802	617.63	+	1.3	1.67e-12	9.54e-11
positive regulation of transport (GO:0051050)	1013	257	198.56	+	1.29	0.000215	0.00404
negative regulation of cellular process (GO:0048523)	4799	1217	940.65	+	1.29	1.39e-19	1.3e-17
regulation of transcription by RNA polymerase II (GO:0006357)	2276	576	446.12	+	1.29	1.17e-08	4.37e-07
positive regulation of biological process (GO:0048518)	6249	1580	1224.87	+	1.29	4.06e-27	6.28e-25
regulation of kinase activity (GO:0043549)	907	229	177.78	+	1.29	0.000651	0.0107
regulation of cell adhesion (GO:0030155)	703	177	137.79	+	1.28	0.00298	0.0393
positive regulation of transcription, DNA-templated (GO:0045893)	1558	392	305.38	+	1.28	6.86e-06	0.000182
small molecule metabolic process (GO:0044281)	1717	431	336.55	+	1.28	2.59e-06	7.32e-05
positive regulation of transferase activity (GO:0051347)	695	174	136.23	+	1.28	0.00382	0.0481
defense response (GO:0006952)	1360	336	266.57	+	1.26	0.000121	0.00241
carbohydrate derivative metabolic process (GO:1901135)	1014	250	198.75	+	1.26	0.00105	0.0162
response to oxygen-containing compound (GO:1901700)	1603	394	314.2	+	1.25	4.11e-05	0.000924
carboxylic acid metabolic process (GO:0019752)	879	216	172.29	+	1.25	0.003	0.0396
regulation of phosphorylation (GO:0042325)	1627	398	318.91	+	1.25	5.26e-05	0.00115
response to organic cyclic compound (GO:0014070)	929	227	182.09	+	1.25	0.00295	0.039
regulation of response to stimulus (GO:0048583)	4329	1057	848.53	+	1.25	1.1e-12	6.4e-11
cellular response to oxygen-containing compound (GO:1901701)	1077	262	211.1	+	1.24	0.00162	0.0235
cellular response to endogenous stimulus (GO:0071495)	1221	297	239.33	+	1.24	0.000762	0.0123
regulation of phosphate metabolic process (GO:0019220)	1822	442	357.13	+	1.24	3.45e-05	0.000792
regulation of phosphorus metabolic process (GO:0051174)	1823	442	357.33	+	1.24	3.93e-05	0.000888
regulation of cell communication (GO:0010646)	3633	877	712.1	+	1.23	1.9e-09	8.03e-08
regulation of signaling (GO:0023051)	3673	885	719.94	+	1.23	1.94e-09	8.13e-08
regulation of RNA biosynthetic process (GO:2001141)	3551	855	696.03	+	1.23	4.67e-09	1.9e-07
regulation of nucleic acid-templated transcription (GO:1903506)	3546	853	695.05	+	1.23	5.97e-09	2.36e-07
response to endogenous stimulus (GO:0009719)	1506	362	295.19	+	1.23	0.000393	0.00688
regulation of protein phosphorylation (GO:0001932)	1458	348	285.78	+	1.22	0.000756	0.0122
regulation of transcription, DNA-templated (GO:0006355)	3480	830	682.11	+	1.22	3.77e-08	1.35e-06
positive regulation of transcription by RNA polymerase II (GO:0045944)	1223	291	239.72	+	1.21	0.0026	0.035
cellular process (GO:0009987)	14623	3452	2866.25	+	1.2	6.06e-86	1.07e-82
regulation of transport (GO:0051049)	1891	442	370.65	+	1.19	0.000584	0.00974
response to external stimulus (GO:0009605)	2472	577	484.54	+	1.19	7.16e-05	0.00152
regulation of biological quality (GO:0065008)	4112	952	805.99	+	1.18	2.95e-07	9.15e-06
homeostatic process (GO:0042592)	1664	384	326.16	+	1.18	0.00306	0.0403
response to chemical (GO:0042221)	4501	1034	882.24	+	1.17	2.62e-07	8.18e-06
regulation of localization (GO:0032879)	2816	636	551.96	+	1.15	0.000574	0.0096
cell surface receptor signaling pathway (GO:0007166)	2480	559	486.1	+	1.15	0.0017	0.0245
regulation of biological process (GO:0050789)	11795	2608	2311.94	+	1.13	6.97e-18	5.84e-16
regulation of cellular process (GO:0050794)	11077	2432	2171.2	+	1.12	6.05e-14	3.95e-12
biological regulation (GO:0065007)	12491	2728	2448.36	+	1.11	1.56e-16	1.24e-14
cellular response to stimulus (GO:0051716)	6783	1473	1329.53	+	1.11	1.51e-05	0.000379
response to stimulus (GO:0050896)	8544	1848	1674.71	+	1.1	5.78e-07	1.74e-05
biological_process (GO:0008150)	17794	3844	3487.8	+	1.1	9.32e-60	8.24e-57
multicellular organismal process (GO:0032501)	7015	1193	1375.01	-	0.87	2.51e-08	9.14e-07
anatomical structure morphogenesis (GO:0009653)	2174	348	426.13	-	0.82	0.000179	0.00341
cell development (GO:0048468)	1626	260	318.71	-	0.82	0.00135	0.0202
locomotion (GO:0040011)	1306	207	255.99	-	0.81	0.00293	0.0388
ion transmembrane transport (GO:0034220)	920	140	180.33	-	0.78	0.0039	0.0491
tissue development (GO:0009888)	1781	268	349.09	-	0.77	1.69e-05	0.000418
inorganic ion transmembrane transport (GO:0098660)	668	96	130.93	-	0.73	0.00336	0.0434
tube development (GO:0035295)	857	121	167.98	-	0.72	0.000414	0.00722
epithelium development (GO:0060429)	1117	156	218.94	-	0.71	2.63e-05	0.000624
cell junction organization (GO:0034330)	489	63	95.85	-	0.66	0.0011	0.0167
embryonic organ development (GO:0048568)	446	57	87.42	-	0.65	0.00152	0.0225
organic anion transport (GO:0015711)	456	58	89.38	-	0.65	0.00113	0.0171
biological adhesion (GO:0022610)	928	117	181.9	-	0.64	1.63e-06	4.69e-05
cell adhesion (GO:0007155)	922	116	180.72	-	0.64	1.51e-06	4.39e-05
morphogenesis of an epithelium (GO:0002009)	438	55	85.85	-	0.64	0.0011	0.0167
anion transport (GO:0006820)	581	70	113.88	-	0.61	4.34e-05	0.000969
regulation of system process (GO:0044057)	591	71	115.84	-	0.61	3.18e-05	0.000736
defense response to bacterium (GO:0042742)	338	40	66.25	-	0.6	0.00158	0.023
animal organ morphogenesis (GO:0009887)	970	114	190.13	-	0.6	2.18e-08	8e-07
tissue morphogenesis (GO:0048729)	566	66	110.94	-	0.59	2.05e-05	0.000497
modulation of chemical synaptic transmission (GO:0050804)	456	53	89.38	-	0.59	0.000132	0.00258
regulation of trans-synaptic signaling (GO:0099177)	457	53	89.58	-	0.59	0.000132	0.00259
circulatory system process (GO:0003013)	401	46	78.6	-	0.59	0.000289	0.00525
anion transmembrane transport (GO:0098656)	279	32	54.69	-	0.59	0.00257	0.0347
epithelial tube morphogenesis (GO:0060562)	310	35	60.76	-	0.58	0.00121	0.0183
G protein-coupled receptor signaling pathway, coupled to cyclic nucleotide second messenger (GO:0007187)	249	28	48.81	-	0.57	0.00325	0.0423
regulation of heart contraction (GO:0008016)	243	27	47.63	-	0.57	0.00366	0.0466
embryonic organ morphogenesis (GO:0048562)	305	33	59.78	-	0.55	0.000628	0.0103
blood circulation (GO:0008015)	392	42	76.84	-	0.55	6.23e-05	0.00134
regulation of blood circulation (GO:1903522)	290	31	56.84	-	0.55	0.000614	0.0102
synaptic signaling (GO:0099536)	470	49	92.12	-	0.53	6.23e-06	0.000167
respiratory system development (GO:0060541)	198	20	38.81	-	0.52	0.0031	0.0406
system process (GO:0003008)	1980	199	388.1	-	0.51	1.84e-24	2.41e-22
chemical synaptic transmission (GO:0007268)	426	42	83.5	-	0.5	3.7e-06	0.000102
anterograde trans-synaptic signaling (GO:0098916)	426	42	83.5	-	0.5	3.7e-06	0.000102
extracellular matrix organization (GO:0030198)	340	33	66.64	-	0.5	2.89e-05	0.000679
extracellular structure organization (GO:0043062)	341	33	66.84	-	0.49	2.93e-05	0.000686
epidermis development (GO:0008544)	419	40	82.13	-	0.49	2.13e-06	6.08e-05
trans-synaptic signaling (GO:0099537)	445	42	87.22	-	0.48	6.48e-07	1.94e-05
cartilage development (GO:0051216)	172	16	33.71	-	0.47	0.0021	0.0295
skin development (GO:0043588)	380	35	74.48	-	0.47	2.49e-06	7.04e-05
heart morphogenesis (GO:0003007)	250	23	49	-	0.47	0.000146	0.00282
inorganic anion transport (GO:0015698)	154	14	30.19	-	0.46	0.00324	0.0422
regulation of nervous system process (GO:0031644)	146	13	28.62	-	0.45	0.00352	0.045
vascular process in circulatory system (GO:0003018)	169	15	33.13	-	0.45	0.00179	0.0256
morphogenesis of a branching structure (GO:0001763)	170	15	33.32	-	0.45	0.00134	0.02
morphogenesis of a branching epithelium (GO:0061138)	159	14	31.17	-	0.45	0.00189	0.0269
plasma membrane invagination (GO:0099024)	137	12	26.85	-	0.45	0.0038	0.048
epidermal cell differentiation (GO:0009913)	316	27	61.94	-	0.44	4.46e-06	0.000122
monocarboxylic acid transport (GO:0015718)	143	12	28.03	-	0.43	0.00218	0.0304
sodium ion transport (GO:0006814)	156	13	30.58	-	0.43	0.00116	0.0176
anterior/posterior pattern specification (GO:0009952)	216	18	42.34	-	0.43	0.000122	0.00241
visual perception (GO:0007601)	219	18	42.93	-	0.42	9.21e-05	0.00189
sensory perception of light stimulus (GO:0050953)	222	18	43.51	-	0.41	6.98e-05	0.00149
nervous system process (GO:0050877)	1399	110	274.22	-	0.4	5.32e-27	8.15e-25
determination of left/right symmetry (GO:0007368)	121	9	23.72	-	0.38	0.0019	0.0269
multicellular organismal signaling (GO:0035637)	136	10	26.66	-	0.38	0.00102	0.0159
humoral immune response (GO:0006959)	371	27	72.72	-	0.37	1.09e-08	4.09e-07
diterpenoid metabolic process (GO:0016101)	110	8	21.56	-	0.37	0.00265	0.0356
pattern specification process (GO:0007389)	432	31	84.68	-	0.37	5.11e-10	2.33e-08
striated muscle contraction (GO:0006941)	112	8	21.95	-	0.36	0.00271	0.0362
regionalization (GO:0003002)	336	24	65.86	-	0.36	3.77e-08	1.35e-06
keratinocyte differentiation (GO:0030216)	268	19	52.53	-	0.36	1.13e-06	3.32e-05
determination of bilateral symmetry (GO:0009855)	127	9	24.89	-	0.36	0.00103	0.016
phagocytosis, engulfment (GO:0006911)	128	9	25.09	-	0.36	0.00105	0.0162
specification of symmetry (GO:0009799)	128	9	25.09	-	0.36	0.00105	0.0162
cardiac chamber morphogenesis (GO:0003206)	128	9	25.09	-	0.36	0.00105	0.0162
regulation of systemic arterial blood pressure (GO:0003073)	100	7	19.6	-	0.36	0.0037	0.0471
retinoid metabolic process (GO:0001523)	104	7	20.39	-	0.34	0.00278	0.037
regulation of postsynaptic membrane potential (GO:0060078)	105	7	20.58	-	0.34	0.00197	0.0279
regulation of humoral immune response (GO:0002920)	136	9	26.66	-	0.34	0.000415	0.00722
cardiac conduction (GO:0061337)	93	6	18.23	-	0.33	0.00383	0.0482
immunoglobulin mediated immune response (GO:0016064)	204	13	39.99	-	0.33	5.1e-06	0.000138
B cell mediated immunity (GO:0019724)	207	13	40.57	-	0.32	3.71e-06	0.000102
action potential (GO:0001508)	96	6	18.82	-	0.32	0.00281	0.0373
detection of external stimulus (GO:0009581)	129	8	25.29	-	0.32	0.000291	0.00528
detection of abiotic stimulus (GO:0009582)	131	8	25.68	-	0.31	0.000211	0.00397
chondrocyte differentiation (GO:0002062)	83	5	16.27	-	0.31	0.0037	0.047
G protein-coupled receptor signaling pathway (GO:0007186)	1322	78	259.12	-	0.3	2.03e-36	4.98e-34
axis specification (GO:0009798)	85	5	16.66	-	0.3	0.00381	0.0481
neuropeptide signaling pathway (GO:0007218)	107	6	20.97	-	0.29	0.000518	0.00876
sensory perception (GO:0007600)	977	54	191.5	-	0.28	8.45e-29	1.4e-26
cell-cell adhesion via plasma-membrane adhesion molecules (GO:0098742)	256	14	50.18	-	0.28	2.97e-08	1.07e-06
detection of stimulus (GO:0051606)	702	38	137.6	-	0.28	2.6e-21	2.96e-19
spinal cord development (GO:0021510)	111	6	21.76	-	0.28	0.000375	0.00661
inorganic ion import across plasma membrane (GO:0099587)	75	4	14.7	-	0.27	0.00353	0.0452
inorganic cation import across plasma membrane (GO:0098659)	75	4	14.7	-	0.27	0.00353	0.0452
potassium ion transport (GO:0006813)	169	9	33.13	-	0.27	5.74e-06	0.000155
regulation of amine transport (GO:0051952)	94	5	18.42	-	0.27	0.000956	0.015
muscle tissue morphogenesis (GO:0060415)	76	4	14.9	-	0.27	0.00357	0.0456
import across plasma membrane (GO:0098739)	95	5	18.62	-	0.27	0.000974	0.0153
sodium ion transmembrane transport (GO:0035725)	95	5	18.62	-	0.27	0.000974	0.0153
chloride transport (GO:0006821)	104	5	20.39	-	0.25	0.000237	0.00441
regulation of synapse assembly (GO:0051963)	107	5	20.97	-	0.24	0.000167	0.0032
cell fate specification (GO:0001708)	89	4	17.44	-	0.23	0.000615	0.0102
cornification (GO:0070268)	113	5	22.15	-	0.23	8.34e-05	0.00173
inorganic anion transmembrane transport (GO:0098661)	114	5	22.35	-	0.22	5.73e-05	0.00124
regulation of complement activation (GO:0030449)	117	5	22.93	-	0.22	3.99e-05	0.000899
potassium ion transmembrane transport (GO:0071805)	159	6	31.17	-	0.19	4.26e-07	1.29e-05
homophilic cell adhesion via plasma membrane adhesion molecules (GO:0007156)	165	6	32.34	-	0.19	2.08e-07	6.61e-06
detection of light stimulus (GO:0009583)	61	2	11.96	-	0.17	0.00185	0.0264
keratinization (GO:0031424)	226	7	44.3	-	0.16	1.01e-10	4.99e-09
chloride transmembrane transport (GO:1902476)	97	3	19.01	-	0.16	3.61e-05	0.000827
positive regulation of synapse assembly (GO:0051965)	66	2	12.94	-	0.15	0.000854	0.0136
sensory perception of taste (GO:0050909)	66	2	12.94	-	0.15	0.000854	0.0136
humoral immune response mediated by circulating immunoglobulin (GO:0002455)	166	4	32.54	-	0.12	7.45e-09	2.9e-07
complement activation (GO:0006956)	176	4	34.5	-	0.12	1.53e-09	6.58e-08
positive regulation of pathway-restricted SMAD protein phosphorylation (GO:0010862)	48	1	9.41	-	0.11	0.00303	0.04
complement activation, classical pathway (GO:0006958)	161	3	31.56	-	0.1	1.87e-09	7.96e-08
regulation of catecholamine secretion (GO:0050433)	61	1	11.96	-	0.08	0.000402	0.00704
cilium movement (GO:0003341)	65	1	12.74	-	0.08	0.00017	0.00326
detection of stimulus involved in sensory perception (GO:0050906)	545	7	106.83	-	0.07	2.59e-33	5.5e-31
detection of chemical stimulus (GO:0009593)	519	5	101.73	-	0.05	1.48e-33	3.27e-31
sensory perception of chemical stimulus (GO:0007606)	540	5	105.85	-	0.05	2.96e-35	6.84e-33
sensory perception of smell (GO:0007608)	468	3	91.73	-	0.03	2.48e-32	4.75e-30
phagocytosis, recognition (GO:0006910)	106	0	20.78	-	< 0.01	8.07e-09	3.1e-07
serotonin receptor signaling pathway (GO:0007210)	39	0	7.64	-	< 0.01	0.00171	0.0246
sensory perception of bitter taste (GO:0050913)	41	0	8.04	-	< 0.01	0.00108	0.0165
detection of chemical stimulus involved in sensory perception of taste (GO:0050912)	41	0	8.04	-	< 0.01	0.00108	0.0165
detection of chemical stimulus involved in sensory perception of smell (GO:0050911)	439	0	86.05	-	< 0.01	6.68e-35	1.52e-32
detection of chemical stimulus involved in sensory perception (GO:0050907)	483	0	94.67	-	< 0.01	2.36e-38	6.16e-36
negative regulation of hemostasis (GO:1900047)	47	0	9.21	-	< 0.01	0.000477	0.00818
negative regulation of blood coagulation (GO:0030195)	46	0	9.02	-	< 0.01	0.00045	0.00777

## Sheet: CellularComponent
GO cellular component complete	Homo sapiens - REFLIST (20851)	TregNM (4087)	TregNM (expected)	TregNM (over/under)	TregNM (fold Enrichment)	TregNM (raw P-value)	TregNM (FDR)
paraspeckles (GO:0042382)	6	6	1.18	+	5.1	0.00727	0.0439
pICln-Sm protein complex (GO:0034715)	6	6	1.18	+	5.1	0.00727	0.0438
CRD-mediated mRNA stability complex (GO:0070937)	6	6	1.18	+	5.1	0.00727	0.0436
eukaryotic translation initiation factor 3 complex, eIF3m (GO:0071541)	7	7	1.37	+	5.1	0.00371	0.0253
aminoacyl-tRNA synthetase multienzyme complex (GO:0017101)	11	10	2.16	+	4.64	0.000844	0.00682
proteasome regulatory particle, lid subcomplex (GO:0008541)	8	7	1.57	+	4.46	0.00599	0.0375
eukaryotic translation initiation factor 3 complex (GO:0005852)	16	14	3.14	+	4.46	0.000104	0.00102
BORC complex (GO:0099078)	8	7	1.57	+	4.46	0.00599	0.0374
eukaryotic 48S preinitiation complex (GO:0033290)	15	13	2.94	+	4.42	0.000195	0.00177
cytosolic large ribosomal subunit (GO:0022625)	58	50	11.37	+	4.4	3.38e-13	9.69e-12
organellar small ribosomal subunit (GO:0000314)	28	24	5.49	+	4.37	4.93e-07	7.16e-06
mitochondrial small ribosomal subunit (GO:0005763)	28	24	5.49	+	4.37	4.93e-07	7.11e-06
RNA polymerase I complex (GO:0005736)	13	11	2.55	+	4.32	0.000697	0.00571
methylosome (GO:0034709)	12	10	2.35	+	4.25	0.00132	0.0103
translation preinitiation complex (GO:0070993)	18	15	3.53	+	4.25	8.59e-05	0.000865
eukaryotic 43S preinitiation complex (GO:0016282)	17	14	3.33	+	4.2	0.000161	0.00149
large ribosomal subunit (GO:0015934)	118	97	23.13	+	4.19	3.34e-23	1.67e-21
U4 snRNP (GO:0005687)	11	9	2.16	+	4.17	0.00251	0.018
proteasome core complex, beta-subunit complex (GO:0019774)	11	9	2.16	+	4.17	0.00251	0.0179
Arp2/3 protein complex (GO:0005885)	11	9	2.16	+	4.17	0.00251	0.0178
ribosomal subunit (GO:0044391)	190	155	37.24	+	4.16	4.96e-36	3.11e-34
small ribosomal subunit (GO:0015935)	75	61	14.7	+	4.15	5.52e-15	1.88e-13
U1 snRNP (GO:0005685)	21	17	4.12	+	4.13	3.77e-05	0.000409
ESCRT III complex (GO:0000815)	10	8	1.96	+	4.08	0.00478	0.031
U2-type catalytic step 2 spliceosome (GO:0071007)	30	24	5.88	+	4.08	1.16e-06	1.59e-05
proteasome accessory complex (GO:0022624)	25	20	4.9	+	4.08	8.94e-06	0.000111
cytosolic ribosome (GO:0022626)	107	85	20.97	+	4.05	7.39e-20	3.15e-18
polysomal ribosome (GO:0042788)	34	27	6.66	+	4.05	2.79e-07	4.27e-06
cytosolic small ribosomal subunit (GO:0022627)	46	36	9.02	+	3.99	3.99e-09	7.41e-08
U5 snRNP (GO:0005682)	18	14	3.53	+	3.97	0.000243	0.00213
organellar large ribosomal subunit (GO:0000315)	58	45	11.37	+	3.96	5.82e-11	1.44e-09
mitochondrial large ribosomal subunit (GO:0005762)	58	45	11.37	+	3.96	5.82e-11	1.42e-09
organellar ribosome (GO:0000313)	89	69	17.44	+	3.96	5.1e-16	1.86e-14
mitochondrial ribosome (GO:0005761)	89	69	17.44	+	3.96	5.1e-16	1.83e-14
proteasome regulatory particle (GO:0005838)	22	17	4.31	+	3.94	5.67e-05	0.000595
proteasome core complex (GO:0005839)	21	16	4.12	+	3.89	0.000105	0.00102
catalytic step 2 spliceosome (GO:0071013)	86	65	16.86	+	3.86	8.31e-15	2.73e-13
nuclear pore nuclear basket (GO:0044615)	12	9	2.35	+	3.83	0.00376	0.0255
catalytic step 1 spliceosome (GO:0071012)	12	9	2.35	+	3.83	0.00376	0.0254
U2-type catalytic step 1 spliceosome (GO:0071006)	12	9	2.35	+	3.83	0.00376	0.0253
respiratory chain complex I (GO:0045271)	50	37	9.8	+	3.78	7.05e-09	1.26e-07
NADH dehydrogenase complex (GO:0030964)	50	37	9.8	+	3.78	7.05e-09	1.25e-07
mitochondrial respiratory chain complex I (GO:0005747)	50	37	9.8	+	3.78	7.05e-09	1.24e-07
ribosome (GO:0005840)	240	176	47.04	+	3.74	1.45e-36	9.41e-35
U2 snRNP (GO:0005686)	22	16	4.31	+	3.71	0.000154	0.00144
chaperonin-containing T-complex (GO:0005832)	11	8	2.16	+	3.71	0.00709	0.0432
COPI-coated vesicle membrane (GO:0030663)	18	13	3.53	+	3.68	0.000663	0.00545
U2-type precatalytic spliceosome (GO:0071005)	50	36	9.8	+	3.67	1.86e-08	3.05e-07
precatalytic spliceosome (GO:0071011)	52	37	10.19	+	3.63	1.48e-08	2.49e-07
U4/U6 x U5 tri-snRNP complex (GO:0046540)	33	23	6.47	+	3.56	9.79e-06	0.00012
chaperone complex (GO:0101031)	23	16	4.51	+	3.55	0.000221	0.00195
ESCRT complex (GO:0036452)	26	18	5.1	+	3.53	9.49e-05	0.000947
COPI vesicle coat (GO:0030126)	13	9	2.55	+	3.53	0.00545	0.0348
U12-type spliceosomal complex (GO:0005689)	26	18	5.1	+	3.53	9.49e-05	0.000942
cytoplasmic ubiquitin ligase complex (GO:0000153)	16	11	3.14	+	3.51	0.00226	0.0165
prespliceosome (GO:0071010)	19	13	3.72	+	3.49	0.00095	0.00759
U2-type prespliceosome (GO:0071004)	19	13	3.72	+	3.49	0.00095	0.00756
small nucleolar ribonucleoprotein complex (GO:0005732)	22	15	4.31	+	3.48	0.000403	0.00346
COPI-coated vesicle (GO:0030137)	28	19	5.49	+	3.46	7.42e-05	0.000763
spliceosomal snRNP complex (GO:0097525)	62	42	12.15	+	3.46	4.58e-09	8.43e-08
spliceosomal tri-snRNP complex (GO:0097526)	34	23	6.66	+	3.45	1.39e-05	0.000166
U2-type spliceosomal complex (GO:0005684)	94	63	18.42	+	3.42	1.57e-12	4.38e-11
RNA polymerase II, core complex (GO:0005665)	15	10	2.94	+	3.4	0.00417	0.0274
endopeptidase complex (GO:1905369)	66	44	12.94	+	3.4	2.83e-09	5.57e-08
retromer complex (GO:0030904)	21	14	4.12	+	3.4	0.000735	0.00599
small nuclear ribonucleoprotein complex (GO:0030532)	68	45	13.33	+	3.38	3.79e-09	7.1e-08
proteasome complex (GO:0000502)	65	43	12.74	+	3.38	5.05e-09	9.2e-08
respiratory chain complex (GO:0098803)	85	56	16.66	+	3.36	3.92e-11	9.82e-10
mitochondrial respirasome (GO:0005746)	90	59	17.64	+	3.34	1.25e-11	3.2e-10
telomerase holoenzyme complex (GO:0005697)	20	13	3.92	+	3.32	0.00133	0.0104
H4/H2A histone acetyltransferase complex (GO:0043189)	20	13	3.92	+	3.32	0.00133	0.0103
NuA4 histone acetyltransferase complex (GO:0035267)	20	13	3.92	+	3.32	0.00133	0.0103
spliceosomal complex (GO:0005681)	193	125	37.83	+	3.3	7.64e-23	3.56e-21
respirasome (GO:0070469)	101	65	19.8	+	3.28	1.77e-12	4.87e-11
Sm-like protein family complex (GO:0120114)	78	50	15.29	+	3.27	7.54e-10	1.56e-08
polysome (GO:0005844)	74	47	14.5	+	3.24	2.97e-09	5.78e-08
nuclear exosome (RNase complex) (GO:0000176)	16	10	3.14	+	3.19	0.00579	0.0366
exon-exon junction complex (GO:0035145)	21	13	4.12	+	3.16	0.00184	0.0139
ribonucleoprotein complex (GO:1990904)	700	433	137.21	+	3.16	2.13e-73	2.84e-71
ficolin-1-rich granule (GO:0101002)	124	76	24.31	+	3.13	1.52e-13	4.56e-12
ficolin-1-rich granule lumen (GO:1904813)	124	76	24.31	+	3.13	1.52e-13	4.49e-12
mitochondrial protein complex (GO:0098798)	266	163	52.14	+	3.13	2.16e-27	1.14e-25
transcriptionally active chromatin (GO:0035327)	23	14	4.51	+	3.11	0.0014	0.0107
peptidase complex (GO:1905368)	92	55	18.03	+	3.05	7.24e-10	1.51e-08
immunological synapse (GO:0001772)	39	23	7.64	+	3.01	8.25e-05	0.000839
CCR4-NOT complex (GO:0030014)	17	10	3.33	+	3	0.00787	0.0471
SMN-Sm protein complex (GO:0034719)	17	10	3.33	+	3	0.00787	0.0469
melanosome (GO:0042470)	105	61	20.58	+	2.96	2.37e-10	5.29e-09
pigment granule (GO:0048770)	105	61	20.58	+	2.96	2.37e-10	5.23e-09
inner mitochondrial membrane protein complex (GO:0098800)	136	78	26.66	+	2.93	1.13e-12	3.18e-11
exosome (RNase complex) (GO:0000178)	25	14	4.9	+	2.86	0.00343	0.0235
lumenal side of membrane (GO:0098576)	36	20	7.06	+	2.83	0.0004	0.00344
integral component of lumenal side of endoplasmic reticulum membrane (GO:0071556)	29	16	5.68	+	2.81	0.00174	0.0133
rough endoplasmic reticulum membrane (GO:0030867)	29	16	5.68	+	2.81	0.00174	0.0132
lumenal side of endoplasmic reticulum membrane (GO:0098553)	29	16	5.68	+	2.81	0.00174	0.0132
Flemming body (GO:0090543)	31	17	6.08	+	2.8	0.00126	0.00989
anaphase-promoting complex (GO:0005680)	22	12	4.31	+	2.78	0.0081	0.0479
vesicle coat (GO:0030120)	52	28	10.19	+	2.75	4.94e-05	0.00053
exoribonuclease complex (GO:1905354)	26	14	5.1	+	2.75	0.00405	0.0267
mitochondrial intermembrane space (GO:0005758)	80	43	15.68	+	2.74	4.89e-07	7.15e-06
H4 histone acetyltransferase complex (GO:1902562)	45	24	8.82	+	2.72	0.000215	0.00193
protein serine/threonine phosphatase complex (GO:0008287)	45	24	8.82	+	2.72	0.000215	0.00192
phosphatase complex (GO:1903293)	45	24	8.82	+	2.72	0.000215	0.00191
cytochrome complex (GO:0070069)	34	18	6.66	+	2.7	0.00114	0.00902
organelle envelope lumen (GO:0031970)	90	47	17.64	+	2.66	3.04e-07	4.62e-06
clathrin vesicle coat (GO:0030125)	25	13	4.9	+	2.65	0.00677	0.0414
proton-transporting V-type ATPase complex (GO:0033176)	27	14	5.29	+	2.65	0.00488	0.0316
oxidoreductase complex (GO:1990204)	114	59	22.35	+	2.64	1.1e-08	1.88e-07
mitochondrial inner membrane (GO:0005743)	483	244	94.67	+	2.58	1.03e-30	5.56e-29
INO80-type complex (GO:0097346)	26	13	5.1	+	2.55	0.00816	0.048
phagophore assembly site (GO:0000407)	32	16	6.27	+	2.55	0.00497	0.032
mediator complex (GO:0016592)	36	18	7.06	+	2.55	0.00245	0.0176
mitochondrial nucleoid (GO:0042645)	44	22	8.62	+	2.55	0.000661	0.00548
nucleoid (GO:0009295)	44	22	8.62	+	2.55	0.000661	0.00546
host cellular component (GO:0018995)	75	37	14.7	+	2.52	1.51e-05	0.000179
host cell (GO:0043657)	75	37	14.7	+	2.52	1.51e-05	0.000178
clathrin coat (GO:0030118)	43	21	8.43	+	2.49	0.00108	0.00852
organelle inner membrane (GO:0019866)	545	266	106.83	+	2.49	1.41e-31	8.08e-30
cytoplasmic stress granule (GO:0010494)	68	33	13.33	+	2.48	6.26e-05	0.00065
Cajal body (GO:0015030)	56	27	10.98	+	2.46	0.000272	0.00236
proton-transporting two-sector ATPase complex (GO:0016469)	52	25	10.19	+	2.45	0.000514	0.0043
protein acetyltransferase complex (GO:0031248)	96	46	18.82	+	2.44	3.3e-06	4.35e-05
acetyltransferase complex (GO:1902493)	96	46	18.82	+	2.44	3.3e-06	4.32e-05
membrane coat (GO:0030117)	92	44	18.03	+	2.44	3.91e-06	5.09e-05
coated membrane (GO:0048475)	92	44	18.03	+	2.44	3.91e-06	5.05e-05
trans-Golgi network transport vesicle (GO:0030140)	34	16	6.66	+	2.4	0.0062	0.0384
mitochondrial matrix (GO:0005759)	476	222	93.3	+	2.38	1.83e-24	9.4e-23
nuclear chromosome, telomeric region (GO:0000784)	112	52	21.95	+	2.37	1.18e-06	1.61e-05
endoplasmic reticulum-Golgi intermediate compartment (GO:0005793)	132	61	25.87	+	2.36	1.43e-07	2.26e-06
nuclear pore (GO:0005643)	91	42	17.84	+	2.35	1.58e-05	0.000185
mitochondrial envelope (GO:0005740)	761	351	149.16	+	2.35	1.37e-37	9.15e-36
azurophil granule (GO:0042582)	154	71	30.19	+	2.35	1.79e-08	3e-07
primary lysosome (GO:0005766)	154	71	30.19	+	2.35	1.79e-08	2.97e-07
ER to Golgi transport vesicle membrane (GO:0012507)	61	28	11.96	+	2.34	0.00044	0.00374
preribosome (GO:0030684)	81	37	15.88	+	2.33	5.03e-05	0.000537
azurophil granule lumen (GO:0035578)	90	41	17.64	+	2.32	2.4e-05	0.000273
mitochondrial membrane (GO:0031966)	719	327	140.93	+	2.32	3.99e-34	2.35e-32
histone acetyltransferase complex (GO:0000123)	86	39	16.86	+	2.31	4.53e-05	0.000489
AP-type membrane coat adaptor complex (GO:0030119)	42	19	8.23	+	2.31	0.00464	0.0302
endoplasmic reticulum-Golgi intermediate compartment membrane (GO:0033116)	73	33	14.31	+	2.31	0.000173	0.00159
azurophil granule membrane (GO:0035577)	58	26	11.37	+	2.29	0.00093	0.00746
ribonucleoprotein granule (GO:0035770)	233	102	45.67	+	2.23	1.32e-10	3.16e-09
chromosome, telomeric region (GO:0000781)	147	64	28.81	+	2.22	4.76e-07	7.02e-06
integral component of endoplasmic reticulum membrane (GO:0030176)	162	70	31.75	+	2.2	1.53e-07	2.39e-06
ATPase complex (GO:1904949)	88	38	17.25	+	2.2	0.000141	0.00133
catalytic complex (GO:1902494)	1382	595	270.89	+	2.2	8.67e-57	1.09e-54
cytoplasmic ribonucleoprotein granule (GO:0036464)	223	96	43.71	+	2.2	9.78e-10	2e-08
PML body (GO:0016605)	100	43	19.6	+	2.19	5.51e-05	0.000582
Golgi-associated vesicle membrane (GO:0030660)	112	48	21.95	+	2.19	2.16e-05	0.000248
COPII-coated ER to Golgi transport vesicle (GO:0030134)	94	40	18.42	+	2.17	9.12e-05	0.000914
P-body (GO:0000932)	87	37	17.05	+	2.17	0.000207	0.00187
envelope (GO:0031975)	1216	515	238.35	+	2.16	5.07e-47	4.62e-45
organelle envelope (GO:0031967)	1216	515	238.35	+	2.16	5.07e-47	4.42e-45
focal adhesion (GO:0005925)	409	173	80.17	+	2.16	5.01e-16	1.86e-14
nuclear DNA-directed RNA polymerase complex (GO:0055029)	114	48	22.35	+	2.15	2.49e-05	0.000282
nuclear speck (GO:0016607)	403	169	78.99	+	2.14	1.98e-15	6.84e-14
nucleolus (GO:0005730)	935	392	183.27	+	2.14	8.39e-35	5.09e-33
intrinsic component of endoplasmic reticulum membrane (GO:0031227)	170	71	33.32	+	2.13	4.18e-07	6.21e-06
Golgi-associated vesicle (GO:0005798)	182	76	35.67	+	2.13	1.64e-07	2.55e-06
DNA-directed RNA polymerase complex (GO:0000428)	115	48	22.54	+	2.13	2.76e-05	0.000307
SWI/SNF superfamily-type complex (GO:0070603)	84	35	16.46	+	2.13	0.000414	0.00353
cell-substrate junction (GO:0030055)	416	173	81.54	+	2.12	1.93e-15	6.78e-14
axon cytoplasm (GO:1904115)	58	24	11.37	+	2.11	0.0039	0.0262
RNA polymerase complex (GO:0030880)	119	49	23.33	+	2.1	3.49e-05	0.000383
rough endoplasmic reticulum (GO:0005791)	86	35	16.86	+	2.08	0.000493	0.00413
late endosome membrane (GO:0031902)	137	55	26.85	+	2.05	2.01e-05	0.000233
phagocytic vesicle membrane (GO:0030670)	76	30	14.9	+	2.01	0.00217	0.0159
secretory granule lumen (GO:0034774)	320	126	62.72	+	2.01	2.34e-10	5.26e-09
RNA polymerase II, holoenzyme (GO:0016591)	89	35	17.44	+	2.01	0.00089	0.00717
coated vesicle membrane (GO:0030662)	178	70	34.89	+	2.01	2.49e-06	3.31e-05
cytoplasmic vesicle lumen (GO:0060205)	324	127	63.51	+	2	2.92e-10	6.37e-09
mitochondrion (GO:0005739)	1622	634	317.93	+	1.99	3.71e-49	3.54e-47
vesicle lumen (GO:0031983)	326	127	63.9	+	1.99	3.28e-10	7.07e-09
histone deacetylase complex (GO:0000118)	72	28	14.11	+	1.98	0.00397	0.0266
fibrillar center (GO:0001650)	129	50	25.29	+	1.98	9.8e-05	0.000968
integral component of mitochondrial membrane (GO:0032592)	80	31	15.68	+	1.98	0.00191	0.0142
transferase complex (GO:1990234)	790	306	154.85	+	1.98	8.03e-23	3.66e-21
midbody (GO:0030496)	181	70	35.48	+	1.97	4.33e-06	5.56e-05
nuclear body (GO:0016604)	795	307	155.83	+	1.97	1.03e-22	4.58e-21
chromosomal region (GO:0098687)	339	130	66.45	+	1.96	4.45e-10	9.49e-09
intrinsic component of mitochondrial membrane (GO:0098573)	81	31	15.88	+	1.95	0.00289	0.0202
transcriptional repressor complex (GO:0017053)	84	32	16.46	+	1.94	0.00229	0.0166
coated vesicle (GO:0030135)	294	112	57.63	+	1.94	9.7e-09	1.68e-07
phagocytic vesicle (GO:0045335)	134	51	26.27	+	1.94	0.000127	0.00121
neuron projection cytoplasm (GO:0120111)	87	33	17.05	+	1.94	0.00186	0.014
lytic vacuole membrane (GO:0098852)	372	141	72.92	+	1.93	1.6e-10	3.78e-09
lysosomal membrane (GO:0005765)	372	141	72.92	+	1.93	1.6e-10	3.74e-09
SCF ubiquitin ligase complex (GO:0019005)	66	25	12.94	+	1.93	0.00669	0.041
transferase complex, transferring phosphorus-containing groups (GO:0061695)	262	99	51.35	+	1.93	9.07e-08	1.44e-06
nuclear envelope (GO:0005635)	479	178	93.89	+	1.9	2.33e-12	6.31e-11
chromosome, centromeric region (GO:0000775)	196	72	38.42	+	1.87	1.33e-05	0.000159
vacuolar membrane (GO:0005774)	428	157	83.89	+	1.87	1.13e-10	2.73e-09
vacuolar lumen (GO:0005775)	172	63	33.71	+	1.87	5.72e-05	0.000597
nucleoplasm (GO:0005654)	3975	1454	779.14	+	1.87	2.11e-110	3.53e-108
integral component of organelle membrane (GO:0031301)	375	136	73.5	+	1.85	3.43e-09	6.61e-08
specific granule membrane (GO:0035579)	91	33	17.84	+	1.85	0.00337	0.0232
serine/threonine protein kinase complex (GO:1902554)	86	31	16.86	+	1.84	0.00545	0.0347
kinetochore (GO:0000776)	136	49	26.66	+	1.84	0.000442	0.00374
tertiary granule (GO:0070820)	164	59	32.15	+	1.84	0.000121	0.00116
protein kinase complex (GO:1902911)	103	37	20.19	+	1.83	0.00265	0.0187
autophagosome (GO:0005776)	98	35	19.21	+	1.82	0.00318	0.022
nuclear periphery (GO:0034399)	133	47	26.07	+	1.8	0.000799	0.00649
ubiquitin ligase complex (GO:0000151)	292	103	57.23	+	1.8	9.31e-07	1.3e-05
cytoplasmic side of membrane (GO:0098562)	182	64	35.67	+	1.79	0.000123	0.00118
intrinsic component of organelle membrane (GO:0031300)	406	142	79.58	+	1.78	1.16e-08	1.97e-07
recycling endosome membrane (GO:0055038)	86	30	16.86	+	1.78	0.00812	0.0479
methyltransferase complex (GO:0034708)	109	38	21.37	+	1.78	0.00341	0.0234
extracellular exosome (GO:0070062)	2098	729	411.23	+	1.77	5.44e-42	4.2e-40
lytic vacuole (GO:0000323)	704	244	137.99	+	1.77	7.5e-14	2.31e-12
lysosome (GO:0005764)	704	244	137.99	+	1.77	7.5e-14	2.28e-12
nuclear membrane (GO:0031965)	303	105	59.39	+	1.77	1.4e-06	1.88e-05
cytosol (GO:0005829)	5210	1805	1021.21	+	1.77	3e-128	8.58e-126
mitochondrial outer membrane (GO:0005741)	185	64	36.26	+	1.76	0.000192	0.00176
extracellular organelle (GO:0043230)	2124	731	416.32	+	1.76	5.64e-41	4.19e-39
extracellular vesicle (GO:1903561)	2119	729	415.34	+	1.76	9.36e-41	6.7e-39
endosome membrane (GO:0010008)	492	169	96.44	+	1.75	1.34e-09	2.68e-08
late endosome (GO:0005770)	272	92	53.31	+	1.73	1.22e-05	0.000148
vacuole (GO:0005773)	805	272	157.79	+	1.72	3.32e-14	1.04e-12
secretory granule membrane (GO:0030667)	303	102	59.39	+	1.72	5.06e-06	6.46e-05
nuclear lumen (GO:0031981)	4746	1592	930.26	+	1.71	1.47e-97	2.1e-95
organelle outer membrane (GO:0031968)	209	70	40.97	+	1.71	0.000171	0.00158
organelle lumen (GO:0043233)	5861	1951	1148.81	+	1.7	6.46e-128	1.62e-125
intracellular organelle lumen (GO:0070013)	5861	1951	1148.81	+	1.7	6.46e-128	1.44e-125
membrane-enclosed lumen (GO:0031974)	5861	1951	1148.81	+	1.7	6.46e-128	1.3e-125
outer membrane (GO:0019867)	211	70	41.36	+	1.69	0.000243	0.00213
cytoplasmic side of plasma membrane (GO:0009898)	155	51	30.38	+	1.68	0.00233	0.0169
clathrin-coated vesicle (GO:0030136)	192	63	37.63	+	1.67	0.000624	0.0052
specific granule (GO:0042581)	160	52	31.36	+	1.66	0.00205	0.015
microbody (GO:0042579)	142	46	27.83	+	1.65	0.004	0.0267
peroxisome (GO:0005777)	142	46	27.83	+	1.65	0.004	0.0266
protein-containing complex (GO:0032991)	5505	1771	1079.03	+	1.64	3.3e-99	5.1e-97
cullin-RING ubiquitin ligase complex (GO:0031461)	165	53	32.34	+	1.64	0.00235	0.0169
mitotic spindle (GO:0072686)	125	40	24.5	+	1.63	0.00826	0.0484
secretory granule (GO:0030141)	846	270	165.82	+	1.63	6.88e-12	1.82e-10
nuclear outer membrane-endoplasmic reticulum membrane network (GO:0042175)	1114	353	218.35	+	1.62	6.99e-15	2.33e-13
endoplasmic reticulum membrane (GO:0005789)	1092	345	214.04	+	1.61	2.19e-14	6.97e-13
membrane region (GO:0098589)	342	108	67.04	+	1.61	2.72e-05	0.000305
perinuclear region of cytoplasm (GO:0048471)	735	232	144.07	+	1.61	5.99e-10	1.26e-08
organelle membrane (GO:0031090)	3561	1119	697.99	+	1.6	8.98e-50	9.01e-48
spindle pole (GO:0000922)	166	52	32.54	+	1.6	0.00423	0.0277
spindle (GO:0005819)	363	113	71.15	+	1.59	3.37e-05	0.000372
membrane raft (GO:0045121)	328	102	64.29	+	1.59	7.54e-05	0.000771
membrane microdomain (GO:0098857)	329	102	64.49	+	1.58	9.95e-05	0.000978
endocytic vesicle membrane (GO:0030666)	194	60	38.03	+	1.58	0.00275	0.0193
whole membrane (GO:0098805)	1712	529	335.57	+	1.58	2.14e-20	9.35e-19
organelle subcompartment (GO:0031984)	390	120	76.44	+	1.57	2.8e-05	0.00031
Golgi membrane (GO:0000139)	758	233	148.58	+	1.57	3.77e-09	7.12e-08
ruffle (GO:0001726)	177	54	34.69	+	1.56	0.00551	0.0349
trans-Golgi network (GO:0005802)	243	74	47.63	+	1.55	0.00128	0.01
secretory vesicle (GO:0099503)	1015	308	198.95	+	1.55	3.33e-11	8.45e-10
endosome (GO:0005768)	947	287	185.62	+	1.55	1.8e-10	4.14e-09
endocytic vesicle (GO:0030139)	327	99	64.1	+	1.54	0.000211	0.00189
centrosome (GO:0005813)	592	179	116.04	+	1.54	6.95e-07	9.82e-06
Golgi subcompartment (GO:0098791)	364	110	71.35	+	1.54	0.000124	0.00118
nucleus (GO:0005634)	7504	2244	1470.86	+	1.53	5.52e-111	1.01e-108
cytoplasmic vesicle (GO:0031410)	2386	705	467.68	+	1.51	3.99e-23	1.95e-21
intracellular vesicle (GO:0097708)	2389	705	468.27	+	1.51	5.4e-23	2.58e-21
vesicle (GO:0031982)	3886	1137	761.69	+	1.49	2.11e-38	1.46e-36
transport vesicle (GO:0030133)	417	122	81.74	+	1.49	0.000158	0.00147
condensed chromosome (GO:0000793)	223	65	43.71	+	1.49	0.0063	0.0389
intracellular membrane-bounded organelle (GO:0043231)	10894	3148	2135.33	+	1.47	1.94e-198	1.29e-195
bounding membrane of organelle (GO:0098588)	2111	608	413.78	+	1.47	8.62e-18	3.53e-16
endoplasmic reticulum (GO:0005783)	1441	412	282.45	+	1.46	1.02e-11	2.64e-10
vesicle membrane (GO:0012506)	808	231	158.38	+	1.46	6.31e-07	8.97e-06
cytoplasmic vesicle membrane (GO:0030659)	786	224	154.06	+	1.45	1.09e-06	1.51e-05
intracellular non-membrane-bounded organelle (GO:0043232)	4939	1397	968.09	+	1.44	6.8e-43	5.68e-41
non-membrane-bounded organelle (GO:0043228)	4948	1398	969.86	+	1.44	9.95e-43	7.98e-41
membrane protein complex (GO:0098796)	1308	363	256.38	+	1.42	3.69e-09	7.05e-08
anchoring junction (GO:0070161)	828	229	162.3	+	1.41	5.24e-06	6.65e-05
cell cortex (GO:0005938)	327	90	64.1	+	1.4	0.00501	0.0322
cytoplasm (GO:0005737)	11488	3148	2251.76	+	1.4	1.84e-158	6.14e-156
microtubule organizing center (GO:0005815)	782	214	153.28	+	1.4	1.79e-05	0.000208
endomembrane system (GO:0012505)	4570	1247	895.76	+	1.39	5e-31	2.78e-29
membrane-bounded organelle (GO:0043227)	12598	3434	2469.33	+	1.39	2.43e-202	2.44e-199
cell leading edge (GO:0031252)	423	114	82.91	+	1.37	0.00315	0.0218
microtubule cytoskeleton (GO:0015630)	1250	336	245.01	+	1.37	2.43e-07	3.75e-06
intracellular organelle (GO:0043229)	12687	3399	2486.78	+	1.37	2.36e-180	1.18e-177
Golgi apparatus (GO:0005794)	1595	427	312.64	+	1.37	6.28e-09	1.14e-07
early endosome (GO:0005769)	369	98	72.33	+	1.35	0.00801	0.0477
organelle (GO:0043226)	13720	3535	2689.25	+	1.31	5.41e-171	2.17e-168
intracellular (GO:0005622)	14483	3712	2838.81	+	1.31	1.72e-206	3.46e-203
cell (GO:0005623)	1117	282	218.94	+	1.29	0.000127	0.00121
chromosome (GO:0005694)	1716	427	336.35	+	1.27	6.14e-06	7.69e-05
extracellular space (GO:0005615)	3349	810	656.44	+	1.23	7.15e-09	1.25e-07
supramolecular complex (GO:0099080)	1318	309	258.34	+	1.2	0.00402	0.0266
cytoskeleton (GO:0005856)	2278	525	446.51	+	1.18	0.000474	0.00399
membrane (GO:0016020)	9856	2154	1931.87	+	1.11	2.1e-10	4.79e-09
cellular anatomical entity (GO:0110165)	18633	3941	3652.25	+	1.08	7.12e-55	7.51e-53
cellular_component (GO:0005575)	18824	3966	3689.69	+	1.07	9.45e-56	1.12e-53
cell surface (GO:0009986)	946	148	185.43	-	0.8	0.00847	0.0495
cell periphery (GO:0071944)	5882	917	1152.93	-	0.8	1.46e-14	4.72e-13
plasma membrane (GO:0005886)	5752	880	1127.45	-	0.78	3.92e-16	1.48e-14
integral component of membrane (GO:0016021)	5768	872	1130.58	-	0.77	1.78e-17	7.13e-16
intrinsic component of membrane (GO:0031224)	5921	890	1160.57	-	0.77	9.32e-19	3.89e-17
plasma membrane protein complex (GO:0098797)	702	101	137.6	-	0.73	0.00263	0.0186
plasma membrane region (GO:0098590)	1206	173	236.39	-	0.73	5.17e-05	0.000548
apical part of cell (GO:0045177)	406	54	79.58	-	0.68	0.00615	0.0382
cilium (GO:0005929)	644	84	126.23	-	0.67	0.000245	0.00213
apical plasma membrane (GO:0016324)	338	44	66.25	-	0.66	0.00808	0.0479
plasma membrane signaling receptor complex (GO:0098802)	316	38	61.94	-	0.61	0.00296	0.0206
intrinsic component of plasma membrane (GO:0031226)	1713	188	335.76	-	0.56	3.83e-17	1.51e-15
integral component of plasma membrane (GO:0005887)	1637	177	320.87	-	0.55	5.57e-17	2.15e-15
receptor complex (GO:0043235)	527	55	103.3	-	0.53	1.32e-06	1.79e-05
anchored component of membrane (GO:0031225)	169	17	33.13	-	0.51	0.00529	0.0339
synaptic membrane (GO:0097060)	398	40	78.01	-	0.51	1.18e-05	0.000144
intermediate filament cytoskeleton (GO:0045111)	262	26	51.35	-	0.51	0.000397	0.00343
T cell receptor complex (GO:0042101)	141	13	27.64	-	0.47	0.00602	0.0375
presynaptic membrane (GO:0042734)	159	14	31.17	-	0.45	0.00189	0.0142
postsynaptic membrane (GO:0045211)	291	24	57.04	-	0.42	5.32e-06	6.7e-05
collagen-containing extracellular matrix (GO:0062023)	409	33	80.17	-	0.41	3.86e-08	6.24e-07
axoneme (GO:0005930)	122	9	23.91	-	0.38	0.00191	0.0143
ciliary plasm (GO:0097014)	123	9	24.11	-	0.37	0.00195	0.0145
extracellular matrix (GO:0031012)	536	39	105.06	-	0.37	4.85e-12	1.3e-10
transporter complex (GO:1990351)	336	24	65.86	-	0.36	3.77e-08	6.15e-07
voltage-gated potassium channel complex (GO:0008076)	87	6	17.05	-	0.35	0.00711	0.0432
photoreceptor outer segment (GO:0001750)	92	6	18.03	-	0.33	0.00375	0.0255
GABA-ergic synapse (GO:0098982)	78	5	15.29	-	0.33	0.00714	0.0433
cation channel complex (GO:0034703)	224	14	43.91	-	0.32	1.48e-06	1.98e-05
potassium channel complex (GO:0034705)	98	6	19.21	-	0.31	0.00199	0.0147
transmembrane transporter complex (GO:1902495)	328	20	64.29	-	0.31	2.15e-09	4.27e-08
intrinsic component of synaptic membrane (GO:0099240)	173	10	33.91	-	0.29	1.23e-05	0.000148
intermediate filament (GO:0005882)	226	13	44.3	-	0.29	3.85e-07	5.75e-06
integral component of synaptic membrane (GO:0099699)	160	9	31.36	-	0.29	2.29e-05	0.000262
ion channel complex (GO:0034702)	305	17	59.78	-	0.28	1.29e-09	2.61e-08
neuron projection membrane (GO:0032589)	62	3	12.15	-	0.25	0.00662	0.0407
postsynaptic density membrane (GO:0098839)	103	4	20.19	-	0.2	6.84e-05	0.000706
postsynaptic specialization membrane (GO:0099634)	130	5	25.48	-	0.2	6.44e-06	8.01e-05
neurotransmitter receptor complex (GO:0098878)	54	2	10.58	-	0.19	0.00585	0.0369
integral component of postsynaptic density membrane (GO:0099061)	54	2	10.58	-	0.19	0.00585	0.0368
intrinsic component of postsynaptic density membrane (GO:0099146)	58	2	11.37	-	0.18	0.00272	0.0191
basement membrane (GO:0005604)	98	3	19.21	-	0.16	3.63e-05	0.000395
integral component of postsynaptic specialization membrane (GO:0099060)	78	2	15.29	-	0.13	0.000192	0.00175
intrinsic component of postsynaptic specialization membrane (GO:0098948)	82	2	16.07	-	0.12	8.27e-05	0.000837
integral component of postsynaptic membrane (GO:0099055)	123	3	24.11	-	0.12	7.37e-07	1.03e-05
intrinsic component of postsynaptic membrane (GO:0098936)	129	3	25.29	-	0.12	3.47e-07	5.23e-06
cornified envelope (GO:0001533)	45	1	8.82	-	0.11	0.0045	0.0294
collagen trimer (GO:0005581)	90	2	17.64	-	0.11	2.57e-05	0.000289
chloride channel complex (GO:0034707)	50	1	9.8	-	0.1	0.002	0.0147
keratin filament (GO:0045095)	101	1	19.8	-	0.05	5.37e-07	7.69e-06
immunoglobulin complex (GO:0019814)	185	1	36.26	-	0.03	1.78e-13	5.17e-12
excitatory synapse (GO:0060076)	53	0	10.39	-	< 0.01	0.00012	0.00116
immunoglobulin complex, circulating (GO:0042571)	94	0	18.42	-	< 0.01	7.13e-08	1.14e-06

## Sheet: MolecularFunction
GO molecular function complete	Homo sapiens - REFLIST (20851)	TregNM (4087)	TregNM (expected)	TregNM (over/under)	TregNM (fold Enrichment)	TregNM (raw P-value)	TregNM (FDR)
protein tag (GO:0031386)	8	8	1.57	+	5.1	0.00191	0.0403
structural constituent of ribosome (GO:0003735)	169	139	33.13	+	4.2	1.09e-32	3.96e-30
NADH dehydrogenase activity (GO:0003954)	46	36	9.02	+	3.99	3.99e-09	4.09e-07
NADH dehydrogenase (quinone) activity (GO:0050136)	46	36	9.02	+	3.99	3.99e-09	4.01e-07
NADH dehydrogenase (ubiquinone) activity (GO:0008137)	46	36	9.02	+	3.99	3.99e-09	3.92e-07
thyroid hormone receptor binding (GO:0046966)	30	21	5.88	+	3.57	2.26e-05	0.000852
threonine-type peptidase activity (GO:0070003)	22	15	4.31	+	3.48	0.000403	0.0113
threonine-type endopeptidase activity (GO:0004298)	22	15	4.31	+	3.48	0.000403	0.0113
mRNA 5'-UTR binding (GO:0048027)	25	17	4.9	+	3.47	0.000172	0.00535
translation initiation factor activity (GO:0003743)	52	35	10.19	+	3.43	9.65e-08	6.32e-06
oxidoreductase activity, acting on NAD(P)H, quinone or similar compound as acceptor (GO:0016655)	61	41	11.96	+	3.43	8.19e-09	6.78e-07
rRNA binding (GO:0019843)	63	42	12.35	+	3.4	6.43e-09	5.95e-07
telomerase RNA binding (GO:0070034)	22	14	4.31	+	3.25	0.00102	0.0234
snRNA binding (GO:0017069)	43	26	8.43	+	3.08	2.11e-05	0.000809
snoRNA binding (GO:0030515)	30	18	5.88	+	3.06	0.000532	0.014
pre-mRNA binding (GO:0036002)	37	22	7.25	+	3.03	0.000114	0.00368
protein disulfide oxidoreductase activity (GO:0015035)	22	13	4.31	+	3.01	0.00249	0.0494
exoribonuclease activity (GO:0004532)	39	23	7.64	+	3.01	8.25e-05	0.00274
nucleosome binding (GO:0031491)	67	39	13.13	+	2.97	4.27e-07	2.29e-05
oxidoreductase activity, acting on a heme group of donors (GO:0016675)	26	15	5.1	+	2.94	0.00207	0.0425
disulfide oxidoreductase activity (GO:0015036)	40	23	7.84	+	2.93	0.000102	0.00333
3'-5'-exoribonuclease activity (GO:0000175)	35	20	6.86	+	2.92	0.000322	0.00922
exoribonuclease activity, producing 5'-phosphomonoesters (GO:0016896)	37	21	7.25	+	2.9	0.000236	0.00714
ribonucleoprotein complex binding (GO:0043021)	136	76	26.66	+	2.85	4.76e-12	7.49e-10
ubiquitin binding (GO:0043130)	77	42	15.09	+	2.78	5.69e-07	2.82e-05
androgen receptor binding (GO:0050681)	44	24	8.62	+	2.78	0.000191	0.0059
RNA polymerase core enzyme binding (GO:0043175)	46	25	9.02	+	2.77	0.000134	0.00425
oxidoreductase activity, acting on NAD(P)H (GO:0016651)	109	59	21.37	+	2.76	3.09e-09	3.24e-07
ubiquitin-like protein conjugating enzyme activity (GO:0061650)	43	23	8.43	+	2.73	0.000304	0.0088
translation initiation factor binding (GO:0031369)	34	18	6.66	+	2.7	0.00114	0.0256
translation factor activity, RNA binding (GO:0008135)	91	48	17.84	+	2.69	1.91e-07	1.19e-05
double-stranded RNA binding (GO:0003725)	74	39	14.5	+	2.69	2.41e-06	0.000105
DNA-directed 5'-3' RNA polymerase activity (GO:0003899)	40	21	7.84	+	2.68	0.000687	0.0171
nucleosomal DNA binding (GO:0031492)	40	21	7.84	+	2.68	0.000687	0.017
ribosome binding (GO:0043022)	61	32	11.96	+	2.68	2.77e-05	0.000989
RNA polymerase II complex binding (GO:0000993)	37	19	7.25	+	2.62	0.00155	0.0336
ubiquitin conjugating enzyme activity (GO:0061631)	41	21	8.04	+	2.61	0.000779	0.0189
5'-3' RNA polymerase activity (GO:0034062)	43	22	8.43	+	2.61	0.000561	0.0145
RNA polymerase activity (GO:0097747)	43	22	8.43	+	2.61	0.000561	0.0145
Hsp90 protein binding (GO:0051879)	43	22	8.43	+	2.61	0.000561	0.0144
RNA polymerase binding (GO:0070063)	65	33	12.74	+	2.59	2.59e-05	0.000949
RNA binding (GO:0003723)	1676	849	328.51	+	2.58	6.16e-113	1.45e-109
ubiquitin-like protein binding (GO:0032182)	97	49	19.01	+	2.58	4.06e-07	2.25e-05
mRNA binding (GO:0003729)	273	135	53.51	+	2.52	6.86e-17	1.8e-14
ligase activity, forming carbon-oxygen bonds (GO:0016875)	45	22	8.82	+	2.49	0.000792	0.0191
aminoacyl-tRNA ligase activity (GO:0004812)	45	22	8.82	+	2.49	0.000792	0.019
disordered domain specific binding (GO:0097718)	39	19	7.64	+	2.49	0.00202	0.0416
oxidoreductase activity, acting on a sulfur group of donors (GO:0016667)	60	29	11.76	+	2.47	0.000147	0.00462
protein N-terminus binding (GO:0047485)	110	53	21.56	+	2.46	3.52e-07	2.02e-05
electron transfer activity (GO:0009055)	110	53	21.56	+	2.46	3.52e-07	2e-05
translation regulator activity (GO:0045182)	147	70	28.81	+	2.43	9.22e-09	7.5e-07
translation regulator activity, nucleic acid binding (GO:0090079)	114	54	22.35	+	2.42	5.03e-07	2.55e-05
basal RNA polymerase II transcription machinery binding (GO:0001099)	55	26	10.78	+	2.41	0.000432	0.0119
basal transcription machinery binding (GO:0001098)	55	26	10.78	+	2.41	0.000432	0.0118
ubiquitin-like protein ligase binding (GO:0044389)	311	146	60.96	+	2.4	1.33e-16	3.15e-14
signal sequence binding (GO:0005048)	49	23	9.6	+	2.39	0.00111	0.025
core promoter binding (GO:0001047)	45	21	8.82	+	2.38	0.00216	0.0439
single-stranded DNA binding (GO:0003697)	118	55	23.13	+	2.38	4.77e-07	2.5e-05
exonuclease activity, active with either ribo- or deoxyribonucleic acids and producing 5'-phosphomonoesters (GO:0016796)	58	27	11.37	+	2.37	0.000559	0.0146
ubiquitin protein ligase binding (GO:0031625)	295	137	57.82	+	2.37	2.89e-15	6.2e-13
NAD binding (GO:0051287)	56	26	10.98	+	2.37	0.000509	0.0135
cadherin binding (GO:0045296)	321	149	62.92	+	2.37	1.27e-16	3.16e-14
nuclear hormone receptor binding (GO:0035257)	158	73	30.97	+	2.36	9.66e-09	7.73e-07
unfolded protein binding (GO:0051082)	128	59	25.09	+	2.35	2.59e-07	1.55e-05
nuclear receptor binding (GO:0016922)	115	53	22.54	+	2.35	1e-06	4.68e-05
steroid hormone receptor binding (GO:0035258)	94	43	18.42	+	2.33	1.29e-05	0.000516
promoter-specific chromatin binding (GO:1990841)	57	26	11.17	+	2.33	0.000845	0.0201
heat shock protein binding (GO:0031072)	125	57	24.5	+	2.33	5.39e-07	2.71e-05
tRNA binding (GO:0000049)	64	29	12.54	+	2.31	0.000365	0.0104
transferase activity, transferring pentosyl groups (GO:0016763)	53	24	10.39	+	2.31	0.00165	0.0358
single-stranded RNA binding (GO:0003727)	83	37	16.27	+	2.27	9.37e-05	0.00309
mRNA 3'-UTR binding (GO:0003730)	93	41	18.23	+	2.25	5.07e-05	0.00173
3'-5' exonuclease activity (GO:0008408)	55	24	10.78	+	2.23	0.00195	0.0407
peptide N-acetyltransferase activity (GO:0034212)	72	31	14.11	+	2.2	0.000456	0.0122
protein serine/threonine phosphatase activity (GO:0004722)	75	32	14.7	+	2.18	0.000537	0.0141
histone acetyltransferase activity (GO:0004402)	61	26	11.96	+	2.17	0.00193	0.0405
ATPase binding (GO:0051117)	84	35	16.46	+	2.13	0.000414	0.0115
chaperone binding (GO:0051087)	104	43	20.39	+	2.11	0.000115	0.00369
peptide-lysine-N-acetyltransferase activity (GO:0061733)	63	26	12.35	+	2.11	0.00229	0.0459
acetyltransferase activity (GO:0016407)	114	47	22.35	+	2.1	4.11e-05	0.00144
GDP binding (GO:0019003)	74	30	14.5	+	2.07	0.00129	0.0285
hormone receptor binding (GO:0051427)	191	77	37.44	+	2.06	4.53e-07	2.4e-05
exonuclease activity (GO:0004527)	83	33	16.27	+	2.03	0.000975	0.0228
histone binding (GO:0042393)	203	80	39.79	+	2.01	4.19e-07	2.3e-05
N-acetyltransferase activity (GO:0008080)	92	36	18.03	+	2	0.000729	0.0177
N-acyltransferase activity (GO:0016410)	116	45	22.74	+	1.98	0.000236	0.0071
RNA polymerase II-specific DNA-binding transcription factor binding (GO:0061629)	287	111	56.25	+	1.97	6.6e-09	5.99e-07
chromatin DNA binding (GO:0031490)	109	42	21.37	+	1.97	0.000367	0.0104
protein phosphatase binding (GO:0019903)	143	55	28.03	+	1.96	4.52e-05	0.00157
phosphatase binding (GO:0019902)	188	71	36.85	+	1.93	6.41e-06	0.000268
protease binding (GO:0002020)	133	49	26.07	+	1.88	0.000273	0.00801
helicase activity (GO:0004386)	159	58	31.17	+	1.86	9.81e-05	0.00321
DNA-binding transcription factor binding (GO:0140297)	369	133	72.33	+	1.84	7.58e-09	6.51e-07
catalytic activity, acting on RNA (GO:0140098)	392	141	76.84	+	1.84	2.49e-09	2.73e-07
cell adhesion molecule binding (GO:0050839)	501	178	98.2	+	1.81	4.91e-11	6.82e-09
signaling adaptor activity (GO:0035591)	107	38	20.97	+	1.81	0.00229	0.0458
ribonuclease activity (GO:0004540)	119	42	23.33	+	1.8	0.00178	0.0382
nucleotidyltransferase activity (GO:0016779)	139	49	27.25	+	1.8	0.000703	0.0172
DNA-dependent ATPase activity (GO:0008094)	114	40	22.35	+	1.79	0.00214	0.0437
molecular adaptor activity (GO:0060090)	327	114	64.1	+	1.78	3.4e-07	1.98e-05
nucleoside binding (GO:0001882)	397	138	77.82	+	1.77	2.25e-08	1.77e-06
GTPase activity (GO:0003924)	332	115	65.08	+	1.77	4.05e-07	2.28e-05
protein-macromolecule adaptor activity (GO:0030674)	258	89	50.57	+	1.76	1.01e-05	0.000411
GTP binding (GO:0005525)	383	132	75.07	+	1.76	6.94e-08	4.61e-06
purine nucleoside binding (GO:0001883)	390	134	76.44	+	1.75	6.41e-08	4.45e-06
ribonucleoside binding (GO:0032549)	390	134	76.44	+	1.75	6.41e-08	4.39e-06
phosphoprotein phosphatase activity (GO:0004721)	181	62	35.48	+	1.75	0.00024	0.00716
transcription coactivator activity (GO:0003713)	340	116	66.64	+	1.74	7.33e-07	3.53e-05
isomerase activity (GO:0016853)	170	58	33.32	+	1.74	0.000427	0.0118
purine ribonucleoside binding (GO:0032550)	387	132	75.86	+	1.74	1.1e-07	7.12e-06
protein domain specific binding (GO:0019904)	710	241	139.17	+	1.73	6.39e-13	1.16e-10
protein kinase binding (GO:0019901)	667	223	130.74	+	1.71	1.71e-11	2.6e-09
kinase binding (GO:0019900)	755	251	147.99	+	1.7	1.36e-12	2.38e-10
enzyme binding (GO:0019899)	2259	747	442.79	+	1.69	4.37e-37	2.06e-34
protein kinase regulator activity (GO:0019887)	185	61	36.26	+	1.68	0.000685	0.0171
guanyl nucleotide binding (GO:0019001)	404	133	79.19	+	1.68	4.78e-07	2.48e-05
guanyl ribonucleotide binding (GO:0032561)	404	133	79.19	+	1.68	4.78e-07	2.45e-05
ubiquitin-protein transferase activity (GO:0004842)	394	128	77.23	+	1.66	1.53e-06	6.93e-05
ubiquitin-like protein transferase activity (GO:0019787)	419	136	82.13	+	1.66	7.19e-07	3.5e-05
transcription coregulator activity (GO:0003712)	604	196	118.39	+	1.66	2.56e-09	2.74e-07
cysteine-type peptidase activity (GO:0008234)	188	61	36.85	+	1.66	0.00101	0.0233
protein C-terminus binding (GO:0008022)	204	66	39.99	+	1.65	0.000653	0.0165
kinase regulator activity (GO:0019207)	214	69	41.95	+	1.64	0.000488	0.013
transferase activity, transferring acyl groups other than amino-acyl groups (GO:0016747)	237	76	46.45	+	1.64	0.000288	0.00839
protein-containing complex binding (GO:0044877)	1252	400	245.4	+	1.63	2.46e-17	6.84e-15
transcription factor binding (GO:0008134)	689	220	135.05	+	1.63	7.75e-10	9.14e-08
chromatin binding (GO:0003682)	566	177	110.94	+	1.6	1.13e-07	7.2e-06
ubiquitin protein ligase activity (GO:0061630)	238	73	46.65	+	1.56	0.00115	0.0257
nucleic acid binding (GO:0003676)	4107	1250	805.01	+	1.55	1.1e-50	7.41e-48
ubiquitin-like protein ligase activity (GO:0061659)	248	75	48.61	+	1.54	0.00142	0.0312
transferase activity, transferring acyl groups (GO:0016746)	269	81	52.73	+	1.54	0.00102	0.0234
structural molecule activity (GO:0005198)	706	210	138.38	+	1.52	1.95e-07	1.19e-05
ATPase activity, coupled (GO:0042623)	293	87	57.43	+	1.51	0.000984	0.0229
pyrophosphatase activity (GO:0016462)	873	259	171.12	+	1.51	7.69e-09	6.48e-07
hydrolase activity, acting on acid anhydrides, in phosphorus-containing anhydrides (GO:0016818)	877	260	171.9	+	1.51	6.63e-09	5.9e-07
hydrolase activity, acting on acid anhydrides (GO:0016817)	877	260	171.9	+	1.51	6.63e-09	5.8e-07
nucleoside-triphosphatase activity (GO:0017111)	820	243	160.73	+	1.51	2.57e-08	1.96e-06
phosphatase activity (GO:0016791)	273	80	53.51	+	1.5	0.00227	0.0459
identical protein binding (GO:0042802)	1866	537	365.75	+	1.47	1.27e-15	2.86e-13
oxidoreductase activity (GO:0016491)	769	219	150.73	+	1.45	1.63e-06	7.25e-05
protein homodimerization activity (GO:0042803)	661	188	129.56	+	1.45	8.8e-06	0.000364
enzyme regulator activity (GO:0030234)	1065	300	208.75	+	1.44	3.01e-08	2.22e-06
heterocyclic compound binding (GO:1901363)	6060	1686	1187.82	+	1.42	1.91e-51	1.5e-48
enzyme activator activity (GO:0008047)	529	147	103.69	+	1.42	0.000221	0.00672
organic cyclic compound binding (GO:0097159)	6147	1696	1204.87	+	1.41	7.15e-50	4.22e-47
purine ribonucleoside triphosphate binding (GO:0035639)	1859	499	364.38	+	1.37	1.71e-10	2.18e-08
nucleotide binding (GO:0000166)	2183	585	427.89	+	1.37	4.16e-12	7e-10
nucleoside phosphate binding (GO:1901265)	2184	585	428.09	+	1.37	4.2e-12	6.84e-10
protein binding (GO:0005515)	12129	3243	2377.4	+	1.36	1.5e-153	7.08e-150
purine nucleotide binding (GO:0017076)	1938	517	379.87	+	1.36	1.69e-10	2.22e-08
purine ribonucleotide binding (GO:0032555)	1925	512	377.32	+	1.36	3.12e-10	3.78e-08
ribonucleotide binding (GO:0032553)	1941	516	380.45	+	1.36	3e-10	3.73e-08
protein dimerization activity (GO:0046983)	1019	270	199.73	+	1.35	1.03e-05	0.000415
catalytic activity (GO:0003824)	5829	1525	1142.54	+	1.33	5.4e-32	1.82e-29
transferase activity (GO:0016740)	2363	618	463.17	+	1.33	3.35e-11	4.94e-09
transferase activity, transferring phosphorus-containing groups (GO:0016772)	985	255	193.07	+	1.32	8.09e-05	0.00271
catalytic activity, acting on a protein (GO:0140096)	2234	577	437.89	+	1.32	9.2e-10	1.03e-07
hydrolase activity, acting on ester bonds (GO:0016788)	761	196	149.16	+	1.31	0.000701	0.0172
hydrolase activity (GO:0016787)	2555	658	500.8	+	1.31	5.91e-11	7.97e-09
adenyl nucleotide binding (GO:0030554)	1581	396	309.89	+	1.28	9.07e-06	0.000372
ATP binding (GO:0005524)	1511	378	296.17	+	1.28	1.67e-05	0.000651
small molecule binding (GO:0036094)	2583	646	506.29	+	1.28	6.02e-09	5.8e-07
adenyl ribonucleotide binding (GO:0032559)	1570	391	307.74	+	1.27	1.52e-05	0.000597
carbohydrate derivative binding (GO:0097367)	2283	567	447.49	+	1.27	1.53e-07	9.63e-06
anion binding (GO:0043168)	2856	680	559.8	+	1.21	1.34e-06	6.18e-05
binding (GO:0005488)	15295	3624	2997.97	+	1.21	1.06e-110	1.67e-107
drug binding (GO:0008144)	1772	418	347.33	+	1.2	0.000452	0.0122
molecular_function (GO:0003674)	17653	3863	3460.16	+	1.12	2.71e-75	3.19e-72
ion binding (GO:0043167)	6355	1346	1245.64	+	1.08	0.00199	0.0413
transporter activity (GO:0005215)	1223	182	239.72	-	0.76	0.000273	0.00805
transmembrane transporter activity (GO:0022857)	1062	141	208.16	-	0.68	3.51e-06	0.000149
ion transmembrane transporter activity (GO:0015075)	880	111	172.49	-	0.64	3.24e-06	0.000139
cation transmembrane transporter activity (GO:0008324)	652	82	127.8	-	0.64	6.12e-05	0.00208
monovalent inorganic cation transmembrane transporter activity (GO:0015077)	396	49	77.62	-	0.63	0.0015	0.0328
inorganic cation transmembrane transporter activity (GO:0022890)	607	75	118.98	-	0.63	6.44e-05	0.00217
active transmembrane transporter activity (GO:0022804)	352	43	69	-	0.62	0.00249	0.0496
calcium ion binding (GO:0005509)	725	88	142.11	-	0.62	5.63e-06	0.000237
inorganic molecular entity transmembrane transporter activity (GO:0015318)	830	98	162.69	-	0.6	3.04e-07	1.79e-05
glycosaminoglycan binding (GO:0005539)	233	23	45.67	-	0.5	0.000869	0.0206
antigen binding (GO:0003823)	186	18	36.46	-	0.49	0.00227	0.0458
organic anion transmembrane transporter activity (GO:0008514)	212	20	41.55	-	0.48	0.000901	0.0212
channel activity (GO:0015267)	484	43	94.87	-	0.45	3.51e-08	2.54e-06
passive transmembrane transporter activity (GO:0022803)	485	43	95.06	-	0.45	2.65e-08	1.99e-06
cation channel activity (GO:0005261)	344	30	67.43	-	0.44	2.83e-06	0.000123
ion channel activity (GO:0005216)	441	38	86.44	-	0.44	6.52e-08	4.39e-06
anion transmembrane transporter activity (GO:0008509)	336	28	65.86	-	0.43	1.43e-06	6.54e-05
heparin binding (GO:0008201)	170	14	33.32	-	0.42	0.000624	0.0158
molecular transducer activity (GO:0060089)	1531	125	300.09	-	0.42	8.74e-28	2.58e-25
signaling receptor activity (GO:0038023)	1522	122	298.33	-	0.41	1.78e-28	5.58e-26
metal ion transmembrane transporter activity (GO:0046873)	439	35	86.05	-	0.41	6.23e-09	5.88e-07
cytokine activity (GO:0005125)	217	16	42.53	-	0.38	2.41e-05	0.000901
G protein-coupled peptide receptor activity (GO:0008528)	147	10	28.81	-	0.35	0.000304	0.00875
peptide receptor activity (GO:0001653)	153	10	29.99	-	0.33	0.000116	0.00368
receptor regulator activity (GO:0030545)	538	35	105.45	-	0.33	8.84e-14	1.81e-11
transmembrane signaling receptor activity (GO:0004888)	1305	84	255.79	-	0.33	1.05e-32	4.12e-30
inorganic anion transmembrane transporter activity (GO:0015103)	141	9	27.64	-	0.33	0.000219	0.0067
signaling receptor activator activity (GO:0030546)	492	31	96.44	-	0.32	3.94e-13	7.44e-11
secondary active transmembrane transporter activity (GO:0015291)	239	15	46.85	-	0.32	5.78e-07	2.84e-05
receptor ligand activity (GO:0048018)	487	30	95.46	-	0.31	2.79e-13	5.48e-11
growth factor activity (GO:0008083)	163	10	31.95	-	0.31	4.59e-05	0.00158
gated channel activity (GO:0022836)	342	18	67.04	-	0.27	3.46e-11	4.95e-09
serine-type endopeptidase inhibitor activity (GO:0004867)	96	5	18.82	-	0.27	0.000678	0.017
ligand-gated channel activity (GO:0022834)	139	7	27.25	-	0.26	2.6e-05	0.000944
ligand-gated ion channel activity (GO:0015276)	139	7	27.25	-	0.26	2.6e-05	0.000937
transmembrane receptor protein kinase activity (GO:0019199)	83	4	16.27	-	0.25	0.00124	0.0274
symporter activity (GO:0015293)	146	7	28.62	-	0.24	1.36e-05	0.00054
ligand-gated cation channel activity (GO:0099094)	106	5	20.78	-	0.24	0.000249	0.00738
hormone activity (GO:0005179)	128	6	25.09	-	0.24	3.26e-05	0.00115
solute:cation symporter activity (GO:0015294)	108	5	21.17	-	0.24	0.000171	0.00533
sodium ion transmembrane transporter activity (GO:0015081)	157	7	30.77	-	0.23	2.22e-06	9.8e-05
voltage-gated ion channel activity (GO:0005244)	198	8	38.81	-	0.21	3.76e-08	2.69e-06
voltage-gated channel activity (GO:0022832)	199	8	39.01	-	0.21	2.49e-08	1.93e-06
solute:sodium symporter activity (GO:0015370)	76	3	14.9	-	0.2	0.00111	0.0251
potassium ion transmembrane transporter activity (GO:0015079)	159	6	31.17	-	0.19	4.26e-07	2.31e-05
transmitter-gated channel activity (GO:0022835)	62	2	12.15	-	0.16	0.00189	0.0401
transmitter-gated ion channel activity (GO:0022824)	62	2	12.15	-	0.16	0.00189	0.0399
chloride transmembrane transporter activity (GO:0015108)	101	3	19.8	-	0.15	2.51e-05	0.000924
voltage-gated cation channel activity (GO:0022843)	141	4	27.64	-	0.14	2.32e-07	1.41e-05
G protein-coupled receptor activity (GO:0004930)	884	23	173.27	-	0.13	1.08e-42	5.67e-40
neurotransmitter receptor activity (GO:0030594)	118	3	23.13	-	0.13	1.62e-06	7.27e-05
potassium channel activity (GO:0005267)	123	3	24.11	-	0.12	7.37e-07	3.51e-05
voltage-gated potassium channel activity (GO:0005249)	89	2	17.44	-	0.11	2.48e-05	0.00092
organic hydroxy compound transmembrane transporter activity (GO:1901618)	50	1	9.8	-	0.1	0.002	0.0413
transmitter-gated ion channel activity involved in regulation of postsynaptic membrane potential (GO:1904315)	55	1	10.78	-	0.09	0.000882	0.0208
extracellular matrix structural constituent (GO:0005201)	165	3	32.34	-	0.09	8.17e-10	9.4e-08
neurotransmitter receptor activity involved in regulation of postsynaptic membrane potential (GO:0099529)	58	1	11.37	-	0.09	0.000592	0.0151
chloride channel activity (GO:0005254)	75	1	14.7	-	0.07	3.26e-05	0.00116
postsynaptic neurotransmitter receptor activity (GO:0098960)	78	1	15.29	-	0.07	2.19e-05	0.000832
immunoglobulin receptor binding (GO:0034987)	98	1	19.21	-	0.05	7.85e-07	3.7e-05
G protein-coupled neurotransmitter receptor activity (GO:0099528)	41	0	8.04	-	< 0.01	0.00108	0.0246
steroid hydroxylase activity (GO:0008395)	40	0	7.84	-	< 0.01	0.00184	0.0392
G protein-coupled amine receptor activity (GO:0008227)	63	0	12.35	-	< 0.01	2.09e-05	0.000809
odorant binding (GO:0005549)	98	0	19.21	-	< 0.01	4.93e-08	3.47e-06
extracellular matrix structural constituent conferring tensile strength (GO:0030020)	41	0	8.04	-	< 0.01	0.00108	0.0245
olfactory receptor activity (GO:0004984)	439	0	86.05	-	< 0.01	6.68e-35	2.87e-32
sodium channel activity (GO:0005272)	45	0	8.82	-	< 0.01	0.000449	0.0122
oxidoreductase activity, acting on paired donors, with incorporation or reduction of molecular oxygen, reduced flavin or flavoprotein as one donor, and incorporation of one atom of oxygen (GO:0016712)	39	0	7.64	-	< 0.01	0.00171	0.0368

## Sheet: Reactome
Pathway identifier	Pathway name	#Entities found	#Entities total	Entities ratio	Entities pValue	Entities FDR	#Reactions found	#Reactions total	Reactions ratio	Species identifier	Species name	Submitted entities found	Mapped entities	Found reaction identifiers
R-HSA-72766	Translation	243	339	0.0233568	1.11022e-16	8.23785e-14	83	99	0.00779528	9606	Homo sapiens	RPL4;EIF4A2;RPL5;RPL30;RPL3;RPL32;RPL31;RPL34;SMC3;RPL8;EPRS;RPL9;NUDT3;RPL6;RPL7;RPS15;RPS14;RPS16;RPL18A;RPS19;RPL36AL;RPS18;RPL36;RPL35;RPL38;RPL37;RPS11;RPS10;RPL39;RPS13;RPS12;EIF2A;ATP6V0E1;RPL21;PRKCB;RPL23;RPL22;MRPS18A;FNDC3A;TMEM170A;MRPS18C;PPA2;KARS;PPA1;XRN2;RPL24;VDAC2;RPL27;TARS2;RPL26;RPL29;AURKAIP1;RPL28;UBA52;TMEM63A;SAR1A;ABCB7;MRPL18;RPN1;MRPL16;MRPL14;MRPL15;MRPL12;MRPL13;GSP…		R-HSA-156930;R-HSA-1799326;R-HSA-5368279;R-HSA-156808;R-HSA-380170;R-HSA-72722;R-HSA-156823;R-HSA-380048;R-HSA-449937;R-HSA-156826;R-HSA-157849;R-HSA-156832;R-HSA-72619;R-HSA-72621;R-HSA-380201;R-HSA-5691512;R-HSA-380203;R-HSA-5419261;R-HSA-72622;R-HSA-71732;R-HSA-72631;R-HSA-1799330;R-HSA-1799329;R-HSA-72635;R-HSA-1799335;R-HSA-1799332;R-HSA-5389842;R-HSA-379844;R-HSA-5419281;R-HSA-379974;R-HSA-…
R-HSA-8953854	Metabolism of RNA	471	782	0.053879	1.11022e-16	8.23785e-14	139	187	0.0147244	9606	Homo sapiens	RPL4;RPL5;POP5;RPL30;POP7;RPL3;NUP107;RPL32;RPL31;POP4;RPL34;HNRNPU;PHAX;HNRNPR;SMC3;RPL8;EPRS;RPL9;RPL6;TSEN54;RPL7;GLE1;PSMD8;LSM10;PSMD9;PSMD6;PSMD7;PSMD4;MYC;PSMD2;PSMD3;RPL36;RPL35;RPL38;RPL37;RPL39;NUP210;RPL21;PRKCB;RPL23;RPL22;WDR75;FNDC3A;SCAMP2;DDX39A;SCO2;ZC3H11A;PSME3;CLNS1A;UQCRC1;PSME1;PSME2;RPL24;RPL27;NUP98;RPL26;RPL29;CFAP97;RPL28;UBA52;SF1;PRR13;SLBP;SET;ANAPC15;ABCB7;SHMT2;RPN1…		R-HSA-6793057;R-HSA-77069;R-HSA-77068;R-HSA-428296;R-HSA-77073;R-HSA-77585;R-HSA-191763;R-HSA-77584;R-HSA-77587;R-HSA-450580;R-HSA-158481;R-HSA-429845;R-HSA-77586;R-HSA-77077;R-HSA-77589;R-HSA-158484;R-HSA-77591;R-HSA-9024159;R-HSA-77078;R-HSA-77590;R-HSA-77593;R-HSA-77081;R-HSA-77592;R-HSA-77083;R-HSA-77594;R-HSA-77085;R-HSA-6790982;R-HSA-429860;R-HSA-927789;R-HSA-77090;R-HSA-450595;R-HSA-72231;…
R-HSA-9010553	Regulation of expression of SLITs and ROBOs	147	183	0.0126085	1.11022e-16	8.23785e-14	8	20	0.0015748	9606	Homo sapiens	RPL4;RPL5;RPL30;RPL3;RPL32;RPL31;RPL34;EIF4A3;SMC3;RPL8;RPL10A;RPL9;RPL6;NUDT3;RPL7;RPS15;PSMD8;RPS14;PSMD9;PSMD6;RPS16;PSMD7;RPS19;PSMD4;RPL18A;RPS18;RPL36AL;PSMD2;PSMD3;MAGOH;RPL36;RPL35;RPL38;RPL37;RPS11;RPS10;RPL39;RPS13;RPS12;FBXO9;RPS9;ATP6V0E1;RPS7;RPL21;USP4;RPS8;PRKCB;RPS5;RPL23;RPS6;RPL22;TAP1;RPSA;FNDC3A;PDIA6;RBX1;PDIA4;BIN2;PSME3;PSME1;UBE2V2;RPL24;PSME2;VDAC2;RPL27;RPL26;RPL29;RPL28…		R-HSA-9011289;R-HSA-9010872;R-HSA-9010523;R-HSA-9014652;R-HSA-9011313;R-HSA-8986083;R-HSA-9014610;R-HSA-9011300
R-HSA-72706	GTP hydrolysis and joining of the 60S ribosomal subunit	108	120	0.00826788	3.33067e-16	1.64757e-13	3	3	0.00023622	9606	Homo sapiens	RPL4;EIF4A2;RPL5;RPL30;RPL3;RPL32;RPL31;RPL34;SMC3;RPL8;RPL10A;RPL9;RPL6;NUDT3;RPL7;RPS15;RPS14;ZFP36;RPS16;RPS19;RPL18A;RPS18;RPL36AL;RPL36;RPL35;RPL38;RPL37;RPS11;RPS10;RPL39;RPS13;RPS12;EIF2A;RPS9;ATP6V0E1;RPS7;RPL21;USP4;RPS8;PRKCB;RPS5;RPL23;RPS6;RPL22;RPSA;FNDC3A;PDIA6;EEF1A1;XRN2;RPL24;VDAC2;RPL27;RPL26;RPL29;RPL28;UBA52;TMEM63A;ABCB7;MARK3;RPL41;EIF2S2;EIF2S1;RPS26;RPS25;RPS28;EIF2S3;EIF5…		R-HSA-72672;R-HSA-72619;R-HSA-72671
R-HSA-927802	Nonsense-Mediated Decay (NMD)	110	124	0.00854348	4.44089e-16	1.64757e-13	6	6	0.000472441	9606	Homo sapiens	RPL4;RPL5;RPL30;RPL3;RPL32;ARL6IP1;RPL31;RPL34;EIF4A3;SMC3;RPL8;RPL10A;RPL9;RPL6;NUDT3;RPL7;RPS15;RPS14;RPS16;RPS19;RPL18A;RPS18;RPL36AL;PPP2R1A;MAGOH;RPL36;RPL35;RPL38;RPL37;RPS11;RPS10;RPL39;RPS13;RPS12;RPS9;ATP6V0E1;RPS7;RPL21;USP4;RPS8;PRKCB;RPS5;RPL23;RPS6;RPL22;RPSA;FNDC3A;PDIA6;RPL24;VDAC2;RPL27;RPL26;RPL29;RPL28;UBA52;TMEM63A;RBM8A;ABCB7;GSPT1;NRBF2;RPL41;UPF3B;MAGOHB;RPS26;RPS25;RPS28;RP…		R-HSA-927836;R-HSA-927789;R-HSA-927832;R-HSA-927830;R-HSA-927813;R-HSA-927889
R-HSA-975957	Nonsense Mediated Decay (NMD) enhanced by the Exon Junction Complex (EJC)	110	124	0.00854348	4.44089e-16	1.64757e-13	5	5	0.000393701	9606	Homo sapiens	RPL4;RPL5;RPL30;RPL3;RPL32;ARL6IP1;RPL31;RPL34;EIF4A3;SMC3;RPL8;RPL10A;RPL9;RPL6;NUDT3;RPL7;RPS15;RPS14;RPS16;RPS19;RPL18A;RPS18;RPL36AL;PPP2R1A;MAGOH;RPL36;RPL35;RPL38;RPL37;RPS11;RPS10;RPL39;RPS13;RPS12;RPS9;ATP6V0E1;RPS7;RPL21;USP4;RPS8;PRKCB;RPS5;RPL23;RPS6;RPL22;RPSA;FNDC3A;PDIA6;RPL24;VDAC2;RPL27;RPL26;RPL29;RPL28;UBA52;TMEM63A;RBM8A;ABCB7;GSPT1;NRBF2;RPL41;UPF3B;MAGOHB;RPS26;RPS25;RPS28;RP…		R-HSA-927836;R-HSA-927832;R-HSA-927830;R-HSA-927813;R-HSA-927889
R-HSA-72689	Formation of a pool of free 40S subunits	99	106	0.00730329	6.66134e-16	2.11831e-13	2	2	0.00015748	9606	Homo sapiens	RPL4;RPL5;RPL30;RPL3;RPL32;RPL31;RPL34;SMC3;RPL8;RPL10A;RPL9;RPL6;NUDT3;RPL7;RPS15;RPS14;ZFP36;RPS16;RPS19;RPL18A;RPS18;RPL36AL;RPL36;RPL35;RPL38;RPL37;RPS11;RPS10;RPL39;RPS13;RPS12;RPS9;ATP6V0E1;RPS7;RPL21;USP4;RPS8;RPS5;RPL23;RPS6;RPL22;RPSA;PDIA6;EEF1A1;RPL24;VDAC2;RPL27;RPL26;RPL29;RPL28;UBA52;TMEM63A;ABCB7;RPL41;RPS26;RPS25;RPS28;RPS27;RPS29;RPL27A;RPS20;RPS21;EIF4G2;RPS24;RPS23;RPLP1;RPLP0;…		R-HSA-72673;R-HSA-72676
R-HSA-156827	L13a-mediated translational silencing of Ceruloplasmin expression	107	120	0.00826788	8.88178e-16	2.46914e-13	3	3	0.00023622	9606	Homo sapiens	RPL4;EIF4A2;RPL5;RPL30;RPL3;RPL32;RPL31;RPL34;SMC3;RPL8;RPL10A;RPL9;RPL6;NUDT3;RPL7;RPS15;RPS14;ZFP36;RPS16;RPS19;RPL18A;RPS18;RPL36AL;RPL36;RPL35;RPL38;RPL37;RPS11;RPS10;RPL39;RPS13;RPS12;EIF2A;RPS9;ATP6V0E1;RPS7;RPL21;USP4;RPS8;PRKCB;RPS5;RPL23;RPS6;RPL22;RPSA;FNDC3A;PDIA6;EEF1A1;XRN2;RPL24;VDAC2;RPL27;RPL26;RPL29;RPL28;UBA52;TMEM63A;ABCB7;RPL41;EIF2S2;EIF2S1;RPS26;RPS25;RPS28;EIF2S3;RPS27;RPS2…		R-HSA-156832;R-HSA-156823;R-HSA-156826
R-HSA-1799339	SRP-dependent cotranslational protein targeting to membrane	106	119	0.00819898	1.33227e-15	3.13971e-13	5	5	0.000393701	9606	Homo sapiens	RPL4;RPL5;SRP19;RPL30;RPL3;RPL32;RPL31;RPL34;SMC3;RPL8;SRP14;RPL10A;RPL9;RPL6;NUDT3;RPL7;RPS15;RPS14;RPS16;RPS19;RPL18A;RPS18;RPL36AL;RPL36;RPL35;RPL38;RPL37;RPS11;RPS10;RPL39;RPS13;RPS12;RPS9;ATP6V0E1;RPS7;RPL21;USP4;RPS8;RPS5;RPL23;RPS6;RPL22;RPSA;PDIA6;RPL24;VDAC2;RPL27;RPL26;RPL29;RPL28;UBA52;TMEM63A;ABCB7;RPN1;SSR1;NCKAP1L;RPL41;RPS26;RPS25;RPS28;RPS27;RPS29;RPL27A;SRPRB;RPS20;RPS21;RPS24;RP…		R-HSA-1799326;R-HSA-1799330;R-HSA-1799329;R-HSA-1799335;R-HSA-1799332
R-HSA-72163	mRNA Splicing - Major Pathway	143	185	0.0127463	1.44329e-15	3.13971e-13	9	9	0.000708661	9606	Homo sapiens	DGKA;EIF4A3;HNRNPU;HNRNPR;CWC25;CWC27;IPO5;CCAR1;EFTUD2;SNRPD2;SNRPD1;CWC22;MAGOH;PAPOLA;SNRPD3;TXNL4A;SRRM2;TPD52;CSNK1G3;SNRPN;MIF;WBP11;GTF2F1;GTF2F2;CRNKL1;CDC40;SRRM1;PRPF6;HNRNPUL1;SNRPG;SRSF2;UQCRC1;CD2BP2;SRSF3;SNRNP27;SNRPE;SRSF4;SNRPF;SRSF5;SRSF6;SNRPC;SNRNP200;FKBP4;SRSF7;SNRPA;SNRPB;SRSF9;SF1;IDI1;DDX5;RBM8A;DHX9;SHMT2;CSTF3;SNU13;BAZ2B;HNRNPLL;PRPF8;FAM160B1;ATXN3;PCBP1;PCBP2;DHX38;R…		R-HSA-72160;R-HSA-72130;R-HSA-72231;R-HSA-156661;R-HSA-72139;R-HSA-72107;R-HSA-72124;R-HSA-72143;R-HSA-72127
R-HSA-1236974	ER-Phagosome pathway	132	165	0.0113683	1.55431e-15	3.13971e-13	10	10	0.000787402	9606	Homo sapiens	POP5;CHD9;SNAP23;IKBKB;PSMD8;SEC61A1;PSMD9;PSMD6;PSMD7;PSMD4;SEC61G;PSMD2;PSMD3;SEC61B;LGALS9;B2M;FBXO9;PDIA3;PPP1R16B;HLA-B;HLA-C;TAP1;HLA-A;HLA-F;PDIA4;TAPBP;HLA-E;VAMP8;PSMA5;PSMA3;PSMA4;PSMA1;PSMA2;PSME3;UBE2V2;PSME1;MAL;PSME2;SEC22B;UBA52;PSMD10;PSMD12;PSMD11;ANAPC15;PSMD14;PSMD13;RPN1;TAPBPL;PSMA7;PSMB6;PSMB7;PSMB4;PSMB5;ERICH1;SNX27;UBB;PSMB2;PSMB3;UBC;PSMB1;PSMF1;RPS27A;USP25;CCDC12;PSMB8…		R-HSA-8863895;R-HSA-1236947;R-HSA-8863973;R-HSA-8951595;R-HSA-1236935;R-HSA-8863858;R-HSA-1236965;R-HSA-1236949;R-HSA-1236971;R-HSA-8863914
R-HSA-72613	Eukaryotic Translation Initiation	112	130	0.00895687	1.88738e-15	3.22742e-13	21	21	0.00165354	9606	Homo sapiens	RPL4;EIF4A2;RPL5;RPL30;RPL3;RPL32;RPL31;RPL34;SMC3;RPL8;RPL10A;RPL9;RPL6;NUDT3;RPL7;RPS15;RPS14;ZFP36;RPS16;RPS19;RPL18A;RPS18;RPL36AL;RPL36;RPL35;RPL38;RPL37;RPS11;RPS10;RPL39;RPS13;RPS12;EIF2A;RPS9;ATP6V0E1;RPS7;RPL21;USP4;RPS8;PRKCB;RPS5;RPL23;RPS6;RPL22;RPSA;FNDC3A;PDIA6;EEF1A1;XRN2;RPL24;VDAC2;RPL27;RPL26;RPL29;RPL28;UBA52;TMEM63A;ABCB7;EIF4EBP1;MARK3;EIF2B4;RPL41;EIF2S2;EIF2S1;RPS26;RPS25;R…		R-HSA-72673;R-HSA-72672;R-HSA-156832;R-HSA-72676;R-HSA-72647;R-HSA-72619;R-HSA-156808;R-HSA-72621;R-HSA-72622;R-HSA-72691;R-HSA-72722;R-HSA-156823;R-HSA-72663;R-HSA-72631;R-HSA-156826;R-HSA-72697;R-HSA-72635;R-HSA-157849;R-HSA-72669;R-HSA-72671;R-HSA-72670
R-HSA-72737	Cap-dependent Translation Initiation	112	130	0.00895687	1.88738e-15	3.22742e-13	18	18	0.00141732	9606	Homo sapiens	RPL4;EIF4A2;RPL5;RPL30;RPL3;RPL32;RPL31;RPL34;SMC3;RPL8;RPL10A;RPL9;RPL6;NUDT3;RPL7;RPS15;RPS14;ZFP36;RPS16;RPS19;RPL18A;RPS18;RPL36AL;RPL36;RPL35;RPL38;RPL37;RPS11;RPS10;RPL39;RPS13;RPS12;EIF2A;RPS9;ATP6V0E1;RPS7;RPL21;USP4;RPS8;PRKCB;RPS5;RPL23;RPS6;RPL22;RPSA;FNDC3A;PDIA6;EEF1A1;XRN2;RPL24;VDAC2;RPL27;RPL26;RPL29;RPL28;UBA52;TMEM63A;ABCB7;EIF4EBP1;MARK3;EIF2B4;RPL41;EIF2S2;EIF2S1;RPS26;RPS25;R…		R-HSA-72673;R-HSA-72672;R-HSA-72676;R-HSA-72647;R-HSA-72619;R-HSA-156808;R-HSA-72621;R-HSA-72622;R-HSA-72691;R-HSA-72722;R-HSA-72663;R-HSA-72631;R-HSA-72697;R-HSA-72635;R-HSA-157849;R-HSA-72669;R-HSA-72671;R-HSA-72670
R-HSA-72203	Processing of Capped Intron-Containing Pre-mRNA	180	256	0.0176381	2.10942e-15	3.35398e-13	32	32	0.00251969	9606	Homo sapiens	NUP107;EIF4A3;HNRNPU;HNRNPR;CCAR1;GLE1;SNRPD2;SNRPD1;MAGOH;SNRPD3;SEC63;SRRM2;NUP210;MIF;CRNKL1;CDC40;SRRM1;DDX39A;ZC3H11A;UQCRC1;CD2BP2;NUP98;CFAP97;SF1;PRR13;SLBP;DHX9;SHMT2;CSTF3;SNU13;BAZ2B;HNRNPLL;AAAS;FAM160B1;PCBP1;PCBP2;GAR1;DHX38;NUP88;RBM10;PRPF38A;UPF3B;MEMO1;MAGOHB;HNRNPL;HNRNPM;SNW1;HNRNPK;HNRNPF;HNRNPD;NDUFAF3;GRB2;RNPS1;HNRNPC;PPP1R11;MRPS12;PQBP1;TUBA1C;HINT1;PCF11;DHX15;SEC13;PRP…		R-HSA-8849157;R-HSA-72130;R-HSA-159046;R-HSA-75079;R-HSA-159050;R-HSA-75081;R-HSA-75080;R-HSA-72139;R-HSA-75083;R-HSA-75082;R-HSA-111439;R-HSA-72143;R-HSA-77587;R-HSA-158481;R-HSA-158484;R-HSA-75097;R-HSA-75096;R-HSA-75098;R-HSA-77594;R-HSA-72095;R-HSA-72160;R-HSA-72231;R-HSA-72103;R-HSA-72107;R-HSA-158441;R-HSA-158447;R-HSA-72180;R-HSA-156661;R-HSA-72185;R-HSA-72124;R-HSA-72127;R-HSA-159101
R-HSA-909733	Interferon alpha/beta signaling	141	184	0.0126774	4.55191e-15	6.73683e-13	20	20	0.0015748	9606	Homo sapiens	IFITM3;IFITM1;CAMK2D;IFITM2;IFI6;IFIT5;ADAR;IFI35;SAMHD1;OASL;SOCS3;SOCS1;SNX27;ARIH1;GBP2;ATP6V1D;JAK1;IP6K2;IFNAR2;PPP1R16B;PTPN1;STAT1;MX2;STAT2;MX1;HLA-B;HLA-C;TAP1;ISG15;HLA-A;HLA-F;PSMB8;HLA-E;ISG20;BST2;NASP;IRF3;OAS1;OAS2;IRF4;IRF1;IRF2;IRF7;PTPN6;ABCE1;XAF1;IRF9		R-HSA-912685;R-HSA-912680;R-HSA-5223305;R-HSA-909732;R-HSA-909729;R-HSA-997314;R-HSA-909730;R-HSA-997311;R-HSA-909725;R-HSA-909724;R-HSA-997309;R-HSA-909726;R-HSA-909721;R-HSA-913529;R-HSA-909720;R-HSA-909722;R-HSA-1015702;R-HSA-909719;R-HSA-909718;R-HSA-1015699
R-HSA-72172	mRNA Splicing	146	196	0.0135042	1.29896e-14	1.80556e-12	14	14	0.00110236	9606	Homo sapiens	DGKA;EIF4A3;HNRNPU;HNRNPR;CWC25;CWC27;IPO5;CCAR1;EFTUD2;SNRPD2;SNRPD1;CWC22;MAGOH;PAPOLA;SNRPD3;SNRNP35;TXNL4A;SRRM2;TPD52;CSNK1G3;SNRPN;ZCRB1;MIF;WBP11;GTF2F1;GTF2F2;CRNKL1;CDC40;SRRM1;PRPF6;HNRNPUL1;SNRPG;SRSF2;UQCRC1;CD2BP2;SRSF3;SNRNP27;SNRPE;SRSF4;SNRPF;SRSF5;SNRNP25;SRSF6;SNRPC;SNRNP200;FKBP4;SRSF7;SNRPA;SNRPB;SRSF9;SF1;IDI1;DDX5;RBM8A;DHX9;SHMT2;CSTF3;SNU13;BAZ2B;HNRNPLL;PRPF8;FAM160B1;ATX…		R-HSA-72160;R-HSA-72130;R-HSA-75079;R-HSA-72231;R-HSA-75081;R-HSA-75080;R-HSA-72139;R-HSA-75083;R-HSA-72107;R-HSA-75082;R-HSA-72143;R-HSA-156661;R-HSA-72124;R-HSA-72127
R-HSA-1236975	Antigen processing-Cross presentation	141	187	0.0128841	1.4988e-14	1.94844e-12	21	23	0.00181102	9606	Homo sapiens	POP5;CHD9;SNAP23;NCF4;CTSS;IKBKB;PSMD8;SEC61A1;PSMD9;PSMD6;PSMD7;PSMD4;CTSL;SEC61G;PSMD2;PSMD3;UBAP2L;SEC61B;LGALS9;B2M;FBXO9;PDIA3;PPP1R16B;HLA-B;HLA-C;TAP1;CYBA;HLA-A;HLA-F;PDIA4;TAPBP;HLA-E;VAMP8;PSMA5;PSMA3;PSMA4;PSMA1;PSMA2;PSME3;UBE2V2;PSME1;MAL;PSME2;SEC22B;UBA52;SLU7;PSMD10;PSMD12;PSMD11;ANAPC15;PSMD14;PSMD13;RPN1;TAPBPL;PSMA7;PSMB6;PSMB7;PSMB4;PSMB5;ERICH1;SNX27;UBB;PSMB2;PSMB3;UBC;PSMB1…		R-HSA-1236947;R-HSA-8863973;R-HSA-8951595;R-HSA-1236948;R-HSA-1236949;R-HSA-1236954;R-HSA-1236955;R-HSA-8863914;R-HSA-1236956;R-HSA-8863895;R-HSA-1236935;R-HSA-8863858;R-HSA-1236967;R-HSA-1236964;R-HSA-1236965;R-HSA-1236970;R-HSA-1236971;R-HSA-1236939;R-HSA-1236943;R-HSA-1236940;R-HSA-1236941
R-HSA-983169	Class I MHC mediated antigen processing & presentation	276	465	0.032038	6.41709e-14	7.89302e-12	45	48	0.00377953	9606	Homo sapiens	POP5;LRR1;KEAP1;CBLB;UBE2L6;ENO1;UBE2L3;GLS;PSMD8;PSMD9;PSMD6;RNF115;PSMD7;RNF114;PSMD4;HERC1;PSMD2;CDC26;PSMD3;CDC27;UBAP2L;FBXO6;LGALS9;B2M;FBXO7;SKP1;HERC6;FBXO9;MED1;WSB1;HLA-B;HLA-C;FNDC3A;HLA-A;HLA-F;HLA-E;RNF126;PSME3;PSME1;PSME2;TXNIP;RBCK1;LAP3;UBA52;ANAPC13;ANAPC15;SAR1A;PRKDC;SAR1B;RPN1;TAPBPL;IQGAP1;UBE2J2;ANAPC10;DEDD2;ANAPC11;UBE2J1;ZMPSTE24;RNF213;PSMF1;SEC31A;SIAH2;LNPEP;STAM;CDC1…		R-HSA-1236947;R-HSA-8951499;R-HSA-1236948;R-HSA-1236949;R-HSA-203979;R-HSA-1236954;R-HSA-1236955;R-HSA-983427;R-HSA-983426;R-HSA-983425;R-HSA-1236956;R-HSA-983424;R-HSA-8863895;R-HSA-1236935;R-HSA-1236939;R-HSA-1236943;R-HSA-1236940;R-HSA-1236941;R-HSA-983150;R-HSA-8863973;R-HSA-8951595;R-HSA-983148;R-HSA-983147;R-HSA-983146;R-HSA-983145;R-HSA-983144;R-HSA-983142;R-HSA-983140;R-HSA-983138;R-HSA-8…
R-HSA-975956	Nonsense Mediated Decay (NMD) independent of the Exon Junction Complex (EJC)	91	101	0.0069588	6.79456e-14	7.94964e-12	1	1	7.87402e-05	9606	Homo sapiens	RPL4;RPL5;RPL30;RPL3;RPL32;RPL31;RPL34;SMC3;RPL8;RPL10A;RPL9;RPL6;NUDT3;RPL7;RPS15;RPS14;RPS16;RPS19;RPL18A;RPS18;RPL36AL;RPL36;RPL35;RPL38;RPL37;RPS11;RPS10;RPL39;RPS13;RPS12;RPS9;ATP6V0E1;RPS7;RPL21;USP4;RPS8;PRKCB;RPS5;RPL23;RPS6;RPL22;RPSA;FNDC3A;PDIA6;RPL24;VDAC2;RPL27;RPL26;RPL29;RPL28;UBA52;TMEM63A;ABCB7;GSPT1;RPL41;RPS26;RPS25;RPS28;RPS27;RPS29;RPL27A;RPS20;RPS21;RPS24;EIF4G1;RPS23;RPLP1;…		R-HSA-927789
R-HSA-156902	Peptide chain elongation	88	97	0.0066832	1.20459e-13	1.3371e-11	5	5	0.000393701	9606	Homo sapiens	RPL4;RPL5;RPL30;RPL3;RPL32;RPL31;RPL34;SMC3;RPL8;RPL10A;RPL9;RPL6;NUDT3;RPL7;RPS15;RPS14;RPS16;RPS19;RPL18A;RPS18;RPL36AL;RPL36;RPL35;RPL38;RPL37;RPS11;RPS10;RPL39;RPS13;RPS12;RPS9;ATP6V0E1;RPS7;RPL21;USP4;RPS8;RPS5;RPL23;RPS6;RPL22;RPSA;PDIA6;EEF1A1;RPL24;VDAC2;RPL27;RPL26;RPL29;RPL28;UBA52;TMEM63A;ABCB7;RPL41;EEF2;RPS26;RPS25;RPS28;RPS27;RPS29;RPL27A;RPS20;RPS21;RPS24;RPS23;RPLP1;RPLP0;ARHGAP1;…		R-HSA-156930;R-HSA-156915;R-HSA-156912;R-HSA-156923;R-HSA-156907
R-HSA-376176	Signaling by ROBO receptors	163	235	0.0161913	1.26676e-13	1.34277e-11	31	60	0.00472441	9606	Homo sapiens	RPL4;RPL5;RPL30;RPL3;RPL32;RPL31;RPL34;EIF4A3;SMC3;RPL8;RPL9;NUDT3;RPL6;RPL7;PSMD8;RPS15;PSMD9;RPS14;PSMD6;PSMD7;RPS16;PSMD4;RPL18A;RPS19;RPL36AL;RPS18;PSMD2;PSMD3;MAGOH;RPL36;RPL35;RPL38;RPL37;RPS11;RPS10;RPL39;RPS13;RPS12;FBXO9;CHID1;ATP6V0E1;RPL21;PRKCB;RPL23;RPL22;FNDC3A;BIN2;PSME3;PSME1;PSME2;RPL24;VDAC2;RPL27;RPL26;RPL29;PFN1;RPL28;UBA52;TMEM63A;ANAPC15;ABCB7;RPN1;GSPT1;PRKAR2A;PSMF1;VASP;R…		R-HSA-376140;R-HSA-8985799;R-HSA-9011289;R-HSA-9010648;R-HSA-9011224;R-HSA-9010523;R-HSA-9014812;R-HSA-428883;R-HSA-428510;R-HSA-9010641;R-HSA-428511;R-HSA-9010643;R-HSA-9014610;R-HSA-9010898;R-HSA-8986258;R-HSA-9010645;R-HSA-8985812;R-HSA-9011241;R-HSA-428515;R-HSA-8986083;R-HSA-428522;R-HSA-9011300;R-HSA-428534;R-HSA-428535;R-HSA-9010872;R-HSA-428533;R-HSA-8985594;R-HSA-9014652;R-HSA-428531;R-H…
R-HSA-6791226	Major pathway of rRNA processing in the nucleolus and cytosol	138	189	0.0130219	2.78888e-13	2.72e-11	7	7	0.000551181	9606	Homo sapiens	RPL4;RPL5;RPL30;RPL3;RPL32;RPL31;RPL34;SMC3;RPL8;RPL10A;RPL9;RPL6;NUDT3;RPL7;RPS15;RPS14;FBL;RPS16;RPS19;RPL18A;RPS18;RPL36AL;NIPAL3;RPL36;RPL35;RPL38;RPL37;RPS11;RPS10;RPL39;RPS13;RPS12;RPS9;ATP6V0E1;RPS7;RPL21;USP4;RPS8;IMP3;RPS5;RPL23;RPS6;RPL22;WDR75;RPSA;IMP4;CSNK1D;PDIA6;FTSJ3;SCAMP2;EBNA1BP2;POR;NCL;XRN2;RPL24;VDAC2;RPL27;RPL26;RPL29;RPL28;UBA52;TMEM63A;ABCB7;ISG20L2;SNU13;RRP7A;EMG1;ERI1;…		R-HSA-6791223;R-HSA-6791222;R-HSA-6791221;R-HSA-6791219;R-HSA-6791218;R-HSA-6791228;R-HSA-6791227
R-HSA-156842	Eukaryotic Translation Elongation	90	102	0.0070277	2.85549e-13	2.72e-11	9	9	0.000708661	9606	Homo sapiens	RPL4;RPL5;RPL30;RPL3;RPL32;RPL31;RPL34;SMC3;RPL8;RPL10A;RPL9;RPL6;NUDT3;RPL7;RPS15;EEF1B2;RPS14;RPS16;RPS19;RPL18A;RPS18;RPL36AL;RPL36;RPL35;RPL38;RPL37;RPS11;RPS10;RPL39;RPS13;RPS12;RPS9;ATP6V0E1;RPS7;RPL21;USP4;RPS8;RPS5;RPL23;RPS6;RPL22;RPSA;PDIA6;EEF1A1;RPL24;VDAC2;RPL27;RPL26;RPL29;RPL28;UBA52;TMEM63A;ABCB7;RPL41;EEF2;RPS26;RPS25;RPS28;RPS27;RPS29;RPL27A;RPS20;RPS21;RPS24;RPS23;RPLP1;RPLP0;A…		R-HSA-156930;R-HSA-156915;R-HSA-156912;R-HSA-156913;R-HSA-156923;R-HSA-156907;R-HSA-156910;R-HSA-156908;R-HSA-156909
R-HSA-1236977	Endosomal/Vacuolar pathway	78	82	0.00564972	2.95652e-13	2.72e-11	4	4	0.000314961	9606	Homo sapiens	PPP1R16B;SNX27;CTSL;HLA-B;HLA-C;LNPEP;HLA-A;HLA-F;B2M;CTSS;HLA-E		R-HSA-1236964;R-HSA-1236948;R-HSA-1236954;R-HSA-1236943
R-HSA-913531	Interferon Signaling	237	392	0.0270084	6.79456e-13	5.88289e-11	61	66	0.00519685	9606	Homo sapiens	IFITM3;EIF4A2;IFITM1;IFITM2;NUP107;EIF4A3;IFIT5;UBE2L6;IFI35;MT2A;NUB1;KPNA5;OSTF1;KPNA3;B2M;TRIM22;KPNA1;EIF2A;PPP1R16B;IFNAR2;GBP5;NUP210;PRKCB;HLA-B;TAP1;HLA-C;NOSIP;FNDC3A;HLA-A;HLA-F;HLA-E;PIAS1;PDE12;SNRPG;TRIM14;NUP98;UBA52;KPNB1;PRR13;AAAS;SOCS3;SOCS1;UBB;UBC;TPR;GAR1;NUP88;ATP6V1D;IP6K2;HLA-DRB5;EIF2AK2;NUP153;ISG15;ISG20;BST2;NASP;UBE2N;HLA-DRA;PIN1;XAF1;SP140L;EIF4G2;HLA-DRB1;EIF4G1;EI…		R-HSA-936462;R-HSA-8985097;R-HSA-8983688;R-HSA-8983680;R-HSA-1169307;R-HSA-909725;R-HSA-909724;R-HSA-909726;R-HSA-909721;R-HSA-909720;R-HSA-909722;R-HSA-9009950;R-HSA-1015702;R-HSA-8985104;R-HSA-909719;R-HSA-909718;R-HSA-1015699;R-HSA-912685;R-HSA-912680;R-HSA-909732;R-HSA-8985123;R-HSA-1031716;R-HSA-909729;R-HSA-1031713;R-HSA-909730;R-HSA-997311;R-HSA-873917;R-HSA-997309;R-HSA-873919;R-HSA-87391…
R-HSA-983170	Antigen Presentation: Folding, assembly and peptide loading of class I MHC	89	102	0.0070277	6.93223e-13	5.88289e-11	16	16	0.00125984	9606	Homo sapiens	SEC23A;SAR1B;TAPBPL;ZMPSTE24;SNX27;LGALS9;B2M;SEC31A;PPP1R16B;BCAP31;PDIA3;SEC13;HSPA5;ANXA2;ERAP1;HLA-B;HLA-C;TAP1;HLA-A;HLA-F;PSMB8;TAPBP;HLA-E;CANX;NAA15;CALR;ERGIC2		R-HSA-8951499;R-HSA-983148;R-HSA-983146;R-HSA-983145;R-HSA-983144;R-HSA-203979;R-HSA-983142;R-HSA-983427;R-HSA-983426;R-HSA-983138;R-HSA-983425;R-HSA-983424;R-HSA-983422;R-HSA-983421;R-HSA-983161;R-HSA-983158
R-HSA-8868773	rRNA processing in the nucleus and cytosol	146	207	0.0142621	7.17426e-13	5.88289e-11	13	15	0.0011811	9606	Homo sapiens	RPL4;RPL5;RPL30;RPL3;RPL32;RPL31;RPL34;THUMPD1;SMC3;RPL8;RPL10A;RPL9;RPL6;NUDT3;RPL7;RPS15;RPS14;FBL;RPS16;RPS19;RPL18A;RPS18;RPL36AL;NIPAL3;RPL36;RPL35;RPL38;RPL37;RPS11;RPS10;RPL39;RPS13;RPS12;RPS9;ATP6V0E1;RPS7;RPL21;USP4;RPS8;IMP3;RPS5;RPL23;RPS6;RPL22;WDR75;RPSA;IMP4;CSNK1D;PDIA6;FTSJ3;SCAMP2;EBNA1BP2;POR;DKC1;NCL;XRN2;NHP2;RPL24;VDAC2;RPL27;RPL26;RPL29;RPL28;UBA52;TMEM63A;ABCB7;NOP2;ISG20L2…		R-HSA-6790982;R-HSA-6790944;R-HSA-6790987;R-HSA-6791223;R-HSA-6791222;R-HSA-6791221;R-HSA-6791219;R-HSA-6791218;R-HSA-6791228;R-HSA-6791227;R-HSA-6790907;R-HSA-6790906;R-HSA-6790905
R-HSA-72764	Eukaryotic Translation Termination	90	106	0.00730329	2.16183e-12	1.69311e-10	5	5	0.000393701	9606	Homo sapiens	RPL4;RPL5;RPL30;RPL3;RPL32;RPL31;RPL34;APEH;SMC3;RPL8;RPL10A;RPL9;RPL6;NUDT3;RPL7;RPS15;RPS14;RPS16;RPS19;RPL18A;RPS18;RPL36AL;RPL36;RPL35;RPL38;RPL37;RPS11;RPS10;RPL39;RPS13;RPS12;RPS9;ATP6V0E1;RPS7;RPL21;USP4;RPS8;RPS5;RPL23;RPS6;RPL22;RPSA;PDIA6;RPL24;VDAC2;RPL27;RPL26;RPL29;RPL28;UBA52;TMEM63A;ABCB7;GSPT1;RPL41;RPS26;RPS25;RPS28;RPS27;RPS29;RPL27A;RPS20;RPS21;RPS24;RPS23;RPLP1;RPLP0;ARHGAP1;M…		R-HSA-141671;R-HSA-141691;R-HSA-141673;R-HSA-6800138;R-HSA-5691512
R-HSA-162906	HIV Infection	172	262	0.0180515	2.22777e-12	1.69311e-10	142	158	0.0124409	9606	Homo sapiens	NUP107;CCNH;HNRNPR;PSMD8;PSMD9;PSMD6;PSMD7;PSMD4;PSMD2;PSMD3;AP1S2;RCC1;B2M;SKP1;FBXO9;EIF2A;NUP210;AP1B1;HLA-A;PSME3;PSME1;PSME2;NUP98;UBA52;EIF1B;VPS28;PRR13;ANAPC15;SHMT2;RPN1;SUPT4H1;WDR61;AAAS;MTMR6;FAM160B1;GAR1;NUP88;PSMF1;XRCC6;APOBEC3G;XRCC5;NMT1;CD28;ECHDC2;NMT2;CALR;FEN1;ARF1;MTMR14;MRPS12;PCM1;XPO1;RAC1;EMB;CCR5;NELFE;LYPLA1;SEC13;ELMOD3;PSMA5;PSMA3;PSMA4;PSMA1;PSMA2;ARF5;SLC20A1;CXCR…		R-HSA-180739;R-HSA-184323;R-HSA-8951690;R-HSA-180736;R-HSA-182279;R-HSA-175108;R-HSA-182795;R-HSA-182286;R-HSA-175117;R-HSA-167181;R-HSA-167191;R-HSA-167192;R-HSA-171288;R-HSA-162590;R-HSA-167196;R-HSA-167197;R-HSA-9613490;R-HSA-167459;R-HSA-9613498;R-HSA-167468;R-HSA-167474;R-HSA-167478;R-HSA-173111;R-HSA-167477;R-HSA-173115;R-HSA-167481;R-HSA-180540;R-HSA-167484;R-HSA-167234;R-HSA-167235;R-HSA-…
R-HSA-2262752	Cellular responses to stress	369	690	0.0475403	3.7933e-12	2.80704e-10	207	227	0.017874	9606	Homo sapiens	RPL4;ATF2;RPL5;RPL30;RPL3;NUP107;RPL32;RPL31;RPL34;EHMT1;SMC3;RPL8;RPL9;RPL6;RPL7;PSMD8;PSMD9;NUB1;PSMD6;PSMD7;PSMD4;PSMD2;GPBP1;PSMD3;RPL36;RPL35;RPL38;RPL37;RPL39;ATG3;NUP210;RPL21;RPL23;RPL22;FNDC3A;PSME3;PSME1;PSME2;RPL24;TXNIP;RPL27;NUP98;RPL26;RPL29;RPL28;UBA52;ASF1A;ATF4;PRR13;ANAPC15;ANAPC16;ABCB7;NPRL2;MRPL18;RPN1;GATA3;AAAS;HIF1A;ANAPC10;DEDD2;ANAPC11;PRDX3;PRDX2;PRDX5;HSPH1;PRDX1;GAR1;…		R-HSA-71682;R-HSA-4793925;R-HSA-3371582;R-HSA-3371554;R-HSA-9653894;R-HSA-9653893;R-HSA-187934;R-HSA-3371567;R-HSA-3371537;R-HSA-3222546;R-HSA-3200023;R-HSA-3786258;R-HSA-3341343;R-HSA-5693540;R-HSA-3371527;R-HSA-3222533;R-HSA-3371531;R-HSA-3322995;R-HSA-1235035;R-HSA-1235037;R-HSA-198746;R-HSA-9648883;R-HSA-6804998;R-HSA-3777112;R-HSA-9633008;R-HSA-6807557;R-HSA-9648880;R-HSA-6804996;R-HSA-32389…
R-HSA-9633012	Response of EIF2AK4 (GCN2) to amino acid deficiency	94	115	0.00792338	5.42921e-12	3.85474e-10	16	16	0.00125984	9606	Homo sapiens	RPL4;ATF2;RPL5;RPL30;RPL3;RPL32;RPL31;RPL34;SMC3;RPL8;RPL10A;RPL9;RPL6;NUDT3;RPL7;RPS15;RPS14;RPS16;RPS19;RPL18A;RPS18;RPL36AL;RPL36;RPL35;RPL38;RPL37;RPS11;RPS10;RPL39;RPS13;RPS12;EIF2A;RPS9;ATP6V0E1;RPS7;RPL21;USP4;RPS8;RPS5;RPL23;RPS6;RPL22;RPSA;PDIA6;XRN2;RPL24;VDAC2;RPL27;RPL26;RPL29;RPL28;UBA52;ATF4;TMEM63A;ABCB7;RPL41;EIF2S2;EIF2S1;RPS26;RPS25;RPS28;EIF2S3;RPS27;RPS29;RPL27A;RPS20;RPS21;RP…		R-HSA-9633008;R-HSA-9635927;R-HSA-9635892;R-HSA-9644926;R-HSA-381128;R-HSA-9635804;R-HSA-9650722;R-HSA-9635936;R-HSA-1791118;R-HSA-9635915;R-HSA-9635912;R-HSA-9633742;R-HSA-9635918;R-HSA-9634669;R-HSA-1791173;R-HSA-9633005
R-HSA-8953897	Cellular responses to external stimuli	375	708	0.0487805	8.14793e-12	5.62207e-10	219	258	0.020315	9606	Homo sapiens	RPL4;ATF2;RPL5;RPL30;RPL3;NUP107;RPL32;RPL31;RPL34;EHMT1;SMC3;RPL8;RPL9;RPL6;RPL7;PSMD8;PSMD9;NUB1;PSMD6;PSMD7;PSMD4;PSMD2;GPBP1;PSMD3;RPL36;RPL35;RPL38;RPL37;RPL39;ATG3;NUP210;RPL21;RPL23;RPL22;FNDC3A;PSME3;PSME1;PSME2;RPL24;TXNIP;RPL27;NUP98;RPL26;RPL29;RPL28;UBA52;ASF1A;ATF4;PRR13;ANAPC15;ANAPC16;ABCB7;NPRL2;MRPL18;RPN1;GATA3;AAAS;HIF1A;ANAPC10;DEDD2;ANAPC11;PRDX3;PRDX2;PRDX5;HSPH1;PRDX1;GAR1;…		R-HSA-71682;R-HSA-4793925;R-HSA-3371582;R-HSA-3371554;R-HSA-9653894;R-HSA-9653893;R-HSA-187934;R-HSA-3371567;R-HSA-3371537;R-HSA-3222546;R-HSA-3200023;R-HSA-3786258;R-HSA-3341343;R-HSA-5693540;R-HSA-3371527;R-HSA-3222533;R-HSA-3371531;R-HSA-3322995;R-HSA-1235035;R-HSA-1235037;R-HSA-198746;R-HSA-9648883;R-HSA-6804998;R-HSA-3777112;R-HSA-9633008;R-HSA-6807557;R-HSA-9648880;R-HSA-6804996;R-HSA-32389…
R-HSA-168255	Influenza Infection	136	199	0.0137109	3.41028e-11	2.28489e-09	19	59	0.00464567	9606	Homo sapiens	RPL4;RPL5;RPL30;RPL3;NUP107;RPL32;RPL31;RPL34;SMC3;RPL8;RPL10A;RPL9;RPL6;NUDT3;RPL7;IPO5;RPS15;RPS14;RPS16;RPS19;RPL18A;RPS18;RPL36AL;RPL36;RPL35;RPL38;LGALS9;RPL37;KPNA5;OSTF1;RPS11;KPNA3;RPS10;RPL39;RPS13;KPNA1;RPS12;EIF2A;RPS9;ATP6V0E1;RPS7;RPL21;NUP210;USP4;RPS8;RPS5;RPL23;RPS6;RPL22;NOSIP;RPSA;GTF2F1;PDIA6;GTF2F2;RPL24;VDAC2;RPL27;RPL26;NUP98;RPL29;RPL28;UBA52;KPNB1;PRR13;TMEM63A;ABCB7;SHMT2…		R-HSA-192704;R-HSA-168896;R-HSA-168865;R-HSA-169921;R-HSA-168326;R-HSA-1176059;R-HSA-192841;R-HSA-168297;R-HSA-168878;R-HSA-192627;R-HSA-168880;R-HSA-168337;R-HSA-168310;R-HSA-168857;R-HSA-6791035;R-HSA-192830;R-HSA-192925;R-HSA-168285;R-HSA-168317
R-HSA-2408557	Selenocysteine synthesis	90	113	0.00778559	5.52154e-11	3.589e-09	5	7	0.000551181	9606	Homo sapiens	RPL4;RPL5;RPL30;RPL3;RPL32;RPL31;RPL34;SMC3;RPL8;RPL10A;RPL9;RPL6;NUDT3;RPL7;RPS15;RPS14;RPS16;RPS19;RPL18A;RPS18;RPL36AL;RPL36;RPL35;RPL38;RPL37;RPS11;RPS10;RPL39;SEPHS2;RPS13;RPS12;RPS9;ATP6V0E1;RPS7;RPL21;USP4;RPS8;RPS5;RPL23;SECISBP2;RPS6;RPL22;SARS;RPSA;PDIA6;RPL24;VDAC2;RPL27;RPL26;RPL29;RPL28;UBA52;TMEM63A;ABCB7;EEFSEC;RPL41;RPS26;RPS25;RPS28;RPS27;RPS29;RPL27A;RPS20;RPS21;RPS24;RPS23;RPLP…		R-HSA-2408529;R-HSA-2408509;R-HSA-2408526;R-HSA-5333615;R-HSA-8959510
R-HSA-392499	Metabolism of proteins	1046	2354	0.162188	1.26753e-10	7.98546e-09	731	891	0.0701575	9606	Homo sapiens	NUP107;PSMD8;PSMD9;PSMD6;PSMD7;PSMD4;SCP2;PSMD2;PSMD3;SUPT20H;CHID1;DAXX;CSNK2A1;SCAMP2;PSME3;PSME1;PSME2;ATF6;CFAP97;SF1;ATF4;TSTA3;SET;SAR1A;SAR1B;ABCB7;MRPL18;NPRL2;MRPL16;MRPL14;COPS7A;MRPL15;GATA3;IQGAP1;MRPL12;AAAS;MRPL13;MRPL10;MRPL11;PRPSAP1;MRPL20;PRKAR2A;PSMF1;PMM1;TIPARP;EDEM1;NCAPH2;PMM2;EDEM2;MRPL27;MRPL28;MRPL23;MRPL24;MRPL21;MRPL22;EIF5;QARS;FERMT3;ARF3;PIGS;ARF4;ARF1;PIGT;MTMR14;R…		R-HSA-8956040;R-HSA-163843;R-HSA-5686359;R-HSA-9023627;R-HSA-688136;R-HSA-9023626;R-HSA-5660757;R-HSA-8956045;R-HSA-5660752;R-HSA-8850560;R-HSA-5660753;R-HSA-9023617;R-HSA-6814831;R-HSA-5696605;R-HSA-4755524;R-HSA-5696600;R-HSA-4755526;R-HSA-975902;R-HSA-975903;R-HSA-2022412;R-HSA-548890;R-HSA-3000383;R-HSA-72722;R-HSA-2022411;R-HSA-162836;R-HSA-6814833;R-HSA-9023633;R-HSA-4755536;R-HSA-8855711;R…
R-HSA-168273	Influenza Viral RNA Transcription and Replication	121	175	0.0120573	2.04399e-10	1.24683e-08	6	14	0.00110236	9606	Homo sapiens	RPL4;RPL5;RPL30;RPL3;NUP107;RPL32;RPL31;RPL34;SMC3;RPL8;RPL10A;RPL9;RPL6;NUDT3;RPL7;IPO5;RPS15;RPS14;RPS16;RPS19;RPL18A;RPS18;RPL36AL;RPL36;RPL35;RPL38;RPL37;OSTF1;RPS11;RPS10;RPL39;RPS13;RPS12;RPS9;ATP6V0E1;RPS7;RPL21;NUP210;USP4;RPS8;RPS5;RPL23;RPS6;RPL22;NOSIP;RPSA;GTF2F1;PDIA6;GTF2F2;RPL24;VDAC2;RPL27;RPL26;NUP98;RPL29;RPL28;UBA52;PRR13;TMEM63A;ABCB7;SHMT2;AAAS;FAM160B1;TPR;GAR1;NUP88;RPL41;N…		R-HSA-192627;R-HSA-192704;R-HSA-168326;R-HSA-192841;R-HSA-192830;R-HSA-192925
R-HSA-192823	Viral mRNA Translation	88	114	0.00785449	3.98217e-10	2.3893e-08	2	2	0.00015748	9606	Homo sapiens	RPL4;RPL5;RPL30;RPL3;RPL32;RPL31;RPL34;SMC3;RPL8;RPL10A;RPL9;RPL6;NUDT3;RPL7;RPS15;RPS14;RPS16;RPS19;RPL18A;RPS18;RPL36AL;RPL36;RPL35;RPL38;RPL37;RPS11;RPS10;RPL39;RPS13;RPS12;RPS9;ATP6V0E1;RPS7;RPL21;USP4;RPS8;RPS5;RPL23;RPS6;RPL22;RPSA;PDIA6;RPL24;VDAC2;RPL27;RPL26;RPL29;RPL28;UBA52;TMEM63A;ABCB7;RPL41;RPS26;RPS25;RPS28;RPS27;RPS29;RPL27A;RPS20;GRSF1;RPS21;RPS24;RPS23;RPLP1;RPLP0;ARHGAP1;MED15;…		R-HSA-192704;R-HSA-192841
R-HSA-877300	Interferon gamma signaling	157	250	0.0172247	4.26542e-10	2.47395e-08	15	15	0.0011811	9606	Homo sapiens	OASL;TRIM8;MT2A;NUB1;SUMO1;ARIH1;B2M;TRIM22;JAK1;HLA-DPA1;PPP1R16B;GBP5;HLA-B;HLA-C;HLA-A;HLA-F;PIAS1;HLA-E;IRF3;OAS1;OAS2;IRF4;IRF1;IRF2;IRF7;TRIM14;IRF9;CD44;SP100;CAMK2D;SOCS3;CYTH2;SOCS1;SNX27;TRIM46;GBP2;GBP1;CAMK2G;ATP6V1D;GBP4;GBP3;PTPN1;HLA-DRB5;STAT1;HLA-DRA;PTPN6;TRIM38;SP140L;HLA-DRB1;PTPN2		R-HSA-997326;R-HSA-873924;R-HSA-873927;R-HSA-1031716;R-HSA-873926;R-HSA-877281;R-HSA-873921;R-HSA-1031713;R-HSA-873922;R-HSA-873917;R-HSA-877308;R-HSA-873919;R-HSA-873918;R-HSA-877269;R-HSA-909552
R-HSA-162909	Host Interactions of HIV factors	105	150	0.0103348	1.64881e-09	9.39823e-08	50	54	0.00425197	9606	Homo sapiens	NUP107;CCNT1;FBXO21;PSMD8;PSMD9;PSMD6;PSMD7;PSMD4;PSMD2;PSMD3;AP1S2;PIM1;RCC1;BANF1;OSTF1;B2M;AP2M1;SKP1;KPNA1;FBXO9;EIF2A;NUP210;AP1B1;TAP1;NOSIP;HLA-A;RBX1;PDIA4;PSME3;PSME1;ELMO1;UBE2V2;PSME2;NUP98;PPIA;UBA52;KPNB1;PRR13;PSMD10;PSMD12;ANAPC15;PSMD11;CUL5;PSMD14;PSMD13;RPN1;AAAS;GTF2E2;UBB;UBC;TPR;GAR1;NUP88;PSMF1;AP1M1;CCDC12;APOBEC3G;HMGA1;NUP153;CDK9;CD28;NMT2;TUBGCP4;ARF1;CHD9;PSIP1;XPO1;AP…		R-HSA-180739;R-HSA-180736;R-HSA-182279;R-HSA-180622;R-HSA-182286;R-HSA-167566;R-HSA-180627;R-HSA-180630;R-HSA-180885;R-HSA-180634;R-HSA-182171;R-HSA-180632;R-HSA-165028;R-HSA-182186;R-HSA-165034;R-HSA-180905;R-HSA-200879;R-HSA-167597;R-HSA-165043;R-HSA-167601;R-HSA-182198;R-HSA-165047;R-HSA-165055;R-HSA-180540;R-HSA-167234;R-HSA-167235;R-HSA-180555;R-HSA-167630;R-HSA-164943;R-HSA-180687;R-HSA-200…
R-HSA-1280215	Cytokine Signaling in Immune system	593	1261	0.0868816	1.83648e-09	1.01006e-07	601	699	0.0550394	9606	Homo sapiens	ATF1;CYFIP2;ATF2;NUP107;ARAF;WDR83;PSMD8;PSMD9;NUB1;PSMD6;TBK1;PSMD7;PSMD4;MYC;PSMD2;PSMD3;JUNB;GBP5;NUP210;PRKCB;FNDC3A;SIGIRR;PSME3;PSME1;PSME2;TARS2;UQCRC2;NUP98;UBA52;PRR13;ANAPC15;SAR1A;RPN1;GATA3;IQGAP1;AAAS;HIF1A;BLOC1S2;GAR1;NUP88;PSMF1;JUN;HLA-DRB5;EDEM1;EIF2AK2;PRRC2C;BRAF;PPP5C;EIF5;HNRNPF;TOLLIP;REL;PPT1;PSMG1;HLA-DRB1;PHF3;CDKN1A;ARF1;RPLP0;ARPC1A;MRPL39;CYB561D2;IKBKB;TRIM8;MRPL40;T…		R-HSA-8983688;R-HSA-8983680;R-HSA-1369114;R-HSA-1369115;R-HSA-203797;R-HSA-9607301;R-HSA-1168393;R-HSA-9605259;R-HSA-9607304;R-HSA-1168394;R-HSA-913424;R-HSA-913451;R-HSA-507937;R-HSA-6786124;R-HSA-1168445;R-HSA-8937656;R-HSA-451634;R-HSA-1168423;R-HSA-8937654;R-HSA-5672980;R-HSA-5672978;R-HSA-451649;R-HSA-6786095;R-HSA-198731;R-HSA-448591;R-HSA-6786092;R-HSA-5684250;R-HSA-5684248;R-HSA-5672966;R…
R-HSA-5419276	Mitochondrial translation termination	74	94	0.00647651	4.24457e-09	2.29207e-07	5	5	0.000393701	9606	Homo sapiens	LMBR1L;MRPS15;MRPS16;MRPS14;MRPS11;MRPS12;MRPS10;MRPL39;MRPL36;MRPL37;MRPL34;MRPL32;MRPL33;MRPL41;MRPL4;MRPL42;MRPL2;MRPL40;MRPL1;MRPL9;JAK3;CHCHD1;MRPS28;MRPS26;MRPS27;MRPS25;RPL23;MRPS23;MRPL49;AIP;MRPS21;MRPS18A;MRPS2;MRPL47;MRPL48;MRPS7;MRPS6;TMEM170A;MRPL43;MRPS5;MRPL44;MRPS18C;OXA1L;MRPS9;MRPL50;MRPL51;ELMO1;AURKAIP1;DAP3;MRPS35;ABHD3;MRPS36;SF3B6;MRPL18;MRPS33;MRPS34;MRPL16;MRPS31;MRPL14;M…		R-HSA-5419264;R-HSA-5419281;R-HSA-5419271;R-HSA-5419273;R-HSA-5419277
R-HSA-72312	rRNA processing	150	245	0.0168803	5.12143e-09	2.71436e-07	15	21	0.00165354	9606	Homo sapiens	RPL4;RPL5;RPL30;RPL3;RPL32;RPL31;RPL34;THUMPD1;SMC3;RPL8;RPL10A;RPL9;RPL6;NUDT3;RPL7;RPS15;RPS14;FBL;RPS16;RPS19;RPL18A;RPS18;RPL36AL;NIPAL3;RPL36;RPL35;RPL38;RPL37;RPS11;RPS10;RPL39;RPS13;RPS12;PDIA3;RPS9;ATP6V0E1;RPS7;RPL21;USP4;RPS8;IMP3;RPS5;RPL23;RPS6;RPL22;WDR75;RPSA;IMP4;CSNK1D;PDIA6;FTSJ3;SCAMP2;EBNA1BP2;POR;DKC1;NCL;XRN2;NHP2;RPL24;VDAC2;RPL27;RPL26;RPL29;RPL28;UBA52;TMEM63A;ABCB7;NOP2;I…		R-HSA-6790982;R-HSA-6793057;R-HSA-6790944;R-HSA-6790987;R-HSA-6791223;R-HSA-6791222;R-HSA-6791221;R-HSA-6791219;R-HSA-6791218;R-HSA-6791228;R-HSA-6791227;R-HSA-6790907;R-HSA-6790906;R-HSA-6785722;R-HSA-6790905
R-HSA-72649	Translation initiation complex formation	55	62	0.00427174	8.74672e-09	4.46083e-07	2	2	0.00015748	9606	Homo sapiens	EIF4A2;SMC3;NUDT3;RPS4X;RPS15;RPS14;ZFP36;RPS16;RPS19;SCML4;RPS18;TMSB4X;RPS11;RPS10;RPS13;RPS12;EIF2A;RPS9;RPS7;PRKCB;USP4;RPS8;RPS5;RPS6;RPS3A;RPSA;FNDC3A;PDIA6;EEF1A1;XRN2;CRY1;PABPC1;TMEM63A;VPS4A;RPS27L;RPS15A;ERICH1;RPS3;EIF4H;RPS2;RPS27A;EIF4B;EIF2S2;EIF2S1;KTN1;RPS26;RPS25;RPS28;EIF3M;EIF2S3;RPS27;EIF3K;RPS29;EIF3L;EIF3I;EIF3J;EIF3G;EIF3H;RPS20;EIF3E;FAU;EIF3F;EIF3D;RPS21;EIF3A;EIF4G2;RPS…		R-HSA-156808;R-HSA-157849
R-HSA-5389840	Mitochondrial translation elongation	73	94	0.00647651	9.2039e-09	4.60195e-07	8	8	0.000629921	9606	Homo sapiens	LMBR1L;MRPS15;MRPS16;MRPS14;MRPS11;MRPS12;MRPS10;MRPL39;MRPL36;MRPL37;MRPL34;MRPL32;MRPL33;MRPL41;MRPL4;MRPL42;MRPL2;MRPL40;MRPL1;MRPL9;JAK3;CHCHD1;MRPS28;MRPS26;MRPS27;MRPS25;RPL23;MRPS23;MRPL49;AIP;MRPS21;MRPS18A;MRPS2;MRPL47;MRPL48;MRPS7;MRPS6;TMEM170A;MRPL43;MRPS5;MRPL44;TUFM;MRPS18C;OXA1L;MRPS9;MRPL50;MRPL51;ELMO1;AURKAIP1;DAP3;MRPS35;ABHD3;MRPS36;SF3B6;MRPL18;MRPS33;MRPS34;MRPL16;MRPS31;MRP…		R-HSA-5389842;R-HSA-5389857;R-HSA-5419268;R-HSA-5419269;R-HSA-5389845;R-HSA-5389848;R-HSA-5419279;R-HSA-5419261
R-HSA-5368286	Mitochondrial translation initiation	74	96	0.0066143	9.84656e-09	4.82481e-07	3	4	0.000314961	9606	Homo sapiens	LMBR1L;MRPS15;MRPS16;MRPS14;MRPS11;MRPS12;MRPS10;MRPL39;MRPL36;MRPL37;MRPL34;MRPL32;MRPL33;MRPL41;MRPL4;MRPL42;MRPL2;MRPL40;MRPL1;MRPL9;JAK3;CHCHD1;MRPS28;MRPS26;MRPS27;MRPS25;RPL23;MRPS23;MRPL49;AIP;MRPS21;MRPS18A;MRPS2;MRPL47;MRPL48;MRPS7;MRPS6;TMEM170A;MRPL43;MRPS5;MRPL44;MRPS18C;OXA1L;MRPS9;MRPL50;MRPL51;ELMO1;AURKAIP1;DAP3;MRPS35;ABHD3;MRPS36;SF3B6;MRPL18;MRPS33;MRPS34;MRPL16;MRPS31;MTIF2;MR…		R-HSA-5368279;R-HSA-5389849;R-HSA-5389839
R-HSA-72695	Formation of the ternary complex, and subsequently, the 43S complex	50	54	0.00372055	1.09165e-08	5.23994e-07	3	3	0.00023622	9606	Homo sapiens	SMC3;NUDT3;RPS4X;RPS15;RPS14;ZFP36;RPS16;RPS19;SCML4;RPS18;TMSB4X;RPS11;RPS10;RPS13;RPS12;EIF2A;RPS9;RPS7;USP4;RPS8;RPS5;RPS6;RPS3A;RPSA;PDIA6;EEF1A1;XRN2;CRY1;TMEM63A;VPS4A;RPS27L;RPS15A;ERICH1;RPS3;RPS2;RPS27A;EIF2S2;EIF2S1;KTN1;RPS26;RPS25;RPS28;EIF3M;EIF2S3;RPS27;EIF3K;RPS29;EIF3L;EIF3I;EIF3J;EIF3G;EIF3H;RPS20;EIF3E;FAU;EIF3F;EIF3D;RPS21;EIF3A;EIF4G2;RPS24;EIF3B;RPS23		R-HSA-72691;R-HSA-72663;R-HSA-72669
R-HSA-5368287	Mitochondrial translation	77	102	0.0070277	1.17791e-08	5.53617e-07	16	17	0.00133858	9606	Homo sapiens	LMBR1L;MRPS15;MRPS16;MRPS14;MRPS11;MRPS12;MRPS10;MRPL39;MRPL36;MRPL37;MRPL34;MRPL32;MRPL33;MRPL41;MRPL4;MRPL42;MRPL2;MRPL40;MRPL1;MRPL9;JAK3;CHCHD1;MRPS28;MRPS26;MRPS27;MRPS25;RPL23;MRPS23;MRPL49;AIP;MRPS21;MRPS18A;MRPS2;MRPL47;MRPL48;MRPS7;MRPS6;TMEM170A;MRPL43;MRPS5;MRPL44;TUFM;MRPS18C;OXA1L;MRPS9;MRPL50;MRPL51;ELMO1;AURKAIP1;DAP3;MRPS35;ABHD3;MRPS36;SF3B6;MRPL18;MRPS33;MRPS34;MRPL16;MRPS31;MTI…		R-HSA-5389842;R-HSA-5419281;R-HSA-5368279;R-HSA-5389845;R-HSA-5389848;R-HSA-5389849;R-HSA-5419261;R-HSA-5419264;R-HSA-5389857;R-HSA-5419271;R-HSA-5419268;R-HSA-5419269;R-HSA-5419273;R-HSA-5419279;R-HSA-5389839;R-HSA-5419277
R-HSA-202403	TCR signaling	100	147	0.0101282	1.56136e-08	7.18226e-07	50	52	0.00409449	9606	Homo sapiens	UBE2D2;UBE2D3;UBE2D1;PSMD8;PSMD9;PSMD6;PSMD7;PSMD4;PSMD2;GRAP2;PSMD3;MAP3K7;SKP1;FBXO9;TAP1;FNDC3A;PDIA4;PSME3;PSME1;UBE2V2;PSME2;PRKCQ;UBE2V1;UBA52;CARD11;PSMD10;PSMD12;ANAPC15;PSMD11;PSMD14;PSMD13;RPN1;CUL1;PIK3R1;ACAT2;UBB;INPP5D;UBC;PSMF1;DMAP1;PAG1;VASP;HLA-DRB5;CCDC12;EDEM1;NFKBIA;PTPRC;UBE2N;HLA-DRA;TAB2;TUBGCP4;HLA-DRB1;ITK;CHD9;PTEN;DPY30;PTPN22;CD3G;CD3E;CD3D;IKBKB;UQCRFS1;NCK1;HLA-DPA1…		R-HSA-202241;R-HSA-202375;R-HSA-202245;R-HSA-202500;R-HSA-202248;R-HSA-202510;R-HSA-202394;R-HSA-213407;R-HSA-199456;R-HSA-202407;R-HSA-202534;R-HSA-2730894;R-HSA-202541;R-HSA-202291;R-HSA-430135;R-HSA-202165;R-HSA-202164;R-HSA-202168;R-HSA-202174;R-HSA-202307;R-HSA-202437;R-HSA-202443;R-HSA-8855375;R-HSA-8855381;R-HSA-202453;R-HSA-202325;R-HSA-202459;R-HSA-202203;R-HSA-202331;R-HSA-202328;R-HSA-…
R-HSA-174154	APC/C:Cdc20 mediated degradation of Securin	57	67	0.00461623	1.94009e-08	8.73042e-07	3	3	0.00023622	9606	Homo sapiens	CHD9;UBE2D1;TM7SF3;PSMD8;PSMD9;PSMD6;PSMD7;PSMD4;PTTG1;PSMD2;CDC26;PSMD3;CDC27;FBXO9;TAP1;FNDC3A;PDIA4;PSMA5;PSMA3;PSMA4;PSMA1;PSMA2;PSME3;UBE2V2;PSME1;ANAPC4;TXNIP;PSME2;ANAPC5;UBA52;PSMD10;PSMD12;PSMD11;ANAPC15;PSMD14;ANAPC16;PSMD13;RPN1;ACAT2;PSMA7;ANAPC10;ANAPC11;PSMB6;PSMB7;PSMB4;PSMB5;ERICH1;UBB;PSMB2;PSMB3;UBC;PSMB1;TMEM208;PSMF1;RPS27A;USP25;CCDC12;PSMB8;PSMB9;PSMC5;PSMC6;PSMC3;PSMC4;CDC1…		R-HSA-174144;R-HSA-174202;R-HSA-174121
R-HSA-72702	Ribosomal scanning and start codon recognition	55	64	0.00440954	2.45645e-08	1.08084e-06	2	2	0.00015748	9606	Homo sapiens	EIF4A2;SMC3;NUDT3;RPS4X;RPS15;RPS14;ZFP36;RPS16;RPS19;SCML4;RPS18;TMSB4X;RPS11;RPS10;RPS13;RPS12;EIF2A;RPS9;RPS7;PRKCB;USP4;RPS8;RPS5;RPS6;RPS3A;RPSA;FNDC3A;PDIA6;EEF1A1;XRN2;CRY1;TMEM63A;VPS4A;RPS27L;RPS15A;ERICH1;RPS3;EIF4H;RPS2;RPS27A;MARK3;EIF4B;EIF2S2;EIF2S1;KTN1;RPS26;RPS25;RPS28;EIF3M;EIF2S3;EIF5;RPS27;EIF3K;RPS29;EIF3L;EIF3I;EIF3J;EIF3G;EIF3H;RPS20;EIF3E;FAU;EIF3F;EIF3D;RPS21;EIF3A;EIF4G2…		R-HSA-72697;R-HSA-72621
R-HSA-199991	Membrane Trafficking	334	665	0.0458178	2.58476e-08	1.11145e-06	192	218	0.0171654	9606	Homo sapiens	ITSN2;SCOC;CCNH;RPL31;KDELR1;THYN1;GCC2;ACTB;NFU1;PNN;GOLGA4;RINL;C2orf68;GOLGA5;TFG;FTH1;NAMPT;RPS6KA1;TBC1D10C;AP1S2;ARFIP2;VPS36;TBC1D10A;CHID1;GABARAPL2;COG6;COG5;FNBP1;COG4;AP1B1;SYTL1;COG1;CSNK1D;PRKAB1;POR;BIN1;KDELR2;UBA52;VPS25;OPTN;VPS28;STXBP3;SAR1B;NPRL2;SLAIN2;COPS7A;BLOC1S4;TGOLN2;BLOC1S6;PRDX5;SNX1;CYB5R4;SCFD1;SNX2;BLOC1S1;SSR1;SNX9;SNX5;SEC31A;SNX6;SNAPIN;BCL11B;SURF4;MYO5A;RAB27…		R-HSA-8868230;R-HSA-1445143;R-HSA-5229132;R-HSA-6814831;R-HSA-1458463;R-HSA-8868236;R-HSA-1445149;R-HSA-8877451;R-HSA-1445144;R-HSA-6814833;R-HSA-8876191;R-HSA-2316347;R-HSA-8876190;R-HSA-8854173;R-HSA-8876188;R-HSA-2316349;R-HSA-376357;R-HSA-8876454;R-HSA-8854182;R-HSA-6807877;R-HSA-1458485;R-HSA-6807875;R-HSA-8877475;R-HSA-8876193;R-HSA-6807872;R-HSA-8877998;R-HSA-376364;R-HSA-8867756;R-HSA-886…
R-HSA-450531	Regulation of mRNA stability by proteins that bind AU-rich elements	71	93	0.00640761	2.78214e-08	1.1685e-06	20	26	0.00204724	9606	Homo sapiens	DHRS12;CELF1;YWHAB;CHD9;HSPB1;PSMD8;PSMD9;PSMD6;ZFP36;XPO1;PSMD7;PSMD4;PSMD2;PSMD3;NIPAL3;EMB;FBXO9;PRKCB;DIS3;ANXA5;TAP1;PPP2R5A;FNDC3A;YWHAZ;DUSP6;PDIA4;PSMA5;PSMA3;PSMA4;PSMA1;PSMA2;PSME3;UBE2V2;PSME1;PSME2;PABPC1;UBA52;DCP2;PSMD10;PSMD12;PSMD11;SET;ANAPC15;ANP32A;PSMD14;PSMD13;RPN1;PARN;PSMA7;ZFP36L1;EXOSC7;PSMB6;PSMB7;EXOSC5;PSMB4;PSMB5;ERICH1;UBB;PSMB2;PSMB3;BLOC1S1;EXOSC8;UBC;PSMB1;PSMF1;E…		R-HSA-450406;R-HSA-482788;R-HSA-450466;R-HSA-450434;R-HSA-450595;R-HSA-450400;R-HSA-450474;R-HSA-450422;R-HSA-450550;R-HSA-450551;R-HSA-450580;R-HSA-450517;R-HSA-450387;R-HSA-451152;R-HSA-450431;R-HSA-450463;R-HSA-450620;R-HSA-450394;R-HSA-450490;R-HSA-450488
R-HSA-72662	Activation of the mRNA upon binding of the cap-binding complex and eIFs, and subsequent binding to 43S	56	66	0.00454733	2.79799e-08	1.17516e-06	6	6	0.000472441	9606	Homo sapiens	EIF4A2;SMC3;NUDT3;RPS4X;RPS15;RPS14;ZFP36;RPS16;RPS19;SCML4;RPS18;TMSB4X;RPS11;RPS10;RPS13;RPS12;EIF2A;RPS9;RPS7;PRKCB;USP4;RPS8;RPS5;RPS6;RPS3A;RPSA;FNDC3A;PDIA6;EEF1A1;XRN2;CRY1;PABPC1;TMEM63A;VPS4A;RPS27L;RPS15A;ERICH1;RPS3;EIF4H;EIF4EBP1;RPS2;RPS27A;EIF4B;EIF2S2;EIF2S1;KTN1;RPS26;RPS25;RPS28;EIF3M;EIF2S3;RPS27;EIF3K;RPS29;EIF3L;EIF3I;EIF3J;EIF3G;EIF3H;RPS20;EIF3E;FAU;EIF3F;EIF3D;RPS21;EIF3A;E…		R-HSA-72647;R-HSA-72631;R-HSA-156808;R-HSA-72635;R-HSA-157849;R-HSA-72622
R-HSA-450408	AUF1 (hnRNP D0) binds and destabilizes mRNA	50	56	0.00385834	3.29924e-08	1.32603e-06	4	4	0.000314961	9606	Homo sapiens	CHD9;HSPB1;PSMD8;PSMD9;PSMD6;PSMD7;PSMD4;PSMD2;PSMD3;FBXO9;PRKCB;TAP1;FNDC3A;PDIA4;PSMA5;PSMA3;PSMA4;PSMA1;PSMA2;PSME3;UBE2V2;PSME1;PSME2;PABPC1;UBA52;PSMD10;PSMD12;PSMD11;ANAPC15;PSMD14;PSMD13;RPN1;PSMA7;PSMB6;PSMB7;PSMB4;PSMB5;ERICH1;UBB;PSMB2;PSMB3;UBC;PSMB1;PSMF1;RPS27A;USP25;HSPA8;CCDC12;PSMB8;PSMB9;PSMC5;PSMC6;PSMC3;PSMC4;HNRNPD;TUBGCP4;EIF4G1		R-HSA-450551;R-HSA-450580;R-HSA-450466;R-HSA-450434
R-HSA-1280218	Adaptive Immune System	474	999	0.0688301	3.31508e-08	1.32603e-06	240	261	0.0205512	9606	Homo sapiens	POP5;ENO1;GLS;PSMD8;PSMD9;PSMD6;RNF115;PSMD7;RNF114;PSMD4;PSMD2;PSMD3;AP1S2;MED1;WSB1;TSTD1;PRKCB;FNDC3A;SIGIRR;RNF126;PSME3;PSME1;PSME2;ORAI1;TXNIP;PRKCQ;RBCK1;UBA52;ANAPC13;ANAPC15;SAR1A;PRKDC;SAR1B;RPN1;TAPBPL;IQGAP1;ANAPC10;DEDD2;ANAPC11;RNF213;PRDX1;PSMF1;ICOS;BTF3;HLA-DRB5;EDEM1;NFATC2;LNPEP;REL;DZIP3;HLA-DRB1;FERMT3;PHF3;ITK;ARF1;TCF25;CLTC;CLTA;IKBKB;TUBA1C;TUBA1B;TUBA1A;TRIM4;CTLA4;IKBKE…		R-HSA-199169;R-HSA-202241;R-HSA-202245;R-HSA-434700;R-HSA-202248;R-HSA-2130478;R-HSA-8863895;R-HSA-2130486;R-HSA-2317314;R-HSA-389158;R-HSA-2076220;R-HSA-8863914;R-HSA-202291;R-HSA-430135;R-HSA-202307;R-HSA-913996;R-HSA-8951498;R-HSA-8951499;R-HSA-8951500;R-HSA-913993;R-HSA-1112666;R-HSA-202325;R-HSA-202331;R-HSA-202328;R-HSA-6793275;R-HSA-983150;R-HSA-430183;R-HSA-8863973;R-HSA-430180;R-HSA-9831…
R-HSA-174084	Autodegradation of Cdh1 by Cdh1:APC/C	54	63	0.00434064	3.54836e-08	1.38386e-06	2	2	0.00015748	9606	Homo sapiens	CHD9;UBE2D1;TM7SF3;PSMD8;PSMD9;PSMD6;PSMD7;PSMD4;PSMD2;CDC26;PSMD3;CDC27;FBXO9;TAP1;FNDC3A;PDIA4;PSMA5;PSMA3;PSMA4;PSMA1;PSMA2;PSME3;UBE2V2;PSME1;ANAPC4;TXNIP;PSME2;ANAPC5;UBA52;PSMD10;PSMD12;PSMD11;ANAPC15;PSMD14;ANAPC16;PSMD13;RPN1;ACAT2;PSMA7;ANAPC10;ANAPC11;PSMB6;PSMB7;PSMB4;PSMB5;ERICH1;UBB;PSMB2;PSMB3;UBC;PSMB1;TMEM208;PSMF1;RPS27A;USP25;CCDC12;PSMB8;PSMB9;PSMC5;PSMC6;PSMC3;PSMC4;CDC16;TAB2…		R-HSA-174058;R-HSA-174057
R-HSA-174184	Cdc20:Phospho-APC/C mediated degradation of Cyclin A	59	72	0.00496073	3.93281e-08	1.5338e-06	3	3	0.00023622	9606	Homo sapiens	CHD9;UBE2D1;TM7SF3;PSMD8;PSMD9;PSMD6;PSMD7;PSMD4;PSMD2;CDC26;PSMD3;CDC27;FBXO9;TAP1;FNDC3A;PDIA4;PSMA5;PSMA3;PSMA4;PSMA1;PSMA2;PSME3;UBE2V2;PSME1;ANAPC4;TXNIP;PSME2;ANAPC5;UBA52;PSMD10;PSMD12;PSMD11;ANAPC15;PSMD14;ANAPC16;PSMD13;RPN1;ACAT2;PSMA7;ANAPC10;ZMPSTE24;ANAPC11;PSMB6;CLN3;PSMB7;PSMB4;PSMB5;ERICH1;UBB;PSMB2;PSMB3;UBC;PSMB1;TMEM208;BUB3;PSMF1;RPS27A;USP25;CCDC12;PSMB8;PSMB9;PSMC5;PSMC6;PSM…		R-HSA-174171;R-HSA-174104;R-HSA-174255
R-HSA-179419	APC:Cdc20 mediated degradation of cell cycle proteins prior to satisfation of the cell cycle checkpoint	59	73	0.00502963	6.21033e-08	2.35992e-06	6	6	0.000472441	9606	Homo sapiens	CHD9;UBE2D1;TM7SF3;PSMD8;PSMD9;PSMD6;PSMD7;PSMD4;PSMD2;CDC26;PSMD3;CDC27;FBXO9;TAP1;FNDC3A;PDIA4;PSMA5;PSMA3;PSMA4;PSMA1;PSMA2;PSME3;UBE2V2;PSME1;ANAPC4;TXNIP;PSME2;ANAPC5;UBA52;PSMD10;PSMD12;PSMD11;ANAPC15;PSMD14;ANAPC16;PSMD13;RPN1;ACAT2;PSMA7;ANAPC10;ZMPSTE24;ANAPC11;PSMB6;CLN3;PSMB7;PSMB4;PSMB5;ERICH1;UBB;PSMB2;PSMB3;UBC;PSMB1;TMEM208;BUB3;PSMF1;RPS27A;USP25;CCDC12;PSMB8;PSMB9;PSMC5;PSMC6;PSM…		R-HSA-179410;R-HSA-174171;R-HSA-174104;R-HSA-179417;R-HSA-174255;R-HSA-179421
R-HSA-176409	APC/C:Cdc20 mediated degradation of mitotic proteins	60	75	0.00516742	6.79691e-08	2.51486e-06	13	13	0.00102362	9606	Homo sapiens	CHD9;UBE2D1;TM7SF3;PSMD8;PSMD9;PSMD6;PSMD7;PSMD4;PTTG1;PSMD2;CDC26;PSMD3;CDC27;FBXO9;TAP1;FNDC3A;PDIA4;PSMA5;PSMA3;PSMA4;PSMA1;PSMA2;PSME3;UBE2V2;PSME1;ANAPC4;TXNIP;PSME2;ANAPC5;UBA52;PSMD10;PSMD12;PSMD11;ANAPC15;PSMD14;ANAPC16;PSMD13;RPN1;ACAT2;PSMA7;ANAPC10;ZMPSTE24;ANAPC11;PSMB6;CLN3;PSMB7;PSMB4;PSMB5;ERICH1;UBB;PSMB2;PSMB3;UBC;PSMB1;TMEM208;BUB3;PSMF1;RPS27A;USP25;CCDC12;PSMB8;PSMB9;PSMC5;PSM…		R-HSA-174144;R-HSA-174120;R-HSA-174121;R-HSA-174255;R-HSA-174157;R-HSA-179410;R-HSA-174227;R-HSA-174202;R-HSA-174171;R-HSA-174104;R-HSA-179417;R-HSA-174238;R-HSA-179421
R-HSA-202424	Downstream TCR signaling	86	124	0.00854348	6.8089e-08	2.51929e-06	24	24	0.00188976	9606	Homo sapiens	CHD9;UBE2D2;UBE2D3;PTEN;UBE2D1;DPY30;CD3G;CD3E;CD3D;IKBKB;PSMD8;PSMD9;PSMD6;PSMD7;PSMD4;PSMD2;PSMD3;MAP3K7;SKP1;HLA-DPA1;FBXO9;ACTR2;RIPK2;TAP1;FNDC3A;PDIA4;PSMA5;PSMA3;PSMA4;PSMA1;LCK;PSMA2;PSME3;UBE2V2;PSME1;PSME2;PRKCQ;UBE2V1;UBA52;CARD11;PSMD10;PSMD12;PSMD11;ANAPC15;PSMD14;PSMD13;RPN1;CUL1;PIK3R1;MALT1;RELA;ACAT2;PSMA7;PSMB6;PSMB7;PSMB4;PSMB5;UBB;PSMB2;PSMB3;INPP5D;UBC;PSMB1;DMAP1;PSMF1;RPS27…		R-HSA-202307;R-HSA-202466;R-HSA-199456;R-HSA-5607728;R-HSA-202534;R-HSA-202437;R-HSA-202500;R-HSA-2730894;R-HSA-202443;R-HSA-202472;R-HSA-202510;R-HSA-202222;R-HSA-202478;R-HSA-202541;R-HSA-202453;R-HSA-202164;R-HSA-202459;R-HSA-202203;R-HSA-202394;R-HSA-5607724;R-HSA-202489;R-HSA-202328;R-HSA-202365;R-HSA-202237
R-HSA-180585	Vif-mediated degradation of APOBEC3G	49	56	0.00385834	8.11381e-08	2.88323e-06	4	4	0.000314961	9606	Homo sapiens	CHD9;PSMD8;PSMD9;PSMD6;PSMD7;PSMD4;PSMD2;PSMD3;FBXO9;TAP1;PDIA4;RBX1;PSMA5;PSMA3;PSMA4;PSMA1;PSMA2;PSME3;UBE2V2;PSME1;PSME2;UBA52;PSMD10;PSMD12;PSMD11;ANAPC15;CUL5;PSMD14;PSMD13;RPN1;PSMA7;PSMB6;PSMB7;PSMB4;PSMB5;ERICH1;UBB;PSMB2;PSMB3;UBC;PSMB1;PSMF1;RPS27A;EPS15;USP25;CCDC12;APOBEC3G;PSMB8;PSMB9;PSMC5;PSMC6;PSMC3;PSMC4;TUBGCP4		R-HSA-180602;R-HSA-180603;R-HSA-180555;R-HSA-180540
R-HSA-69052	Switching of origins to a post-replicative state	69	92	0.00633871	8.2378e-08	2.88323e-06	7	9	0.000708661	9606	Homo sapiens	MCM7;CHD9;UBE2D1;TM7SF3;PSMD8;PSMD9;PSMD6;PSMD7;PSMD4;PSMD2;CDC26;PSMD3;CDC27;CCNL1;SKP1;FBXO9;CDV3;TAP1;FNDC3A;PDIA4;RBX1;PSMA5;PSMA3;PSMA4;PSMA1;PSMA2;PSME3;MCM3;UBE2V2;PSME1;ANAPC4;TXNIP;PSME2;ANAPC5;MCM5;MCM6;UBA52;PSMD10;PSMD12;PSMD11;ANAPC15;PSMD14;ANAPC16;PSMD13;RPN1;CUL1;ACAT2;PSMA7;ANAPC10;ZMPSTE24;ANAPC11;ORC5;PSMB6;CLN3;PSMB7;PSMB4;PSMB5;ERICH1;UBB;PSMB2;PSMB3;ORC3;ORC2;UBC;PSMB1;TMEM2…		R-HSA-68944;R-HSA-68946;R-HSA-68948;R-HSA-69015;R-HSA-69016;R-HSA-69019;R-HSA-69005
R-HSA-174178	APC/C:Cdh1 mediated degradation of Cdc20 and other APC/C:Cdh1 targeted proteins in late mitosis/early G1	58	72	0.00496073	8.88037e-08	3.01932e-06	4	4	0.000314961	9606	Homo sapiens	CHD9;UBE2D1;TM7SF3;PSMD8;PSMD9;PSMD6;PSMD7;PSMD4;PTTG1;PSMD2;CDC26;PSMD3;CDC27;FBXO9;TAP1;FNDC3A;PDIA4;PSMA5;PSMA3;PSMA4;PSMA1;PSMA2;PSME3;UBE2V2;PSME1;ANAPC4;TXNIP;PSME2;ANAPC5;UBA52;PSMD10;PSMD12;PSMD11;ANAPC15;PSMD14;ANAPC16;PSMD13;RPN1;ACAT2;PSMA7;ANAPC10;ANAPC11;PSMB6;PSMB7;PSMB4;PSMB5;ERICH1;UBB;PSMB2;SERTAD1;PSMB3;UBC;PSMB1;TMEM208;PSMF1;RPS27A;USP25;CCDC12;PSMB8;PSMB9;PSMC5;PSMC6;PSMC3;PS…		R-HSA-174195;R-HSA-174088;R-HSA-174105;R-HSA-188191
R-HSA-6798695	Neutrophil degranulation	250	480	0.0330715	1.00297e-07	3.4101e-06	10	10	0.000787402	9606	Homo sapiens	RPL31;GMFG;LGALS3;PSMD6;PSMD7;PNP;FTH1;PSMD2;PSMD3;GPBP1;TBC1D10C;CPNE1;EPC1;CPNE3;IER5;GOLGA7;B2M;CHID1;ARSA;GSTK1;HLA-B;HLA-C;ARMC8;HLA-A;MIF;POR;BIN2;TMEM63A;MRPL18;RPN1;GATA3;IQGAP1;IQGAP2;PLAC8;CYB5R1;CYB5R4;CYB5R3;COMMD9;LARS;CHST12;NCKAP1L;LTA4H;HMOX2;S100A11;SEC31A;GSDMD;BTF3;CTSA;ARL14EP;XRCC6;XRCC5;SURF4;RAB27A;PA2G4;PRDX6;PUM3;DERA;BST2;WNK1;TOLLIP;PPT1;ARHGAP9;GPI;GDI1;SLC44A2;TCF25;H…		R-HSA-6798743;R-HSA-6799350;R-HSA-6798739;R-HSA-6800434;R-HSA-6798751;R-HSA-6798749;R-HSA-6798748;R-HSA-6798747;R-HSA-6800426;R-HSA-6798745
R-HSA-176814	Activation of APC/C and APC/C:Cdc20 mediated degradation of mitotic proteins	60	76	0.00523632	1.05302e-07	3.47495e-06	15	15	0.0011811	9606	Homo sapiens	CHD9;UBE2D1;TM7SF3;PSMD8;PSMD9;PSMD6;PSMD7;PSMD4;PTTG1;PSMD2;CDC26;PSMD3;CDC27;FBXO9;TAP1;FNDC3A;PDIA4;PSMA5;PSMA3;PSMA4;PSMA1;PSMA2;PSME3;UBE2V2;PSME1;ANAPC4;TXNIP;PSME2;ANAPC5;UBA52;PSMD10;PSMD12;PSMD11;ANAPC15;PSMD14;ANAPC16;PSMD13;RPN1;ACAT2;PSMA7;ANAPC10;ZMPSTE24;ANAPC11;PSMB6;CLN3;PSMB7;PSMB4;PSMB5;ERICH1;UBB;PSMB2;PSMB3;UBC;PSMB1;TMEM208;BUB3;PSMF1;RPS27A;USP25;CCDC12;PSMB8;PSMB9;PSMC5;PSM…		R-HSA-174144;R-HSA-174119;R-HSA-174120;R-HSA-174121;R-HSA-174255;R-HSA-174157;R-HSA-179410;R-HSA-174227;R-HSA-174132;R-HSA-174202;R-HSA-174171;R-HSA-174104;R-HSA-179417;R-HSA-174238;R-HSA-179421
R-HSA-8854050	FBXL7 down-regulates AURKA during mitotic entry and in early mitosis	48	55	0.00378944	1.17561e-07	3.87951e-06	6	6	0.000472441	9606	Homo sapiens	CHD9;PSMD8;PSMD9;PSMD6;PSMD7;PSMD4;PSMD2;PSMD3;SKP1;FBXO9;TAP1;PDIA4;RBX1;PSMA5;PSMA3;PSMA4;PSMA1;PSMA2;PSME3;UBE2V2;PSME1;PSME2;UBA52;PSMD10;PSMD12;PSMD11;ANAPC15;PSMD14;PSMD13;RPN1;CUL1;PSMA7;PSMB6;PSMB7;PSMB4;PSMB5;ERICH1;UBB;PSMB2;SERTAD1;PSMB3;UBC;PSMB1;PSMF1;RPS27A;USP25;CCDC12;PSMB8;PSMB9;PSMC5;PSMC6;PSMC3;PSMC4;TUBGCP4		R-HSA-8854071;R-HSA-8854052;R-HSA-8854051;R-HSA-8854044;R-HSA-8854041;R-HSA-8853496
R-HSA-211733	Regulation of activated PAK-2p34 by proteasome mediated degradation	45	50	0.00344495	1.24409e-07	3.9811e-06	2	2	0.00015748	9606	Homo sapiens	CHD9;PSMD8;PSMD9;PSMD6;PSMD7;PSMD4;PSMD2;PSMD3;FBXO9;TAP1;PDIA4;PSMA5;PSMA3;PSMA4;PSMA1;PSMA2;PSME3;UBE2V2;PSME1;PSME2;UBA52;PSMD10;PSMD12;PSMD11;ANAPC15;PSMD14;PSMD13;RPN1;PSMA7;PSMB6;PSMB7;PSMB4;PSMB5;ERICH1;UBB;PSMB2;PSMB3;UBC;PSMB1;PSMF1;RPS27A;PAK2;USP25;CCDC12;PSMB8;PSMB9;PSMC5;PSMC6;PSMC3;PSMC4;TUBGCP4		R-HSA-211715;R-HSA-211734
R-HSA-69239	Synthesis of DNA	89	132	0.00909467	1.34611e-07	4.17296e-06	23	26	0.00204724	9606	Homo sapiens	UBE2D1;TM7SF3;RCBTB2;PSMD8;PSMD9;PSMD6;PSMD7;PSMD4;PSMD2;CDC26;PSMD3;CDC27;CCNL1;SKP1;FBXO9;LIG1;DNAAF2;TAP1;FNDC3A;RBX1;PDIA4;EBNA1BP2;PSME3;PSME1;UBE2V2;PSME2;ANAPC4;TXNIP;ANAPC5;UBA52;PSMD10;PSMD12;ANAPC15;PSMD11;ANAPC16;PSMD14;PSMD13;RPN1;CUL1;ANAPC10;ACAT2;ANAPC11;ZMPSTE24;RRP7A;ORC5;UBB;ORC3;UBC;ORC2;PSMF1;CCDC12;UBE2A;NACA;CDC16;TAB2;TUBGCP4;FEN1;MCM7;CHD9;PEPD;CDV3;RFC4;RFC1;RFC2;PSMA5;PS…		R-HSA-69152;R-HSA-69127;R-HSA-69063;R-HSA-176942;R-HSA-69005;R-HSA-69068;R-HSA-68913;R-HSA-68944;R-HSA-69074;R-HSA-68946;R-HSA-69173;R-HSA-68948;R-HSA-69140;R-HSA-69015;R-HSA-69142;R-HSA-68950;R-HSA-69016;R-HSA-69144;R-HSA-69019;R-HSA-69053;R-HSA-69116;R-HSA-169468;R-HSA-176956
R-HSA-9604323	Negative regulation of NOTCH4 signaling	49	57	0.00392724	1.35327e-07	4.19513e-06	4	6	0.000472441	9606	Homo sapiens	CHD9;PSMD8;PSMD9;PSMD6;PSMD7;PSMD4;PSMD2;PSMD3;SKP1;FBXO9;FBXW7;TAP1;YWHAZ;PDIA4;RBX1;PSMA5;PSMA3;PSMA4;PSMA1;PSMA2;PSME3;UBE2V2;PSME1;PSME2;UBA52;PSMD10;PSMD12;PSMD11;ANAPC15;PSMD14;PSMD13;RPN1;CUL1;PSMA7;PSMB6;PSMB7;PSMB4;PSMB5;ERICH1;UBB;PSMB2;PSMB3;UBC;PSMB1;PSMF1;RPS27A;USP25;CCDC12;PSMB8;PSMB9;PSMC5;PSMC6;PSMC3;PSMC4;TACC3;TUBGCP4		R-HSA-9604642;R-HSA-9604675;R-HSA-9604387;R-HSA-9604629
R-HSA-169911	Regulation of Apoptosis	47	54	0.00372055	1.70309e-07	5.10928e-06	5	5	0.000393701	9606	Homo sapiens	CHD9;PSMD8;PSMD9;PSMD6;PSMD7;PSMD4;OPA1;PSMD2;PSMD3;FBXO9;TAP1;PDIA4;PSMA5;PSMA3;PSMA4;PSMA1;PSMA2;PSME3;UBE2V2;PSME1;PSME2;UBA52;PSMD10;PSMD12;PSMD11;ANAPC15;PSMD14;PSMD13;RPN1;OMA1;PSMA7;PSMB6;PSMB7;PSMB4;PSMB5;ERICH1;UBB;PSMB2;PSMB3;UBC;PSMB1;PSMF1;RPS27A;PAK2;USP25;CCDC12;PSMB8;PSMB9;PSMC5;PSMC6;PSMC3;PSMC4;TUBGCP4		R-HSA-211715;R-HSA-211731;R-HSA-211734;R-HSA-8867344;R-HSA-211716
R-HSA-69306	DNA Replication	93	141	0.00971476	1.84248e-07	5.52744e-06	44	47	0.00370079	9606	Homo sapiens	UBE2D1;TM7SF3;RCBTB2;PSMD8;PSMD9;PSMD6;PSMD7;PSMD4;PSMD2;CDC26;PSMD3;CDC27;CCNL1;SKP1;FBXO9;LIG1;DNAAF2;TAP1;FNDC3A;RBX1;PDIA4;EBNA1BP2;PSME3;PSME1;UBE2V2;PSME2;ANAPC4;TXNIP;ANAPC5;UBA52;PSMD10;PSMD12;ANAPC15;PSMD11;ANAPC16;PSMD14;PSMD13;RPN1;CUL1;ANAPC10;ACAT2;ANAPC11;ZMPSTE24;RRP7A;ORC5;UBB;ORC3;UBC;ORC2;PSMF1;CCDC12;TIMM44;UBE2A;NACA;CDC16;TAB2;TUBGCP4;FEN1;MCM7;CHD9;PEPD;CDV3;RFC4;RFC1;RFC2;P…		R-HSA-68611;R-HSA-68610;R-HSA-69127;R-HSA-69063;R-HSA-68615;R-HSA-69005;R-HSA-68940;R-HSA-69068;R-HSA-176973;R-HSA-68944;R-HSA-68688;R-HSA-69074;R-HSA-68946;R-HSA-68948;R-HSA-69140;R-HSA-69015;R-HSA-69142;R-HSA-68950;R-HSA-68825;R-HSA-69016;R-HSA-69144;R-HSA-69019;R-HSA-68954;R-HSA-68826;R-HSA-68637;R-HSA-68960;R-HSA-69152;R-HSA-68712;R-HSA-176942;R-HSA-68849;R-HSA-68913;R-HSA-69299;R-HSA-68595;R…
R-HSA-68882	Mitotic Anaphase	144	248	0.017087	2.11785e-07	6.35356e-06	31	32	0.00251969	9606	Homo sapiens	ANKLE2;NUP107;UBE2D1;TM7SF3;SMC3;PSMD8;PSMD9;PPP1CC;PSMD6;PSMD7;PSMD4;PTTG1;PPP2R1A;PSMD2;CDC26;PSMD3;CDC27;PIM1;TOM1;RCC1;BANF1;OSTF1;TMPO;FBXO9;IST1;TMOD3;TAP1;NOSIP;VRK1;VRK2;FNDC3A;TUBA4A;PDIA4;EEF1A1;CLIP1;COX7A2L;PSME3;PSME1;UBE2V2;PSME2;ANAPC4;TXNIP;ANAPC5;CHMP4A;NUP98;UBA52;MAD1L1;KPNB1;PRR13;PSMD10;PSMD12;ANAPC15;PSMD11;ANAPC16;PSMD14;UBA6;PSMD13;RPN1;PDS5B;PMF1;ANAPC10;ACAT2;ANAPC11;SKA…		R-HSA-174144;R-HSA-2467809;R-HSA-2467811;R-HSA-9624798;R-HSA-9615901;R-HSA-9668419;R-HSA-2995389;R-HSA-2995388;R-HSA-9615937;R-HSA-2545203;R-HSA-9618378;R-HSA-9615945;R-HSA-2995376;R-HSA-9624845;R-HSA-9667952;R-HSA-9668405;R-HSA-9634169;R-HSA-174121;R-HSA-9668415;R-HSA-3000449;R-HSA-9667965;R-HSA-9624893;R-HSA-9624800;R-HSA-2467798;R-HSA-9668389;R-HSA-174202;R-HSA-9668395;R-HSA-9634219;R-HSA-9668…
R-HSA-180534	Vpu mediated degradation of CD4	46	53	0.00365165	2.46689e-07	7.15398e-06	5	5	0.000393701	9606	Homo sapiens	CHD9;PSMD8;PSMD9;PSMD6;PSMD7;PSMD4;PSMD2;PSMD3;SKP1;FBXO9;TAP1;PDIA4;PSMA5;PSMA3;PSMA4;PSMA1;PSMA2;PSME3;UBE2V2;PSME1;PSME2;UBA52;PSMD10;PSMD12;PSMD11;ANAPC15;PSMD14;PSMD13;RPN1;PSMA7;PSMB6;PSMB7;PSMB4;PSMB5;ERICH1;UBB;PSMB2;PSMB3;UBC;PSMB1;PSMF1;RPS27A;USP25;CCDC12;PSMB8;PSMB9;PSMC5;CD4;PSMC6;PSMC3;PSMC4;TUBGCP4		R-HSA-180599;R-HSA-180597;R-HSA-180606;R-HSA-180591;R-HSA-180573
R-HSA-69242	S Phase	111	179	0.0123329	2.59309e-07	7.38823e-06	50	54	0.00425197	9606	Homo sapiens	CCNH;UBE2D1;TM7SF3;SMC3;RCBTB2;PSMD8;PSMD9;PSMD6;PSMD7;PSMD4;MYC;PSMD2;CDC26;PSMD3;CDC27;CCNL1;SKP1;FBXO9;LIG1;DNAAF2;TAP1;FNDC3A;RBX1;CDC25B;PDIA4;EBNA1BP2;PSME3;PSME1;UBE2V2;PSME2;ANAPC4;TXNIP;ANAPC5;UBA52;PSMD10;PSMD12;ANAPC15;PSMD11;ANAPC16;PSMD14;MAX;PSMD13;RPN1;CUL1;PDS5B;ANAPC10;ACAT2;ANAPC11;ZMPSTE24;RRP7A;ORC5;UBB;ORC3;RAD21;UBC;ORC2;PSMF1;TOR1A;CCDC12;TIMM44;UBE2A;WAPL;CDK7;STAG2;NACA;C…		R-HSA-187520;R-HSA-69127;R-HSA-69005;R-HSA-187916;R-HSA-69140;R-HSA-69015;R-HSA-69142;R-HSA-69016;R-HSA-69144;R-HSA-8848414;R-HSA-69019;R-HSA-2473151;R-HSA-187545;R-HSA-187934;R-HSA-174110;R-HSA-69152;R-HSA-187552;R-HSA-176942;R-HSA-75820;R-HSA-187948;R-HSA-187949;R-HSA-75822;R-HSA-75825;R-HSA-68913;R-HSA-75824;R-HSA-8848436;R-HSA-187574;R-HSA-69173;R-HSA-187575;R-HSA-187828;R-HSA-188345;R-HSA-69…
R-HSA-2555396	Mitotic Metaphase and Anaphase	144	249	0.0171558	2.63866e-07	7.38823e-06	31	33	0.00259843	9606	Homo sapiens	ANKLE2;NUP107;UBE2D1;TM7SF3;SMC3;PSMD8;PSMD9;PPP1CC;PSMD6;PSMD7;PSMD4;PTTG1;PPP2R1A;PSMD2;CDC26;PSMD3;CDC27;PIM1;TOM1;RCC1;BANF1;OSTF1;TMPO;FBXO9;IST1;TMOD3;TAP1;NOSIP;VRK1;VRK2;FNDC3A;TUBA4A;PDIA4;EEF1A1;CLIP1;COX7A2L;PSME3;PSME1;UBE2V2;PSME2;ANAPC4;TXNIP;ANAPC5;CHMP4A;NUP98;UBA52;MAD1L1;KPNB1;PRR13;PSMD10;PSMD12;ANAPC15;PSMD11;ANAPC16;PSMD14;UBA6;PSMD13;RPN1;PDS5B;PMF1;ANAPC10;ACAT2;ANAPC11;SKA…		R-HSA-174144;R-HSA-2467809;R-HSA-2467811;R-HSA-9624798;R-HSA-9615901;R-HSA-9668419;R-HSA-2995389;R-HSA-2995388;R-HSA-9615937;R-HSA-2545203;R-HSA-9618378;R-HSA-9615945;R-HSA-2995376;R-HSA-9624845;R-HSA-9667952;R-HSA-9668405;R-HSA-9634169;R-HSA-174121;R-HSA-9668415;R-HSA-3000449;R-HSA-9667965;R-HSA-9624893;R-HSA-9624800;R-HSA-2467798;R-HSA-9668389;R-HSA-174202;R-HSA-9668395;R-HSA-9634219;R-HSA-9668…
R-HSA-68949	Orc1 removal from chromatin	57	73	0.00502963	3.03076e-07	8.48614e-06	3	4	0.000314961	9606	Homo sapiens	MCM7;CHD9;PSMD8;PSMD9;PSMD6;PSMD7;PSMD4;PSMD2;PSMD3;CCNL1;SKP1;FBXO9;CDV3;TAP1;PDIA4;RBX1;PSMA5;PSMA3;PSMA4;PSMA1;PSMA2;PSME3;MCM3;UBE2V2;PSME1;PSME2;MCM5;MCM6;UBA52;PSMD10;PSMD12;PSMD11;ANAPC15;PSMD14;PSMD13;RPN1;CUL1;PSMA7;ZMPSTE24;ORC5;PSMB6;CLN3;PSMB7;PSMB4;PSMB5;ERICH1;UBB;PSMB2;PSMB3;ORC3;ORC2;UBC;PSMB1;PSMF1;RPS27A;USP25;CCDC12;PSMB8;PSMB9;PSMC5;PSMC6;PSMC3;PSMC4;TUBGCP4		R-HSA-68944;R-HSA-68946;R-HSA-68948
R-HSA-69541	Stabilization of p53	49	59	0.00406504	3.60095e-07	9.72257e-06	13	15	0.0011811	9606	Homo sapiens	PHF20;CHD9;PSMD8;PSMD9;PSMD6;PSMD7;PSMD4;PSMD2;PSMD3;FBXO9;TAP1;PDIA4;PSMA5;PSMA3;PSMA4;PSMA1;PSMA2;PSME3;UBE2V2;PSME1;PSME2;UBA52;PSMD10;PSMD12;PSMD11;ANAPC15;PSMD14;PSMD13;RPN1;PSMA7;PSMB6;PSMB7;PSMB4;PSMB5;ERICH1;UBB;PSMB2;PSMB3;UBC;PSMB1;SNX9;PSMF1;RPS27A;USP25;CCDC12;PSMB8;PSMB9;PSMC5;PPP5C;PSMC6;PSMC3;RFWD2;PSMC4;MDM2;MDM4;ATM;TUBGCP4		R-HSA-349444;R-HSA-5633460;R-HSA-6804741;R-HSA-264418;R-HSA-6804879;R-HSA-349455;R-HSA-264458;R-HSA-6804724;R-HSA-349426;R-HSA-264435;R-HSA-264444;R-HSA-6804955;R-HSA-5693609
R-HSA-68867	Assembly of the pre-replicative complex	54	68	0.00468513	3.69341e-07	9.9722e-06	12	12	0.000944882	9606	Homo sapiens	MCM7;CHD9;PSMD8;PSMD9;PSMD6;PSMD7;PSMD4;PSMD2;PSMD3;CCNL1;FBXO9;CDV3;TAP1;PDIA4;PSMA5;PSMA3;PSMA4;PSMA1;PSMA2;PSME3;MCM3;UBE2V2;PSME1;PSME2;MCM5;MCM6;UBA52;PSMD10;PSMD12;PSMD11;ANAPC15;PSMD14;PSMD13;RPN1;PSMA7;ORC5;PSMB6;PSMB7;PSMB4;PSMB5;ERICH1;UBB;PSMB2;PSMB3;ORC3;ORC2;UBC;PSMB1;PSMF1;RPS27A;USP25;CCDC12;TIMM44;PSMB8;PSMB9;PSMC5;PSMC6;PSMC3;PSMC4;TUBGCP4		R-HSA-68849;R-HSA-68688;R-HSA-68611;R-HSA-68595;R-HSA-68610;R-HSA-68615;R-HSA-68825;R-HSA-68712;R-HSA-68603;R-HSA-68826;R-HSA-68637;R-HSA-176973
R-HSA-109581	Apoptosis	115	189	0.0130219	3.95211e-07	1.02167e-05	128	141	0.0111024	9606	Homo sapiens	ERO1B;PSMD8;PSMD9;PSMD6;PSMD7;FNTA;PSMD4;PSMD2;PSMD3;TNFSF10;KPNA1;FBXO9;EIF2A;TAP1;VRK1;PDIA4;INPP4B;PSME3;PSME1;UBE2V2;PSME2;PRKCQ;UBA52;KPNB1;PSMD10;PSMD12;ANAPC15;PSMD11;PSMD14;MAGED1;PSMD13;RPN1;OMA1;UBB;UBC;GAR1;PMAIP1;PSMF1;FADD;CCDC12;TIMM44;TNFRSF10A;STK24;NMT1;BCL2;CYCS;TUBGCP4;HNRNPC;BCL2L1;YWHAE;YWHAB;CHD9;TRADD;HMGB2;APIP;HMGB1;ARHGAP4;CASP7;CASP8;PPP3CC;SERP1;YWHAQ;CSRP1;OPA1;CASP6;…		R-HSA-211715;R-HSA-4331331;R-HSA-211712;R-HSA-508163;R-HSA-211207;R-HSA-508162;R-HSA-211206;R-HSA-211716;R-HSA-352268;R-HSA-114440;R-HSA-4331340;R-HSA-211219;R-HSA-211731;R-HSA-6804596;R-HSA-211734;R-HSA-418846;R-HSA-418845;R-HSA-211224;R-HSA-418852;R-HSA-9627056;R-HSA-2562564;R-HSA-211239;R-HSA-211247;R-HSA-141367;R-HSA-9627089;R-HSA-212552;R-HSA-114252;R-HSA-114254;R-HSA-114256;R-HSA-114259;R-H…
R-HSA-349425	Autodegradation of the E3 ubiquitin ligase COP1	46	54	0.00372055	4.08666e-07	1.02167e-05	5	5	0.000393701	9606	Homo sapiens	CHD9;PSMD8;PSMD9;PSMD6;PSMD7;PSMD4;PSMD2;PSMD3;FBXO9;TAP1;PDIA4;PSMA5;PSMA3;PSMA4;PSMA1;PSMA2;PSME3;UBE2V2;PSME1;PSME2;UBA52;PSMD10;PSMD12;PSMD11;ANAPC15;PSMD14;PSMD13;RPN1;PSMA7;PSMB6;PSMB7;PSMB4;PSMB5;ERICH1;UBB;PSMB2;PSMB3;UBC;PSMB1;PSMF1;RPS27A;USP25;CCDC12;PSMB8;PSMB9;PSMC5;PPP5C;PSMC6;PSMC3;RFWD2;PSMC4;ATM;TUBGCP4		R-HSA-349444;R-HSA-264418;R-HSA-264435;R-HSA-264444;R-HSA-264458
R-HSA-69601	Ubiquitin Mediated Degradation of Phosphorylated Cdc25A	46	54	0.00372055	4.08666e-07	1.02167e-05	4	4	0.000314961	9606	Homo sapiens	CHD9;PSMD8;PSMD9;PSMD6;PSMD7;PSMD4;PSMD2;PSMD3;FBXO9;TAP1;PDIA4;CDC25B;PSMA5;PSMA3;PSMA4;PSMA1;PSMA2;PSME3;UBE2V2;PSME1;PSME2;UBA52;PSMD10;PSMD12;PSMD11;ANAPC15;PSMD14;PSMD13;RPN1;PSMA7;PSMB6;GGA1;PSMB7;PSMB4;PSMB5;ERICH1;UBB;PSMB2;PSMB3;UBC;PSMB1;PSMF1;RPS27A;USP25;CCDC12;PSMB8;PSMB9;PSMC5;PSMC6;PSMC3;PSMC4;STT3A;TUBGCP4		R-HSA-69600;R-HSA-69604;R-HSA-69608;R-HSA-69598
R-HSA-69610	p53-Independent DNA Damage Response	46	54	0.00372055	4.08666e-07	1.02167e-05	4	4	0.000314961	9606	Homo sapiens	CHD9;PSMD8;PSMD9;PSMD6;PSMD7;PSMD4;PSMD2;PSMD3;FBXO9;TAP1;PDIA4;CDC25B;PSMA5;PSMA3;PSMA4;PSMA1;PSMA2;PSME3;UBE2V2;PSME1;PSME2;UBA52;PSMD10;PSMD12;PSMD11;ANAPC15;PSMD14;PSMD13;RPN1;PSMA7;PSMB6;GGA1;PSMB7;PSMB4;PSMB5;ERICH1;UBB;PSMB2;PSMB3;UBC;PSMB1;PSMF1;RPS27A;USP25;CCDC12;PSMB8;PSMB9;PSMC5;PSMC6;PSMC3;PSMC4;STT3A;TUBGCP4		R-HSA-69600;R-HSA-69604;R-HSA-69608;R-HSA-69598
R-HSA-69613	p53-Independent G1/S DNA damage checkpoint	46	54	0.00372055	4.08666e-07	1.02167e-05	4	4	0.000314961	9606	Homo sapiens	CHD9;PSMD8;PSMD9;PSMD6;PSMD7;PSMD4;PSMD2;PSMD3;FBXO9;TAP1;PDIA4;CDC25B;PSMA5;PSMA3;PSMA4;PSMA1;PSMA2;PSME3;UBE2V2;PSME1;PSME2;UBA52;PSMD10;PSMD12;PSMD11;ANAPC15;PSMD14;PSMD13;RPN1;PSMA7;PSMB6;GGA1;PSMB7;PSMB4;PSMB5;ERICH1;UBB;PSMB2;PSMB3;UBC;PSMB1;PSMF1;RPS27A;USP25;CCDC12;PSMB8;PSMB9;PSMC5;PSMC6;PSMC3;PSMC4;STT3A;TUBGCP4		R-HSA-69600;R-HSA-69604;R-HSA-69608;R-HSA-69598
R-HSA-75815	Ubiquitin-dependent degradation of Cyclin D	46	54	0.00372055	4.08666e-07	1.02167e-05	4	5	0.000393701	9606	Homo sapiens	CHD9;BRK1;PSMD8;PSMD9;PSMD6;PSMD7;PSMD4;PSMD2;PSMD3;FBXO9;TAP1;PDIA4;PSMA5;PSMA3;PSMA4;PSMA1;PSMA2;PSME3;UBE2V2;PSME1;PSME2;UBA52;PSMD10;PSMD12;PSMD11;ANAPC15;PSMD14;PSMD13;RPN1;PSMA7;PSMB6;PSMB7;PSMB4;PSMB5;ERICH1;UBB;PSMB2;PSMB3;UBC;PSMB1;PSMF1;RPS27A;USP25;CCDC12;PSMB8;PSMB9;PSMC5;PSMC6;PSMC3;CDK4;PSMC4;TUBGCP4		R-HSA-75825;R-HSA-75824;R-HSA-75820;R-HSA-75822
R-HSA-69615	G1/S DNA Damage Checkpoints	56	72	0.00496073	4.30554e-07	1.07638e-05	23	26	0.00204724	9606	Homo sapiens	CDKN1A;CDKN1B;PHF20;CHD9;ARPC1A;PSMD8;PSMD9;PSMD6;PSMD7;PSMD4;PSMD2;PSMD3;FBXO9;TAP1;PDIA4;CDC25B;PSMA5;PSMA3;PSMA4;PSMA1;PSMA2;PSME3;UBE2V2;PSME1;PSME2;UBA52;PSMD10;PSMD12;PSMD11;ANAPC15;PSMD14;PSMD13;RPN1;PSMA7;ZMPSTE24;PSMB6;CLN3;GGA1;PSMB7;PSMB4;PSMB5;ERICH1;UBB;PSMB2;PSMB3;UBC;PSMB1;SNX9;PSMF1;RPS27A;USP25;CCDC12;PSMB8;PSMB9;PSMC5;PPP5C;PSMC6;PSMC3;RFWD2;PSMC4;STT3A;MDM2;MDM4;ATM;TUBGCP4		R-HSA-69600;R-HSA-349444;R-HSA-5633460;R-HSA-6804741;R-HSA-69604;R-HSA-264418;R-HSA-6804879;R-HSA-69608;R-HSA-349455;R-HSA-6803403;R-HSA-264458;R-HSA-6804724;R-HSA-6803411;R-HSA-349426;R-HSA-264435;R-HSA-264444;R-HSA-69562;R-HSA-6803388;R-HSA-187934;R-HSA-6804955;R-HSA-6803801;R-HSA-5693609;R-HSA-69598
R-HSA-69017	CDK-mediated phosphorylation and removal of Cdc6	57	74	0.00509853	4.60881e-07	1.10611e-05	3	4	0.000314961	9606	Homo sapiens	CHD9;UBE2D1;TM7SF3;PSMD8;PSMD9;PSMD6;PSMD7;PSMD4;PSMD2;CDC26;PSMD3;CDC27;FBXO9;TAP1;FNDC3A;PDIA4;PSMA5;PSMA3;PSMA4;PSMA1;PSMA2;PSME3;UBE2V2;PSME1;ANAPC4;TXNIP;PSME2;ANAPC5;UBA52;PSMD10;PSMD12;PSMD11;ANAPC15;PSMD14;ANAPC16;PSMD13;RPN1;ACAT2;PSMA7;ANAPC10;ZMPSTE24;ANAPC11;PSMB6;CLN3;PSMB7;PSMB4;PSMB5;ERICH1;UBB;PSMB2;PSMB3;UBC;PSMB1;TMEM208;PSMF1;RPS27A;USP25;CCDC12;PSMB8;PSMB9;PSMC5;PSMC6;PSMC3;PS…		R-HSA-69015;R-HSA-69016;R-HSA-69005
R-HSA-350562	Regulation of ornithine decarboxylase (ODC)	44	51	0.00351385	5.17324e-07	1.24158e-05	4	4	0.000314961	9606	Homo sapiens	CHD9;MTMR14;PSMD8;PSMD9;PSMD6;PSMD7;PSMD4;PSMD2;PSMD3;FBXO9;TAP1;PDIA4;PSMA5;PSMA3;PSMA4;PSMA1;PSMA2;PSME3;UBE2V2;PSME1;PSME2;PSMD10;PSMD12;PSMD11;ANAPC15;PSMD14;PSMD13;RPN1;ODC1;OAZ1;OAZ2;PSMA7;PSMB6;PSMB7;PSMB4;PSMB5;PSMB2;PSMB3;PSMB1;PSMF1;USP25;CCDC12;PSMB8;PSMB9;PSMC5;PSMC6;PSMC3;PSMC4;TUBGCP4		R-HSA-353125;R-HSA-350567;R-HSA-350578;R-HSA-350600
R-HSA-176408	Regulation of APC/C activators between G1/S and early anaphase	61	82	0.00564972	5.76356e-07	1.38325e-05	9	14	0.00110236	9606	Homo sapiens	CHD9;UBE2D1;TM7SF3;PSMD8;PSMD9;PSMD6;PSMD7;PSMD4;PSMD2;CDC26;PSMD3;CDC27;SKP1;FBXO9;TAP1;FNDC3A;PDIA4;PSMA5;PSMA3;PSMA4;PSMA1;PSMA2;PSME3;UBE2V2;PSME1;ANAPC4;TXNIP;PSME2;ANAPC5;UBA52;PSMD10;PSMD12;PSMD11;ANAPC15;PSMD14;ANAPC16;PSMD13;RPN1;CUL1;ACAT2;PSMA7;ANAPC10;ZMPSTE24;ANAPC11;PSMB6;CLN3;PSMB7;PSMB4;PSMB5;ERICH1;UBB;PSMB2;PSMB3;UBC;PSMB1;TMEM208;BUB3;PSMF1;RPS27A;USP25;CCDC12;PSMB8;PSMB9;PSMC5…		R-HSA-188371;R-HSA-174209;R-HSA-141429;R-HSA-174139;R-HSA-174203;R-HSA-174079;R-HSA-141423;R-HSA-174159;R-HSA-141437
R-HSA-611105	Respiratory electron transport	78	115	0.00792338	6.1539e-07	1.39296e-05	19	19	0.00149606	9606	Homo sapiens	INTS12;COX7B;NDUFA13;PIGT;NDUFA11;NDUFA12;TACO1;COX4I1;NDUFA10;ETFA;ETFB;COX6A1;ECSIT;COX7C;UQCRFS1;LGALS8;COX8A;NDUFC2;NDUFC1;SDHD;SDHA;SDHB;COQ10B;COX6B1;COX7A2L;RALGAPB;NDUFS8;NDUFS7;SCO2;NDUFS6;NDUFS5;NDUFS4;TMEM126A;UQCRC1;NDUFS3;NDUFS2;NDUFS1;TMEM126B;UQCRC2;NDUFB9;NDUFB8;NDUFB7;UQCRB;NDUFB6;NDUFB10;NDUFB5;NDUFB11;NDUFB4;NDUFB3;NDUFB2;NDUFB1;UQCR11;UQCR10;COX5B;COX5A;UQCRH;STIP1;COX11;COX14…		R-HSA-6800870;R-HSA-6800868;R-HSA-6799203;R-HSA-6799202;R-HSA-164651;R-HSA-6788556;R-HSA-6799179;R-HSA-6788523;R-HSA-163214;R-HSA-6799178;R-HSA-169260;R-HSA-163213;R-HSA-6799191;R-HSA-5690023;R-HSA-163217;R-HSA-169270;R-HSA-6799199;R-HSA-6799197;R-HSA-6799196
R-HSA-5696398	Nucleotide Excision Repair	80	119	0.00819898	6.22729e-07	1.39296e-05	36	36	0.00283465	9606	Homo sapiens	ISY1;CCNH;CETN2;SLC35B1;MRPS12;ACTB;RCBTB2;YY1;RNF115;SUMO1;SUMO3;BCL7B;RUVBL1;CDC27;SUMO2;HMGN1;LYPLA1;RPS9;USP7;RFC4;PARP1;RFC1;LIG1;RFC2;DNAAF2;ACTL6A;ELMOD3;RAD23A;CHD1L;PIAS1;RBX1;DDB2;DDB1;EBNA1BP2;UBE2V2;FKBP4;UBA52;SF1;INO80E;PCNA;INO80D;SLC20A1;SHMT2;GPS1;LEF1;XPA;WDR61;COPS7A;XPC;FAM160B1;CYTH2;ERICH1;UBB;POLR2B;NSD1;POLR2C;POLR2D;UBC;POLD2;POLR2E;EMC3;POLR2G;POLR2H;RPS27A;POLR2I;ADSS;P…		R-HSA-109955;R-HSA-5696465;R-HSA-5696670;R-HSA-6781867;R-HSA-5696664;R-HSA-6790454;R-HSA-6782069;R-HSA-6782004;R-HSA-5689861;R-HSA-6782131;R-HSA-5696655;R-HSA-6782141;R-HSA-6782204;R-HSA-6782138;R-HSA-6781818;R-HSA-5690996;R-HSA-5690997;R-HSA-6782211;R-HSA-6782208;R-HSA-6781824;R-HSA-5691006;R-HSA-5691004;R-HSA-6781833;R-HSA-5691000;R-HSA-5691001;R-HSA-6790487;R-HSA-5690213;R-HSA-5689317;R-HSA-67…
R-HSA-5610780	Degradation of GLI1 by the proteasome	50	62	0.00427174	6.33166e-07	1.39296e-05	6	6	0.000472441	9606	Homo sapiens	CHD9;PSMD8;PSMD9;PSMD6;PSMD7;PSMD4;SNRNP70;PSMD2;PSMD3;SKP1;FBXO9;TAP1;PDIA4;RBX1;PSMA5;PSMA3;PSMA4;PSMA1;PSMA2;PSME3;NUMB;UBE2V2;PSME1;PSME2;UBA52;PSMD10;PSMD12;PSMD11;ANAPC15;PSMD14;PSMD13;RPN1;CUL1;PSMA7;PSMB6;PSMB7;PSMB4;PSMB5;ERICH1;UBB;PSMB2;PSMB3;UBC;PSMB1;PSMF1;RPS27A;USP25;CCDC12;PSMB8;PSMB9;ITCH;PSMC5;PSMC6;PSMC3;PSMC4;TUBGCP4		R-HSA-5610741;R-HSA-5610758;R-HSA-5610742;R-HSA-5610737;R-HSA-5610735;R-HSA-5610760
R-HSA-5610785	GLI3 is processed to GLI3R by the proteasome	50	62	0.00427174	6.33166e-07	1.39296e-05	5	5	0.000393701	9606	Homo sapiens	CHD9;BRK1;PSMD8;PSMD9;PSMD6;PSMD7;PSMD4;SNRNP70;PSMD2;PSMD3;SKP1;FBXO9;TAP1;PDIA4;RBX1;PSMA5;PSMA3;PSMA4;PSMA1;PSMA2;PSME3;UBE2V2;PSME1;PSME2;UBA52;PSMD10;PSMD12;PSMD11;ANAPC15;PSMD14;PSMD13;RPN1;CUL1;PSMA7;PSMB6;PSMB7;PSMB4;PSMB5;ERICH1;UBB;PSMB2;PSMB3;UBC;PSMB1;PSMF1;RPS27A;USP25;CCDC12;CSNK1A1;PSMB8;PSMB9;PSMC5;PSMC6;PSMC3;PSMC4;TUBGCP4		R-HSA-5610720;R-HSA-5610754;R-HSA-5610722;R-HSA-5610732;R-HSA-5610746
R-HSA-5610783	Degradation of GLI2 by the proteasome	50	62	0.00427174	6.33166e-07	1.39296e-05	5	5	0.000393701	9606	Homo sapiens	CHD9;BRK1;PSMD8;PSMD9;PSMD6;PSMD7;PSMD4;SNRNP70;PSMD2;PSMD3;SKP1;FBXO9;TAP1;PDIA4;RBX1;PSMA5;PSMA3;PSMA4;PSMA1;PSMA2;PSME3;UBE2V2;PSME1;PSME2;UBA52;PSMD10;PSMD12;PSMD11;ANAPC15;PSMD14;PSMD13;RPN1;CUL1;PSMA7;PSMB6;PSMB7;PSMB4;PSMB5;ERICH1;UBB;PSMB2;PSMB3;UBC;PSMB1;PSMF1;RPS27A;USP25;CCDC12;CSNK1A1;PSMB8;PSMB9;PSMC5;PSMC6;PSMC3;PSMC4;TUBGCP4		R-HSA-5610757;R-HSA-5610717;R-HSA-5610718;R-HSA-5610745;R-HSA-5610730
R-HSA-69002	DNA Replication Pre-Initiation	64	88	0.00606311	6.53017e-07	1.43664e-05	21	21	0.00165354	9606	Homo sapiens	MCM7;CHD9;PSMD8;PSMD9;PSMD6;PSMD7;PSMD4;PSMD2;PSMD3;CCNL1;FBXO9;CDV3;DNAAF2;TAP1;PDIA4;PSMA5;PSMA3;PSMA4;DBF4;PSMA1;PSMA2;PSME3;MCM3;UBE2V2;PSME1;C9orf78;PSME2;MCM5;MCM6;UBA52;PSMD10;PSMD12;PSMD11;ANAPC15;PSMD14;PSMD13;PRIM1;RPN1;PSMA7;ORC5;PSMB6;PSMB7;PSMB4;PSMB5;ERICH1;UBB;PSMB2;PSMB3;ORC3;NSD1;ORC2;UBC;PSMB1;PSMF1;RPS27A;USP25;CCDC12;RPA1;RPA2;TIMM44;PSMB8;PSMB9;POLE4;PSMC5;PSMC6;PSMC3;NACA;PS…		R-HSA-68960;R-HSA-68611;R-HSA-68610;R-HSA-68615;R-HSA-68712;R-HSA-68940;R-HSA-176973;R-HSA-68849;R-HSA-68688;R-HSA-69299;R-HSA-68595;R-HSA-68914;R-HSA-68917;R-HSA-68916;R-HSA-68919;R-HSA-68918;R-HSA-68825;R-HSA-68603;R-HSA-68954;R-HSA-68826;R-HSA-68637
R-HSA-174113	SCF-beta-TrCP mediated degradation of Emi1	46	55	0.00378944	6.66486e-07	1.46627e-05	3	3	0.00023622	9606	Homo sapiens	CHD9;PSMD8;PSMD9;PSMD6;PSMD7;PSMD4;PSMD2;PSMD3;SKP1;FBXO9;TAP1;PDIA4;PSMA5;PSMA3;PSMA4;PSMA1;PSMA2;PSME3;UBE2V2;PSME1;PSME2;UBA52;PSMD10;PSMD12;PSMD11;ANAPC15;PSMD14;PSMD13;RPN1;CUL1;PSMA7;PSMB6;PSMB7;PSMB4;PSMB5;ERICH1;UBB;PSMB2;PSMB3;UBC;PSMB1;PSMF1;RPS27A;USP25;CCDC12;PSMB8;PSMB9;PSMC5;PSMC6;PSMC3;PSMC4;TUBGCP4		R-HSA-174209;R-HSA-174203;R-HSA-174159
R-HSA-8941858	Regulation of RUNX3 expression and activity	47	57	0.00392724	7.44888e-07	1.63875e-05	9	9	0.000708661	9606	Homo sapiens	HBS1L;CHD9;PSMD8;PSMD9;PSMD6;PSMD7;PSMD4;PSMD2;PSMD3;FBXO9;TAP1;RUNX3;PDIA4;PSMA5;PSMA3;PSMA4;PSMA1;PSMA2;PSME3;UBE2V2;PSME1;PSME2;UBA52;PSMD10;PSMD12;PSMD11;ANAPC15;CBFB;PSMD14;PSMD13;RPN1;NDUFB1;PSMA7;PSMB6;PSMB7;PSMB4;PSMB5;ERICH1;UBB;PSMB2;PSMB3;UBC;PSMB1;PSMF1;RPS27A;USP25;CCDC12;PSMB8;PSMB9;PSMC5;PSMC6;PSMC3;PSMC4;MDM2;B9D2;TUBGCP4		R-HSA-8952408;R-HSA-8952382;R-HSA-8937807;R-HSA-8952399;R-HSA-8937792;R-HSA-8865454;R-HSA-8952419;R-HSA-8952371;R-HSA-8937814
R-HSA-8951664	Neddylation	138	241	0.0166047	7.72322e-07	1.68129e-05	30	31	0.00244094	9606	Homo sapiens	ERO1A;LRR1;UBE2D2;UBE2D3;UBE2D1;KEAP1;DCAF8;MSMO1;FBXO21;DCAF7;GLS;DCAF6;PSMD8;PSMD9;NUB1;PSMD6;PSMD7;PSMD4;PSMD2;PSMD3;FBXO6;FBXO7;SKP1;FBXO9;FBXW4;WSB1;FBXW5;FBXW7;TAP1;FNDC3A;FBXW2;RBX1;PDIA4;PSME3;PSME1;UBE2V2;PSME2;UBA52;PSMD10;PSMD12;ANAPC15;PSMD11;CUL5;SAR1A;PSMD14;PRKDC;PSMD13;ANKRD12;CUL2;RPN1;DCUN1D1;CUL1;COPS7A;IQGAP1;HIF1A;ACAT2;RIC8A;PRPSAP1;SOCS3;COMMD8;COMMD9;UBB;BTBD1;UBC;PSMF1;NA…		R-HSA-8956040;R-HSA-8956106;R-HSA-8956045;R-HSA-8956099;R-HSA-8956103;R-HSA-8951751;R-HSA-8956184;R-HSA-8955289;R-HSA-8951644;R-HSA-8956050;R-HSA-8951764;R-HSA-8955285;R-HSA-8951766;R-HSA-8956200;R-HSA-8951656;R-HSA-8955241;R-HSA-8952618;R-HSA-8956140;R-HSA-8952044;R-HSA-8952620;R-HSA-8955245;R-HSA-8951661;R-HSA-8951648;R-HSA-5690808;R-HSA-8952039;R-HSA-8956025;R-HSA-8956026;R-HSA-8952638;R-HSA-8…
R-HSA-2467813	Separation of Sister Chromatids	116	194	0.0133664	8.00616e-07	1.68129e-05	7	8	0.000629921	9606	Homo sapiens	NUP107;UBE2D1;TM7SF3;SMC3;PSMD8;PSMD9;PPP1CC;PSMD6;PSMD7;PSMD4;PTTG1;PPP2R1A;PSMD2;CDC26;PSMD3;CDC27;FBXO9;TMOD3;TAP1;NOSIP;FNDC3A;TUBA4A;PDIA4;EEF1A1;CLIP1;COX7A2L;PSME3;PSME1;UBE2V2;PSME2;ANAPC4;TXNIP;ANAPC5;NUP98;UBA52;MAD1L1;PRR13;PSMD10;PSMD12;ANAPC15;PSMD11;ANAPC16;PSMD14;UBA6;PSMD13;RPN1;PDS5B;PMF1;ANAPC10;ACAT2;ANAPC11;SKA2;UBB;RAD21;UBC;SSR1;PSMF1;TOR1A;CCDC12;EPHX2;WAPL;EIF2S3;STAG2;RPS…		R-HSA-174144;R-HSA-2467798;R-HSA-2467809;R-HSA-2545203;R-HSA-2467811;R-HSA-174202;R-HSA-174121
R-HSA-68827	CDT1 association with the CDC6:ORC:origin complex	48	59	0.00406504	8.24978e-07	1.73245e-05	3	3	0.00023622	9606	Homo sapiens	CHD9;PSMD8;PSMD9;PSMD6;PSMD7;PSMD4;PSMD2;PSMD3;FBXO9;CDV3;TAP1;PDIA4;PSMA5;PSMA3;PSMA4;PSMA1;PSMA2;PSME3;UBE2V2;PSME1;PSME2;UBA52;PSMD10;PSMD12;PSMD11;ANAPC15;PSMD14;PSMD13;RPN1;PSMA7;ORC5;PSMB6;PSMB7;PSMB4;PSMB5;ERICH1;UBB;PSMB2;PSMB3;ORC3;ORC2;UBC;PSMB1;PSMF1;RPS27A;USP25;CCDC12;PSMB8;PSMB9;PSMC5;PSMC6;PSMC3;PSMC4;TUBGCP4		R-HSA-68825;R-HSA-68712;R-HSA-68826
R-HSA-69563	p53-Dependent G1 DNA Damage Response	54	70	0.00482293	8.67082e-07	1.82087e-05	19	22	0.00173228	9606	Homo sapiens	CDKN1A;CDKN1B;PHF20;CHD9;ARPC1A;PSMD8;PSMD9;PSMD6;PSMD7;PSMD4;PSMD2;PSMD3;FBXO9;TAP1;PDIA4;PSMA5;PSMA3;PSMA4;PSMA1;PSMA2;PSME3;UBE2V2;PSME1;PSME2;UBA52;PSMD10;PSMD12;PSMD11;ANAPC15;PSMD14;PSMD13;RPN1;PSMA7;ZMPSTE24;PSMB6;CLN3;PSMB7;PSMB4;PSMB5;ERICH1;UBB;PSMB2;PSMB3;UBC;PSMB1;SNX9;PSMF1;RPS27A;USP25;CCDC12;PSMB8;PSMB9;PSMC5;PPP5C;PSMC6;PSMC3;RFWD2;PSMC4;MDM2;MDM4;ATM;TUBGCP4		R-HSA-349444;R-HSA-5633460;R-HSA-6804741;R-HSA-264418;R-HSA-6804879;R-HSA-349455;R-HSA-6803403;R-HSA-264458;R-HSA-6804724;R-HSA-6803411;R-HSA-349426;R-HSA-264435;R-HSA-264444;R-HSA-69562;R-HSA-6803388;R-HSA-187934;R-HSA-6804955;R-HSA-6803801;R-HSA-5693609
R-HSA-69580	p53-Dependent G1/S DNA damage checkpoint	54	70	0.00482293	8.67082e-07	1.82087e-05	19	22	0.00173228	9606	Homo sapiens	CDKN1A;CDKN1B;PHF20;CHD9;ARPC1A;PSMD8;PSMD9;PSMD6;PSMD7;PSMD4;PSMD2;PSMD3;FBXO9;TAP1;PDIA4;PSMA5;PSMA3;PSMA4;PSMA1;PSMA2;PSME3;UBE2V2;PSME1;PSME2;UBA52;PSMD10;PSMD12;PSMD11;ANAPC15;PSMD14;PSMD13;RPN1;PSMA7;ZMPSTE24;PSMB6;CLN3;PSMB7;PSMB4;PSMB5;ERICH1;UBB;PSMB2;PSMB3;UBC;PSMB1;SNX9;PSMF1;RPS27A;USP25;CCDC12;PSMB8;PSMB9;PSMC5;PPP5C;PSMC6;PSMC3;RFWD2;PSMC4;MDM2;MDM4;ATM;TUBGCP4		R-HSA-349444;R-HSA-5633460;R-HSA-6804741;R-HSA-264418;R-HSA-6804879;R-HSA-349455;R-HSA-6803403;R-HSA-264458;R-HSA-6804724;R-HSA-6803411;R-HSA-349426;R-HSA-264435;R-HSA-264444;R-HSA-69562;R-HSA-6803388;R-HSA-187934;R-HSA-6804955;R-HSA-6803801;R-HSA-5693609
R-HSA-1169091	Activation of NF-kappaB in B cells	55	72	0.00496073	9.23997e-07	1.94039e-05	10	10	0.000787402	9606	Homo sapiens	CHD9;IKBKB;PSMD8;PSMD9;PSMD6;PSMD7;PSMD4;PSMD2;PSMD3;MAP3K7;SKP1;FBXO9;PRKCB;TAP1;PDIA4;PSMA5;PSMA3;PSMA4;PSMA1;PSMA2;PSME3;UBE2V2;PSME1;PSME2;UBA52;CARD11;PSMD10;PSMD12;PSMD11;ANAPC15;PSMD14;PSMD13;RPN1;CUL1;MALT1;RELA;PSMA7;PSMB6;PSMB7;PSMB4;PSMB5;ERICH1;UBB;PSMB2;PSMB3;UBC;PSMB1;PSMF1;RPS27A;USP25;CCDC12;TXNL1;PSMB8;PSMB9;NFKBIA;PSMC5;PSMC6;PSMC3;PSMC4;REL;TUBGCP4;NFKBIB		R-HSA-1168641;R-HSA-1168640;R-HSA-1168643;R-HSA-1168642;R-HSA-1168373;R-HSA-1168644;R-HSA-1168633;R-HSA-1168635;R-HSA-1168637;R-HSA-1168638
R-HSA-5357801	Programmed Cell Death	117	197	0.0135731	9.85865e-07	1.97173e-05	138	154	0.012126	9606	Homo sapiens	ERO1B;PSMD8;PSMD9;PSMD6;PSMD7;FNTA;PSMD4;PSMD2;PSMD3;TNFSF10;KPNA1;FBXO9;EIF2A;TAP1;VRK1;PDIA4;INPP4B;PSME3;PSME1;UBE2V2;PSME2;PRKCQ;UBA52;KPNB1;PSMD10;PSMD12;ANAPC15;PSMD11;PSMD14;MAGED1;PSMD13;RPN1;OMA1;UBB;UBC;GAR1;PMAIP1;PSMF1;FADD;MLKL;CCDC12;TIMM44;TNFRSF10A;STK24;NMT1;BCL2;CYCS;TUBGCP4;HNRNPC;BCL2L1;YWHAE;YWHAB;CHD9;TRADD;HMGB2;APIP;HMGB1;ARHGAP4;CASP7;CASP8;PPP3CC;SERP1;YWHAQ;CSRP1;OPA1;C…		R-HSA-211715;R-HSA-4331331;R-HSA-211712;R-HSA-508163;R-HSA-211207;R-HSA-5218891;R-HSA-508162;R-HSA-211206;R-HSA-211716;R-HSA-352268;R-HSA-114440;R-HSA-4331340;R-HSA-211219;R-HSA-211731;R-HSA-6804596;R-HSA-211734;R-HSA-5218906;R-HSA-418846;R-HSA-418845;R-HSA-211224;R-HSA-418852;R-HSA-9627056;R-HSA-2562564;R-HSA-211239;R-HSA-211247;R-HSA-141367;R-HSA-5357927;R-HSA-9627089;R-HSA-212552;R-HSA-114252;…
R-HSA-68886	M Phase	215	415	0.0285931	1.10011e-06	2.20022e-05	86	91	0.00716535	9606	Homo sapiens	ANKLE2;NUP107;SMC3;SMC4;PSMD8;PSMD9;PSMD6;PSMD7;PSMD4;PPP2R1A;PSMD2;CDC26;PSMD3;CDC27;RCC1;TMPO;FBXO9;CSNK2A1;NUP210;PRKCB;CSNK1D;FNDC3A;EML4;COX7A2L;PSME3;AKAP9;PSME1;PSME2;TXNIP;NUP98;UBA52;PRR13;SET;ANAPC15;ANAPC16;RPN1;GATA3;AAAS;ARPP19;ANAPC10;SKA2;ANAPC11;RAD21;GAR1;SSR1;NUP88;PSMF1;H3F3B;NCAPH2;H3F3A;WAPL;STAG2;RPS27;CDC16;ECHDC2;NMT2;HIST1H4C;CEP57;MRPS14;TCF25;PAK1IP1;CETN2;TUBA1C;PCM1;N…		R-HSA-2514854;R-HSA-9648017;R-HSA-375302;R-HSA-2172194;R-HSA-156682;R-HSA-1638803;R-HSA-2990880;R-HSA-2294574;R-HSA-2990882;R-HSA-9615901;R-HSA-2995389;R-HSA-2995388;R-HSA-9647746;R-HSA-2520883;R-HSA-2545203;R-HSA-2294580;R-HSA-380316;R-HSA-2468287;R-HSA-2995376;R-HSA-2294590;R-HSA-9624845;R-HSA-9668405;R-HSA-2172678;R-HSA-174121;R-HSA-2422927;R-HSA-9668415;R-HSA-3000449;R-HSA-5244669;R-HSA-21680…
R-HSA-163200	Respiratory electron transport, ATP synthesis by chemiosmotic coupling, and heat production by uncoupling proteins.	94	150	0.0103348	1.33447e-06	2.62622e-05	26	31	0.00244094	9606	Homo sapiens	NDUFA13;NDUFA11;NDUFA12;TACO1;NDUFA10;ATP5C1;COX6A1;LGALS8;SDHD;SDHA;SDHB;ATP5J2;COX6B1;COX7A2L;RALGAPB;SCO2;TMEM126A;UQCRC1;TMEM126B;UQCRC2;UQCRB;NDUFB10;NDUFB11;ATP5J;ATP5I;ATP5H;ATP5O;UQCRH;ATP5L;ATP5B;STIP1;ATP5E;ATP5D;COX11;COX14;NDUFV3;CYC1;NDUFV2;NDUFV1;SURF1;NDUFAF7;UQCRQ;NDUFAF2;NDUFAF3;CYCS;COX20;INTS12;COX7B;PIGT;COX4I1;ETFA;ATP5G3;ETFB;ECSIT;ATP5G2;COX7C;ATP5G1;UQCRFS1;COX8A;EXOC7;NDU…		R-HSA-6800870;R-HSA-6800868;R-HSA-6799203;R-HSA-166214;R-HSA-6799202;R-HSA-6788523;R-HSA-163214;R-HSA-166220;R-HSA-163213;R-HSA-163217;R-HSA-164834;R-HSA-164832;R-HSA-170026;R-HSA-164651;R-HSA-164840;R-HSA-6788556;R-HSA-6799179;R-HSA-6799178;R-HSA-169260;R-HSA-6799191;R-HSA-5690023;R-HSA-166387;R-HSA-169270;R-HSA-6799199;R-HSA-6799197;R-HSA-6799196
R-HSA-453276	Regulation of mitotic cell cycle	64	90	0.00620091	1.34789e-06	2.62622e-05	33	38	0.00299213	9606	Homo sapiens	CHD9;UBE2D1;TM7SF3;PSMD8;PSMD9;PSMD6;PSMD7;PSMD4;PTTG1;PSMD2;CDC26;PSMD3;CDC27;SKP1;FBXO9;TAP1;FNDC3A;PDIA4;PSMA5;PSMA3;PSMA4;PSMA1;PSMA2;PSME3;UBE2V2;PSME1;ANAPC4;TXNIP;PSME2;ANAPC5;UBA52;PSMD10;PSMD12;PSMD11;ANAPC15;PSMD14;ANAPC16;PSMD13;RPN1;CUL1;ACAT2;PSMA7;ANAPC10;ZMPSTE24;ANAPC11;PSMB6;CLN3;PSMB7;PSMB4;PSMB5;ERICH1;UBB;PSMB2;SERTAD1;PSMB3;UBC;PSMB1;TMEM208;BUB3;PSMF1;RPS27A;USP25;CCDC12;PSM…		R-HSA-174144;R-HSA-174209;R-HSA-174088;R-HSA-174159;R-HSA-174157;R-HSA-179410;R-HSA-188371;R-HSA-174227;R-HSA-174224;R-HSA-174171;R-HSA-174104;R-HSA-179417;R-HSA-174105;R-HSA-174238;R-HSA-188191;R-HSA-179421;R-HSA-174119;R-HSA-174058;R-HSA-174120;R-HSA-174057;R-HSA-174121;R-HSA-174255;R-HSA-141423;R-HSA-174124;R-HSA-174195;R-HSA-174070;R-HSA-174132;R-HSA-141429;R-HSA-174202;R-HSA-174139;R-HSA-174…
R-HSA-174143	APC/C-mediated degradation of cell cycle proteins	64	90	0.00620091	1.34789e-06	2.62622e-05	33	38	0.00299213	9606	Homo sapiens	CHD9;UBE2D1;TM7SF3;PSMD8;PSMD9;PSMD6;PSMD7;PSMD4;PTTG1;PSMD2;CDC26;PSMD3;CDC27;SKP1;FBXO9;TAP1;FNDC3A;PDIA4;PSMA5;PSMA3;PSMA4;PSMA1;PSMA2;PSME3;UBE2V2;PSME1;ANAPC4;TXNIP;PSME2;ANAPC5;UBA52;PSMD10;PSMD12;PSMD11;ANAPC15;PSMD14;ANAPC16;PSMD13;RPN1;CUL1;ACAT2;PSMA7;ANAPC10;ZMPSTE24;ANAPC11;PSMB6;CLN3;PSMB7;PSMB4;PSMB5;ERICH1;UBB;PSMB2;SERTAD1;PSMB3;UBC;PSMB1;TMEM208;BUB3;PSMF1;RPS27A;USP25;CCDC12;PSM…		R-HSA-174144;R-HSA-174209;R-HSA-174088;R-HSA-174159;R-HSA-174157;R-HSA-179410;R-HSA-188371;R-HSA-174227;R-HSA-174224;R-HSA-174171;R-HSA-174104;R-HSA-179417;R-HSA-174105;R-HSA-174238;R-HSA-188191;R-HSA-179421;R-HSA-174119;R-HSA-174058;R-HSA-174120;R-HSA-174057;R-HSA-174121;R-HSA-174255;R-HSA-141423;R-HSA-174124;R-HSA-174195;R-HSA-174070;R-HSA-174132;R-HSA-141429;R-HSA-174202;R-HSA-174139;R-HSA-174…
R-HSA-8950505	Gene and protein expression by JAK-STAT signaling after Interleukin-12 stimulation	55	73	0.00502963	1.38222e-06	2.62622e-05	36	36	0.00283465	9606	Homo sapiens	PHF3;RALA;ARF1;RPLP0;CNN2;RAP1B;CDC42;HNRNPDL;CFL1;STAT4;PAK2;HSPA9;ANXA2;GSTO1;AIP;TALDO1;MSN;MIF;SOD2;SOD1;HNRNPF;CAPZA1;HNRNPA2B1;TCP1;PDCD4;PSME2;SNRPA1;LCP1;PPIA;ARF5		R-HSA-8950344;R-HSA-8950218;R-HSA-8950732;R-HSA-8950415;R-HSA-9617941;R-HSA-8950721;R-HSA-8950533;R-HSA-8950213;R-HSA-8950681;R-HSA-8950426;R-HSA-8950684;R-HSA-8950173;R-HSA-8950365;R-HSA-9006431;R-HSA-8950175;R-HSA-8950367;R-HSA-8950623;R-HSA-8950480;R-HSA-8950608;R-HSA-8981073;R-HSA-8950225;R-HSA-8950292;R-HSA-8950634;R-HSA-8950314;R-HSA-8950637;R-HSA-8950190;R-HSA-8950567;R-HSA-8950328;R-HSA-8…
R-HSA-983168	Antigen processing: Ubiquitination & Proteasome degradation	170	315	0.0217032	1.51574e-06	2.87991e-05	8	9	0.000708661	9606	Homo sapiens	LRR1;KEAP1;CBLB;UBE2L6;ENO1;UBE2L3;GLS;PSMD8;PSMD9;PSMD6;RNF115;PSMD7;RNF114;PSMD4;HERC1;PSMD2;CDC26;PSMD3;CDC27;FBXO6;FBXO7;SKP1;HERC6;FBXO9;MED1;WSB1;FNDC3A;RNF126;PSME3;PSME1;PSME2;TXNIP;RBCK1;LAP3;UBA52;ANAPC13;ANAPC15;SAR1A;PRKDC;RPN1;IQGAP1;UBE2J2;ANAPC10;DEDD2;ANAPC11;UBE2J1;RNF213;PSMF1;SIAH2;LNPEP;STAM;CDC16;FBXL3;FBXL5;FBXL4;DZIP3;HBS1L;PPP3CC;TRIM4;ARIH2;ARIH1;IKBKE;JAK3;CTSB;TPI1;ANXA…		R-HSA-983150;R-HSA-983147;R-HSA-983162;R-HSA-983157;R-HSA-983156;R-HSA-983140;R-HSA-983153;R-HSA-983152
R-HSA-4641257	Degradation of AXIN	46	57	0.00392724	1.69521e-06	3.22091e-05	7	8	0.000629921	9606	Homo sapiens	CHD9;PSMD8;PSMD9;PSMD6;PSMD7;PSMD4;PSMD2;PSMD3;FBXO9;TAP1;PDIA4;PSMA5;PSMA3;PSMA4;PSMA1;PSMA2;PSME3;UBE2V2;PSME1;PSME2;UBA52;PSMD10;PSMD12;PSMD11;ANAPC15;PSMD14;PSMD13;RPN1;PSMA7;PSMB6;PSMB7;PSMB4;PSMB5;ERICH1;UBB;PSMB2;TNKS2;PSMB3;UBC;PSMB1;PSMF1;RPS27A;USP25;CCDC12;PSMB8;PSMB9;RNF146;PSMC5;PSMC6;PSMC3;PSMC4;TUBGCP4		R-HSA-3640862;R-HSA-3640861;R-HSA-3640844;R-HSA-3640874;R-HSA-3640858;R-HSA-4641256;R-HSA-4641129
R-HSA-4641258	Degradation of DVL	46	57	0.00392724	1.69521e-06	3.22091e-05	5	7	0.000551181	9606	Homo sapiens	CHD9;PSMD8;PSMD9;PSMD6;PSMD7;PSMD4;PSMD2;PSMD3;FBXO9;TAP1;PDIA4;RBX1;PSMA5;PSMA3;PSMA4;PSMA1;PSMA2;PSME3;UBE2V2;PSME1;PSME2;UBA52;PSMD10;PSMD12;PSMD11;ANAPC15;PSMD14;PSMD13;RPN1;ADIPOR1;PSMA7;PSMB6;PSMB7;PSMB4;PSMB5;ERICH1;UBB;PSMB2;PSMB3;UBC;PSMB1;PSMF1;RPS27A;USP25;CCDC12;PSMB8;PSMB9;PSMC5;PSMC6;PSMC3;PSMC4;TUBGCP4		R-HSA-4641159;R-HSA-1504213;R-HSA-1504193;R-HSA-1504190;R-HSA-4641260
R-HSA-8939902	Regulation of RUNX2 expression and activity	60	83	0.00571862	1.71476e-06	3.25804e-05	32	32	0.00251969	9606	Homo sapiens	HBS1L;CHD9;BRK1;NR3C1;PSMD8;PSMD9;PSMD6;PSMD7;PSMD4;PSMD2;PSMD3;SKP1;FBXO9;FBXW7;TAP1;CNPY2;RUNX2;PDIA4;RBX1;PSMA5;PSMA3;PSMA4;PSMA1;PSMA2;PSME3;UBE2V2;PSME1;PSME2;UBA52;PSMD10;PSMD12;PSMD11;ANAPC15;CBFB;PSMD14;PSMD13;RPN1;CUL1;NDUFB1;PSMA7;PSMB6;PSMB7;PSMB4;PSMB5;ERICH1;UBB;PSMB2;PSMB3;UBC;PSMB1;STAT4;RICTOR;PSMF1;RPS27A;ESRRA;USP25;CCDC12;STAT1;WWP1;PSMB8;PSMB9;PSMC5;PSMC6;PSMC3;PSMC4;STUB1;TUB…		R-HSA-8985293;R-HSA-9008076;R-HSA-9008015;R-HSA-9007759;R-HSA-9016526;R-HSA-8939904;R-HSA-8940032;R-HSA-9007686;R-HSA-9008345;R-HSA-8939801;R-HSA-8939929;R-HSA-9008475;R-HSA-9007707;R-HSA-9009309;R-HSA-9008476;R-HSA-9009308;R-HSA-9008479;R-HSA-9008478;R-HSA-9009362;R-HSA-8939688;R-HSA-9009451;R-HSA-9009452;R-HSA-9008110;R-HSA-9008480;R-HSA-8939938;R-HSA-9008036;R-HSA-9009401;R-HSA-8939706;R-HSA-9…
R-HSA-195253	Degradation of beta-catenin by the destruction complex	64	91	0.00626981	1.91375e-06	3.51587e-05	19	23	0.00181102	9606	Homo sapiens	MRPS14;CHD9;BRK1;PSMD8;PSMD9;PSMD6;PSMD7;PSMD4;PPP2R1A;PSMD2;MYC;PSMD3;SKP1;FBXO9;TAP1;PPP2R5A;PPP2R5D;PPP2R5C;PDIA4;AES;RBX1;EEF1A1;PSMA5;PSMA3;PSMA4;PSMA1;PSMA2;PSME3;UBE2V2;PSME1;PSME2;UBA52;ARHGEF6;PSMD10;PSMD12;PSMD11;ANAPC15;PSMD14;PSMD13;CTBP1;HDAC1;RPN1;TCF7;LEF1;CUL1;PSMA7;PSMB6;PPP2CA;PSMB7;PSMB4;PSMB5;ERICH1;UBB;PSMB2;PSMB3;UBC;PSMB1;PSMF1;RPS27A;USP25;CCDC12;CSNK1A1;PSMB8;PSMB9;PSMC5;…		R-HSA-4649028;R-HSA-195300;R-HSA-2130279;R-HSA-8944352;R-HSA-195275;R-HSA-4641231;R-HSA-2130282;R-HSA-195304;R-HSA-5229348;R-HSA-2130286;R-HSA-5229343;R-HSA-195283;R-HSA-195251;R-HSA-195280;R-HSA-5334050;R-HSA-195318;R-HSA-195287;R-HSA-8944349;R-HSA-5246693
R-HSA-1168372	Downstream signaling events of B Cell Receptor (BCR)	65	93	0.00640761	1.95326e-06	3.51587e-05	14	14	0.00110236	9606	Homo sapiens	CHD9;IKBKB;PSMD8;PTBP1;PSMD9;PPP3CA;TUBA1C;PSMD6;PSMD7;PPP3CC;PSMD4;PSMD2;PSMD3;TMED2;MAP3K7;SKP1;FBXO9;PRKCB;TAP1;PDIA4;PSMA5;INPP4B;PSMA3;PSMA4;PSMA1;PSMA2;PSME3;UBE2V2;PSME1;PSME2;UBA52;PPIA;CARD11;PSMD10;PSMD12;PSMD11;ANAPC15;PSMD14;PSMD13;RPN1;CUL1;RASGRP1;MALT1;RELA;PSMA7;PSMB6;PSMB7;PSMB4;PSMB5;ERICH1;UBB;PSMB2;PSMB3;UBC;PSMB1;PSMF1;RPS27A;USP25;CCDC12;TXNL1;NFATC2;PSMB8;PSMB9;FKBP1A;NFKBI…		R-HSA-2025882;R-HSA-1168373;R-HSA-1168374;R-HSA-1168633;R-HSA-1168635;R-HSA-1168637;R-HSA-1168636;R-HSA-1168638;R-HSA-1168641;R-HSA-1168640;R-HSA-1168643;R-HSA-1168642;R-HSA-1168644;R-HSA-2025890
R-HSA-5676590	NIK-->noncanonical NF-kB signaling	48	61	0.00420284	2.00928e-06	3.61671e-05	6	9	0.000708661	9606	Homo sapiens	CHD9;PSMD8;PSMD9;PSMD6;PSMD7;PSMD4;PSMD2;PSMD3;SKP1;FBXO9;TAP1;PDIA4;PSMA5;PSMA3;PSMA4;PSMA1;PSMA2;PSME3;UBE2V2;PSME1;PSME2;UBA52;PSMD10;PSMD12;PSMD11;ANAPC15;SAR1A;PSMD14;PSMD13;RPN1;CUL1;PSMA7;PSMB6;PSMB7;PSMB4;PSMB5;ERICH1;UBB;PSMB2;PSMB3;UBC;PSMB1;PSMF1;RPS27A;USP25;CCDC12;PSMB8;PSMB9;PSMC5;PSMC6;PSMC3;PSMC4;REL;UBA3;TUBGCP4		R-HSA-5607731;R-HSA-5607725;R-HSA-5607741;R-HSA-5607726;R-HSA-5607720;R-HSA-5607723
R-HSA-9020702	Interleukin-1 signaling	73	109	0.00750999	2.12533e-06	3.8256e-05	45	46	0.00362205	9606	Homo sapiens	CHD9;UBE2D1;HMGB1;ACTB;IKBKB;PSMD8;PSMD9;PSMD6;PSMD7;PSMD4;PSMD2;NKIRAS2;PSMD3;MAP3K7;SKP1;FBXO9;RARS2;MAP2K1;H2AFY;RIPK2;IL1R2;TAP1;FNDC3A;IRAK4;PDIA4;RBX1;PSMA5;PSMA3;PSMA4;KIF2A;PSMA1;HGS;PSMA2;PSME3;PELI1;UBE2V2;PSME1;PSME2;UBE2V1;UBA52;SQSTM1;PSMD10;PSMD12;PSMD11;ANAPC15;PSMD14;PSMD13;RPN1;MAZ;CUL1;TOB1;RELA;ACAT2;PSMA7;PSMB6;PSMB7;PSMB4;PSMB5;ERICH1;UBB;PSMB2;PSMB3;UBC;PSMB1;PSMF1;RPS27A;US…		R-HSA-727819;R-HSA-507719;R-HSA-450690;R-HSA-451649;R-HSA-446862;R-HSA-5684250;R-HSA-450187;R-HSA-450827;R-HSA-5684248;R-HSA-168140;R-HSA-446870;R-HSA-446868;R-HSA-450133;R-HSA-5609665;R-HSA-8948063;R-HSA-9630923;R-HSA-446684;R-HSA-446877;R-HSA-451418;R-HSA-446694;R-HSA-446692;R-HSA-209063;R-HSA-168166;R-HSA-5684275;R-HSA-209061;R-HSA-209125;R-HSA-5684273;R-HSA-2730894;R-HSA-8948015;R-HSA-446894;…
R-HSA-422475	Axon guidance	285	584	0.040237	2.58596e-06	4.65472e-05	211	297	0.0233858	9606	Homo sapiens	RPL4;RPL5;RPL30;RPL3;RPL32;RPL31;RPL34;EIF4A3;SMC3;RPL8;RPL9;NUDT3;ACTB;RPL6;RPL7;PSMD8;RPS15;PSMD9;RPS14;RPS6KA3;PSMD6;PSMD7;RPS16;PSMD4;RPL18A;RPS19;RPL36AL;RPS18;PSMD2;OGFOD1;PSMD3;MAGOH;RPS6KA1;RPL36;RPL35;RPL38;RPL37;RPS11;PELO;RPS10;RPL39;RPS13;RPS12;FBXO9;CHID1;ATP6V0E1;CSNK2A1;RPL21;PRKCB;RPL23;RPL22;CIRBP;ALG3;ARMC8;FNDC3A;MYL6;BIN2;PSME3;UNC50;PSME1;PSME2;RPL24;VDAC2;PRKCQ;RPL27;RPL26;E…		R-HSA-525833;R-HSA-3928633;R-HSA-3928632;R-HSA-3928639;R-HSA-3928627;R-HSA-3928625;R-HSA-3928624;R-HSA-3928631;R-HSA-3928628;R-HSA-3928619;R-HSA-3928616;R-HSA-3928623;R-HSA-3928620;R-HSA-3928608;R-HSA-8986258;R-HSA-3928615;R-HSA-3928614;R-HSA-3928612;R-HSA-3928602;R-HSA-3928601;R-HSA-3928600;R-HSA-418850;R-HSA-3928607;R-HSA-3928604;R-HSA-3928595;R-HSA-392749;R-HSA-392748;R-HSA-418863;R-HSA-392859…
R-HSA-187577	SCF(Skp2)-mediated degradation of p27/p21	48	62	0.00427174	3.07558e-06	5.53604e-05	7	7	0.000551181	9606	Homo sapiens	CDKN1A;CDKN1B;CHD9;ARPC1A;PSMD8;PSMD9;PSMD6;PSMD7;PSMD4;PSMD2;PSMD3;SKP1;FBXO9;TAP1;PDIA4;PSMA5;PSMA3;PSMA4;PSMA1;PSMA2;PSME3;UBE2V2;PSME1;PSME2;UBA52;PSMD10;PSMD12;PSMD11;ANAPC15;PSMD14;PSMD13;RPN1;CUL1;PSMA7;ZMPSTE24;PSMB6;CLN3;PSMB7;PSMB4;PSMB5;ERICH1;UBB;PSMB2;PSMB3;UBC;PSMB1;PSMF1;RPS27A;USP25;CCDC12;PSMB8;PSMB9;PSMC5;PSMC6;PSMC3;CDK4;PSMC4;TUBGCP4		R-HSA-187520;R-HSA-187552;R-HSA-8848436;R-HSA-187574;R-HSA-187575;R-HSA-8848414;R-HSA-187545
R-HSA-1234176	Oxygen-dependent proline hydroxylation of Hypoxia-inducible Factor Alpha	53	72	0.00496073	4.03704e-06	6.86297e-05	12	12	0.000944882	9606	Homo sapiens	CHD9;UBE2D2;UBE2D3;UBE2D1;PSMD8;PSMD9;PSMD6;PSMD7;PSMD4;PSMD2;PSMD3;FBXO9;TAP1;FNDC3A;PDIA4;RBX1;PSMA5;PSMA3;PSMA4;PSMA1;PSMA2;PSME3;UBE2V2;PSME1;PSME2;UBA52;PSMD10;PSMD12;PSMD11;ANAPC15;PSMD14;PSMD13;CUL2;RPN1;CUL1;HIF1A;ACAT2;PSMA7;PSMB6;PSMB7;PSMB4;PSMB5;ERICH1;UBB;PSMB2;PSMB3;UBC;PSMB1;VHL;PSMF1;RPS27A;EPS15;USP25;EGLN2;CCDC12;CDK11B;PSMB8;PSMB9;PSMC5;PSMC6;PSMC3;PSMC4;TAB2;TUBGCP4		R-HSA-1234163;R-HSA-1234179;R-HSA-1234177;R-HSA-1234166;R-HSA-1234183;R-HSA-1234165;R-HSA-1234181;R-HSA-1234169;R-HSA-1234159;R-HSA-1234175;R-HSA-1234172;R-HSA-1234173
R-HSA-5362768	Hh mutants that don't undergo autocatalytic processing are degraded by ERAD	47	61	0.00420284	4.36759e-06	7.4249e-05	5	6	0.000472441	9606	Homo sapiens	CHD9;PSMD8;PSMD9;PSMD6;PSMD7;PSMD4;PSMD2;PSMD3;FBXO9;TAP1;PDIA4;PSMA5;PSMA3;PSMA4;PSMA1;PSMA2;PSME3;UBE2V2;PSME1;PSME2;UBA52;PSMD10;PSMD12;VCP;PSMD11;ANAPC15;PSMD14;PSMD13;RPN1;DERL2;PSMA7;PSMB6;PSMB7;PSMB4;PSMB5;ERICH1;UBB;OS9;PSMB2;PSMB3;UBC;PSMB1;PSMF1;RPS27A;USP25;CCDC12;PSMB8;PSMB9;PSMC5;PSMC6;PSMC3;PSMC4;TUBGCP4		R-HSA-5387392;R-HSA-5362450;R-HSA-5483238;R-HSA-5387386;R-HSA-5387389
R-HSA-9020591	Interleukin-12 signaling	59	84	0.00578752	4.86169e-06	8.26487e-05	51	56	0.00440945	9606	Homo sapiens	PHF3;RALA;ARF1;RPLP0;CNN2;RAP1B;CDC42;HNRNPDL;CFL1;STAT4;IL12RB1;PAK2;JAK1;IL12RB2;HSPA9;ANXA2;GSTO1;AIP;TALDO1;MSN;MIF;SOD2;SOD1;HNRNPF;CAPZA1;HNRNPA2B1;TCP1;PDCD4;PSME2;SNRPA1;LCP1;P4HB;PPIA;ARF5		R-HSA-8950415;R-HSA-9617941;R-HSA-8950533;R-HSA-8950681;R-HSA-447252;R-HSA-8950426;R-HSA-8950684;R-HSA-8950173;R-HSA-8950175;R-HSA-8950292;R-HSA-8950423;R-HSA-8950057;R-HSA-8950314;R-HSA-8950190;R-HSA-8950063;R-HSA-8950181;R-HSA-8950567;R-HSA-8950456;R-HSA-8950328;R-HSA-8950201;R-HSA-8950586;R-HSA-8950718;R-HSA-8950448;R-HSA-8950322;R-HSA-8950581;R-HSA-8950344;R-HSA-8950218;R-HSA-8950732;R-HSA-89…
R-HSA-5658442	Regulation of RAS by GAPs	52	71	0.00489183	5.661e-06	9.6237e-05	5	5	0.000393701	9606	Homo sapiens	CHD9;PSMD8;PTBP1;PSMD9;PSMD6;PSMD7;PSMD4;PSMD2;PSMD3;FBXO9;TAP1;PDIA4;RBX1;PSMA5;PSMA3;PSMA4;RASA3;PSMA1;CTDSP1;PSMA2;PSME3;AKAP9;RASA2;UBE2V2;PSME1;PSME2;UBA52;PSMD10;PSMD12;PSMD11;ANAPC15;PSMD14;PSMD13;RPN1;RASAL3;STK4;PSMA7;PSMB6;PSMB7;PSMB4;PSMB5;ERICH1;UBB;PSMB2;PSMB3;UBC;PSMB1;PSMF1;RPS27A;VASP;USP25;CCDC12;PSMB8;PSMB9;PSMC5;PSMC6;PSMC3;PSMC4;TUBGCP4		R-HSA-5658438;R-HSA-5658231;R-HSA-5658435;R-HSA-5658430;R-HSA-5658424
R-HSA-69278	Cell Cycle, Mitotic	287	595	0.0409949	5.66178e-06	9.62502e-05	305	347	0.0273228	9606	Homo sapiens	ANKLE2;NUP107;CCNH;SMC3;SMC4;RCBTB2;PSMD8;PSMD9;PSMD6;PSMD7;PSMD4;HENMT1;PPP2R1A;PSMD2;MYC;CDC26;PSMD3;CDC27;RCC1;CCNL1;TMPO;SKP1;FBXO9;CSNK2A1;NUP210;PRKCB;DNAAF2;CSNK1D;FNDC3A;EML4;COX7A2L;PSME3;AKAP9;PSME1;PSME2;TXNIP;NUP98;UBA52;OPTN;PRR13;SET;ANAPC15;ANAPC16;RPN1;GATA3;AAAS;ARPP19;ANAPC10;SKA2;ANAPC11;ZMPSTE24;RRP7A;RAD21;GAR1;SSR1;NUP88;PSMF1;H3F3B;NCAPH2;H3F3A;WAPL;STAG2;RPS27;CDC16;ECHDC2…		R-HSA-375302;R-HSA-156678;R-HSA-2562594;R-HSA-69127;R-HSA-8961678;R-HSA-156682;R-HSA-8961665;R-HSA-174088;R-HSA-187916;R-HSA-8961671;R-HSA-8961688;R-HSA-9647746;R-HSA-69140;R-HSA-2545203;R-HSA-69142;R-HSA-69144;R-HSA-174104;R-HSA-174105;R-HSA-187934;R-HSA-174110;R-HSA-69152;R-HSA-380455;R-HSA-3000335;R-HSA-187937;R-HSA-174119;R-HSA-9018017;R-HSA-174120;R-HSA-174121;R-HSA-8961699;R-HSA-75820;R-HSA…
R-HSA-162587	HIV Life Cycle	104	177	0.0121951	5.88519e-06	0.000100048	101	115	0.00905512	9606	Homo sapiens	NUP107;CCNT1;CCNH;GTF2B;HNRNPR;TATDN1;PIM1;RCC1;BANF1;OSTF1;KPNA1;EIF2A;SUPT16H;LIG1;NUP210;NOSIP;GTF2F1;GTF2F2;CHMP4A;GEMIN7;NUP98;PPIA;UBA52;EIF1B;VPS28;PRR13;TSG101;SHMT2;SUPT4H1;WDR61;AAAS;MTMR6;GTF2E2;FAM160B1;UBB;UBC;TPR;GAR1;NUP88;XRCC6;XRCC5;HMGA1;NUP153;SUPT5H;CDK9;CDK7;CHMP2B;CHMP2A;NMT1;ECHDC2;NMT2;ACO2;CALR;FEN1;MTMR14;MRPS12;PSIP1;YBX1;PCM1;XPO1;UBE2Q2;NUP62;FLOT2;EMB;CCR5;NELFE;LYPL…		R-HSA-180739;R-HSA-184323;R-HSA-8951690;R-HSA-175108;R-HSA-182795;R-HSA-175117;R-HSA-167181;R-HSA-167191;R-HSA-167192;R-HSA-171288;R-HSA-162590;R-HSA-167196;R-HSA-167197;R-HSA-9613490;R-HSA-167459;R-HSA-9613498;R-HSA-167468;R-HSA-167474;R-HSA-167478;R-HSA-173111;R-HSA-167477;R-HSA-173115;R-HSA-167481;R-HSA-167484;R-HSA-167234;R-HSA-175174;R-HSA-173642;R-HSA-182859;R-HSA-3149434;R-HSA-184392;R-HSA…
R-HSA-5607761	Dectin-1 mediated noncanonical NF-kB signaling	49	66	0.00454733	7.29457e-06	0.000116713	7	9	0.000708661	9606	Homo sapiens	CHD9;PSMD8;PSMD9;PSMD6;PSMD7;PSMD4;PSMD2;PSMD3;SKP1;FBXO9;TAP1;PDIA4;PSMA5;PSMA3;PSMA4;PSMA1;PSMA2;PSME3;UBE2V2;PSME1;PSME2;UBA52;PSMD10;PSMD12;PSMD11;ANAPC15;SAR1A;PSMD14;PSMD13;RPN1;CUL1;RELA;PSMA7;PSMB6;PSMB7;PSMB4;PSMB5;ERICH1;UBB;PSMB2;PSMB3;UBC;PSMB1;PSMF1;RPS27A;USP25;CCDC12;PSMB8;PSMB9;PSMC5;PSMC6;PSMC3;PSMC4;REL;UBA3;TUBGCP4		R-HSA-5660965;R-HSA-5607731;R-HSA-5607725;R-HSA-5607741;R-HSA-5607726;R-HSA-5607720;R-HSA-5607723
R-HSA-6799198	Complex I biogenesis	44	57	0.00392724	8.24557e-06	0.000131929	13	13	0.00102362	9606	Homo sapiens	NDUFB9;INTS12;NDUFA13;NDUFB8;NDUFB7;PIGT;NDUFB6;NDUFB10;NDUFA11;NDUFB5;NDUFB11;NDUFA12;NDUFB4;NDUFB3;NDUFA10;NDUFB2;NDUFB1;ECSIT;STIP1;NDUFV3;NDUFV2;LGALS8;NDUFV1;NDUFA9;NDUFA8;TIMMDC1;NDUFA6;NDUFA5;B3GAT3;NDUFA3;NDUFA2;NDUFA1;NDUFC2;NDUFC1;NDUFS8;NDUFS7;NDUFS6;NDUFAF7;NDUFS5;NDUFS4;NDUFAB1;TMEM126A;NDUFAF2;NDUFS3;NDUFAF3;NDUFS2;NDUFS1;TMEM126B		R-HSA-6800870;R-HSA-6800868;R-HSA-6799203;R-HSA-6799202;R-HSA-6788556;R-HSA-6799179;R-HSA-6788523;R-HSA-6799178;R-HSA-6799191;R-HSA-5690023;R-HSA-6799199;R-HSA-6799197;R-HSA-6799196
R-HSA-2408522	Selenoamino acid metabolism	105	181	0.0124707	8.94202e-06	0.000143072	13	33	0.00259843	9606	Homo sapiens	RPL4;RPL5;RPL30;RPL3;RPL32;RPL31;RPL34;SMC3;RPL8;EPRS;RPL10A;RPL9;RPL6;NUDT3;RPL7;RPS15;RPS14;RPS16;RPS19;RPL18A;RPS18;RPL36AL;RPL36;RPL35;RPL38;RPL37;RPS11;RPS10;RPL39;SEPHS2;RPS13;RPS12;RPS9;ATP6V0E1;RPS7;RPL21;USP4;RPS8;RPS5;RPL23;SECISBP2;RPS6;RPL22;SARS;RPSA;PDIA6;KARS;RPL24;VDAC2;RPL27;RPL26;RPL29;RPL28;UBA52;TMEM63A;ABCB7;LARS;EEFSEC;DARS;RPL41;AIMP1;RPS26;AIMP2;RPS25;RPS28;RPS27;QARS;RPS2…		R-HSA-2408546;R-HSA-2408525;R-HSA-2408526;R-HSA-2408558;R-HSA-5263614;R-HSA-2408532;R-HSA-5263616;R-HSA-2408529;R-HSA-2408540;R-HSA-2408509;R-HSA-2408542;R-HSA-5333615;R-HSA-8959510
R-HSA-5696399	Global Genome Nucleotide Excision Repair (GG-NER)	62	92	0.00633871	9.81168e-06	0.000156987	20	20	0.0015748	9606	Homo sapiens	CCNH;CETN2;SLC35B1;ACTB;RCBTB2;YY1;RNF115;SUMO1;SUMO3;RUVBL1;CDC27;SUMO2;RPS9;RFC4;PARP1;RFC1;LIG1;RFC2;DNAAF2;ACTL6A;ELMOD3;RAD23A;CHD1L;PIAS1;RBX1;DDB2;DDB1;EBNA1BP2;UBE2V2;UBA52;SF1;INO80E;PCNA;INO80D;SLC20A1;GPS1;LEF1;XPA;WDR61;COPS7A;XPC;CYTH2;ERICH1;UBB;NSD1;UBC;POLD2;RPS27A;ADSS;HSPA9;UBE2I;MCRS1;RPA1;RPA2;GTF2H1;POLE4;CUL4A;COPS3;CDK7;COPS6;COPS5;ERCC3;XPOT;ERCC1;DNAJA3;RPA3;COPS2;POLE3;U…		R-HSA-5690996;R-HSA-109955;R-HSA-5690997;R-HSA-5696465;R-HSA-5691006;R-HSA-5696670;R-HSA-5691004;R-HSA-5691000;R-HSA-5696664;R-HSA-5691001;R-HSA-6790487;R-HSA-6790454;R-HSA-5690213;R-HSA-5689317;R-HSA-5689861;R-HSA-5690990;R-HSA-6782943;R-HSA-5690991;R-HSA-5696655;R-HSA-5690988
R-HSA-447115	Interleukin-12 family signaling	64	96	0.0066143	9.87847e-06	0.000158056	104	114	0.00897638	9606	Homo sapiens	PHF3;RALA;ARF1;RPLP0;IL27RA;CNN2;RAP1B;CDC42;HNRNPDL;CFL1;STAT4;IL12RB1;PAK2;JAK1;IL12RB2;HSPA9;ANXA2;GSTO1;STAT1;STAT3;AIP;TALDO1;MSN;MIF;SOD2;SOD1;HNRNPF;CAPZA1;HNRNPA2B1;TCP1;CANX;PDCD4;PSME2;SNRPA1;LCP1;P4HB;UQCRC2;PPIA;ARF5		R-HSA-8950415;R-HSA-8984963;R-HSA-8950405;R-HSA-8984964;R-HSA-8950681;R-HSA-447252;R-HSA-8950426;R-HSA-8950684;R-HSA-8950173;R-HSA-8950175;R-HSA-8950423;R-HSA-8950441;R-HSA-8952749;R-HSA-8983983;R-HSA-8950190;R-HSA-8950181;R-HSA-8950183;R-HSA-8950456;R-HSA-8950201;R-HSA-8950716;R-HSA-8983996;R-HSA-8950718;R-HSA-8950448;R-HSA-8950453;R-HSA-8950218;R-HSA-8950732;R-HSA-8984012;R-HSA-8950733;R-HSA-89…
R-HSA-5678895	Defective CFTR causes cystic fibrosis	49	67	0.00461623	1.06918e-05	0.000171068	4	7	0.000551181	9606	Homo sapiens	CHD9;PSMD8;PSMD9;PSMD6;PSMD7;PSMD4;PSMD2;PSMD3;FBXO9;TAP1;PDIA4;PSMA5;PSMA3;PSMA4;PSMA1;PSMA2;PSME3;UBE2V2;PSME1;PSME2;UBA52;PSMD10;PSMD12;VCP;PSMD11;ANAPC15;PSMD14;PSMD13;RPN1;DERL1;DERL2;PSMA7;PSMB6;PSMB7;PSMB4;PSMB5;ERICH1;UBB;OS9;PSMB2;PSMB3;UBC;PSMB1;PSMF1;RPS27A;USP25;CCDC12;LIMK2;PSMB8;PSMB9;PSMC5;PSMC6;PSMC3;PSMC4;TUBGCP4		R-HSA-8866854;R-HSA-8866858;R-HSA-8866857;R-HSA-8866856
R-HSA-69620	Cell Cycle Checkpoints	149	279	0.0192228	1.08818e-05	0.000174109	46	56	0.00440945	9606	Homo sapiens	NUP107;UBE2D1;TM7SF3;RCBTB2;PSMD8;PSMD9;PPP1CC;PSMD6;PSMD7;KAT5;PSMD4;PPP2R1A;PSMD2;CDC26;PSMD3;CDC27;CCNL1;FBXO9;TMOD3;TAP1;NOSIP;FNDC3A;CDC25B;PDIA4;EEF1A1;CLIP1;EBNA1BP2;COX7A2L;PSME3;PSME1;UBE2V2;PSME2;ANAPC4;TXNIP;ANAPC5;NUP98;UBA52;MAD1L1;RHNO1;PRR13;PSMD10;PSMD12;ANAPC15;PSMD11;ANAPC16;PSMD14;UBA6;PSMD13;RPN1;BRCC3;PMF1;ANAPC10;ACAT2;ANAPC11;SKA2;ZMPSTE24;ORC5;UBB;ORC3;RAD21;UBC;ORC2;SSR1;…		R-HSA-5683735;R-HSA-349444;R-HSA-69891;R-HSA-6799332;R-HSA-75010;R-HSA-8852354;R-HSA-75016;R-HSA-349455;R-HSA-176264;R-HSA-264458;R-HSA-6804724;R-HSA-75028;R-HSA-6803388;R-HSA-187934;R-HSA-69598;R-HSA-75809;R-HSA-69600;R-HSA-5633460;R-HSA-6804741;R-HSA-141409;R-HSA-69604;R-HSA-264418;R-HSA-176101;R-HSA-176298;R-HSA-6804879;R-HSA-69608;R-HSA-6799246;R-HSA-141422;R-HSA-6803403;R-HSA-141423;R-HSA-17…
R-HSA-168256	Immune System	1169	2823	0.194502	1.12145e-05	0.000179432	1286	1598	0.125827	9606	Homo sapiens	ATF1;ATF2;POP5;NUP107;GMFG;ARAF;PSMD8;PSMD9;PSMD6;TBK1;PSMD7;PSMD4;PSMD2;PSMD3;GPBP1;CHID1;GBP5;GSTK1;TSTD1;SIGIRR;MTHFD2;PSME3;PSME1;PSME2;ORAI1;TXNIP;RBCK1;UQCRC2;SAR1A;SAR1B;MRPL18;GATA3;IQGAP1;TAPBPL;AAAS;IQGAP2;DEDD2;CYB5R1;CYB5R4;RNF213;CYB5R3;RNF216;PRKAR2A;PSMF1;LTA4H;ATG5;JUN;HLA-DRB5;EDEM1;EIF2AK2;LNPEP;EIF5;PSMG1;HLA-DRB1;DZIP3;FERMT3;ARHGAP9;ARF1;HEXB;RPLP0;MRPL39;ECSIT;IKBKB;TUBA1C;T…		R-HSA-741386;R-HSA-688136;R-HSA-1810457;R-HSA-688137;R-HSA-8863895;R-HSA-9607301;R-HSA-741395;R-HSA-9605259;R-HSA-9607304;R-HSA-913424;R-HSA-389158;R-HSA-913451;R-HSA-507937;R-HSA-741411;R-HSA-8863914;R-HSA-8937656;R-HSA-430135;R-HSA-1296421;R-HSA-6803545;R-HSA-8937654;R-HSA-5672980;R-HSA-5672978;R-HSA-198731;R-HSA-448591;R-HSA-5672966;R-HSA-976991;R-HSA-5672965;R-HSA-5672960;R-HSA-5672961;R-HSA-…
R-HSA-8852276	The role of GTSE1 in G2/M progression after G2 checkpoint	57	83	0.00571862	1.29975e-05	0.00020796	5	10	0.000787402	9606	Homo sapiens	CDKN1A;HSP90AB1;TCF25;CHD9;ARPC1A;PSMD8;PSMD9;TUBA1C;PSMD6;TUBA1B;PSMD7;HINT2;TUBA1A;PSMD4;PSMD2;PSMD3;FBXO9;HSP90AA1;TUBB;TAP1;TUBA4A;PDIA4;PSMA5;PSMA3;PSMA4;PSMA1;PSMA2;PSME3;UBE2V2;PSME1;PSME2;MAPRE1;FKBP4;UBA52;PSMD10;PSMD12;PSMD11;ANAPC15;PSMD14;PSMD13;RPN1;PSMA7;PSMB6;PSMB7;PSMB4;PSMB5;ERICH1;UBB;PSMB2;PSMB3;UBC;PSMB1;PSMF1;RPS27A;USP25;CCDC12;TUBB4B;PSMB8;PSMB9;PSMC5;PSMC6;PSMC3;PSMC4;TUBG…		R-HSA-8852354;R-HSA-8852306;R-HSA-8852362;R-HSA-8852298;R-HSA-8852280
R-HSA-5387390	Hh mutants abrogate ligand secretion	47	64	0.00440954	1.44099e-05	0.000216148	5	7	0.000551181	9606	Homo sapiens	CHD9;PSMD8;PSMD9;PSMD6;PSMD7;PSMD4;PSMD2;PSMD3;FBXO9;TAP1;PDIA4;PSMA5;PSMA3;PSMA4;PSMA1;PSMA2;PSME3;UBE2V2;PSME1;PSME2;UBA52;PSMD10;PSMD12;VCP;PSMD11;ANAPC15;PSMD14;PSMD13;RPN1;DERL2;PSMA7;PSMB6;PSMB7;PSMB4;PSMB5;ERICH1;UBB;OS9;PSMB2;PSMB3;UBC;PSMB1;PSMF1;RPS27A;USP25;CCDC12;PSMB8;PSMB9;PSMC5;PSMC6;PSMC3;PSMC4;TUBGCP4		R-HSA-5387392;R-HSA-5362450;R-HSA-5483238;R-HSA-5387386;R-HSA-5387389
R-HSA-453274	Mitotic G2-G2/M phases	119	214	0.0147444	1.51566e-05	0.000227348	57	80	0.00629921	9606	Homo sapiens	CCNH;PSMD8;PPP1CB;PSMD9;PSMD6;PSMD7;PSMD4;PPP2R1A;PSMD2;PSMD3;CWC22;CDC27;PHLDA1;SKP1;FBXO9;CEP135;TAP1;CSNK1D;TUBA4A;RBX1;CDC25B;PDIA4;PSME3;AKAP9;PSME1;UBE2V2;PSME2;FKBP4;UBA52;OPTN;PSMD10;PSMD12;ANAPC15;PSMD11;PSMD14;PSMD13;RPN1;CUL1;ZMPSTE24;UBB;RAD21;UBC;PSMF1;IVNS1ABP;CCDC12;TIMM44;CDK7;TUBGCP4;YWHAE;CEP57;CDKN1A;FEN1;HSP90AB1;MRPS14;TCF25;CHD9;CETN2;PAK1IP1;ARPC1A;TUBA1C;PCM1;ACTR1A;TUBA1B…		R-HSA-380294;R-HSA-156678;R-HSA-8852354;R-HSA-2562594;R-HSA-170116;R-HSA-380303;R-HSA-170120;R-HSA-8852362;R-HSA-380311;R-HSA-3002811;R-HSA-8853405;R-HSA-8854044;R-HSA-8854041;R-HSA-380455;R-HSA-3000335;R-HSA-187937;R-HSA-8854052;R-HSA-8854051;R-HSA-170153;R-HSA-8853419;R-HSA-170158;R-HSA-170159;R-HSA-170156;R-HSA-8854071;R-HSA-8853429;R-HSA-170161;R-HSA-187959;R-HSA-3000339;R-HSA-8852280;R-HSA-8…
R-HSA-1236978	Cross-presentation of soluble exogenous antigens (endosomes)	41	53	0.00365165	1.5586e-05	0.00023379	5	6	0.000472441	9606	Homo sapiens	PSMD10;PSMD12;PSMD11;ANAPC15;PSMD14;PSMD13;CHD9;RPN1;PSMA7;PSMD8;PSMB6;PSMD9;PSMB7;PSMD6;PSMB4;PSMD7;PSMB5;PSMD4;PSMB2;PSMB3;PSMD2;PSMD3;PSMB1;PSMF1;FBXO9;USP25;CCDC12;TAP1;PSMB8;PDIA4;PSMB9;PSMA5;PSMC5;PSMA3;PSMC6;PSMA4;PSMC3;PSMA1;PSMC4;PSMA2;PSME3;UBE2V2;PSME1;PSME2;TUBGCP4;SLU7		R-HSA-1236970;R-HSA-1236955;R-HSA-1236939;R-HSA-1236940;R-HSA-1236941
R-HSA-69275	G2/M Transition	118	212	0.0146066	1.57682e-05	0.000236523	55	78	0.00614173	9606	Homo sapiens	CCNH;PSMD8;PPP1CB;PSMD9;PSMD6;PSMD7;PSMD4;PPP2R1A;PSMD2;PSMD3;CWC22;CDC27;PHLDA1;SKP1;FBXO9;CEP135;TAP1;CSNK1D;TUBA4A;RBX1;CDC25B;PDIA4;PSME3;AKAP9;PSME1;UBE2V2;PSME2;FKBP4;UBA52;OPTN;PSMD10;PSMD12;ANAPC15;PSMD11;PSMD14;PSMD13;RPN1;CUL1;ZMPSTE24;UBB;RAD21;UBC;PSMF1;IVNS1ABP;CCDC12;CDK7;TUBGCP4;YWHAE;CEP57;CDKN1A;FEN1;HSP90AB1;MRPS14;TCF25;CHD9;CETN2;PAK1IP1;ARPC1A;TUBA1C;PCM1;ACTR1A;TUBA1B;XPO1;H…		R-HSA-380294;R-HSA-156678;R-HSA-8852354;R-HSA-2562594;R-HSA-170116;R-HSA-380303;R-HSA-170120;R-HSA-8852362;R-HSA-380311;R-HSA-3002811;R-HSA-8853405;R-HSA-8854044;R-HSA-8854041;R-HSA-380455;R-HSA-3000335;R-HSA-8854052;R-HSA-8854051;R-HSA-170153;R-HSA-8853419;R-HSA-170158;R-HSA-170159;R-HSA-170156;R-HSA-8854071;R-HSA-8853429;R-HSA-170161;R-HSA-3000339;R-HSA-8852280;R-HSA-8853444;R-HSA-4088309;R-HSA…
R-HSA-1640170	Cell Cycle	333	715	0.0492628	1.6873e-05	0.000253094	383	435	0.034252	9606	Homo sapiens	ANKLE2;NUP107;CCNH;SMC3;SMC4;RCBTB2;PSMD8;PSMD9;PSMD6;PSMD7;KAT5;PSMD4;SCP2;HENMT1;PPP2R1A;PSMD2;MYC;CDC26;PSMD3;CDC27;AP1S2;RCC1;CCNL1;TMPO;SKP1;FBXO9;CSNK2A1;NUP210;PRKCB;DNAAF2;TINF2;CSNK1D;FNDC3A;EML4;COX7A2L;PSME3;AKAP9;PSME1;PSME2;TXNIP;SUCLG1;NUP98;UBA52;OPTN;PRR13;RHNO1;SET;ANAPC15;ANAPC16;RPN1;GATA3;BRCC3;AAAS;ARPP19;GSPT1;ANAPC10;SKA2;ANAPC11;ZMPSTE24;RRP7A;CHTF8;RAD21;GAR1;SSR1;SNX9;NU…		R-HSA-375302;R-HSA-156678;R-HSA-2562594;R-HSA-69127;R-HSA-8961678;R-HSA-156682;R-HSA-912389;R-HSA-8961665;R-HSA-174088;R-HSA-187916;R-HSA-8961671;R-HSA-8961688;R-HSA-9647746;R-HSA-69140;R-HSA-912408;R-HSA-2545203;R-HSA-69142;R-HSA-69144;R-HSA-174104;R-HSA-174105;R-HSA-187934;R-HSA-174110;R-HSA-912429;R-HSA-75809;R-HSA-69152;R-HSA-380455;R-HSA-3000335;R-HSA-187937;R-HSA-174119;R-HSA-9018017;R-HSA-…
R-HSA-5687128	MAPK6/MAPK4 signaling	68	106	0.00730329	1.75624e-05	0.000263436	35	40	0.00314961	9606	Homo sapiens	TRAM1;CHD9;HSPB1;PSMD8;PSMD9;PSMD6;CCND3;XPO1;PSMD7;CCND2;SEPT7;PSMD4;HENMT1;SNRNP70;MYC;PSMD2;PSMD3;NIPAL3;MLX;RAC1;EMB;FBXO9;ZBP1;GLRX3;DIS3;NCOA3;TAP1;PDIA4;PSMA5;PSMA3;PSMA4;PSMA1;PSMA2;PSME3;CDC42EP3;UBE2V2;PSME1;BLVRB;PSME2;UBA52;PSMD10;PSMD12;PXK;RNASEH2A;PSMD11;ANAPC15;PSMD14;PSMD13;RPN1;STK4;PSMA7;PSMB6;CDC42;DNAJB1;PSMB7;PSMB4;PSMB5;ERICH1;UBB;PSMB2;PSMB3;UBC;PSMB1;PSMF1;MAPK6;RPS27A;PA…		R-HSA-5692754;R-HSA-5687123;R-HSA-5692755;R-HSA-5687120;R-HSA-5687121;R-HSA-5692764;R-HSA-5692761;R-HSA-5690245;R-HSA-5687109;R-HSA-5687107;R-HSA-5687105;R-HSA-389788;R-HSA-5692749;R-HSA-5690250;R-HSA-5687115;R-HSA-5687112;R-HSA-5687113;R-HSA-5687094;R-HSA-5692788;R-HSA-5687090;R-HSA-5687091;R-HSA-5687088;R-HSA-5687103;R-HSA-5627775;R-HSA-5687101;R-HSA-5687099;R-HSA-5687097;R-HSA-5692775;R-HSA-56…
R-HSA-73856	RNA Polymerase II Transcription Termination	48	67	0.00461623	2.1637e-05	0.000324555	4	4	0.000314961	9606	Homo sapiens	EIF4A3;HMGB1;LSM10;PCF11;MAGOH;PAPOLA;SNRPD3;SEC63;TPD52;NCBP2;THOC2;THOC7;CDC40;WDR33;SRRM1;MRPS9;DDX39A;NOA1;ZC3H11A;SNRPG;SRSF2;UQCRC1;SRSF3;SNRPE;SRSF4;SNRPF;SRSF5;SRSF6;CFAP97;SRSF7;SLU7;SNRPB;SRSF9;FYTTD1;IDI1;SLBP;RBM8A;POLDIP3;CSTF3;SRSF1;ATXN3;FIP1L1;TIFA;DHX38;SRSF11;NDUFA9;CPSF7;CHTOP;CPSF6;CPSF2;RPL35A;UPF3B;MAGOHB;ACSF3;NUDT21;RNPS1;GRB2;GALM;PKN1		R-HSA-77586;R-HSA-72180;R-HSA-77592;R-HSA-111437
R-HSA-6781827	Transcription-Coupled Nucleotide Excision Repair (TC-NER)	57	85	0.00585641	2.48145e-05	0.000372217	16	16	0.00125984	9606	Homo sapiens	ISY1;CCNH;SLC35B1;MRPS12;RCBTB2;BCL7B;CDC27;HMGN1;LYPLA1;USP7;RFC4;RFC1;LIG1;RFC2;DNAAF2;ELMOD3;RBX1;DDB1;EBNA1BP2;FKBP4;UBA52;PCNA;SLC20A1;SHMT2;GPS1;XPA;WDR61;COPS7A;FAM160B1;ERICH1;UBB;POLR2B;NSD1;POLR2C;POLR2D;UBC;POLD2;POLR2E;EMC3;POLR2G;POLR2H;RPS27A;POLR2I;ADSS;POLR2J;POLR2K;POLR2L;DNAJC19;RPA1;WWP1;RPA2;GTF2H1;POLE4;CUL4A;COPS3;CDK7;COPS6;COPS5;ERCC3;ERCC1;DNAJA3;RPA3;COPS2;POLE3;ERCC5;CA…		R-HSA-6782211;R-HSA-6782208;R-HSA-6781824;R-HSA-6781867;R-HSA-6781833;R-HSA-6782069;R-HSA-6782004;R-HSA-6782131;R-HSA-6782227;R-HSA-6782224;R-HSA-6781840;R-HSA-6782141;R-HSA-6782204;R-HSA-6782138;R-HSA-6782234;R-HSA-6781818
R-HSA-5668541	TNFR2 non-canonical NF-kB pathway	66	104	0.0071655	3.16266e-05	0.000450509	33	43	0.00338583	9606	Homo sapiens	CHD9;PSMD8;PSMD9;PSMD6;PSMD7;PSMD4;PSMD2;PSMD3;TNFRSF4;SKP1;FBXO9;CAP1;TNFRSF18;TAP1;TRAF2;VRK1;TNFRSF1B;PDIA4;TNFRSF1A;PSMA5;PSMA3;PSMA4;PSMA1;TRAF3;PSMA2;PSME3;UBE2V2;PSME1;PSME2;TNFRSF25;LTB;UBA52;BIRC2;BIRC3;PSMD10;PSMD12;PSMD11;ANAPC15;SAR1A;PSMD14;PSMD13;RPN1;CUL1;PSMA7;HDAC7;RAB21;PSMB6;PSMB7;PSMB4;PSMB5;ERICH1;UBB;PSMB2;PSMB3;UBC;PSMB1;TRPM7;TNFRSF14;PSMF1;RPS27A;USP25;CCDC12;TNFRSF9;PSMB…		R-HSA-5693012;R-HSA-5692315;R-HSA-5668481;R-HSA-5668417;R-HSA-5676598;R-HSA-5668534;R-HSA-5676596;R-HSA-5668404;R-HSA-5676597;R-HSA-5668789;R-HSA-5676595;R-HSA-5668467;R-HSA-5607731;R-HSA-5676592;R-HSA-5676593;R-HSA-5668414;R-HSA-5607741;R-HSA-5668543;R-HSA-8858475;R-HSA-199404;R-HSA-5668454;R-HSA-5669024;R-HSA-5607725;R-HSA-5676591;R-HSA-5675948;R-HSA-5607726;R-HSA-5676589;R-HSA-5607720;R-HSA-56…
R-HSA-5358346	Hedgehog ligand biogenesis	50	72	0.00496073	3.21792e-05	0.000450509	8	15	0.0011811	9606	Homo sapiens	CHD9;PSMD8;PSMD9;PSMD6;PSMD7;PSMD4;PSMD2;CHMP1A;PSMD3;FBXO9;TAP1;PDIA4;PSMA5;ADAM17;PSMA3;PSMA4;PSMA1;PSMA2;PSME3;UBE2V2;PSME1;PSME2;UBA52;PSMD10;PSMD12;VCP;PSMD11;ANAPC15;PSMD14;PSMD13;RPN1;DERL2;PSMA7;PSMB6;PSMB7;PSMB4;PSMB5;ERICH1;UBB;OS9;PSMB2;PSMB3;UBC;PSMB1;PSMF1;RPS27A;USP25;CCDC12;PSMB8;PSMB9;PSMC5;PSMC6;PSMC3;PSMC4;P4HB;TUBGCP4		R-HSA-5362448;R-HSA-5358336;R-HSA-5362437;R-HSA-5358340;R-HSA-5362793;R-HSA-5362441;R-HSA-5362459;R-HSA-5362412
R-HSA-8948751	Regulation of PTEN stability and activity	51	74	0.00509853	3.26686e-05	0.00045736	13	13	0.00102362	9606	Homo sapiens	KDM5A;CHD9;MTMR14;PTEN;PSMD8;PSMD9;PSMD6;PSMD7;PSMD4;PSMD2;PSMD3;FBXO9;CSNK2A1;TAP1;PDIA4;PSMA5;PSMA3;PSMA4;PSMA1;PSMA2;PSME3;UBE2V2;PSME1;PSME2;UBA52;PSMD10;PSMD12;PSMD11;ANAPC15;PSMD14;PSMD13;RPN1;PSMA7;PSMB6;PSMB7;PSMB4;PSMB5;ERICH1;UBB;PSMB2;TNKS2;PSMB3;UBC;PSMB1;PSMF1;RPS27A;USP25;CCDC12;WWP2;PSMB8;PSMB9;RNF146;PSMC5;PSMC6;PSMC3;PSMC4;MKRN1;STUB1;TUBGCP4		R-HSA-6807206;R-HSA-8851011;R-HSA-8850945;R-HSA-8847968;R-HSA-8948832;R-HSA-8948800;R-HSA-8847977;R-HSA-8948775;R-HSA-8850997;R-HSA-8850961;R-HSA-8850992;R-HSA-6807134;R-HSA-8948757
R-HSA-9013694	Signaling by NOTCH4	60	92	0.00633871	3.35677e-05	0.000469947	17	20	0.0015748	9606	Homo sapiens	CHD9;RBPJ;PSMD8;PSMD9;PSMD6;PSMD7;PSMD4;PSMD2;PSMD3;UBXN7;SKP1;FBXO9;PSENEN;FBXW7;ALG3;ADAM10;TAP1;EPS15L1;YWHAZ;PDIA4;RBX1;PSMA5;PSMA3;PSMA4;PSMA1;PSMA2;PSME3;UBE2V2;PSME1;PSME2;UBA52;PSMD10;PSMD12;PSMD11;ANAPC15;PSMD14;PSMD13;RPN1;CUL1;PSEN1;RTN4;PSMA7;APH1A;PSMB6;PSMB7;PSMB4;PSMB5;ERICH1;UBB;PSMB2;PSMB3;UBC;PSMB1;PSMF1;RPS27A;USP25;SMAD3;CCDC12;PSMB8;PSMB9;PSMC5;SNW1;PSMC6;PSMC3;PSMC4;TACC3;TU…		R-HSA-9604247;R-HSA-9604471;R-HSA-9013711;R-HSA-9604308;R-HSA-9604629;R-HSA-9604664;R-HSA-9604446;R-HSA-9604642;R-HSA-9604451;R-HSA-9604675;R-HSA-9604387;R-HSA-9604294;R-HSA-9604550;R-HSA-9013693;R-HSA-9605414;R-HSA-9604264;R-HSA-9604553
R-HSA-69656	Cyclin A:Cdk2-associated events at S phase entry	59	90	0.00620091	3.37316e-05	0.000472242	19	19	0.00149606	9606	Homo sapiens	CDKN1A;CDKN1B;CHD9;CCNH;ARPC1A;PSMD8;PSMD9;PSMD6;PSMD7;PSMD4;MYC;PSMD2;PSMD3;SKP1;LIN52;FBXO9;TAP1;PDIA4;CDC25B;RBL2;PSMA5;PSMA3;PSMA4;PSMA1;PSMA2;PSME3;UBE2V2;PSME1;PSME2;UBA52;PSMD10;PSMD12;PSMD11;ANAPC15;PSMD14;PSMD13;MAX;RPN1;CUL1;PSMA7;ZMPSTE24;PSMB6;CLN3;PSMB7;PSMB4;PSMB5;ERICH1;UBB;RBBP4;PSMB2;PSMB3;UBC;PSMB1;E2F4;PSMF1;RPS27A;USP25;CCDC12;TPRKB;TIMM44;PSMB8;PSMB9;PSMC5;CDK7;PSMC6;PSMC3;CD…		R-HSA-187520;R-HSA-187552;R-HSA-174273;R-HSA-174054;R-HSA-187916;R-HSA-187948;R-HSA-187949;R-HSA-187506;R-HSA-8848436;R-HSA-187574;R-HSA-187575;R-HSA-198613;R-HSA-187828;R-HSA-174164;R-HSA-8848414;R-HSA-188345;R-HSA-187545;R-HSA-187934;R-HSA-174110
R-HSA-9675108	Nervous system development	291	620	0.0427174	3.37653e-05	0.000472714	219	323	0.0254331	9606	Homo sapiens	RPL4;RPL5;RPL30;RPL3;RPL32;RPL31;RPL34;EIF4A3;SMC3;RPL8;RPL9;NUDT3;ACTB;RPL6;RPL7;PSMD8;RPS15;PSMD9;RPS14;RPS6KA3;PSMD6;PSMD7;RPS16;PSMD4;RPL18A;RPS19;RPL36AL;RPS18;PSMD2;OGFOD1;PSMD3;MAGOH;RPS6KA1;RPL36;RPL35;RPL38;RPL37;RPS11;PELO;RPS10;RPL39;RPS13;RPS12;FBXO9;CHID1;ATP6V0E1;CSNK2A1;RPL21;PRKCB;RPL23;RPL22;CIRBP;ALG3;ARMC8;FNDC3A;MYL6;BIN2;PSME3;UNC50;PSME1;PSME2;RPL24;VDAC2;PRKCQ;RPL27;RPL26;E…		R-HSA-525833;R-HSA-3928633;R-HSA-3928632;R-HSA-3928639;R-HSA-3928627;R-HSA-3928625;R-HSA-3928624;R-HSA-3928631;R-HSA-3928628;R-HSA-3928619;R-HSA-3928616;R-HSA-3928623;R-HSA-3928620;R-HSA-3928608;R-HSA-8986258;R-HSA-3928615;R-HSA-3928614;R-HSA-3928612;R-HSA-3928602;R-HSA-3928601;R-HSA-3928600;R-HSA-418850;R-HSA-3928607;R-HSA-3928604;R-HSA-3928595;R-HSA-392749;R-HSA-392748;R-HSA-418863;R-HSA-392859…
R-HSA-69202	Cyclin E associated events during G1/S transition	58	88	0.00606311	3.38392e-05	0.000473749	15	20	0.0015748	9606	Homo sapiens	CDKN1A;CDKN1B;CHD9;CCNH;ARPC1A;PSMD8;PSMD9;PSMD6;PSMD7;PSMD4;MYC;PSMD2;PSMD3;SKP1;LIN52;FBXO9;TAP1;PDIA4;CDC25B;RBL2;PSMA5;PSMA3;PSMA4;PSMA1;PSMA2;PSME3;UBE2V2;PSME1;PSME2;UBA52;PSMD10;PSMD12;PSMD11;ANAPC15;PSMD14;PSMD13;MAX;RPN1;CUL1;PSMA7;ZMPSTE24;PSMB6;CLN3;PSMB7;PSMB4;PSMB5;ERICH1;UBB;RBBP4;PSMB2;PSMB3;UBC;PSMB1;E2F4;PSMF1;RPS27A;USP25;CCDC12;TPRKB;TIMM44;PSMB8;PSMB9;PSMC5;CDK7;PSMC6;PSMC3;CD…		R-HSA-187520;R-HSA-187552;R-HSA-69199;R-HSA-187506;R-HSA-8848436;R-HSA-187574;R-HSA-187575;R-HSA-187828;R-HSA-198613;R-HSA-8932400;R-HSA-8848414;R-HSA-69562;R-HSA-188345;R-HSA-187545;R-HSA-188350
R-HSA-1234174	Cellular response to hypoxia	56	85	0.00585641	4.60803e-05	0.000645124	20	20	0.0015748	9606	Homo sapiens	CITED2;CHD9;UBE2D2;UBE2D3;UBE2D1;PSMD8;PSMD9;PSMD6;GOLGA5;PSMD7;PSMD4;PSMD2;PSMD3;HIF1AN;FBXO9;TAP1;FNDC3A;PDIA4;RBX1;PSMA5;PSMA3;PSMA4;PSMA1;PSMA2;PSME3;UBE2V2;PSME1;PSME2;UBA52;PSMD10;PSMD12;PSMD11;ANAPC15;PSMD14;PSMD13;CUL2;RPN1;CUL1;HIF1A;ACAT2;PSMA7;PSMB6;PSMB7;PSMB4;PSMB5;ERICH1;UBB;PSMB2;PSMB3;UBC;PSMB1;VHL;PSMF1;RPS27A;EPS15;USP25;EGLN2;CCDC12;CDK11B;PSMB8;PSMB9;PSMC5;PSMC6;PSMC3;PSMC4;TA…		R-HSA-1234163;R-HSA-1234161;R-HSA-1234166;R-HSA-1234167;R-HSA-1234164;R-HSA-1234165;R-HSA-1235035;R-HSA-1234171;R-HSA-1234169;R-HSA-1235070;R-HSA-1234175;R-HSA-1234172;R-HSA-1234173;R-HSA-1235037;R-HSA-8932184;R-HSA-1234179;R-HSA-1234177;R-HSA-1234183;R-HSA-1234181;R-HSA-1234159
R-HSA-162599	Late Phase of HIV Life Cycle	93	163	0.0112305	5.01128e-05	0.000701579	65	77	0.00606299	9606	Homo sapiens	NUP107;CCNT1;CCNH;GTF2B;HNRNPR;TATDN1;PIM1;RCC1;OSTF1;SUPT16H;NUP210;NOSIP;GTF2F1;GTF2F2;CHMP4A;GEMIN7;NUP98;PPIA;UBA52;EIF1B;VPS28;PRR13;TSG101;SHMT2;SUPT4H1;WDR61;AAAS;MTMR6;GTF2E2;FAM160B1;UBB;UBC;TPR;GAR1;NUP88;NUP153;SUPT5H;CDK9;CDK7;CHMP2B;CHMP2A;NMT1;ECHDC2;NMT2;ACO2;CALR;MTMR14;MRPS12;YBX1;PCM1;XPO1;UBE2Q2;NUP62;FLOT2;EMB;NELFE;LYPLA1;SEC13;PDCD6IP;NUP133;NCBP2;ELMOD3;VPS37A;RANGAP1;HAUS1…		R-HSA-180739;R-HSA-184323;R-HSA-3159227;R-HSA-167181;R-HSA-167191;R-HSA-180885;R-HSA-167192;R-HSA-171288;R-HSA-167196;R-HSA-167197;R-HSA-9613490;R-HSA-167459;R-HSA-167072;R-HSA-167076;R-HSA-165028;R-HSA-167077;R-HSA-9613498;R-HSA-165034;R-HSA-167083;R-HSA-167087;R-HSA-167468;R-HSA-167084;R-HSA-167085;R-HSA-167474;R-HSA-167090;R-HSA-165043;R-HSA-167089;R-HSA-167478;R-HSA-165047;R-HSA-167477;R-HSA-…
R-HSA-2132295	MHC class II antigen presentation	86	148	0.0101971	5.14189e-05	0.000719865	25	26	0.00204724	9606	Homo sapiens	SLC25A1;PHF3;ARF1;TCF25;CLTC;CLTA;UBE3A;CTSS;TUBA1C;ACTR1A;TUBA1B;HINT2;ACTR1B;TUBA1A;CAPZB;AP1G2;CTSL;GLIPR2;KIF5B;AP1S2;GYG1;CTSD;ACP1;CTSC;AP2M1;CTSB;HLA-DPA1;CAP1;SEC13;ANXA2;TUBB;AP1B1;TAP1;KIF22;DYNLL1;ITFG1;TUBA4A;DNM2;SIGIRR;KIF2A;CANX;PRMT9;ERGIC2;ARF5;RAB7A;DCTN6;DYNC1I2;DCTN5;RNASEH2B;SEC23A;DCTN2;DCTN1;SAR1B;RAB1B;DCTN3;GTF2E2;AP2S1;APOPT1;AP1M1;SEC31A;CTSA;DYNC1H1;CD74;HLA-DRB5;PPIL2…		R-HSA-2130336;R-HSA-8951498;R-HSA-8951500;R-HSA-2130725;R-HSA-2130731;R-HSA-2130349;R-HSA-2130478;R-HSA-2213235;R-HSA-2213236;R-HSA-2130486;R-HSA-2213239;R-HSA-2213241;R-HSA-2213243;R-HSA-8856157;R-HSA-2130619;R-HSA-2213244;R-HSA-2213246;R-HSA-2213248;R-HSA-2130500;R-HSA-2130504;R-HSA-2130378;R-HSA-2130640;R-HSA-2130641;R-HSA-2130706;R-HSA-2130393
R-HSA-6782210	Gap-filling DNA repair synthesis and ligation in TC-NER	46	66	0.00454733	5.95071e-05	0.00078634	2	2	0.00015748	9606	Homo sapiens	ISY1;CCNH;SLC35B1;MRPS12;RCBTB2;BCL7B;CDC27;HMGN1;LYPLA1;USP7;RFC4;RFC1;LIG1;RFC2;DNAAF2;ELMOD3;RBX1;DDB1;EBNA1BP2;FKBP4;UBA52;PCNA;SLC20A1;SHMT2;WDR61;FAM160B1;ERICH1;UBB;POLR2B;NSD1;POLR2C;POLR2D;UBC;POLD2;POLR2E;EMC3;POLR2G;POLR2H;RPS27A;POLR2I;POLR2J;POLR2K;POLR2L;DNAJC19;RPA1;WWP1;RPA2;GTF2H1;POLE4;CUL4A;CDK7;ERCC3;DNAJA3;RPA3;POLE3;CALR		R-HSA-6782227;R-HSA-6782208
R-HSA-4608870	Asymmetric localization of PCP proteins	46	66	0.00454733	5.95071e-05	0.00078634	6	7	0.000551181	9606	Homo sapiens	HBS1L;CHD9;PSMD8;PSMD9;PSMD6;PSMD7;PSMD4;PSMD2;PSMD3;FBXO9;TAP1;PDIA4;PSMA5;PSMA3;PSMA4;PSMA1;PSMA2;PSME3;UBE2V2;PSME1;PSME2;UBA52;PSMD10;PSMD12;PSMD11;ANAPC15;PSMD14;PSMD13;RPN1;PSMA7;PSMB6;PSMB7;PSMB4;PSMB5;ERICH1;UBB;PSMB2;PSMB3;UBC;PSMB1;PSMF1;RPS27A;USP25;CCDC12;IDH2;PSMB8;PSMB9;PSMC5;PSMC6;PSMC3;PSMC4;TUBGCP4		R-HSA-4608854;R-HSA-4608855;R-HSA-4608852;R-HSA-5099886;R-HSA-4608866;R-HSA-4608825
R-HSA-6782135	Dual incision in TC-NER	47	68	0.00468513	6.04877e-05	0.00078634	6	6	0.000472441	9606	Homo sapiens	ISY1;CCNH;MRPS12;RCBTB2;BCL7B;CDC27;HMGN1;LYPLA1;USP7;RFC4;RFC1;RFC2;DNAAF2;ELMOD3;RBX1;DDB1;EBNA1BP2;FKBP4;UBA52;PCNA;SLC20A1;SHMT2;XPA;WDR61;FAM160B1;ERICH1;UBB;POLR2B;NSD1;POLR2C;POLR2D;UBC;POLD2;POLR2E;EMC3;POLR2G;POLR2H;RPS27A;POLR2I;POLR2J;POLR2K;POLR2L;DNAJC19;RPA1;WWP1;RPA2;GTF2H1;POLE4;CUL4A;CDK7;ERCC3;ERCC1;DNAJA3;RPA3;POLE3;ERCC5;CALR		R-HSA-6782211;R-HSA-6782131;R-HSA-6782224;R-HSA-6782141;R-HSA-6782204;R-HSA-6782138
R-HSA-446652	Interleukin-1 family signaling	92	163	0.0112305	7.91585e-05	0.00102906	61	79	0.00622047	9606	Homo sapiens	UBE2D1;ACTB;PSMD8;PSMD9;PSMD6;IL18RAP;TBK1;PSMD7;PSMD4;PSMD2;PSMD3;MAP3K7;SKP1;FBXO9;RARS2;MAP2K1;IL1R2;TAP1;FNDC3A;RBX1;PDIA4;SIGIRR;HGS;PSME3;PSME1;UBE2V2;PSME2;UBE2V1;SQSTM1;UBA52;PSMD10;PSMD12;ANAPC15;PSMD11;PSMD14;PSMD13;MAZ;RPN1;CUL1;ACAT2;UBB;UBC;PSMF1;ATP6V1D;SMAD3;CCDC12;NFKBIA;TOLLIP;REL;MDM2;UBE2N;TAB2;TUBGCP4;NFKBIB;CHD9;PTPN22;HMGB1;IKBKB;NKIRAS2;CASP1;H2AFY;RIPK2;IRAK4;PSMA5;PSMA3;P…		R-HSA-727819;R-HSA-450690;R-HSA-446862;R-HSA-8848395;R-HSA-450187;R-HSA-450827;R-HSA-446870;R-HSA-446868;R-HSA-5609665;R-HSA-446877;R-HSA-448678;R-HSA-209063;R-HSA-449058;R-HSA-9008684;R-HSA-209061;R-HSA-448673;R-HSA-2730894;R-HSA-8948015;R-HSA-446894;R-HSA-9008928;R-HSA-446634;R-HSA-446130;R-HSA-451634;R-HSA-9012542;R-HSA-448702;R-HSA-448703;R-HSA-9009072;R-HSA-8948018;R-HSA-445757;R-HSA-209087;…
R-HSA-69206	G1/S Transition	86	150	0.0103348	7.98567e-05	0.00103814	56	61	0.00480315	9606	Homo sapiens	CDKN1A;CDKN1B;MCM7;CCNH;CHD9;ARPC1A;PSMD8;PSMD9;PSMD6;PSMD7;PSMD4;PPP2R1A;MYC;PSMD2;PSMD3;TK1;CCNL1;LIN52;SKP1;FBXO9;CDV3;DNAAF2;TAP1;CDC25B;PDIA4;RBL2;PSMA5;PSMA3;PSMA4;DBF4;PSMA1;PSMA2;PSME3;PSME1;MCM3;UBE2V2;C9orf78;PSME2;MCM5;MCM6;UBA52;KPNB1;PSMD10;PSMD12;PCNA;ANAPC15;PSMD11;PSMD14;MAX;PSMD13;HDAC1;PRIM1;RPN1;CUL1;PSMA7;ZMPSTE24;ORC5;PSMB6;PPP2CA;CLN3;PSMB7;PSMB4;PSMB5;UBB;RBBP4;ERICH1;PSMB2…		R-HSA-187520;R-HSA-8961934;R-HSA-8961678;R-HSA-8961920;R-HSA-8961665;R-HSA-8962050;R-HSA-8961671;R-HSA-8961688;R-HSA-8961946;R-HSA-8848414;R-HSA-187545;R-HSA-8961961;R-HSA-187552;R-HSA-8961952;R-HSA-8961699;R-HSA-69299;R-HSA-68914;R-HSA-8848436;R-HSA-187574;R-HSA-68917;R-HSA-68916;R-HSA-187575;R-HSA-187828;R-HSA-68919;R-HSA-8961982;R-HSA-68918;R-HSA-8932400;R-HSA-8961840;R-HSA-69562;R-HSA-188345;…
R-HSA-159236	Transport of Mature mRNA derived from an Intron-Containing Transcript	53	81	0.00558082	8.52358e-05	0.00110807	4	4	0.000314961	9606	Homo sapiens	NUP107;NXT1;EIF4A3;HMGB1;GLE1;MAGOH;NUP62;FLOT2;OSTF1;SEC63;TPD52;SEC13;NUP210;NUP133;NCBP2;NOSIP;THOC2;THOC7;CDC40;SRRM1;MRPS9;DDX39A;NOA1;NUP50;ZC3H11A;SRSF2;SRSF3;NUP54;SRSF4;NUP98;SRSF5;SRSF6;CFAP97;SRSF7;SLU7;PRR13;SRSF9;FYTTD1;IDI1;DCTN5;RBM8A;POLDIP3;SRSF1;AAAS;TIFA;TPR;GAR1;DHX38;NUP88;RAE1;SRSF11;NDUFA9;CHTOP;UPF3B;NUP153;MAGOHB;ACSF3;ZNFX1;KLHL7;NDUFAF3;RNPS1;GRB2;GALM;PKN1;NUP37		R-HSA-75097;R-HSA-75096;R-HSA-75098;R-HSA-159101
R-HSA-1428517	The citric acid (TCA) cycle and respiratory electron transport	123	233	0.0160535	9.58507e-05	0.00124606	50	67	0.00527559	9606	Homo sapiens	NDUFA13;NDUFA11;NDUFA12;TACO1;NDUFA10;ATP5C1;COX6A1;RCBTB1;CNDP2;NARS;MPC1;MPC2;BSG;LGALS8;PDK2;PDHX;SDHD;SDHA;SDHB;ATP5J2;COX6B1;COX7A2L;RALGAPB;SCO2;TMEM126A;UQCRC1;SUCLG2;VDAC1;SUCLG1;TMEM126B;UQCRC2;UQCRB;NDUFB10;NDUFB11;GLO1;ATP5J;ATP5I;ATP5H;ATP5O;UQCRH;ATP5L;ATP5B;STIP1;LDHB;LDHA;COMMD9;ATP5E;ATP5D;COX11;COX14;NDUFV3;CYC1;NDUFV2;NDUFV1;SURF1;IDH2;CS;NDUFAF7;UQCRQ;NDUFAF2;OGDH;NDUFAF3;CYCS;…		R-HSA-6800870;R-HSA-6800868;R-HSA-6799203;R-HSA-6799202;R-HSA-204169;R-HSA-163214;R-HSA-163213;R-HSA-6783221;R-HSA-163217;R-HSA-450975;R-HSA-450971;R-HSA-9012374;R-HSA-5694071;R-HSA-71849;R-HSA-170026;R-HSA-203946;R-HSA-164651;R-HSA-6788556;R-HSA-6799179;R-HSA-6799178;R-HSA-169260;R-HSA-450984;R-HSA-6799191;R-HSA-169270;R-HSA-70967;R-HSA-6799199;R-HSA-70971;R-HSA-6799197;R-HSA-6799196;R-HSA-70975…
R-HSA-199977	ER to Golgi Anterograde Transport	92	164	0.0112994	9.72091e-05	0.00126372	36	39	0.00307087	9606	Homo sapiens	KDELR1;DGKA;TACO1;UBE2D3;THYN1;TFG;HMCES;NAMPT;TRAPPC2L;COG6;COG5;COG4;COG1;CSNK1D;TUBA4A;TBC1D20;KDELR2;COPB2;COPA;PFKFB3;TMED10;SAR1B;COPB1;NPRL2;PRDX5;SCFD1;NAE1;SEC31A;TRAPPC2;ANKRD28;TRAPPC3;TRAPPC1;RHBDD2;TRAPPC4;TBCB;EIF2S3;CNIH1;TMEM115;GOLGB1;BRWD1;COPE;FKBP11;ARF3;PHF3;ARF4;ARF1;TCF25;PPP6C;TUBA1C;ACTR1A;TUBA1B;HINT2;TUBA1A;CAPZB;TMED2;TMED7;ACP1;SPTAN1;CTSC;NELFE;CAP1;TMED9;SEC13;ANXA2…		R-HSA-5694423;R-HSA-5694421;R-HSA-5694418;R-HSA-203973;R-HSA-5694417;R-HSA-6814831;R-HSA-6809006;R-HSA-5694431;R-HSA-5694428;R-HSA-203977;R-HSA-6809003;R-HSA-5694425;R-HSA-6809015;R-HSA-6809014;R-HSA-6809011;R-HSA-6809010;R-HSA-6814833;R-HSA-5694415;R-HSA-5694413;R-HSA-6807868;R-HSA-5694410;R-HSA-6807866;R-HSA-5694409;R-HSA-6807864;R-HSA-6807877;R-HSA-6807875;R-HSA-6807872;R-HSA-5694527;R-HSA-204…
R-HSA-5688426	Deubiquitination	147	288	0.0198429	9.90426e-05	0.00128755	75	77	0.00606299	9606	Homo sapiens	OTUD5;RPL3;UBE2D1;KEAP1;GABPB1;TOMM20;ACTB;IPO5;PSMD8;YY1;PSMD9;PSMD6;PSMD7;PSMD4;MYC;PSMD2;RUVBL1;PSMD3;PAPOLA;MAP3K7;IER5;MAP3K5;FBXO9;CHID1;USP8;RPS9;USP7;USP4;USP3;MUL1;TAP1;VRK1;FNDC3A;CDC25B;PDIA4;HGS;WDR82;PSME3;PSME1;VDAC3;UBE2V2;PSME2;VDAC2;VDAC1;UBA52;EIF1B;SF1;PSMD10;VCP;INO80E;PSMD12;INO80D;ANAPC15;PSMD11;PSMD14;PSMD13;RPN1;BRCC3;GATA3;HIF1A;ACAT2;ANAPC11;ZMPSTE24;SNX3;VCPIP1;ATXN3;UB…		R-HSA-6781797;R-HSA-688136;R-HSA-5690196;R-HSA-6782820;R-HSA-5688786;R-HSA-8869506;R-HSA-5689950;R-HSA-5688797;R-HSA-5696605;R-HSA-5690845;R-HSA-5690843;R-HSA-5696600;R-HSA-6781814;R-HSA-5689539;R-HSA-5696960;R-HSA-5665871;R-HSA-5690319;R-HSA-8865182;R-HSA-5690827;R-HSA-5689544;R-HSA-5696968;R-HSA-3640872;R-HSA-5690870;R-HSA-5689972;R-HSA-6781764;R-HSA-5691381;R-HSA-5689973;R-HSA-5696627;R-HSA-56…
R-HSA-5689603	UCH proteinases	61	98	0.0067521	0.000102333	0.00133032	11	11	0.000866142	9606	Homo sapiens	CHD9;ACTB;PSMD8;YY1;PSMD9;PSMD6;PSMD7;PSMD4;PSMD2;RUVBL1;PSMD3;PAPOLA;IER5;FBXO9;RPS9;ACTL6A;TAP1;UCHL3;PDIA4;TGFBR2;PSMA5;PSMA3;PSMA4;PSMA1;WDR82;PSMA2;PSME3;UBE2V2;PSME1;PSME2;UBA52;SF1;PSMD10;PSMD12;USP15;INO80E;PSMD11;INO80D;ANAPC15;PSMD14;PSMD13;RPN1;NEDD8;PSMA7;PSMB6;PSMB7;PSMB4;PSMB5;ERICH1;UBB;PSMB2;PSMB3;UBC;PSMB1;PSMF1;RPS27A;USP25;CCDC12;MCRS1;ADRM1;PSMB8;PSMB9;PSMC5;PSMC6;PSMC3;PSMC4;…		R-HSA-5690790;R-HSA-5690759;R-HSA-5690785;R-HSA-5689649;R-HSA-5665854;R-HSA-5689630;R-HSA-5665871;R-HSA-5690319;R-HSA-2179291;R-HSA-5689544;R-HSA-5690808
R-HSA-72165	mRNA Splicing - Minor Pathway	40	56	0.00385834	0.000105045	0.00136559	5	5	0.000393701	9606	Homo sapiens	DGKA;MRPS12;YBX1;EFTUD2;SNRPD2;SNRPD1;SNRPD3;SNRNP35;TXNL4A;TPD52;CSNK1G3;NCBP2;MIF;ZCRB1;GTF2F1;GTF2F2;PRPF6;SNRPG;SRSF2;SNRPE;SNRPF;SNRNP25;CHMP6;SRSF6;SNRNP200;SRSF7;SNRPB;SF3B4;SF3B5;SF3B2;SHMT2;SF3B6;SRSF1;SNU13;HSD17B12;PRPF8;FAM160B1;POLR2B;POLR2C;POLR2D;POLR2E;POLR2G;POLR2H;POLR2I;SF3B1;POLR2J;POLR2K;POLR2L;ATE1;WWP1;SNRNP40		R-HSA-75079;R-HSA-75081;R-HSA-75080;R-HSA-75083;R-HSA-75082
R-HSA-72187	mRNA 3'-end processing	41	58	0.00399614	0.000107816	0.0014016	3	3	0.00023622	9606	Homo sapiens	EIF4A3;HMGB1;PCF11;MAGOH;PAPOLA;SEC63;TPD52;NCBP2;THOC2;THOC7;CDC40;WDR33;SRRM1;MRPS9;DDX39A;NOA1;ZC3H11A;SRSF2;UQCRC1;SRSF3;SRSF4;SRSF5;SRSF6;CFAP97;SRSF7;SLU7;SRSF9;FYTTD1;IDI1;RBM8A;POLDIP3;CSTF3;SRSF1;ATXN3;FIP1L1;TIFA;DHX38;SRSF11;NDUFA9;CPSF7;CHTOP;CPSF6;CPSF2;RPL35A;UPF3B;MAGOHB;ACSF3;NUDT21;RNPS1;GRB2;GALM;PKN1		R-HSA-8849157;R-HSA-72180;R-HSA-72185
R-HSA-72202	Transport of Mature Transcript to Cytoplasm	57	90	0.00620091	0.000109431	0.00142261	13	13	0.00102362	9606	Homo sapiens	NUP107;NXT1;EIF4A3;HMGB1;GLE1;MAGOH;NUP62;FLOT2;OSTF1;SEC63;TPD52;SEC13;NUP210;NUP133;NCBP2;NOSIP;THOC2;THOC7;CDC40;WDR33;SRRM1;MRPS9;DDX39A;NOA1;NUP50;ZC3H11A;SRSF2;SRSF3;NUP54;SRSF4;NUP98;SRSF5;SRSF6;CFAP97;SRSF7;SLU7;PRR13;SRSF9;FYTTD1;IDI1;DCTN5;SLBP;RBM8A;POLDIP3;SRSF1;AAAS;FIP1L1;TIFA;TPR;GAR1;DHX38;NUP88;RAE1;SRSF11;NDUFA9;CHTOP;CPSF2;UPF3B;NUP153;MAGOHB;ACSF3;ZNFX1;KLHL7;NDUFAF3;RNPS1;GRB…		R-HSA-159046;R-HSA-159050;R-HSA-158441;R-HSA-158447;R-HSA-111439;R-HSA-77587;R-HSA-158481;R-HSA-158484;R-HSA-75097;R-HSA-75096;R-HSA-75098;R-HSA-77594;R-HSA-159101
R-HSA-5610787	Hedgehog 'off' state	73	124	0.00854348	0.000123506	0.00148207	23	32	0.00251969	9606	Homo sapiens	NUMA1;TCF25;CHD9;BRK1;PSMD8;PSMD9;TUBA1C;PSMD6;TUBA1B;PSMD7;TUBA1A;PSMD4;SNRNP70;PSMD2;PSMD3;LRRFIP1;SKP1;FBXO9;OFD1;TTC32;TUBB;TAP1;ITFG1;TUBA4A;PDIA4;RBX1;PSMA5;PSMA3;PSMA4;PSMA1;PRKAR1A;PSMA2;PSME3;NUMB;UBE2V2;PSME1;PSME2;UBA52;PSMD10;PSMD12;PSMD11;ANAPC15;PSMD14;PSMD13;RPN1;CUL1;ADCY7;PSMA7;TBRG4;PSMB6;PSMB7;PSMB4;PSMB5;ERICH1;UBB;PSMB2;PSMB3;PRKAR2A;UBC;PSMB1;CTNNA1;PSMF1;RPS27A;IVNS1ABP;USP…		R-HSA-5610741;R-HSA-5610742;R-HSA-5610737;R-HSA-5610749;R-HSA-5610717;R-HSA-5610718;R-HSA-5610745;R-HSA-5610746;R-HSA-5610757;R-HSA-5610725;R-HSA-5610727;R-HSA-5610758;R-HSA-5610726;R-HSA-5610720;R-HSA-5610754;R-HSA-5610722;R-HSA-5610733;R-HSA-5610732;R-HSA-5610767;R-HSA-5610735;R-HSA-5610766;R-HSA-5610760;R-HSA-5610730
R-HSA-5607764	CLEC7A (Dectin-1) signaling	71	120	0.00826788	0.000131322	0.00157587	31	45	0.00354331	9606	Homo sapiens	CHD9;UBE2D2;UBE2D3;UBE2D1;PYCARD;IKBKB;PSMD8;PSMD9;PPP3CA;TUBA1C;PSMD6;CASP8;PSMD7;PPP3CC;PSMD4;PSMD2;PSMD3;TMED2;MAP3K7;SKP1;FBXO9;ACTR2;TAP1;FNDC3A;PDIA4;PSMA5;INPP4B;PSMA3;PSMA4;PSMA1;PSMA2;PSME3;UBE2V2;PSME1;PSME2;UBE2V1;UBA52;CARD11;PSMD10;PSMD12;PSMD11;ANAPC15;RGS14;SAR1A;PSMD14;PSMD13;RPN1;CUL1;ITPR2;MALT1;RELA;ACAT2;PSMA7;PSMB6;PSMB7;PSMB4;PSMB5;ERICH1;UBB;PSMB2;PSMB3;UBC;PSMB1;PSMF1;RPS2…		R-HSA-2730849;R-HSA-2730872;R-HSA-74448;R-HSA-169683;R-HSA-169680;R-HSA-5607751;R-HSA-5607744;R-HSA-5607747;R-HSA-5607757;R-HSA-5660622;R-HSA-5607756;R-HSA-5607759;R-HSA-2730867;R-HSA-5660662;R-HSA-5607732;R-HSA-5660663;R-HSA-5607728;R-HSA-202534;R-HSA-5607731;R-HSA-2730894;R-HSA-5607741;R-HSA-5607742;R-HSA-5607736;R-HSA-202541;R-HSA-5660665;R-HSA-5660965;R-HSA-5607725;R-HSA-5607724;R-HSA-5607726…
R-HSA-5689880	Ub-specific processing proteases	110	206	0.0141932	0.000142961	0.00171554	39	40	0.00314961	9606	Homo sapiens	KEAP1;GABPB1;TOMM20;IPO5;PSMD8;PSMD9;PSMD6;PSMD7;PSMD4;MYC;PSMD2;RUVBL1;PSMD3;MAP3K7;MAP3K5;FBXO9;USP8;USP7;USP4;USP3;MUL1;TAP1;VRK1;CDC25B;PDIA4;HGS;PSME3;PSME1;VDAC3;UBE2V2;PSME2;VDAC2;VDAC1;UBA52;EIF1B;PSMD10;PSMD12;ANAPC15;PSMD11;PSMD14;PSMD13;RPN1;GATA3;HIF1A;ANAPC11;ZMPSTE24;SNX3;UBB;ATXN7;UBC;TRPM7;SNX9;PSMF1;IVNS1ABP;SMAD2;CHTOP;SMAD3;CCDC12;SIAH2;STAM;NFKBIA;CYLD;TADA3;MDM2;MDM4;TUBGCP4;…		R-HSA-5696534;R-HSA-6781797;R-HSA-870479;R-HSA-5690196;R-HSA-6782820;R-HSA-6782628;R-HSA-5696914;R-HSA-936390;R-HSA-5689950;R-HSA-5696605;R-HSA-5696600;R-HSA-6781814;R-HSA-5689539;R-HSA-5696960;R-HSA-8869456;R-HSA-5696968;R-HSA-3640872;R-HSA-5689972;R-HSA-5696564;R-HSA-6781764;R-HSA-5689973;R-HSA-5696627;R-HSA-5696947;R-HSA-5696945;R-HSA-5697009;R-HSA-870437;R-HSA-5696958;R-HSA-6781899;R-HSA-6783…
R-HSA-3700989	Transcriptional Regulation by TP53	229	486	0.0334849	0.000180261	0.00216313	167	259	0.0203937	9606	Homo sapiens	ATF2;TP53RK;CCNH;EHMT1;HNRNPR;NOC2L;RCBTB2;GLS;KAT5;PPP2R1A;PIP4K2A;DAXX;CSNK2A1;PRKAB1;RRAGA;COX7A2L;SCO2;RRAGB;DDIT4;UBA52;EIF1B;RHNO1;TMEM63A;MEAF6;SHMT2;SUPT4H1;WDR61;TXN;OSGEP;GMCL1;MTMR6;ZMPSTE24;FAM160B1;PRDX2;PRDX5;PRDX1;GAR1;SNX9;PLK3;JUN;PRELID1;SURF1;CRADD;GADD45A;CCT6A;AGO3;TDP1;PPT1;ATM;CALR;GPI;CDKN1A;BTG2;FEN1;COX7B;CDKN1B;BTG1;PHF20;MTMR14;MRPS12;ARPC1A;PRKAG1;COX7C;ARHGAP4;NELFE;…		R-HSA-6799462;R-HSA-3215152;R-HSA-4331331;R-HSA-71682;R-HSA-6801250;R-HSA-3222072;R-HSA-349455;R-HSA-6800490;R-HSA-4331340;R-HSA-6805109;R-HSA-6791285;R-HSA-6805620;R-HSA-6811508;R-HSA-3215144;R-HSA-187934;R-HSA-6791291;R-HSA-6806394;R-HSA-6805061;R-HSA-5689972;R-HSA-6805059;R-HSA-6791235;R-HSA-3341343;R-HSA-6811479;R-HSA-6799441;R-HSA-380979;R-HSA-3700992;R-HSA-6801242;R-HSA-3700997;R-HSA-680380…
R-HSA-6781823	Formation of TC-NER Pre-Incision Complex	39	56	0.00385834	0.000208394	0.00250073	7	7	0.000551181	9606	Homo sapiens	ISY1;SHMT2;CCNH;SLC20A1;GPS1;MRPS12;XPA;COPS7A;WDR61;FAM160B1;UBB;ERICH1;POLR2B;POLR2C;BCL7B;POLR2D;UBC;POLR2E;EMC3;POLR2G;POLR2H;POLR2I;RPS27A;POLR2J;ADSS;POLR2K;POLR2L;HMGN1;DNAJC19;LYPLA1;USP7;WWP1;ELMOD3;GTF2H1;RBX1;CUL4A;DDB1;COPS3;COPS6;CDK7;COPS5;ERCC3;COPS2;CALR;COPS8;FKBP4;UBA52		R-HSA-6782069;R-HSA-6782004;R-HSA-6781840;R-HSA-6781824;R-HSA-6781867;R-HSA-6781818;R-HSA-6781833
R-HSA-4086400	PCP/CE pathway	60	99	0.006821	0.00022791	0.00273492	16	24	0.00188976	9606	Homo sapiens	HBS1L;CHD9;CLTC;CLTB;CLTA;ARRB2;PSMD8;PSMD9;PSMD6;PSMD7;PSMD4;GLIPR2;PSMD2;PSMD3;RAC2;RAC1;AP2M1;FBXO9;CHID1;LYPLA2;PRKCB;TAP1;RHOA;PDIA4;PSMA5;PSMA3;PSMA4;PSMA1;PSMA2;PSME3;UBE2V2;PSME1;PSME2;PFN1;UBA52;PSMD10;PSMD12;PSMD11;ANAPC15;PSMD14;PSMD13;RPN1;RAP1GDS1;GTF2E2;PSMA7;PSMB6;PSMB7;PSMB4;PSMB5;ERICH1;UBB;PSMB2;PSMB3;BLOC1S1;UBC;PSMB1;AP2S1;PSMF1;RPS27A;USP25;CCDC12;IDH2;AP2B1;PSMB8;PSMB9;PSMC5…		R-HSA-3858491;R-HSA-5099886;R-HSA-4608866;R-HSA-5140747;R-HSA-3858495;R-HSA-3858482;R-HSA-3858480;R-HSA-5138432;R-HSA-5138433;R-HSA-4608854;R-HSA-4608855;R-HSA-3858475;R-HSA-4608852;R-HSA-5138459;R-HSA-3965450;R-HSA-4608825
R-HSA-69481	G2/M Checkpoints	85	154	0.0106104	0.000285267	0.0034232	17	24	0.00188976	9606	Homo sapiens	YWHAE;FEN1;MCM7;YWHAB;CHD9;RCBTB2;PSMD8;BABAM1;PSMD9;PSMD6;PSMD7;KAT5;PSMD4;YWHAQ;SUMO1;PSMD2;PSMD3;UIMC1;DNM1L;CCNL1;YWHAH;FBXO9;BRD1;RFC4;PARP1;RFC2;TAP1;YWHAZ;PDIA4;CDC25B;PSMA5;EBNA1BP2;PSMA3;PSMA4;DBF4;PSMA1;PSMA2;PSME3;MCM3;UBE2V2;PSME1;C9orf78;PSME2;MCM5;MCM6;UBA52;CRK;RHNO1;PSMD10;PSMD12;PSMD11;ANAPC15;PSMD14;PSMD13;RPN1;LEF1;BRCC3;PSMA7;ORC5;PSMB6;GGA1;PSMB7;PSMB4;PSMB5;ERICH1;UBB;PSMB2;…		R-HSA-75809;R-HSA-5683735;R-HSA-69891;R-HSA-6799332;R-HSA-75010;R-HSA-8852354;R-HSA-69604;R-HSA-176101;R-HSA-176298;R-HSA-75016;R-HSA-6799246;R-HSA-176264;R-HSA-176175;R-HSA-75028;R-HSA-176116;R-HSA-176250;R-HSA-176318
R-HSA-449147	Signaling by Interleukins	290	639	0.0440265	0.000297304	0.00356765	420	490	0.0385827	9606	Homo sapiens	ATF1;ATF2;ACTB;IL27RA;PSMD8;PSMD9;RPS6KA3;PSMD6;TBK1;PSMD7;PSMD4;PPP2R1A;PSMD2;MYC;PSMD3;RPS6KA1;LGALS9;JUNB;SKP1;FBXO9;SMARCC1;IL1R2;TALDO1;MIF;FNDC3A;CRNKL1;SIGIRR;PSME3;PSME1;PSME2;UQCRC2;UBA52;ANAPC15;RPN1;STXBP2;GATA3;PIK3R1;HIF1A;INPP5D;BLOC1S2;ASL;PSMF1;STAT5A;JUN;CRADD;EDEM1;HNRNPF;TOLLIP;REL;PSMG1;GRB2;PHF3;CDKN1A;ARF1;RPLP0;ARPC1A;NKAP;CYB561D2;IKBKB;NKIRAS2;MLX;ARIH1;TIMP1;CCR5;JAK3;JA…		R-HSA-203797;R-HSA-913424;R-HSA-913451;R-HSA-507937;R-HSA-6786124;R-HSA-8937656;R-HSA-451634;R-HSA-8937654;R-HSA-451649;R-HSA-6786095;R-HSA-198731;R-HSA-448591;R-HSA-6786092;R-HSA-5684250;R-HSA-5684248;R-HSA-6786097;R-HSA-6786096;R-HSA-198746;R-HSA-6786110;R-HSA-9630923;R-HSA-6784006;R-HSA-5684275;R-HSA-6786050;R-HSA-5684273;R-HSA-198756;R-HSA-6786058;R-HSA-6785047;R-HSA-5684261;R-HSA-448627;R-HS…
R-HSA-9609507	Protein localization	92	170	0.0117128	0.000311203	0.00373444	49	53	0.00417323	9606	Homo sapiens	ZFAND6;UBE2D2;UBE2D3;UBE2D1;TOMM20;TOMM22;CHCHD2;CHCHD3;SCP2;CHCHD7;FPGS;LONP2;PMPCB;MPV17;ACAA1;ARSA;GSTK1;ACOT8;CMC2;ECH1;FNDC3A;ALDH3A2;GNPAT;VDAC1;NUP98;UBA52;COX19;COX17;PEX11B;TARS;UBE2J2;ACAT2;TIMM50;ATP5B;UBB;GRPEL1;UBC;ANKRD10;CYC1;DNAJC19;HSPA9;COA4;FIS1;PRNP;EPHX2;TIMM44;TMEM230;CS;LSM6;PPT1;PAF1;TAB2;ACO2;LMBR1L;OLA1;TAZ;ATP5G2;ATP5G1;PPP3CC;SERP1;SEC61G;TIMM17A;TIMM17B;SEC61B;EMD;COA…		R-HSA-1299475;R-HSA-9033485;R-HSA-1299478;R-HSA-1299476;R-HSA-1307803;R-HSA-1299482;R-HSA-1307802;R-HSA-1299481;R-HSA-1299480;R-HSA-1299487;R-HSA-9033478;R-HSA-1299484;R-HSA-9033240;R-HSA-9033499;R-HSA-9609860;R-HSA-9033233;R-HSA-9033232;R-HSA-9033235;R-HSA-9033491;R-HSA-9033236;R-HSA-9033238;R-HSA-9033514;R-HSA-1268022;R-HSA-9033516;R-HSA-9033505;R-HSA-9617595;R-HSA-1955380;R-HSA-1268025;R-HSA-9…
R-HSA-5632684	Hedgehog 'on' state	56	92	0.00633871	0.000324411	0.00389293	21	37	0.00291339	9606	Homo sapiens	HBS1L;CHD9;ARRB2;CDC73;PSMD8;PSMD9;PSMD6;PSMD7;PSMD4;PSMD2;PSMD3;ARHGDIB;FBXO9;TAP1;ITFG1;PDIA4;RBX1;PSMA5;PSMA3;PSMA4;PSMA1;PSMA2;PSME3;NUMB;ULK3;UBE2V2;PSME1;PSME2;UBA52;PSMD10;PSMD12;PSMD11;ANAPC15;PSMD14;PSMD13;RPN1;PSMA7;PAPSS1;PSMB6;PSMB7;PSMB4;PSMB5;ERICH1;UBB;PSMB2;PSMB3;UBC;PSMB1;SPOP;PSMF1;RPS27A;USP25;CCDC12;CSNK1A1;PSMB8;PSMB9;ITCH;PSMC5;PSMC6;PSMC3;PSMC4;TUBGCP4		R-HSA-5635861;R-HSA-5633040;R-HSA-5635856;R-HSA-5635868;R-HSA-5632668;R-HSA-5632671;R-HSA-5635839;R-HSA-5632670;R-HSA-5635865;R-HSA-5635864;R-HSA-5632667;R-HSA-5635845;R-HSA-5632646;R-HSA-5632672;R-HSA-5632674;R-HSA-5635842;R-HSA-5632652;R-HSA-5610735;R-HSA-5635855;R-HSA-5635854;R-HSA-5632648
R-HSA-5696400	Dual Incision in GG-NER	30	41	0.00282486	0.000485284	0.0058234	3	3	0.00023622	9606	Homo sapiens	PCNA;SLC20A1;XPA;WDR61;RCBTB2;UBB;ERICH1;NSD1;UBC;POLD2;CDC27;RPS27A;HSPA9;RFC4;PARP1;RFC1;RFC2;DNAAF2;RPA1;RPA2;ELMOD3;GTF2H1;CHD1L;RBX1;DDB2;CUL4A;POLE4;DDB1;EBNA1BP2;ERCC3;ERCC1;DNAJA3;RPA3;POLE3;ERCC5;CALR;UBA52		R-HSA-5690213;R-HSA-5690990;R-HSA-5690988
R-HSA-9612973	Autophagy	89	166	0.0114372	0.000509814	0.00611777	99	108	0.00850394	9606	Homo sapiens	CCNH;MPG;PARK7;TOMM20;TOMM22;DCAF6;LAMP2;ATG3;GABARAPL2;RPS7;CSNK2A1;PRKAB1;ATG13;TUBA4A;ATG12;EEF1A1;RRAGA;RRAGB;VDAC1;CHMP4A;UBE2V1;SQSTM1;UBA52;VPS28;VCP;TSG101;FXR1;UBB;ATG101;UBC;ATG5;HSPA8;RFXANK;RHEB;MAN2B2;CHMP2B;CWF19L1;CHMP2A;PPT1;UBE2N;CCSER2;ATM;DYNLRB1;ACO2;HSP90AB1;NUMA1;TCF25;MTMR14;PRKAG1;YBX1;WDR45;FARS2;TUBA1C;MAP1LC3B;TUBA1B;HINT2;TUBA1A;RB1CC1;RAC1;BRD1;HSP90AA1;TUBB;VPS37A;WI…		R-HSA-9674131;R-HSA-9626256;R-HSA-9641111;R-HSA-9641109;R-HSA-5672017;R-HSA-5675868;R-HSA-5682012;R-HSA-5682010;R-HSA-5682011;R-HSA-9626242;R-HSA-9641089;R-HSA-5681987;R-HSA-5681999;R-HSA-5665868;R-HSA-5672012;R-HSA-9641096;R-HSA-5672010;R-HSA-9674127;R-HSA-5672011;R-HSA-5672008;R-HSA-9626253;R-HSA-9626034;R-HSA-9626038;R-HSA-9626039;R-HSA-5672817;R-HSA-5683583;R-HSA-9626046;R-HSA-5679206;R-HSA-5…
R-HSA-5696395	Formation of Incision Complex in GG-NER	33	47	0.00323825	0.000529943	0.00635932	10	10	0.000787402	9606	Homo sapiens	CCNH;SLC20A1;CETN2;LEF1;XPA;WDR61;XPC;CYTH2;RNF115;UBB;SUMO1;ERICH1;SUMO3;UBC;SUMO2;RPS27A;HSPA9;UBE2I;PARP1;RPA1;RPA2;ELMOD3;GTF2H1;RAD23A;CHD1L;PIAS1;RBX1;DDB2;CUL4A;DDB1;CDK7;ERCC3;XPOT;ERCC1;RPA3;UBE2V2;UBE2N;ERCC5;CALR;UBA52		R-HSA-6790487;R-HSA-6790454;R-HSA-5690996;R-HSA-109955;R-HSA-5689317;R-HSA-5689861;R-HSA-5696465;R-HSA-5696670;R-HSA-5690991;R-HSA-5691000
R-HSA-8878159	Transcriptional regulation by RUNX3	67	118	0.00813008	0.000578545	0.00694254	47	47	0.00370079	9606	Homo sapiens	HBS1L;CDKN1A;CHD9;ARPC1A;TAZ;ITGAL;RBPJ;PSMD8;PSMD9;PSMD6;PSMD7;PSMD4;MYC;PSMD2;PSMD3;FBXO9;BRD2;ITGA4;TAP1;EPS15L1;RUNX3;PDIA4;PSMA5;PSMA3;PSMA4;PSMA1;PSMA2;PSME3;UBE2V2;PSME1;PSME2;UBA52;PSMD10;PSMD12;RNASEH2A;PSMD11;ANAPC15;CBFB;PSMD14;PSMD13;RPN1;TCF7;LEF1;NDUFB1;RTN4;PSMA7;PSMB6;PSMB7;PSMB4;PSMB5;ERICH1;UBB;VPS51;PSMB2;PSMB3;UBC;PSMB1;PSMF1;RPS27A;USP25;CHTOP;SMAD3;CCDC12;PSMB8;PSMB9;PSMC5;S…		R-HSA-8878212;R-HSA-8951951;R-HSA-8937807;R-HSA-8952399;R-HSA-8951695;R-HSA-8952128;R-HSA-8937792;R-HSA-8878220;R-HSA-8951428;R-HSA-8952069;R-HSA-8952408;R-HSA-1980047;R-HSA-8949276;R-HSA-8951966;R-HSA-8949343;R-HSA-1989766;R-HSA-8952081;R-HSA-8951442;R-HSA-8878237;R-HSA-8951443;R-HSA-8937814;R-HSA-4411357;R-HSA-8949335;R-HSA-8952232;R-HSA-8951977;R-HSA-8878117;R-HSA-4411367;R-HSA-8878243;R-HSA-8…
R-HSA-5696394	DNA Damage Recognition in GG-NER	29	40	0.00275596	0.000684699	0.00753168	5	5	0.000393701	9606	Homo sapiens	INO80E;INO80D;CETN2;GPS1;COPS7A;XPC;ACTB;YY1;UBB;ERICH1;UBC;RUVBL1;RPS27A;ADSS;HSPA9;RPS9;PARP1;MCRS1;ACTL6A;RAD23A;RBX1;DDB2;CUL4A;DDB1;COPS3;COPS6;COPS5;XPOT;COPS2;COPS8;UBA52;SF1		R-HSA-5691006;R-HSA-6782943;R-HSA-5696655;R-HSA-5691004;R-HSA-5696664
R-HSA-381119	Unfolded Protein Response (UPR)	83	155	0.0106793	0.00079315	0.00872466	81	94	0.00740157	9606	Homo sapiens	ACADVL;CELF1;ICAM2;HERPUD1;MYDGF;SERP1;SCP2;NIPAL3;LGALS9;EIF2A;DIS3;ANXA5;PPP2R5A;WIPI1;PDIA6;ARFGAP1;DNAJC3;ERN1;CREB3;ACLY;CTDSP2;DNAJB11;XRN2;ATP6V0D1;TLN1;ATF6;DCP2;ATF4;SHC1;DCTN1;CEBPG;PARN;CXXC1;HSP90B1;EXOSC7;EXOSC5;EXOSC8;LMNA;SSR1;DNAJB9;EXOSC3;EXOSC2;EXOSC1;SEC31A;KLHDC3;MBTPS1;XBP1;HSPA5;NFYC;EDEM1;TBCB;EIF2S2;EIF2S1;YIF1A;EIF2S3;SRPRB;HDGF;TPP1;NAA15;CALR		R-HSA-1791131;R-HSA-1791130;R-HSA-1791128;R-HSA-8953356;R-HSA-1791134;R-HSA-1791133;R-HSA-381186;R-HSA-1791123;R-HSA-1791122;R-HSA-1791121;R-HSA-1791124;R-HSA-1791114;R-HSA-1791112;R-HSA-1791118;R-HSA-381203;R-HSA-1791116;R-HSA-1791107;R-HSA-381086;R-HSA-1791108;R-HSA-1791163;R-HSA-381217;R-HSA-1791167;R-HSA-381091;R-HSA-1791164;R-HSA-1791155;R-HSA-1791154;R-HSA-1791158;R-HSA-1791157;R-HSA-179115…
R-HSA-917729	Endosomal Sorting Complex Required For Transport (ESCRT)	26	35	0.00241146	0.000894187	0.00983605	4	4	0.000314961	9606	Homo sapiens	TSG101;CCNH;VPS4B;VPS4A;YBX1;IWS1;IPO5;UBB;ERICH1;UBC;MVB12A;RPS27A;VPS36;VPS37A;STAM;SNF8;HGS;CHMP2B;CHMP2A;ECHDC2;CHMP3;UBAP1;CHMP4A;GEMIN7;ACO2;CHMP6;UBA52;CHMP7;VPS25;VPS28;CHMP5		R-HSA-917693;R-HSA-917700;R-HSA-917730;R-HSA-917696
R-HSA-6807878	COPI-mediated anterograde transport	61	107	0.00737219	0.000896353	0.00985988	12	12	0.000944882	9606	Homo sapiens	FKBP11;ARF3;PHF3;ARF4;ARF1;KDELR1;TCF25;TACO1;THYN1;TUBA1C;ACTR1A;TUBA1B;HINT2;TUBA1A;CAPZB;HMCES;NAMPT;TMED2;TMED7;ACP1;SPTAN1;CAP1;TMED9;COG6;COG5;COG4;TUBB;COG1;ARFGAP3;DYNLL1;BET1L;TUBA4A;COPZ1;ARFGAP1;ARFGAP2;IFT43;KDELR2;PRMT9;ARF5;DCTN6;RAB1A;DYNC1I2;DCTN5;COPB2;COPA;TMED10;DCTN2;DCTN1;RAB1B;NPRL2;COPB1;USO1;DCTN3;GOSR1;NAPG;CD59;CD55;DYNC1H1;RHBDD2;GBF1;TBCB;TUBB4B;ARCN1;TMEM115;GOLGB1;CA…		R-HSA-6809015;R-HSA-6809014;R-HSA-6807877;R-HSA-6809011;R-HSA-6807875;R-HSA-6809010;R-HSA-6807872;R-HSA-6809006;R-HSA-6807868;R-HSA-6809003;R-HSA-6807866;R-HSA-6807864
R-HSA-429914	Deadenylation-dependent mRNA decay	41	65	0.00447843	0.000986486	0.0108514	9	10	0.000787402	9606	Homo sapiens	EIF4A2;HBS1L;DDX6;ZCCHC11;ZCCHC6;CELF1;EIF4A3;PARN;WDR61;EXOSC7;EXOSC5;AMDHD2;EXOSC8;TIFA;NIPAL3;EXOSC3;DCPS;EXOSC2;EXOSC1;EIF4B;PAIP1;TTC37;CNOT6L;PRKCB;DIS3;ANXA5;LSM1;PPP2R5A;CNOT10;FNDC3A;LSM5;LSM4;LSM3;CNOT4;LSM7;CNOT7;LSM6;PAN3;RCN2;CNOT1;CNOT11;TDP1;CNOT2;CHMP2B;PABPC1;DCP1A;DCP2;EIF4G1		R-HSA-429860;R-HSA-430021;R-HSA-429845;R-HSA-429955;R-HSA-8941312;R-HSA-430028;R-HSA-429978;R-HSA-429992;R-HSA-429961
R-HSA-1632852	Macroautophagy	80	150	0.0103348	0.00108242	0.0119066	78	87	0.00685039	9606	Homo sapiens	NUMA1;TCF25;MPG;MTMR14;PRKAG1;PARK7;YBX1;WDR45;TOMM20;TOMM22;FARS2;DCAF6;TUBA1C;MAP1LC3B;TUBA1B;HINT2;TUBA1A;RB1CC1;ATG3;GABARAPL2;BRD1;HSP90AA1;RPS7;CSNK2A1;TUBB;WIPI1;DYNLL1;PRKAB1;ATG13;TUBA4A;ATG12;RRAGA;TBC1D4;RRAGB;CHMP3;PLIN3;ATG4B;PLIN2;VDAC1;CHMP4A;UBE2V1;CHMP6;UBA52;CHMP7;PRMT9;SQSTM1;CHMP5;CCDC90B;DYNC1I2;BECN1;RALA;PRKAA1;VCP;SEC23A;MYCBP;STAU1;WDR45B;IWS1;FXR1;ERICH1;UBB;ATG101;HSF1;…		R-HSA-9674131;R-HSA-9646354;R-HSA-5682388;R-HSA-5683925;R-HSA-9641111;R-HSA-5682896;R-HSA-9641109;R-HSA-5672017;R-HSA-5682385;R-HSA-5675868;R-HSA-5682012;R-HSA-5682010;R-HSA-5682011;R-HSA-9641089;R-HSA-5676229;R-HSA-5681987;R-HSA-9646347;R-HSA-5681999;R-HSA-5665868;R-HSA-5672012;R-HSA-5682893;R-HSA-9641096;R-HSA-5672010;R-HSA-9674127;R-HSA-5672011;R-HSA-5672008;R-HSA-5682377;R-HSA-9646348;R-HSA-9…
R-HSA-199992	trans-Golgi Network Vesicle Budding	48	80	0.00551192	0.00109518	0.012047	19	19	0.00149606	9606	Homo sapiens	ARF1;USP34;SNAP23;CLTC;CLTB;THYN1;CLTA;CLINT1;AP1G2;GLIPR2;FTH1;AP1S2;CAPN1;AP3S1;MAP3K7;TPD52;AP1B1;AP3B1;DNM2;VAMP8;HGS;DNASE2;NDUFS1;VAMP2;ARF5;FTL;RAB5C;RAP1GDS1;IWS1;BLOC1S4;TGOLN2;BLOC1S6;SNX1;CYB5R4;SNX2;BLOC1S1;SNX9;CAMK2G;SNX5;AP1M1;SNX6;HSPA8;SNAPIN;EYA3;GBF1;M6PR;DTNBP1;PUM1;P2RX5;NECAP1;YEATS2;GOLGB1;CHMP2A		R-HSA-5671702;R-HSA-376357;R-HSA-421831;R-HSA-5229132;R-HSA-432706;R-HSA-8874979;R-HSA-432707;R-HSA-376364;R-HSA-421836;R-HSA-5333658;R-HSA-421835;R-HSA-432712;R-HSA-421833;R-HSA-429815;R-HSA-350769;R-HSA-376369;R-HSA-432688;R-HSA-5229111;R-HSA-434362
R-HSA-3858494	Beta-catenin independent WNT signaling	87	166	0.0114372	0.00111765	0.0122942	40	51	0.00401575	9606	Homo sapiens	PSMD8;PSMD9;NUB1;COL4A3BP;PSMD6;PSMD7;PSMD4;MYC;PSMD2;PSMD3;MAP3K7;AP2M1;FBXO9;CHID1;PRKCB;TAP1;PDIA4;INPP4B;PSME3;PSME1;UBE2V2;PSME2;ANAPC4;PFN1;UBA52;PSMD10;PSMD12;ANAPC15;PSMD11;PSMD14;ABCB7;PSMD13;RPN1;TCF7;ITPR2;GTF2E2;UBB;BLOC1S1;UBC;PSMF1;CCDC12;IDH2;AGO3;GNB2;GNB1;FBXL3;CALM3;TUBGCP4;GNB5;CALM1;CALM2;HBS1L;BTG3;CHD9;CLTC;CLTB;CLTA;ARRB2;PPP3CA;TUBA1C;PPP3CC;GLIPR2;RAC2;RAC1;LYPLA2;RHOA;PS…		R-HSA-3858491;R-HSA-4332358;R-HSA-5140747;R-HSA-4332359;R-HSA-3858495;R-HSA-4086392;R-HSA-4332356;R-HSA-4086393;R-HSA-3858482;R-HSA-4332363;R-HSA-4411402;R-HSA-3858480;R-HSA-5138432;R-HSA-5138433;R-HSA-4608854;R-HSA-4608855;R-HSA-2730872;R-HSA-3858475;R-HSA-4608852;R-HSA-169680;R-HSA-5138459;R-HSA-4420052;R-HSA-398040;R-HSA-4551451;R-HSA-8944362;R-HSA-5099886;R-HSA-4608866;R-HSA-4411365;R-HSA-433…
R-HSA-110314	Recognition of DNA damage by PCNA-containing replication complex	23	30	0.00206697	0.00114587	0.0126046	6	6	0.000472441	9606	Homo sapiens	PCNA;RCBTB2;UBB;ERICH1;NSD1;UBC;POLD2;CDC27;USP1;RPS27A;RFC4;UBE2B;RFC1;RFC2;DNAAF2;RPA1;RPA2;RBX1;CUL4A;POLE4;DDB1;EBNA1BP2;DNAJA3;RPA3;POLE3;UBA52		R-HSA-5652005;R-HSA-5655466;R-HSA-5655483;R-HSA-5651992;R-HSA-5652009;R-HSA-5655481
R-HSA-453279	Mitotic G1 phase and G1/S transition	90	173	0.0119195	0.00115127	0.012664	93	98	0.00771654	9606	Homo sapiens	CCNH;PSMD8;PSMD9;PSMD6;CCND3;PSMD7;CCND2;PSMD4;HENMT1;PPP2R1A;MYC;PSMD2;PSMD3;CCNL1;SKP1;FBXO9;DNAAF2;TAP1;CDC25B;PDIA4;PSME3;PSME1;UBE2V2;PSME2;UBA52;KPNB1;PSMD10;PSMD12;ANAPC15;PSMD11;PSMD14;MAX;PSMD13;RPN1;CUL1;ZMPSTE24;ORC5;UBB;ORC3;UBC;ORC2;PSMF1;CCDC12;TIMM44;CDK7;NACA;CDK4;TUBGCP4;CDKN1A;CDKN1B;MCM7;CHD9;ARPC1A;TK1;LIN52;CDV3;ATRX;RBL2;PSMA5;PSMA3;PSMA4;DBF4;PSMA1;PSMA2;MCM3;C9orf78;MCM5;M…		R-HSA-187520;R-HSA-8964492;R-HSA-1227670;R-HSA-1227671;R-HSA-8961934;R-HSA-8961678;R-HSA-8942607;R-HSA-8961920;R-HSA-8961665;R-HSA-8964482;R-HSA-8962050;R-HSA-8961671;R-HSA-8961688;R-HSA-8961946;R-HSA-1363328;R-HSA-1363331;R-HSA-8848414;R-HSA-8964498;R-HSA-187545;R-HSA-8961961;R-HSA-187552;R-HSA-8964525;R-HSA-9018017;R-HSA-8961952;R-HSA-8964513;R-HSA-8961699;R-HSA-69299;R-HSA-68914;R-HSA-8848436;…
R-HSA-6811442	Intra-Golgi and retrograde Golgi-to-ER traffic	109	218	0.01502	0.00139101	0.0153011	45	48	0.00377953	9606	Homo sapiens	SCOC;KDELR1;THYN1;GCC2;SAT1;PNN;GOLGA4;C2orf68;GOLGA5;APMAP;KIF5B;HMCES;NAMPT;ARFIP2;COG6;COG5;COG4;COG1;TUBA4A;RAB30;POR;KDELR2;KMT2E;COPB2;COPA;TMED10;COPB1;CUL2;ARL1;TGOLN2;ATXN3;SSR1;RAB6A;HSPA5;RHBDD2;EPHX2;SURF4;M6PR;PHKB;TBCB;EHD1;AAK1;COPE;FKBP11;ARF3;PHF3;ARF4;ARF1;TCF25;USE1;TUBA1C;ACTR1A;TUBA1B;HINT2;TUBA1A;CAPZB;MAN1A2;TMED2;TMED7;SNAP29;ACP1;CAP1;TMED9;TUBB;KIF22;ARFGAP3;DYNLL1;BET1L…		R-HSA-6811431;R-HSA-8849350;R-HSA-6811429;R-HSA-8849348;R-HSA-6811428;R-HSA-6811427;R-HSA-8847875;R-HSA-6811426;R-HSA-6811425;R-HSA-8847887;R-HSA-8847883;R-HSA-8849353;R-HSA-6811433;R-HSA-8847880;R-HSA-8847638;R-HSA-8847637;R-HSA-8849748;R-HSA-8847635;R-HSA-6814086;R-HSA-8848484;R-HSA-6814671;R-HSA-6814094;R-HSA-6814670;R-HSA-6814091;R-HSA-6814090;R-HSA-6814088;R-HSA-6811415;R-HSA-6811414;R-HSA-6…
R-HSA-1169410	Antiviral mechanism by IFN-stimulated genes	54	94	0.00647651	0.0014411	0.0158521	26	31	0.00244094	9606	Homo sapiens	EIF4A2;EIF4E3;NUP107;EIF4A3;IFIT5;UBE2L6;OASL;NUP62;FLOT2;KPNA5;OSTF1;ARIH1;KPNA3;KPNA1;JAK1;EIF2A;SEC13;NUP210;NUP133;PRKCB;NOSIP;FNDC3A;PPM1B;OAS1;IRF3;PDE12;OAS2;NUP50;SNRPG;NUP54;NUP98;EIF4E2;UBA52;KPNB1;PRR13;DCTN5;AAAS;ERICH1;UBB;TIFA;UBC;TPR;STAT4;GAR1;FLNA;NUP88;RPS27A;RAE1;TRMT10B;STAT1;MX2;MX1;EIF2AK2;NUP153;ISG15;ZNFX1;MARS;KLHL7;UBE2N;PIN1;ABCE1;EIF4G2;NUP37;EIF4G1		R-HSA-936462;R-HSA-8985097;R-HSA-8983688;R-HSA-8985153;R-HSA-8983680;R-HSA-1169307;R-HSA-9009950;R-HSA-8985104;R-HSA-1678841;R-HSA-1169395;R-HSA-1678843;R-HSA-1169394;R-HSA-1678842;R-HSA-1169397;R-HSA-1169399;R-HSA-1169398;R-HSA-1176059;R-HSA-8985123;R-HSA-1169403;R-HSA-1169402;R-HSA-1169405;R-HSA-1169404;R-HSA-1169406;R-HSA-8985201;R-HSA-8985138;R-HSA-8983671
R-HSA-674695	RNA Polymerase II Pre-transcription Events	51	88	0.00606311	0.00160253	0.0176278	17	17	0.00133858	9606	Homo sapiens	CCNT1;CCNH;GTF2B;MTMR14;MRPS12;HNRNPR;AFF4;CDC73;TATDN1;UBE2Q2;NELFE;LYPLA1;SUPT16H;NCBP2;ELMOD3;KCNAB2;GTF2F1;GTF2F2;HAUS1;UBA52;EIF1B;GTF2A2;SLC20A1;SHMT2;CTR9;TAF9;SUPT4H1;WDR61;MLLT3;SUPT6H;MTMR6;IWS1;GTF2E2;FAM160B1;POLR2B;POLR2C;POLR2D;POLR2E;LEO1;POLR2G;POLR2H;POLR2I;EPS15;POLR2J;POLR2K;POLR2L;TAF15;TAF12;TAF10;TAF11;WWP1;GTF2H1;SSRP1;SUPT5H;CDK9;CDK7;ERCC3;TAF7;PAF1;CALR;TAF3		R-HSA-113409;R-HSA-113411;R-HSA-113413;R-HSA-113414;R-HSA-112392;R-HSA-112395;R-HSA-112429;R-HSA-112430;R-HSA-75856;R-HSA-75891;R-HSA-112435;R-HSA-112434;R-HSA-113429;R-HSA-112437;R-HSA-112436;R-HSA-75862;R-HSA-73946
R-HSA-6807070	PTEN Regulation	88	171	0.0117817	0.00174382	0.019182	56	56	0.00440945	9606	Homo sapiens	ATF2;PSMD8;PSMD9;PSMD6;PSMD7;PSMD4;PSMD2;PSMD3;MAF1;FBXO9;USP7;CEP135;CSNK2A1;TAP1;PDIA4;RRAGA;RRAGB;PSME3;PSME1;UBE2V2;PSME2;UBA52;PSMD10;PSMD12;ANAPC15;PSMD11;PSMD14;PSMD13;RPN1;SOCS1;UBB;UBC;PSMF1;SNX5;JUN;CCDC12;PHC3;AGO3;RHEB;MKRN1;PPT1;TUBGCP4;EZH2;KDM5A;CHD9;MTMR14;PTEN;CHD4;CHD3;MLX;CNOT6L;EED;COMMD3;PSMA5;PSMA3;PSMA4;PSMA1;PSMA2;BLVRB;HDAC2;SEC23A;MYCBP;HDAC3;HDAC1;PSMA7;HDAC7;PSMB6;PSMB…		R-HSA-8944650;R-HSA-8944522;R-HSA-2318752;R-HSA-8948621;R-HSA-8944397;R-HSA-8850945;R-HSA-8948623;R-HSA-8948612;R-HSA-8944538;R-HSA-8944026;R-HSA-8850961;R-HSA-8948757;R-HSA-8948651;R-HSA-8944684;R-HSA-8948524;R-HSA-8945709;R-HSA-6807106;R-HSA-6807105;R-HSA-8944047;R-HSA-8948641;R-HSA-6807118;R-HSA-8943780;R-HSA-8944420;R-HSA-8948775;R-HSA-8948536;R-HSA-8944569;R-HSA-6807126;R-HSA-8850997;R-HSA-8…
R-HSA-432722	Golgi Associated Vesicle Biogenesis	38	61	0.00420284	0.00181213	0.0197576	7	7	0.000551181	9606	Homo sapiens	ARF1;RAB5C;CLTC;USP34;CLTA;THYN1;CLINT1;BLOC1S4;TGOLN2;BLOC1S6;SNX1;CYB5R4;SNX2;AP1G2;BLOC1S1;FTH1;AP1S2;SNX9;CAPN1;AP3S1;CAMK2G;SNX5;SNX6;AP1M1;TPD52;HSPA8;SNAPIN;EYA3;AP1B1;DTNBP1;AP3B1;PUM1;DNM2;VAMP8;P2RX5;NECAP1;YEATS2;GOLGB1;NDUFS1;VAMP2;ARF5;FTL		R-HSA-421831;R-HSA-429815;R-HSA-8874979;R-HSA-421836;R-HSA-434362;R-HSA-421835;R-HSA-421833
R-HSA-351202	Metabolism of polyamines	47	80	0.00551192	0.00183309	0.0197576	9	17	0.00133858	9606	Homo sapiens	CHD9;MTMR14;AMD1;SAT1;PSMD8;PSMD9;PSMD6;PSMD7;PSMD4;PSMD2;PSMD3;FBXO9;TAP1;PDIA4;PSMA5;PSMA3;PSMA4;PSMA1;MSH3;DKC1;PSMA2;PSME3;SMS;UBE2V2;PSME1;PSME2;PSMD10;PSMD12;PSMD11;ANAPC15;PSMD14;PSMD13;RPN1;ODC1;OAZ1;OAZ2;PSMA7;PSMB6;PSMB7;PSMB4;PSMB5;PSMB2;PSMB3;PSMB1;PSMF1;USP25;CCDC12;PSMB8;PSMB9;PSMC5;PSMC6;PSMC3;PSMC4;TUBGCP4		R-HSA-353125;R-HSA-350567;R-HSA-351207;R-HSA-351222;R-HSA-70692;R-HSA-350578;R-HSA-350600;R-HSA-351208;R-HSA-351210
R-HSA-73779	RNA Polymerase II Transcription Pre-Initiation And Promoter Opening	31	47	0.00323825	0.00197576	0.0197576	5	5	0.000393701	9606	Homo sapiens	GTF2A2;SHMT2;CCNH;SLC20A1;GTF2B;MTMR14;MRPS12;TAF9;WDR61;HNRNPR;GTF2E2;FAM160B1;POLR2B;UBE2Q2;POLR2C;POLR2D;POLR2E;POLR2G;POLR2H;POLR2I;POLR2J;POLR2K;POLR2L;TAF15;TAF12;TAF10;TAF11;WWP1;ELMOD3;GTF2H1;GTF2F1;GTF2F2;CDK7;ERCC3;TAF7;CALR;UBA52;EIF1B;TAF3		R-HSA-109637;R-HSA-109636;R-HSA-109639;R-HSA-75095;R-HSA-109638
R-HSA-382556	ABC-family proteins mediated transport	66	122	0.00840568	0.0020011	0.020011	13	27	0.00212598	9606	Homo sapiens	CHD9;USP33;HSPB1;ENO1;PSMD8;PSMD9;PSMD6;PSMD7;PSMD4;PSMD2;NAMPT;PSMD3;KAT7;FBXO9;EIF2A;TAP1;PDIA4;PSMA5;ELF1;PSMA3;PSMA4;KIF2A;PSMA1;PSMA2;PSME3;XRN2;MCM3;UBE2V2;PSME1;PSME2;NUP98;UBA52;PSMD10;PSMD12;VCP;PSMD11;ANAPC15;PSMD14;ABCB7;PSMD13;RPN1;DERL1;DERL2;PSMA7;PSMB6;PSMB7;PSMB4;PSMB5;ERICH1;UBB;OS9;PSMB2;PSMB3;UBC;PSMB1;ANKRD10;PSMF1;RPS27A;USP25;PEX19;CCDC12;LIMK2;LNPEP;EIF2S2;EIF2S1;LSM3;PSMB8…		R-HSA-382560;R-HSA-1454928;R-HSA-8866542;R-HSA-382575;R-HSA-5227009;R-HSA-382613;R-HSA-8866551;R-HSA-1454916;R-HSA-265783;R-HSA-8866546;R-HSA-1467457;R-HSA-5682285;R-HSA-8866553
R-HSA-1169408	ISG15 antiviral mechanism	48	83	0.00571862	0.00223444	0.0223444	16	16	0.00125984	9606	Homo sapiens	EIF4A2;EIF4E3;NUP107;EIF4A3;IFIT5;UBE2L6;NUP62;FLOT2;KPNA5;OSTF1;ARIH1;KPNA3;KPNA1;JAK1;EIF2A;SEC13;NUP210;NUP133;PRKCB;NOSIP;FNDC3A;PPM1B;IRF3;NUP50;NUP54;NUP98;EIF4E2;UBA52;KPNB1;PRR13;DCTN5;AAAS;ERICH1;UBB;TIFA;UBC;TPR;STAT4;GAR1;NUP88;RPS27A;RAE1;TRMT10B;STAT1;MX2;MX1;EIF2AK2;NUP153;ISG15;ZNFX1;MARS;KLHL7;UBE2N;PIN1;EIF4G2;NUP37;EIF4G1		R-HSA-1678841;R-HSA-936462;R-HSA-1169395;R-HSA-1678843;R-HSA-1169394;R-HSA-1678842;R-HSA-1169397;R-HSA-1169399;R-HSA-1169398;R-HSA-1176059;R-HSA-1169403;R-HSA-1169307;R-HSA-1169402;R-HSA-1169405;R-HSA-1169404;R-HSA-1169406
R-HSA-5358351	Signaling by Hedgehog	86	168	0.011575	0.00224061	0.0224061	51	82	0.00645669	9606	Homo sapiens	HBS1L;NUMA1;TCF25;CHD9;BRK1;ARRB2;CDC73;PSMD8;PSMD9;TUBA1C;PSMD6;TUBA1B;PSMD7;TUBA1A;PSMD4;SNRNP70;PSMD2;CHMP1A;PSMD3;ARHGDIB;LRRFIP1;SKP1;FBXO9;OFD1;TTC32;TUBB;TAP1;ITFG1;TUBA4A;PDIA4;RBX1;PSMA5;ADAM17;PSMA3;PSMA4;PSMA1;PRKAR1A;PSMA2;PSME3;NUMB;ULK3;UBE2V2;PSME1;PSME2;UBA52;PSMD10;PSMD12;VCP;PSMD11;ANAPC15;PSMD14;PSMD13;RPN1;CUL1;DERL2;ADCY7;PSMA7;PAPSS1;TBRG4;PSMB6;PSMB7;PSMB4;PSMB5;ERICH1;UBB;…		R-HSA-5610717;R-HSA-5610718;R-HSA-5610741;R-HSA-5610742;R-HSA-5610737;R-HSA-5610749;R-HSA-5635839;R-HSA-5610745;R-HSA-5610746;R-HSA-5610725;R-HSA-5610727;R-HSA-5610726;R-HSA-5610720;R-HSA-5610722;R-HSA-5362793;R-HSA-5610733;R-HSA-5610732;R-HSA-5610735;R-HSA-5362412;R-HSA-5610730;R-HSA-5635861;R-HSA-5362448;R-HSA-5633040;R-HSA-5635856;R-HSA-5635868;R-HSA-5632668;R-HSA-5362459;R-HSA-5632671;R-HSA-5…
R-HSA-6803529	FGFR2 alternative splicing	21	28	0.00192917	0.00235264	0.0235264	4	4	0.000314961	9606	Homo sapiens	SHMT2;MRPS12;FAM160B1;TIAL1;PTBP1;POLR2B;POLR2C;POLR2D;POLR2E;POLR2G;POLR2H;POLR2I;HNRNPA1;POLR2J;POLR2K;POLR2L;TIA1;NCBP2;FUS;WWP1;GTF2F1;GTF2F2;HNRNPM;HNRNPH1;HNRNPF		R-HSA-6803527;R-HSA-6803523;R-HSA-6803838;R-HSA-6803836
R-HSA-936440	Negative regulators of DDX58/IFIH1 signaling	25	36	0.00248036	0.00266517	0.0266517	12	13	0.00102362	9606	Homo sapiens	OTUD5;CALCOCO2;UBE2D2;UBE2D3;TNFAIP3;UBE2D1;UBE2L6;ACAT2;IFIH1;TBK1;UBB;RNF216;ERICH1;UBC;PCBP2;RPS27A;IKBKE;ATG5;CAP1;ISG15;FNDC3A;ATG12;CYLD;ITCH;IRF3;TRAF3;TAX1BP1;PIN1;TAB2;UBE2K;UBA52		R-HSA-936462;R-HSA-990526;R-HSA-937343;R-HSA-936412;R-HSA-936380;R-HSA-936381;R-HSA-936378;R-HSA-936475;R-HSA-937337;R-HSA-936390;R-HSA-936563;R-HSA-990528
R-HSA-391251	Protein folding	58	106	0.00730329	0.00282425	0.0282425	28	28	0.00220472	9606	Homo sapiens	BTG3;TCF25;GPR65;NAT10;DCAF7;ACTB;TUBA1C;TUBA1B;HINT2;TUBA1A;LONP2;FBXO6;CCT3;FBXW4;CCT2;USP8;FBXW5;CSNK2A1;VBP1;FBXW7;TUBB;TUBA4A;FBXW2;TCP1;XRN2;ANAPC4;PFDN1;PFDN2;PFDN4;PFDN5;HDAC3;NDUFB5;VPS4A;GNAI3;ARL2;IQGAP1;GNAI2;AP3M1;GNG2;GNG5;CCT8;CCT7;CCT5;CCT4;NOP56;STAT3;TBCC;TBCB;TVP23B;TBCA;TUBB4B;SOD2;MRPL22;CCT6A;GNB2;GNB1;TAF7;FBXL3;LAMTOR2;GNB5;FBXL5;CALM2;FERMT3		R-HSA-6814119;R-HSA-389956;R-HSA-390470;R-HSA-389955;R-HSA-8850560;R-HSA-389954;R-HSA-389964;R-HSA-6814124;R-HSA-389961;R-HSA-6814121;R-HSA-389963;R-HSA-6814120;R-HSA-389972;R-HSA-389974;R-HSA-389969;R-HSA-389970;R-HSA-8850527;R-HSA-389980;R-HSA-389976;R-HSA-389978;R-HSA-8850534;R-HSA-8850529;R-HSA-391266;R-HSA-8850539;R-HSA-6814409;R-HSA-390453;R-HSA-6814418;R-HSA-390459
R-HSA-5696397	Gap-filling DNA repair synthesis and ligation in GG-NER	20	27	0.00186027	0.00336458	0.0336458	2	2	0.00015748	9606	Homo sapiens	PCNA;RFC4;RFC1;LIG1;RFC2;DNAAF2;SLC35B1;RPA1;RPA2;RCBTB2;POLE4;EBNA1BP2;UBB;ERICH1;DNAJA3;RPA3;NSD1;UBC;CDC27;POLE3;POLD2;RPS27A;UBA52		R-HSA-5690997;R-HSA-5691001
R-HSA-389957	Prefoldin mediated transfer of substrate to CCT/TriC	21	29	0.00199807	0.00349722	0.0349722	2	2	0.00015748	9606	Homo sapiens	CCT3;CCT2;TCF25;VBP1;TUBB;NAT10;TUBB4B;TUBA4A;ACTB;CCT6A;TUBA1C;TUBA1A;TCP1;PFDN1;PFDN2;CCT8;CCT7;PFDN4;CALM2;PFDN5;CCT5;CCT4		R-HSA-389970;R-HSA-389980
R-HSA-8866652	Synthesis of active ubiquitin: roles of E1 and E2 enzymes	23	33	0.00227367	0.00367373	0.0367373	16	16	0.00125984	9606	Homo sapiens	UBA6;UBE2D2;UBE2D3;TCF7;UBE2D1;ACAT2;CENPC;UBE2L3;TMEM69;UBB;ERICH1;UBE2Q2;UBC;TMEM208;RPS27A;JAK3;USP7;UBE2B;USP9X;UBE2E3;UBE2G1;UBE2A;FNDC3A;UCHL3;QTRT1;UBE2R2;TAB2;BIRC6;UBA1;PTPN6;UBE2K;UBA52		R-HSA-8852134;R-HSA-8852133;R-HSA-8852132;R-HSA-8852131;R-HSA-8865090;R-HSA-8852130;R-HSA-8852129;R-HSA-8852128;R-HSA-8853515;R-HSA-8865098;R-HSA-8853514;R-HSA-8852136;R-HSA-8852127;R-HSA-8853503;R-HSA-8865050;R-HSA-8853529
R-HSA-3108232	SUMO E3 ligases SUMOylate target proteins	91	183	0.0126085	0.00373308	0.0373308	131	131	0.010315	9606	Homo sapiens	NUP107;SMC5;RORA;SMC6;PARK7;SMC3;NR3C1;RNF115;CHCHD3;TRIM28;PMPCB;OSTF1;HADH;DDX17;DAXX;NUP210;NSMCE2;NSMCE1;NOSIP;PIAS1;EEF1A1;CLIP1;GUF1;MAL;NUP98;SF1;PRR13;DNMT1;DDX5;CTBP1;XPC;GATA3;AAAS;RAD21;TPR;SAFB2;GAR1;NUP88;SNX5;UBE2I;CBX5;NUP153;PHC3;NFKBIA;STAG2;HNRNPK;SP3;REL;MDM2;ANP32B;HNRNPC;HIST1H4C;SP140L;ZNF131;DDX46;CETN2;CHD3;PCM1;SUMO1;SIN3A;SUMO3;NUP62;SUMO2;FLOT2;IKBKE;CD53;NCOA2;RBM17;SE…		R-HSA-4655431;R-HSA-4641350;R-HSA-4719436;R-HSA-4641345;R-HSA-4719424;R-HSA-4616015;R-HSA-4341070;R-HSA-4755524;R-HSA-4085296;R-HSA-4755526;R-HSA-4719448;R-HSA-3234081;R-HSA-3000383;R-HSA-3903017;R-HSA-4341072;R-HSA-4341073;R-HSA-4546385;R-HSA-4641362;R-HSA-4086059;R-HSA-3234084;R-HSA-4090408;R-HSA-4546387;R-HSA-4655440;R-HSA-4546386;R-HSA-4568914;R-HSA-4755536;R-HSA-3900194;R-HSA-4570463;R-HSA-4…
R-HSA-380270	Recruitment of mitotic centrosome proteins and complexes	46	81	0.00558082	0.00375435	0.0375435	3	3	0.00023622	9606	Homo sapiens	YWHAE;CEP57;USP14;DYNC1I2;DCTN2;MRPS14;DCTN1;SSNA1;CETN2;PAK1IP1;DCTN3;PCM1;ACTR1A;TUBA1A;SNRNP70;PPP2R1A;RAD21;CWC22;CDC27;CNTRL;STX2;IVNS1ABP;OFD1;EIF5B;DYNC1H1;HSP90AA1;CEP135;ACTR6;TUBB;SGTA;CSNK1D;TUBB4B;TUBG1;DYNLL1;CDK11B;TUBA4A;MZT1;HAUS1;TM9SF2;MZT2A;AKAP9;DRG1;TUBGCP4;MAPRE1;SFI1;CRK;SDCCAG8;PAFAH1B1		R-HSA-380311;R-HSA-380455;R-HSA-380283
R-HSA-5619084	ABC transporter disorders	54	99	0.006821	0.00407285	0.0407285	9	22	0.00173228	9606	Homo sapiens	ABCD4;CHD9;PSMD8;PSMD9;PSMD6;PSMD7;PSMD4;PSMD2;PSMD3;FBXO9;TAP1;PDIA4;PSMA5;PSMA3;PSMA4;PSMA1;PSMA2;PSME3;MCM3;UBE2V2;PSME1;PSME2;UBA52;PSMD10;PSMD12;VCP;PSMD11;ANAPC15;PSMD14;PSMD13;RPN1;DERL1;DERL2;PSMA7;PSMB6;PSMB7;PSMB4;PSMB5;ERICH1;UBB;OS9;PSMB2;PSMB3;UBC;PSMB1;PSMF1;RPS27A;USP25;CCDC12;LIMK2;LNPEP;LSM3;PSMB8;PSMB9;PSMC5;PSMC6;PSMC3;PSMC4;EIF3H;TUBGCP4		R-HSA-8866854;R-HSA-5682311;R-HSA-5678517;R-HSA-5683325;R-HSA-5679101;R-HSA-8866858;R-HSA-8866857;R-HSA-8866856;R-HSA-5679145
R-HSA-948021	Transport to the Golgi and subsequent modification	106	219	0.0150889	0.0041328	0.041328	48	60	0.00472441	9606	Homo sapiens	KDELR1;DGKA;TACO1;UBE2D3;THYN1;RNF114;TFG;HMCES;NAMPT;ST6GAL1;TRAPPC2L;COG6;COG5;COG4;COG1;CSNK1D;TUBA4A;TBC1D20;KDELR2;UBE2V1;COPB2;COPA;PFKFB3;TMED10;GGNBP2;SAR1B;COPB1;NPRL2;PRDX5;SCFD1;SSR1;NAE1;SEC31A;TRAPPC2;ANKRD28;TRAPPC3;TRAPPC1;RHBDD2;TRAPPC4;TBCB;EIF2S3;CNIH1;TMEM115;GOLGB1;BRWD1;COPE;FKBP11;ARF3;PHF3;GPI;B4GALT3;ARF4;ARF1;B4GALT1;TCF25;CHD2;PPP6C;TUBA1C;ACTR1A;TUBA1B;HINT2;TUBA1A;CAPZ…		R-HSA-5694423;R-HSA-5694421;R-HSA-5694418;R-HSA-203973;R-HSA-5694417;R-HSA-6814831;R-HSA-6809006;R-HSA-5694431;R-HSA-5694428;R-HSA-203977;R-HSA-6809003;R-HSA-964737;R-HSA-5694425;R-HSA-975902;R-HSA-6809015;R-HSA-964830;R-HSA-6809014;R-HSA-975903;R-HSA-6809011;R-HSA-6809010;R-HSA-6786034;R-HSA-6814833;R-HSA-964825;R-HSA-5694415;R-HSA-947991;R-HSA-5694413;R-HSA-6807868;R-HSA-975829;R-HSA-5694410;R-…
R-HSA-8939236	RUNX1 regulates transcription of genes involved in differentiation of HSCs	57	106	0.00730329	0.00431694	0.0431694	13	15	0.0011811	9606	Homo sapiens	CHD9;CCNH;PSMD8;PSMD9;PSMD6;CHCHD3;PSMD7;PSMD4;PSMD2;PSMD3;FBXO9;RBM17;ATP6V0E1;H2AFZ;TCF12;H2AFV;TAP1;COMMD4;PDIA4;PSMA5;PSMA3;PSMA4;PSMA1;PSMA2;PSME3;UBE2V2;PSME1;PSME2;UBA52;PSMD10;PSMD12;GRN;PSMD11;ANAPC15;CBFB;PSMD14;PSMD13;RPN1;NDUFB1;GATA3;PSMA7;PSMB6;PSMB7;PSMB4;PSMB5;ERICH1;UBB;PSMB2;PSMB3;UBC;PSMB1;PSMF1;RPS27A;USP25;CCDC12;H3F3B;PTGES3;H3F3A;PSMB8;PSMB9;CLK1;ITCH;PSMC5;CDK7;PSMC6;PSMC3…		R-HSA-8956649;R-HSA-8956586;R-HSA-8956652;R-HSA-8956684;R-HSA-8865505;R-HSA-8956608;R-HSA-8865482;R-HSA-8956568;R-HSA-8865491;R-HSA-8956639;R-HSA-8957265;R-HSA-8956659;R-HSA-8865498
R-HSA-1268020	Mitochondrial protein import	40	69	0.00475403	0.00468895	0.0468895	14	14	0.00110236	9606	Homo sapiens	COX19;NDUFB8;TIMM9;ATP5A1;COX17;ZBTB43;TIMM13;TIMM10;ATP5G2;TAZ;TOMM20;ATP5G1;TIMM50;HSPD1;TOMM22;ATP5B;CHCHD2;CHCHD3;SAMM50;PPP3CC;GRPEL1;CHCHD7;TIMM17A;TIMM17B;PMPCB;CYC1;COA6;SLC35A2;HSPA9;TIMM8B;COA4;DNAJC19;IDH3G;CMC2;TIMM44;TIMM22;CS;TOMM7;PPT1;VDAC1;ACO2;SLC25A5		R-HSA-1299475;R-HSA-1268022;R-HSA-1299478;R-HSA-1299476;R-HSA-1307803;R-HSA-1299482;R-HSA-1307802;R-HSA-1955380;R-HSA-1268025;R-HSA-1299481;R-HSA-1299480;R-HSA-1299487;R-HSA-8986181;R-HSA-1299484
R-HSA-2990846	SUMOylation	94	192	0.0132286	0.00490297	0.0490297	140	140	0.0110236	9606	Homo sapiens	NUP107;SMC5;RORA;SMC6;PARK7;SMC3;NR3C1;RNF115;CHCHD3;TRIM28;PMPCB;OSTF1;HADH;DDX17;DAXX;NUP210;NSMCE2;NSMCE1;NOSIP;PIAS1;EEF1A1;CLIP1;GUF1;MAL;NUP98;SF1;PRR13;DNMT1;DDX5;CTBP1;XPC;GATA3;AAAS;RAD21;TPR;SAFB2;GAR1;NUP88;SNX5;UBE2I;CBX5;NUP153;PHC3;NFKBIA;STAG2;HNRNPK;SP3;REL;MDM2;UBA2;ANP32B;HNRNPC;HIST1H4C;SP140L;SAE1;ZNF131;DDX46;CETN2;CHD3;PCM1;SENP5;SUMO1;SIN3A;SUMO3;NUP62;SUMO2;FLOT2;IKBKE;CD5…		R-HSA-4655431;R-HSA-4641350;R-HSA-4719436;R-HSA-4641345;R-HSA-4719424;R-HSA-4616015;R-HSA-4341070;R-HSA-4755524;R-HSA-4085296;R-HSA-4755526;R-HSA-4719448;R-HSA-3234081;R-HSA-3000383;R-HSA-3903017;R-HSA-4341072;R-HSA-4341073;R-HSA-4546385;R-HSA-4641362;R-HSA-4086059;R-HSA-3234084;R-HSA-4090408;R-HSA-4546387;R-HSA-4655440;R-HSA-4546386;R-HSA-4568914;R-HSA-4755536;R-HSA-3900194;R-HSA-4570463;R-HSA-4…
R-HSA-390466	Chaperonin-mediated protein folding	54	100	0.0068899	0.00493212	0.0493212	19	19	0.00149606	9606	Homo sapiens	BTG3;TCF25;GPR65;NAT10;DCAF7;ACTB;TUBA1C;TUBA1B;HINT2;TUBA1A;LONP2;FBXO6;CCT3;FBXW4;CCT2;USP8;FBXW5;CSNK2A1;VBP1;FBXW7;TUBB;TUBA4A;FBXW2;TCP1;XRN2;ANAPC4;PFDN1;PFDN2;PFDN4;PFDN5;HDAC3;NDUFB5;VPS4A;GNAI3;IQGAP1;GNAI2;AP3M1;GNG2;GNG5;CCT8;CCT7;CCT5;CCT4;NOP56;STAT3;TVP23B;TUBB4B;SOD2;MRPL22;CCT6A;GNB2;GNB1;TAF7;FBXL3;LAMTOR2;GNB5;FBXL5;CALM2;FERMT3		R-HSA-6814119;R-HSA-8850534;R-HSA-390470;R-HSA-8850529;R-HSA-8850560;R-HSA-391266;R-HSA-389954;R-HSA-6814124;R-HSA-8850539;R-HSA-389961;R-HSA-6814121;R-HSA-6814409;R-HSA-6814120;R-HSA-390453;R-HSA-6814418;R-HSA-389970;R-HSA-8850527;R-HSA-389980;R-HSA-390459
R-HSA-390471	Association of TriC/CCT with target proteins during biosynthesis	26	40	0.00275596	0.0051545	0.051545	2	2	0.00015748	9606	Homo sapiens	HDAC3;NAT10;IQGAP1;DCAF7;AP3M1;LONP2;FBXO6;CCT8;CCT7;CCT5;CCT4;NOP56;CCT3;FBXW4;CCT2;USP8;FBXW5;FBXW7;STAT3;TVP23B;SOD2;FBXW2;MRPL22;CCT6A;TCP1;XRN2;TAF7;FBXL3;LAMTOR2;FBXL5;CALM2		R-HSA-390470;R-HSA-391266
R-HSA-112382	Formation of RNA Pol II elongation complex	37	63	0.00434064	0.00519912	0.0515537	2	2	0.00015748	9606	Homo sapiens	CCNT1;SHMT2;CCNH;SLC20A1;CTR9;MRPS12;SUPT4H1;WDR61;MLLT3;AFF4;SUPT6H;CDC73;MTMR6;IWS1;FAM160B1;TATDN1;POLR2B;POLR2C;POLR2D;POLR2E;LEO1;POLR2G;POLR2H;POLR2I;POLR2J;EPS15;POLR2K;POLR2L;NELFE;LYPLA1;SUPT16H;NCBP2;WWP1;ELMOD3;GTF2H1;SSRP1;KCNAB2;GTF2F1;SUPT5H;GTF2F2;HAUS1;CDK9;CDK7;ERCC3;PAF1;CALR		R-HSA-112379;R-HSA-112381
R-HSA-380287	Centrosome maturation	46	83	0.00571862	0.00572818	0.0515537	6	6	0.000472441	9606	Homo sapiens	YWHAE;CEP57;USP14;DYNC1I2;DCTN2;MRPS14;DCTN1;SSNA1;CETN2;PAK1IP1;DCTN3;PCM1;ACTR1A;TUBA1A;SNRNP70;PPP2R1A;RAD21;CWC22;CDC27;CNTRL;STX2;IVNS1ABP;OFD1;EIF5B;DYNC1H1;HSP90AA1;CEP135;ACTR6;TUBB;SGTA;CSNK1D;TUBB4B;TUBG1;DYNLL1;CDK11B;TUBA4A;MZT1;HAUS1;TM9SF2;MZT2A;AKAP9;DRG1;TUBGCP4;MAPRE1;SFI1;CRK;SDCCAG8;PAFAH1B1		R-HSA-380311;R-HSA-380455;R-HSA-380294;R-HSA-380272;R-HSA-380303;R-HSA-380283
R-HSA-110312	Translesion synthesis by REV1	15	19	0.00130908	0.00586969	0.0528272	5	5	0.000393701	9606	Homo sapiens	PCNA;RFC4;RFC1;RFC2;RPA1;REV1;RPA2;RCBTB2;MAD2L2;EBNA1BP2;ZNHIT1;UBB;ERICH1;DNAJA3;RPA3;UBC;RPS27A;UBA52		R-HSA-5652151;R-HSA-110307;R-HSA-110322;R-HSA-110308;R-HSA-110311
R-HSA-381070	IRE1alpha activates chaperones	54	101	0.0069588	0.00594183	0.0534764	53	53	0.00417323	9606	Homo sapiens	ACADVL;SHC1;DCTN1;CXXC1;ICAM2;MYDGF;SERP1;SCP2;LMNA;SSR1;DNAJB9;SEC31A;KLHDC3;XBP1;HSPA5;DIS3;EDEM1;TBCB;WIPI1;PDIA6;YIF1A;ARFGAP1;DNAJC3;ERN1;ACLY;CTDSP2;DNAJB11;SRPRB;HDGF;TPP1;NAA15;ATP6V0D1;TLN1		R-HSA-1791131;R-HSA-1791130;R-HSA-1791128;R-HSA-8953356;R-HSA-1791134;R-HSA-1791133;R-HSA-1791123;R-HSA-1791122;R-HSA-1791124;R-HSA-1791114;R-HSA-1791112;R-HSA-381203;R-HSA-1791116;R-HSA-1791108;R-HSA-381217;R-HSA-1791167;R-HSA-381091;R-HSA-1791164;R-HSA-1791155;R-HSA-1791154;R-HSA-1791158;R-HSA-1791157;R-HSA-1791156;R-HSA-381109;R-HSA-1791144;R-HSA-1791139;R-HSA-381116;R-HSA-1791138;R-HSA-179113…
R-HSA-5651801	PCNA-Dependent Long Patch Base Excision Repair	17	23	0.00158468	0.00660559	0.0594503	6	6	0.000472441	9606	Homo sapiens	FEN1;PCNA;RFC4;RFC1;LIG1;RFC2;DNAAF2;RPA1;RPA2;RCBTB2;POLE4;EBNA1BP2;APEX1;DNAJA3;RPA3;NSD1;CDC27;POLE3;POLD2		R-HSA-110368;R-HSA-110371;R-HSA-5651809;R-HSA-110363;R-HSA-5651805;R-HSA-110364
R-HSA-179409	APC-Cdc20 mediated degradation of Nek2A	18	25	0.00172247	0.00684889	0.06164	3	3	0.00023622	9606	Homo sapiens	ANAPC15;ANAPC16;UBE2D1;FNDC3A;TM7SF3;ACAT2;ANAPC10;ANAPC11;UBB;ERICH1;CDC26;UBC;CDC27;CDC16;TMEM208;ANAPC4;TXNIP;TAB2;ANAPC5;BUB3;RPS27A;UBA52;MAD2L1		R-HSA-179410;R-HSA-179417;R-HSA-179421
R-HSA-597592	Post-translational protein modification	646	1592	0.109687	0.00707573	0.0636815	440	525	0.0413386	9606	Homo sapiens	RPL5;RPL3;NUP107;DCAF8;THYN1;SMC5;SMC6;SMC3;GABPB1;DCAF7;GLS;DCAF6;TPGS2;PSMD8;PSMD9;NUB1;PSMD6;RNF115;PSMD7;RNF114;TFG;PSMD4;MYC;PSMD2;NAMPT;PSMD3;DIP2A;SUPT20H;RPL37;IER5;DDX17;CHID1;DAXX;WSB1;NUP210;RPL22;FNDC3A;SCAMP2;WDR82;PSME3;PSME1;PSME2;NUP98;CFAP97;UBA52;SF1;PRR13;TSTA3;SET;ANAPC15;SAR1A;CTBP1;PRKDC;SAR1B;NPRL2;RPN1;XPC;WDR61;COPS7A;GATA3;IQGAP1;AAAS;HIF1A;ANAPC11;PRPSAP1;RIC8A;PRDX5;RA…		R-HSA-8956040;R-HSA-163843;R-HSA-688136;R-HSA-8956045;R-HSA-6814831;R-HSA-5696605;R-HSA-4755524;R-HSA-5696600;R-HSA-4755526;R-HSA-975902;R-HSA-975903;R-HSA-548890;R-HSA-3000383;R-HSA-162836;R-HSA-6814833;R-HSA-4755536;R-HSA-8855711;R-HSA-5665871;R-HSA-159771;R-HSA-8956050;R-HSA-4551768;R-HSA-159773;R-HSA-975919;R-HSA-5696627;R-HSA-8850594;R-HSA-159783;R-HSA-870437;R-HSA-3000348;R-HSA-159796;R-HSA…
R-HSA-168164	Toll Like Receptor 3 (TLR3) Cascade	54	102	0.0070277	0.00712208	0.0640987	52	61	0.00480315	9606	Homo sapiens	ATF1;ATF2;UBE2D2;UBE2D3;UBE2D1;HMGB1;IKBKB;RPS6KA3;TBK1;CASP8;PPP2R1A;NKIRAS2;RPS6KA1;CWC22;MLX;IKBKE;MAP3K7;SKP1;MAP2K3;CAP1;RARS2;DUSP4;MAP2K1;H2AFY;RIPK2;TRAF2;PPP2R5D;FNDC3A;VRK3;CRNKL1;DUSP6;MAPKAPK3;KIF2A;IRF3;TRAF3;SBDS;IRF7;UBE2V1;UBA52;BIRC2;BIRC3;PRPS1;CUL1;TOB1;TANK;RELA;ACAT2;PPP2CA;ERICH1;UBB;EXOSC8;UBC;MAPK1;FADD;RPS27A;JUN;TXNL1;NFKBIA;TNIP2;REL;UBE2N;TAB2;NFKBIB		R-HSA-177671;R-HSA-9013889;R-HSA-9013895;R-HSA-9628444;R-HSA-450325;R-HSA-5609665;R-HSA-199959;R-HSA-203797;R-HSA-177690;R-HSA-450333;R-HSA-177692;R-HSA-450337;R-HSA-450222;R-HSA-450346;R-HSA-451634;R-HSA-451649;R-HSA-198731;R-HSA-168136;R-HSA-5684250;R-HSA-5684248;R-HSA-168140;R-HSA-9014343;R-HSA-9014342;R-HSA-847070;R-HSA-9013979;R-HSA-9013978;R-HSA-199895;R-HSA-450259;R-HSA-450257;R-HSA-198746…
R-HSA-167160	RNA Pol II CTD phosphorylation and interaction with CE during HIV infection	20	29	0.00199807	0.00713491	0.0642141	5	5	0.000393701	9606	Homo sapiens	SHMT2;CCNH;SLC20A1;MRPS12;WDR61;FAM160B1;PCM1;POLR2B;POLR2C;POLR2D;POLR2E;POLR2G;POLR2H;POLR2I;POLR2J;POLR2K;POLR2L;RNGTT;WWP1;ELMOD3;GTF2H1;GTF2F1;SUPT5H;GTF2F2;CDK7;ERCC3;CALR		R-HSA-167153;R-HSA-167111;R-HSA-167098;R-HSA-167128;R-HSA-167133
R-HSA-77075	RNA Pol II CTD phosphorylation and interaction with CE	20	29	0.00199807	0.00713491	0.0642141	5	5	0.000393701	9606	Homo sapiens	SHMT2;CCNH;SLC20A1;MRPS12;WDR61;FAM160B1;PCM1;POLR2B;POLR2C;POLR2D;POLR2E;POLR2G;POLR2H;POLR2I;POLR2J;POLR2K;POLR2L;RNGTT;WWP1;ELMOD3;GTF2H1;GTF2F1;SUPT5H;GTF2F2;CDK7;ERCC3;CALR		R-HSA-77073;R-HSA-113430;R-HSA-77069;R-HSA-77068;R-HSA-77071
R-HSA-164952	The role of Nef in HIV-1 replication and disease pathogenesis	20	29	0.00199807	0.00713491	0.0642141	19	20	0.0015748	9606	Homo sapiens	ARF1;AP1B1;HLA-A;AP2B1;FBXO21;GTF2E2;CD4;AP1G2;LCK;ELMO1;AP2S1;AP1S2;CD28;UQCRFS1;FYN;RAC1;CD247;DOCK2;B2M;PAK2;AP2M1;ARF5;AP1M1		R-HSA-182243;R-HSA-182279;R-HSA-182186;R-HSA-182286;R-HSA-200879;R-HSA-167630;R-HSA-167566;R-HSA-164943;R-HSA-167597;R-HSA-200908;R-HSA-167601;R-HSA-167537;R-HSA-167633;R-HSA-182198;R-HSA-182263;R-HSA-167637;R-HSA-182171;R-HSA-200954;R-HSA-200952
R-HSA-8949613	Cristae formation	21	31	0.00213587	0.00719542	0.0647588	2	2	0.00015748	9606	Homo sapiens	HSPA9;C19orf70;EXOC7;ATP5A1;ATP5C1;ATP5J;ATP5I;ATP5G3;ATP5H;ATP5O;ATP5G2;ATP5F1;ATP5G1;ATP5L;ATP5J2;ATP5B;SAMM50;CHCHD3;PHKG1;TMEM11;MINOS1;ATP5E;ATP5D		R-HSA-8949609;R-HSA-8949580
R-HSA-167162	RNA Polymerase II HIV Promoter Escape	31	52	0.00358275	0.00806411	0.072577	9	9	0.000708661	9606	Homo sapiens	GTF2A2;SHMT2;CCNH;SLC20A1;GTF2B;MTMR14;MRPS12;TAF9;WDR61;HNRNPR;GTF2E2;FAM160B1;POLR2B;UBE2Q2;POLR2C;POLR2D;POLR2E;POLR2G;POLR2H;POLR2I;POLR2J;POLR2K;POLR2L;TAF15;TAF12;TAF10;TAF11;WWP1;ELMOD3;GTF2H1;GTF2F1;GTF2F2;CDK7;ERCC3;TAF7;CALR;UBA52;EIF1B;TAF3		R-HSA-167474;R-HSA-9613490;R-HSA-167136;R-HSA-167121;R-HSA-9613498;R-HSA-167115;R-HSA-167113;R-HSA-167468;R-HSA-167117
R-HSA-167161	HIV Transcription Initiation	31	52	0.00358275	0.00806411	0.072577	4	4	0.000314961	9606	Homo sapiens	GTF2A2;SHMT2;CCNH;SLC20A1;GTF2B;MTMR14;MRPS12;TAF9;WDR61;HNRNPR;GTF2E2;FAM160B1;POLR2B;UBE2Q2;POLR2C;POLR2D;POLR2E;POLR2G;POLR2H;POLR2I;POLR2J;POLR2K;POLR2L;TAF15;TAF12;TAF10;TAF11;WWP1;ELMOD3;GTF2H1;GTF2F1;GTF2F2;CDK7;ERCC3;TAF7;CALR;UBA52;EIF1B;TAF3		R-HSA-167477;R-HSA-167130;R-HSA-167134;R-HSA-167118
R-HSA-75953	RNA Polymerase II Transcription Initiation	31	52	0.00358275	0.00806411	0.072577	3	3	0.00023622	9606	Homo sapiens	GTF2A2;SHMT2;CCNH;SLC20A1;GTF2B;MTMR14;MRPS12;TAF9;WDR61;HNRNPR;GTF2E2;FAM160B1;POLR2B;UBE2Q2;POLR2C;POLR2D;POLR2E;POLR2G;POLR2H;POLR2I;POLR2J;POLR2K;POLR2L;TAF15;TAF12;TAF10;TAF11;WWP1;ELMOD3;GTF2H1;GTF2F1;GTF2F2;CDK7;ERCC3;TAF7;CALR;UBA52;EIF1B;TAF3		R-HSA-75861;R-HSA-75864;R-HSA-75866
R-HSA-8856828	Clathrin-mediated endocytosis	79	161	0.0110927	0.00872885	0.0785596	31	34	0.00267717	9606	Homo sapiens	SCARB2;ITSN2;ARF3;SH3KBP1;RPL31;DGKA;ARPC1A;CLTC;CLTB;CLTA;CD3G;ARRB2;PEPD;CD3D;ACTB;ACTG1;IPO5;NFU1;MRPL40;TUBA1A;GLIPR2;RPS6KA1;CAPN1;LDLRAP1;AP2M1;ACTR3;ACTR2;FNBP1;RNASET2;EPS15L1;ARFGAP1;DNM2;VAMP8;HGS;BIN1;VAMP4;ALDOA;UBA52;VAMP2;ARF6;COPB2;RAB5C;PFKFB3;GPS1;RAP1GDS1;SLAIN2;NEDD8;COPS7A;PDHB;RASAL3;MFF;GTF2E2;TGOLN2;CYB5R4;FCHO1;ERICH1;UBB;UBR7;ORMDL2;UBC;AP2S1;PTK2B;SNX9;DMAP1;RPS27A;ADSS;…		R-HSA-8868230;R-HSA-8868236;R-HSA-8862280;R-HSA-8866269;R-HSA-8867613;R-HSA-8871196;R-HSA-8871194;R-HSA-8871193;R-HSA-8868071;R-HSA-8866279;R-HSA-8863463;R-HSA-8863718;R-HSA-8866277;R-HSA-8866275;R-HSA-8863471;R-HSA-8863727;R-HSA-8856813;R-HSA-8867756;R-HSA-8868651;R-HSA-8866283;R-HSA-8863723;R-HSA-8867754;R-HSA-8863721;R-HSA-8856808;R-HSA-8868072;R-HSA-8868648;R-HSA-8868661;R-HSA-8868660;R-HSA-8…
R-HSA-8878166	Transcriptional regulation by RUNX2	73	147	0.0101282	0.00878983	0.0791084	81	84	0.00661417	9606	Homo sapiens	HBS1L;CDKN1A;CHD9;ARPC1A;BRK1;NR3C1;TAZ;PSMD8;PSMD9;LGALS3;PSMD6;PSMD7;PSMD4;PSMD2;PSMD3;SKP1;FBXO9;FBXW7;TAP1;CNPY2;RUNX2;PDIA4;RBX1;PSMA5;PSMA3;MAF;PSMA4;PSMA1;PSMA2;PSME3;UBE2V2;PSME1;PSME2;UBA52;PSMD10;PSMD12;PSMD11;HDAC3;ANAPC15;CBFB;PSMD14;PSMD13;RPN1;CUL1;NDUFB1;PSMA7;PSMB6;PSMB7;TMEM245;PSMB4;PSMB5;ERICH1;UBB;PSMB2;PSMB3;UBC;PSMB1;STAT4;MAPK1;RICTOR;PSMF1;RPS27A;ESRRA;USP25;CHTOP;CCDC12;S…		R-HSA-8937864;R-HSA-9008137;R-HSA-8985227;R-HSA-8985485;R-HSA-8937869;R-HSA-8938382;R-HSA-9008015;R-HSA-9007759;R-HSA-8939904;R-HSA-8940032;R-HSA-9009282;R-HSA-8938371;R-HSA-9008389;R-HSA-8939801;R-HSA-8939929;R-HSA-8985627;R-HSA-9009309;R-HSA-9008412;R-HSA-9009308;R-HSA-8865425;R-HSA-8939667;R-HSA-8939670;R-HSA-8939688;R-HSA-9009451;R-HSA-9009452;R-HSA-8985644;R-HSA-8939938;R-HSA-8984994;R-HSA-9…
R-HSA-2565942	Regulation of PLK1 Activity at G2/M Transition	49	92	0.00633871	0.00896717	0.0807046	9	12	0.000944882	9606	Homo sapiens	YWHAE;CEP57;MRPS14;CETN2;PPP1CB;PCM1;ACTR1A;TUBA1A;SNRNP70;PPP2R1A;CDC27;CNTRL;RAB8A;SKP1;OFD1;EIF5B;HSP90AA1;CEP135;PPP1R12A;TUBB;CSNK1D;TUBG1;DYNLL1;TUBA4A;HAUS1;HSH2D;AKAP9;MAPRE1;UBA52;SFI1;CRK;OPTN;SDCCAG8;PAFAH1B1;DYNC1I2;USP14;DCTN2;DCTN1;SSNA1;DCTN3;CUL1;ERICH1;UBB;SERTAD1;RAD21;UBC;RPS27A;STX2;IVNS1ABP;DYNC1H1;SGTA;TUBB4B;TM9SF2;DRG1		R-HSA-3000319;R-HSA-3000335;R-HSA-2562594;R-HSA-3002811;R-HSA-2562526;R-HSA-2574845;R-HSA-3000310;R-HSA-3000339;R-HSA-2574840
R-HSA-5656121	Translesion synthesis by POLI	15	20	0.00137798	0.00908588	0.0810514	3	3	0.00023622	9606	Homo sapiens	PCNA;RFC4;RFC1;RFC2;RPA1;REV1;RPA2;RCBTB2;MAD2L2;EBNA1BP2;ZNHIT1;UBB;ERICH1;DNAJA3;RPA3;UBC;RPS27A;UBA52		R-HSA-5656148;R-HSA-5656158;R-HSA-5656105
R-HSA-167172	Transcription of the HIV genome	44	81	0.00558082	0.00931425	0.0810514	47	47	0.00370079	9606	Homo sapiens	CCNT1;CCNH;GTF2B;MTMR14;MRPS12;HNRNPR;PCM1;TATDN1;UBE2Q2;NELFE;LYPLA1;SUPT16H;NCBP2;ELMOD3;GTF2F1;GTF2F2;HAUS1;UBA52;EIF1B;GTF2A2;SLC20A1;SHMT2;TAF9;SUPT4H1;WDR61;MTMR6;GTF2E2;FAM160B1;POLR2B;POLR2C;POLR2D;POLR2E;POLR2G;POLR2H;POLR2I;EPS15;POLR2J;POLR2K;POLR2L;TAF15;RNGTT;TAF12;TAF10;TAF11;WWP1;GTF2H1;SSRP1;SUPT5H;CDK9;CDK7;ERCC3;TAF7;CALR;TAF3		R-HSA-167234;R-HSA-167111;R-HSA-167115;R-HSA-167113;R-HSA-167118;R-HSA-167181;R-HSA-167117;R-HSA-170706;R-HSA-170704;R-HSA-167121;R-HSA-167191;R-HSA-167130;R-HSA-167128;R-HSA-167192;R-HSA-167134;R-HSA-167196;R-HSA-167133;R-HSA-167197;R-HSA-9613490;R-HSA-167459;R-HSA-167072;R-HSA-167136;R-HSA-167076;R-HSA-167077;R-HSA-9613498;R-HSA-167147;R-HSA-167083;R-HSA-167150;R-HSA-167087;R-HSA-167468;R-HSA-1…
R-HSA-3108214	SUMOylation of DNA damage response and repair proteins	44	81	0.00558082	0.00931425	0.0810514	24	24	0.00188976	9606	Homo sapiens	NUP107;CETN2;SMC5;SMC6;SMC3;SUMO1;SUMO3;SUMO2;NUP62;FLOT2;OSTF1;SEC13;PARP1;NUP210;NUP133;NSMCE2;NSMCE1;NOSIP;COMMD3;PIAS1;NSMCE4A;NUP50;GUF1;NUP54;NUP98;PRR13;DCTN5;SP100;XPC;AAAS;HDAC7;CYTH2;RAD21;LEPROTL1;TIFA;TPR;GAR1;NUP88;RAE1;SNX5;UBE2I;RPA1;NUP153;PHC3;RSL1D1;STAG2;ZNFX1;KLHL7;SP140L;NUP37		R-HSA-2997709;R-HSA-3000399;R-HSA-4551616;R-HSA-4551648;R-HSA-4570528;R-HSA-4551661;R-HSA-4551724;R-HSA-4568846;R-HSA-3000348;R-HSA-4551604;R-HSA-3000383;R-HSA-5228508;R-HSA-4568848;R-HSA-3000411;R-HSA-4568914;R-HSA-4570463;R-HSA-4568863;R-HSA-3108212;R-HSA-4570553;R-HSA-3000433;R-HSA-2997616;R-HSA-4551768;R-HSA-4570554;R-HSA-4551738
R-HSA-8856825	Cargo recognition for clathrin-mediated endocytosis	59	115	0.00792338	0.0093716	0.0810514	12	14	0.00110236	9606	Homo sapiens	SCARB2;ITSN2;SH3KBP1;DGKA;CLTC;CLTB;CLTA;CD3G;ARRB2;PEPD;CD3D;IPO5;NFU1;MRPL40;TUBA1A;GLIPR2;RPS6KA1;LDLRAP1;AP2M1;RNASET2;EPS15L1;VAMP8;HGS;VAMP4;ALDOA;UBA52;VAMP2;PFKFB3;GPS1;RAP1GDS1;SLAIN2;NEDD8;COPS7A;PDHB;RASAL3;MFF;GTF2E2;TGOLN2;CYB5R4;FCHO1;ERICH1;UBB;UBC;AP2S1;PTK2B;DMAP1;RPS27A;ADSS;EPS15;CAMK2G;UBQLN2;TOR1A;EYA3;M6PR;AP2B1;STAM;COPS3;NECAP2;COPS6;CD4;NECAP1;COPS5;COPS2;AAK1;GRB2;IL7R;C…		R-HSA-8866279;R-HSA-8863463;R-HSA-8863718;R-HSA-8866277;R-HSA-8866275;R-HSA-8863471;R-HSA-8863727;R-HSA-8866269;R-HSA-8867613;R-HSA-8866283;R-HSA-8863723;R-HSA-8863721
R-HSA-168638	NOD1/2 Signaling Pathway	25	40	0.00275596	0.00944489	0.0810514	16	18	0.00141732	9606	Homo sapiens	TNFAIP3;UBE2D1;DPY30;HSD17B12;ACAT2;IKBKB;CASP8;UBB;UBC;CASP4;CWC22;CASP1;CASP2;RPS27A;AAMP;MAP3K7;CSNK1G3;H2AFY;RIPK2;TXNL1;FNDC3A;MAPK13;CYLD;ITCH;KIF2A;UBE2N;TAB2;UBE2V1;UBA52;BIRC2;BIRC3		R-HSA-727819;R-HSA-741386;R-HSA-688136;R-HSA-688137;R-HSA-706479;R-HSA-622415;R-HSA-741411;R-HSA-1247960;R-HSA-622310;R-HSA-168400;R-HSA-9676160;R-HSA-688985;R-HSA-168405;R-HSA-741395;R-HSA-168184;R-HSA-622420
R-HSA-2173789	TGF-beta receptor signaling activates SMADs	23	36	0.00248036	0.00978206	0.0810514	35	39	0.00307087	9606	Homo sapiens	PPP1R15A;HBS1L;USP15;FURIN;NEDD8;PPP1CB;PPP1CC;XPO1;UBB;ERICH1;UBC;EMB;RPS27A;SLC39A1;SMAD2;CHTOP;SMAD3;TMOD3;SIRT7;TGFBR2;PPP1CA;FKBP1A;COX7A2L;STRAP;STUB1;B9D2;UBA52;KPNB1		R-HSA-178178;R-HSA-2128994;R-HSA-2187368;R-HSA-4332235;R-HSA-173512;R-HSA-2167917;R-HSA-4332236;R-HSA-2187375;R-HSA-178189;R-HSA-177107;R-HSA-170835;R-HSA-2167924;R-HSA-2187382;R-HSA-170843;R-HSA-170846;R-HSA-2176445;R-HSA-170847;R-HSA-170844;R-HSA-170850;R-HSA-173542;R-HSA-178215;R-HSA-2176452;R-HSA-178218;R-HSA-2187401;R-HSA-173483;R-HSA-2127562;R-HSA-2187405;R-HSA-170861;R-HSA-170868;R-HSA-216…
R-HSA-2173788	Downregulation of TGF-beta receptor signaling	19	28	0.00192917	0.010007	0.0810514	24	28	0.00220472	9606	Homo sapiens	PPP1R15A;SMAD2;HBS1L;USP15;SMAD3;TMOD3;SIRT7;TGFBR2;PPP1CA;PPP1CB;PPP1CC;COX7A2L;XPO1;UBB;ERICH1;UBC;STRAP;STUB1;EMB;B9D2;RPS27A;UBA52;SLC39A1;KPNB1		R-HSA-178178;R-HSA-2128994;R-HSA-173542;R-HSA-178215;R-HSA-2176452;R-HSA-178218;R-HSA-2187401;R-HSA-173483;R-HSA-2187368;R-HSA-173512;R-HSA-2127562;R-HSA-2167917;R-HSA-2187405;R-HSA-2187375;R-HSA-178189;R-HSA-2167924;R-HSA-2169046;R-HSA-2187382;R-HSA-2179291;R-HSA-2187355;R-HSA-2169050;R-HSA-2179293;R-HSA-2176445;R-HSA-2187358
R-HSA-5357956	TNFR1-induced NFkappaB signaling pathway	20	30	0.00206697	0.0100277	0.0810514	5	5	0.000393701	9606	Homo sapiens	TRADD;TNFAIP3;UBE2D1;ACAT2;IKBKB;SHARPIN;UBB;UBC;RPS27A;MAP3K7;IVNS1ABP;USP4;VRK1;TRAF2;FNDC3A;TRAF1;TNFRSF1A;CYLD;TAB2;NDUFS1;RBCK1;UBA52;IRF9;BIRC2;BIRC3		R-HSA-5357776;R-HSA-5357904;R-HSA-5357860;R-HSA-5357780;R-HSA-5357757
R-HSA-8856688	Golgi-to-ER retrograde transport	73	148	0.0101971	0.0101314	0.0810514	17	18	0.00141732	9606	Homo sapiens	FKBP11;ARF3;PHF3;ARF4;ARF1;KDELR1;TCF25;THYN1;USE1;TUBA1C;ACTR1A;TUBA1B;HINT2;TUBA1A;CAPZB;APMAP;KIF5B;HMCES;NAMPT;TMED2;TMED7;ACP1;CAP1;TMED9;TUBB;KIF22;ARFGAP3;DYNLL1;ITFG1;TUBA4A;COPZ1;COMMD4;ARFGAP1;ARFGAP2;POR;IFT43;KIF2A;KDELR2;SEC22B;PRMT9;PAFAH1B3;ARF5;PAFAH1B2;PAFAH1B1;DCTN6;KMT2E;RAB1A;DYNC1I2;DCTN5;COPB2;COPA;TMED10;DCTN2;DCTN1;RAB1B;COPB1;DCTN3;STX18;NAPG;UGP2;APOPT1;RAB6A;DYNC1H1;PPI…		R-HSA-8849350;R-HSA-8848484;R-HSA-8849348;R-HSA-6811427;R-HSA-6811426;R-HSA-6811425;R-HSA-8849353;R-HSA-6811415;R-HSA-6811414;R-HSA-6811412;R-HSA-6811411;R-HSA-6811423;R-HSA-6811422;R-HSA-6811418;R-HSA-6811417;R-HSA-8850041;R-HSA-8850040
R-HSA-381038	XBP1(S) activates chaperone genes	50	95	0.0065454	0.0102474	0.0819793	47	47	0.00370079	9606	Homo sapiens	ACADVL;SHC1;DCTN1;CXXC1;MYDGF;SERP1;SCP2;LMNA;SSR1;DNAJB9;SEC31A;KLHDC3;XBP1;DIS3;EDEM1;TBCB;WIPI1;PDIA6;YIF1A;ARFGAP1;DNAJC3;CTDSP2;DNAJB11;SRPRB;HDGF;TPP1;ATP6V0D1;TLN1		R-HSA-1791131;R-HSA-1791130;R-HSA-1791066;R-HSA-1791064;R-HSA-1791128;R-HSA-8953356;R-HSA-1791071;R-HSA-1791134;R-HSA-1791069;R-HSA-1791133;R-HSA-1791123;R-HSA-1791058;R-HSA-1791122;R-HSA-1791186;R-HSA-1791057;R-HSA-1791184;R-HSA-1791124;R-HSA-1791060;R-HSA-1791114;R-HSA-1791177;R-HSA-1791112;R-HSA-1791054;R-HSA-1791116;R-HSA-1791169;R-HSA-1791172;R-HSA-1791108;R-HSA-1791096;R-HSA-1791167;R-HSA-1…
R-HSA-75955	RNA Polymerase II Transcription Elongation	37	66	0.00454733	0.0102719	0.0821752	8	8	0.000629921	9606	Homo sapiens	CCNT1;SHMT2;CCNH;SLC20A1;CTR9;MRPS12;SUPT4H1;WDR61;MLLT3;AFF4;SUPT6H;CDC73;MTMR6;IWS1;FAM160B1;TATDN1;POLR2B;POLR2C;POLR2D;POLR2E;LEO1;POLR2G;POLR2H;POLR2I;POLR2J;EPS15;POLR2K;POLR2L;NELFE;LYPLA1;SUPT16H;NCBP2;WWP1;ELMOD3;GTF2H1;SSRP1;KCNAB2;GTF2F1;SUPT5H;GTF2F2;HAUS1;CDK9;CDK7;ERCC3;PAF1;CALR		R-HSA-112385;R-HSA-113412;R-HSA-112379;R-HSA-113402;R-HSA-112381;R-HSA-112396;R-HSA-112383;R-HSA-113407
R-HSA-73776	RNA Polymerase II Promoter Escape	31	53	0.00365165	0.0103161	0.0825289	7	7	0.000551181	9606	Homo sapiens	GTF2A2;SHMT2;CCNH;SLC20A1;GTF2B;MTMR14;MRPS12;TAF9;WDR61;HNRNPR;GTF2E2;FAM160B1;POLR2B;UBE2Q2;POLR2C;POLR2D;POLR2E;POLR2G;POLR2H;POLR2I;POLR2J;POLR2K;POLR2L;TAF15;TAF12;TAF10;TAF11;WWP1;ELMOD3;GTF2H1;GTF2F1;GTF2F2;CDK7;ERCC3;TAF7;CALR;UBA52;EIF1B;TAF3		R-HSA-75873;R-HSA-111264;R-HSA-76576;R-HSA-9613494;R-HSA-75850;R-HSA-9613497;R-HSA-75869
R-HSA-5653656	Vesicle-mediated transport	345	824	0.0567728	0.0104255	0.0834037	206	251	0.0197638	9606	Homo sapiens	ITSN2;SCOC;RPL31;THYN1;TFG;NAMPT;AP1S2;VPS36;CHID1;GABARAPL2;FNBP1;SYTL1;PRKAB1;BIN1;UBA52;VPS25;OPTN;VPS28;SAR1B;NPRL2;SLAIN2;COPS7A;BLOC1S4;BLOC1S6;PRDX5;CYB5R4;HSPH1;BLOC1S1;SSR1;SNAPIN;LNPEP;SNF8;EHD1;HNRNPC;DENND1C;ARF3;PHF3;ARF4;ARF1;TCF25;RPLP0;CLTC;ARPC1A;PRKAG1;CLTB;CLTA;CLINT1;TRMT112;TUBA1C;TUBA1B;MRPL40;TUBA1A;AP3S1;LDLRAP1;JAK1;NELFE;DENND2D;ANXA2;EXOC7;EPS15L1;JOSD1;DYNLL1;COPZ1;VAM…		R-HSA-5229132;R-HSA-6814831;R-HSA-2168884;R-HSA-2168887;R-HSA-6814833;R-HSA-2168886;R-HSA-8876191;R-HSA-2316347;R-HSA-8876190;R-HSA-8854173;R-HSA-8876188;R-HSA-2316349;R-HSA-376357;R-HSA-8854182;R-HSA-2187266;R-HSA-8876193;R-HSA-376364;R-HSA-350769;R-HSA-376369;R-HSA-190519;R-HSA-432688;R-HSA-190520;R-HSA-8847544;R-HSA-432706;R-HSA-432707;R-HSA-8854209;R-HSA-8877760;R-HSA-8854222;R-HSA-432712;R-H…
R-HSA-5689877	Josephin domain DUBs	11	13	0.000895687	0.010488	0.0839044	6	6	0.000472441	9606	Homo sapiens	VCP;RPL3;OSBPL3;RAD23A;JOSD2;JOSD1;ATXN3;XPOT;UBB;UBC;TRIP11;RPS27A;UBA52		R-HSA-5689111;R-HSA-5688837;R-HSA-5688834;R-HSA-5688786;R-HSA-5688797;R-HSA-5689085
R-HSA-937061	TRIF(TICAM1)-mediated TLR4 signaling	55	107	0.00737219	0.0113518	0.0908143	52	58	0.00456693	9606	Homo sapiens	ATF1;ATF2;UBE2D2;UBE2D3;UBE2D1;HMGB1;IKBKB;RPS6KA3;TBK1;CASP8;PPP2R1A;NKIRAS2;RPS6KA1;CWC22;MLX;IKBKE;MAP3K7;SKP1;MAP2K3;CAP1;RARS2;DUSP4;MAP2K1;H2AFY;RIPK2;TRAF2;PPP2R5D;FNDC3A;VRK3;CRNKL1;DUSP6;MAPKAPK3;KIF2A;IRF3;TRAF3;SBDS;IRF7;UBE2V1;UBA52;BIRC2;BIRC3;PRPS1;CAMK2D;CUL1;TOB1;TANK;RELA;ACAT2;PPP2CA;ERICH1;UBB;EXOSC8;UBC;MAPK1;FADD;RPS27A;ATP6V1D;JUN;TXNL1;NFKBIA;TNIP2;REL;UBE2N;TAB2;NFKBIB		R-HSA-177671;R-HSA-450325;R-HSA-5609665;R-HSA-199959;R-HSA-5362500;R-HSA-203797;R-HSA-450333;R-HSA-2562564;R-HSA-450337;R-HSA-450222;R-HSA-450346;R-HSA-450358;R-HSA-451634;R-HSA-2213017;R-HSA-451649;R-HSA-198731;R-HSA-2562541;R-HSA-168136;R-HSA-937029;R-HSA-5684250;R-HSA-5684248;R-HSA-168140;R-HSA-168915;R-HSA-199895;R-HSA-450257;R-HSA-198746;R-HSA-9630923;R-HSA-2201338;R-HSA-168162;R-HSA-936941;…
R-HSA-166166	MyD88-independent TLR4 cascade	55	107	0.00737219	0.0113518	0.0908143	52	60	0.00472441	9606	Homo sapiens	ATF1;ATF2;UBE2D2;UBE2D3;UBE2D1;HMGB1;IKBKB;RPS6KA3;TBK1;CASP8;PPP2R1A;NKIRAS2;RPS6KA1;CWC22;MLX;IKBKE;MAP3K7;SKP1;MAP2K3;CAP1;RARS2;DUSP4;MAP2K1;H2AFY;RIPK2;TRAF2;PPP2R5D;FNDC3A;VRK3;CRNKL1;DUSP6;MAPKAPK3;KIF2A;IRF3;TRAF3;SBDS;IRF7;UBE2V1;UBA52;BIRC2;BIRC3;PRPS1;CAMK2D;CUL1;TOB1;TANK;RELA;ACAT2;PPP2CA;ERICH1;UBB;EXOSC8;UBC;MAPK1;FADD;RPS27A;ATP6V1D;JUN;TXNL1;NFKBIA;TNIP2;REL;UBE2N;TAB2;NFKBIB		R-HSA-177671;R-HSA-450325;R-HSA-5609665;R-HSA-199959;R-HSA-5362500;R-HSA-203797;R-HSA-450333;R-HSA-2562564;R-HSA-450337;R-HSA-450222;R-HSA-450346;R-HSA-450358;R-HSA-451634;R-HSA-2213017;R-HSA-451649;R-HSA-198731;R-HSA-2562541;R-HSA-168136;R-HSA-937029;R-HSA-5684250;R-HSA-5684248;R-HSA-168140;R-HSA-168915;R-HSA-199895;R-HSA-450257;R-HSA-198746;R-HSA-9630923;R-HSA-2201338;R-HSA-168162;R-HSA-936941;…
R-HSA-68877	Mitotic Prometaphase	99	211	0.0145377	0.0118513	0.09481	20	20	0.0015748	9606	Homo sapiens	NUP107;SMC3;SMC4;PPP1CC;PPP2R1A;CWC22;CDC27;CAST;CEP135;CSNK2A1;TMOD3;NOSIP;CSNK1D;TUBA4A;EML4;EEF1A1;CLIP1;COX7A2L;AKAP9;NUP98;MAD1L1;PRR13;UBA6;PDS5B;PMF1;SKA2;RAD21;SSR1;IVNS1ABP;TOR1A;EPHX2;NEK7;WAPL;EIF2S3;STAG2;RPS27;TUBGCP4;YWHAE;CEP57;NUMA1;MRPS14;TCF25;CETN2;PAK1IP1;TUBA1C;PCM1;ACTR1A;TUBA1B;XPO1;HINT2;TUBA1A;SNRNP70;CNTRL;EMB;NDEL1;OFD1;EIF5B;SEC13;NUDC;HSP90AA1;NUP133;ACTR6;TUBB;PPP2R5…		R-HSA-2514854;R-HSA-2468293;R-HSA-9648114;R-HSA-9648017;R-HSA-375302;R-HSA-2545253;R-HSA-156682;R-HSA-1638803;R-HSA-9648089;R-HSA-2529015;R-HSA-9647746;R-HSA-2466068;R-HSA-2484822;R-HSA-2520883;R-HSA-2467794;R-HSA-380316;R-HSA-380508;R-HSA-2468287;R-HSA-2529020;R-HSA-1638821
R-HSA-75153	Apoptotic execution phase	31	54	0.00372055	0.0130582	0.104466	56	57	0.00448819	9606	Homo sapiens	ERO1B;ROCK1;SATB1;HMGB2;HMGB1;CASP7;CASP8;SERP1;FNTA;CSRP1;CASP6;CASP3;LMNA;TIFA;GAR1;HIST1H1D;DNM1L;PAK2;SPTAN1;KPNA1;HIST1H1C;EIF2A;BCAP31;DFFA;DBNL;PARP1;STK24;CTNNB1;NUP54;PRKCQ;VIM;HNRNPC;KPNB1;BIRC2		R-HSA-351877;R-HSA-201603;R-HSA-351876;R-HSA-211712;R-HSA-211207;R-HSA-211206;R-HSA-201611;R-HSA-352268;R-HSA-201608;R-HSA-211219;R-HSA-351894;R-HSA-201622;R-HSA-351901;R-HSA-211224;R-HSA-201631;R-HSA-201630;R-HSA-201629;R-HSA-201628;R-HSA-201634;R-HSA-264871;R-HSA-201639;R-HSA-211239;R-HSA-264865;R-HSA-202917;R-HSA-201637;R-HSA-201636;R-HSA-9029667;R-HSA-201640;R-HSA-351913;R-HSA-211247;R-HSA-90…
R-HSA-389958	Cooperation of Prefoldin and TriC/CCT in actin and tubulin folding	23	37	0.00254926	0.0130833	0.104667	6	6	0.000472441	9606	Homo sapiens	CCT3;CCT2;TCF25;VBP1;TUBB;NAT10;TUBB4B;TUBA4A;ACTB;CCT6A;TUBA1C;TUBA1B;HINT2;TUBA1A;TCP1;PFDN1;PFDN2;CCT8;CCT7;PFDN4;CALM2;PFDN5;CCT5;CCT4		R-HSA-390453;R-HSA-389970;R-HSA-389954;R-HSA-389980;R-HSA-389961;R-HSA-390459
R-HSA-9615710	Late endosomal microautophagy	22	35	0.00241146	0.0133597	0.106878	3	3	0.00023622	9606	Homo sapiens	TSG101;CCNH;YBX1;PARK7;IWS1;UBB;ERICH1;UBC;MVB12A;RAC1;RPS27A;HSPA8;VPS37A;CHMP2B;CHMP2A;CHMP3;PLIN3;UBAP1;PLIN2;CHMP4A;VIM;ACO2;CHMP6;UBA52;CHMP7;VPS28;CHMP5		R-HSA-9631065;R-HSA-9615721;R-HSA-9631068
R-HSA-5675482	Regulation of necroptotic cell death	15	21	0.00144688	0.0135598	0.108479	5	5	0.000393701	9606	Homo sapiens	TRADD;VRK1;TRAF2;TNFRSF10A;CFLAR;CASP8;UBB;UBC;TNFSF10;FAS;FADD;RPS27A;UBA52;BIRC2;BIRC3		R-HSA-3465429;R-HSA-5357828;R-HSA-5675456;R-HSA-5675470;R-HSA-2672196
R-HSA-5655862	Translesion synthesis by POLK	15	21	0.00144688	0.0135598	0.108479	3	3	0.00023622	9606	Homo sapiens	PCNA;RFC4;RFC1;RFC2;RPA1;REV1;RPA2;RCBTB2;MAD2L2;EBNA1BP2;ZNHIT1;UBB;ERICH1;DNAJA3;RPA3;UBC;RPS27A;UBA52		R-HSA-5655892;R-HSA-5655965;R-HSA-5655835
R-HSA-174048	APC/C:Cdc20 mediated degradation of Cyclin B	16	23	0.00158468	0.0138308	0.110646	3	3	0.00023622	9606	Homo sapiens	ANAPC15;ANAPC16;UBE2D1;FNDC3A;TM7SF3;ACAT2;ANAPC10;ANAPC11;UBB;ERICH1;CDC26;UBC;CDC27;CDC16;TMEM208;ANAPC4;TXNIP;TAB2;ANAPC5;RPS27A;UBA52		R-HSA-174227;R-HSA-174120;R-HSA-174157
R-HSA-166208	mTORC1-mediated signalling	18	27	0.00186027	0.0139933	0.111946	7	7	0.000551181	9606	Homo sapiens	SEC23A;GPX1;MYCBP;YWHAB;PRKCB;ATP13A1;RPS6;FNDC3A;DCAF6;RRAGA;RPS6KB1;RRAGB;RHEB;PPT1;EIF4EBP1;LAMTOR2;LAMTOR1;LAMTOR4;LAMTOR3;MYO1F;EIF4B;EIF4G1;LAMTOR5		R-HSA-165777;R-HSA-165718;R-HSA-165766;R-HSA-165758;R-HSA-165726;R-HSA-165692;R-HSA-165708
R-HSA-9639288	Amino acids regulate mTORC1	34	61	0.00420284	0.0144231	0.115385	12	12	0.000944882	9606	Homo sapiens	ZCCHC7;SEC23A;MYCBP;NPRL2;TCIRG1;PITPNC1;SESN1;CXCR3;GPBP1;CDC27;FNIP1;ATP6V1E1;ATP6V0E2;ATP6V1D;ATP6V1C1;ATP6V1F;SEC13;ATP6V0B;ATP6V1G1;ATP6V0E1;ATP13A1;USB1;ITFG2;COPS3;MORF4L1;RRAGA;VAPA;RHEB;NACA;RRAGB;PPT1;ATP6V1B2;SERINC1;LAMTOR2;RPL26;LAMTOR1;LAMTOR4;ATP6V0D1;LAMTOR3;LAMTOR5		R-HSA-9640195;R-HSA-9657619;R-HSA-9640167;R-HSA-9639287;R-HSA-9639286;R-HSA-9646468;R-HSA-9645608;R-HSA-9640168;R-HSA-9640175;R-HSA-9645598;R-HSA-9640254;R-HSA-9640237
R-HSA-380320	Recruitment of NuMA to mitotic centrosomes	50	97	0.0066832	0.0144446	0.115557	2	2	0.00015748	9606	Homo sapiens	YWHAE;CEP57;NUMA1;MRPS14;TCF25;CETN2;PAK1IP1;TUBA1C;PCM1;ACTR1A;TUBA1B;HINT2;TUBA1A;SNRNP70;PPP2R1A;CWC22;CDC27;CNTRL;OFD1;EIF5B;HSP90AA1;CEP135;ACTR6;TUBB;CSNK1D;TUBG1;DYNLL1;TUBA4A;HAUS1;MZT2A;AKAP9;MAPRE1;SFI1;CRK;SDCCAG8;PAFAH1B1;DYNC1I2;USP14;DCTN2;DCTN1;SSNA1;DCTN3;RAD21;STX2;IVNS1ABP;DYNC1H1;SGTA;TUBB4B;MZT1;TM9SF2;DRG1;TUBGCP4		R-HSA-380316;R-HSA-380508
R-HSA-5675221	Negative regulation of MAPK pathway	27	46	0.00316935	0.0151303	0.121042	12	12	0.000944882	9606	Homo sapiens	SLC25A1;YWHAB;ZFAND2A;ARAF;PEBP1;UBE3A;DUSP16;PPP2CA;PTBP1;UBB;ERICH1;PPP2R1A;UBC;MAPK1;RPS27A;MARK3;DUSP4;MAP2K1;DUSP2;MAP2K2;DUSP1;PPP2R5A;BRAF;PPP2R5D;PPP2R5C;DUSP6;EEF1A1;PPP5C;EIF5;PPT1;EIF3E;RAF1;UBA52;SMAP1		R-HSA-5674022;R-HSA-5675431;R-HSA-5674018;R-HSA-5674019;R-HSA-5675376;R-HSA-5674496;R-HSA-5675198;R-HSA-5674140;R-HSA-5675373;R-HSA-5675194;R-HSA-5675433;R-HSA-5675417
R-HSA-8873719	RAB geranylgeranylation	37	68	0.00468513	0.0155229	0.124183	5	5	0.000393701	9606	Homo sapiens	COPB2;RAB1A;RAB5C;PFKFB3;WDR45B;RAB1B;ARPC1A;CUL2;RAB21;RBMX2;RAB29;RAB6A;RAB8A;RAB8B;RAB2A;RAB4A;RAB4B;RAB27A;RABGGTA;RAB11A;RAB33B;RAB11B;RAB10;PTP4A2;RAB30;HSH2D;RAB14;RAB37;THAP7;SHKBP1;RAB35;RAB18;NDUFAF2;RAB9A;TNIK;PPIL3;SLC25A5;RAPGEF6;CFAP97;RAB7A		R-HSA-8870469;R-HSA-8870466;R-HSA-8870465;R-HSA-8870461;R-HSA-8870457
R-HSA-1834949	Cytosolic sensors of pathogen-associated DNA	41	77	0.00530522	0.0156367	0.125094	43	48	0.00377953	9606	Homo sapiens	PRKDC;DHX9;LEF1;NLRC3;DDX41;RELA;IKBKB;TBK1;UBB;ERICH1;IFI16;NKIRAS2;DHX36;UBC;POLR2E;STAT6;POLR2H;LRRFIP1;RPS27A;POLR2K;POLR2L;RARS2;OSBPL9;ZBP1;MED1;XRCC6;XRCC5;POLR3GL;TXNL1;WWP1;TMEM173;NFKBIA;MRPS9;TXLNA;IRF3;POLR1C;REL;POLR3F;POLR1D;IRF7;CTNNB1;POLR3H;UBA52;TRIM32;POLR3K;NFKBIB		R-HSA-3249392;R-HSA-1810457;R-HSA-2396007;R-HSA-3134954;R-HSA-3134953;R-HSA-2396002;R-HSA-3134822;R-HSA-3134821;R-HSA-3134883;R-HSA-168910;R-HSA-3134946;R-HSA-1964496;R-HSA-2396009;R-HSA-168140;R-HSA-1606345;R-HSA-9604480;R-HSA-3249379;R-HSA-3244643;R-HSA-2032396;R-HSA-3249378;R-HSA-9604487;R-HSA-3134904;R-HSA-8948703;R-HSA-3134901;R-HSA-1591234;R-HSA-3249386;R-HSA-1834951;R-HSA-3134962;R-HSA-313…
R-HSA-8852135	Protein ubiquitination	44	84	0.00578752	0.0162513	0.13001	32	32	0.00251969	9606	Homo sapiens	UBE2D2;UBE2D3;UBE2D1;CDC73;UBE2L3;UBE2Q2;JAK3;USP7;UBE2E3;HLA-B;PEX2;FNDC3A;HLA-A;UCHL3;QTRT1;RRAGA;UBE2R2;WAC;UBE2V2;BIRC6;UBA52;VCP;PCNA;UBA6;PRKDC;CTR9;TCF7;LEF1;DERL1;WDR61;UBE2J2;ACAT2;CENPC;TMEM69;ERICH1;UBB;UBC;LEO1;TMEM208;RPS27A;UBE2B;USP9X;UBE2G1;UBE2A;UBE2N;PAF1;RNF181;TAB2;UBA1;PTPN6;UBE2K		R-HSA-8865090;R-HSA-8938829;R-HSA-8943040;R-HSA-8943041;R-HSA-8853515;R-HSA-8865098;R-HSA-8853514;R-HSA-8939335;R-HSA-8953946;R-HSA-8943003;R-HSA-8943007;R-HSA-8852127;R-HSA-8938770;R-HSA-8942099;R-HSA-8942101;R-HSA-8865050;R-HSA-8938773;R-HSA-8853529;R-HSA-8943080;R-HSA-8852134;R-HSA-8852133;R-HSA-8943083;R-HSA-8852132;R-HSA-8852131;R-HSA-8852130;R-HSA-8852129;R-HSA-8852128;R-HSA-8852136;R-HSA-8…
R-HSA-76042	RNA Polymerase II Transcription Initiation And Promoter Clearance	31	55	0.00378944	0.0163622	0.130898	11	11	0.000866142	9606	Homo sapiens	GTF2A2;SHMT2;CCNH;SLC20A1;GTF2B;MTMR14;MRPS12;TAF9;WDR61;HNRNPR;GTF2E2;FAM160B1;POLR2B;UBE2Q2;POLR2C;POLR2D;POLR2E;POLR2G;POLR2H;POLR2I;POLR2J;POLR2K;POLR2L;TAF15;TAF12;TAF10;TAF11;WWP1;ELMOD3;GTF2H1;GTF2F1;GTF2F2;CDK7;ERCC3;TAF7;CALR;UBA52;EIF1B;TAF3		R-HSA-75873;R-HSA-111264;R-HSA-76576;R-HSA-75861;R-HSA-9613494;R-HSA-75864;R-HSA-75866;R-HSA-75850;R-HSA-9613497;R-HSA-75949;R-HSA-75869
R-HSA-5633007	Regulation of TP53 Activity	84	178	0.012264	0.0168143	0.134514	73	98	0.00771654	9606	Homo sapiens	PRR5;TP53RK;PHF20;MPG;MTMR14;PRKAG1;EHMT1;HNRNPR;CHD4;PRDM1;CHD3;NOC2L;ARHGAP4;RCBTB2;KAT5;UBE2Q2;PPP2R1A;PIP4K2A;POLG;ACTR2;BRD1;DAXX;SUPT16H;USP7;CEP135;RFC4;H2AFY;CSNK2A1;RFC2;PPP2R5C;PRKAB1;EEF1A1;EBNA1BP2;KAT6A;SRSF6;UBA52;EIF1B;RHNO1;PRKAA1;USP15;HDAC2;GRAMD1A;RNF34;MEAF6;ROCK1;HDAC1;TAF9;OSGEP;GMCL1;ZMPSTE24;PPP2CA;CLN3;GGA1;SOCS1;ERICH1;UBB;RBBP4;UBC;SNX9;RICTOR;RBBP7;SLC25A20;RPS27A;PLK3…		R-HSA-6805479;R-HSA-6799332;R-HSA-6804194;R-HSA-6804193;R-HSA-3222072;R-HSA-349455;R-HSA-3215295;R-HSA-6805109;R-HSA-5628871;R-HSA-6805620;R-HSA-6811508;R-HSA-6804724;R-HSA-6791409;R-HSA-6805755;R-HSA-6805061;R-HSA-5689972;R-HSA-3215251;R-HSA-6795460;R-HSA-6805059;R-HSA-6793666;R-HSA-6804942;R-HSA-6811479;R-HSA-6795473;R-HSA-3700992;R-HSA-6804191;R-HSA-6805470;R-HSA-6804188;R-HSA-6804955;R-HSA-37…
R-HSA-380284	Loss of proteins required for interphase microtubule organization from the centrosome	38	71	0.00489183	0.0180001	0.135588	3	3	0.00023622	9606	Homo sapiens	YWHAE;CEP57;USP14;DYNC1I2;DCTN2;MRPS14;DCTN1;SSNA1;CETN2;DCTN3;PCM1;ACTR1A;TUBA1A;SNRNP70;PPP2R1A;RAD21;CDC27;CNTRL;STX2;IVNS1ABP;OFD1;EIF5B;DYNC1H1;HSP90AA1;CEP135;TUBB;SGTA;CSNK1D;TUBB4B;TUBG1;DYNLL1;TUBA4A;HAUS1;TM9SF2;AKAP9;DRG1;MAPRE1;SFI1;CRK;SDCCAG8;PAFAH1B1		R-HSA-380294;R-HSA-380272;R-HSA-380303
R-HSA-380259	Loss of Nlp from mitotic centrosomes	38	71	0.00489183	0.0180001	0.135588	2	2	0.00015748	9606	Homo sapiens	YWHAE;CEP57;USP14;DYNC1I2;DCTN2;MRPS14;DCTN1;SSNA1;CETN2;DCTN3;PCM1;ACTR1A;TUBA1A;SNRNP70;PPP2R1A;RAD21;CDC27;CNTRL;STX2;IVNS1ABP;OFD1;EIF5B;DYNC1H1;HSP90AA1;CEP135;TUBB;SGTA;CSNK1D;TUBB4B;TUBG1;DYNLL1;TUBA4A;HAUS1;TM9SF2;AKAP9;DRG1;MAPRE1;SFI1;CRK;SDCCAG8;PAFAH1B1		R-HSA-380272;R-HSA-380303
R-HSA-69618	Mitotic Spindle Checkpoint	55	110	0.00757889	0.0181859	0.135588	7	7	0.000551181	9606	Homo sapiens	NUP107;UBE2D1;TM7SF3;PPP1CC;XPO1;PPP2R1A;CDC26;CDC27;EMB;NDEL1;SEC13;NUDC;NUP133;TMOD3;NOSIP;PPP2R5A;PPP2R5D;FNDC3A;PPP2R5C;RANGAP1;DYNLL1;EEF1A1;CLIP1;COX7A2L;KIF2A;ANAPC4;TXNIP;ANAPC5;NUP98;DOCK2;MAPRE1;PRMT9;MAD1L1;PRR13;ALDH9A1;PAFAH1B1;DYNC1I2;DCTN5;ANAPC15;ANAPC16;UBA6;PMF1;ACAT2;ANAPC10;SKA2;CENPC;ANAPC11;PPP2CA;RAD21;TMEM208;SSR1;BUB3;CENPT;DYNC1H1;EPHX2;SGTA;EIF2S3;RPS27;CENPK;CDC16;TACC…		R-HSA-141409;R-HSA-141431;R-HSA-141429;R-HSA-141422;R-HSA-141423;R-HSA-141439;R-HSA-141437
R-HSA-167200	Formation of HIV-1 elongation complex containing HIV-1 Tat	28	49	0.00337605	0.0184854	0.135588	5	5	0.000393701	9606	Homo sapiens	CCNT1;SHMT2;CCNH;SLC20A1;MRPS12;SUPT4H1;WDR61;MTMR6;FAM160B1;TATDN1;POLR2B;POLR2C;POLR2D;POLR2E;POLR2G;POLR2H;POLR2I;POLR2J;EPS15;POLR2K;POLR2L;NELFE;LYPLA1;SUPT16H;NCBP2;WWP1;ELMOD3;GTF2H1;SSRP1;GTF2F1;SUPT5H;GTF2F2;HAUS1;CDK9;CDK7;ERCC3;CALR		R-HSA-170706;R-HSA-167234;R-HSA-170704;R-HSA-167191;R-HSA-167196
R-HSA-9007101	Rab regulation of trafficking	63	129	0.00888797	0.0189059	0.135588	32	35	0.00275591	9606	Homo sapiens	DENND1C;YWHAE;ARF3;COX7B;GDI1;UBE2D3;GDI2;NKAP;SAT1;TRMT112;MAP1LC3B;RINL;RBMX2;TBC1D10C;TRAPPC13;RAB8A;TBC1D10A;POLG;JAK1;RAB8B;CHID1;DENND2D;GABARAPL2;TRAPPC2L;RPS6;SYTL1;RHOA;RAB33B;TRAPPC6A;HSH2D;TBC1D20;RAB35;SLC25A5;RAPGEF6;CRK;OPTN;ARF6;RAB7A;RAB1A;COPB2;RAB5C;PFKFB3;RAB1B;RAB21;GGA1;TBC1D14;NAE1;RAB6A;TBC1D15;TRAPPC2;TRAPPC3;RAB4A;TRAPPC1;DENND4A;TRAPPC4;HPS1;DENND4C;RAB27A;RAB11A;RAB11B;…		R-HSA-8876615;R-HSA-8933452;R-HSA-8854209;R-HSA-8877760;R-HSA-8854222;R-HSA-8854604;R-HSA-8877451;R-HSA-8876616;R-HSA-8854293;R-HSA-8854612;R-HSA-8854290;R-HSA-8876191;R-HSA-8854303;R-HSA-8876190;R-HSA-8854173;R-HSA-8876188;R-HSA-8854759;R-HSA-8876454;R-HSA-8854182;R-HSA-8876837;R-HSA-8877475;R-HSA-8876193;R-HSA-8854255;R-HSA-8877998;R-HSA-8877612;R-HSA-8875318;R-HSA-8877813;R-HSA-8877311;R-HSA-8…
R-HSA-429947	Deadenylation of mRNA	18	28	0.00192917	0.0192803	0.135588	4	4	0.000314961	9606	Homo sapiens	EIF4A2;ZCCHC6;ZCCHC11;CNOT6L;PRKCB;EIF4A3;PARN;CNOT10;FNDC3A;CNOT4;PAN3;RCN2;CNOT7;CNOT1;CNOT11;TDP1;CNOT2;TIFA;PABPC1;EIF4B;EIF4G1;PAIP1		R-HSA-430021;R-HSA-429955;R-HSA-8941312;R-HSA-429992
R-HSA-141405	Inhibition of the proteolytic activity of APC/C required for the onset of anaphase by mitotic spindle checkpoint components	14	20	0.00137798	0.0193698	0.135588	3	3	0.00023622	9606	Homo sapiens	ANAPC15;ANAPC16;UBE2D1;FNDC3A;TM7SF3;ACAT2;ANAPC10;ANAPC11;CDC26;CDC27;CDC16;TMEM208;ANAPC4;TXNIP;TAB2;ANAPC5;BUB3;MAD2L1		R-HSA-141429;R-HSA-141423;R-HSA-141437
R-HSA-141430	Inactivation of APC/C via direct inhibition of the APC/C complex	14	20	0.00137798	0.0193698	0.135588	2	2	0.00015748	9606	Homo sapiens	ANAPC15;ANAPC16;UBE2D1;FNDC3A;TM7SF3;ACAT2;ANAPC10;ANAPC11;CDC26;CDC27;CDC16;TMEM208;ANAPC4;TXNIP;TAB2;ANAPC5;BUB3;MAD2L1		R-HSA-141423;R-HSA-141437
R-HSA-110320	Translesion Synthesis by POLH	16	24	0.00165358	0.0196114	0.13728	8	8	0.000629921	9606	Homo sapiens	VCP;PCNA;RFC4;RFC1;RFC2;RPA1;RPA2;RCHY1;RCBTB2;EBNA1BP2;UBB;ERICH1;DNAJA3;RPA3;UBC;KXD1;RPS27A;UBA52		R-HSA-5655142;R-HSA-5655170;R-HSA-5654989;R-HSA-5654986;R-HSA-110317;R-HSA-110316;R-HSA-110319;R-HSA-5654985
R-HSA-202427	Phosphorylation of CD3 and TCR zeta chains	26	45	0.00310045	0.0199877	0.139914	7	7	0.000551181	9606	Homo sapiens	HLA-DRB5;PTPN22;CD3G;CD3E;CD3D;CD4;PTPRC;LCK;UQCRFS1;HLA-DRA;CSK;DMAP1;CD247;POLR2I;HLA-DRB1;PAG1;HLA-DPA1		R-HSA-202291;R-HSA-202214;R-HSA-202165;R-HSA-8855375;R-HSA-202233;R-HSA-203774;R-HSA-8852200
R-HSA-389948	PD-1 signaling	26	45	0.00310045	0.0199877	0.139914	4	4	0.000314961	9606	Homo sapiens	EEFSEC;HLA-DRB5;CAMK2D;CD3G;CD3E;CD3D;CD4;LCK;UQCRFS1;HLA-DRA;CSK;PTPN6;CD247;POLR2I;ATP6V1D;HLA-DRB1;HLA-DPA1		R-HSA-389762;R-HSA-388828;R-HSA-389759;R-HSA-389758
R-HSA-8854518	AURKA Activation by TPX2	39	74	0.00509853	0.0206649	0.144654	2	2	0.00015748	9606	Homo sapiens	YWHAE;CEP57;USP14;DYNC1I2;DCTN2;MRPS14;DCTN1;SSNA1;CETN2;DCTN3;PCM1;ACTR1A;TUBA1A;SERTAD1;SNRNP70;PPP2R1A;RAD21;CDC27;CNTRL;STX2;IVNS1ABP;OFD1;EIF5B;DYNC1H1;HSP90AA1;CEP135;TUBB;SGTA;CSNK1D;TUBB4B;TUBG1;DYNLL1;TUBA4A;HAUS1;TM9SF2;AKAP9;DRG1;MAPRE1;SFI1;CRK;SDCCAG8;PAFAH1B1		R-HSA-8853405;R-HSA-8853419
R-HSA-5628897	TP53 Regulates Metabolic Genes	61	125	0.00861237	0.0208507	0.145955	23	34	0.00267717	9606	Homo sapiens	YWHAE;GPI;COX7B;YWHAB;MPG;TACO1;COX4I1;PRKAG1;PTEN;COX6A1;COX7C;GLS;YWHAQ;SESN3;SESN1;YWHAH;COX8A;YWHAZ;PRKAB1;COX6B1;COX7A2L;RRAGA;SCO2;RRAGB;DDIT4;BLVRB;CRK;PRKAA1;SEC23A;MYCBP;TXN;COX5B;COX5A;PRDX2;PRDX5;PRDX1;COX11;COX14;SURF1;NDUFA4;ATP13A1;TXNRD1;GSR;COX6C;LRPPRC;AGO3;RHEB;MAN2B2;PPT1;CYCS;LAMTOR2;LAMTOR1;LAMTOR4;LAMTOR3;TNRC6B;LAMTOR5;COX20		R-HSA-5632759;R-HSA-2318752;R-HSA-71682;R-HSA-5632732;R-HSA-70475;R-HSA-5631903;R-HSA-5632766;R-HSA-163214;R-HSA-3341343;R-HSA-73646;R-HSA-70609;R-HSA-5631941;R-HSA-5629189;R-HSA-2321904;R-HSA-5632993;R-HSA-380979;R-HSA-5629187;R-HSA-5632738;R-HSA-5632386;R-HSA-5631885;R-HSA-380927;R-HSA-5632393;R-HSA-5632939
R-HSA-388841	Costimulation by the CD28 family	49	97	0.0066832	0.0209662	0.146763	31	34	0.00267717	9606	Homo sapiens	PRR5;INO80E;CAMK2D;CD3G;PIK3R1;CD3E;CD3D;PPP2CA;CDC42;PPP2R1A;GRAP2;UQCRFS1;THEM4;CTLA4;FYN;CSK;TNFRSF14;RICTOR;RAC1;ICOS;POLR2I;PAK2;ATP6V1D;HLA-DPA1;EEFSEC;ACTR2;HLA-DRB5;ATP13A1;EDEM1;HPS1;PPP2R5A;PPP2R5D;PPP2R5C;VAV1;EEF1A1;CD4;LCK;CD28;HLA-DRA;GRB2;PTPN6;EIF3E;CD247;HLA-DRB1		R-HSA-389381;R-HSA-389762;R-HSA-388814;R-HSA-388809;R-HSA-388808;R-HSA-388811;R-HSA-388817;R-HSA-389523;R-HSA-388829;R-HSA-389788;R-HSA-389532;R-HSA-388828;R-HSA-388831;R-HSA-389919;R-HSA-388830;R-HSA-6790087;R-HSA-2317314;R-HSA-389348;R-HSA-389158;R-HSA-389350;R-HSA-388833;R-HSA-388832;R-HSA-389352;R-HSA-2316429;R-HSA-389354;R-HSA-389941;R-HSA-198640;R-HSA-389759;R-HSA-389758;R-HSA-390329;R-HSA-…
R-HSA-166016	Toll Like Receptor 4 (TLR4) Cascade	69	144	0.00992146	0.0210222	0.147155	82	95	0.00748031	9606	Homo sapiens	ATF1;ATF2;UBE2D2;UBE2D3;ITGB2;UBE2D1;HMGB1;ECSIT;IKBKB;RPS6KA3;TBK1;CASP8;PPP2R1A;NKIRAS2;RPS6KA1;CWC22;MLX;IKBKE;MAP3K7;SKP1;MAP2K3;CAP1;RARS2;DUSP4;MAP2K1;H2AFY;RIPK2;TRAF2;PPP2R5D;FNDC3A;IRAK4;VRK3;CRNKL1;DUSP6;DNM2;SIGIRR;PSMA4;MAPKAPK3;KIF2A;IRF3;TRAF3;SBDS;IRF7;PELI1;MAL;UBE2V1;UBA52;BIRC2;BIRC3;PRPS1;CAMK2D;MAZ;CUL1;TOB1;TANK;RELA;ACAT2;PPP2CA;SOCS1;ERICH1;UBB;PRKAR2A;EXOSC8;PSAP;UBC;MAPK1…		R-HSA-177671;R-HSA-166286;R-HSA-936960;R-HSA-166284;R-HSA-936991;R-HSA-2559414;R-HSA-450325;R-HSA-936986;R-HSA-5609665;R-HSA-199959;R-HSA-5362500;R-HSA-203797;R-HSA-450333;R-HSA-166041;R-HSA-2562564;R-HSA-450337;R-HSA-450222;R-HSA-450346;R-HSA-450358;R-HSA-937022;R-HSA-451634;R-HSA-2213017;R-HSA-166072;R-HSA-166082;R-HSA-937034;R-HSA-2201316;R-HSA-937032;R-HSA-2559456;R-HSA-451649;R-HSA-198731;R-…
R-HSA-5663213	RHO GTPases Activate WASPs and WAVEs	24	41	0.00282486	0.0215364	0.150755	10	10	0.000787402	9606	Homo sapiens	CYFIP2;SF3B5;WIPF1;TCF25;RPL31;ARPC1B;ARPC1A;WAS;BRK1;ACTB;ACTG1;CDC42;AP5M1;UBR7;ORMDL2;MAPK1;NCKAP1L;RAC1;WASF2;NCK1;ACTR3;ACTR2;LYSMD2;DNAJB14;ARPC4;ARPC5;ZFX;SRPK1;ARPC2;ARPC3;ABI1;GRB2		R-HSA-2130194;R-HSA-2029469;R-HSA-2197698;R-HSA-2029466;R-HSA-442592;R-HSA-2029465;R-HSA-2197691;R-HSA-2197690;R-HSA-442586;R-HSA-2029473
R-HSA-2995410	Nuclear Envelope (NE) Reassembly	45	88	0.00606311	0.0217594	0.152316	24	24	0.00188976	9606	Homo sapiens	ANKLE2;NUP107;TCF25;YBX1;TUBA1C;TUBA1B;HINT2;TUBA1A;SUMO1;PPP2R1A;NUP62;PIM1;TOM1;RCC1;BANF1;OSTF1;LBR;EMD;TMPO;SEC13;NUP133;IST1;TUBB;ATRX;NOSIP;VRK1;VRK2;RANGAP1;TUBA4A;SIRT2;CHMP3;NUP54;CHMP4A;NUP98;CHMP6;CHMP7;KPNB1;PRR13;CHMP5;DCTN5;VPS4A;IWS1;PPP2CA;TIFA;LMNA;GAR1;UBE2I;TUBB4B;ZNFX1;CHMP2B;CHMP2A;NMT2;ECHDC2;ACO2;RAN;NUP37		R-HSA-9667952;R-HSA-9668405;R-HSA-9634169;R-HSA-9668415;R-HSA-9624798;R-HSA-3000449;R-HSA-9667965;R-HSA-9615901;R-HSA-9624893;R-HSA-9668419;R-HSA-2995389;R-HSA-2995388;R-HSA-9624800;R-HSA-9615937;R-HSA-9668389;R-HSA-9668395;R-HSA-9634219;R-HSA-9618378;R-HSA-9615945;R-HSA-9668335;R-HSA-9668398;R-HSA-2995376;R-HSA-9624876;R-HSA-9624845
R-HSA-5357905	Regulation of TNFR1 signaling	23	39	0.00268706	0.0223179	0.156225	14	14	0.00110236	9606	Homo sapiens	CALCOCO2;TRADD;SPPL2A;TNFAIP3;IKBKB;SHARPIN;CASP8;UBB;ERICH1;UBC;RPS27A;IVNS1ABP;USP4;IMP3;TXNL1;VRK1;TRAF2;IMP4;TRAF1;TNFRSF1A;CYLD;CLIP4;TAX1BP1;NDUFS1;RBCK1;UBA52;IRF9;BIRC2;BIRC3		R-HSA-5634228;R-HSA-5693108;R-HSA-5357845;R-HSA-5626962;R-HSA-5693055;R-HSA-2672196;R-HSA-5692550;R-HSA-5357828;R-HSA-5357831;R-HSA-5634221;R-HSA-5357928;R-HSA-8863101;R-HSA-5661517;R-HSA-5626953
R-HSA-176187	Activation of ATR in response to replication stress	23	39	0.00268706	0.0223179	0.156225	9	9	0.000708661	9606	Homo sapiens	FEN1;RFC4;PARP1;MCM7;RFC2;RPA1;RPA2;RCBTB2;CDC25B;ORC5;GGA1;EBNA1BP2;DBF4;ORC3;RPA3;ORC2;MCM3;STT3A;C9orf78;MCM5;MCM6;SLC25A20;CCNL1;RAD9A		R-HSA-75010;R-HSA-69604;R-HSA-176116;R-HSA-176101;R-HSA-176298;R-HSA-176250;R-HSA-176264;R-HSA-176318;R-HSA-176175
R-HSA-4085377	SUMOylation of SUMOylation proteins	23	39	0.00268706	0.0223179	0.156225	5	5	0.000393701	9606	Homo sapiens	DCTN5;NUP107;AAAS;SUMO1;TPR;SUMO2;NUP62;TIFA;GAR1;FLOT2;NUP88;OSTF1;RAE1;SEC13;UBE2I;NUP210;NUP133;NOSIP;NUP153;TOPORS;ZNFX1;NUP50;KLHL7;NUP54;NUP98;PRR13;NUP37		R-HSA-4551649;R-HSA-4551683;R-HSA-3968362;R-HSA-4085350;R-HSA-4551679
R-HSA-1445148	Translocation of SLC2A4 (GLUT4) to the plasma membrane	41	79	0.00544302	0.0223858	0.1567	14	15	0.0011811	9606	Homo sapiens	YWHAE;RALA;STXBP3;YWHAB;TCF25;MPG;SNAP23;PRKAG1;ACTB;ACTG1;TUBA1C;TUBA1B;HINT2;TUBA1A;YWHAQ;TBC1D14;RAC1;CAMK2G;RAB8A;YWHAH;RAB4A;BCL11B;EXOC7;TUBB;MYO5A;LNPEP;TUBB4B;YWHAZ;PRKAB1;ITFG1;TUBA4A;RAB11A;RAB10;RALGAPB;TBC1D4;RAB14;MAN2B2;EXOC4;MYH9;CALM3;CALM1;CALM2;CRK;VAMP2;EXOC1		R-HSA-1445143;R-HSA-2316352;R-HSA-1458485;R-HSA-1458463;R-HSA-1445149;R-HSA-1449597;R-HSA-2255342;R-HSA-2255343;R-HSA-1445144;R-HSA-1449574;R-HSA-1454689;R-HSA-2316347;R-HSA-1454699;R-HSA-2316349
R-HSA-168643	Nucleotide-binding domain, leucine rich repeat containing receptor (NLR) signaling pathways	37	70	0.00482293	0.0227557	0.15929	38	46	0.00362205	9606	Homo sapiens	HSP90AB1;TNFAIP3;UBE2D1;DPY30;HSD17B12;TXN;ACAT2;RELA;PYCARD;IKBKB;PSTPIP1;CASP8;UBB;UBC;CASP4;CWC22;CASP1;CASP2;NLRP1;RPS27A;AAMP;MAP3K7;CSNK1G3;H2AFY;RIPK2;CARD8;TXNL1;FNDC3A;MAPK13;CYLD;ITCH;KIF2A;MTHFD2;REL;BCL2;UBE2N;TXNIP;TAB2;SUGT1;UBE2V1;UBA52;BIRC2;BCL2L1;BIRC3		R-HSA-727819;R-HSA-844620;R-HSA-741386;R-HSA-688136;R-HSA-688137;R-HSA-877198;R-HSA-844617;R-HSA-844618;R-HSA-622415;R-HSA-844612;R-HSA-1247960;R-HSA-1250264;R-HSA-844610;R-HSA-873951;R-HSA-168400;R-HSA-9676160;R-HSA-688985;R-HSA-844447;R-HSA-9603905;R-HSA-844440;R-HSA-168405;R-HSA-741395;R-HSA-844438;R-HSA-622420;R-HSA-1250253;R-HSA-706479;R-HSA-741411;R-HSA-874087;R-HSA-879201;R-HSA-1306876;R-H…
R-HSA-167158	Formation of the HIV-1 Early Elongation Complex	22	37	0.00254926	0.0230963	0.161674	5	5	0.000393701	9606	Homo sapiens	SHMT2;CCNH;SLC20A1;MRPS12;SUPT4H1;WDR61;MTMR6;FAM160B1;TATDN1;POLR2B;POLR2C;POLR2D;POLR2E;POLR2G;POLR2H;POLR2I;POLR2J;POLR2K;POLR2L;NELFE;NCBP2;WWP1;ELMOD3;GTF2H1;GTF2F1;SUPT5H;GTF2F2;HAUS1;CDK7;ERCC3;CALR		R-HSA-167072;R-HSA-167089;R-HSA-167478;R-HSA-167083;R-HSA-167085
R-HSA-113418	Formation of the Early Elongation Complex	22	37	0.00254926	0.0230963	0.161674	3	3	0.00023622	9606	Homo sapiens	SHMT2;CCNH;SLC20A1;MRPS12;SUPT4H1;WDR61;MTMR6;FAM160B1;TATDN1;POLR2B;POLR2C;POLR2D;POLR2E;POLR2G;POLR2H;POLR2I;POLR2J;POLR2K;POLR2L;NELFE;NCBP2;WWP1;ELMOD3;GTF2H1;GTF2F1;SUPT5H;GTF2F2;HAUS1;CDK7;ERCC3;CALR		R-HSA-113402;R-HSA-112383;R-HSA-113407
R-HSA-162588	Budding and maturation of HIV virion	22	37	0.00254926	0.0230963	0.161674	3	3	0.00023622	9606	Homo sapiens	TSG101;CCNH;VPS4B;VPS4A;YBX1;IWS1;UBB;ERICH1;UBC;MVB12A;RPS27A;PDCD6IP;VPS37A;CHMP2B;CHMP2A;ECHDC2;CHMP3;UBAP1;CHMP4A;GEMIN7;ACO2;CHMP6;UBA52;CHMP7;PPIA;VPS28;CHMP5		R-HSA-3159232;R-HSA-3159227;R-HSA-3139027
R-HSA-75893	TNF signaling	28	50	0.00344495	0.0231423	0.161996	29	29	0.00228346	9606	Homo sapiens	CALCOCO2;TRADD;SPPL2A;TNFAIP3;UBE2D1;ACAT2;IKBKB;SMPD2;SHARPIN;CASP8;UBB;ERICH1;UBC;FADD;RPS27A;MAP3K7;IVNS1ABP;USP4;IMP3;TXNL1;VRK1;TRAF2;IMP4;FNDC3A;TRAF1;TNFRSF1A;CYLD;ADAM17;CLIP4;TAX1BP1;TAB2;NDUFS1;RBCK1;UBA52;IRF9;BIRC2;BIRC3		R-HSA-5357776;R-HSA-5357904;R-HSA-5357845;R-HSA-5357780;R-HSA-5626962;R-HSA-83656;R-HSA-3371385;R-HSA-83660;R-HSA-5692550;R-HSA-5357828;R-HSA-5357831;R-HSA-5661517;R-HSA-5626953;R-HSA-5634228;R-HSA-5693108;R-HSA-5693055;R-HSA-75240;R-HSA-3371353;R-HSA-5357757;R-HSA-2672196;R-HSA-140978;R-HSA-5626981;R-HSA-5626982;R-HSA-5357860;R-HSA-5634221;R-HSA-5357928;R-HSA-5626988;R-HSA-8863101;R-HSA-83582
R-HSA-4615885	SUMOylation of DNA replication proteins	28	50	0.00344495	0.0231423	0.161996	8	8	0.000629921	9606	Homo sapiens	DCTN5;NUP107;PCNA;AAAS;RNF115;SERTAD1;SUMO1;SUMO3;TPR;SUMO2;NUP62;TIFA;GAR1;FLOT2;NUP88;OSTF1;RAE1;SEC13;UBE2I;NUP210;NUP133;NOSIP;NUP153;RANGAP1;CLIP1;ZNFX1;NUP50;KLHL7;NUP54;NUP98;TOP1;PRR13;NUP37		R-HSA-4615910;R-HSA-4641350;R-HSA-5228525;R-HSA-4641362;R-HSA-4641345;R-HSA-4641342;R-HSA-4655404;R-HSA-4655355
R-HSA-167152	Formation of HIV elongation complex in the absence of HIV Tat	28	50	0.00344495	0.0231423	0.161996	2	2	0.00015748	9606	Homo sapiens	CCNT1;SHMT2;CCNH;SLC20A1;MRPS12;SUPT4H1;WDR61;MTMR6;FAM160B1;TATDN1;POLR2B;POLR2C;POLR2D;POLR2E;POLR2G;POLR2H;POLR2I;POLR2J;EPS15;POLR2K;POLR2L;NELFE;LYPLA1;SUPT16H;NCBP2;WWP1;ELMOD3;GTF2H1;SSRP1;GTF2F1;SUPT5H;GTF2F2;HAUS1;CDK9;CDK7;ERCC3;CALR		R-HSA-167077;R-HSA-167084
R-HSA-4755510	SUMOylation of immune response proteins	9	11	0.000757889	0.0233969	0.163779	5	5	0.000393701	9606	Homo sapiens	NFKBIA;RNF115;UBE2I;SUMO1;SUMO3;SUMO2;REL;IKBKE;TOPORS;RELA		R-HSA-4656914;R-HSA-4755536;R-HSA-4755411;R-HSA-4755478;R-HSA-4755479
R-HSA-202433	Generation of second messenger molecules	32	59	0.00406504	0.0238255	0.164639	15	17	0.00133858	9606	Homo sapiens	VASP;ITK;HLA-DRB5;WAS;CD3G;CD3E;CD3D;METTL23;ZAP70;CD4;LCK;GRAP2;HLA-DRA;EVL;LCP2;CD247;PAK2;HLA-DRB1;HLA-DPA1;NCK1		R-HSA-430183;R-HSA-202241;R-HSA-430180;R-HSA-202375;R-HSA-202407;R-HSA-202245;R-HSA-430190;R-HSA-202248;R-HSA-202216;R-HSA-430135;R-HSA-202354;R-HSA-202325;R-HSA-202331;R-HSA-213407;R-HSA-430201
R-HSA-72086	mRNA Capping	21	35	0.00241146	0.0238637	0.164639	11	11	0.000866142	9606	Homo sapiens	SHMT2;CCNH;SLC20A1;MRPS12;WDR61;FAM160B1;PCM1;POLR2B;POLR2C;POLR2D;POLR2E;POLR2G;POLR2H;POLR2I;POLR2J;POLR2K;POLR2L;RNGTT;NCBP2;WWP1;ELMOD3;GTF2H1;GTF2F1;SUPT5H;GTF2F2;CDK7;ERCC3;CALR		R-HSA-77073;R-HSA-77090;R-HSA-77077;R-HSA-77095;R-HSA-77078;R-HSA-77094;R-HSA-77081;R-HSA-77083;R-HSA-77069;R-HSA-77085;R-HSA-77068
R-HSA-5656169	Termination of translesion DNA synthesis	21	35	0.00241146	0.0238637	0.164639	9	9	0.000708661	9606	Homo sapiens	PCNA;RFC4;RFC1;RFC2;DNAAF2;RPA1;REV1;RPA2;UBE2L6;ISG15;RCBTB2;POLE4;EBNA1BP2;UBB;ERICH1;DNAJA3;RPA3;NSD1;UBC;CDC27;POLE3;POLD2;RPS27A;UBA52		R-HSA-5653766;R-HSA-5653780;R-HSA-5653840;R-HSA-5653838;R-HSA-5653756;R-HSA-5653786;R-HSA-5653770;R-HSA-5653754;R-HSA-5655193
R-HSA-177243	Interactions of Rev with host cellular proteins	26	46	0.00316935	0.0252019	0.164639	14	16	0.00125984	9606	Homo sapiens	DCTN5;NUP107;AAAS;XPO1;TPR;NUP62;TIFA;GAR1;PIM1;RCC1;FLOT2;NUP88;OSTF1;EMB;RAE1;RANBP1;SEC13;NPM1;NUP210;NUP133;NOSIP;NUP153;RANGAP1;ZNFX1;NUP50;KLHL7;NMT2;NUP54;NUP98;RAN;KPNB1;PRR13;NUP37		R-HSA-180739;R-HSA-180736;R-HSA-180710;R-HSA-165028;R-HSA-180709;R-HSA-165034;R-HSA-180687;R-HSA-165043;R-HSA-165047;R-HSA-180885;R-HSA-180725;R-HSA-180728;R-HSA-165055;R-HSA-180732
R-HSA-168276	NS1 Mediated Effects on Host Pathways	26	46	0.00316935	0.0252019	0.164639	3	6	0.000472441	9606	Homo sapiens	DCTN5;NUP107;AAAS;TPR;NUP62;TIFA;GAR1;FLOT2;NUP88;KPNA5;OSTF1;KPNA3;RAE1;KPNA1;EIF2A;SEC13;TRMT10B;NUP210;NUP133;NOSIP;EIF2AK2;NUP153;ISG15;ZNFX1;NUP50;KLHL7;NUP54;NUP98;KPNB1;PRR13;NUP37		R-HSA-168896;R-HSA-1176059;R-HSA-6791035
R-HSA-390450	Folding of actin by CCT/TriC	10	13	0.000895687	0.0253033	0.164639	2	2	0.00015748	9606	Homo sapiens	CCT6A;CCT3;CCT2;TCP1;NAT10;CCT8;CCT7;CALM2;CCT5;ACTB;CCT4		R-HSA-390453;R-HSA-390459
R-HSA-140342	Apoptosis induced DNA fragmentation	10	13	0.000895687	0.0253033	0.164639	11	12	0.000944882	9606	Homo sapiens	DFFA;SERP1;CASP3;HMGB2;HIST1H1D;HMGB1;KPNB1;KPNA1;HIST1H1C;EIF2A		R-HSA-211219;R-HSA-211186;R-HSA-211207;R-HSA-211191;R-HSA-211239;R-HSA-211190;R-HSA-211206;R-HSA-266204;R-HSA-9029667;R-HSA-211224;R-HSA-211247
R-HSA-381183	ATF6 (ATF6-alpha) activates chaperone genes	11	15	0.00103348	0.0265413	0.164639	5	5	0.000393701	9606	Homo sapiens	XBP1;HSPA5;NFYC;LGALS9;CALR;NAA15;ATF6;ATF4;HSP90B1		R-HSA-1791163;R-HSA-1791082;R-HSA-1791150;R-HSA-1791107;R-HSA-1791121
R-HSA-167242	Abortive elongation of HIV-1 transcript in the absence of Tat	17	27	0.00186027	0.0265777	0.164639	2	2	0.00015748	9606	Homo sapiens	NCBP2;SHMT2;MRPS12;SUPT4H1;WWP1;GTF2F1;SUPT5H;GTF2F2;MTMR6;HAUS1;FAM160B1;TATDN1;POLR2B;POLR2C;POLR2D;POLR2E;POLR2G;POLR2H;POLR2I;POLR2J;POLR2K;POLR2L;NELFE		R-HSA-167147;R-HSA-167087
R-HSA-8949215	Mitochondrial calcium ion transport	17	27	0.00186027	0.0265777	0.164639	9	10	0.000787402	9606	Homo sapiens	STOML2;ABCB7;EIF4A3;ZBTB43;PHB;SLC8B1;PHB2;PARL;ANAPC11;SMDT1;PRDX1;VDAC3;VDAC2;PMPCB;YME1L1;VDAC1;MICU2;MICU1		R-HSA-8949688;R-HSA-8949145;R-HSA-8949178;R-HSA-8949659;R-HSA-8949661;R-HSA-8949649;R-HSA-8949668;R-HSA-8953461;R-HSA-8949703
R-HSA-6807004	Negative regulation of MET activity	16	25	0.00172247	0.0270736	0.164639	10	10	0.000787402	9606	Homo sapiens	PTPN1;USP8;LIG1;SH3KBP1;EYA3;EDEM2;STAM;GABPB1;IPO5;TUBA1A;UBB;ERICH1;HGS;UBC;LRIG1;GRB2;ASL;RPS27A;UBA52;EPS15;PTPN2		R-HSA-8875431;R-HSA-6807027;R-HSA-8875443;R-HSA-8875490;R-HSA-6807008;R-HSA-8875183;R-HSA-8875374;R-HSA-8874685;R-HSA-8875451;R-HSA-8875482
R-HSA-9609523	Insertion of tail-anchored proteins into the endoplasmic reticulum membrane	16	25	0.00172247	0.0270736	0.164639	7	7	0.000551181	9606	Homo sapiens	UBL4A;ARSA;PRNP;CYB5A;CAMLG;SGTA;GTF2H1;UBE2J2;ALDH3A2;SERP1;VAPA;ASNA1;SEC61G;FPGS;SEC61B;CAMK2G;EMD;VAMP2		R-HSA-9609921;R-HSA-9609860;R-HSA-9610442;R-HSA-9609899;R-HSA-9617595;R-HSA-9617596;R-HSA-9609917
R-HSA-381033	ATF6 (ATF6-alpha) activates chaperones	12	17	0.00117128	0.0272664	0.164639	10	10	0.000787402	9606	Homo sapiens	MBTPS1;XBP1;HSPA5;NFYC;LGALS9;CALR;NAA15;ATF6;ATF4;HSP90B1		R-HSA-1791163;R-HSA-1791082;R-HSA-381158;R-HSA-420818;R-HSA-1791150;R-HSA-381026;R-HSA-381186;R-HSA-1791107;R-HSA-1791121;R-HSA-381135
R-HSA-8949664	Processing of SMDT1	12	17	0.00117128	0.0272664	0.164639	5	5	0.000393701	9606	Homo sapiens	SMDT1;STOML2;ABCB7;EIF4A3;ZBTB43;YME1L1;PMPCB;PHB;MICU2;MICU1;PHB2;PARL		R-HSA-8949659;R-HSA-8949661;R-HSA-8949649;R-HSA-8949668;R-HSA-8953461
R-HSA-202430	Translocation of ZAP-70 to Immunological synapse	24	42	0.00289376	0.0273836	0.164639	4	4	0.000314961	9606	Homo sapiens	HLA-DRB5;PTPN22;CD3G;CD3E;CD3D;ZAP70;CD4;LCK;HLA-DRA;DMAP1;CD247;HLA-DRB1;HLA-DPA1		R-HSA-8855381;R-HSA-202168;R-HSA-202344;R-HSA-202174
R-HSA-163210	Formation of ATP by chemiosmotic coupling	15	23	0.00158468	0.0274398	0.164639	3	3	0.00023622	9606	Homo sapiens	EXOC7;ATP5A1;ATP5C1;ATP5J;ATP5I;ATP5G3;ATP5H;ATP5O;ATP5G2;ATP5F1;ATP5G1;ATP5L;ATP5J2;ATP5B;PHKG1;ATP5E;ATP5D		R-HSA-164834;R-HSA-164832;R-HSA-164840
R-HSA-450385	Butyrate Response Factor 1 (BRF1) binds and destabilizes mRNA	13	19	0.00130908	0.0275995	0.165597	6	6	0.000472441	9606	Homo sapiens	YWHAB;CELF1;DIS3;ANXA5;PPP2R5A;ZFP36L1;EXOSC7;EXOSC5;NIPAL3;EXOSC8;DCP1A;EXOSC3;EXOSC2;DCP2;EXOSC1		R-HSA-450406;R-HSA-482788;R-HSA-450517;R-HSA-450474;R-HSA-450490;R-HSA-450488
R-HSA-450513	Tristetraprolin (TTP, ZFP36) binds and destabilizes mRNA	13	19	0.00130908	0.0275995	0.165597	4	4	0.000314961	9606	Homo sapiens	DHRS12;YWHAB;CELF1;DIS3;ANXA5;PPP2R5A;ZFP36L1;EXOSC7;ZFP36;EXOSC5;NIPAL3;EXOSC8;DCP1A;EXOSC3;EXOSC2;DCP2;EXOSC1		R-HSA-450400;R-HSA-450431;R-HSA-450463;R-HSA-450394
R-HSA-4551638	SUMOylation of chromatin organization proteins	33	62	0.00427174	0.0276035	0.165621	15	15	0.0011811	9606	Homo sapiens	DCTN5;HDAC2;NUP107;SATB1;HDAC1;CHD3;GATA3;AAAS;CYTH2;CHCHD3;SUMO1;SUMO3;TPR;SUMO2;NUP62;TIFA;GAR1;FLOT2;NUP88;OSTF1;HADH;RAE1;SNX5;RBM17;SEC13;UBE2I;CBX5;NUP210;NUP133;PTGES3;NOSIP;COMMD3;NUP153;PHC3;COMMD4;PIAS1;ZNFX1;NUP50;KLHL7;NUP54;NUP98;HIST1H4C;PRR13;NUP37;R3HDM2		R-HSA-4551655;R-HSA-6804485;R-HSA-4570496;R-HSA-8956365;R-HSA-4615872;R-HSA-4615905;R-HSA-4615873;R-HSA-4616015;R-HSA-4551727;R-HSA-4570485;R-HSA-4615987;R-HSA-4615889;R-HSA-4615839;R-HSA-4615900;R-HSA-4615933
R-HSA-5683057	MAPK family signaling cascades	151	348	0.0239768	0.0280496	0.168298	81	86	0.00677165	9606	Homo sapiens	CYFIP2;DGKA;TACO1;ARAF;PEBP1;UBE3A;WDR83;ACTB;ACTG1;PSMD8;PSMD9;NUB1;PSMD6;CCND3;PSMD7;CCND2;PSMD4;HENMT1;PPP2R1A;MYC;PSMD2;OGFOD1;PSMD3;NIPAL3;IL6R;FBXO9;ZBP1;FBXW4;MAP2K1;MAP2K2;TAP1;RBX1;PDIA4;EEF1A1;PSME3;AKAP9;PSME1;UBE2V2;PSME2;TARS2;TLN1;RAF1;UBA52;KPNB1;PSMD10;PXK;PSMD12;RNASEH2A;PFKFB3;ANAPC15;PSMD11;PSMD14;SHC1;PSMD13;RPN1;PHB;IQGAP1;RASAL3;STK4;RASGRP1;RAP1B;RAP1A;UBB;UBC;PCBP2;ASL;PSM…		R-HSA-5692754;R-HSA-5687123;R-HSA-5692755;R-HSA-5687120;R-HSA-5687121;R-HSA-5692764;R-HSA-5692761;R-HSA-5675206;R-HSA-5658438;R-HSA-5687109;R-HSA-5658435;R-HSA-5687107;R-HSA-5687105;R-HSA-389788;R-HSA-5692749;R-HSA-5687115;R-HSA-5687112;R-HSA-5687113;R-HSA-5672950;R-HSA-109857;R-HSA-5658231;R-HSA-5672951;R-HSA-5672948;R-HSA-5692788;R-HSA-109858;R-HSA-109860;R-HSA-5675376;R-HSA-109863;R-HSA-109862…
R-HSA-69190	DNA strand elongation	22	38	0.00261816	0.0296641	0.177984	14	15	0.0011811	9606	Homo sapiens	FEN1;PCNA;RFC4;MCM7;RFC1;LIG1;RFC2;PRIM1;RPA1;RPA2;UBE2A;PEPD;RCBTB2;RRP7A;EBNA1BP2;NACA;DNAJA3;RPA3;CDC27;POLD2;MCM3;MCM5;MCM6;CCNL1		R-HSA-69152;R-HSA-69127;R-HSA-69063;R-HSA-176942;R-HSA-69068;R-HSA-69074;R-HSA-69173;R-HSA-69140;R-HSA-69142;R-HSA-69144;R-HSA-69053;R-HSA-69116;R-HSA-169468;R-HSA-176956
R-HSA-3371556	Cellular response to heat stress	64	135	0.00930136	0.0303848	0.182309	29	29	0.00228346	9606	Homo sapiens	YWHAE;ZCCHC10;HSP90AB1;NUP107;DOCK8;HSPB1;BRK1;CBLB;CCAR2;NUB1;MAEA;NUP62;DHX15;FLOT2;OSTF1;SEC13;HSP90AA1;NUP210;NUP133;HSBP1;NOSIP;EEF1A1;DNAJC2;DNAJC7;NUP50;NUP54;NUP98;FKBP4;CRK;PRR13;DCTN5;VCP;CAMK2D;RPS19BP1;MRPL18;AAAS;HSPA14;DEDD2;DNAJB1;HSPH1;DNAJB6;UBB;TIFA;HSF1;TPR;GAR1;MAPK1;ZNF106;NUP88;SLC25A20;RAE1;CAMK2G;HSPA9;HSPA8;HSPA5;ST13;ATP13A1;PTGES3;RPA1;DTNBP1;RPA2;NUP153;ZNFX1;RPA3;KLHL…		R-HSA-5324632;R-HSA-4793925;R-HSA-5082369;R-HSA-3371518;R-HSA-3371582;R-HSA-3371554;R-HSA-4793819;R-HSA-3371435;R-HSA-5324617;R-HSA-5252041;R-HSA-5082391;R-HSA-3371567;R-HSA-5082384;R-HSA-5082387;R-HSA-3371537;R-HSA-5251955;R-HSA-5082409;R-HSA-5251959;R-HSA-5082405;R-HSA-5333051;R-HSA-3371586;R-HSA-3371527;R-HSA-3371591;R-HSA-5251942;R-HSA-3371467;R-HSA-3371531;R-HSA-5082356;R-HSA-4793911;R-HSA-5…
R-HSA-76046	RNA Polymerase III Transcription Initiation	21	36	0.00248036	0.0308288	0.184973	13	13	0.00102362	9606	Homo sapiens	OSBPL9;ZNF143;GTF3C2;SMARCC1;GTF3C5;POLR3GL;GTF3C6;GTF3A;WWP1;SNAPC5;TXLNA;SNAPC3;POLR1C;DNAJB11;POLR3F;POLR2E;POLR1D;POLR3H;STAT6;POLR2H;BDP1;POLR3K;POLR2K;POLR2L		R-HSA-83723;R-HSA-83788;R-HSA-83791;R-HSA-83790;R-HSA-83793;R-HSA-76052;R-HSA-112150;R-HSA-76054;R-HSA-112152;R-HSA-76056;R-HSA-83803;R-HSA-83805;R-HSA-76060
R-HSA-6804756	Regulation of TP53 Activity through Phosphorylation	47	95	0.0065454	0.0314383	0.18863	18	26	0.00204724	9606	Homo sapiens	TP53RK;MPG;MTMR14;PRKAG1;HNRNPR;NOC2L;RCBTB2;KAT5;UBE2Q2;BRD1;SUPT16H;RFC4;CSNK2A1;RFC2;PRKAB1;EBNA1BP2;UBA52;EIF1B;RHNO1;PRKAA1;USP15;TAF9;GMCL1;ZMPSTE24;CLN3;GGA1;ERICH1;UBB;UBC;SLC25A20;RPS27A;PLK3;TAF15;TAF12;TAF10;TAF11;RPA1;RPA2;SSRP1;UBE2A;CDK5;MAN2B2;RPA3;STT3A;MDM2;TAF7;PIN1;MDM4;ATM;TAF3;RAD9A		R-HSA-6805479;R-HSA-3222128;R-HSA-6805126;R-HSA-6805061;R-HSA-6798373;R-HSA-3215251;R-HSA-6805285;R-HSA-6799332;R-HSA-6798372;R-HSA-6805059;R-HSA-6805122;R-HSA-6799246;R-HSA-6805399;R-HSA-6805109;R-HSA-6799409;R-HSA-6805470;R-HSA-6805276;R-HSA-5693609
R-HSA-9645723	Diseases of programmed cell death	19	32	0.00220477	0.0331655	0.198993	22	23	0.00181102	9606	Homo sapiens	YWHAE;CAST;JUN;FEN1;RNASEH2A;SOD2;GMCL1;CDC25B;PRDX2;CDK5;CAPNS1;C1QBP;PRDX1;LMNA;MLX;CAPN2;CAPN1;CRK		R-HSA-8868134;R-HSA-8863014;R-HSA-8863013;R-HSA-8863012;R-HSA-8868260;R-HSA-8870628;R-HSA-8863587;R-HSA-8863011;R-HSA-8863008;R-HSA-8870703;R-HSA-8870698;R-HSA-8868567;R-HSA-8870710;R-HSA-8868340;R-HSA-9645766;R-HSA-8863007;R-HSA-8870558;R-HSA-8870686;R-HSA-8868573;R-HSA-8868666;R-HSA-8863674;R-HSA-8868344
R-HSA-8863678	Neurodegenerative Diseases	18	30	0.00206697	0.0343125	0.205875	21	22	0.00173228	9606	Homo sapiens	YWHAE;CAST;JUN;FEN1;RNASEH2A;SOD2;GMCL1;CDC25B;PRDX2;CDK5;CAPNS1;PRDX1;LMNA;MLX;CAPN2;CAPN1;CRK		R-HSA-8868134;R-HSA-8863014;R-HSA-8863013;R-HSA-8863012;R-HSA-8868260;R-HSA-8870628;R-HSA-8863587;R-HSA-8863011;R-HSA-8863008;R-HSA-8870703;R-HSA-8870698;R-HSA-8868567;R-HSA-8870710;R-HSA-8868340;R-HSA-8863007;R-HSA-8870558;R-HSA-8870686;R-HSA-8868573;R-HSA-8868666;R-HSA-8863674;R-HSA-8868344
R-HSA-8862803	Deregulated CDK5 triggers multiple neurodegenerative pathways in Alzheimer's disease models	18	30	0.00206697	0.0343125	0.205875	21	22	0.00173228	9606	Homo sapiens	YWHAE;CAST;JUN;FEN1;RNASEH2A;SOD2;GMCL1;CDC25B;PRDX2;CDK5;CAPNS1;PRDX1;LMNA;MLX;CAPN2;CAPN1;CRK		R-HSA-8868134;R-HSA-8863014;R-HSA-8863013;R-HSA-8863012;R-HSA-8868260;R-HSA-8870628;R-HSA-8863587;R-HSA-8863011;R-HSA-8863008;R-HSA-8870703;R-HSA-8870698;R-HSA-8868567;R-HSA-8870710;R-HSA-8868340;R-HSA-8863007;R-HSA-8870558;R-HSA-8870686;R-HSA-8868573;R-HSA-8868666;R-HSA-8863674;R-HSA-8868344
R-HSA-3232142	SUMOylation of ubiquitinylation proteins	24	43	0.00296266	0.0343719	0.206231	3	3	0.00023622	9606	Homo sapiens	DCTN5;NUP107;AAAS;CYTH2;SUMO1;TPR;NUP62;TIFA;GAR1;FLOT2;NUP88;VHL;OSTF1;RAE1;SEC13;UBE2I;NUP210;NUP133;NOSIP;NUP153;PIAS1;ZNFX1;NUP50;KLHL7;MDM2;NUP54;NUP98;PRR13;NUP37		R-HSA-5228523;R-HSA-4551721;R-HSA-3000434
R-HSA-204005	COPII-mediated vesicle transport	39	77	0.00530522	0.0345969	0.207581	16	16	0.00125984	9606	Homo sapiens	RAB1A;SEC23A;TMED10;PFKFB3;STX17;SAR1B;DGKA;RAB1B;USO1;UBE2D3;THYN1;NAPG;PPP6C;LMAN1;PRDX5;SCFD1;TFG;RNF138;LMAN2;TMED2;CD59;NAE1;CTSC;NELFE;SEC31A;TRAPPC2;ANKRD28;TRAPPC3;SEC13;TRAPPC1;TRAPPC2L;ANXA2;TRAPPC4;AP3D1;CSNK1D;JOSD1;TRAPPC6A;CNIH1;EIF2S3;IFT43;TBC1D20;SHKBP1;SEC22B;ERGIC2;SEC22C		R-HSA-5694423;R-HSA-5694421;R-HSA-5694418;R-HSA-203973;R-HSA-5694417;R-HSA-6814831;R-HSA-5694527;R-HSA-203977;R-HSA-204008;R-HSA-5694522;R-HSA-5694425;R-HSA-5694439;R-HSA-6814833;R-HSA-5694446;R-HSA-5694441;R-HSA-5694409
R-HSA-109606	Intrinsic Pathway for Apoptosis	32	61	0.00420284	0.0349332	0.209599	53	62	0.00488189	9606	Homo sapiens	YWHAE;ROCK1;YWHAB;APIP;ARHGAP4;CASP7;CASP8;PPP3CC;YWHAQ;CASP3;C1QBP;PMAIP1;MAPK1;BAK1;BID;YWHAH;NAA10;BAD;CARD8;STAT3;GZMB;TIMM44;DYNLL1;YWHAZ;INPP4B;NMT1;BCL2;BAX;CYCS;CRK;BCL2L1		R-HSA-139906;R-HSA-4331331;R-HSA-114307;R-HSA-139905;R-HSA-114306;R-HSA-508163;R-HSA-508162;R-HSA-114440;R-HSA-139913;R-HSA-139918;R-HSA-4331340;R-HSA-139917;R-HSA-168848;R-HSA-139920;R-HSA-6804596;R-HSA-168849;R-HSA-9627056;R-HSA-114352;R-HSA-114354;R-HSA-140214;R-HSA-141367;R-HSA-114361;R-HSA-140216;R-HSA-140217;R-HSA-140221;R-HSA-9627089;R-HSA-198347;R-HSA-6804652;R-HSA-114252;R-HSA-114254;R-H…
R-HSA-2470946	Cohesin Loading onto Chromatin	8	10	0.00068899	0.0350859	0.210516	2	2	0.00015748	9606	Homo sapiens	RSL1D1;NIPBL;TOR1A;STAG2;RAD21;PDS5B;SMC3;WAPL		R-HSA-2470935;R-HSA-2468040
R-HSA-167169	HIV Transcription Elongation	28	52	0.00358275	0.0351496	0.210898	15	15	0.0011811	9606	Homo sapiens	CCNT1;SHMT2;CCNH;SLC20A1;MRPS12;SUPT4H1;WDR61;MTMR6;FAM160B1;TATDN1;POLR2B;POLR2C;POLR2D;POLR2E;POLR2G;POLR2H;POLR2I;POLR2J;EPS15;POLR2K;POLR2L;NELFE;LYPLA1;SUPT16H;NCBP2;WWP1;ELMOD3;GTF2H1;SSRP1;GTF2F1;SUPT5H;GTF2F2;HAUS1;CDK9;CDK7;ERCC3;CALR		R-HSA-167234;R-HSA-167072;R-HSA-167147;R-HSA-167083;R-HSA-167087;R-HSA-167181;R-HSA-167085;R-HSA-170706;R-HSA-170704;R-HSA-167089;R-HSA-167478;R-HSA-167191;R-HSA-167192;R-HSA-167196;R-HSA-167197
R-HSA-167246	Tat-mediated elongation of the HIV-1 transcript	28	52	0.00358275	0.0351496	0.210898	8	8	0.000629921	9606	Homo sapiens	CCNT1;SHMT2;CCNH;SLC20A1;MRPS12;SUPT4H1;WDR61;MTMR6;FAM160B1;TATDN1;POLR2B;POLR2C;POLR2D;POLR2E;POLR2G;POLR2H;POLR2I;POLR2J;EPS15;POLR2K;POLR2L;NELFE;LYPLA1;SUPT16H;NCBP2;WWP1;ELMOD3;GTF2H1;SSRP1;GTF2F1;SUPT5H;GTF2F2;HAUS1;CDK9;CDK7;ERCC3;CALR		R-HSA-170706;R-HSA-167234;R-HSA-170704;R-HSA-167191;R-HSA-167192;R-HSA-167196;R-HSA-167181;R-HSA-167197
R-HSA-75067	Processing of Capped Intronless Pre-mRNA	17	28	0.00192917	0.0354219	0.212531	10	10	0.000787402	9606	Homo sapiens	SLBP;CPSF7;CPSF6;NCBP2;CSTF3;CPSF2;RPL35A;WDR33;LSM10;NUDT21;ATXN3;FIP1L1;PCF11;UQCRC1;SNRPG;PAPOLA;SNRPE;SNRPF;SNRPD3;SNRPB		R-HSA-77585;R-HSA-77584;R-HSA-77586;R-HSA-77589;R-HSA-77591;R-HSA-77590;R-HSA-77593;R-HSA-77592;R-HSA-111437;R-HSA-111438
R-HSA-76061	RNA Polymerase III Transcription Initiation From Type 1 Promoter	17	28	0.00192917	0.0354219	0.212531	5	5	0.000393701	9606	Homo sapiens	OSBPL9;GTF3C2;GTF3C5;POLR3GL;GTF3C6;GTF3A;WWP1;TXLNA;POLR1C;POLR3F;POLR2E;POLR1D;POLR3H;STAT6;POLR2H;BDP1;POLR3K;POLR2K;POLR2L		R-HSA-76052;R-HSA-76054;R-HSA-76056;R-HSA-83723;R-HSA-76060
R-HSA-76071	RNA Polymerase III Transcription Initiation From Type 3 Promoter	17	28	0.00192917	0.0354219	0.212531	4	4	0.000314961	9606	Homo sapiens	OSBPL9;ZNF143;SMARCC1;POLR3GL;WWP1;SNAPC5;TXLNA;SNAPC3;POLR1C;DNAJB11;POLR3F;POLR2E;POLR1D;POLR3H;STAT6;POLR2H;BDP1;POLR3K;POLR2K;POLR2L		R-HSA-83793;R-HSA-112152;R-HSA-83803;R-HSA-83791
R-HSA-180746	Nuclear import of Rev protein	23	41	0.00282486	0.035936	0.215616	7	7	0.000551181	9606	Homo sapiens	DCTN5;NUP107;AAAS;TPR;NUP62;TIFA;GAR1;PIM1;RCC1;FLOT2;NUP88;OSTF1;RAE1;SEC13;NPM1;NUP210;NUP133;NOSIP;NUP153;ZNFX1;NUP50;KLHL7;NMT2;NUP54;NUP98;RAN;KPNB1;PRR13;NUP37		R-HSA-180736;R-HSA-180710;R-HSA-180725;R-HSA-180709;R-HSA-180728;R-HSA-180687;R-HSA-180732
R-HSA-9663891	Selective autophagy	44	89	0.00613201	0.0365931	0.219559	39	48	0.00377953	9606	Homo sapiens	DYNC1I2;VCP;STAU1;TCF25;MPG;PRKAG1;PARK7;TOMM20;TOMM22;FXR1;TUBA1C;MAP1LC3B;TUBA1B;HINT2;TUBA1A;UBB;ERICH1;HSF1;UBC;ASCC3;RPS27A;ATG5;HSPA8;DYNC1H1;HSP90AA1;CSNK2A1;TUBB;RFXANK;TUBB4B;DYNLL1;PRKAB1;TUBA4A;ATG12;MAN2B2;NBR1;TOMM7;UBE2N;PLIN3;PLIN2;ATM;VDAC1;DYNLRB1;VIM;UBE2V1;UBA52;PRMT9;SQSTM1;CCDC90B		R-HSA-9674131;R-HSA-9664850;R-HSA-9646354;R-HSA-9664855;R-HSA-9646679;R-HSA-9641111;R-HSA-9641109;R-HSA-9613530;R-HSA-9664862;R-HSA-9646685;R-HSA-8948039;R-HSA-5205663;R-HSA-9641089;R-HSA-5205661;R-HSA-9646347;R-HSA-8959571;R-HSA-9613513;R-HSA-9641096;R-HSA-9674127;R-HSA-8959573;R-HSA-5205649;R-HSA-9646348;R-HSA-9664883;R-HSA-9664881;R-HSA-9664880;R-HSA-9646390;R-HSA-5205673;R-HSA-9664888;R-HSA-9…
R-HSA-73762	RNA Polymerase I Transcription Initiation	27	50	0.00344495	0.0368881	0.221328	6	6	0.000472441	9606	Homo sapiens	HDAC2;RRN3;CCNH;HDAC1;SLC20A1;WDR61;CHD4;CHD3;TAF1D;ZNRD1;SOCS1;RBBP4;TWISTNB;POLR2E;UBTF;RBBP7;POLR2H;POLR2K;POLR2L;OSBPL9;CAST;CEP135;RPA1;WWP1;RPA2;ELMOD3;GTF2H1;TUBE1;CDK7;ERCC3;RAB14;POLR1C;POLR1D;CALR;DCP2		R-HSA-73729;R-HSA-73865;R-HSA-73736;R-HSA-73739;R-HSA-73757;R-HSA-73758
R-HSA-9020958	Interleukin-21 signaling	9	12	0.000826788	0.0373611	0.224166	5	5	0.000393701	9606	Homo sapiens	STAT5A;STAT1;STAT3;IL21R;STAT4;IL2RG;JAK3;JAK1		R-HSA-9006873;R-HSA-9006844;R-HSA-9005980;R-HSA-9006850;R-HSA-9006870
R-HSA-167243	Tat-mediated HIV elongation arrest and recovery	22	39	0.00268706	0.0375527	0.225316	3	3	0.00023622	9606	Homo sapiens	CCNT1;SHMT2;MRPS12;SUPT4H1;MTMR6;FAM160B1;TATDN1;POLR2B;POLR2C;POLR2D;POLR2E;POLR2G;POLR2H;POLR2I;POLR2J;EPS15;POLR2K;POLR2L;NELFE;LYPLA1;SUPT16H;WWP1;SSRP1;GTF2F1;SUPT5H;GTF2F2;HAUS1;CDK9		R-HSA-167090;R-HSA-167459;R-HSA-167148
R-HSA-167238	Pausing and recovery of Tat-mediated HIV elongation	22	39	0.00268706	0.0375527	0.225316	2	2	0.00015748	9606	Homo sapiens	CCNT1;SHMT2;MRPS12;SUPT4H1;MTMR6;FAM160B1;TATDN1;POLR2B;POLR2C;POLR2D;POLR2E;POLR2G;POLR2H;POLR2I;POLR2J;EPS15;POLR2K;POLR2L;NELFE;LYPLA1;SUPT16H;WWP1;SSRP1;GTF2F1;SUPT5H;GTF2F2;HAUS1;CDK9		R-HSA-167076;R-HSA-167150
R-HSA-164938	Nef-mediates down modulation of cell surface receptors by recruiting them to clathrin adapters	14	22	0.00151578	0.038237	0.229422	15	15	0.0011811	9606	Homo sapiens	ARF1;AP1B1;HLA-A;AP2B1;GTF2E2;CD4;AP1G2;LCK;AP2S1;AP1S2;CD28;UQCRFS1;B2M;AP2M1;ARF5;AP1M1		R-HSA-182243;R-HSA-182279;R-HSA-182186;R-HSA-182286;R-HSA-200879;R-HSA-167630;R-HSA-167566;R-HSA-167597;R-HSA-167601;R-HSA-167537;R-HSA-167633;R-HSA-182198;R-HSA-182263;R-HSA-167637;R-HSA-182171
R-HSA-5205685	Pink/Parkin Mediated Mitophagy	14	22	0.00151578	0.038237	0.229422	5	8	0.000629921	9606	Homo sapiens	STAU1;RFXANK;TOMM20;ATG12;TOMM22;MAP1LC3B;UBB;ERICH1;UBC;TOMM7;VDAC1;DYNLRB1;ASCC3;RPS27A;UBA52;SQSTM1;ATG5		R-HSA-5205663;R-HSA-5205661;R-HSA-5205673;R-HSA-5205682;R-HSA-5205649
R-HSA-73893	DNA Damage Bypass	30	57	0.00392724	0.0386059	0.231635	34	34	0.00267717	9606	Homo sapiens	VCP;PCNA;UBE2L6;RCHY1;RCBTB2;ZNHIT1;UBB;ERICH1;NSD1;UBC;POLD2;CDC27;USP1;RPS27A;RFC4;UBE2B;RFC1;RFC2;DNAAF2;RPA1;REV1;RPA2;ISG15;RBX1;MAD2L2;CUL4A;POLE4;DDB1;EBNA1BP2;DNAJA3;RPA3;POLE3;KXD1;UBA52		R-HSA-5655892;R-HSA-5656148;R-HSA-5653780;R-HSA-5653840;R-HSA-5656158;R-HSA-5655965;R-HSA-5653786;R-HSA-5655835;R-HSA-5651992;R-HSA-5655193;R-HSA-5653766;R-HSA-5655170;R-HSA-5653838;R-HSA-5654989;R-HSA-5654986;R-HSA-5653770;R-HSA-5654985;R-HSA-5652151;R-HSA-110307;R-HSA-110308;R-HSA-110311;R-HSA-5653756;R-HSA-110317;R-HSA-5653754;R-HSA-110316;R-HSA-5655483;R-HSA-110319;R-HSA-5655481;R-HSA-5655142…
R-HSA-9020558	Interleukin-2 signaling	10	14	0.000964586	0.0386312	0.231787	18	18	0.00141732	9606	Homo sapiens	STAT5A;SHC1;LCK;IL2RA;IL2RB;UQCRFS1;PTK2B;IL2RG;JAK3;JAK1		R-HSA-451942;R-HSA-450054;R-HSA-452102;R-HSA-919404;R-HSA-452100;R-HSA-508292;R-HSA-508451;R-HSA-508513;R-HSA-507937;R-HSA-452097;R-HSA-450063;R-HSA-452108;R-HSA-450027;R-HSA-451895;R-HSA-451900;R-HSA-452122;R-HSA-508282;R-HSA-452091
R-HSA-9013973	TICAM1-dependent activation of IRF3/IRF7	10	14	0.000964586	0.0386312	0.231787	9	9	0.000708661	9606	Homo sapiens	CAP1;TRAF2;TANK;TBK1;UBB;IRF3;ERICH1;TRAF3;UBC;IRF7;RPS27A;IKBKE;UBA52		R-HSA-9013992;R-HSA-9013979;R-HSA-9013978;R-HSA-177671;R-HSA-168933;R-HSA-9013985;R-HSA-9013986;R-HSA-9013974;R-HSA-9013990
R-HSA-450604	KSRP (KHSRP) binds and destabilizes mRNA	13	20	0.00137798	0.0388577	0.233146	3	5	0.000393701	9606	Homo sapiens	CELF1;DIS3;ANXA5;PARN;PPP2R5A;YWHAZ;DUSP6;EXOSC7;EXOSC5;NIPAL3;EXOSC8;EXOSC3;EXOSC2;DCP2;EXOSC1		R-HSA-450422;R-HSA-451152;R-HSA-450620
R-HSA-170834	Signaling by TGF-beta Receptor Complex	42	85	0.00585641	0.0405238	0.243143	77	82	0.00645669	9606	Homo sapiens	HBS1L;CCNT1;UBE2D3;UBE2D1;CCNC;TAZ;PPP1CB;PPP1CC;XPO1;MYC;EMB;JUNB;SLC39A1;TGIF1;CHID1;PARP1;TMOD3;FNDC3A;SIRT7;RHOA;TGFBR2;COX7A2L;NCOR1;STRAP;UBA52;KPNB1;PPP1R15A;USP15;HDAC1;NEDD8;FURIN;ACAT2;ERICH1;UBB;UBC;E2F4;RPS27A;SKIL;SMAD2;CHTOP;SMAD3;USP9X;TPRKB;PPP1CA;FKBP1A;CDK9;SNW1;STUB1;TAB2;B9D2		R-HSA-178178;R-HSA-2186785;R-HSA-2160931;R-HSA-2160932;R-HSA-2187303;R-HSA-2160935;R-HSA-870538;R-HSA-4332235;R-HSA-2187309;R-HSA-4332236;R-HSA-178189;R-HSA-2187325;R-HSA-209055;R-HSA-2176445;R-HSA-2187395;R-HSA-2134532;R-HSA-178215;R-HSA-178218;R-HSA-870437;R-HSA-2187401;R-HSA-173483;R-HSA-173481;R-HSA-2187405;R-HSA-2186767;R-HSA-173488;R-HSA-2186643;R-HSA-2127257;R-HSA-870449;R-HSA-2187293;R-HS…
R-HSA-6806003	Regulation of TP53 Expression and Degradation	25	46	0.00316935	0.0406195	0.243717	33	35	0.00275591	9606	Homo sapiens	PRR5;RNF34;PHF20;PRDM1;ZMPSTE24;PPP2CA;CLN3;UBB;ERICH1;PPP2R1A;UBC;SNX9;RICTOR;RPS27A;ACTR2;DAXX;USP7;ATP13A1;HPS1;PPP2R5C;CCT6A;CCNG1;MDM2;MDM4;ATM;UBA52		R-HSA-6792871;R-HSA-198599;R-HSA-6804194;R-HSA-6804193;R-HSA-3222072;R-HSA-349455;R-HSA-6792491;R-HSA-3215295;R-HSA-6804724;R-HSA-6791409;R-HSA-6793661;R-HSA-5633460;R-HSA-6804998;R-HSA-6804741;R-HSA-5689972;R-HSA-6795460;R-HSA-6804996;R-HSA-6793666;R-HSA-6804879;R-HSA-6804942;R-HSA-6795667;R-HSA-6795473;R-HSA-349426;R-HSA-6792863;R-HSA-3700992;R-HSA-6804191;R-HSA-6805022;R-HSA-6804188;R-HSA-6804…
R-HSA-3899300	SUMOylation of transcription cofactors	24	44	0.00303156	0.0426183	0.25571	27	27	0.00212598	9606	Homo sapiens	ZNF131;DDX5;DDX46;CTBP1;PARK7;CYTH2;PCM1;RNF115;TRIM28;SUMO1;SIN3A;SUMO3;SUMO2;SAFB2;SNX5;DDX17;CD53;NCOA2;DAXX;NPM1;UBE2I;COMMD3;PHC3;TOPORS;PIAS1;EEF1A1;MAL		R-HSA-4085372;R-HSA-3108203;R-HSA-3296126;R-HSA-4090288;R-HSA-4085296;R-HSA-4090284;R-HSA-3903017;R-HSA-4085994;R-HSA-4086059;R-HSA-4085992;R-HSA-3900194;R-HSA-4085347;R-HSA-3900070;R-HSA-3108209;R-HSA-3899291;R-HSA-5228521;R-HSA-4086036;R-HSA-3900177;R-HSA-3927824;R-HSA-3927959;R-HSA-4085331;R-HSA-3900047;R-HSA-3927886;R-HSA-4086088;R-HSA-4085318;R-HSA-4086083;R-HSA-3782535
R-HSA-165054	Rev-mediated nuclear export of HIV RNA	24	44	0.00303156	0.0426183	0.25571	8	10	0.000787402	9606	Homo sapiens	DCTN5;NUP107;AAAS;XPO1;TPR;NUP62;TIFA;GAR1;PIM1;RCC1;FLOT2;NUP88;OSTF1;EMB;RAE1;RANBP1;SEC13;NUP210;NUP133;NOSIP;NUP153;RANGAP1;ZNFX1;NUP50;KLHL7;NMT2;NUP54;NUP98;RAN;PRR13;NUP37		R-HSA-165043;R-HSA-180739;R-HSA-165047;R-HSA-165028;R-HSA-180885;R-HSA-165034;R-HSA-165055;R-HSA-180687
R-HSA-4570464	SUMOylation of RNA binding proteins	27	51	0.00351385	0.0448855	0.265613	4	4	0.000314961	9606	Homo sapiens	DCTN5;NUP107;AAAS;SUMO1;TPR;SUMO2;NUP62;TIFA;GAR1;FLOT2;NUP88;OSTF1;RAE1;SNX5;SEC13;NOP58;UBE2I;NUP210;NUP133;NOSIP;COMMD3;NUP153;PPP2R5C;PHC3;ZNFX1;HNRNPK;NUP50;KLHL7;NUP54;NUP98;HNRNPC;PRR13;NUP37		R-HSA-4570499;R-HSA-4570467;R-HSA-4570493;R-HSA-4570489
R-HSA-167287	HIV elongation arrest and recovery	22	40	0.00275596	0.0468943	0.265613	3	3	0.00023622	9606	Homo sapiens	CCNT1;SHMT2;MRPS12;SUPT4H1;MTMR6;FAM160B1;TATDN1;POLR2B;POLR2C;POLR2D;POLR2E;POLR2G;POLR2H;POLR2I;POLR2J;EPS15;POLR2K;POLR2L;NELFE;LYPLA1;SUPT16H;WWP1;SSRP1;GTF2F1;SUPT5H;GTF2F2;HAUS1;CDK9		R-HSA-167284;R-HSA-167288;R-HSA-167481
R-HSA-167290	Pausing and recovery of HIV elongation	22	40	0.00275596	0.0468943	0.265613	2	2	0.00015748	9606	Homo sapiens	CCNT1;SHMT2;MRPS12;SUPT4H1;MTMR6;FAM160B1;TATDN1;POLR2B;POLR2C;POLR2D;POLR2E;POLR2G;POLR2H;POLR2I;POLR2J;EPS15;POLR2K;POLR2L;NELFE;LYPLA1;SUPT16H;WWP1;SSRP1;GTF2F1;SUPT5H;GTF2F2;HAUS1;CDK9		R-HSA-167282;R-HSA-167292
R-HSA-76066	RNA Polymerase III Transcription Initiation From Type 2 Promoter	16	27	0.00186027	0.0480293	0.265613	4	4	0.000314961	9606	Homo sapiens	OSBPL9;GTF3C2;GTF3C5;POLR3GL;GTF3C6;WWP1;TXLNA;POLR1C;POLR3F;POLR2E;POLR1D;POLR3H;STAT6;POLR2H;BDP1;POLR3K;POLR2K;POLR2L		R-HSA-112150;R-HSA-83805;R-HSA-83788;R-HSA-83790
R-HSA-3065678	SUMO is transferred from E1 to E2 (UBE2I, UBC9)	6	7	0.000482293	0.0481512	0.265613	3	3	0.00023622	9606	Homo sapiens	UBE2I;SUMO1;SUMO3;SUMO2;UBA2;SAE1		R-HSA-2993790;R-HSA-2993769;R-HSA-2993780
R-HSA-73894	DNA Repair	156	368	0.0253548	0.0481703	0.265613	264	327	0.025748	9606	Homo sapiens	DCLRE1C;TPMT;CCNH;MPG;SLC35B1;POP4;UBE2L6;RPL10A;ACTB;RCBTB2;ALKBH3;YY1;NPEPPS;ALKBH5;RNF115;CHCHD3;KAT5;PPP4R2;RUVBL1;CDC27;AP1S2;HMGN1;MED1;SUPT16H;RPS9;USP7;ATP6V0E1;SMARCC2;LIG1;USP4;DNAAF2;TINF2;REV1;CHD1L;RBX1;PIAS1;EBNA1BP2;MSH3;WDR82;ERP29;UBE2V2;SUCLG1;FKBP4;UBA52;RHNO1;SF1;VCP;INO80E;TMEM63A;INO80D;STXBP3;PRKDC;SHMT2;XPA;WDR61;COPS7A;XPC;BRCC3;GATA3;ZMPSTE24;FAM160B1;TMEM245;PPP4C;ZNHIT…		R-HSA-6785126;R-HSA-5656148;R-HSA-5656158;R-HSA-5685341;R-HSA-5693533;R-HSA-6786155;R-HSA-5683801;R-HSA-5685318;R-HSA-5685319;R-HSA-6786166;R-HSA-6782069;R-HSA-5687360;R-HSA-5685838;R-HSA-6786171;R-HSA-6785607;R-HSA-5686900;R-HSA-5690996;R-HSA-5690997;R-HSA-5691006;R-HSA-5693566;R-HSA-5686398;R-HSA-5693564;R-HSA-5691004;R-HSA-5691000;R-HSA-9629372;R-HSA-5693561;R-HSA-5691001;R-HSA-9629373;R-HSA-5…
R-HSA-176033	Interactions of Vpr with host cellular proteins	25	47	0.00323825	0.0496538	0.265613	3	4	0.000314961	9606	Homo sapiens	DCTN5;NUP107;PSIP1;AAAS;TPR;NUP62;TIFA;GAR1;FLOT2;BANF1;NUP88;OSTF1;RAE1;KPNA1;EIF2A;SEC13;NUP210;NUP133;HMGA1;NOSIP;NUP153;ZNFX1;NUP50;KLHL7;NUP54;NUP98;SLC25A5;PRR13;NUP37		R-HSA-180627;R-HSA-180905;R-HSA-180622
R-HSA-9613829	Chaperone Mediated Autophagy	14	23	0.00158468	0.0514662	0.265613	19	19	0.00149606	9606	Homo sapiens	HSPA8;HSP90AA1;HSP90AB1;PARK7;EEF1A1;UBB;ERICH1;UBC;LAMP2;PLIN3;PLIN2;VIM;RAC1;RPS27A;UBA52		R-HSA-9626034;R-HSA-9626067;R-HSA-9626256;R-HSA-9626038;R-HSA-9626039;R-HSA-9626235;R-HSA-9622840;R-HSA-9626046;R-HSA-9624158;R-HSA-9626242;R-HSA-9625188;R-HSA-9626276;R-HSA-9620197;R-HSA-9615721;R-HSA-9622831;R-HSA-9625196;R-HSA-9626060;R-HSA-9625197;R-HSA-9626253
R-HSA-9607240	FLT3 Signaling	133	311	0.0214276	0.0520138	0.265613	55	61	0.00480315	9606	Homo sapiens	CYFIP2;DGKA;TACO1;ARAF;PEBP1;UBE3A;WDR83;ACTB;ACTG1;PSMD8;PSMD9;NUB1;PSMD6;PSMD7;PSMD4;PPP2R1A;PSMD2;OGFOD1;PSMD3;FBXO9;FBXW4;MAP2K1;MAP2K2;RPS7;TAP1;RBX1;PDIA4;EEF1A1;PSME3;AKAP9;PSME1;UBE2V2;PSME2;TARS2;TLN1;RAF1;UBA52;KPNB1;PSMD10;PSMD12;PFKFB3;ANAPC15;PSMD11;PSMD14;SHC1;PSMD13;RPN1;PHB;IQGAP1;PIK3R1;RASAL3;STK4;RASGRP1;RAP1B;RAP1A;UBB;UBC;PCBP2;THEM4;ASL;PSMF1;MARK3;ATP6V1D;STAT5A;OSBPL9;VASP…		R-HSA-109699;R-HSA-109701;R-HSA-109700;R-HSA-109702;R-HSA-9604738;R-HSA-5675206;R-HSA-5658438;R-HSA-9606784;R-HSA-5658435;R-HSA-9607301;R-HSA-9605259;R-HSA-9607304;R-HSA-5672950;R-HSA-5658231;R-HSA-5672951;R-HSA-5672948;R-HSA-5675376;R-HSA-5672958;R-HSA-5674366;R-HSA-9607224;R-HSA-5672957;R-HSA-5672954;R-HSA-5675373;R-HSA-5672980;R-HSA-5674132;R-HSA-9645137;R-HSA-5672978;R-HSA-5674130;R-HSA-56743…
R-HSA-2682334	EPH-Ephrin signaling	48	101	0.0069588	0.0520412	0.265613	48	56	0.00440945	9606	Homo sapiens	RPL31;ARPC1B;ARPC1A;CLTC;CLTB;CLTA;MYL6B;CHD1;ACTB;ACTG1;GLIPR2;RPS6KA1;CFL1;NCK2;RAC1;AP2M1;NCK1;CHID1;ACTR3;PSENEN;ACTR2;ALG3;ADAM10;ARMC8;RABGGTA;RHOA;ELF1;MYL6;MYH9;KPNB1;ROCK1;CCDC69;RAP1GDS1;PSEN1;STK4;EFNA4;MYL12A;GTF2E2;MYL12B;APH1A;CDC42;SDCBP;ODF2L;UBR7;ORMDL2;AP2S1;FYN;PAK2;HSPA5;LIMK2;ARPC4;ARPC5;AP2B1;SRPK1;ARPC2;ARPC3;TSPAN17;NAA15;PSMG2		R-HSA-3928633;R-HSA-3928632;R-HSA-3928639;R-HSA-3928627;R-HSA-3928625;R-HSA-3928624;R-HSA-3928631;R-HSA-3928628;R-HSA-3928619;R-HSA-3928616;R-HSA-3928623;R-HSA-3928620;R-HSA-3928608;R-HSA-3928615;R-HSA-3928614;R-HSA-3928612;R-HSA-3928602;R-HSA-3928601;R-HSA-3928600;R-HSA-3928607;R-HSA-4093336;R-HSA-3928604;R-HSA-3928595;R-HSA-3928594;R-HSA-3928657;R-HSA-3928656;R-HSA-3928592;R-HSA-3928598;R-HSA-3…
R-HSA-164944	Nef and signal transduction	7	9	0.000620091	0.0527851	0.265613	4	5	0.000393701	9606	Homo sapiens	LCK;ELMO1;UQCRFS1;FYN;RAC1;CD247;DOCK2;FBXO21;PAK2		R-HSA-200954;R-HSA-200952;R-HSA-164943;R-HSA-200908
R-HSA-176407	Conversion from APC/C:Cdc20 to APC/C:Cdh1 in late anaphase	13	21	0.00144688	0.0530312	0.265613	3	3	0.00023622	9606	Homo sapiens	ANAPC15;ANAPC16;UBE2D1;FNDC3A;TM7SF3;ACAT2;ANAPC10;BATF;ANAPC11;CDC26;CDC27;CDC16;TMEM208;ANAPC4;TXNIP;TAB2;ANAPC5		R-HSA-174224;R-HSA-174070;R-HSA-174124
R-HSA-8876198	RAB GEFs exchange GTP for GDP on RABs	45	94	0.00647651	0.0531227	0.265613	19	21	0.00165354	9606	Homo sapiens	DENND1C;YWHAE;COX7B;GDI1;UBE2D3;GDI2;NKAP;SAT1;TRMT112;RINL;TRAPPC13;RAB8A;JAK1;RAB8B;CHID1;DENND2D;TRAPPC2L;RPS6;RHOA;TRAPPC6A;RAB35;RAPGEF6;CRK;RAB7A;RAB1A;COPB2;RAB5C;PFKFB3;RAB1B;RAB21;NAE1;RAB6A;TRAPPC2;TRAPPC3;TRAPPC1;DENND4A;TRAPPC4;HPS1;DENND4C;RAB27A;TTC39B;RAB10;EHD1;EIF2S3;RAB14;RAB18;NDUFAF2;RAB9A;RAB3GAP2		R-HSA-8876615;R-HSA-8876454;R-HSA-8876837;R-HSA-8877475;R-HSA-8933452;R-HSA-8876193;R-HSA-8877760;R-HSA-8877998;R-HSA-8877612;R-HSA-8877451;R-HSA-8876616;R-HSA-8875318;R-HSA-8877813;R-HSA-8876191;R-HSA-8877311;R-HSA-8876190;R-HSA-8876188;R-HSA-8877308;R-HSA-8875320
R-HSA-975871	MyD88 cascade initiated on plasma membrane	45	94	0.00647651	0.0531227	0.265613	52	58	0.00456693	9606	Homo sapiens	ATF1;ATF2;UBE2D1;HMGB1;ECSIT;IKBKB;RPS6KA3;PPP2R1A;NKIRAS2;RPS6KA1;CWC22;MLX;MAP3K7;SKP1;MAP2K3;RARS2;DUSP4;MAP2K1;H2AFY;RIPK2;PPP2R5D;FNDC3A;IRAK4;VRK3;CRNKL1;DUSP6;MAPKAPK3;KIF2A;SBDS;PELI1;UBE2V1;UBA52;PRPS1;MAZ;CUL1;TOB1;RELA;ACAT2;PPP2CA;ERICH1;UBB;EXOSC8;UBC;MAPK1;RPS27A;JUN;MAP3K1;TXNL1;NFKBIA;TNIP2;REL;UBE2N;TAB2;NFKBIB		R-HSA-975878;R-HSA-975879;R-HSA-975874;R-HSA-936960;R-HSA-975873;R-HSA-936991;R-HSA-450325;R-HSA-936986;R-HSA-5609665;R-HSA-199959;R-HSA-203797;R-HSA-450333;R-HSA-450337;R-HSA-450222;R-HSA-450346;R-HSA-451634;R-HSA-937034;R-HSA-937032;R-HSA-451649;R-HSA-198731;R-HSA-168136;R-HSA-5684250;R-HSA-5684248;R-HSA-168140;R-HSA-937050;R-HSA-199895;R-HSA-450257;R-HSA-166869;R-HSA-198746;R-HSA-9630923;R-HSA…
R-HSA-168142	Toll Like Receptor 10 (TLR10) Cascade	45	94	0.00647651	0.0531227	0.265613	52	59	0.00464567	9606	Homo sapiens	ATF1;ATF2;UBE2D1;HMGB1;ECSIT;IKBKB;RPS6KA3;PPP2R1A;NKIRAS2;RPS6KA1;CWC22;MLX;MAP3K7;SKP1;MAP2K3;RARS2;DUSP4;MAP2K1;H2AFY;RIPK2;PPP2R5D;FNDC3A;IRAK4;VRK3;CRNKL1;DUSP6;MAPKAPK3;KIF2A;SBDS;PELI1;UBE2V1;UBA52;PRPS1;MAZ;CUL1;TOB1;RELA;ACAT2;PPP2CA;ERICH1;UBB;EXOSC8;UBC;MAPK1;RPS27A;JUN;MAP3K1;TXNL1;NFKBIA;TNIP2;REL;UBE2N;TAB2;NFKBIB		R-HSA-975878;R-HSA-975879;R-HSA-975874;R-HSA-936960;R-HSA-975873;R-HSA-936991;R-HSA-450325;R-HSA-936986;R-HSA-5609665;R-HSA-199959;R-HSA-203797;R-HSA-450333;R-HSA-450337;R-HSA-450222;R-HSA-450346;R-HSA-451634;R-HSA-937034;R-HSA-937032;R-HSA-451649;R-HSA-198731;R-HSA-168136;R-HSA-5684250;R-HSA-5684248;R-HSA-168140;R-HSA-937050;R-HSA-199895;R-HSA-450257;R-HSA-166869;R-HSA-198746;R-HSA-9630923;R-HSA…
R-HSA-168176	Toll Like Receptor 5 (TLR5) Cascade	45	94	0.00647651	0.0531227	0.265613	52	59	0.00464567	9606	Homo sapiens	ATF1;ATF2;UBE2D1;HMGB1;ECSIT;IKBKB;RPS6KA3;PPP2R1A;NKIRAS2;RPS6KA1;CWC22;MLX;MAP3K7;SKP1;MAP2K3;RARS2;DUSP4;MAP2K1;H2AFY;RIPK2;PPP2R5D;FNDC3A;IRAK4;VRK3;CRNKL1;DUSP6;MAPKAPK3;KIF2A;SBDS;PELI1;UBE2V1;UBA52;PRPS1;MAZ;CUL1;TOB1;RELA;ACAT2;PPP2CA;ERICH1;UBB;EXOSC8;UBC;MAPK1;RPS27A;JUN;MAP3K1;TXNL1;NFKBIA;TNIP2;REL;UBE2N;TAB2;NFKBIB		R-HSA-975878;R-HSA-975879;R-HSA-975874;R-HSA-936960;R-HSA-975873;R-HSA-936991;R-HSA-450325;R-HSA-936986;R-HSA-5609665;R-HSA-199959;R-HSA-203797;R-HSA-450333;R-HSA-450337;R-HSA-450222;R-HSA-450346;R-HSA-451634;R-HSA-937034;R-HSA-937032;R-HSA-451649;R-HSA-198731;R-HSA-168136;R-HSA-5684250;R-HSA-5684248;R-HSA-168140;R-HSA-937050;R-HSA-199895;R-HSA-450257;R-HSA-166869;R-HSA-198746;R-HSA-9630923;R-HSA…
R-HSA-73887	Death Receptor Signalling	71	157	0.0108171	0.0537414	0.268707	74	90	0.00708661	9606	Homo sapiens	YWHAE;CALCOCO2;TRADD;SPPL2A;UBE2D1;TNFAIP3;DPY30;AATF;C16orf87;IKBKB;AKAP13;PREX1;SMPD2;CASP8;CASP3;ARHGDIA;RPS6KA1;TNFSF10;CASP2;RAC1;DNM1L;MAP3K7;CHID1;PSENEN;USP4;RIPK2;IMP3;ALG3;TRAF2;VRK1;IMP4;FNDC3A;TRAF1;VAV1;RHOA;TNFRSF1A;ADAM17;CLIP4;FDX1;ARHGEF3;TAX1BP1;ARHGEF1;NDUFS1;RBCK1;UBA52;SQSTM1;CRK;DCP2;IRF9;BIRC2;ARHGEF6;BIRC3;CD63;HDAC2;CLDND1;HDAC3;MAGED1;HDAC1;PSEN1;RTN4;RELA;ACAT2;GSPT1;AP…		R-HSA-5357776;R-HSA-5357904;R-HSA-83586;R-HSA-209536;R-HSA-205056;R-HSA-5357780;R-HSA-193668;R-HSA-141316;R-HSA-5626962;R-HSA-193672;R-HSA-75146;R-HSA-71050;R-HSA-193679;R-HSA-193682;R-HSA-9012761;R-HSA-205075;R-HSA-204947;R-HSA-193684;R-HSA-193691;R-HSA-5661517;R-HSA-193694;R-HSA-5626953;R-HSA-204958;R-HSA-209566;R-HSA-193696;R-HSA-193703;R-HSA-209573;R-HSA-193700;R-HSA-193706;R-HSA-5693055;R-HS…
R-HSA-176412	Phosphorylation of the APC/C	12	19	0.00130908	0.0544061	0.27203	2	2	0.00015748	9606	Homo sapiens	ANAPC15;ANAPC16;UBE2D1;FNDC3A;TM7SF3;ACAT2;ANAPC10;ANAPC11;CDC26;CDC27;CDC16;TMEM208;ANAPC4;TXNIP;TAB2;ANAPC5		R-HSA-174119;R-HSA-174132
R-HSA-446353	Cell-extracellular matrix interactions	12	19	0.00130908	0.0544061	0.27203	8	10	0.000787402	9606	Homo sapiens	ITGB1;VASP;CD63;PXN;COMMD2;ILK;MALT1;ACTB;ACTG1;RIC8A;ZYX;FLNA;RSU1;ERGIC3;LIMS1;ARHGEF6		R-HSA-430311;R-HSA-446391;R-HSA-430341;R-HSA-432946;R-HSA-446322;R-HSA-432897;R-HSA-446364;R-HSA-430347
R-HSA-168927	TICAM1, RIP1-mediated IKK complex recruitment	12	19	0.00130908	0.0544061	0.27203	2	3	0.00023622	9606	Homo sapiens	UBE2D2;UBE2D3;UBE2D1;FNDC3A;ACAT2;IKBKB;UBB;ERICH1;UBC;UBE2N;TAB2;UBE2V1;RPS27A;UBA52;BIRC2;BIRC3		R-HSA-9014343;R-HSA-9014342
R-HSA-5620912	Anchoring of the basal body to the plasma membrane	47	99	0.006821	0.0547414	0.273707	9	9	0.000708661	9606	Homo sapiens	YWHAE;CEP57;MRPS14;CETN2;PCM1;ACTR1A;TUBA1A;TCTN3;SNRNP70;PPP2R1A;CDC27;CNTRL;SMIM12;RAB8A;OFD1;EIF5B;HSP90AA1;CEP135;TUBB;CSNK1D;TUBG1;DYNLL1;TUBA4A;SEPT2;HAUS1;HSH2D;TMEM216;AKAP9;MAPRE1;SFI1;CRK;SDCCAG8;PAFAH1B1;DYNC1I2;USP14;DCTN2;DCTN1;SSNA1;DCTN3;TGS1;RAD21;TPR;ASCC2;STX2;IVNS1ABP;DYNC1H1;USP25;SGTA;TUBB4B;RAB11A;TM9SF2;DRG1;B9D2;MPHOSPH6		R-HSA-5626228;R-HSA-5626227;R-HSA-5638014;R-HSA-5626220;R-HSA-5626223;R-HSA-5626681;R-HSA-5617816;R-HSA-5626699;R-HSA-5638009
R-HSA-432720	Lysosome Vesicle Biogenesis	23	43	0.00296266	0.0549476	0.274738	8	8	0.000629921	9606	Homo sapiens	ARF1;CLTC;USP34;RAP1GDS1;CLTB;CLTA;IWS1;AP1G2;GLIPR2;BLOC1S1;AP1S2;CAPN1;MAP3K7;CAMK2G;AP1M1;HSPA8;EYA3;AP1B1;M6PR;DNM2;VAMP8;HGS;CHMP2A;DNASE2;VAMP2;ARF5		R-HSA-5671702;R-HSA-5229132;R-HSA-432706;R-HSA-432707;R-HSA-432688;R-HSA-5229111;R-HSA-5333658;R-HSA-432712
R-HSA-6804757	Regulation of TP53 Degradation	23	43	0.00296266	0.0549476	0.274738	29	30	0.0023622	9606	Homo sapiens	PRR5;RNF34;PHF20;ZMPSTE24;PPP2CA;CLN3;UBB;ERICH1;PPP2R1A;UBC;SNX9;RICTOR;RPS27A;ACTR2;DAXX;USP7;ATP13A1;HPS1;PPP2R5C;CCT6A;CCNG1;MDM2;MDM4;ATM;UBA52		R-HSA-6792871;R-HSA-198599;R-HSA-3222072;R-HSA-349455;R-HSA-6792491;R-HSA-3215295;R-HSA-6804724;R-HSA-6791409;R-HSA-6793661;R-HSA-5633460;R-HSA-6804998;R-HSA-6804741;R-HSA-5689972;R-HSA-6795460;R-HSA-6804996;R-HSA-6793666;R-HSA-6804879;R-HSA-6804942;R-HSA-6795667;R-HSA-6795473;R-HSA-349426;R-HSA-6792863;R-HSA-3700992;R-HSA-6805022;R-HSA-6804955;R-HSA-6795290;R-HSA-3700997;R-HSA-6804441;R-HSA-3215…
R-HSA-111453	BH3-only proteins associate with and inactivate anti-apoptotic BCL-2 members	8	11	0.000757889	0.0551908	0.275954	4	4	0.000314961	9606	Homo sapiens	BAD;STAT3;BCL2;PMAIP1;BID;BCL2L1		R-HSA-114352;R-HSA-508163;R-HSA-508162;R-HSA-6790025
R-HSA-3371378	Regulation by c-FLIP	8	11	0.000757889	0.0551908	0.275954	4	4	0.000314961	9606	Homo sapiens	CASP8;TRADD;TNFSF10;FAS;TRAF2;VRK1;TNFRSF10A;FADD;CFLAR		R-HSA-3371360;R-HSA-3465459;R-HSA-3465448;R-HSA-3371359
R-HSA-77588	SLBP Dependent Processing of Replication-Dependent Histone Pre-mRNAs	8	11	0.000757889	0.0551908	0.275954	3	3	0.00023622	9606	Homo sapiens	LSM10;SLBP;NCBP2;SNRPG;SNRPE;SNRPF;SNRPD3;SNRPB		R-HSA-77585;R-HSA-77584;R-HSA-77586
R-HSA-69416	Dimerization of procaspase-8	8	11	0.000757889	0.0551908	0.275954	3	3	0.00023622	9606	Homo sapiens	CASP8;TRADD;TNFSF10;FAS;TRAF2;VRK1;TNFRSF10A;FADD;CFLAR		R-HSA-141159;R-HSA-141156;R-HSA-73945
R-HSA-191859	snRNP Assembly	33	66	0.00454733	0.0554184	0.277092	6	6	0.000472441	9606	Homo sapiens	DCTN5;NUP107;TMEM167A;GEMIN2;DGKA;PHAX;AAAS;SNRPD2;SNRPD1;TGS1;TPR;NUP62;TIFA;GAR1;FLOT2;NUP88;OSTF1;SNRPD3;RAE1;SEC13;NUP210;NUP133;NCBP2;IMP3;NOSIP;NUP153;SNUPN;ZNFX1;NUP50;KLHL7;CLNS1A;SNRPG;SNRPE;NUP54;SNRPF;NUP98;GEMIN7;PRR13;SNRPB;NUP37		R-HSA-191763;R-HSA-191825;R-HSA-191830;R-HSA-191786;R-HSA-191784;R-HSA-191790
R-HSA-194441	Metabolism of non-coding RNA	33	66	0.00454733	0.0554184	0.277092	6	6	0.000472441	9606	Homo sapiens	DCTN5;NUP107;TMEM167A;GEMIN2;DGKA;PHAX;AAAS;SNRPD2;SNRPD1;TGS1;TPR;NUP62;TIFA;GAR1;FLOT2;NUP88;OSTF1;SNRPD3;RAE1;SEC13;NUP210;NUP133;NCBP2;IMP3;NOSIP;NUP153;SNUPN;ZNFX1;NUP50;KLHL7;CLNS1A;SNRPG;SNRPE;NUP54;SNRPF;NUP98;GEMIN7;PRR13;SNRPB;NUP37		R-HSA-191763;R-HSA-191825;R-HSA-191830;R-HSA-191786;R-HSA-191784;R-HSA-191790
R-HSA-428359	Insulin-like Growth Factor-2 mRNA Binding Proteins (IGF2BPs/IMPs/VICKZs) bind RNA	9	13	0.000895687	0.0561465	0.280733	2	3	0.00023622	9606	Homo sapiens	ZBP1;IMP3;MYC;ACTB;CD44		R-HSA-428287;R-HSA-428296
R-HSA-5684996	MAPK1/MAPK3 signaling	127	297	0.020463	0.0564543	0.282272	46	46	0.00362205	9606	Homo sapiens	CYFIP2;DGKA;TACO1;ARAF;PEBP1;UBE3A;WDR83;ACTB;ACTG1;PSMD8;PSMD9;NUB1;PSMD6;PSMD7;PSMD4;PPP2R1A;PSMD2;OGFOD1;PSMD3;IL6R;FBXO9;FBXW4;MAP2K1;MAP2K2;TAP1;RBX1;PDIA4;EEF1A1;PSME3;AKAP9;PSME1;UBE2V2;PSME2;TARS2;TLN1;RAF1;UBA52;KPNB1;PSMD10;PSMD12;PFKFB3;ANAPC15;PSMD11;PSMD14;SHC1;PSMD13;RPN1;PHB;IQGAP1;RASAL3;STK4;RASGRP1;RAP1B;RAP1A;UBB;UBC;PCBP2;ASL;PSMF1;MARK3;OSBPL9;VASP;CCDC12;DENND4A;FUS;BRAF;PPP…		R-HSA-5672980;R-HSA-5674132;R-HSA-5672978;R-HSA-5674130;R-HSA-5674387;R-HSA-5674385;R-HSA-5674140;R-HSA-5675417;R-HSA-5672966;R-HSA-5675206;R-HSA-5658438;R-HSA-5672965;R-HSA-5674373;R-HSA-5658435;R-HSA-5672960;R-HSA-5674496;R-HSA-5672961;R-HSA-112342;R-HSA-5672972;R-HSA-5672973;R-HSA-5672969;R-HSA-5672950;R-HSA-109857;R-HSA-5658231;R-HSA-5672951;R-HSA-5672948;R-HSA-109858;R-HSA-109860;R-HSA-56753…
R-HSA-110373	Resolution of AP sites via the multiple-nucleotide patch replacement pathway	18	32	0.00220477	0.0565832	0.282916	18	19	0.00149606	9606	Homo sapiens	HSPA9;FEN1;PCNA;RFC4;PARP1;RFC1;LIG1;RFC2;DNAAF2;RPA1;RPA2;RCBTB2;POLE4;EBNA1BP2;APEX1;DNAJA3;RPA3;NSD1;CDC27;POLE3;POLD2		R-HSA-110368;R-HSA-110371;R-HSA-5651828;R-HSA-5651792;R-HSA-5649873;R-HSA-5649854;R-HSA-5651805;R-HSA-5651773;R-HSA-5651739;R-HSA-5649883;R-HSA-5651782;R-HSA-111253;R-HSA-5649856;R-HSA-5651809;R-HSA-110363;R-HSA-5651789;R-HSA-110364;R-HSA-5651723
R-HSA-1852241	Organelle biogenesis and maintenance	142	335	0.0230812	0.0569277	0.284639	73	86	0.00677165	9606	Homo sapiens	ATF2;MPG;ATP5C1;GABPB1;CHCHD3;PPP2R1A;CDC27;NIPAL3;MED1;CSNK1G3;CEP135;CSNK1D;CNPY2;PRKAB1;TUBA4A;ATP5J2;TBL1XR1;AKAP9;HAT1;PFKFB3;ATP5J;ATP5I;ATP5H;ATP5O;ATP5L;ATP5B;ATXN3;ATP5E;RAD21;TCTEX1D2;TPR;ATP5D;TBC1D14;CYC1;ESRRA;IVNS1ABP;HSPA9;RHBDD2;TMEM50B;IDH2;BBIP1;IFT20;GLUD1;TMEM11;MAN2B2;CYCS;CALM3;DYNLRB1;HIST1H4C;CALM1;CALM2;YWHAE;CEP57;HBS1L;ARF4;ALAS1;MRPS14;TCF25;CHD9;CETN2;PRKAG1;NAT10;CHD…		R-HSA-5623508;R-HSA-5688276;R-HSA-5625424;R-HSA-5625426;R-HSA-5623519;R-HSA-5623513;R-HSA-5624129;R-HSA-5625421;R-HSA-2466367;R-HSA-8940309;R-HSA-5625416;R-HSA-5626699;R-HSA-5624949;R-HSA-5626228;R-HSA-1592249;R-HSA-1592250;R-HSA-1592251;R-HSA-1592252;R-HSA-5626227;R-HSA-1592240;R-HSA-5638014;R-HSA-111912;R-HSA-1592241;R-HSA-5624956;R-HSA-5638012;R-HSA-1592243;R-HSA-1605428;R-HSA-1592244;R-HSA-56…
R-HSA-5673001	RAF/MAP kinase cascade	124	290	0.0199807	0.0588258	0.294129	39	39	0.00307087	9606	Homo sapiens	CYFIP2;DGKA;TACO1;ARAF;PEBP1;UBE3A;WDR83;ACTB;ACTG1;PSMD8;PSMD9;NUB1;PSMD6;PSMD7;PSMD4;PPP2R1A;PSMD2;OGFOD1;PSMD3;FBXO9;FBXW4;MAP2K1;MAP2K2;TAP1;RBX1;PDIA4;EEF1A1;PSME3;AKAP9;PSME1;UBE2V2;PSME2;TARS2;TLN1;RAF1;UBA52;KPNB1;PSMD10;PSMD12;PFKFB3;ANAPC15;PSMD11;PSMD14;SHC1;PSMD13;RPN1;PHB;IQGAP1;RASAL3;STK4;RASGRP1;RAP1B;RAP1A;UBB;UBC;PCBP2;ASL;PSMF1;MARK3;OSBPL9;VASP;CCDC12;DENND4A;FUS;BRAF;PPP5C;EI…		R-HSA-5672980;R-HSA-5674132;R-HSA-5672978;R-HSA-5674130;R-HSA-5674387;R-HSA-5674385;R-HSA-5674140;R-HSA-5675417;R-HSA-5672966;R-HSA-5675206;R-HSA-5658438;R-HSA-5672965;R-HSA-5674373;R-HSA-5658435;R-HSA-5672960;R-HSA-5674496;R-HSA-5672961;R-HSA-5672972;R-HSA-5672973;R-HSA-5672969;R-HSA-5672950;R-HSA-5658231;R-HSA-5672951;R-HSA-5672948;R-HSA-5675376;R-HSA-5658430;R-HSA-5675198;R-HSA-5672958;R-HSA-5…
R-HSA-389960	Formation of tubulin folding intermediates by CCT/TriC	17	30	0.00206697	0.0592303	0.296151	2	2	0.00015748	9606	Homo sapiens	CCT3;CCT2;TCF25;TUBB;NAT10;TUBB4B;TUBA4A;CCT6A;TUBA1C;TUBA1B;HINT2;TUBA1A;TCP1;CCT8;CCT7;CALM2;CCT5;CCT4		R-HSA-389954;R-HSA-389961
R-HSA-110313	Translesion synthesis by Y family DNA polymerases bypasses lesions on DNA template	25	48	0.00330715	0.0600592	0.300296	28	28	0.00220472	9606	Homo sapiens	VCP;PCNA;UBE2L6;RCHY1;RCBTB2;ZNHIT1;UBB;ERICH1;NSD1;UBC;POLD2;CDC27;RPS27A;RFC4;RFC1;RFC2;DNAAF2;RPA1;REV1;RPA2;ISG15;MAD2L2;POLE4;EBNA1BP2;DNAJA3;RPA3;POLE3;KXD1;UBA52		R-HSA-5655892;R-HSA-5656148;R-HSA-5653780;R-HSA-5653840;R-HSA-5656158;R-HSA-5655965;R-HSA-5653786;R-HSA-5655835;R-HSA-5655193;R-HSA-5653766;R-HSA-5655170;R-HSA-5653838;R-HSA-5654989;R-HSA-5654986;R-HSA-5653770;R-HSA-5654985;R-HSA-5652151;R-HSA-110307;R-HSA-110308;R-HSA-110311;R-HSA-5653756;R-HSA-110317;R-HSA-5653754;R-HSA-110316;R-HSA-110319;R-HSA-5655142;R-HSA-110322;R-HSA-5656105
R-HSA-6811434	COPI-dependent Golgi-to-ER retrograde traffic	50	107	0.00737219	0.0605056	0.302528	11	11	0.000866142	9606	Homo sapiens	FKBP11;ARF3;ARF4;ARF1;KDELR1;TCF25;THYN1;USE1;TUBA1C;TUBA1B;HINT2;TUBA1A;APMAP;KIF5B;HMCES;NAMPT;TMED2;TMED7;TMED9;TUBB;KIF22;ARFGAP3;ITFG1;TUBA4A;COPZ1;COMMD4;ARFGAP1;ARFGAP2;POR;IFT43;KIF2A;KDELR2;SEC22B;ARF5;KMT2E;RAB1A;COPB2;COPA;TMED10;RAB1B;COPB1;STX18;NAPG;APOPT1;PPIL2;STAT1;EPHX2;GBF1;SURF4;TUBB4B;ARCN1;SHKBP1;CYP20A1;COPG1;COPE;LIMS1		R-HSA-6811415;R-HSA-6811414;R-HSA-6811412;R-HSA-6811427;R-HSA-6811411;R-HSA-6811426;R-HSA-6811425;R-HSA-6811423;R-HSA-6811422;R-HSA-6811418;R-HSA-6811417
R-HSA-450294	MAP kinase activation	34	69	0.00475403	0.0614316	0.307158	29	32	0.00251969	9606	Homo sapiens	ATF1;ATF2;PRPS1;CUL1;UBE2D1;TOB1;ACAT2;IKBKB;PPP2CA;RPS6KA3;UBB;ERICH1;PPP2R1A;UBC;RPS6KA1;EXOSC8;CWC22;MLX;MAPK1;RPS27A;MAP3K7;SKP1;MAP2K3;DUSP4;MAP2K1;JUN;H2AFY;RIPK2;TXNL1;PPP2R5D;FNDC3A;VRK3;CRNKL1;DUSP6;MAPKAPK3;KIF2A;TNIP2;SBDS;UBE2N;TAB2;UBE2V1;UBA52		R-HSA-451649;R-HSA-198731;R-HSA-168136;R-HSA-5684250;R-HSA-5684248;R-HSA-450325;R-HSA-199959;R-HSA-199895;R-HSA-203797;R-HSA-450257;R-HSA-198746;R-HSA-450333;R-HSA-168162;R-HSA-199910;R-HSA-5684275;R-HSA-450337;R-HSA-5684273;R-HSA-198756;R-HSA-450222;R-HSA-450346;R-HSA-199917;R-HSA-450292;R-HSA-5684261;R-HSA-451634;R-HSA-168053;R-HSA-168440;R-HSA-199935;R-HSA-5684267;R-HSA-450296
R-HSA-5218859	Regulated Necrosis	16	28	0.00192917	0.0619526	0.309763	10	13	0.00102362	9606	Homo sapiens	MLKL;TRADD;VRK1;TRAF2;TNFRSF10A;CFLAR;CASP8;UBB;UBC;TNFSF10;FAS;FADD;RPS27A;UBA52;BIRC2;BIRC3		R-HSA-3465429;R-HSA-5218891;R-HSA-5357828;R-HSA-5218906;R-HSA-5675456;R-HSA-5357927;R-HSA-5675470;R-HSA-5213462;R-HSA-5620975;R-HSA-2672196
R-HSA-5213460	RIPK1-mediated regulated necrosis	16	28	0.00192917	0.0619526	0.309763	10	13	0.00102362	9606	Homo sapiens	MLKL;TRADD;VRK1;TRAF2;TNFRSF10A;CFLAR;CASP8;UBB;UBC;TNFSF10;FAS;FADD;RPS27A;UBA52;BIRC2;BIRC3		R-HSA-3465429;R-HSA-5218891;R-HSA-5357828;R-HSA-5218906;R-HSA-5675456;R-HSA-5357927;R-HSA-5675470;R-HSA-5213462;R-HSA-5620975;R-HSA-2672196
R-HSA-6804115	TP53 regulates transcription of additional cell cycle genes whose exact role in the p53 pathway remain uncertain	16	28	0.00192917	0.0619526	0.309763	9	14	0.00110236	9606	Homo sapiens	PLK3;BTG2;FEN1;NPM1;BTG1;CNOT6L;CNOT10;CNOT4;RGCC;RCN2;CNOT7;CNOT1;CNOT11;TDP1;CNOT2		R-HSA-6802165;R-HSA-6798020;R-HSA-6798031;R-HSA-6802973;R-HSA-6803917;R-HSA-6798044;R-HSA-6801675;R-HSA-6802170;R-HSA-6803914
R-HSA-75108	Activation, myristolyation of BID and translocation to mitochondria	4	4	0.000275596	0.0630239	0.315119	4	4	0.000314961	9606	Homo sapiens	CASP8;NMT1;GZMB;BID		R-HSA-139920;R-HSA-141367;R-HSA-139893;R-HSA-139898
[truncated: 1,665 more rows]
