# Supplementary material for: Analysis of Tumor-Infiltrating T-Cell Transcriptomes Reveal a Unique Genetic Signature across Different Types of Cancer
Source: Int J Mol Sci. 2022 Sep 21;23(19):11065. doi: 10.3390/ijms231911065 (PMC9569723; doi:10.3390/ijms231911065)
Supplement: Supplementary file 1 [file ijms-23-11065-s001.zip › Table S9_Summary_clusters_ClueGO.xlsx]

## Sheet: CD4M
GOID	GOTerm	Ontology Source	Term PValue	Term PValue Corrected with Bonferroni step down	Group PValue	Group PValue Corrected with Bonferroni step down	GOLevels	GOGroups	% Associated Genes	Nr. Genes	Associated Genes Found
GO:0042255	ribosome assembly	GO_BiologicalProcess-EBI-UniProt-GOA-ACAP-ARAP_08.05.2020_00h00	5.49022e-12	1.34895e-08	6.28302e-15	1.38226e-13	[6]	Group00	59.1549	42	3
GO:0007249	I-kappaB kinase/NF-kappaB signaling	GO_BiologicalProcess-EBI-UniProt-GOA-ACAP-ARAP_08.05.2020_00h00	3.09811e-11	7.50981e-08	3.09811e-11	4.33735e-10	[4, 5, 6]	Group01	38.3562	112	3
GO:0008015	blood circulation	GO_BiologicalProcess-EBI-UniProt-GOA-ACAP-ARAP_08.05.2020_00h00	1.90076e-09	4.46488e-06	4.39742e-11	5.71665e-10	[4]	Group02	11.8966	69	3
GO:0007051	spindle organization	GO_BiologicalProcess-EBI-UniProt-GOA-ACAP-ARAP_08.05.2020_00h00	2.02976e-06	0.004297	2.02976e-06	4.05952e-06	[3, 4, 7]	Group03	36.7568	68	3
GO:0007034	vacuolar transport	GO_BiologicalProcess-EBI-UniProt-GOA-ACAP-ARAP_08.05.2020_00h00	2.77093e-09	6.46182e-06	3.46634e-12	5.54615e-11	[2, 4]	Group04	42.5806	66	3
GO:0072331	signal transduction by p53 class mediator	GO_BiologicalProcess-EBI-UniProt-GOA-ACAP-ARAP_08.05.2020_00h00	5.90659e-10	1.40222e-06	8.27076e-11	9.92491e-10	[4, 5, 6]	Group05	37.2014	109	3
GO:0034660	ncRNA metabolic process	GO_BiologicalProcess-EBI-UniProt-GOA-ACAP-ARAP_08.05.2020_00h00	2.29975e-22	6.09204e-19	2.29975e-22	1.05789e-20	[6, 7]	Group06	40.481	202	3
GO:0090596	sensory organ morphogenesis	GO_BiologicalProcess-EBI-UniProt-GOA-ACAP-ARAP_08.05.2020_00h00	8.38731e-08	0.000188882	8.77039e-09	4.3852e-08	[4, 5, 6, 7]	Group07	9.47368	27	3
GO:0099537	trans-synaptic signaling	GO_BiologicalProcess-EBI-UniProt-GOA-ACAP-ARAP_08.05.2020_00h00	4.5091e-12	1.10879e-08	2.74952e-11	4.12428e-10	[4, 5]	Group08	12.125	97	3
GO:0080135	regulation of cellular response to stress	GO_BiologicalProcess-EBI-UniProt-GOA-ACAP-ARAP_08.05.2020_00h00	1.50618e-18	3.90552e-15	2.53601e-22	1.14121e-20	[3, 4, 5]	Group09	34.7275	274	3
GO:0006353	DNA-templated transcription, termination	GO_BiologicalProcess-EBI-UniProt-GOA-ACAP-ARAP_08.05.2020_00h00	7.05409e-10	1.6697e-06	1.90523e-12	3.42942e-11	[6, 7, 8, 9, 10]	Group10	51.7647	44	3
GO:0007187	G protein-coupled receptor signaling pathway, coupled to cyclic nucleotide second messenger	GO_BiologicalProcess-EBI-UniProt-GOA-ACAP-ARAP_08.05.2020_00h00	1.54118e-07	0.000343992	3.92974e-09	3.1438e-08	[4, 5, 6]	Group11	9.57447	27	3
GO:0000956	nuclear-transcribed mRNA catabolic process	GO_BiologicalProcess-EBI-UniProt-GOA-ACAP-ARAP_08.05.2020_00h00	0	0	0	0	[6, 7, 8, 9]	Group12	72.6027	159	4
GO:0042254	ribosome biogenesis	GO_BiologicalProcess-EBI-UniProt-GOA-ACAP-ARAP_08.05.2020_00h00	5.53627e-31	1.50254e-27	5.53627e-31	3.15568e-29	[5]	Group13	50.6289	161	4
GO:0008544	epidermis development	GO_BiologicalProcess-EBI-UniProt-GOA-ACAP-ARAP_08.05.2020_00h00	2.42233e-09	5.66582e-06	4.77855e-09	3.34498e-08	[4]	Group14	11.2224	56	4
GO:0007006	mitochondrial membrane organization	GO_BiologicalProcess-EBI-UniProt-GOA-ACAP-ARAP_08.05.2020_00h00	1.02374e-11	2.49896e-08	3.76387e-18	1.12916e-16	[5, 6]	Group15	46.6216	69	4
GO:0050686	negative regulation of mRNA processing	GO_BiologicalProcess-EBI-UniProt-GOA-ACAP-ARAP_08.05.2020_00h00	4.75935e-09	1.10322e-05	9.8392e-10	8.85528e-09	[5, 6, 7, 8, 9, 10]	Group16	70.9677	22	4
GO:0034976	response to endoplasmic reticulum stress	GO_BiologicalProcess-EBI-UniProt-GOA-ACAP-ARAP_08.05.2020_00h00	3.87205e-20	1.01641e-16	3.87205e-20	1.35522e-18	[4]	Group17	44.8845	136	4
GO:0006378	mRNA polyadenylation	GO_BiologicalProcess-EBI-UniProt-GOA-ACAP-ARAP_08.05.2020_00h00	3.29401e-09	7.67174e-06	2.45303e-16	6.37787e-15	[7, 8, 9, 10]	Group18	58.1818	32	4
GO:0016032	viral process	GO_BiologicalProcess-EBI-UniProt-GOA-ACAP-ARAP_08.05.2020_00h00	0	0	0	0	[3]	Group19	53.3679	515	4
GO:0006413	translational initiation	GO_BiologicalProcess-EBI-UniProt-GOA-ACAP-ARAP_08.05.2020_00h00	0	0	0	0	[3, 6, 7, 8]	Group20	75.6098	155	4
GO:0022613	ribonucleoprotein complex biogenesis	GO_BiologicalProcess-EBI-UniProt-GOA-ACAP-ARAP_08.05.2020_00h00	0	0	0	0	[4]	Group21	53.8293	246	5
GO:0033554	cellular response to stress	GO_BiologicalProcess-EBI-UniProt-GOA-ACAP-ARAP_08.05.2020_00h00	0	0	0	4.2039e-45	[3]	Group22	35.1548	772	5
GO:0006520	cellular amino acid metabolic process	GO_BiologicalProcess-EBI-UniProt-GOA-ACAP-ARAP_08.05.2020_00h00	5.03752e-10	1.19843e-06	3.39464e-06	3.39464e-06	[3, 4, 6]	Group23	35.4054	131	5
GO:0071824	protein-DNA complex subunit organization	GO_BiologicalProcess-EBI-UniProt-GOA-ACAP-ARAP_08.05.2020_00h00	4.7615e-10	1.13371e-06	9.76913e-13	1.85613e-11	[5]	Group24	36.7742	114	5
GO:0031123	RNA 3'-end processing	GO_BiologicalProcess-EBI-UniProt-GOA-ACAP-ARAP_08.05.2020_00h00	1.24222e-18	3.22604e-15	1.34163e-21	5.63486e-20	[6, 7, 8]	Group25	52.7607	86	5
GO:0034340	response to type I interferon	GO_BiologicalProcess-EBI-UniProt-GOA-ACAP-ARAP_08.05.2020_00h00	2.04242e-13	5.09993e-10	6.71731e-09	4.03038e-08	[4, 5, 6, 7]	Group26	55	55	6
GO:0090305	nucleic acid phosphodiester bond hydrolysis	GO_BiologicalProcess-EBI-UniProt-GOA-ACAP-ARAP_08.05.2020_00h00	5.55887e-14	1.39472e-10	8.57633e-20	2.91595e-18	[5, 6]	Group27	38.8732	138	6
GO:1905897	regulation of response to endoplasmic reticulum stress	GO_BiologicalProcess-EBI-UniProt-GOA-ACAP-ARAP_08.05.2020_00h00	1.80683e-08	4.1286e-05	1.49313e-21	5.97252e-20	[4, 5, 6]	Group28	48.3517	44	6
GO:0044766	multi-organism transport	GO_BiologicalProcess-EBI-UniProt-GOA-ACAP-ARAP_08.05.2020_00h00	3.14584e-10	7.51857e-07	2.73999e-12	4.65799e-11	[3, 4]	Group29	56.7164	38	6
GO:0018205	peptidyl-lysine modification	GO_BiologicalProcess-EBI-UniProt-GOA-ACAP-ARAP_08.05.2020_00h00	6.79474e-10	1.60967e-06	3.31613e-17	9.61676e-16	[7, 8]	Group30	34.279	145	6
GO:0006417	regulation of translation	GO_BiologicalProcess-EBI-UniProt-GOA-ACAP-ARAP_08.05.2020_00h00	1.2574e-30	3.41133e-27	3.24922e-34	1.94953e-32	[5, 6, 7, 8]	Group31	46.1538	198	6
GO:0051276	chromosome organization	GO_BiologicalProcess-EBI-UniProt-GOA-ACAP-ARAP_08.05.2020_00h00	2.43692e-28	6.5675e-25	0	0	[5]	Group32	34.1203	448	7
GO:0032606	type I interferon production	GO_BiologicalProcess-EBI-UniProt-GOA-ACAP-ARAP_08.05.2020_00h00	2.08249e-11	5.06461e-08	9.08593e-15	1.90805e-13	[3, 6]	Group33	47.4074	64	7
GO:0032269	negative regulation of cellular protein metabolic process	GO_BiologicalProcess-EBI-UniProt-GOA-ACAP-ARAP_08.05.2020_00h00	5.59522e-15	1.41671e-11	1.59965e-15	3.83917e-14	[4, 5, 6, 7]	Group34	31.216	344	7
GO:0006996	organelle organization	GO_BiologicalProcess-EBI-UniProt-GOA-ACAP-ARAP_08.05.2020_00h00	0	0	0	0	[4]	Group35	31.2096	1303	7
GO:0030162	regulation of proteolysis	GO_BiologicalProcess-EBI-UniProt-GOA-ACAP-ARAP_08.05.2020_00h00	9.65381e-12	2.35746e-08	4.71811e-17	1.32107e-15	[5, 6]	Group36	31.6731	248	7
GO:1903827	regulation of cellular protein localization	GO_BiologicalProcess-EBI-UniProt-GOA-ACAP-ARAP_08.05.2020_00h00	7.71918e-20	2.0232e-16	1.42071e-27	7.67186e-26	[4, 5]	Group37	37.5209	224	7
GO:0097190	apoptotic signaling pathway	GO_BiologicalProcess-EBI-UniProt-GOA-ACAP-ARAP_08.05.2020_00h00	9.50765e-21	2.50241e-17	9.50765e-21	3.70798e-19	[3, 4, 5]	Group38	37.2308	242	8
GO:0009894	regulation of catabolic process	GO_BiologicalProcess-EBI-UniProt-GOA-ACAP-ARAP_08.05.2020_00h00	2.8026e-45	9.14207e-42	0	0	[3, 4]	Group39	39.7959	429	8
GO:0015267	channel activity	GO_BiologicalProcess-EBI-UniProt-GOA-ACAP-ARAP_08.05.2020_00h00	5.32943e-10	1.26627e-06	5.06508e-08	2.02603e-07	[5, 7]	Group40	12.7199	94	8
GO:0032446	protein modification by small protein conjugation	GO_BiologicalProcess-EBI-UniProt-GOA-ACAP-ARAP_08.05.2020_00h00	3.72585e-35	1.01604e-31	7.4443e-36	4.61546e-34	[7, 8]	Group41	38.2892	376	8
GO:1904872	regulation of telomerase RNA localization to Cajal body	GO_BiologicalProcess-EBI-UniProt-GOA-ACAP-ARAP_08.05.2020_00h00	4.50654e-10	1.07346e-06	9.45058e-10	9.45058e-09	[3, 4, 6, 7]	Group42	89.4737	17	8
GO:2001233	regulation of apoptotic signaling pathway	GO_BiologicalProcess-EBI-UniProt-GOA-ACAP-ARAP_08.05.2020_00h00	2.90033e-16	7.39583e-13	9.50765e-21	3.70798e-19	[4, 5, 6, 7]	Group43	38.322	169	8
GO:0042773	ATP synthesis coupled electron transport	GO_BiologicalProcess-EBI-UniProt-GOA-ACAP-ARAP_08.05.2020_00h00	1.25822e-23	3.34813e-20	7.25613e-17	1.95916e-15	[4, 5, 6, 7]	Group44	67.6471	69	9
GO:0070125	mitochondrial translational elongation	GO_BiologicalProcess-EBI-UniProt-GOA-ACAP-ARAP_08.05.2020_00h00	2.49612e-26	6.69708e-23	1.42459e-21	5.84083e-20	[6, 7, 8, 9]	Group45	74.1573	66	9
GO:0043933	protein-containing complex subunit organization	GO_BiologicalProcess-EBI-UniProt-GOA-ACAP-ARAP_08.05.2020_00h00	0	0	0	0	[4]	Group46	37.7616	776	10
GO:0034097	response to cytokine	GO_BiologicalProcess-EBI-UniProt-GOA-ACAP-ARAP_08.05.2020_00h00	1.92401e-29	5.20253e-26	7.08494e-14	1.41699e-12	[4]	Group47	34.6488	439	10
GO:0006986	response to unfolded protein	GO_BiologicalProcess-EBI-UniProt-GOA-ACAP-ARAP_08.05.2020_00h00	2.16855e-14	5.46257e-11	3.30551e-22	1.45442e-20	[4, 5]	Group48	46.5241	87	10
GO:0051726	regulation of cell cycle	GO_BiologicalProcess-EBI-UniProt-GOA-ACAP-ARAP_08.05.2020_00h00	7.56056e-32	2.05572e-28	9.09786e-33	5.36773e-31	[3, 4]	Group49	35.05	456	10
GO:0030097	hemopoiesis	GO_BiologicalProcess-EBI-UniProt-GOA-ACAP-ARAP_08.05.2020_00h00	1.37971e-18	3.57896e-15	1.21669e-19	4.01508e-18	[4, 5, 6, 7]	Group50	33.368	321	10
GO:0006405	RNA export from nucleus	GO_BiologicalProcess-EBI-UniProt-GOA-ACAP-ARAP_08.05.2020_00h00	1.2366e-23	3.29182e-20	2.22768e-27	1.18067e-25	[5, 6, 7, 8]	Group51	59.589	87	10
GO:2001242	regulation of intrinsic apoptotic signaling pathway	GO_BiologicalProcess-EBI-UniProt-GOA-ACAP-ARAP_08.05.2020_00h00	6.53096e-13	1.62164e-09	1.4543e-20	5.52636e-19	[5, 6, 7, 8]	Group52	45.7143	80	11
GO:0080134	regulation of response to stress	GO_BiologicalProcess-EBI-UniProt-GOA-ACAP-ARAP_08.05.2020_00h00	2.75947e-20	7.24637e-17	1.85562e-10	2.04119e-09	[3, 4]	Group53	31.0233	479	12
GO:0006396	RNA processing	GO_BiologicalProcess-EBI-UniProt-GOA-ACAP-ARAP_08.05.2020_00h00	0	0	0	0	[5, 6, 7]	Group54	49.3915	487	12
GO:0042176	regulation of protein catabolic process	GO_BiologicalProcess-EBI-UniProt-GOA-ACAP-ARAP_08.05.2020_00h00	1.73902e-14	4.38406e-11	3.58952e-16	8.97381e-15	[4, 5, 6]	Group55	37.5887	159	12
GO:0010605	negative regulation of macromolecule metabolic process	GO_BiologicalProcess-EBI-UniProt-GOA-ACAP-ARAP_08.05.2020_00h00	0	1.4013e-45	0	0	[3, 4, 5]	Group56	31.6228	986	12
GO:0040029	regulation of gene expression, epigenetic	GO_BiologicalProcess-EBI-UniProt-GOA-ACAP-ARAP_08.05.2020_00h00	1.3802e-16	3.52779e-13	9.54585e-23	4.48655e-21	[5, 6]	Group57	41.1765	140	12
GO:0006119	oxidative phosphorylation	GO_BiologicalProcess-EBI-UniProt-GOA-ACAP-ARAP_08.05.2020_00h00	1.52783e-26	4.10222e-23	1.14247e-18	3.54167e-17	[3, 4, 6]	Group58	61.039	94	12
GO:0006281	DNA repair	GO_BiologicalProcess-EBI-UniProt-GOA-ACAP-ARAP_08.05.2020_00h00	1.11021e-18	2.88656e-15	1.81632e-20	6.72039e-19	[5, 6, 7]	Group59	37.037	220	13
GO:0033044	regulation of chromosome organization	GO_BiologicalProcess-EBI-UniProt-GOA-ACAP-ARAP_08.05.2020_00h00	5.67987e-16	1.44553e-12	9.26751e-25	4.63376e-23	[5, 6]	Group60	39.5288	151	13
GO:0034248	regulation of cellular amide metabolic process	GO_BiologicalProcess-EBI-UniProt-GOA-ACAP-ARAP_08.05.2020_00h00	1.46868e-30	3.98013e-27	0	0	[4, 5]	Group61	44.1767	220	13
GO:0006259	DNA metabolic process	GO_BiologicalProcess-EBI-UniProt-GOA-ACAP-ARAP_08.05.2020_00h00	1.41674e-19	3.70619e-16	1.11435e-27	6.12895e-26	[4, 5, 6]	Group62	33.3996	336	13
GO:0061418	regulation of transcription from RNA polymerase II promoter in response to hypoxia	GO_BiologicalProcess-EBI-UniProt-GOA-ACAP-ARAP_08.05.2020_00h00	1.27013e-23	3.37729e-20	7.35128e-08	2.20538e-07	[5, 6, 7, 8, 9, 10, 11, 12, 13]	Group63	72.619	61	13
GO:0002831	regulation of response to biotic stimulus	GO_BiologicalProcess-EBI-UniProt-GOA-ACAP-ARAP_08.05.2020_00h00	1.56026e-16	3.98492e-13	1.12113e-21	4.82087e-20	[3, 4]	Group64	38.785	166	13
GO:0033043	regulation of organelle organization	GO_BiologicalProcess-EBI-UniProt-GOA-ACAP-ARAP_08.05.2020_00h00	1.51509e-24	4.0468e-21	0	0	[4, 5]	Group65	32.781	455	14
GO:0006839	mitochondrial transport	GO_BiologicalProcess-EBI-UniProt-GOA-ACAP-ARAP_08.05.2020_00h00	6.57324e-18	1.6959e-14	3.89672e-15	8.96246e-14	[4]	Group66	44.2857	124	14
GO:0072594	establishment of protein localization to organelle	GO_BiologicalProcess-EBI-UniProt-GOA-ACAP-ARAP_08.05.2020_00h00	0	0	0	0	[4, 5, 6]	Group67	50.6431	315	14
GO:0019080	viral gene expression	GO_BiologicalProcess-EBI-UniProt-GOA-ACAP-ARAP_08.05.2020_00h00	0	0	0	0	[4]	Group68	75.5981	158	15
GO:0016071	mRNA metabolic process	GO_BiologicalProcess-EBI-UniProt-GOA-ACAP-ARAP_08.05.2020_00h00	0	0	0	0	[6, 7]	Group69	58.6907	520	15
GO:0006091	generation of precursor metabolites and energy	GO_BiologicalProcess-EBI-UniProt-GOA-ACAP-ARAP_08.05.2020_00h00	7.21289e-24	1.92151e-20	1.12599e-24	5.51734e-23	[3]	Group70	39.4872	231	15
GO:0043170	macromolecule metabolic process	GO_BiologicalProcess-EBI-UniProt-GOA-ACAP-ARAP_08.05.2020_00h00	0	0	0	0	[3]	Group71	26.7257	2625	16
GO:0050792	regulation of viral process	GO_BiologicalProcess-EBI-UniProt-GOA-ACAP-ARAP_08.05.2020_00h00	9.29884e-25	2.48558e-21	0	0	[3, 4]	Group72	52.4444	118	16
GO:0071166	ribonucleoprotein complex localization	GO_BiologicalProcess-EBI-UniProt-GOA-ACAP-ARAP_08.05.2020_00h00	6.44861e-22	1.70501e-18	3.29091e-32	1.90873e-30	[3]	Group73	59.7015	80	16
GO:0048193	Golgi vesicle transport	GO_BiologicalProcess-EBI-UniProt-GOA-ACAP-ARAP_08.05.2020_00h00	3.13562e-25	8.39405e-22	3.28378e-24	1.57621e-22	[3, 5]	Group74	44.557	176	17
GO:0007005	mitochondrion organization	GO_BiologicalProcess-EBI-UniProt-GOA-ACAP-ARAP_08.05.2020_00h00	5.05599e-32	1.37523e-28	1.4013e-45	6.02558e-44	[5]	Group75	42.7598	251	18
GO:0006412	translation	GO_BiologicalProcess-EBI-UniProt-GOA-ACAP-ARAP_08.05.2020_00h00	0	0	0	0	[5, 6, 7]	Group76	53.9359	370	18
GO:0044265	cellular macromolecule catabolic process	GO_BiologicalProcess-EBI-UniProt-GOA-ACAP-ARAP_08.05.2020_00h00	0	0	0	0	[4, 5]	Group77	45.9742	571	18
GO:0010638	positive regulation of organelle organization	GO_BiologicalProcess-EBI-UniProt-GOA-ACAP-ARAP_08.05.2020_00h00	2.16956e-19	5.66472e-16	5.18083e-38	3.26392e-36	[4, 5, 6]	Group78	36.087	249	20
GO:0006508	proteolysis	GO_BiologicalProcess-EBI-UniProt-GOA-ACAP-ARAP_08.05.2020_00h00	2.94997e-18	7.63157e-15	2.2551e-20	8.11837e-19	[4, 5]	Group79	29.4926	558	20
GO:0006915	apoptotic process	GO_BiologicalProcess-EBI-UniProt-GOA-ACAP-ARAP_08.05.2020_00h00	2.29296e-24	6.11763e-21	5.31569e-19	1.70102e-17	[4]	Group80	30.4327	626	20
GO:0055086	nucleobase-containing small molecule metabolic process	GO_BiologicalProcess-EBI-UniProt-GOA-ACAP-ARAP_08.05.2020_00h00	1.64026e-08	3.75619e-05	2.21024e-26	1.14933e-24	[3, 4, 5]	Group81	30.5433	208	20
GO:0051169	nuclear transport	GO_BiologicalProcess-EBI-UniProt-GOA-ACAP-ARAP_08.05.2020_00h00	3.35156e-30	9.07602e-27	5.03725e-41	3.27425e-39	[4, 5]	Group82	47.619	180	21
GO:0045184	establishment of protein localization	GO_BiologicalProcess-EBI-UniProt-GOA-ACAP-ARAP_08.05.2020_00h00	0	0	0	0	[3, 4]	Group83	36.0103	843	23
GO:0019222	regulation of metabolic process	GO_BiologicalProcess-EBI-UniProt-GOA-ACAP-ARAP_08.05.2020_00h00	0	0	3.17478e-30	1.77788e-28	[2, 3]	Group84	27.0085	1970	24
GO:0051649	establishment of localization in cell	GO_BiologicalProcess-EBI-UniProt-GOA-ACAP-ARAP_08.05.2020_00h00	0	0	1.96962e-40	1.26056e-38	[3]	Group85	34.7035	1030	26
GO:0045321	leukocyte activation	GO_BiologicalProcess-EBI-UniProt-GOA-ACAP-ARAP_08.05.2020_00h00	7.51636e-24	2.00161e-20	1.04704e-25	5.33988e-24	[2, 3]	Group86	32.4841	459	29
GO:0046907	intracellular transport	GO_BiologicalProcess-EBI-UniProt-GOA-ACAP-ARAP_08.05.2020_00h00	0	0	2.58672e-34	1.5779e-32	[3, 4]	Group87	40.4588	776	30
GO:0006401	RNA catabolic process	GO_BiologicalProcess-EBI-UniProt-GOA-ACAP-ARAP_08.05.2020_00h00	0	0	0	0	[5, 6, 7]	Group88	63.5731	274	59
GO:0044267	cellular protein metabolic process	GO_BiologicalProcess-EBI-UniProt-GOA-ACAP-ARAP_08.05.2020_00h00	0	0	0	0	[4, 5]	Group89	30.17	1650	60
GO:0070727	cellular macromolecule localization	GO_BiologicalProcess-EBI-UniProt-GOA-ACAP-ARAP_08.05.2020_00h00	0	0	0	0	[3]	Group90	38.3743	812	77
GO:0034641	cellular nitrogen compound metabolic process	GO_BiologicalProcess-EBI-UniProt-GOA-ACAP-ARAP_08.05.2020_00h00	0	0	0	0	[3]	Group91	29.9094	1980	88
GO:0006402	mRNA catabolic process	GO_BiologicalProcess-EBI-UniProt-GOA-ACAP-ARAP_08.05.2020_00h00	0	0	0	0	[5, 6, 7, 8]	Group92	64.9485	252	143

## Sheet: CD4NM
GOID	GOTerm	Ontology Source	Term PValue	Term PValue Corrected with Bonferroni step down	Group PValue	Group PValue Corrected with Bonferroni step down	GOLevels	GOGroups	% Associated Genes	Nr. Genes	Associated Genes Found
GO:0007249	I-kappaB kinase/NF-kappaB signaling	GO_BiologicalProcess-EBI-UniProt-GOA-ACAP-ARAP_08.05.2020_00h00	2.44786e-10	6.27143e-07	2.44786e-10	5.63008e-09	[4, 5, 6]	Group00	42.1233	123	3
GO:0006959	humoral immune response	GO_BiologicalProcess-EBI-UniProt-GOA-ACAP-ARAP_08.05.2020_00h00	6.6608e-16	1.79775e-12	6.6608e-16	2.13146e-14	[3]	Group01	9.55882	39	3
GO:0030545	receptor regulator activity	GO_BiologicalProcess-EBI-UniProt-GOA-ACAP-ARAP_08.05.2020_00h00	4.52653e-26	1.27512e-22	4.52653e-26	2.39906e-24	[4]	Group02	8.39041	49	3
GO:0048562	embryonic organ morphogenesis	GO_BiologicalProcess-EBI-UniProt-GOA-ACAP-ARAP_08.05.2020_00h00	1.77931e-07	0.000420272	2.75022e-10	6.05047e-09	[4, 5, 6, 7]	Group03	13.3956	43	3
GO:0034340	response to type I interferon	GO_BiologicalProcess-EBI-UniProt-GOA-ACAP-ARAP_08.05.2020_00h00	2.12037e-11	5.53417e-08	3.43158e-11	8.2358e-10	[4, 5, 6, 7]	Group04	57	57	3
GO:0062197	cellular response to chemical stress	GO_BiologicalProcess-EBI-UniProt-GOA-ACAP-ARAP_08.05.2020_00h00	1.53748e-07	0.000363768	1.51733e-07	1.06213e-06	[4]	Group05	37.3057	144	3
GO:0072073	kidney epithelium development	GO_BiologicalProcess-EBI-UniProt-GOA-ACAP-ARAP_08.05.2020_00h00	5.73592e-08	0.000137834	1.91188e-06	7.64752e-06	[5, 6, 7, 8]	Group06	8.22785	13	3
GO:0007389	pattern specification process	GO_BiologicalProcess-EBI-UniProt-GOA-ACAP-ARAP_08.05.2020_00h00	4.20183e-13	1.11096e-09	3.57784e-15	1.10913e-13	[2, 3, 4]	Group07	12.0332	58	3
GO:1900034	regulation of cellular response to heat	GO_BiologicalProcess-EBI-UniProt-GOA-ACAP-ARAP_08.05.2020_00h00	1.48429e-07	0.000351776	4.36904e-06	8.73808e-06	[4, 5, 6]	Group08	51.7241	45	3
GO:0097193	intrinsic apoptotic signaling pathway	GO_BiologicalProcess-EBI-UniProt-GOA-ACAP-ARAP_08.05.2020_00h00	9.93154e-17	2.69443e-13	9.93154e-17	3.27741e-15	[4, 5, 6]	Group09	47.2131	144	3
GO:0006413	translational initiation	GO_BiologicalProcess-EBI-UniProt-GOA-ACAP-ARAP_08.05.2020_00h00	0	0	0	0	[3, 6, 7, 8]	Group10	74.6341	153	3
GO:0032606	type I interferon production	GO_BiologicalProcess-EBI-UniProt-GOA-ACAP-ARAP_08.05.2020_00h00	3.24806e-09	8.09415e-06	3.24806e-09	4.87208e-08	[3, 6]	Group11	48.8889	66	3
GO:0034330	cell junction organization	GO_BiologicalProcess-EBI-UniProt-GOA-ACAP-ARAP_08.05.2020_00h00	1.40051e-13	3.71414e-10	1.40051e-13	4.06147e-12	[4]	Group12	14.472	111	4
GO:0033554	cellular response to stress	GO_BiologicalProcess-EBI-UniProt-GOA-ACAP-ARAP_08.05.2020_00h00	0	0	4.06377e-44	2.71432e-42	[3]	Group13	39.1621	860	4
GO:0042254	ribosome biogenesis	GO_BiologicalProcess-EBI-UniProt-GOA-ACAP-ARAP_08.05.2020_00h00	8.40779e-45	2.38039e-41	8.40779e-45	5.61921e-43	[5]	Group14	62.2642	198	4
GO:0050434	positive regulation of viral transcription	GO_BiologicalProcess-EBI-UniProt-GOA-ACAP-ARAP_08.05.2020_00h00	1.87726e-11	4.90152e-08	6.78659e-14	2.03598e-12	[3, 4, 5, 6, 7]	Group15	74.4186	32	4
GO:0048193	Golgi vesicle transport	GO_BiologicalProcess-EBI-UniProt-GOA-ACAP-ARAP_08.05.2020_00h00	1.57885e-17	4.30237e-14	1.57885e-17	5.36809e-16	[3, 5]	Group16	44.8101	177	4
GO:0050851	antigen receptor-mediated signaling pathway	GO_BiologicalProcess-EBI-UniProt-GOA-ACAP-ARAP_08.05.2020_00h00	4.85616e-10	1.23444e-06	4.85616e-10	1.01979e-08	[5, 6, 7, 8, 9]	Group17	40.1685	143	4
GO:0007423	sensory organ development	GO_BiologicalProcess-EBI-UniProt-GOA-ACAP-ARAP_08.05.2020_00h00	2.50959e-10	6.42454e-07	1.81279e-12	4.89454e-11	[4, 5, 6]	Group18	14.9518	93	4
GO:0007411	axon guidance	GO_BiologicalProcess-EBI-UniProt-GOA-ACAP-ARAP_08.05.2020_00h00	1.64815e-08	4.02973e-05	4.79972e-07	2.39986e-06	[4, 5, 6, 7, 8, 9, 10, 11, 12, 13]	Group19	12.1711	37	4
GO:0050686	negative regulation of mRNA processing	GO_BiologicalProcess-EBI-UniProt-GOA-ACAP-ARAP_08.05.2020_00h00	1.17548e-07	0.000279528	2.65512e-07	1.59307e-06	[5, 6, 7, 8, 9, 10]	Group20	70.9677	22	4
GO:0007006	mitochondrial membrane organization	GO_BiologicalProcess-EBI-UniProt-GOA-ACAP-ARAP_08.05.2020_00h00	2.05268e-14	5.47245e-11	1.03083e-19	4.2264e-18	[5, 6]	Group21	54.7297	81	4
GO:0003743	translation initiation factor activity	GO_BiologicalProcess-EBI-UniProt-GOA-ACAP-ARAP_08.05.2020_00h00	7.34649e-14	1.95123e-10	0	0	[4, 7, 8, 9, 10, 11, 12]	Group22	75	39	4
GO:0009887	animal organ morphogenesis	GO_BiologicalProcess-EBI-UniProt-GOA-ACAP-ARAP_08.05.2020_00h00	3.66678e-11	9.52995e-08	2.4553e-12	6.38377e-11	[3, 4, 5, 6]	Group23	17.3689	202	4
GO:0008509	anion transmembrane transporter activity	GO_BiologicalProcess-EBI-UniProt-GOA-ACAP-ARAP_08.05.2020_00h00	2.43041e-08	5.90833e-05	6.038e-08	5.4342e-07	[5, 7]	Group24	13.6483	52	4
GO:0016032	viral process	GO_BiologicalProcess-EBI-UniProt-GOA-ACAP-ARAP_08.05.2020_00h00	0	0	0	0	[3]	Group25	55.4404	535	4
GO:0006521	regulation of cellular amino acid metabolic process	GO_BiologicalProcess-EBI-UniProt-GOA-ACAP-ARAP_08.05.2020_00h00	1.45087e-14	3.87527e-11	3.10099e-06	9.30298e-06	[4, 5, 6, 7]	Group26	70.1493	47	4
GO:0042273	ribosomal large subunit biogenesis	GO_BiologicalProcess-EBI-UniProt-GOA-ACAP-ARAP_08.05.2020_00h00	8.41215e-18	2.29736e-14	4.85002e-29	2.71601e-27	[5, 6]	Group27	72.3684	55	5
GO:0007186	G protein-coupled receptor signaling pathway	GO_BiologicalProcess-EBI-UniProt-GOA-ACAP-ARAP_08.05.2020_00h00	0	0	0	0	[3, 4, 5]	Group28	8.41446	121	5
GO:0040029	regulation of gene expression, epigenetic	GO_BiologicalProcess-EBI-UniProt-GOA-ACAP-ARAP_08.05.2020_00h00	1.91789e-10	4.93089e-07	4.87944e-10	9.75888e-09	[5, 6]	Group29	40.8824	139	5
GO:0099537	trans-synaptic signaling	GO_BiologicalProcess-EBI-UniProt-GOA-ACAP-ARAP_08.05.2020_00h00	7.49162e-19	2.06169e-15	6.1653e-10	1.17141e-08	[4, 5]	Group30	12.75	102	5
GO:0022613	ribonucleoprotein complex biogenesis	GO_BiologicalProcess-EBI-UniProt-GOA-ACAP-ARAP_08.05.2020_00h00	0	0	0	0	[4]	Group31	64.1138	293	6
GO:0008544	epidermis development	GO_BiologicalProcess-EBI-UniProt-GOA-ACAP-ARAP_08.05.2020_00h00	5.04885e-12	1.32229e-08	2.1562e-08	2.1562e-07	[4]	Group32	12.8257	64	6
GO:0009894	regulation of catabolic process	GO_BiologicalProcess-EBI-UniProt-GOA-ACAP-ARAP_08.05.2020_00h00	4.64331e-36	1.32567e-32	4.64331e-36	2.92529e-34	[3, 4]	Group33	42.2078	455	6
GO:0006417	regulation of translation	GO_BiologicalProcess-EBI-UniProt-GOA-ACAP-ARAP_08.05.2020_00h00	4.93089e-29	1.39741e-25	3.25283e-32	1.9517e-30	[5, 6, 7, 8]	Group34	50.1166	215	6
GO:0090596	sensory organ morphogenesis	GO_BiologicalProcess-EBI-UniProt-GOA-ACAP-ARAP_08.05.2020_00h00	4.17331e-07	0.000973215	2.79433e-13	7.82412e-12	[4, 5, 6, 7]	Group35	12.9825	37	6
GO:0034660	ncRNA metabolic process	GO_BiologicalProcess-EBI-UniProt-GOA-ACAP-ARAP_08.05.2020_00h00	1.89494e-35	5.40815e-32	1.29375e-35	8.02123e-34	[6, 7]	Group36	50.9018	254	6
GO:0006283	transcription-coupled nucleotide-excision repair	GO_BiologicalProcess-EBI-UniProt-GOA-ACAP-ARAP_08.05.2020_00h00	1.08847e-14	2.90949e-11	2.99139e-23	1.43587e-21	[7, 8, 9]	Group37	65.8537	54	6
GO:0009653	anatomical structure morphogenesis	GO_BiologicalProcess-EBI-UniProt-GOA-ACAP-ARAP_08.05.2020_00h00	2.05883e-09	5.16559e-06	8.10138e-09	1.13419e-07	[2, 3]	Group38	20.8883	602	7
GO:0034976	response to endoplasmic reticulum stress	GO_BiologicalProcess-EBI-UniProt-GOA-ACAP-ARAP_08.05.2020_00h00	2.01804e-20	5.60209e-17	2.24391e-22	1.00976e-20	[4]	Group39	49.835	151	6
GO:0006974	cellular response to DNA damage stimulus	GO_BiologicalProcess-EBI-UniProt-GOA-ACAP-ARAP_08.05.2020_00h00	2.18463e-27	6.16938e-24	0	0	[4]	Group40	41.2473	377	7
GO:0006996	organelle organization	GO_BiologicalProcess-EBI-UniProt-GOA-ACAP-ARAP_08.05.2020_00h00	0	2.94273e-44	4.23348e-33	2.58242e-31	[4]	Group41	34.012	1420	7
GO:0000956	nuclear-transcribed mRNA catabolic process	GO_BiologicalProcess-EBI-UniProt-GOA-ACAP-ARAP_08.05.2020_00h00	0	0	0	0	[6, 7, 8, 9]	Group42	74.4292	163	7
GO:0032446	protein modification by small protein conjugation	GO_BiologicalProcess-EBI-UniProt-GOA-ACAP-ARAP_08.05.2020_00h00	9.97536e-30	2.82901e-26	1.4101e-29	8.03758e-28	[7, 8]	Group43	41.3442	406	7
GO:0031329	regulation of cellular catabolic process	GO_BiologicalProcess-EBI-UniProt-GOA-ACAP-ARAP_08.05.2020_00h00	4.97909e-33	1.41805e-29	0	5.60519e-45	[4, 5]	Group44	43.0786	389	8
GO:0080134	regulation of response to stress	GO_BiologicalProcess-EBI-UniProt-GOA-ACAP-ARAP_08.05.2020_00h00	5.99112e-17	1.62779e-13	1.42296e-27	7.68401e-26	[3, 4]	Group45	34.3912	531	8
GO:1903362	regulation of cellular protein catabolic process	GO_BiologicalProcess-EBI-UniProt-GOA-ACAP-ARAP_08.05.2020_00h00	7.08394e-10	1.79507e-06	4.09367e-12	1.02342e-10	[5, 6, 7]	Group46	42.1818	116	8
GO:0097153	cysteine-type endopeptidase activity involved in apoptotic process	GO_BiologicalProcess-EBI-UniProt-GOA-ACAP-ARAP_08.05.2020_00h00	6.30025e-10	1.59837e-06	1.80262e-08	2.16314e-07	[5, 9, 10]	Group47	43.4426	106	8
GO:0033044	regulation of chromosome organization	GO_BiologicalProcess-EBI-UniProt-GOA-ACAP-ARAP_08.05.2020_00h00	1.31512e-15	3.53767e-12	1.14222e-17	3.99778e-16	[5, 6]	Group48	43.9791	168	8
GO:0036257	multivesicular body organization	GO_BiologicalProcess-EBI-UniProt-GOA-ACAP-ARAP_08.05.2020_00h00	5.35345e-10	1.36031e-06	1.99355e-09	3.18968e-08	[6, 7]	Group49	78.125	25	9
GO:0003013	circulatory system process	GO_BiologicalProcess-EBI-UniProt-GOA-ACAP-ARAP_08.05.2020_00h00	2.69281e-14	7.17094e-11	1.21195e-19	4.72661e-18	[3]	Group50	13.3835	89	9
GO:0006986	response to unfolded protein	GO_BiologicalProcess-EBI-UniProt-GOA-ACAP-ARAP_08.05.2020_00h00	6.03881e-15	1.62021e-11	2.02512e-23	1.01256e-21	[4, 5]	Group51	51.8717	97	9
GO:0140053	mitochondrial gene expression	GO_BiologicalProcess-EBI-UniProt-GOA-ACAP-ARAP_08.05.2020_00h00	1.33304e-34	3.80184e-31	1.26199e-28	6.94096e-27	[5]	Group52	70.2381	118	9
GO:0006820	anion transport	GO_BiologicalProcess-EBI-UniProt-GOA-ACAP-ARAP_08.05.2020_00h00	8.58135e-11	2.21914e-07	9.23001e-10	1.6614e-08	[5]	Group53	15.3846	110	10
GO:0006281	DNA repair	GO_BiologicalProcess-EBI-UniProt-GOA-ACAP-ARAP_08.05.2020_00h00	2.2698e-16	6.14662e-13	4.623e-19	1.71051e-17	[5, 6, 7]	Group54	40.404	240	10
GO:0009892	negative regulation of metabolic process	GO_BiologicalProcess-EBI-UniProt-GOA-ACAP-ARAP_08.05.2020_00h00	1.15267e-36	3.29434e-33	6.16571e-44	3.99931e-42	[2, 3, 4]	Group55	33.9606	1155	10
GO:0007275	multicellular organism development	GO_BiologicalProcess-EBI-UniProt-GOA-ACAP-ARAP_08.05.2020_00h00	2.56115e-09	6.40288e-06	1.59607e-08	2.0749e-07	[2, 3]	Group56	22.4723	1298	10
GO:0030097	hemopoiesis	GO_BiologicalProcess-EBI-UniProt-GOA-ACAP-ARAP_08.05.2020_00h00	1.20493e-19	3.32921e-16	3.71151e-20	1.55884e-18	[4, 5, 6, 7]	Group57	38.1497	367	10
GO:0050852	T cell receptor signaling pathway	GO_BiologicalProcess-EBI-UniProt-GOA-ACAP-ARAP_08.05.2020_00h00	1.19682e-23	3.3511e-20	1.84262e-08	2.02688e-07	[6, 7, 8, 9, 10]	Group58	57.0136	126	11
GO:0043933	protein-containing complex subunit organization	GO_BiologicalProcess-EBI-UniProt-GOA-ACAP-ARAP_08.05.2020_00h00	0	0	2.88948e-42	1.8497e-40	[4]	Group59	41.2652	848	12
GO:0006396	RNA processing	GO_BiologicalProcess-EBI-UniProt-GOA-ACAP-ARAP_08.05.2020_00h00	0	0	0	0	[5, 6, 7]	Group60	56.8966	561	12
GO:0034248	regulation of cellular amide metabolic process	GO_BiologicalProcess-EBI-UniProt-GOA-ACAP-ARAP_08.05.2020_00h00	2.04571e-28	5.78527e-25	0	0	[4, 5]	Group61	47.992	239	12
GO:0006508	proteolysis	GO_BiologicalProcess-EBI-UniProt-GOA-ACAP-ARAP_08.05.2020_00h00	2.0256e-18	5.5481e-15	2.1702e-20	9.33186e-19	[4, 5]	Group62	33.7738	639	12
GO:0051276	chromosome organization	GO_BiologicalProcess-EBI-UniProt-GOA-ACAP-ARAP_08.05.2020_00h00	5.25103e-20	1.45401e-16	1.3624e-22	6.26705e-21	[5]	Group63	36.2529	476	12
GO:0071310	cellular response to organic substance	GO_BiologicalProcess-EBI-UniProt-GOA-ACAP-ARAP_08.05.2020_00h00	2.40393e-12	6.31271e-09	1.70527e-18	6.13897e-17	[4]	Group64	30.5412	886	13
GO:0072594	establishment of protein localization to organelle	GO_BiologicalProcess-EBI-UniProt-GOA-ACAP-ARAP_08.05.2020_00h00	0	1.4013e-45	0	0	[4, 5, 6]	Group65	52.4116	326	13
GO:0071345	cellular response to cytokine stimulus	GO_BiologicalProcess-EBI-UniProt-GOA-ACAP-ARAP_08.05.2020_00h00	3.42311e-25	9.61209e-22	1.49063e-07	1.1925e-06	[5]	Group66	38.5532	453	13
GO:0090305	nucleic acid phosphodiester bond hydrolysis	GO_BiologicalProcess-EBI-UniProt-GOA-ACAP-ARAP_08.05.2020_00h00	1.49995e-13	3.97636e-10	1.05219e-19	4.20877e-18	[5, 6]	Group67	43.0986	153	13
GO:0002520	immune system development	GO_BiologicalProcess-EBI-UniProt-GOA-ACAP-ARAP_08.05.2020_00h00	5.14763e-19	1.41766e-15	1.59607e-08	2.0749e-07	[2, 4, 5]	Group68	37.1963	398	15
GO:0016071	mRNA metabolic process	GO_BiologicalProcess-EBI-UniProt-GOA-ACAP-ARAP_08.05.2020_00h00	0	0	0	0	[6, 7]	Group69	62.3025	552	15
GO:0006412	translation	GO_BiologicalProcess-EBI-UniProt-GOA-ACAP-ARAP_08.05.2020_00h00	0	0	0	0	[5, 6, 7]	Group70	59.1837	406	16
GO:0006888	endoplasmic reticulum to Golgi vesicle-mediated transport	GO_BiologicalProcess-EBI-UniProt-GOA-ACAP-ARAP_08.05.2020_00h00	7.51781e-15	2.01552e-11	2.55466e-19	9.7077e-18	[4, 5, 6]	Group71	49.7696	108	16
GO:0006119	oxidative phosphorylation	GO_BiologicalProcess-EBI-UniProt-GOA-ACAP-ARAP_08.05.2020_00h00	7.91195e-24	2.21772e-20	2.1712e-23	1.06389e-21	[3, 4, 6]	Group72	63.6364	98	16
GO:0043170	macromolecule metabolic process	GO_BiologicalProcess-EBI-UniProt-GOA-ACAP-ARAP_08.05.2020_00h00	0	0	0	0	[3]	Group73	30.7575	3021	17
GO:0019080	viral gene expression	GO_BiologicalProcess-EBI-UniProt-GOA-ACAP-ARAP_08.05.2020_00h00	0	0	0	0	[4]	Group74	77.512	162	18
GO:0006259	DNA metabolic process	GO_BiologicalProcess-EBI-UniProt-GOA-ACAP-ARAP_08.05.2020_00h00	7.22147e-21	2.00757e-17	0	0	[4, 5, 6]	Group75	38.2704	385	18
GO:0044265	cellular macromolecule catabolic process	GO_BiologicalProcess-EBI-UniProt-GOA-ACAP-ARAP_08.05.2020_00h00	0	0	0	0	[4, 5]	Group76	49.9195	620	18
GO:2001252	positive regulation of chromosome organization	GO_BiologicalProcess-EBI-UniProt-GOA-ACAP-ARAP_08.05.2020_00h00	1.49562e-12	3.93646e-09	2.85245e-25	1.48327e-23	[5, 6, 7]	Group77	48.4848	96	19
GO:0022836	gated channel activity	GO_BiologicalProcess-EBI-UniProt-GOA-ACAP-ARAP_08.05.2020_00h00	5.61908e-21	1.56267e-17	1.35299e-09	2.30008e-08	[6, 8]	Group78	8.5595	41	19
GO:0051169	nuclear transport	GO_BiologicalProcess-EBI-UniProt-GOA-ACAP-ARAP_08.05.2020_00h00	2.22451e-26	6.2731e-23	6.12034e-31	3.5498e-29	[4, 5]	Group79	50.5291	191	20
GO:0006915	apoptotic process	GO_BiologicalProcess-EBI-UniProt-GOA-ACAP-ARAP_08.05.2020_00h00	1.06883e-28	3.02585e-25	1.76032e-24	8.97765e-23	[4]	Group80	35.6344	733	22
GO:0006839	mitochondrial transport	GO_BiologicalProcess-EBI-UniProt-GOA-ACAP-ARAP_08.05.2020_00h00	3.28453e-22	9.1704e-19	1.01392e-20	4.46124e-19	[4]	Group81	52.1429	146	22
GO:0051649	establishment of localization in cell	GO_BiologicalProcess-EBI-UniProt-GOA-ACAP-ARAP_08.05.2020_00h00	0	0	5.18214e-31	3.05746e-29	[3]	Group82	37.7695	1121	24
GO:0046907	intracellular transport	GO_BiologicalProcess-EBI-UniProt-GOA-ACAP-ARAP_08.05.2020_00h00	0	0	7.85644e-23	3.69252e-21	[3, 4]	Group83	43.7956	840	30
GO:0034641	cellular nitrogen compound metabolic process	GO_BiologicalProcess-EBI-UniProt-GOA-ACAP-ARAP_08.05.2020_00h00	0	0	0	0	[3]	Group84	34.3202	2272	30
GO:0015031	protein transport	GO_BiologicalProcess-EBI-UniProt-GOA-ACAP-ARAP_08.05.2020_00h00	0	0	0	0	[4, 5, 6, 7]	Group85	39.5536	886	36
GO:0044267	cellular protein metabolic process	GO_BiologicalProcess-EBI-UniProt-GOA-ACAP-ARAP_08.05.2020_00h00	0	0	0	0	[4, 5]	Group86	34.0647	1863	36
GO:0045321	leukocyte activation	GO_BiologicalProcess-EBI-UniProt-GOA-ACAP-ARAP_08.05.2020_00h00	1.41925e-20	3.94411e-17	0.0229897	0.0229897	[2, 3]	Group87	35.9519	508	41
GO:0009057	macromolecule catabolic process	GO_BiologicalProcess-EBI-UniProt-GOA-ACAP-ARAP_08.05.2020_00h00	0	0	1.68156e-44	1.17289e-42	[4]	Group88	46.4883	695	47
GO:0043043	peptide biosynthetic process	GO_BiologicalProcess-EBI-UniProt-GOA-ACAP-ARAP_08.05.2020_00h00	0	0	0	0	[5, 6]	Group89	57.9021	414	65
GO:0010467	gene expression	GO_BiologicalProcess-EBI-UniProt-GOA-ACAP-ARAP_08.05.2020_00h00	0	0	0	0	[4]	Group90	34.2127	2049	75
GO:0006401	RNA catabolic process	GO_BiologicalProcess-EBI-UniProt-GOA-ACAP-ARAP_08.05.2020_00h00	0	0	0	0	[5, 6, 7]	Group91	64.0371	276	98

## Sheet: CD8M
GOID	GOTerm	Ontology Source	Term PValue	Term PValue Corrected with Bonferroni step down	Group PValue	Group PValue Corrected with Bonferroni step down	GOLevels	GOGroups	% Associated Genes	Nr. Genes	Associated Genes Found
GO:0006986	response to unfolded protein	GO_BiologicalProcess-EBI-UniProt-GOA-ACAP-ARAP_08.05.2020_00h00	1.18953e-07	0.000135607	7.65486e-09	4.59292e-08	[4, 5]	Group00	20.3209	38	3
GO:0040029	regulation of gene expression, epigenetic	GO_BiologicalProcess-EBI-UniProt-GOA-ACAP-ARAP_08.05.2020_00h00	3.10138e-08	3.61311e-05	8.01667e-09	4.00833e-08	[5, 6]	Group01	17.3529	59	3
GO:0034599	cellular response to oxidative stress	GO_BiologicalProcess-EBI-UniProt-GOA-ACAP-ARAP_08.05.2020_00h00	1.8411e-07	0.00020786	1.57723e-07	4.7317e-07	[4, 5]	Group02	16.9231	55	3
GO:0097193	intrinsic apoptotic signaling pathway	GO_BiologicalProcess-EBI-UniProt-GOA-ACAP-ARAP_08.05.2020_00h00	1.16412e-10	1.46098e-07	3.94193e-11	4.73032e-10	[4, 5, 6]	Group03	19.6721	60	3
GO:0034605	cellular response to heat	GO_BiologicalProcess-EBI-UniProt-GOA-ACAP-ARAP_08.05.2020_00h00	9.7807e-08	0.000111696	1.24752e-06	2.49504e-06	[4, 5]	Group04	22.5352	32	3
GO:0017148	negative regulation of translation	GO_BiologicalProcess-EBI-UniProt-GOA-ACAP-ARAP_08.05.2020_00h00	1.29979e-10	1.62604e-07	2.68837e-17	6.45208e-16	[5, 6, 7, 8, 9]	Group05	26.0563	37	3
GO:0006996	organelle organization	GO_BiologicalProcess-EBI-UniProt-GOA-ACAP-ARAP_08.05.2020_00h00	2.69277e-28	3.71603e-25	2.69277e-28	8.3476e-27	[4]	Group06	12.4311	519	4
GO:0050684	regulation of mRNA processing	GO_BiologicalProcess-EBI-UniProt-GOA-ACAP-ARAP_08.05.2020_00h00	1.46069e-14	1.93687e-11	3.57225e-17	8.21618e-16	[5, 6, 7, 8, 9]	Group07	28.75	46	5
GO:0006090	pyruvate metabolic process	GO_BiologicalProcess-EBI-UniProt-GOA-ACAP-ARAP_08.05.2020_00h00	1.37263e-09	1.66637e-06	1.06993e-07	4.27972e-07	[7]	Group08	22.6519	41	5
GO:0034248	regulation of cellular amide metabolic process	GO_BiologicalProcess-EBI-UniProt-GOA-ACAP-ARAP_08.05.2020_00h00	2.36569e-25	3.24099e-22	1.40575e-28	4.49841e-27	[4, 5]	Group09	23.0924	115	5
GO:2001233	regulation of apoptotic signaling pathway	GO_BiologicalProcess-EBI-UniProt-GOA-ACAP-ARAP_08.05.2020_00h00	1.35695e-12	1.7586e-09	1.03393e-10	1.03393e-09	[4, 5, 6, 7]	Group10	18.5941	82	6
GO:0022613	ribonucleoprotein complex biogenesis	GO_BiologicalProcess-EBI-UniProt-GOA-ACAP-ARAP_08.05.2020_00h00	3.46284e-37	4.86529e-34	4.76441e-44	1.8301e-42	[4]	Group11	28.0088	128	6
GO:0051248	negative regulation of protein metabolic process	GO_BiologicalProcess-EBI-UniProt-GOA-ACAP-ARAP_08.05.2020_00h00	9.7848e-13	1.27105e-09	1.96054e-13	3.72502e-12	[4, 5, 6]	Group12	14.1277	166	6
GO:1903827	regulation of cellular protein localization	GO_BiologicalProcess-EBI-UniProt-GOA-ACAP-ARAP_08.05.2020_00h00	4.2058e-10	5.1521e-07	2.33388e-13	4.20098e-12	[4, 5]	Group13	15.7454	94	6
GO:0006091	generation of precursor metabolites and energy	GO_BiologicalProcess-EBI-UniProt-GOA-ACAP-ARAP_08.05.2020_00h00	2.79907e-25	3.83192e-22	1.36883e-16	3.01143e-15	[3]	Group14	21.7094	127	6
GO:0010033	response to organic substance	GO_BiologicalProcess-EBI-UniProt-GOA-ACAP-ARAP_08.05.2020_00h00	9.529e-11	1.1978e-07	3.30848e-11	4.30103e-10	[3]	Group15	10.922	385	7
GO:0033554	cellular response to stress	GO_BiologicalProcess-EBI-UniProt-GOA-ACAP-ARAP_08.05.2020_00h00	5.41419e-25	7.4012e-22	3.29207e-18	8.55938e-17	[3]	Group16	14.2532	313	8
GO:0043312	neutrophil degranulation	GO_BiologicalProcess-EBI-UniProt-GOA-ACAP-ARAP_08.05.2020_00h00	3.5707e-12	4.60264e-09	8.19746e-05	8.19746e-05	[4, 5, 6, 7, 8, 9]	Group17	17.2542	93	8
GO:0006259	DNA metabolic process	GO_BiologicalProcess-EBI-UniProt-GOA-ACAP-ARAP_08.05.2020_00h00	4.76232e-10	5.82432e-07	9.20983e-12	1.28938e-10	[4, 5, 6]	Group18	13.8171	139	8
GO:0051168	nuclear export	GO_BiologicalProcess-EBI-UniProt-GOA-ACAP-ARAP_08.05.2020_00h00	2.31231e-16	3.117e-13	2.33679e-22	6.30934e-21	[6, 7]	Group19	27.0142	57	9
GO:0006283	transcription-coupled nucleotide-excision repair	GO_BiologicalProcess-EBI-UniProt-GOA-ACAP-ARAP_08.05.2020_00h00	3.93474e-09	4.70988e-06	3.79864e-13	6.07782e-12	[7, 8, 9]	Group20	30.4878	25	9
GO:0006414	translational elongation	GO_BiologicalProcess-EBI-UniProt-GOA-ACAP-ARAP_08.05.2020_00h00	2.86867e-15	3.82968e-12	5.59421e-12	8.39131e-11	[5, 6, 7, 8]	Group21	30.4054	45	9
GO:0006613	cotranslational protein targeting to membrane	GO_BiologicalProcess-EBI-UniProt-GOA-ACAP-ARAP_08.05.2020_00h00	0	0	0	0	[6, 7, 8, 9, 10, 11]	Group22	82.7273	91	9
GO:0002181	cytoplasmic translation	GO_BiologicalProcess-EBI-UniProt-GOA-ACAP-ARAP_08.05.2020_00h00	1.35131e-28	1.86616e-25	5.20484e-39	1.92579e-37	[6, 7, 8]	Group23	47.7477	53	10
GO:0070647	protein modification by small protein conjugation or removal	GO_BiologicalProcess-EBI-UniProt-GOA-ACAP-ARAP_08.05.2020_00h00	1.69927e-18	2.29911e-15	4.49348e-18	1.12337e-16	[6, 7]	Group24	15.5388	186	10
GO:0043933	protein-containing complex subunit organization	GO_BiologicalProcess-EBI-UniProt-GOA-ACAP-ARAP_08.05.2020_00h00	7.0915e-38	9.99901e-35	1.54651e-27	4.63953e-26	[4]	Group25	16.2044	333	10
GO:0061418	regulation of transcription from RNA polymerase II promoter in response to hypoxia	GO_BiologicalProcess-EBI-UniProt-GOA-ACAP-ARAP_08.05.2020_00h00	2.49997e-14	3.30746e-11	7.47086e-11	8.21795e-10	[5, 6, 7, 8, 9, 10, 11, 12, 13]	Group26	38.0952	32	11
GO:0006412	translation	GO_BiologicalProcess-EBI-UniProt-GOA-ACAP-ARAP_08.05.2020_00h00	0	0	2.32164e-36	7.89358e-35	[5, 6, 7]	Group27	30.9038	212	11
GO:0006119	oxidative phosphorylation	GO_BiologicalProcess-EBI-UniProt-GOA-ACAP-ARAP_08.05.2020_00h00	1.22466e-35	1.71207e-32	6.11143e-37	2.139e-35	[3, 4, 6]	Group28	45.4545	70	14
GO:0019693	ribose phosphate metabolic process	GO_BiologicalProcess-EBI-UniProt-GOA-ACAP-ARAP_08.05.2020_00h00	1.70422e-09	2.0604e-06	3.97167e-10	3.57451e-09	[4, 5]	Group29	16.4241	79	14
GO:0043043	peptide biosynthetic process	GO_BiologicalProcess-EBI-UniProt-GOA-ACAP-ARAP_08.05.2020_00h00	0	0	0	0	[5, 6]	Group30	29.9301	214	15
GO:0044267	cellular protein metabolic process	GO_BiologicalProcess-EBI-UniProt-GOA-ACAP-ARAP_08.05.2020_00h00	2.6382e-36	3.70139e-33	0	0	[4, 5]	Group31	12.1594	665	15
GO:1903320	regulation of protein modification by small protein conjugation or removal	GO_BiologicalProcess-EBI-UniProt-GOA-ACAP-ARAP_08.05.2020_00h00	3.51978e-14	4.65315e-11	1.77574e-14	3.72906e-13	[6, 7, 8]	Group32	23.7903	59	15
GO:0033043	regulation of organelle organization	GO_BiologicalProcess-EBI-UniProt-GOA-ACAP-ARAP_08.05.2020_00h00	3.52332e-10	4.34425e-07	2.37655e-13	4.04014e-12	[4, 5]	Group33	12.8963	179	16
GO:0006611	protein export from nucleus	GO_BiologicalProcess-EBI-UniProt-GOA-ACAP-ARAP_08.05.2020_00h00	9.66896e-16	1.29661e-12	4.74225e-27	1.37525e-25	[5, 6, 7, 8, 9]	Group34	27.6042	53	18
GO:0010941	regulation of cell death	GO_BiologicalProcess-EBI-UniProt-GOA-ACAP-ARAP_08.05.2020_00h00	4.66632e-13	6.08488e-10	4.36147e-09	3.05303e-08	[3, 4]	Group35	12.8763	231	19
GO:0043620	regulation of DNA-templated transcription in response to stress	GO_BiologicalProcess-EBI-UniProt-GOA-ACAP-ARAP_08.05.2020_00h00	6.43287e-14	8.47853e-11	2.78375e-09	2.227e-08	[4, 6, 7, 8, 9, 10, 11]	Group36	30.7692	40	19
GO:0007005	mitochondrion organization	GO_BiologicalProcess-EBI-UniProt-GOA-ACAP-ARAP_08.05.2020_00h00	1.1611e-25	1.59535e-22	2.85154e-14	5.70307e-13	[5]	Group37	21.8058	128	24
GO:0016071	mRNA metabolic process	GO_BiologicalProcess-EBI-UniProt-GOA-ACAP-ARAP_08.05.2020_00h00	0	0	0	0	[6, 7]	Group38	29.5711	262	25
GO:0006396	RNA processing	GO_BiologicalProcess-EBI-UniProt-GOA-ACAP-ARAP_08.05.2020_00h00	9.68043e-38	1.36397e-34	0	0	[5, 6, 7]	Group39	20.7911	205	28
GO:0006839	mitochondrial transport	GO_BiologicalProcess-EBI-UniProt-GOA-ACAP-ARAP_08.05.2020_00h00	1.71008e-15	2.28467e-12	1.24013e-24	3.47235e-23	[4]	Group40	23.5714	66	32
GO:0006402	mRNA catabolic process	GO_BiologicalProcess-EBI-UniProt-GOA-ACAP-ARAP_08.05.2020_00h00	0	0	3.49507e-30	1.15337e-28	[5, 6, 7, 8]	Group41	41.4948	161	75
GO:0006614	SRP-dependent cotranslational protein targeting to membrane	GO_BiologicalProcess-EBI-UniProt-GOA-ACAP-ARAP_08.05.2020_00h00	0	0	4.82741e-37	1.73787e-35	[7, 8, 9, 10, 11, 12]	Group42	82.0755	87	150

## Sheet: CD8NM
GOID	GOTerm	Ontology Source	Term PValue	Term PValue Corrected with Bonferroni step down	Group PValue	Group PValue Corrected with Bonferroni step down	GOLevels	GOGroups	% Associated Genes	Nr. Genes	Associated Genes Found
GO:0042274	ribosomal small subunit biogenesis	GO_BiologicalProcess-EBI-UniProt-GOA-ACAP-ARAP_08.05.2020_00h00	2.24161e-17	6.46706e-14	3.21405e-26	2.41054e-24	[5, 6]	Group000	79.7297	59	3
GO:0006413	translational initiation	GO_BiologicalProcess-EBI-UniProt-GOA-ACAP-ARAP_08.05.2020_00h00	0	0	0	0	[3, 6, 7, 8]	Group001	81.9512	168	3
GO:0032606	type I interferon production	GO_BiologicalProcess-EBI-UniProt-GOA-ACAP-ARAP_08.05.2020_00h00	1.1754e-12	3.24999e-09	1.1754e-12	3.05605e-11	[3, 6]	Group002	61.4815	83	3
GO:0007249	I-kappaB kinase/NF-kappaB signaling	GO_BiologicalProcess-EBI-UniProt-GOA-ACAP-ARAP_08.05.2020_00h00	6.11531e-12	1.67621e-08	6.11531e-12	1.28421e-10	[4, 5, 6]	Group003	51.0274	149	3
GO:0043414	macromolecule methylation	GO_BiologicalProcess-EBI-UniProt-GOA-ACAP-ARAP_08.05.2020_00h00	4.61241e-11	1.24858e-07	4.61241e-11	7.8411e-10	[3, 4, 5]	Group004	49.0909	162	3
GO:0048193	Golgi vesicle transport	GO_BiologicalProcess-EBI-UniProt-GOA-ACAP-ARAP_08.05.2020_00h00	2.57855e-22	7.58609e-19	2.57855e-22	1.5987e-20	[3, 5]	Group005	55.1899	218	3
GO:0003712	transcription coregulator activity	GO_BiologicalProcess-EBI-UniProt-GOA-ACAP-ARAP_08.05.2020_00h00	1.20778e-15	3.43372e-12	1.20778e-15	4.58957e-14	[7, 8, 9, 10]	Group006	46.6981	297	3
GO:0001763	morphogenesis of a branching structure	GO_BiologicalProcess-EBI-UniProt-GOA-ACAP-ARAP_08.05.2020_00h00	2.92114e-09	7.60081e-06	2.92114e-09	4.0896e-08	[2, 3, 4]	Group007	14.2202	31	3
GO:0090503	RNA phosphodiester bond hydrolysis, exonucleolytic	GO_BiologicalProcess-EBI-UniProt-GOA-ACAP-ARAP_08.05.2020_00h00	2.15419e-09	5.62244e-06	2.63249e-11	4.73849e-10	[7, 8]	Group008	74.4681	35	3
GO:0072331	signal transduction by p53 class mediator	GO_BiologicalProcess-EBI-UniProt-GOA-ACAP-ARAP_08.05.2020_00h00	1.33057e-13	3.70696e-10	1.33057e-13	4.25782e-12	[4, 5, 6]	Group009	52.5597	154	3
GO:0006959	humoral immune response	GO_BiologicalProcess-EBI-UniProt-GOA-ACAP-ARAP_08.05.2020_00h00	1.28348e-23	3.79395e-20	1.28348e-23	8.47094e-22	[3]	Group010	10.7843	44	3
GO:0006911	phagocytosis, engulfment	GO_BiologicalProcess-EBI-UniProt-GOA-ACAP-ARAP_08.05.2020_00h00	2.3169e-09	6.04248e-06	1.96899e-07	1.77209e-06	[4, 6, 7]	Group011	10.4167	15	3
GO:0034504	protein localization to nucleus	GO_BiologicalProcess-EBI-UniProt-GOA-ACAP-ARAP_08.05.2020_00h00	1.5465e-17	4.46785e-14	5.74853e-22	3.5066e-20	[6]	Group012	55.5184	166	3
GO:0006997	nucleus organization	GO_BiologicalProcess-EBI-UniProt-GOA-ACAP-ARAP_08.05.2020_00h00	3.09902e-12	8.52231e-09	3.09902e-12	7.74756e-11	[5]	Group013	60.4317	84	3
GO:0006839	mitochondrial transport	GO_BiologicalProcess-EBI-UniProt-GOA-ACAP-ARAP_08.05.2020_00h00	1.09177e-23	3.22835e-20	1.09177e-23	7.31483e-22	[4]	Group014	60.7143	170	3
GO:0080135	regulation of cellular response to stress	GO_BiologicalProcess-EBI-UniProt-GOA-ACAP-ARAP_08.05.2020_00h00	4.84099e-19	1.41067e-15	7.4576e-25	5.22032e-23	[3, 4, 5]	Group015	46.6413	368	3
GO:2001242	regulation of intrinsic apoptotic signaling pathway	GO_BiologicalProcess-EBI-UniProt-GOA-ACAP-ARAP_08.05.2020_00h00	3.87006e-12	1.06311e-08	3.38848e-16	1.42316e-14	[5, 6, 7, 8]	Group016	57.1429	100	3
GO:0098781	ncRNA transcription	GO_BiologicalProcess-EBI-UniProt-GOA-ACAP-ARAP_08.05.2020_00h00	1.03582e-14	2.91066e-11	4.23442e-16	1.73611e-14	[6, 7, 8, 9, 10]	Group017	66.9565	77	3
GO:0006353	DNA-templated transcription, termination	GO_BiologicalProcess-EBI-UniProt-GOA-ACAP-ARAP_08.05.2020_00h00	1.80156e-10	4.82279e-07	1.53757e-14	5.3815e-13	[6, 7, 8, 9, 10]	Group018	65.8824	56	3
GO:0016032	viral process	GO_BiologicalProcess-EBI-UniProt-GOA-ACAP-ARAP_08.05.2020_00h00	0	0	0	0	[3]	Group019	63.2124	610	3
GO:0004721	phosphoprotein phosphatase activity	GO_BiologicalProcess-EBI-UniProt-GOA-ACAP-ARAP_08.05.2020_00h00	4.501e-07	0.00107664	3.25971e-06	1.95583e-05	[7, 8]	Group020	45.4248	139	3
GO:0030490	maturation of SSU-rRNA	GO_BiologicalProcess-EBI-UniProt-GOA-ACAP-ARAP_08.05.2020_00h00	2.1837e-11	5.95277e-08	1.91206e-21	1.05163e-19	[6, 7, 8, 9, 10]	Group021	78	39	4
GO:0033043	regulation of organelle organization	GO_BiologicalProcess-EBI-UniProt-GOA-ACAP-ARAP_08.05.2020_00h00	8.74073e-21	2.55666e-17	8.74073e-21	4.71999e-19	[4, 5]	Group022	43.2277	600	4
GO:0015293	symporter activity	GO_BiologicalProcess-EBI-UniProt-GOA-ACAP-ARAP_08.05.2020_00h00	8.11883e-08	0.00020021	2.85776e-07	2.00043e-06	[6, 8]	Group023	12.3288	18	4
GO:0030545	receptor regulator activity	GO_BiologicalProcess-EBI-UniProt-GOA-ACAP-ARAP_08.05.2020_00h00	5.47639e-33	1.64839e-29	5.47639e-33	4.60017e-31	[4]	Group024	10.9589	64	4
GO:0006521	regulation of cellular amino acid metabolic process	GO_BiologicalProcess-EBI-UniProt-GOA-ACAP-ARAP_08.05.2020_00h00	9.90169e-14	2.76158e-10	2.81868e-07	2.25494e-06	[4, 5, 6, 7]	Group025	76.1194	51	4
GO:0048562	embryonic organ morphogenesis	GO_BiologicalProcess-EBI-UniProt-GOA-ACAP-ARAP_08.05.2020_00h00	4.71826e-10	1.25411e-06	9.79173e-11	1.56668e-09	[4, 5, 6, 7]	Group026	16.5109	53	4
GO:0019953	sexual reproduction	GO_BiologicalProcess-EBI-UniProt-GOA-ACAP-ARAP_08.05.2020_00h00	1.80581e-07	0.000440617	4.79056e-10	7.18584e-09	[2, 3, 4]	Group027	24.0044	217	4
GO:0050851	antigen receptor-mediated signaling pathway	GO_BiologicalProcess-EBI-UniProt-GOA-ACAP-ARAP_08.05.2020_00h00	2.65109e-08	6.68871e-05	2.65109e-08	3.44642e-07	[5, 6, 7, 8, 9]	Group028	45.7865	163	4
GO:0051640	organelle localization	GO_BiologicalProcess-EBI-UniProt-GOA-ACAP-ARAP_08.05.2020_00h00	3.20976e-15	9.0772e-12	6.51849e-22	3.84591e-20	[3]	Group029	45.9184	315	4
GO:1902531	regulation of intracellular signal transduction	GO_BiologicalProcess-EBI-UniProt-GOA-ACAP-ARAP_08.05.2020_00h00	1.14194e-10	3.06838e-07	3.24795e-12	7.79508e-11	[4, 5, 6]	Group030	38.3212	735	4
GO:0042769	DNA damage response, detection of DNA damage	GO_BiologicalProcess-EBI-UniProt-GOA-ACAP-ARAP_08.05.2020_00h00	2.79099e-08	7.02771e-05	3.70169e-12	8.14371e-11	[3, 5]	Group031	72.7273	32	4
GO:0007389	pattern specification process	GO_BiologicalProcess-EBI-UniProt-GOA-ACAP-ARAP_08.05.2020_00h00	1.14313e-16	3.28079e-13	4.43684e-20	2.26279e-18	[2, 3, 4]	Group032	15.3527	74	4
GO:0008015	blood circulation	GO_BiologicalProcess-EBI-UniProt-GOA-ACAP-ARAP_08.05.2020_00h00	6.7251e-18	1.94692e-14	1.05545e-17	4.7495e-16	[4]	Group033	16.2069	94	4
GO:0045333	cellular respiration	GO_BiologicalProcess-EBI-UniProt-GOA-ACAP-ARAP_08.05.2020_00h00	2.41032e-21	7.07187e-18	5.23612e-14	1.78028e-12	[4, 5]	Group034	64.0394	130	4
GO:0033108	mitochondrial respiratory chain complex assembly	GO_BiologicalProcess-EBI-UniProt-GOA-ACAP-ARAP_08.05.2020_00h00	9.62302e-23	2.83687e-19	2.47513e-23	1.60884e-21	[6, 7]	Group035	79.2079	80	4
GO:0022613	ribonucleoprotein complex biogenesis	GO_BiologicalProcess-EBI-UniProt-GOA-ACAP-ARAP_08.05.2020_00h00	0	0	0	0	[4]	Group036	74.6171	341	4
GO:0034330	cell junction organization	GO_BiologicalProcess-EBI-UniProt-GOA-ACAP-ARAP_08.05.2020_00h00	3.7528e-15	1.06017e-11	3.7528e-15	1.35101e-13	[4]	Group037	19.296	148	5
GO:0042273	ribosomal large subunit biogenesis	GO_BiologicalProcess-EBI-UniProt-GOA-ACAP-ARAP_08.05.2020_00h00	3.45801e-18	1.00282e-14	1.20577e-27	9.28444e-26	[5, 6]	Group038	80.2632	61	5
GO:0006364	rRNA processing	GO_BiologicalProcess-EBI-UniProt-GOA-ACAP-ARAP_08.05.2020_00h00	4.80244e-39	1.45658e-35	2.75846e-41	2.48259e-39	[6, 7, 8, 9]	Group039	73.8938	167	5
GO:0051656	establishment of organelle localization	GO_BiologicalProcess-EBI-UniProt-GOA-ACAP-ARAP_08.05.2020_00h00	1.33834e-12	3.69916e-09	3.20976e-15	1.18761e-13	[3, 4]	Group040	47.4836	217	5
GO:0046873	metal ion transmembrane transporter activity	GO_BiologicalProcess-EBI-UniProt-GOA-ACAP-ARAP_08.05.2020_00h00	3.73163e-14	1.04411e-10	5.12037e-13	1.3825e-11	[6, 7, 8, 9]	Group041	18.4168	114	5
GO:0097193	intrinsic apoptotic signaling pathway	GO_BiologicalProcess-EBI-UniProt-GOA-ACAP-ARAP_08.05.2020_00h00	5.5254e-19	1.60955e-15	4.01326e-26	2.96981e-24	[4, 5, 6]	Group042	56.3934	172	5
GO:0016050	vesicle organization	GO_BiologicalProcess-EBI-UniProt-GOA-ACAP-ARAP_08.05.2020_00h00	2.31686e-12	6.38526e-09	1.79881e-13	5.57632e-12	[5]	Group043	49.5751	175	5
GO:0007411	axon guidance	GO_BiologicalProcess-EBI-UniProt-GOA-ACAP-ARAP_08.05.2020_00h00	7.8405e-09	2.01579e-05	1.942e-07	1.942e-06	[4, 5, 6, 7, 8, 9, 10, 11, 12, 13]	Group044	17.1053	52	5
GO:0010506	regulation of autophagy	GO_BiologicalProcess-EBI-UniProt-GOA-ACAP-ARAP_08.05.2020_00h00	9.39035e-16	2.67156e-12	3.21228e-23	2.05586e-21	[4, 5, 6]	Group045	51.9231	189	5
GO:0070647	protein modification by small protein conjugation or removal	GO_BiologicalProcess-EBI-UniProt-GOA-ACAP-ARAP_08.05.2020_00h00	0	2.8026e-44	3.7765e-42	3.51209e-40	[6, 7]	Group046	51.2949	614	5
GO:0016310	phosphorylation	GO_BiologicalProcess-EBI-UniProt-GOA-ACAP-ARAP_08.05.2020_00h00	1.9767e-13	5.50116e-10	0.525034	1	[5]	Group047	38.0675	981	6
GO:0006399	tRNA metabolic process	GO_BiologicalProcess-EBI-UniProt-GOA-ACAP-ARAP_08.05.2020_00h00	1.27829e-16	3.66742e-13	5.2758e-26	3.85133e-24	[7, 8]	Group048	60.6218	117	6
GO:0009653	anatomical structure morphogenesis	GO_BiologicalProcess-EBI-UniProt-GOA-ACAP-ARAP_08.05.2020_00h00	1.72102e-13	4.79131e-10	1.75201e-20	9.28563e-19	[2, 3]	Group049	25.9542	748	6
GO:0034976	response to endoplasmic reticulum stress	GO_BiologicalProcess-EBI-UniProt-GOA-ACAP-ARAP_08.05.2020_00h00	5.75217e-21	1.68424e-17	7.74787e-22	4.49376e-20	[4]	Group050	57.7558	175	6
GO:0072001	renal system development	GO_BiologicalProcess-EBI-UniProt-GOA-ACAP-ARAP_08.05.2020_00h00	2.53623e-08	6.40904e-05	5.77629e-08	6.35391e-07	[4, 5, 6]	Group051	17.8683	57	6
GO:0033554	cellular response to stress	GO_BiologicalProcess-EBI-UniProt-GOA-ACAP-ARAP_08.05.2020_00h00	0	0	1.02651e-36	8.93062e-35	[3]	Group052	46.9945	1032	6
GO:0034248	regulation of cellular amide metabolic process	GO_BiologicalProcess-EBI-UniProt-GOA-ACAP-ARAP_08.05.2020_00h00	8.17969e-35	2.46945e-31	1.07666e-38	9.47464e-37	[4, 5]	Group053	58.2329	290	6
GO:0007423	sensory organ development	GO_BiologicalProcess-EBI-UniProt-GOA-ACAP-ARAP_08.05.2020_00h00	5.05134e-11	1.36639e-07	2.67222e-13	7.74943e-12	[4, 5, 6]	Group054	20.0965	125	7
GO:0051216	cartilage development	GO_BiologicalProcess-EBI-UniProt-GOA-ACAP-ARAP_08.05.2020_00h00	5.09457e-09	1.31797e-05	2.23213e-13	6.6964e-12	[4, 5, 6]	Group055	14.6667	33	7
GO:0009894	regulation of catabolic process	GO_BiologicalProcess-EBI-UniProt-GOA-ACAP-ARAP_08.05.2020_00h00	0	8.82818e-44	0	2.8026e-45	[3, 4]	Group056	52.3191	564	7
GO:0006811	ion transport	GO_BiologicalProcess-EBI-UniProt-GOA-ACAP-ARAP_08.05.2020_00h00	2.24853e-11	6.125e-08	1.24641e-11	2.36818e-10	[4]	Group057	24.9173	452	7
GO:0007187	G protein-coupled receptor signaling pathway, coupled to cyclic nucleotide second messenger	GO_BiologicalProcess-EBI-UniProt-GOA-ACAP-ARAP_08.05.2020_00h00	3.65362e-13	1.01498e-09	3.6914e-12	8.49023e-11	[4, 5, 6]	Group058	13.1206	37	7
GO:0051248	negative regulation of protein metabolic process	GO_BiologicalProcess-EBI-UniProt-GOA-ACAP-ARAP_08.05.2020_00h00	1.74806e-16	5.00821e-13	4.33693e-13	1.21434e-11	[4, 5, 6]	Group059	42.8085	503	7
GO:0051169	nuclear transport	GO_BiologicalProcess-EBI-UniProt-GOA-ACAP-ARAP_08.05.2020_00h00	4.99124e-29	1.49637e-25	1.67352e-36	1.43923e-34	[4, 5]	Group060	59.5238	225	7
GO:0006996	organelle organization	GO_BiologicalProcess-EBI-UniProt-GOA-ACAP-ARAP_08.05.2020_00h00	0	0	0	0	[4]	Group061	42.1078	1758	7
GO:0099537	trans-synaptic signaling	GO_BiologicalProcess-EBI-UniProt-GOA-ACAP-ARAP_08.05.2020_00h00	2.22761e-22	6.55809e-19	9.47737e-14	3.12753e-12	[4, 5]	Group062	16.875	135	7
GO:0000956	nuclear-transcribed mRNA catabolic process	GO_BiologicalProcess-EBI-UniProt-GOA-ACAP-ARAP_08.05.2020_00h00	0	7.00649e-45	0	0	[6, 7, 8, 9]	Group063	79.4521	174	7
GO:0031329	regulation of cellular catabolic process	GO_BiologicalProcess-EBI-UniProt-GOA-ACAP-ARAP_08.05.2020_00h00	1.62831e-42	4.96224e-39	0	0	[4, 5]	Group064	53.1561	480	8
GO:0097190	apoptotic signaling pathway	GO_BiologicalProcess-EBI-UniProt-GOA-ACAP-ARAP_08.05.2020_00h00	8.55897e-23	2.52404e-19	8.55897e-23	5.39215e-21	[3, 4, 5]	Group065	50	325	8
GO:0034660	ncRNA metabolic process	GO_BiologicalProcess-EBI-UniProt-GOA-ACAP-ARAP_08.05.2020_00h00	9.80909e-45	3.07991e-41	0	2.8026e-45	[6, 7]	Group066	61.9238	309	8
GO:0009896	positive regulation of catabolic process	GO_BiologicalProcess-EBI-UniProt-GOA-ACAP-ARAP_08.05.2020_00h00	2.12456e-15	6.01888e-12	0	2.8026e-45	[3, 4, 5]	Group067	49.0526	233	8
GO:0040029	regulation of gene expression, epigenetic	GO_BiologicalProcess-EBI-UniProt-GOA-ACAP-ARAP_08.05.2020_00h00	2.74161e-17	7.90131e-14	2.67581e-18	1.25763e-16	[5, 6]	Group068	53.8235	183	8
GO:0090596	sensory organ morphogenesis	GO_BiologicalProcess-EBI-UniProt-GOA-ACAP-ARAP_08.05.2020_00h00	3.07312e-10	8.19601e-07	4.71276e-17	2.02649e-15	[4, 5, 6, 7]	Group069	15.4386	44	8
GO:0032446	protein modification by small protein conjugation	GO_BiologicalProcess-EBI-UniProt-GOA-ACAP-ARAP_08.05.2020_00h00	2.26142e-41	6.87932e-38	8.35314e-42	7.60162e-40	[7, 8]	Group070	51.9348	510	8
GO:0048522	positive regulation of cellular process	GO_BiologicalProcess-EBI-UniProt-GOA-ACAP-ARAP_08.05.2020_00h00	5.90152e-18	1.70967e-14	1	1	[2, 3, 4]	Group071	36.0221	2148	8
GO:0002520	immune system development	GO_BiologicalProcess-EBI-UniProt-GOA-ACAP-ARAP_08.05.2020_00h00	2.29463e-17	6.61772e-14	2.44684e-18	1.19895e-16	[2, 4, 5]	Group072	43.7383	468	8
GO:0006974	cellular response to DNA damage stimulus	GO_BiologicalProcess-EBI-UniProt-GOA-ACAP-ARAP_08.05.2020_00h00	5.48272e-37	1.65907e-33	0	0	[4]	Group073	51.5317	471	9
GO:0008544	epidermis development	GO_BiologicalProcess-EBI-UniProt-GOA-ACAP-ARAP_08.05.2020_00h00	5.43511e-18	1.57509e-14	1.53203e-21	8.57936e-20	[4]	Group074	15.0301	75	9
GO:0007006	mitochondrial membrane organization	GO_BiologicalProcess-EBI-UniProt-GOA-ACAP-ARAP_08.05.2020_00h00	2.86482e-17	8.25355e-14	4.22694e-20	2.19801e-18	[5, 6]	Group075	65.5405	97	9
GO:0016043	cellular component organization	GO_BiologicalProcess-EBI-UniProt-GOA-ACAP-ARAP_08.05.2020_00h00	1.65712e-33	4.98958e-30	1.65712e-33	1.40855e-31	[3]	Group076	37.2313	2477	9
GO:0033365	protein localization to organelle	GO_BiologicalProcess-EBI-UniProt-GOA-ACAP-ARAP_08.05.2020_00h00	0	0	0	0	[5]	Group077	56.0999	584	9
GO:0140053	mitochondrial gene expression	GO_BiologicalProcess-EBI-UniProt-GOA-ACAP-ARAP_08.05.2020_00h00	7.86896e-38	2.38272e-34	2.8229e-30	2.25832e-28	[5]	Group078	79.7619	134	9
GO:2001233	regulation of apoptotic signaling pathway	GO_BiologicalProcess-EBI-UniProt-GOA-ACAP-ARAP_08.05.2020_00h00	1.50925e-15	4.28628e-12	6.2326e-22	3.73956e-20	[4, 5, 6, 7]	Group079	49.8866	220	9
GO:0022836	gated channel activity	GO_BiologicalProcess-EBI-UniProt-GOA-ACAP-ARAP_08.05.2020_00h00	3.89008e-25	1.15497e-21	4.79129e-16	1.91652e-14	[6, 8]	Group080	11.691	56	9
GO:0043933	protein-containing complex subunit organization	GO_BiologicalProcess-EBI-UniProt-GOA-ACAP-ARAP_08.05.2020_00h00	0	0	0	0	[4]	Group081	48.6131	999	10
GO:0006283	transcription-coupled nucleotide-excision repair	GO_BiologicalProcess-EBI-UniProt-GOA-ACAP-ARAP_08.05.2020_00h00	4.78651e-13	1.32826e-09	2.63281e-18	1.26375e-16	[7, 8, 9]	Group082	70.7317	58	10
GO:0006986	response to unfolded protein	GO_BiologicalProcess-EBI-UniProt-GOA-ACAP-ARAP_08.05.2020_00h00	6.14838e-15	1.73384e-11	7.80968e-24	5.31058e-22	[4, 5]	Group083	59.3583	111	10
GO:0071166	ribonucleoprotein complex localization	GO_BiologicalProcess-EBI-UniProt-GOA-ACAP-ARAP_08.05.2020_00h00	2.84273e-25	8.44291e-22	1.65548e-28	1.29128e-26	[3]	Group084	75.3731	101	10
GO:0006417	regulation of translation	GO_BiologicalProcess-EBI-UniProt-GOA-ACAP-ARAP_08.05.2020_00h00	2.70925e-34	8.16567e-31	0	0	[5, 6, 7, 8]	Group085	60.1399	258	11
GO:0042176	regulation of protein catabolic process	GO_BiologicalProcess-EBI-UniProt-GOA-ACAP-ARAP_08.05.2020_00h00	1.27164e-14	3.56949e-11	1.48412e-17	6.53015e-16	[4, 5, 6]	Group086	49.6454	210	11
GO:0048524	positive regulation of viral process	GO_BiologicalProcess-EBI-UniProt-GOA-ACAP-ARAP_08.05.2020_00h00	6.13929e-19	1.78776e-15	7.63848e-42	7.0273e-40	[2, 3, 4, 5]	Group087	71.7949	84	12
GO:0006396	RNA processing	GO_BiologicalProcess-EBI-UniProt-GOA-ACAP-ARAP_08.05.2020_00h00	0	0	0	0	[5, 6, 7]	Group088	65.5172	646	12
GO:0003013	circulatory system process	GO_BiologicalProcess-EBI-UniProt-GOA-ACAP-ARAP_08.05.2020_00h00	1.05545e-17	3.0534e-14	3.19236e-24	2.20273e-22	[3]	Group089	17.2932	115	12
GO:0050852	T cell receptor signaling pathway	GO_BiologicalProcess-EBI-UniProt-GOA-ACAP-ARAP_08.05.2020_00h00	2.37943e-23	7.02408e-20	4.23177e-08	5.07813e-07	[6, 7, 8, 9, 10]	Group090	64.2534	142	12
GO:0009892	negative regulation of metabolic process	GO_BiologicalProcess-EBI-UniProt-GOA-ACAP-ARAP_08.05.2020_00h00	5.88125e-42	1.79005e-38	0	0	[2, 3, 4]	Group091	41.6642	1417	12
GO:0051246	regulation of protein metabolic process	GO_BiologicalProcess-EBI-UniProt-GOA-ACAP-ARAP_08.05.2020_00h00	5.60435e-31	1.68355e-27	0	0	[4, 5]	Group092	40.8427	1231	13
GO:0007275	multicellular organism development	GO_BiologicalProcess-EBI-UniProt-GOA-ACAP-ARAP_08.05.2020_00h00	3.44799e-17	9.93021e-14	5.2191e-16	2.03545e-14	[2, 3]	Group093	27.5104	1589	13
GO:0090305	nucleic acid phosphodiester bond hydrolysis	GO_BiologicalProcess-EBI-UniProt-GOA-ACAP-ARAP_08.05.2020_00h00	7.29693e-15	2.05481e-11	3.1237e-19	1.56185e-17	[5, 6]	Group094	51.5493	183	13
GO:0043170	macromolecule metabolic process	GO_BiologicalProcess-EBI-UniProt-GOA-ACAP-ARAP_08.05.2020_00h00	0	0	0	0	[3]	Group095	38.6479	3796	14
GO:0019080	viral gene expression	GO_BiologicalProcess-EBI-UniProt-GOA-ACAP-ARAP_08.05.2020_00h00	0	0	0	0	[4]	Group096	84.2105	176	15
GO:0016071	mRNA metabolic process	GO_BiologicalProcess-EBI-UniProt-GOA-ACAP-ARAP_08.05.2020_00h00	0	0	0	0	[6, 7]	Group097	68.9616	611	15
GO:0051276	chromosome organization	GO_BiologicalProcess-EBI-UniProt-GOA-ACAP-ARAP_08.05.2020_00h00	2.39871e-28	7.17934e-25	4.99631e-32	4.09697e-30	[5]	Group098	45.773	601	15
GO:0006091	generation of precursor metabolites and energy	GO_BiologicalProcess-EBI-UniProt-GOA-ACAP-ARAP_08.05.2020_00h00	4.1482e-21	1.21542e-17	2.01939e-27	1.53473e-25	[3]	Group099	50.2564	294	15
GO:0006508	proteolysis	GO_BiologicalProcess-EBI-UniProt-GOA-ACAP-ARAP_08.05.2020_00h00	6.14958e-20	1.79691e-16	9.39907e-22	5.35747e-20	[4, 5]	Group100	41.1734	779	15
GO:0034097	response to cytokine	GO_BiologicalProcess-EBI-UniProt-GOA-ACAP-ARAP_08.05.2020_00h00	1.16311e-22	3.42653e-19	0.000178283	0.000713133	[4]	Group101	44.4357	563	16
GO:0006412	translation	GO_BiologicalProcess-EBI-UniProt-GOA-ACAP-ARAP_08.05.2020_00h00	0	0	0	0	[5, 6, 7]	Group102	67.6385	464	16
GO:0006915	apoptotic process	GO_BiologicalProcess-EBI-UniProt-GOA-ACAP-ARAP_08.05.2020_00h00	1.08041e-24	3.20233e-21	2.97923e-18	1.37044e-16	[4]	Group103	41.8571	861	17
GO:0006888	endoplasmic reticulum to Golgi vesicle-mediated transport	GO_BiologicalProcess-EBI-UniProt-GOA-ACAP-ARAP_08.05.2020_00h00	4.50385e-15	1.27099e-11	2.02365e-25	1.45703e-23	[4, 5, 6]	Group104	57.6037	125	17
GO:0044265	cellular macromolecule catabolic process	GO_BiologicalProcess-EBI-UniProt-GOA-ACAP-ARAP_08.05.2020_00h00	0	0	0	0	[4, 5]	Group105	58.5346	727	17
GO:0030097	hemopoiesis	GO_BiologicalProcess-EBI-UniProt-GOA-ACAP-ARAP_08.05.2020_00h00	7.04623e-17	2.02368e-13	5.2191e-16	2.03545e-14	[4, 5, 6, 7]	Group106	44.2827	426	20
GO:0033044	regulation of chromosome organization	GO_BiologicalProcess-EBI-UniProt-GOA-ACAP-ARAP_08.05.2020_00h00	1.05748e-18	3.07408e-15	2.50871e-32	2.08223e-30	[5, 6]	Group107	53.4031	204	20
GO:0019222	regulation of metabolic process	GO_BiologicalProcess-EBI-UniProt-GOA-ACAP-ARAP_08.05.2020_00h00	0	0	0.00577789	0.0173337	[2, 3]	Group108	38.1272	2781	20
GO:0006403	RNA localization	GO_BiologicalProcess-EBI-UniProt-GOA-ACAP-ARAP_08.05.2020_00h00	3.73075e-32	1.12258e-28	5.70328e-43	5.36361e-41	[3]	Group109	67.5781	173	23
GO:0051649	establishment of localization in cell	GO_BiologicalProcess-EBI-UniProt-GOA-ACAP-ARAP_08.05.2020_00h00	0	0	8.64732e-30	6.83138e-28	[3]	Group110	45.9232	1363	24
GO:0046907	intracellular transport	GO_BiologicalProcess-EBI-UniProt-GOA-ACAP-ARAP_08.05.2020_00h00	0	0	6.06109e-25	4.30337e-23	[3, 4]	Group111	52.5026	1007	27
GO:0015267	channel activity	GO_BiologicalProcess-EBI-UniProt-GOA-ACAP-ARAP_08.05.2020_00h00	9.19088e-18	2.65984e-14	6.77973e-12	1.35595e-10	[5, 7]	Group112	17.9973	133	27
GO:0034641	cellular nitrogen compound metabolic process	GO_BiologicalProcess-EBI-UniProt-GOA-ACAP-ARAP_08.05.2020_00h00	0	0	0	0	[3]	Group113	42.8399	2836	30
GO:0006259	DNA metabolic process	GO_BiologicalProcess-EBI-UniProt-GOA-ACAP-ARAP_08.05.2020_00h00	2.57234e-29	7.71446e-26	1.65321e-39	1.47136e-37	[4, 5, 6]	Group114	48.3101	486	31
GO:0045184	establishment of protein localization	GO_BiologicalProcess-EBI-UniProt-GOA-ACAP-ARAP_08.05.2020_00h00	0	0	0	0	[3, 4]	Group115	47.7147	1117	32
GO:0006405	RNA export from nucleus	GO_BiologicalProcess-EBI-UniProt-GOA-ACAP-ARAP_08.05.2020_00h00	5.59347e-25	1.65958e-21	4.49776e-31	3.64318e-29	[5, 6, 7, 8]	Group116	73.2877	107	33
GO:0044260	cellular macromolecule metabolic process	GO_BiologicalProcess-EBI-UniProt-GOA-ACAP-ARAP_08.05.2020_00h00	0	0	0	0	[3, 4]	Group117	39.0141	3340	37
GO:0045321	leukocyte activation	GO_BiologicalProcess-EBI-UniProt-GOA-ACAP-ARAP_08.05.2020_00h00	2.11149e-23	6.23523e-20	7.67227e-05	0.000383613	[2, 3]	Group118	43.8783	620	47
GO:0009057	macromolecule catabolic process	GO_BiologicalProcess-EBI-UniProt-GOA-ACAP-ARAP_08.05.2020_00h00	0	0	0	0	[4]	Group119	54.8495	820	52
GO:0043043	peptide biosynthetic process	GO_BiologicalProcess-EBI-UniProt-GOA-ACAP-ARAP_08.05.2020_00h00	0	0	0	0	[5, 6]	Group120	66.1538	473	66
GO:0006139	nucleobase-containing compound metabolic process	GO_BiologicalProcess-EBI-UniProt-GOA-ACAP-ARAP_08.05.2020_00h00	0	0	0	0	[3, 4]	Group121	42.4067	2488	73
GO:0006401	RNA catabolic process	GO_BiologicalProcess-EBI-UniProt-GOA-ACAP-ARAP_08.05.2020_00h00	0	0	0	0	[5, 6, 7]	Group122	70.9977	306	96

## Sheet: TregM
GOID	GOTerm	Ontology Source	Term PValue	Term PValue Corrected with Bonferroni step down	Group PValue	Group PValue Corrected with Bonferroni step down	GOLevels	GOGroups	% Associated Genes	Nr. Genes	Associated Genes Found
GO:0034976	response to endoplasmic reticulum stress	GO_BiologicalProcess-EBI-UniProt-GOA-ACAP-ARAP_08.05.2020_00h00	1.35393e-15	3.04093e-12	1.28209e-16	3.71807e-15	[4]	Group00	33.9934	103	3
GO:0007249	I-kappaB kinase/NF-kappaB signaling	GO_BiologicalProcess-EBI-UniProt-GOA-ACAP-ARAP_08.05.2020_00h00	4.22277e-09	8.6778e-06	4.22277e-09	3.37822e-08	[4, 5, 6]	Group01	29.1096	85	3
GO:0015267	channel activity	GO_BiologicalProcess-EBI-UniProt-GOA-ACAP-ARAP_08.05.2020_00h00	6.37798e-08	0.000126603	2.85973e-08	8.5792e-08	[5, 7]	Group02	8.93099	66	3
GO:0061077	chaperone-mediated protein folding	GO_BiologicalProcess-EBI-UniProt-GOA-ACAP-ARAP_08.05.2020_00h00	1.15298e-09	2.39473e-06	2.5581e-10	2.30229e-09	[3]	Group03	47.6923	31	3
GO:0006979	response to oxidative stress	GO_BiologicalProcess-EBI-UniProt-GOA-ACAP-ARAP_08.05.2020_00h00	7.89998e-08	0.000155946	1.77101e-08	8.85506e-08	[3]	Group04	24.8971	121	3
GO:0006281	DNA repair	GO_BiologicalProcess-EBI-UniProt-GOA-ACAP-ARAP_08.05.2020_00h00	1.39485e-14	3.11471e-11	1.39485e-14	3.48714e-13	[5, 6, 7]	Group05	27.7778	165	3
GO:0006325	chromatin organization	GO_BiologicalProcess-EBI-UniProt-GOA-ACAP-ARAP_08.05.2020_00h00	1.24561e-13	2.75404e-10	2.70442e-17	8.38369e-16	[4, 6]	Group06	25.1756	215	3
GO:0006353	DNA-templated transcription, termination	GO_BiologicalProcess-EBI-UniProt-GOA-ACAP-ARAP_08.05.2020_00h00	3.19713e-09	6.58289e-06	6.81979e-11	7.50177e-10	[6, 7, 8, 9, 10]	Group07	42.3529	36	3
GO:0006464	cellular protein modification process	GO_BiologicalProcess-EBI-UniProt-GOA-ACAP-ARAP_08.05.2020_00h00	4.78723e-20	1.10968e-16	4.78723e-20	1.62766e-18	[5, 6]	Group08	20.0593	879	3
GO:0006413	translational initiation	GO_BiologicalProcess-EBI-UniProt-GOA-ACAP-ARAP_08.05.2020_00h00	0	0	0	0	[3, 6, 7, 8]	Group09	71.2195	146	3
GO:0030522	intracellular receptor signaling pathway	GO_BiologicalProcess-EBI-UniProt-GOA-ACAP-ARAP_08.05.2020_00h00	3.68306e-11	7.82282e-08	3.68306e-11	4.41967e-10	[3, 4, 5]	Group10	30.8475	91	4
GO:0016197	endosomal transport	GO_BiologicalProcess-EBI-UniProt-GOA-ACAP-ARAP_08.05.2020_00h00	2.87694e-08	5.76826e-05	2.15134e-10	2.15134e-09	[3, 4, 5]	Group11	29.1829	75	4
GO:0071824	protein-DNA complex subunit organization	GO_BiologicalProcess-EBI-UniProt-GOA-ACAP-ARAP_08.05.2020_00h00	7.24047e-12	1.56177e-08	4.89591e-14	1.02814e-12	[5]	Group12	30.9677	96	4
GO:0000288	nuclear-transcribed mRNA catabolic process, deadenylation-dependent decay	GO_BiologicalProcess-EBI-UniProt-GOA-ACAP-ARAP_08.05.2020_00h00	2.18636e-11	4.67881e-08	2.96088e-14	6.51394e-13	[7, 8, 9, 10]	Group13	48.0519	37	4
GO:0070925	organelle assembly	GO_BiologicalProcess-EBI-UniProt-GOA-ACAP-ARAP_08.05.2020_00h00	2.56862e-11	5.48656e-08	3.23159e-11	4.20107e-10	[5]	Group14	23.8674	216	4
GO:0006283	transcription-coupled nucleotide-excision repair	GO_BiologicalProcess-EBI-UniProt-GOA-ACAP-ARAP_08.05.2020_00h00	2.17273e-10	4.56707e-07	2.99563e-12	5.09256e-11	[7, 8, 9]	Group15	45.122	37	4
GO:0072657	protein localization to membrane	GO_BiologicalProcess-EBI-UniProt-GOA-ACAP-ARAP_08.05.2020_00h00	5.08693e-27	1.21323e-23	1.66755e-43	8.86882e-42	[5]	Group16	31.686	218	4
GO:0010821	regulation of mitochondrion organization	GO_BiologicalProcess-EBI-UniProt-GOA-ACAP-ARAP_08.05.2020_00h00	1.97924e-08	3.98422e-05	2.62355e-11	3.93532e-10	[5, 6]	Group17	31.068	64	4
GO:0016032	viral process	GO_BiologicalProcess-EBI-UniProt-GOA-ACAP-ARAP_08.05.2020_00h00	0	0	0	0	[3]	Group18	45.6995	441	4
GO:0033554	cellular response to stress	GO_BiologicalProcess-EBI-UniProt-GOA-ACAP-ARAP_08.05.2020_00h00	0	0	5.74532e-44	3.15012e-42	[3]	Group19	27.5046	604	4
GO:0032606	type I interferon production	GO_BiologicalProcess-EBI-UniProt-GOA-ACAP-ARAP_08.05.2020_00h00	3.09814e-08	6.20867e-05	2.28846e-06	2.28846e-06	[3, 6]	Group20	34.8148	47	5
GO:0061014	positive regulation of mRNA catabolic process	GO_BiologicalProcess-EBI-UniProt-GOA-ACAP-ARAP_08.05.2020_00h00	2.39873e-09	4.95097e-06	1.10557e-15	2.98505e-14	[5, 6, 7, 8, 9, 10]	Group21	52	26	5
GO:0042254	ribosome biogenesis	GO_BiologicalProcess-EBI-UniProt-GOA-ACAP-ARAP_08.05.2020_00h00	8.42447e-33	2.02861e-29	8.42447e-33	3.79101e-31	[5]	Group22	43.3962	138	5
GO:0062012	regulation of small molecule metabolic process	GO_BiologicalProcess-EBI-UniProt-GOA-ACAP-ARAP_08.05.2020_00h00	9.60387e-09	1.95631e-05	1.05591e-06	2.11181e-06	[3, 4]	Group23	25.6785	123	5
GO:1903312	negative regulation of mRNA metabolic process	GO_BiologicalProcess-EBI-UniProt-GOA-ACAP-ARAP_08.05.2020_00h00	3.06382e-11	6.52593e-08	2.80405e-14	6.44932e-13	[5, 6, 7, 8, 9]	Group24	45.4545	40	5
GO:0033209	tumor necrosis factor-mediated signaling pathway	GO_BiologicalProcess-EBI-UniProt-GOA-ACAP-ARAP_08.05.2020_00h00	4.57474e-21	1.07049e-17	5.01755e-15	1.30456e-13	[5, 6, 7]	Group25	45.4545	80	5
GO:0034340	response to type I interferon	GO_BiologicalProcess-EBI-UniProt-GOA-ACAP-ARAP_08.05.2020_00h00	2.80353e-12	6.08647e-09	8.36336e-09	5.01801e-08	[4, 5, 6, 7]	Group26	45	45	5
GO:0022613	ribonucleoprotein complex biogenesis	GO_BiologicalProcess-EBI-UniProt-GOA-ACAP-ARAP_08.05.2020_00h00	0	0	0	0	[4]	Group27	47.046	215	6
GO:0090224	regulation of spindle organization	GO_BiologicalProcess-EBI-UniProt-GOA-ACAP-ARAP_08.05.2020_00h00	1.9937e-07	0.00038897	2.45024e-08	9.80097e-08	[4, 5, 6, 7, 8]	Group28	50	21	6
GO:0034504	protein localization to nucleus	GO_BiologicalProcess-EBI-UniProt-GOA-ACAP-ARAP_08.05.2020_00h00	7.36301e-16	1.65668e-12	6.68844e-26	2.74226e-24	[6]	Group29	34.4482	103	6
GO:0048025	negative regulation of mRNA splicing, via spliceosome	GO_BiologicalProcess-EBI-UniProt-GOA-ACAP-ARAP_08.05.2020_00h00	4.30632e-08	8.57819e-05	5.36153e-14	1.01869e-12	[6, 7, 8, 9, 10, 11, 12, 13]	Group30	68.1818	15	6
GO:0009894	regulation of catabolic process	GO_BiologicalProcess-EBI-UniProt-GOA-ACAP-ARAP_08.05.2020_00h00	1.87774e-43	4.56414e-40	0	1.4013e-45	[3, 4]	Group31	31.9109	344	6
GO:0051276	chromosome organization	GO_BiologicalProcess-EBI-UniProt-GOA-ACAP-ARAP_08.05.2020_00h00	2.20114e-27	5.25412e-24	0	0	[5]	Group32	26.8088	352	7
GO:0007034	vacuolar transport	GO_BiologicalProcess-EBI-UniProt-GOA-ACAP-ARAP_08.05.2020_00h00	7.6499e-08	0.000151086	9.02833e-13	1.6251e-11	[2, 4]	Group33	32.9032	51	7
GO:0065004	protein-DNA complex assembly	GO_BiologicalProcess-EBI-UniProt-GOA-ACAP-ARAP_08.05.2020_00h00	1.18368e-08	2.40169e-05	5.7821e-31	2.54412e-29	[6, 7]	Group34	29.6154	77	7
GO:0072331	signal transduction by p53 class mediator	GO_BiologicalProcess-EBI-UniProt-GOA-ACAP-ARAP_08.05.2020_00h00	9.41225e-12	2.02834e-08	2.30145e-11	3.68233e-10	[4, 5, 6]	Group35	31.3993	92	7
GO:0006986	response to unfolded protein	GO_BiologicalProcess-EBI-UniProt-GOA-ACAP-ARAP_08.05.2020_00h00	1.2892e-12	2.81046e-09	4.75125e-19	1.5204e-17	[4, 5]	Group36	36.8984	69	8
GO:1903829	positive regulation of cellular protein localization	GO_BiologicalProcess-EBI-UniProt-GOA-ACAP-ARAP_08.05.2020_00h00	6.3608e-15	1.42228e-11	3.12407e-22	1.21839e-20	[3, 4, 5, 6]	Group37	32.0225	114	8
GO:0070647	protein modification by small protein conjugation or removal	GO_BiologicalProcess-EBI-UniProt-GOA-ACAP-ARAP_08.05.2020_00h00	8.48947e-30	2.03323e-26	8.48947e-30	3.56558e-28	[6, 7]	Group38	27.9866	335	8
GO:0031329	regulation of cellular catabolic process	GO_BiologicalProcess-EBI-UniProt-GOA-ACAP-ARAP_08.05.2020_00h00	1.04649e-41	2.54718e-38	0	1.96182e-44	[4, 5]	Group39	33.2226	300	8
GO:0006417	regulation of translation	GO_BiologicalProcess-EBI-UniProt-GOA-ACAP-ARAP_08.05.2020_00h00	1.10798e-37	2.68575e-34	5.60519e-45	2.87266e-43	[5, 6, 7, 8]	Group40	41.0256	176	9
GO:0006352	DNA-templated transcription, initiation	GO_BiologicalProcess-EBI-UniProt-GOA-ACAP-ARAP_08.05.2020_00h00	1.28055e-07	0.000251627	2.80151e-11	3.92212e-10	[6, 7, 8, 9, 10]	Group41	28.1022	77	9
GO:0022411	cellular component disassembly	GO_BiologicalProcess-EBI-UniProt-GOA-ACAP-ARAP_08.05.2020_00h00	1.67341e-20	3.90072e-17	3.75551e-21	1.35198e-19	[4]	Group42	30.5983	179	9
GO:0097190	apoptotic signaling pathway	GO_BiologicalProcess-EBI-UniProt-GOA-ACAP-ARAP_08.05.2020_00h00	5.51381e-16	1.24171e-12	8.97471e-20	2.96166e-18	[3, 4, 5]	Group43	27.8462	181	9
GO:0072594	establishment of protein localization to organelle	GO_BiologicalProcess-EBI-UniProt-GOA-ACAP-ARAP_08.05.2020_00h00	0	0	0	0	[4, 5, 6]	Group44	43.5691	271	10
GO:0010605	negative regulation of macromolecule metabolic process	GO_BiologicalProcess-EBI-UniProt-GOA-ACAP-ARAP_08.05.2020_00h00	0	0	0	0	[3, 4, 5]	Group45	25.6895	801	10
GO:1903706	regulation of hemopoiesis	GO_BiologicalProcess-EBI-UniProt-GOA-ACAP-ARAP_08.05.2020_00h00	6.63274e-17	1.50033e-13	1.62488e-14	3.89972e-13	[3, 4, 5, 6, 7, 8]	Group46	30.1181	153	10
GO:0006396	RNA processing	GO_BiologicalProcess-EBI-UniProt-GOA-ACAP-ARAP_08.05.2020_00h00	0	0	0	0	[5, 6, 7]	Group47	38.5396	380	11
GO:0051169	nuclear transport	GO_BiologicalProcess-EBI-UniProt-GOA-ACAP-ARAP_08.05.2020_00h00	3.03182e-33	7.31274e-30	4.89514e-40	2.44757e-38	[4, 5]	Group48	41.0053	155	11
GO:0043903	regulation of interspecies interactions between organisms	GO_BiologicalProcess-EBI-UniProt-GOA-ACAP-ARAP_08.05.2020_00h00	9.52478e-23	2.24404e-19	1.63343e-30	7.02375e-29	[2, 3]	Group49	41.7355	101	12
GO:0043933	protein-containing complex subunit organization	GO_BiologicalProcess-EBI-UniProt-GOA-ACAP-ARAP_08.05.2020_00h00	0	0	0	0	[4]	Group50	30.3163	623	12
GO:0010033	response to organic substance	GO_BiologicalProcess-EBI-UniProt-GOA-ACAP-ARAP_08.05.2020_00h00	4.62867e-33	1.11551e-29	3.45578e-17	1.03673e-15	[3]	Group51	22.4113	790	13
GO:0006996	organelle organization	GO_BiologicalProcess-EBI-UniProt-GOA-ACAP-ARAP_08.05.2020_00h00	0	0	0	0	[4]	Group52	24.1437	1008	13
GO:0034248	regulation of cellular amide metabolic process	GO_BiologicalProcess-EBI-UniProt-GOA-ACAP-ARAP_08.05.2020_00h00	5.37379e-36	1.30046e-32	0	0	[4, 5]	Group53	38.3534	191	13
GO:0006119	oxidative phosphorylation	GO_BiologicalProcess-EBI-UniProt-GOA-ACAP-ARAP_08.05.2020_00h00	7.05356e-30	1.69074e-26	2.5052e-21	9.51977e-20	[3, 4, 6]	Group54	55.1948	85	14
GO:0010629	negative regulation of gene expression	GO_BiologicalProcess-EBI-UniProt-GOA-ACAP-ARAP_08.05.2020_00h00	0	0	4.66537e-35	2.19272e-33	[4, 5, 6]	Group55	27.6746	626	14
GO:0006839	mitochondrial transport	GO_BiologicalProcess-EBI-UniProt-GOA-ACAP-ARAP_08.05.2020_00h00	2.35495e-18	5.40461e-15	3.11731e-16	8.72846e-15	[4]	Group56	36.7857	103	15
GO:0016071	mRNA metabolic process	GO_BiologicalProcess-EBI-UniProt-GOA-ACAP-ARAP_08.05.2020_00h00	0	0	0	0	[6, 7]	Group57	50.1129	444	15
GO:0051649	establishment of localization in cell	GO_BiologicalProcess-EBI-UniProt-GOA-ACAP-ARAP_08.05.2020_00h00	0	0	1.68156e-44	9.26258e-43	[3]	Group58	27.6617	821	15
GO:0006508	proteolysis	GO_BiologicalProcess-EBI-UniProt-GOA-ACAP-ARAP_08.05.2020_00h00	3.62265e-18	8.29588e-15	1.40532e-22	5.62127e-21	[4, 5]	Group59	22.7801	431	16
GO:0006259	DNA metabolic process	GO_BiologicalProcess-EBI-UniProt-GOA-ACAP-ARAP_08.05.2020_00h00	6.16944e-18	1.4091e-14	0	0	[4, 5, 6]	Group60	25.8449	260	16
GO:1902850	microtubule cytoskeleton organization involved in mitosis	GO_BiologicalProcess-EBI-UniProt-GOA-ACAP-ARAP_08.05.2020_00h00	1.20334e-08	2.44037e-05	5.04062e-14	1.00812e-12	[4, 5, 7]	Group61	34.7222	50	16
GO:0042176	regulation of protein catabolic process	GO_BiologicalProcess-EBI-UniProt-GOA-ACAP-ARAP_08.05.2020_00h00	4.71895e-13	1.03487e-09	1.87774e-43	9.74743e-42	[4, 5, 6]	Group62	29.3144	124	16
GO:0048193	Golgi vesicle transport	GO_BiologicalProcess-EBI-UniProt-GOA-ACAP-ARAP_08.05.2020_00h00	5.15043e-18	1.17739e-14	3.13812e-21	1.1611e-19	[3, 5]	Group63	32.9114	130	16
GO:0019058	viral life cycle	GO_BiologicalProcess-EBI-UniProt-GOA-ACAP-ARAP_08.05.2020_00h00	3.71624e-23	8.76662e-20	0	0	[4]	Group64	37.1758	129	17
GO:0006915	apoptotic process	GO_BiologicalProcess-EBI-UniProt-GOA-ACAP-ARAP_08.05.2020_00h00	1.00043e-23	2.37001e-20	8.46511e-21	2.96279e-19	[4]	Group65	23.5294	484	19
GO:0043170	macromolecule metabolic process	GO_BiologicalProcess-EBI-UniProt-GOA-ACAP-ARAP_08.05.2020_00h00	0	0	0	0	[3]	Group66	19.8839	1953	19
GO:0050852	T cell receptor signaling pathway	GO_BiologicalProcess-EBI-UniProt-GOA-ACAP-ARAP_08.05.2020_00h00	1.69715e-24	4.02734e-21	6.66646e-09	4.66652e-08	[6, 7, 8, 9, 10]	Group67	44.3439	98	19
GO:0006401	RNA catabolic process	GO_BiologicalProcess-EBI-UniProt-GOA-ACAP-ARAP_08.05.2020_00h00	0	0	0	0	[5, 6, 7]	Group68	58.0046	250	19
GO:0007005	mitochondrion organization	GO_BiologicalProcess-EBI-UniProt-GOA-ACAP-ARAP_08.05.2020_00h00	2.93732e-31	7.05838e-28	9.52883e-44	5.15538e-42	[5]	Group69	34.753	204	20
GO:0006913	nucleocytoplasmic transport	GO_BiologicalProcess-EBI-UniProt-GOA-ACAP-ARAP_08.05.2020_00h00	6.0989e-32	1.4674e-28	3.21786e-37	1.54457e-35	[5, 6]	Group70	40.5333	152	21
GO:0045184	establishment of protein localization	GO_BiologicalProcess-EBI-UniProt-GOA-ACAP-ARAP_08.05.2020_00h00	0	0	0	0	[3, 4]	Group71	28.5348	668	22
GO:0044265	cellular macromolecule catabolic process	GO_BiologicalProcess-EBI-UniProt-GOA-ACAP-ARAP_08.05.2020_00h00	0	0	0	0	[4, 5]	Group72	38.2448	475	22
GO:0019222	regulation of metabolic process	GO_BiologicalProcess-EBI-UniProt-GOA-ACAP-ARAP_08.05.2020_00h00	0	0	2.65865e-34	1.22298e-32	[2, 3]	Group73	20.7705	1515	22
GO:0006412	translation	GO_BiologicalProcess-EBI-UniProt-GOA-ACAP-ARAP_08.05.2020_00h00	0	0	0	0	[5, 6, 7]	Group74	47.9592	329	24
GO:0006405	RNA export from nucleus	GO_BiologicalProcess-EBI-UniProt-GOA-ACAP-ARAP_08.05.2020_00h00	4.39677e-27	1.04907e-23	0	0	[5, 6, 7, 8]	Group75	54.1096	79	26
GO:0033043	regulation of organelle organization	GO_BiologicalProcess-EBI-UniProt-GOA-ACAP-ARAP_08.05.2020_00h00	4.8644e-26	1.15773e-22	1.33249e-41	6.79551e-40	[4, 5]	Group76	26.1527	363	30
GO:0000278	mitotic cell cycle	GO_BiologicalProcess-EBI-UniProt-GOA-ACAP-ARAP_08.05.2020_00h00	2.57439e-36	6.23261e-33	3.18374e-39	1.56003e-37	[3]	Group77	30.1357	333	36
GO:0006402	mRNA catabolic process	GO_BiologicalProcess-EBI-UniProt-GOA-ACAP-ARAP_08.05.2020_00h00	0	0	0	0	[5, 6, 7, 8]	Group78	60.0515	233	55
GO:0044267	cellular protein metabolic process	GO_BiologicalProcess-EBI-UniProt-GOA-ACAP-ARAP_08.05.2020_00h00	0	0	2.8026e-45	1.30321e-43	[4, 5]	Group79	22.8744	1251	61
GO:0043043	peptide biosynthetic process	GO_BiologicalProcess-EBI-UniProt-GOA-ACAP-ARAP_08.05.2020_00h00	0	0	0	0	[5, 6]	Group80	47.1329	337	73
GO:0034641	cellular nitrogen compound metabolic process	GO_BiologicalProcess-EBI-UniProt-GOA-ACAP-ARAP_08.05.2020_00h00	0	0	0	0	[3]	Group81	22.9305	1518	92
GO:0034655	nucleobase-containing compound catabolic process	GO_BiologicalProcess-EBI-UniProt-GOA-ACAP-ARAP_08.05.2020_00h00	0	0	0	0	[4, 5]	Group82	48.3536	279	151

## Sheet: TregNM
GOID	GOTerm	Ontology Source	Term PValue	Term PValue Corrected with Bonferroni step down	Group PValue	Group PValue Corrected with Bonferroni step down	GOLevels	GOGroups	% Associated Genes	Nr. Genes	Associated Genes Found
GO:0007268	chemical synaptic transmission	GO_BiologicalProcess-EBI-UniProt-GOA-ACAP-ARAP_08.05.2020_00h00	4.81447e-14	1.21999e-10	1.02229e-13	1.94235e-12	[6, 7]	Group00	11.1534	88	3
GO:1903313	positive regulation of mRNA metabolic process	GO_BiologicalProcess-EBI-UniProt-GOA-ACAP-ARAP_08.05.2020_00h00	1.18087e-10	2.86596e-07	9.95209e-14	1.99042e-12	[5, 6, 7, 8, 9]	Group01	52.9412	45	3
GO:0000245	spliceosomal complex assembly	GO_BiologicalProcess-EBI-UniProt-GOA-ACAP-ARAP_08.05.2020_00h00	2.01343e-12	5.01746e-09	3.52293e-14	7.75044e-13	[6, 7, 8, 9, 10, 11, 12]	Group02	63.3333	38	3
GO:0034660	ncRNA metabolic process	GO_BiologicalProcess-EBI-UniProt-GOA-ACAP-ARAP_08.05.2020_00h00	1.52422e-22	4.04529e-19	1.52422e-22	5.79205e-21	[6, 7]	Group03	40.2806	201	3
GO:0016032	viral process	GO_BiologicalProcess-EBI-UniProt-GOA-ACAP-ARAP_08.05.2020_00h00	0	0	0	0	[3]	Group04	51.7098	499	3
GO:0006464	cellular protein modification process	GO_BiologicalProcess-EBI-UniProt-GOA-ACAP-ARAP_08.05.2020_00h00	9.86318e-20	2.58711e-16	9.86318e-20	3.35348e-18	[5, 6]	Group05	26.1753	1147	3
GO:0030522	intracellular receptor signaling pathway	GO_BiologicalProcess-EBI-UniProt-GOA-ACAP-ARAP_08.05.2020_00h00	3.859e-07	0.000855155	3.859e-07	2.3154e-06	[3, 4, 5]	Group06	33.8983	100	3
GO:0032479	regulation of type I interferon production	GO_BiologicalProcess-EBI-UniProt-GOA-ACAP-ARAP_08.05.2020_00h00	1.26812e-10	3.07392e-07	1.92045e-10	2.49658e-09	[4, 5, 6, 7]	Group07	46.2121	61	3
GO:0034329	cell junction assembly	GO_BiologicalProcess-EBI-UniProt-GOA-ACAP-ARAP_08.05.2020_00h00	8.06291e-09	1.8835e-05	1.10708e-08	1.3285e-07	[5]	Group08	11.0874	52	3
GO:0006413	translational initiation	GO_BiologicalProcess-EBI-UniProt-GOA-ACAP-ARAP_08.05.2020_00h00	0	0	0	0	[3, 6, 7, 8]	Group09	73.1707	150	4
GO:0009887	animal organ morphogenesis	GO_BiologicalProcess-EBI-UniProt-GOA-ACAP-ARAP_08.05.2020_00h00	6.97281e-08	0.000158701	1.79048e-05	3.58096e-05	[3, 4, 5, 6]	Group10	15.1333	176	4
GO:0008544	epidermis development	GO_BiologicalProcess-EBI-UniProt-GOA-ACAP-ARAP_08.05.2020_00h00	8.20063e-08	0.000186236	5.01147e-08	5.51262e-07	[4]	Group11	12.024	60	4
GO:0072595	maintenance of protein localization in organelle	GO_BiologicalProcess-EBI-UniProt-GOA-ACAP-ARAP_08.05.2020_00h00	3.58186e-07	0.000795173	9.40446e-07	4.70223e-06	[4, 5, 6]	Group12	54	27	4
GO:0050686	negative regulation of mRNA processing	GO_BiologicalProcess-EBI-UniProt-GOA-ACAP-ARAP_08.05.2020_00h00	2.34506e-07	0.000525059	1.36417e-06	5.45667e-06	[5, 6, 7, 8, 9, 10]	Group13	64.5161	20	4
GO:0006974	cellular response to DNA damage stimulus	GO_BiologicalProcess-EBI-UniProt-GOA-ACAP-ARAP_08.05.2020_00h00	8.6842e-18	2.25702e-14	1.45581e-29	6.55117e-28	[4]	Group14	33.151	303	4
GO:0033108	mitochondrial respiratory chain complex assembly	GO_BiologicalProcess-EBI-UniProt-GOA-ACAP-ARAP_08.05.2020_00h00	1.17286e-21	3.10456e-18	4.38542e-22	1.6226e-20	[6, 7]	Group15	65.3465	66	4
GO:0000184	nuclear-transcribed mRNA catabolic process, nonsense-mediated decay	GO_BiologicalProcess-EBI-UniProt-GOA-ACAP-ARAP_08.05.2020_00h00	0	1.96182e-44	0	0	[7, 8, 9, 10]	Group16	80.7692	105	4
GO:0003013	circulatory system process	GO_BiologicalProcess-EBI-UniProt-GOA-ACAP-ARAP_08.05.2020_00h00	1.00208e-10	2.43706e-07	1.74082e-13	2.95939e-12	[3]	Group17	11.7293	78	5
GO:0050851	antigen receptor-mediated signaling pathway	GO_BiologicalProcess-EBI-UniProt-GOA-ACAP-ARAP_08.05.2020_00h00	1.46413e-13	3.69254e-10	1.46413e-13	2.63544e-12	[5, 6, 7, 8, 9]	Group18	38.2022	136	5
GO:0009144	purine nucleoside triphosphate metabolic process	GO_BiologicalProcess-EBI-UniProt-GOA-ACAP-ARAP_08.05.2020_00h00	5.32876e-09	1.25332e-05	7.59798e-08	7.59798e-07	[6, 7, 8]	Group19	48.3871	45	5
GO:0006417	regulation of translation	GO_BiologicalProcess-EBI-UniProt-GOA-ACAP-ARAP_08.05.2020_00h00	6.88972e-31	1.85885e-27	1.52153e-33	7.60763e-32	[5, 6, 7, 8]	Group20	45.9207	197	5
GO:0040029	regulation of gene expression, epigenetic	GO_BiologicalProcess-EBI-UniProt-GOA-ACAP-ARAP_08.05.2020_00h00	4.25791e-10	1.02147e-06	5.44074e-11	7.61704e-10	[5, 6]	Group21	35.8824	122	5
GO:0022613	ribonucleoprotein complex biogenesis	GO_BiologicalProcess-EBI-UniProt-GOA-ACAP-ARAP_08.05.2020_00h00	0	0	0	0	[4]	Group22	55.1422	252	6
GO:0042254	ribosome biogenesis	GO_BiologicalProcess-EBI-UniProt-GOA-ACAP-ARAP_08.05.2020_00h00	5.35041e-34	1.44889e-30	5.35041e-34	2.72871e-32	[5]	Group23	51.8868	165	6
GO:2000116	regulation of cysteine-type endopeptidase activity	GO_BiologicalProcess-EBI-UniProt-GOA-ACAP-ARAP_08.05.2020_00h00	8.07955e-12	1.99726e-08	8.07132e-15	2.01783e-13	[7, 8, 9, 10]	Group24	39.6947	104	6
GO:0032446	protein modification by small protein conjugation	GO_BiologicalProcess-EBI-UniProt-GOA-ACAP-ARAP_08.05.2020_00h00	9.82918e-26	2.63619e-22	5.48196e-26	2.2476e-24	[7, 8]	Group25	35.336	347	6
GO:0009894	regulation of catabolic process	GO_BiologicalProcess-EBI-UniProt-GOA-ACAP-ARAP_08.05.2020_00h00	1.70668e-38	4.64559e-35	0	0	[3, 4]	Group26	37.9406	409	7
GO:0008509	anion transmembrane transporter activity	GO_BiologicalProcess-EBI-UniProt-GOA-ACAP-ARAP_08.05.2020_00h00	1.43081e-10	3.464e-07	1.65745e-06	4.97235e-06	[5, 7]	Group27	8.92388	34	7
GO:0006996	organelle organization	GO_BiologicalProcess-EBI-UniProt-GOA-ACAP-ARAP_08.05.2020_00h00	0	0	1.87746e-36	9.95056e-35	[4]	Group28	29.7246	1241	7
GO:0042773	ATP synthesis coupled electron transport	GO_BiologicalProcess-EBI-UniProt-GOA-ACAP-ARAP_08.05.2020_00h00	8.14082e-25	2.18092e-21	1.11671e-18	3.4618e-17	[4, 5, 6, 7]	Group29	68.6274	70	7
GO:0034976	response to endoplasmic reticulum stress	GO_BiologicalProcess-EBI-UniProt-GOA-ACAP-ARAP_08.05.2020_00h00	7.16812e-16	1.84006e-12	7.16812e-16	1.86371e-14	[4]	Group30	41.5842	126	7
GO:0000956	nuclear-transcribed mRNA catabolic process	GO_BiologicalProcess-EBI-UniProt-GOA-ACAP-ARAP_08.05.2020_00h00	0	0	1.4013e-45	6.16571e-44	[6, 7, 8, 9]	Group31	71.2329	156	8
GO:0033044	regulation of chromosome organization	GO_BiologicalProcess-EBI-UniProt-GOA-ACAP-ARAP_08.05.2020_00h00	3.67461e-15	9.38127e-12	7.5599e-17	2.11677e-15	[5, 6]	Group32	38.7435	148	8
GO:1901991	negative regulation of mitotic cell cycle phase transition	GO_BiologicalProcess-EBI-UniProt-GOA-ACAP-ARAP_08.05.2020_00h00	2.33711e-16	6.02039e-13	5.02892e-23	1.96128e-21	[5, 6, 7, 8]	Group33	44.9153	106	8
GO:0030097	hemopoiesis	GO_BiologicalProcess-EBI-UniProt-GOA-ACAP-ARAP_08.05.2020_00h00	1.30214e-17	3.37775e-14	2.81399e-07	2.25119e-06	[4, 5, 6, 7]	Group34	32.7443	315	8
GO:0006839	mitochondrial transport	GO_BiologicalProcess-EBI-UniProt-GOA-ACAP-ARAP_08.05.2020_00h00	9.27829e-21	2.44297e-17	2.14804e-26	9.02175e-25	[4]	Group35	46.0714	129	8
GO:1903706	regulation of hemopoiesis	GO_BiologicalProcess-EBI-UniProt-GOA-ACAP-ARAP_08.05.2020_00h00	1.11497e-17	2.89335e-14	4.79958e-16	1.29589e-14	[3, 4, 5, 6, 7, 8]	Group36	37.5984	191	8
GO:0034340	response to type I interferon	GO_BiologicalProcess-EBI-UniProt-GOA-ACAP-ARAP_08.05.2020_00h00	2.54173e-12	6.32637e-09	2.67241e-11	4.00861e-10	[4, 5, 6, 7]	Group37	53	53	9
GO:0080134	regulation of response to stress	GO_BiologicalProcess-EBI-UniProt-GOA-ACAP-ARAP_08.05.2020_00h00	5.33609e-19	1.39699e-15	2.82422e-07	1.97695e-06	[3, 4]	Group38	30.4404	470	9
GO:0016050	vesicle organization	GO_BiologicalProcess-EBI-UniProt-GOA-ACAP-ARAP_08.05.2020_00h00	1.05998e-11	2.61602e-08	1.80602e-14	4.33445e-13	[5]	Group39	36.8272	130	9
GO:0051246	regulation of protein metabolic process	GO_BiologicalProcess-EBI-UniProt-GOA-ACAP-ARAP_08.05.2020_00h00	8.86429e-27	2.38006e-23	6.40651e-29	2.81886e-27	[4, 5]	Group40	28.6994	865	9
GO:0006415	translational termination	GO_BiologicalProcess-EBI-UniProt-GOA-ACAP-ARAP_08.05.2020_00h00	8.06558e-31	2.17529e-27	1.3182e-25	5.2728e-24	[6, 7, 8]	Group41	73.5849	78	9
GO:0006986	response to unfolded protein	GO_BiologicalProcess-EBI-UniProt-GOA-ACAP-ARAP_08.05.2020_00h00	9.50728e-14	2.40439e-10	1.72388e-17	5.17165e-16	[4, 5]	Group42	45.4545	85	9
GO:0033554	cellular response to stress	GO_BiologicalProcess-EBI-UniProt-GOA-ACAP-ARAP_08.05.2020_00h00	2.55036e-42	6.95505e-39	1.4013e-45	5.46506e-44	[3]	Group43	32.878	722	10
GO:0006281	DNA repair	GO_BiologicalProcess-EBI-UniProt-GOA-ACAP-ARAP_08.05.2020_00h00	3.5585e-12	8.83932e-09	1.4013e-45	5.46506e-44	[5, 6, 7]	Group44	33.3333	198	10
GO:0010605	negative regulation of macromolecule metabolic process	GO_BiologicalProcess-EBI-UniProt-GOA-ACAP-ARAP_08.05.2020_00h00	3.06762e-36	8.33165e-33	4.80996e-41	2.69359e-39	[3, 4, 5]	Group45	29.8589	931	10
GO:0006412	translation	GO_BiologicalProcess-EBI-UniProt-GOA-ACAP-ARAP_08.05.2020_00h00	0	0	2.33877e-42	1.33336e-40	[5, 6, 7]	Group46	54.3732	373	10
GO:0034248	regulation of cellular amide metabolic process	GO_BiologicalProcess-EBI-UniProt-GOA-ACAP-ARAP_08.05.2020_00h00	5.72723e-29	1.54292e-25	0	0	[4, 5]	Group47	43.1727	215	11
GO:0006820	anion transport	GO_BiologicalProcess-EBI-UniProt-GOA-ACAP-ARAP_08.05.2020_00h00	2.27064e-10	5.46997e-07	2.48544e-07	2.2369e-06	[5]	Group48	12.1678	87	11
GO:0042176	regulation of protein catabolic process	GO_BiologicalProcess-EBI-UniProt-GOA-ACAP-ARAP_08.05.2020_00h00	9.41779e-13	2.35445e-09	4.24099e-14	8.90608e-13	[4, 5, 6]	Group49	36.1702	153	11
GO:0043933	protein-containing complex subunit organization	GO_BiologicalProcess-EBI-UniProt-GOA-ACAP-ARAP_08.05.2020_00h00	0	0	0	1.4013e-45	[4]	Group50	36.5937	752	12
GO:0006396	RNA processing	GO_BiologicalProcess-EBI-UniProt-GOA-ACAP-ARAP_08.05.2020_00h00	0	0	0	0	[5, 6, 7]	Group51	47.4645	468	12
GO:0007006	mitochondrial membrane organization	GO_BiologicalProcess-EBI-UniProt-GOA-ACAP-ARAP_08.05.2020_00h00	2.31805e-15	5.92724e-12	2.77071e-17	8.03506e-16	[5, 6]	Group52	50.6757	75	12
GO:0051169	nuclear transport	GO_BiologicalProcess-EBI-UniProt-GOA-ACAP-ARAP_08.05.2020_00h00	2.09789e-24	5.61396e-21	1.06366e-38	5.85015e-37	[4, 5]	Group53	44.4444	168	13
GO:1904872	regulation of telomerase RNA localization to Cajal body	GO_BiologicalProcess-EBI-UniProt-GOA-ACAP-ARAP_08.05.2020_00h00	8.12657e-09	1.89674e-05	8.39041e-12	1.34247e-10	[3, 4, 6, 7]	Group54	84.2105	16	13
GO:0051276	chromosome organization	GO_BiologicalProcess-EBI-UniProt-GOA-ACAP-ARAP_08.05.2020_00h00	1.47005e-21	3.88388e-18	5.96623e-27	2.56548e-25	[5]	Group55	32.064	421	13
GO:0006259	DNA metabolic process	GO_BiologicalProcess-EBI-UniProt-GOA-ACAP-ARAP_08.05.2020_00h00	1.25104e-16	3.22643e-13	0	0	[4, 5, 6]	Group56	32.1074	323	15
GO:0016071	mRNA metabolic process	GO_BiologicalProcess-EBI-UniProt-GOA-ACAP-ARAP_08.05.2020_00h00	0	0	0	0	[6, 7]	Group57	54.5147	483	15
GO:0043043	peptide biosynthetic process	GO_BiologicalProcess-EBI-UniProt-GOA-ACAP-ARAP_08.05.2020_00h00	0	0	0	0	[5, 6]	Group58	53.2867	381	15
GO:0048193	Golgi vesicle transport	GO_BiologicalProcess-EBI-UniProt-GOA-ACAP-ARAP_08.05.2020_00h00	1.33294e-15	3.415e-12	1.13569e-19	3.74777e-18	[3, 5]	Group59	38.7342	153	16
GO:0006119	oxidative phosphorylation	GO_BiologicalProcess-EBI-UniProt-GOA-ACAP-ARAP_08.05.2020_00h00	6.55162e-27	1.75976e-23	2.56836e-21	9.24611e-20	[3, 4, 6]	Group60	61.039	94	16
GO:0043604	amide biosynthetic process	GO_BiologicalProcess-EBI-UniProt-GOA-ACAP-ARAP_08.05.2020_00h00	0	0	0	0	[5]	Group61	48.6857	426	16
GO:0032268	regulation of cellular protein metabolic process	GO_BiologicalProcess-EBI-UniProt-GOA-ACAP-ARAP_08.05.2020_00h00	1.76608e-23	4.70836e-20	2.6917e-33	1.31893e-31	[4, 5, 6]	Group62	28.4602	804	16
GO:0044265	cellular macromolecule catabolic process	GO_BiologicalProcess-EBI-UniProt-GOA-ACAP-ARAP_08.05.2020_00h00	0	0	0	0	[4, 5]	Group63	44.2834	550	17
GO:0019083	viral transcription	GO_BiologicalProcess-EBI-UniProt-GOA-ACAP-ARAP_08.05.2020_00h00	0	0	0	0	[4, 5]	Group64	71.2042	136	19
GO:0044267	cellular protein metabolic process	GO_BiologicalProcess-EBI-UniProt-GOA-ACAP-ARAP_08.05.2020_00h00	0	0	0	0	[4, 5]	Group65	29.2558	1600	19
GO:0006403	RNA localization	GO_BiologicalProcess-EBI-UniProt-GOA-ACAP-ARAP_08.05.2020_00h00	1.21806e-24	3.26074e-21	5.03484e-31	2.36637e-29	[3]	Group66	50	128	20
GO:0006508	proteolysis	GO_BiologicalProcess-EBI-UniProt-GOA-ACAP-ARAP_08.05.2020_00h00	9.97887e-19	2.60548e-15	1.59068e-19	5.09017e-18	[4, 5]	Group67	29.334	555	20
GO:0006915	apoptotic process	GO_BiologicalProcess-EBI-UniProt-GOA-ACAP-ARAP_08.05.2020_00h00	3.63277e-24	9.71402e-21	8.61167e-21	3.01408e-19	[4]	Group68	30.141	620	22
GO:0051649	establishment of localization in cell	GO_BiologicalProcess-EBI-UniProt-GOA-ACAP-ARAP_08.05.2020_00h00	0	0	2.91111e-37	1.572e-35	[3]	Group69	34.3329	1019	27
GO:0046907	intracellular transport	GO_BiologicalProcess-EBI-UniProt-GOA-ACAP-ARAP_08.05.2020_00h00	0	0	1.11043e-29	5.10799e-28	[3, 4]	Group70	39.5203	758	29
GO:0010638	positive regulation of organelle organization	GO_BiologicalProcess-EBI-UniProt-GOA-ACAP-ARAP_08.05.2020_00h00	5.18181e-18	1.34883e-14	2.10012e-32	1.00806e-30	[4, 5, 6]	Group71	35.2174	243	29
GO:0045321	leukocyte activation	GO_BiologicalProcess-EBI-UniProt-GOA-ACAP-ARAP_08.05.2020_00h00	5.76155e-23	1.532e-19	0.130661	0.130661	[2, 3]	Group72	31.9887	452	33
GO:0048519	negative regulation of biological process	GO_BiologicalProcess-EBI-UniProt-GOA-ACAP-ARAP_08.05.2020_00h00	5.01395e-24	1.33973e-20	3.13858e-36	1.63206e-34	[1, 2, 3]	Group73	25.752	1481	33
GO:1901564	organonitrogen compound metabolic process	GO_BiologicalProcess-EBI-UniProt-GOA-ACAP-ARAP_08.05.2020_00h00	0	0	0	0	[3]	Group74	27.2598	1924	33
GO:0009057	macromolecule catabolic process	GO_BiologicalProcess-EBI-UniProt-GOA-ACAP-ARAP_08.05.2020_00h00	0	0	0	0	[4]	Group75	41.1371	615	38
GO:0045184	establishment of protein localization	GO_BiologicalProcess-EBI-UniProt-GOA-ACAP-ARAP_08.05.2020_00h00	0	0	0	0	[3, 4]	Group76	35.2841	826	39
GO:0006401	RNA catabolic process	GO_BiologicalProcess-EBI-UniProt-GOA-ACAP-ARAP_08.05.2020_00h00	0	0	3.54529e-43	2.05879e-41	[5, 6, 7]	Group77	59.1647	255	55
GO:0006518	peptide metabolic process	GO_BiologicalProcess-EBI-UniProt-GOA-ACAP-ARAP_08.05.2020_00h00	0	0	0	0	[4, 5]	Group78	48.2286	422	56
GO:0034641	cellular nitrogen compound metabolic process	GO_BiologicalProcess-EBI-UniProt-GOA-ACAP-ARAP_08.05.2020_00h00	0	0	0	0	[3]	Group79	28.9577	1917	84
GO:0006402	mRNA catabolic process	GO_BiologicalProcess-EBI-UniProt-GOA-ACAP-ARAP_08.05.2020_00h00	0	0	0	0	[5, 6, 7, 8]	Group80	61.0825	237	138
